# Supplementary material for: Order and stochasticity in the folding of individual Drosophila genomes
Source: Nat Commun. 2021 Jan 4;12:41. doi: 10.1038/s41467-020-20292-z (PMC7782554; doi:10.1038/s41467-020-20292-z)
Supplement: Supplementary file 4 — Source Data [file 41467_2020_20292_MOESM4_ESM.zip]

Archive with 44 entries (44 files):
- FISH_Set_1.tsv
- __MACOSX/._FISH_Set_1.tsv
- FISH_Set_2.tsv
- __MACOSX/._FISH_Set_2.tsv
- a2.mol2
- __MACOSX/._a2.mol2
- a3.mol2
- __MACOSX/._a3.mol2
- a5.mol2
- __MACOSX/._a5.mol2
- a6.mol2
- __MACOSX/._a6.mol2
- a8.mol2
- __MACOSX/._a8.mol2
- a9.mol2
- __MACOSX/._a9.mol2
- b3.mol2
- __MACOSX/._b3.mol2
- b6.mol2
- __MACOSX/._b6.mol2
- b15.mol2
- __MACOSX/._b15.mol2
- b16.mol2
- __MACOSX/._b16.mol2
- b19.mol2
- __MACOSX/._b19.mol2
- b26.mol2
- __MACOSX/._b26.mol2
- b31.mol2
- __MACOSX/._b31.mol2
- sc1.mol2
- __MACOSX/._sc1.mol2
- sc16.mol2
- __MACOSX/._sc16.mol2
- sc19.mol2
- __MACOSX/._sc19.mol2
- sc21.mol2
- __MACOSX/._sc21.mol2
- sc23.mol2
- __MACOSX/._sc23.mol2
- sc24.mol2
- __MACOSX/._sc24.mol2
- sc29.mol2
- __MACOSX/._sc29.mol2
