# Supplementary material for: Order and stochasticity in the folding of individual Drosophila genomes
Source: Nat Commun. 2021 Jan 4;12:41. doi: 10.1038/s41467-020-20292-z (PMC7782554; doi:10.1038/s41467-020-20292-z)
Supplement: Supplementary file 4 — Source Data [file 41467_2020_20292_MOESM4_ESM.zip › FISH_Set_1.tsv]

Image	group	('Left', 'Middle')	('Left', 'Right')	('Middle', 'Right')
Set1_1.ome_Detailed.csv	0	0.2565515661616654	0.4632861150520319	0.4149364603165188
Set1_1.ome_Detailed.csv	1	0.36820926875895116	0.5361842072459796	0.23099311007041065
Set1_1.ome_Detailed.csv	2	0.36949194849143724	0.6204948425248997	0.3366567474446339
Set1_1.ome_Detailed.csv	3	0.2866786954065452	0.704437209763935	0.42136140176812636
Set1_1.ome_Detailed.csv	4	0.18082737513993827	0.46459942057647935	0.4994582765356888
Set1_1.ome_Detailed.csv	5	0.4519815671020217	0.6126514730252428	0.36194756139529355
Set1_1.ome_Detailed.csv	6	0.23050209196447993	0.7211753531562272	0.4939812874998425
Set1_1.ome_Detailed.csv	7	0.10781551094346849	0.582412610097001	0.5888173231147317
Set1_1.ome_Detailed.csv	8	0.2507641938156223	0.5785968320860376	0.37626069738945606
Set1_1.ome_Detailed.csv	9	0.4692139730442813	0.5504283067757315	0.2967365302755943
Set1_1.ome_Detailed.csv	10	0.3800081974115842	0.6177594050275563	0.31105006285162806
Set1_1.ome_Detailed.csv	11	0.3803902944345448	0.6035922952622912	0.31388211099073365
Set1_1.ome_Detailed.csv	12	0.5607345539557925	0.6565301909280336	0.38956849410597877
Set1_1.ome_Detailed.csv	13	0.21529491981930116	0.5806612290311791	0.47229941604875914
Set1_1.ome_Detailed.csv	14	0.21618993524213817	0.5999741691106356	0.4874841647684552
Set1_1.ome_Detailed.csv	15	0.32478599969826266	0.6115328351773102	0.28832641034077966
Set1_1.ome_Detailed.csv	16	0.2127505772025073	0.30729289171733243	0.4834446410914064
Set1_1.ome_Detailed.csv	17	0.040830284103839674	0.4883769060879104	0.47189637008563556
Set1_1.ome_Detailed.csv	18	0.24109749148425547	0.47701435921783286	0.2443242159508536
Set1_1.ome_Detailed.csv	19	0.3688779479719546	0.6665890612663847	0.41275710884247657
Set1_1.ome_Detailed.csv	20	0.3234663314782543	0.6146424782749718	0.3296907679932812
Set1_1.ome_Detailed.csv	21	0.43424978123195396	1.047919124551128	0.7608581051023907
Set1_1.ome_Detailed.csv	22	0.2989534886901262	0.5948809665807111	0.38770571313819746
Set1_1.ome_Detailed.csv	23	0.25389480597287145	0.3565896113181122	0.27318193278472563
Set1_1.ome_Detailed.csv	24	0.18699455847697694	0.32041764011988927	0.2528387422844862
Set1_1.ome_Detailed.csv	25	0.2520477304004148	0.6073137097909126	0.38498064743568716
Set1_1.ome_Detailed.csv	26	0.17059009349900736	0.6109347834261837	0.4803394774531856
Set1_1.ome_Detailed.csv	27	0.1475194295677667	0.4072673825633468	0.2791722522028294
Set1_1.ome_Detailed.csv	28	0.13852434587465098	0.4277735579719714	0.3075836024563068
Set1_1.ome_Detailed.csv	29	0.14153495716606393	0.2072795494012854	0.2986929234180151
Set1_2.ome_Detailed.csv	0	0.33322240455887925	0.6127222193620859	0.48600321439266203
Set1_2.ome_Detailed.csv	1	0.24057525413059608	0.4307583300413368	0.38175297457911733
Set1_2.ome_Detailed.csv	2	0.25355323311880584	0.5497869865911704	0.3580161852486554
Set1_2.ome_Detailed.csv	3	0.38237573471652353	0.791817862642666	0.4660611205625296
Set1_2.ome_Detailed.csv	4	0.3513627688998969	0.7412189844094653	0.4235041633797702
Set1_2.ome_Detailed.csv	5	0.514360783983382	0.7948371559005031	0.3227779498354871
Set1_2.ome_Detailed.csv	6	0.3439449492287965	0.6396097263957132	0.33889758098871076
Set1_2.ome_Detailed.csv	7	0.14845827561978625	0.44808561916223166	0.3605770665197669
Set1_2.ome_Detailed.csv	8	0.0778524347724594	0.38940977453063486	0.3665539879744863
Set1_2.ome_Detailed.csv	9	0.4616415874896908	0.5441772659713019	0.42205346118708686
Set1_2.ome_Detailed.csv	10	0.3839561017876881	0.5595912254494354	0.4663930772427876
Set1_2.ome_Detailed.csv	11	0.10876053558161312	0.5399442656422968	0.503282950337084
Set1_2.ome_Detailed.csv	12	0.30494684192495125	0.4388040150226514	0.49296090068077464
Set1_2.ome_Detailed.csv	13	0.2555677642035479	0.6305255604652367	0.38112788523014224
Set1_2.ome_Detailed.csv	14	0.3487007692850715	0.6685479672394493	0.48566018510888814
Set1_2.ome_Detailed.csv	15	0.27230756893630165	0.428966610472189	0.22036087311498842
Set1_3.ome_Detailed.csv	0	0.48471514315110775	0.6887812510514493	0.23298342730761057
Set1_3.ome_Detailed.csv	1	0.41081167023345383	0.8288421094514925	0.5639201110086443
Set1_3.ome_Detailed.csv	2	0.3703453204780677	0.6758668877819068	0.4043703134504317
Set1_3.ome_Detailed.csv	3	0.21329349826002578	0.4169762306175258	0.23872298611570467
Set1_3.ome_Detailed.csv	4	0.2951864116113723	0.5377525257030409	0.5163906417626091
Set1_3.ome_Detailed.csv	5	0.03728568760261811	0.589808500193072	0.6220320187900304
Set1_3.ome_Detailed.csv	6	0.5258289977739912	0.4527343027648758	0.329367815063951
Set1_3.ome_Detailed.csv	7	0.3530499630363917	0.5811575921383086	0.3630620780252306
Set1_3.ome_Detailed.csv	8	0.36643624616022996	0.6455611389326347	0.29743920656161127
Set1_3.ome_Detailed.csv	9	0.16077871874100705	0.6538762286549369	0.5410847138849906
Set1_3.ome_Detailed.csv	10	0.3380082253437051	0.4503574096204045	0.47726530735011585
Set1_3.ome_Detailed.csv	11	0.12813914156103828	0.3991948466601237	0.41505552640580473
Set1_3.ome_Detailed.csv	12	0.3020125939427041	0.5703155375754722	0.30177334623853175
Set1_3.ome_Detailed.csv	13	0.4181205602454885	0.7024845834607338	0.38625682505297027
Set1_3.ome_Detailed.csv	14	0.26576324068614005	0.6428554799486417	0.5032357101796306
Set1_3.ome_Detailed.csv	15	0.5365654278836812	0.6679872948642043	0.508620219908727
Set1_3.ome_Detailed.csv	16	0.316855647890328	0.6605131112249022	0.466598318578194
Set1_3.ome_Detailed.csv	17	0.3770823688532809	0.5781222275609191	0.39681094856366994
Set1_3.ome_Detailed.csv	18	0.4324806031488601	0.5163636374687894	0.4753207195147331
Set1_3.ome_Detailed.csv	19	0.5173586977136856	0.9034061656309411	0.46042892437378463
Set1_3.ome_Detailed.csv	20	0.3262877588877648	0.6824245913652294	0.45857730307986266
Set1_3.ome_Detailed.csv	21	0.49548713565540664	0.7478387778124396	0.26521855138734446
Set1_3.ome_Detailed.csv	22	0.21962807197624307	0.7066652973650246	0.6320149068653351
Set1_3.ome_Detailed.csv	23	0.41027691977492425	0.659123782304963	0.3947021409873516
Set1_3.ome_Detailed.csv	24	0.28490982784031627	0.30761752892187355	0.43064963264816747
Set1_3.ome_Detailed.csv	25	0.4954640984975599	0.5435234294857956	0.3615741452316518
Set1_3.ome_Detailed.csv	26	0.2004827985139865	0.5308328403556063	0.47628932897977067
Set1_3.ome_Detailed.csv	27	0.34732624490527597	0.44467913330850095	0.5206888068702848
Set1_3.ome_Detailed.csv	28	0.35497834807210626	0.46322426706725994	0.3153829551513524
Set1_3.ome_Detailed.csv	29	0.340619608360998	0.5577496324516956	0.2951489727239458
Set1_3.ome_Detailed.csv	30	0.35766000964603095	0.5369307613650007	0.37364251631740203
Set1_3.ome_Detailed.csv	31	0.3472443456703101	0.498164234063427	0.2815982466209615
Set1_3.ome_Detailed.csv	32	0.29284581881939165	0.5408895879937049	0.3034441800397556
Set1_3.ome_Detailed.csv	33	0.5182312848526244	0.6463836338429396	0.3554076145779661
Set1_3.ome_Detailed.csv	34	0.08756817344217939	0.511412563494485	0.4887985054191561
Set1_3.ome_Detailed.csv	35	0.22690463745811815	0.6906424036359187	0.516662267830736
Set1_3.ome_Detailed.csv	36	0.24890806535747323	0.45705305271926555	0.3550250120766138
Set1_3.ome_Detailed.csv	37	0.17123316150792464	0.36295673350965524	0.3420737820997097
Set1_3.ome_Detailed.csv	38	0.09882450303442603	0.5481855909270135	0.5018478005331881
Set1_3.ome_Detailed.csv	39	0.3434582171094511	0.5825512939647434	0.37759206082755226
Set1_3.ome_Detailed.csv	40	0.4927434838737021	0.49386856439745247	0.3872867924419804
Set1_3.ome_Detailed.csv	41	0.20174995638165538	0.7269866986403526	0.6367955440327763
Set1_3.ome_Detailed.csv	42	0.1214946599649572	0.42168149544413247	0.42788142937033385
Set1_4.ome_Detailed.csv	0	0.2469826641689644	0.5482014356967712	0.48072617372055076
Set1_4.ome_Detailed.csv	1	0.19067832100162932	0.7436202407815424	0.5667968839011014
Set1_4.ome_Detailed.csv	2	0.3579621383610309	0.4303435952817224	0.4951595020798883
Set1_4.ome_Detailed.csv	3	0.3274309478348087	0.5741608889501272	0.2767061372647905
Set1_4.ome_Detailed.csv	4	0.38009626741129676	0.6578786077233397	0.2788619371660467
Set1_4.ome_Detailed.csv	5	0.3359365965476267	0.7615044812080892	0.5271312644873175
Set1_4.ome_Detailed.csv	6	0.2904467119800088	0.5734880413748851	0.29964107211796165
Set1_4.ome_Detailed.csv	7	0.2184774873985906	0.5515678830388878	0.39631429711783095
Set1_4.ome_Detailed.csv	8	0.2058355365334179	0.8289646460495169	0.7043389057122995
Set1_4.ome_Detailed.csv	9	0.2277123659356277	0.6585782663434934	0.45490941175139465
Set1_4.ome_Detailed.csv	10	0.03136049903939469	0.44613284165145056	0.4610426580046579
Set1_4.ome_Detailed.csv	11	0.25059069894950337	0.6515044160249415	0.4999729693693478
Set1_4.ome_Detailed.csv	12	0.3547815925326426	0.659555342636236	0.38258017251290016
Set1_4.ome_Detailed.csv	13	0.3404220180893162	0.7004135646887482	0.48005461189327137
Set1_4.ome_Detailed.csv	14	0.43770932420957603	0.6020368523603902	0.2289110921296739
Set1_4.ome_Detailed.csv	15	0.19818936020887234	0.2629548105663774	0.31763809736868986
Set1_4.ome_Detailed.csv	16	0.13281214590540916	0.3080740923868775	0.38157191052277356
Set1_4.ome_Detailed.csv	17	0.13523615788685786	0.4359170390108647	0.3855875938097574
Set1_4.ome_Detailed.csv	18	0.31923290933110227	0.46674122123506684	0.317658791158062
Set1_4.ome_Detailed.csv	19	0.02996625435385622	0.5230164494545088	0.5083353715806136
Set1_4.ome_Detailed.csv	20	0.15781865827587935	0.44239338331399103	0.3217743136112639
Set1_4.ome_Detailed.csv	21	0.3035471997894239	0.6399227528381839	0.36806812969883684
Set1_4.ome_Detailed.csv	22	0.18656451963061108	0.4948853773430778	0.44549908388345755
Set1_4.ome_Detailed.csv	23	0.5437767859149549	0.6135098471092375	0.5647274053913085
Set1_4.ome_Detailed.csv	24	0.19818031133288722	0.5613614316106874	0.3932102268507273
Set1_4.ome_Detailed.csv	25	0.4430693626284725	0.4734271711678588	0.2943469804499438
Set1_4.ome_Detailed.csv	26	0.39514863393412025	0.5960971589430689	0.29105223173856465
Set1_4.ome_Detailed.csv	27	0.09420548232454475	0.45998723504027833	0.3788487905484193
Set1_4.ome_Detailed.csv	28	0.19742465018330346	0.4905608133554913	0.3245612085570311
Set1_4.ome_Detailed.csv	29	0.66823499616527	0.492679360334893	0.2596623083930347
Set1_4.ome_Detailed.csv	30	0.26466333727964353	0.516842704891924	0.5931690609767163
Set1_4.ome_Detailed.csv	31	0.23098856703308596	0.48712767156054665	0.3397123873219827
Set1_4.ome_Detailed.csv	32	0.3327699993989842	0.5169255982247339	0.1894513964055151
Set1_4.ome_Detailed.csv	33	0.19245059106170506	0.3830488753409943	0.2753286997390577
Set1_4.ome_Detailed.csv	34	0.3716484365633718	0.5991649797009164	0.3738975962747021
Set1_4.ome_Detailed.csv	35	0.24611262239064272	0.752316497559371	0.5182538571009385
Set1_4.ome_Detailed.csv	36	0.1396687728162591	0.49992130140653146	0.4050857377148692
Set1_4.ome_Detailed.csv	37	0.5022740316799184	0.8049249468118138	0.5379297973713666
Set1_4.ome_Detailed.csv	38	0.23960947727500206	0.6620508156478616	0.4469451130731824
Set1_4.ome_Detailed.csv	39	0.34663184807515846	0.7033201618750853	0.39724301932192385
Set1_4.ome_Detailed.csv	40	0.21105794962521404	0.4621597477063529	0.2588665349171276
Set1_4.ome_Detailed.csv	41	0.335884531349688	0.7145329260432998	0.42288417042968096
Set1_4.ome_Detailed.csv	42	0.2811791644130123	0.6034941359284277	0.427020401854525
