# Supplementary material for: Order and stochasticity in the folding of individual Drosophila genomes
Source: Nat Commun. 2021 Jan 4;12:41. doi: 10.1038/s41467-020-20292-z (PMC7782554; doi:10.1038/s41467-020-20292-z)
Supplement: Supplementary file 4 — Source Data [file 41467_2020_20292_MOESM4_ESM.zip › FISH_Set_2.tsv]

Image	group	('Left', 'Middle')	('Left', 'Right')	('Middle', 'Right')
Set2_2.ome_Detailed.csv	0	0.57792140676739	0.8752668543935611	0.33177032356737374
Set2_2.ome_Detailed.csv	1	0.21798349501739833	0.6530583472401228	0.4701027436635522
Set2_2.ome_Detailed.csv	2	0.5965041538832704	1.0546641605743492	0.9166872991374979
Set2_2.ome_Detailed.csv	3	0.5252701066118262	1.0129231937318848	0.6285038902823118
Set2_2.ome_Detailed.csv	4	0.45370644518234543	0.877527522303431	0.4770733188934378
Set2_2.ome_Detailed.csv	5	0.8652959679208014	1.3516314934552238	0.5416204759792606
Set2_2.ome_Detailed.csv	6	0.29801862777349797	0.5238060274567318	0.5256460509696617
Set2_2.ome_Detailed.csv	7	0.6101311354127074	1.1795403267798907	0.6283888755380744
Set2_2.ome_Detailed.csv	8	0.3730865052504549	0.6929656687744351	0.578066427757227
Set2_2.ome_Detailed.csv	9	0.40124523673185747	1.1996894188080522	0.9623038447392781
Set2_2.ome_Detailed.csv	10	0.42015808941397254	0.8121919369828776	0.42355193022815846
Set2_2.ome_Detailed.csv	11	0.3728475035453527	0.7576388866075954	0.4468198746698701
Set2_2.ome_Detailed.csv	12	0.5396929312118116	0.9303335456168393	0.4555547717892996
Set2_2.ome_Detailed.csv	13	0.18539384267014034	0.5315116089042649	0.3746683900464508
Set2_2.ome_Detailed.csv	14	0.3674244684285487	0.6846469165927794	0.41966737828904277
Set2_2.ome_Detailed.csv	15	0.6240438481388952	1.1272742631675752	0.5074072502438246
Set2_2.ome_Detailed.csv	16	0.7616139064512928	1.121715116462285	0.47655424664984336
Set2_2.ome_Detailed.csv	17	0.2982207445836083	0.5808128610834996	0.34360863216747045
Set2_2.ome_Detailed.csv	18	0.5447333656019235	1.0474557182048305	0.5228436596153774
Set2_2.ome_Detailed.csv	19	0.23213089927883326	0.7938699836245222	0.6828248109874187
Set2_2.ome_Detailed.csv	20	0.19929287493535594	0.5800107433487766	0.7278071615476177
Set2_2.ome_Detailed.csv	21	0.5052596549300167	1.3494941307393675	0.869638344370809
Set2_2.ome_Detailed.csv	22	0.5254388285043273	0.7505020898705076	0.37361793372374336
Set2_2.ome_Detailed.csv	23	0.6587376369997396	1.2891049487532047	0.6343313822443283
Set2_2.ome_Detailed.csv	24	0.24666353378640918	0.38368955015741474	0.17324144885102052
Set2_2.ome_Detailed.csv	25	0.30302979094471905	0.9815574040268865	0.6792662835736807
Set2_2.ome_Detailed.csv	26	0.6596028445208535	0.5747774986027238	0.5627587412026567
Set2_2.ome_Detailed.csv	27	0.4531613138828172	1.1616874058024382	0.7683980804244634
Set2_2.ome_Detailed.csv	28	0.390211991614812	0.813652292137126	0.8394448968812673
Set2_2.ome_Detailed.csv	29	0.32312206501568475	1.1844125675202886	0.9243724532892567
Set2_2.ome_Detailed.csv	30	1.011609308231196	1.5131259428415063	0.5038303666910116
Set2_2.ome_Detailed.csv	31	0.5100375602835538	0.7084290730905966	0.3911108744333252
Set2_2.ome_Detailed.csv	32	0.7537091027710878	1.0319092370940384	0.39584284811020864
Set2_2.ome_Detailed.csv	33	0.6818018583870207	0.6760047408117794	0.5190634594151268
Set2_2.ome_Detailed.csv	34	0.4506433179355954	0.8488452797182773	0.4393619201751568
Set2_2.ome_Detailed.csv	35	0.3628737019956128	0.9832165885500508	0.6609926259800466
Set2_2.ome_Detailed.csv	36	0.694909291130864	0.9896003282133631	0.5996219459792963
Set2_2.ome_Detailed.csv	37	0.7373425408180415	1.0331310480282765	0.5837377929344633
Set2_2.ome_Detailed.csv	38	0.5549667648607453	1.0339205544431378	0.6248163397351253
Set2_2.ome_Detailed.csv	39	0.2804737066107974	1.1902238234886755	1.1368214372099077
Set2_2.ome_Detailed.csv	40	0.8567523498071046	1.488398320376642	0.8015802906758629
Set2_2.ome_Detailed.csv	41	0.4101857653551543	0.5284559985467078	0.5353380192924774
Set2_2.ome_Detailed.csv	42	0.4401004771640216	0.9534071558888159	0.6578041843132351
Set2_2.ome_Detailed.csv	43	0.4282313828994787	0.8830095651237314	0.48875630819458665
Set2_3.ome_Detailed.csv	0	0.5640710456139375	0.7872798819987722	0.35840427410955916
Set2_3.ome_Detailed.csv	1	1.105597396026239	1.3811589260110508	0.3656501311363084
Set2_3.ome_Detailed.csv	2	0.2638539461520344	0.7175900740673604	0.48972909092680905
Set2_3.ome_Detailed.csv	3	0.7294524922159089	0.977678182685899	0.44321763559226784
Set2_3.ome_Detailed.csv	4	0.6358060230133091	0.8672243412750822	0.4541766026558394
Set2_3.ome_Detailed.csv	5	0.5308145270242719	0.9938348998198828	0.5878063116367476
Set2_3.ome_Detailed.csv	6	0.3198017299828151	0.7927661711532599	0.4903972123952166
Set2_3.ome_Detailed.csv	7	0.45912573757087527	0.7869659345232173	0.4130757852985349
Set2_3.ome_Detailed.csv	8	0.6251051214795792	1.0748283833245198	0.5051785962409729
Set2_3.ome_Detailed.csv	9	0.467325953056323	1.0116098900267825	0.6195441982619149
Set2_3.ome_Detailed.csv	10	0.8783871313378849	1.4384492352530207	0.5835910956311797
Set2_3.ome_Detailed.csv	11	0.34737492655630653	1.0490544642200423	0.7618238122427006
Set2_3.ome_Detailed.csv	12	0.1501887082972615	0.7417591013260302	0.692777745095784
Set2_3.ome_Detailed.csv	13	0.6887026371373934	1.326974253555811	0.7922310662931619
Set2_3.ome_Detailed.csv	14	0.7341140649790052	1.1138586721842239	0.4951839662186161
Set2_3.ome_Detailed.csv	15	0.358603754163286	0.7569965739024183	0.4876946610329046
Set2_3.ome_Detailed.csv	16	0.47438491755113626	1.0047603164934407	0.5660080525928939
Set2_3.ome_Detailed.csv	17	0.36424690376172003	0.9381084427719426	0.8855962692446248
Set2_3.ome_Detailed.csv	18	0.4752490614404157	0.7434922905451018	0.4642142596904991
Set2_3.ome_Detailed.csv	19	0.3517813985986173	0.9649391608282876	0.7235931528835803
Set2_3.ome_Detailed.csv	20	0.703122345612767	0.7734828882399399	0.26222046087214484
Set2_3.ome_Detailed.csv	21	0.34812874414503747	0.9224742079863267	0.7256598396631866
Set2_3.ome_Detailed.csv	22	0.5337274762460719	1.0614910564390083	0.6491985009224835
Set2_3.ome_Detailed.csv	23	0.4106859297565504	0.9327690580202579	0.683723259001771
Set2_3.ome_Detailed.csv	24	0.4208565790147535	0.8815394954850276	0.6523919331199615
Set2_3.ome_Detailed.csv	25	0.2771081703956058	0.5583962536586353	0.4212190166647251
Set2_3.ome_Detailed.csv	26	0.6955968225919389	1.0791097201397095	0.6576246367799783
Set2_3.ome_Detailed.csv	27	0.29483471454358845	1.114643884341538	0.8500954802844183
Set2_3.ome_Detailed.csv	28	0.2583048230289186	0.9864124456331645	0.7353860094535364
Set2_3.ome_Detailed.csv	29	0.6684533641174955	1.2593480418057599	0.604621913595598
Set2_3.ome_Detailed.csv	30	0.3570870202065593	0.705451538307204	0.4039622196443609
Set2_3.ome_Detailed.csv	31	0.4715734996795335	0.8674667530228447	0.42885113547709913
Set2_3.ome_Detailed.csv	32	0.8649257366965117	1.2876481898795176	0.5140212222272553
Set2_3.ome_Detailed.csv	33	0.2554089661699516	0.639495371367142	0.7175672999795951
Set2_4.ome_Detailed.csv	0	0.5780370995014088	0.8432710302150789	0.31181903020822854
Set2_4.ome_Detailed.csv	1	0.41382311547326694	0.7960081956864515	0.6981210597740193
Set2_4.ome_Detailed.csv	2	0.4207443218868221	0.9900298919224615	0.6757198532676095
Set2_4.ome_Detailed.csv	3	0.4082510782594452	0.8728765102808077	0.6045086306249058
Set2_4.ome_Detailed.csv	4	0.33251368753782196	0.9879662442108034	0.6682881606762162
Set2_4.ome_Detailed.csv	5	0.7388401465134403	1.2053949585094512	0.48400690625237913
Set2_4.ome_Detailed.csv	6	0.5904365473952294	1.0125009961970408	0.6403762401900935
Set2_4.ome_Detailed.csv	7	0.2887132619053028	0.7078479207428668	0.492443700436913
Set2_4.ome_Detailed.csv	8	0.3942845506737489	0.9493108341317928	0.5781803134836054
Set2_4.ome_Detailed.csv	9	0.2118199237560056	0.7222395752795608	0.5934112304296241
Set2_4.ome_Detailed.csv	10	0.5623975345785227	0.9893422600900065	0.5162393988257773
Set2_4.ome_Detailed.csv	11	0.27490830616771067	0.6291444964394096	0.5256548557751487
Set2_4.ome_Detailed.csv	12	0.3608776763669367	0.8798071389799014	0.7600313496823667
Set2_4.ome_Detailed.csv	13	0.4686177819929591	0.7638343343945739	0.4474604366868674
Set2_4.ome_Detailed.csv	14	0.2670288613614649	0.5841473513592252	0.35901319098328155
Set2_4.ome_Detailed.csv	15	0.46480845990579783	0.9685454013622696	0.5731962523429477
Set2_4.ome_Detailed.csv	16	0.21942079869510986	0.81019611304918	0.5996746351981218
Set2_4.ome_Detailed.csv	17	0.5095933362986612	0.9805113015666878	0.7340226351414505
Set2_4.ome_Detailed.csv	18	0.31800684646717886	0.7795509604894345	0.47409974731062643
Set2_4.ome_Detailed.csv	19	0.36930667865609795	0.4184641950035817	0.12179707878269909
Set2_4.ome_Detailed.csv	20	0.38701246956655133	0.4533262088165655	0.39522598598776554
Set2_4.ome_Detailed.csv	21	1.0216461593428456	1.2665974547976944	0.4080610375911926
Set2_4.ome_Detailed.csv	22	0.1779999157303166	0.48660707927443886	0.3855292201636612
Set2_4.ome_Detailed.csv	23	0.8407118843575411	0.6309952880965127	0.7946949100755594
Set2_4.ome_Detailed.csv	24	0.9909912189822854	1.2984529781243517	0.5861643473463728
Set2_4.ome_Detailed.csv	25	0.596313301964664	1.0125558998889885	0.4304569814743403
Set2_4.ome_Detailed.csv	26	0.36889709256105613	0.6054565171009374	0.5104332359868431
Set2_4.ome_Detailed.csv	27	0.32544107362162855	0.7461668848856793	0.5863009200913815
Set2_4.ome_Detailed.csv	28	0.3271247156666689	1.0081384456511897	0.7393453928983375
Set2_4.ome_Detailed.csv	29	0.3576017758624815	0.7210026455568674	0.40070142700020567
Set2_4.ome_Detailed.csv	30	0.15042076352684772	0.7547081476305909	0.6476682008559627
Set2_4.ome_Detailed.csv	31	0.2966891513014954	0.7016679231659383	0.46356794421098524
Set2_4.ome_Detailed.csv	32	0.6313846336425989	0.9728581751211224	0.402276483155553
Set2_4.ome_Detailed.csv	33	0.11724280617590369	0.6659566863542989	0.5629429410695188
Set2_4.ome_Detailed.csv	34	0.7415964910920267	1.1284026347452407	0.5778983049810762
Set2_4.ome_Detailed.csv	35	0.7375421995384416	0.8079873974264691	0.6465632566887854
Set2_4.ome_Detailed.csv	36	0.39426259535999625	0.8982957313156946	0.6672348629980316
Set2_4.ome_Detailed.csv	37	0.2793849272956576	0.7457319960951106	0.4849418229024989
Set2_4.ome_Detailed.csv	38	0.42548712377697356	1.1335921588031566	0.7185315998618289
Set2_4.ome_Detailed.csv	39	0.3151192867788348	0.7345831011533045	0.4667879372905876
Set2_4.ome_Detailed.csv	40	0.16376380430363766	0.7701596587721296	0.6076842630840477
Set2_4.ome_Detailed.csv	41	0.3671527923085969	0.8785052006675874	0.5645630973593646
Set2_4.ome_Detailed.csv	42	0.6225124043744031	0.9539407533489707	0.3807548004950169
Set2_4.ome_Detailed.csv	43	0.3731491692339672	0.812382907808873	0.48342534728745856
