# Supplementary material for: Order and stochasticity in the folding of individual Drosophila genomes
Source: Nat Commun. 2021 Jan 4;12:41. doi: 10.1038/s41467-020-20292-z (PMC7782554; doi:10.1038/s41467-020-20292-z)
Supplement: Supplementary file 4 — Source Data [file 41467_2020_20292_MOESM4_ESM.zip › a2.mol2]

@<TRIPOS>MOLECULE
dna
 2250 3304 0 0 0
SMALL
GASTEIGER

@<TRIPOS>ATOM
        1  O                      3.5642    5.4514    3.2443 O    1 1 0.0000
        2  O                      3.8679    4.9362    2.6528 O    1 1 1.0000
        3  O                      3.4888    5.5974    2.6291 O    1 1 2.0000
        4  O                      2.8128    5.8679    2.2896 O    1 1 3.0000
        5  O                      2.1811    5.8444    2.4835 O    1 1 4.0000
        6  O                      2.6622    5.6018    2.8758 O    1 1 5.0000
        7  O                      2.8080    4.9389    2.8720 O    1 1 6.0000
        8  O                      2.8802    4.5504    3.4776 O    1 1 7.0000
        9  O                      2.2306    4.5075    3.7803 O    1 1 8.0000
       10  O                      2.1985    4.7102    4.3977 O    1 1 9.0000
       11  O                      2.0505    4.4783    4.8031 O    1 1 10.0000
       12  O                      2.3312    5.0985    4.7874 O    1 1 11.0000
       13  O                      1.9690    5.0141    4.1569 O    1 1 12.0000
       14  O                      2.0168    5.5662    4.3290 O    1 1 13.0000
       15  O                      1.7558    5.6130    3.9795 O    1 1 14.0000
       16  O                      1.7261    5.3964    3.2654 O    1 1 15.0000
       17  O                      1.6147    4.7608    3.2303 O    1 1 16.0000
       18  O                      1.0546    4.8228    3.4560 O    1 1 17.0000
       19  O                      1.2270    5.2978    3.1749 O    1 1 18.0000
       20  O                      0.7655    5.5477    2.8644 O    1 1 19.0000
       21  O                      1.4825    5.1892    2.4164 O    1 1 20.0000
       22  O                      2.3364    5.1109    2.6635 O    1 1 21.0000
       23  O                      2.7686    4.4944    2.5531 O    1 1 22.0000
       24  O                      3.0750    4.3067    1.9734 O    1 1 23.0000
       25  O                      3.3976    4.4428    1.6935 O    1 1 24.0000
       26  O                      3.1215    5.0378    2.3060 O    1 1 25.0000
       27  O                      2.6508    5.0216    1.8791 O    1 1 26.0000
       28  O                      2.6890    4.3735    1.6980 O    1 1 27.0000
       29  O                      2.8555    4.5206    0.9766 O    1 1 28.0000
       30  O                      3.4399    4.4544    0.7169 O    1 1 29.0000
       31  O                      3.5360    3.8088    1.1970 O    1 1 30.0000
       32  O                      3.8810    3.7596    1.8325 O    1 1 31.0000
       33  O                      4.2720    3.2131    1.4559 O    1 1 32.0000
       34  O                      4.8188    3.1428    1.5525 O    1 1 33.0000
       35  O                      4.9322    3.7479    1.2571 O    1 1 34.0000
       36  O                      5.5513    3.3719    1.2426 O    1 1 35.0000
       37  O                      5.9329    3.2017    1.9480 O    1 1 36.0000
       38  O                      6.3411    3.4316    2.7984 O    1 1 37.0000
       39  O                      6.6232    3.5588    3.4521 O    1 1 38.0000
       40  O                      6.8609    3.8165    4.2911 O    1 1 39.0000
       41  O                      7.4303    3.2338    4.6517 O    1 1 40.0000
       42  O                      7.7265    3.2811    5.0945 O    1 1 41.0000
       43  O                      7.5893    3.5024    5.8183 O    1 1 42.0000
       44  O                      7.4404    3.9252    6.1409 O    1 1 43.0000
       45  O                      7.8636    3.8537    5.7101 O    1 1 44.0000
       46  O                      8.1368    3.9314    6.0646 O    1 1 45.0000
       47  O                      8.3454    3.6502    5.8145 O    1 1 46.0000
       48  O                      8.8265    4.2976    5.8335 O    1 1 47.0000
       49  O                      9.0603    4.4710    6.3806 O    1 1 48.0000
       50  O                      9.0365    5.0159    6.4543 O    1 1 49.0000
       51  O                      9.4387    5.2913    6.9024 O    1 1 50.0000
       52  O                      9.1357    5.8549    6.7235 O    1 1 51.0000
       53  O                      9.7584    6.2516    6.5026 O    1 1 52.0000
       54  O                      9.8953    6.7173    6.2282 O    1 1 53.0000
       55  O                     10.4566    7.1252    6.1694 O    1 1 54.0000
       56  O                     11.2402    7.8513    5.9972 O    1 1 55.0000
       57  O                     11.7477    8.5811    6.0253 O    1 1 56.0000
       58  O                     12.0127    8.8676    6.4064 O    1 1 57.0000
       59  O                     12.2001    9.0737    5.8951 O    1 1 58.0000
       60  O                     12.5944    9.2124    5.4492 O    1 1 59.0000
       61  O                     12.5655    9.7017    5.0356 O    1 1 60.0000
       62  O                     12.7685   10.3587    5.2739 O    1 1 61.0000
       63  O                     13.0367   10.0389    4.5525 O    1 1 62.0000
       64  O                     13.3245    9.6869    4.1271 O    1 1 63.0000
       65  O                     13.3904    9.3803    3.5046 O    1 1 64.0000
       66  O                     12.9707    9.5900    3.2147 O    1 1 65.0000
       67  O                     13.0570    9.9518    3.6489 O    1 1 66.0000
       68  O                     12.4423    9.8620    4.0500 O    1 1 67.0000
       69  O                     12.0222    9.7900    4.6661 O    1 1 68.0000
       70  O                     11.8913    9.9256    3.7672 O    1 1 69.0000
       71  O                     12.0427   10.5977    3.7644 O    1 1 70.0000
       72  O                     11.7341   11.0567    3.3326 O    1 1 71.0000
       73  O                     11.5916   11.4709    2.6674 O    1 1 72.0000
       74  O                     12.0379   11.2169    2.3235 O    1 1 73.0000
       75  O                     12.0912   11.1080    2.8426 O    1 1 74.0000
       76  O                     12.3429   10.9646    3.0404 O    1 1 75.0000
       77  O                     11.9551   10.3151    2.9427 O    1 1 76.0000
       78  O                     12.1215   10.0548    3.3134 O    1 1 77.0000
       79  O                     11.5268    9.9385    3.1651 O    1 1 78.0000
       80  O                     11.5661    9.5604    3.7979 O    1 1 79.0000
       81  O                     11.4978    9.4440    4.7123 O    1 1 80.0000
       82  O                     11.4536    9.1420    5.6060 O    1 1 81.0000
       83  O                     11.1938    9.1906    6.5004 O    1 1 82.0000
       84  O                     11.7757    9.4964    6.4295 O    1 1 83.0000
       85  O                     11.5465    9.2770    7.0928 O    1 1 84.0000
       86  O                     11.2638    8.8221    7.5875 O    1 1 85.0000
       87  O                     10.7720    8.8426    7.4831 O    1 1 86.0000
       88  O                     10.7038    8.8239    6.9411 O    1 1 87.0000
       89  O                     10.3091    8.4371    6.8190 O    1 1 88.0000
       90  O                      9.9853    7.5908    6.7749 O    1 1 89.0000
       91  O                      9.5026    6.8893    6.7280 O    1 1 90.0000
       92  O                      8.8289    6.4574    6.9459 O    1 1 91.0000
       93  O                      8.2850    6.0921    6.8323 O    1 1 92.0000
       94  O                      7.7589    5.4782    6.6112 O    1 1 93.0000
       95  O                      7.1619    5.1413    5.9216 O    1 1 94.0000
       96  O                      6.5069    4.9951    5.4322 O    1 1 95.0000
       97  O                      5.7596    4.7443    4.9109 O    1 1 96.0000
       98  O                      5.2268    4.5436    4.2205 O    1 1 97.0000
       99  O                      5.2084    4.4153    3.4915 O    1 1 98.0000
      100  O                      5.0420    4.1043    3.8178 O    1 1 99.0000
      101  O                      5.2242    3.5371    4.0479 O    1 1 100.0000
      102  O                      5.8004    3.9373    3.9854 O    1 1 101.0000
      103  O                      6.3915    3.3300    4.0107 O    1 1 102.0000
      104  O                      7.1972    3.2926    4.1702 O    1 1 103.0000
      105  O                      7.5890    2.6341    4.0248 O    1 1 104.0000
      106  O                      7.8947    2.2016    4.6994 O    1 1 105.0000
      107  O                      8.4784    2.5032    4.7625 O    1 1 106.0000
      108  O                      8.0962    2.9451    4.9515 O    1 1 107.0000
      109  O                      8.4828    3.4041    5.0651 O    1 1 108.0000
      110  O                      8.4118    3.0879    5.3756 O    1 1 109.0000
      111  O                      8.1423    2.5524    5.6210 O    1 1 110.0000
      112  O                      8.1865    2.9614    6.1346 O    1 1 111.0000
      113  O                      8.5109    3.1013    6.5801 O    1 1 112.0000
      114  O                      8.7103    3.6220    6.4283 O    1 1 113.0000
      115  O                      9.0104    3.0819    5.8491 O    1 1 114.0000
      116  O                      8.8046    3.5694    5.7318 O    1 1 115.0000
      117  O                      9.4490    3.8770    5.2348 O    1 1 116.0000
      118  O                      9.9533    4.8116    5.2365 O    1 1 117.0000
      119  O                      9.4850    4.5320    5.1587 O    1 1 118.0000
      120  O                     10.0440    4.5650    4.7881 O    1 1 119.0000
      121  O                     10.4463    4.1410    4.7177 O    1 1 120.0000
      122  O                      9.9577    3.7809    4.6873 O    1 1 121.0000
      123  O                      9.5781    3.4114    4.4564 O    1 1 122.0000
      124  O                      9.1100    2.8519    4.0409 O    1 1 123.0000
      125  O                      9.1509    3.3940    4.0973 O    1 1 124.0000
      126  O                      9.4261    3.9101    4.3020 O    1 1 125.0000
      127  O                      8.9168    3.3682    4.7015 O    1 1 126.0000
      128  O                      9.3971    3.0759    5.0046 O    1 1 127.0000
      129  O                      9.4620    2.5060    4.7977 O    1 1 128.0000
      130  O                      9.5267    2.1940    4.6475 O    1 1 129.0000
      131  O                     10.0931    2.1948    4.5141 O    1 1 130.0000
      132  O                      9.7887    2.5059    4.1010 O    1 1 131.0000
      133  O                      9.5075    2.4229    3.6804 O    1 1 132.0000
      134  O                      9.7265    3.0804    3.7115 O    1 1 133.0000
      135  O                      9.8184    3.3676    3.0631 O    1 1 134.0000
      136  O                     10.1168    3.1896    3.8905 O    1 1 135.0000
      137  O                     10.5937    3.3630    4.2442 O    1 1 136.0000
      138  O                     10.0864    2.9211    4.7270 O    1 1 137.0000
      139  O                     10.4365    2.9065    5.0186 O    1 1 138.0000
      140  O                     10.2389    3.2585    5.4287 O    1 1 139.0000
      141  O                      9.6486    3.6445    5.0439 O    1 1 140.0000
      142  O                      9.2985    4.4511    4.4193 O    1 1 141.0000
      143  O                      8.8691    4.5392    4.8262 O    1 1 142.0000
      144  O                      8.7460    4.9960    5.2518 O    1 1 143.0000
      145  O                      8.9475    5.4767    5.7763 O    1 1 144.0000
      146  O                      8.7577    5.8629    5.5692 O    1 1 145.0000
      147  O                      9.0439    5.5781    4.6952 O    1 1 146.0000
      148  O                      9.1321    4.8835    3.9904 O    1 1 147.0000
      149  O                      8.6462    4.5900    3.2979 O    1 1 148.0000
      150  O                      9.4965    4.8469    3.6888 O    1 1 149.0000
      151  O                     10.4856    5.2223    3.2795 O    1 1 150.0000
      152  O                     11.7714    5.6753    3.4832 O    1 1 151.0000
      153  O                     12.3533    6.6464    3.8355 O    1 1 152.0000
      154  O                     12.1640    6.6466    4.5516 O    1 1 153.0000
      155  O                     12.5221    7.1278    4.5614 O    1 1 154.0000
      156  O                     12.6950    7.4799    4.4257 O    1 1 155.0000
      157  O                     13.3819    7.2928    4.4094 O    1 1 156.0000
      158  O                     13.0245    7.2291    3.8210 O    1 1 157.0000
      159  O                     12.9385    7.3157    3.4791 O    1 1 158.0000
      160  O                     13.0654    7.6327    3.9465 O    1 1 159.0000
      161  O                     12.6071    7.7354    3.3416 O    1 1 160.0000
      162  O                     12.5321    8.3774    3.4193 O    1 1 161.0000
      163  O                     13.2798    8.0218    3.5765 O    1 1 162.0000
      164  O                     13.2821    8.3485    3.7291 O    1 1 163.0000
      165  O                     13.1611    8.9251    3.6406 O    1 1 164.0000
      166  O                     12.6702    9.0104    3.7238 O    1 1 165.0000
      167  O                     12.1874    8.6300    3.6460 O    1 1 166.0000
      168  O                     11.8410    9.0824    3.2746 O    1 1 167.0000
      169  O                     12.0358    8.5114    3.9900 O    1 1 168.0000
      170  O                     12.2731    9.2273    3.6023 O    1 1 169.0000
      171  O                     12.8229    8.9607    4.1247 O    1 1 170.0000
      172  O                     12.5498    8.4655    4.4306 O    1 1 171.0000
      173  O                     12.4023    7.9589    4.3394 O    1 1 172.0000
      174  O                     13.1665    7.7192    4.8147 O    1 1 173.0000
      175  O                     13.6289    8.0598    4.3234 O    1 1 174.0000
      176  O                     12.8610    8.1837    4.4950 O    1 1 175.0000
      177  O                     12.9112    8.3495    5.0191 O    1 1 176.0000
      178  O                     12.4348    8.3374    5.4876 O    1 1 177.0000
      179  O                     12.3181    7.8053    5.4693 O    1 1 178.0000
      180  O                     12.1352    8.2691    4.8666 O    1 1 179.0000
      181  O                     11.8706    8.6988    5.1411 O    1 1 180.0000
      182  O                     11.8192    9.3658    5.0094 O    1 1 181.0000
      183  O                     12.0908    9.1224    4.1292 O    1 1 182.0000
      184  O                     11.5697    9.0285    3.8915 O    1 1 183.0000
      185  O                     11.0511    8.2088    3.8792 O    1 1 184.0000
      186  O                     11.7857    8.1471    3.8710 O    1 1 185.0000
      187  O                     11.3379    8.1822    4.3454 O    1 1 186.0000
      188  O                     12.0387    7.8966    4.3684 O    1 1 187.0000
      189  O                     11.7590    7.9247    3.8084 O    1 1 188.0000
      190  O                     12.2642    7.3765    3.1422 O    1 1 189.0000
      191  O                     12.7349    7.6945    2.7478 O    1 1 190.0000
      192  O                     12.8374    6.9496    2.6257 O    1 1 191.0000
      193  O                     12.4190    6.7091    2.2610 O    1 1 192.0000
      194  O                     12.5954    6.8258    1.5060 O    1 1 193.0000
      195  O                     12.5261    6.0830    1.8309 O    1 1 194.0000
      196  O                     12.3640    5.3245    1.6405 O    1 1 195.0000
      197  O                     11.8874    5.2819    1.8981 O    1 1 196.0000
      198  O                     11.9111    5.2487    2.5537 O    1 1 197.0000
      199  O                     12.2640    4.8386    2.0637 O    1 1 198.0000
      200  O                     12.1911    4.3066    2.3334 O    1 1 199.0000
      201  O                     11.7187    3.8320    2.1027 O    1 1 200.0000
      202  O                     11.5269    3.1265    2.2341 O    1 1 201.0000
      203  O                     11.0122    3.4279    2.6553 O    1 1 202.0000
      204  O                     10.7387    3.8994    2.8624 O    1 1 203.0000
      205  O                     10.5529    4.0234    3.5958 O    1 1 204.0000
      206  O                     10.5142    3.5327    3.6971 O    1 1 205.0000
      207  O                     10.3258    3.3099    3.2338 O    1 1 206.0000
      208  O                     10.1911    3.1261    2.4064 O    1 1 207.0000
      209  O                     10.0671    3.4745    2.1435 O    1 1 208.0000
      210  O                     10.1202    3.7399    1.6824 O    1 1 209.0000
      211  O                      9.5053    4.0420    1.2378 O    1 1 210.0000
      212  O                      9.7181    4.0291    2.4165 O    1 1 211.0000
      213  O                     10.3079    4.2063    2.9699 O    1 1 212.0000
      214  O                     10.4421    4.5958    3.5976 O    1 1 213.0000
      215  O                     10.2154    4.5146    4.1079 O    1 1 214.0000
      216  O                     10.0890    4.0816    3.7031 O    1 1 215.0000
      217  O                      9.5394    4.6038    3.8370 O    1 1 216.0000
      218  O                      9.8305    5.1700    3.4648 O    1 1 217.0000
      219  O                      9.3138    4.7339    3.0809 O    1 1 218.0000
      220  O                      9.5156    4.3229    2.7970 O    1 1 219.0000
      221  O                      9.5978    3.9715    3.4050 O    1 1 220.0000
      222  O                      9.8238    4.1847    4.0115 O    1 1 221.0000
      223  O                      9.8957    5.1017    4.1941 O    1 1 222.0000
      224  O                      9.8138    5.7483    4.0189 O    1 1 223.0000
      225  O                      9.7976    5.5656    4.4074 O    1 1 224.0000
      226  O                      9.4686    5.2810    4.6332 O    1 1 225.0000
      227  O                     10.0379    5.1844    4.7818 O    1 1 226.0000
      228  O                      9.9880    5.7719    4.8779 O    1 1 227.0000
      229  O                      9.5901    6.3695    5.0089 O    1 1 228.0000
      230  O                     10.3271    6.0518    4.7565 O    1 1 229.0000
      231  O                     10.1796    6.6790    4.1058 O    1 1 230.0000
      232  O                      9.9893    7.6941    3.8861 O    1 1 231.0000
      233  O                     10.3830    7.1177    4.1638 O    1 1 232.0000
      234  O                     10.9407    6.6618    3.5920 O    1 1 233.0000
      235  O                     10.4747    5.9653    4.0360 O    1 1 234.0000
      236  O                     10.6571    5.3802    4.2990 O    1 1 235.0000
      237  O                     10.9378    6.1066    4.7202 O    1 1 236.0000
      238  O                     10.9406    6.0314    5.3593 O    1 1 237.0000
      239  O                     11.5892    6.2572    4.7827 O    1 1 238.0000
      240  O                     10.9363    6.7205    5.0715 O    1 1 239.0000
      241  O                     10.6298    6.5872    4.8531 O    1 1 240.0000
      242  O                     11.0903    6.7302    4.4021 O    1 1 241.0000
      243  O                     10.8304    6.2484    4.3909 O    1 1 242.0000
      244  O                     10.6851    6.4314    4.0917 O    1 1 243.0000
      245  O                     11.2110    6.2008    3.7989 O    1 1 244.0000
      246  O                     11.9547    6.3739    3.6292 O    1 1 245.0000
      247  O                     12.3403    6.9610    3.2528 O    1 1 246.0000
      248  O                     11.5645    6.4208    3.1938 O    1 1 247.0000
      249  O                     12.1939    6.5838    2.7845 O    1 1 248.0000
      250  O                     12.7986    6.2640    2.9131 O    1 1 249.0000
      251  O                     13.0982    6.3826    2.2303 O    1 1 250.0000
      252  O                     13.2944    5.7789    1.9884 O    1 1 251.0000
      253  O                     13.2445    5.7728    2.3959 O    1 1 252.0000
      254  O                     12.5206    5.8894    2.5558 O    1 1 253.0000
      255  O                     12.3026    5.1258    3.0883 O    1 1 254.0000
      256  O                     11.9257    4.7759    2.9229 O    1 1 255.0000
      257  O                     11.4738    4.5771    3.1767 O    1 1 256.0000
      258  O                     11.6980    4.2818    3.2920 O    1 1 257.0000
      259  O                     11.5230    3.6158    3.6229 O    1 1 258.0000
      260  O                     11.2590    4.1020    3.6451 O    1 1 259.0000
      261  O                     12.1707    4.5552    3.6602 O    1 1 260.0000
      262  O                     12.7529    5.4142    3.8872 O    1 1 261.0000
      263  O                     13.2391    5.1918    4.0725 O    1 1 262.0000
      264  O                     12.8909    5.0316    4.6353 O    1 1 263.0000
      265  O                     12.4744    5.3182    5.0829 O    1 1 264.0000
      266  O                     12.3613    6.0217    5.0041 O    1 1 265.0000
      267  O                     12.4533    6.3099    5.4564 O    1 1 266.0000
      268  O                     12.8661    6.6559    5.0302 O    1 1 267.0000
      269  O                     13.0255    5.8757    4.8846 O    1 1 268.0000
      270  O                     12.7013    5.6743    5.3465 O    1 1 269.0000
      271  O                     13.0455    5.1460    5.2339 O    1 1 270.0000
      272  O                     13.3665    4.8525    4.5859 O    1 1 271.0000
      273  O                     13.5281    4.3547    4.0064 O    1 1 272.0000
      274  O                     12.8792    4.4976    3.7290 O    1 1 273.0000
      275  O                     12.9395    4.5812    3.3901 O    1 1 274.0000
      276  O                     12.7989    4.4931    2.8438 O    1 1 275.0000
      277  O                     12.3516    4.1048    2.8943 O    1 1 276.0000
      278  O                     12.6051    4.2130    2.3060 O    1 1 277.0000
      279  O                     13.0279    4.7065    2.2843 O    1 1 278.0000
      280  O                     12.6715    5.4160    2.5177 O    1 1 279.0000
      281  O                     12.9522    5.1344    2.0459 O    1 1 280.0000
      282  O                     13.0542    4.9885    2.4424 O    1 1 281.0000
      283  O                     12.7483    4.9711    3.1050 O    1 1 282.0000
      284  O                     13.2316    5.0514    3.3113 O    1 1 283.0000
      285  O                     13.3063    5.1002    2.6796 O    1 1 284.0000
      286  O                     13.7670    5.2917    2.9118 O    1 1 285.0000
      287  O                     13.5120    5.4864    3.5970 O    1 1 286.0000
      288  O                     13.7373    4.9183    3.4778 O    1 1 287.0000
      289  O                     13.9899    5.5674    3.5411 O    1 1 288.0000
      290  O                     13.6298    5.8722    4.1257 O    1 1 289.0000
      291  O                     13.3659    6.2582    3.4617 O    1 1 290.0000
      292  O                     13.2325    5.6349    3.0415 O    1 1 291.0000
      293  O                     13.1719    6.1349    3.1604 O    1 1 292.0000
      294  O                     12.5754    6.1153    3.4137 O    1 1 293.0000
      295  O                     12.8738    6.0099    4.1395 O    1 1 294.0000
      296  O                     12.7610    5.6100    3.5433 O    1 1 295.0000
      297  O                     12.2536    5.7776    2.9231 O    1 1 296.0000
      298  O                     11.9027    5.3067    3.0788 O    1 1 297.0000
      299  O                     12.4862    5.5462    3.3554 O    1 1 298.0000
      300  O                     12.3919    5.7733    4.2097 O    1 1 299.0000
      301  O                     12.4682    5.2075    3.9114 O    1 1 300.0000
      302  O                     11.9764    5.1451    3.7819 O    1 1 301.0000
      303  O                     11.3570    5.5626    3.5493 O    1 1 302.0000
      304  O                     10.4927    5.9210    3.4992 O    1 1 303.0000
      305  O                     11.0562    5.2253    3.8789 O    1 1 304.0000
      306  O                     11.3709    5.2529    4.4749 O    1 1 305.0000
      307  O                     11.9429    5.6272    4.4147 O    1 1 306.0000
      308  O                     11.8535    5.9545    4.0134 O    1 1 307.0000
      309  O                     11.9959    6.2921    3.3703 O    1 1 308.0000
      310  O                     12.0728    7.4886    3.7731 O    1 1 309.0000
      311  O                     11.4716    6.8235    3.7786 O    1 1 310.0000
      312  O                     11.2209    5.7597    4.0145 O    1 1 311.0000
      313  O                     10.7311    5.0772    4.7057 O    1 1 312.0000
      314  O                     10.8052    4.5964    4.3642 O    1 1 313.0000
      315  O                     11.1054    4.0341    4.2492 O    1 1 314.0000
      316  O                     10.9406    4.4574    3.7429 O    1 1 315.0000
      317  O                     11.2884    5.0755    3.4213 O    1 1 316.0000
      318  O                     10.7101    5.2407    4.2438 O    1 1 317.0000
      319  O                     10.9093    5.6390    4.8555 O    1 1 318.0000
      320  O                     11.4874    5.8732    4.7687 O    1 1 319.0000
      321  O                     11.6602    5.2308    4.4062 O    1 1 320.0000
      322  O                     11.6409    5.3361    4.9771 O    1 1 321.0000
      323  O                     11.9347    4.8565    4.8612 O    1 1 322.0000
      324  O                     12.1874    4.8677    4.6312 O    1 1 323.0000
      325  O                     11.8460    4.4834    4.4310 O    1 1 324.0000
      326  O                     11.3541    4.6384    4.7189 O    1 1 325.0000
      327  O                     11.0210    4.3430    5.1517 O    1 1 326.0000
      328  O                     11.2419    4.4713    4.0505 O    1 1 327.0000
      329  O                     11.8703    4.5459    4.0845 O    1 1 328.0000
      330  O                     12.2119    4.3605    4.8674 O    1 1 329.0000
      331  O                     11.7979    4.0230    4.7387 O    1 1 330.0000
      332  O                     11.6593    4.4348    5.3987 O    1 1 331.0000
      333  O                     11.4946    4.8488    5.6891 O    1 1 332.0000
      334  O                     11.6769    5.1890    5.3512 O    1 1 333.0000
      335  O                     11.2021    4.7820    5.0478 O    1 1 334.0000
      336  O                     10.3598    5.1398    5.4518 O    1 1 335.0000
      337  O                      9.5597    5.3494    5.5351 O    1 1 336.0000
      338  O                      9.4964    5.8976    5.2136 O    1 1 337.0000
      339  O                     10.1653    5.8232    5.6031 O    1 1 338.0000
      340  O                     10.8371    5.8137    5.3372 O    1 1 339.0000
      341  O                     11.0046    5.3747    5.5735 O    1 1 340.0000
      342  O                     11.0424    4.9619    5.7899 O    1 1 341.0000
      343  O                     11.3728    5.2100    6.1630 O    1 1 342.0000
      344  O                     11.4960    5.5169    5.9095 O    1 1 343.0000
      345  O                     11.6896    5.1209    6.0753 O    1 1 344.0000
      346  O                     11.2635    4.4794    6.1926 O    1 1 345.0000
      347  O                     10.8148    4.0989    5.8324 O    1 1 346.0000
      348  O                     10.1107    3.8371    5.5444 O    1 1 347.0000
      349  O                     10.1829    4.2889    5.7336 O    1 1 348.0000
      350  O                     10.4233    4.8130    5.7004 O    1 1 349.0000
      351  O                     10.8662    4.9218    6.2861 O    1 1 350.0000
      352  O                     11.3718    4.7984    6.7855 O    1 1 351.0000
      353  O                     10.7620    4.5575    6.2935 O    1 1 352.0000
      354  O                     10.1326    4.2728    6.2607 O    1 1 353.0000
      355  O                     10.1225    4.9398    6.1376 O    1 1 354.0000
      356  O                     10.6126    5.2707    6.4600 O    1 1 355.0000
      357  O                      9.8810    5.3159    6.6751 O    1 1 356.0000
      358  O                      9.8687    4.7713    6.6287 O    1 1 357.0000
      359  O                     10.4494    4.7890    7.0062 O    1 1 358.0000
      360  O                     10.4775    4.2321    7.0398 O    1 1 359.0000
      361  O                     11.1780    4.9333    7.2694 O    1 1 360.0000
      362  O                     10.9380    5.6642    7.1480 O    1 1 361.0000
      363  O                     11.4398    5.6078    7.4861 O    1 1 362.0000
      364  O                     11.2279    6.2048    7.6728 O    1 1 363.0000
      365  O                     11.7286    6.6281    7.8718 O    1 1 364.0000
      366  O                     11.9980    6.9597    8.3251 O    1 1 365.0000
      367  O                     12.0491    7.4316    7.6465 O    1 1 366.0000
      368  O                     11.7809    8.0354    7.9221 O    1 1 367.0000
      369  O                     11.5765    7.6073    7.2998 O    1 1 368.0000
      370  O                     12.1502    7.5212    6.9895 O    1 1 369.0000
      371  O                     12.5542    7.7481    7.3130 O    1 1 370.0000
      372  O                     12.0897    8.2557    7.8413 O    1 1 371.0000
      373  O                     12.0081    8.4534    7.2750 O    1 1 372.0000
      374  O                     11.9830    8.1463    7.0401 O    1 1 373.0000
      375  O                     12.4726    8.1866    6.5543 O    1 1 374.0000
      376  O                     11.7862    7.9082    6.1857 O    1 1 375.0000
      377  O                     11.4701    8.5554    6.8164 O    1 1 376.0000
      378  O                     11.6430    7.8635    6.6786 O    1 1 377.0000
      379  O                     11.1738    7.9986    6.9267 O    1 1 378.0000
      380  O                     10.5290    7.9784    6.5915 O    1 1 379.0000
      381  O                     10.9196    7.7856    6.0292 O    1 1 380.0000
      382  O                     10.2369    7.3564    5.6861 O    1 1 381.0000
      383  O                     10.0158    7.9580    5.3234 O    1 1 382.0000
      384  O                      9.6412    8.2465    4.6426 O    1 1 383.0000
      385  O                      9.4045    8.3286    5.4717 O    1 1 384.0000
      386  O                     10.0178    8.8324    5.6661 O    1 1 385.0000
      387  O                     10.1021    8.4055    6.1783 O    1 1 386.0000
      388  O                      9.7516    8.1252    5.9662 O    1 1 387.0000
      389  O                     10.0375    8.7293    6.2613 O    1 1 388.0000
      390  O                      9.7678    8.6832    6.8090 O    1 1 389.0000
      391  O                      9.2632    8.2317    6.7253 O    1 1 390.0000
      392  O                      9.0672    8.7691    7.1684 O    1 1 391.0000
      393  O                      9.4288    8.5126    6.5681 O    1 1 392.0000
      394  O                      9.2777    8.3033    6.0189 O    1 1 393.0000
      395  O                      8.5636    8.2330    6.0523 O    1 1 394.0000
      396  O                      8.5415    8.1033    5.3376 O    1 1 395.0000
      397  O                      8.5747    8.5375    5.4089 O    1 1 396.0000
      398  O                      8.9275    8.5595    4.7967 O    1 1 397.0000
      399  O                      9.5576    9.0580    4.4785 O    1 1 398.0000
      400  O                     10.2055    8.5603    4.0271 O    1 1 399.0000
      401  O                     10.1372    7.7819    4.7174 O    1 1 400.0000
      402  O                      9.9624    8.3960    5.1499 O    1 1 401.0000
      403  O                     10.0774    8.7585    4.5910 O    1 1 402.0000
      404  O                     10.3968    9.1467    4.9583 O    1 1 403.0000
      405  O                      9.7389    9.6500    5.4982 O    1 1 404.0000
      406  O                      9.3500    8.8545    5.7936 O    1 1 405.0000
      407  O                      9.0826    7.7886    6.0754 O    1 1 406.0000
      408  O                      9.0129    6.7843    6.0341 O    1 1 407.0000
      409  O                      9.4734    7.0438    6.5666 O    1 1 408.0000
      410  O                      9.7573    7.8617    6.7339 O    1 1 409.0000
      411  O                      9.6082    8.1148    7.4375 O    1 1 410.0000
      412  O                      9.9910    7.9419    7.0752 O    1 1 411.0000
      413  O                     10.2327    8.0959    7.4766 O    1 1 412.0000
      414  O                     10.1479    8.2311    7.9292 O    1 1 413.0000
      415  O                      9.6335    7.6635    7.9943 O    1 1 414.0000
      416  O                      9.3734    7.8045    7.5708 O    1 1 415.0000
      417  O                      8.6602    7.8257    7.0843 O    1 1 416.0000
      418  O                      8.1492    7.3875    6.5855 O    1 1 417.0000
      419  O                      8.3004    6.8625    6.5206 O    1 1 418.0000
      420  O                      8.7801    6.6126    6.4124 O    1 1 419.0000
      421  O                      8.7566    5.9321    6.4340 O    1 1 420.0000
      422  O                      8.0635    5.7736    5.7735 O    1 1 421.0000
      423  O                      7.8426    6.0186    4.7384 O    1 1 422.0000
      424  O                      7.6366    6.1502    3.7847 O    1 1 423.0000
      425  O                      8.3127    5.9386    4.0795 O    1 1 424.0000
      426  O                      9.1829    5.5435    3.8651 O    1 1 425.0000
      427  O                      8.4345    6.9051    3.4982 O    1 1 426.0000
      428  O                      8.2773    7.1880    3.8594 O    1 1 427.0000
      429  O                      7.8172    7.2664    3.3621 O    1 1 428.0000
      430  O                      7.5823    7.2616    4.0772 O    1 1 429.0000
      431  O                      7.5345    7.1592    4.9498 O    1 1 430.0000
      432  O                      7.7866    7.4072    5.7765 O    1 1 431.0000
      433  O                      7.4080    7.4753    5.8359 O    1 1 432.0000
      434  O                      7.7351    8.2906    6.1185 O    1 1 433.0000
      435  O                      8.1094    8.3912    5.6941 O    1 1 434.0000
      436  O                      7.8222    7.7198    5.1283 O    1 1 435.0000
      437  O                      8.2922    7.1387    5.0554 O    1 1 436.0000
      438  O                      8.0615    7.5882    5.6784 O    1 1 437.0000
      439  O                      8.6896    7.3908    5.7800 O    1 1 438.0000
      440  O                      8.7954    7.8604    5.3386 O    1 1 439.0000
      441  O                      8.3425    7.8004    4.5904 O    1 1 440.0000
      442  O                      9.1527    7.8913    4.9011 O    1 1 441.0000
      443  O                      8.9273    7.8711    4.3108 O    1 1 442.0000
      444  O                      8.5085    7.7890    3.9301 O    1 1 443.0000
      445  O                      9.3272    8.0613    3.9176 O    1 1 444.0000
      446  O                     10.2878    7.8035    3.7890 O    1 1 445.0000
      447  O                     11.0231    7.7263    4.6599 O    1 1 446.0000
      448  O                     11.7229    7.8373    4.7301 O    1 1 447.0000
      449  O                     12.0120    7.4241    5.1651 O    1 1 448.0000
      450  O                     12.2892    7.0007    5.2403 O    1 1 449.0000
      451  O                     12.8289    7.3145    5.1927 O    1 1 450.0000
      452  O                     13.2957    7.3613    5.2700 O    1 1 451.0000
      453  O                     13.1327    7.1502    5.7261 O    1 1 452.0000
      454  O                     12.3619    6.8365    6.2930 O    1 1 453.0000
      455  O                     12.1471    7.2840    6.1508 O    1 1 454.0000
      456  O                     11.7565    7.3805    6.0570 O    1 1 455.0000
      457  O                     12.2903    6.8084    5.6900 O    1 1 456.0000
      458  O                     11.9732    6.5367    4.8301 O    1 1 457.0000
      459  O                     11.5461    6.8550    4.0830 O    1 1 458.0000
      460  O                     11.5938    7.2803    4.5225 O    1 1 459.0000
      461  O                     11.5949    7.3986    5.1574 O    1 1 460.0000
      462  O                     11.7116    6.7573    5.7646 O    1 1 461.0000
      463  O                     11.0871    7.0298    5.6838 O    1 1 462.0000
      464  O                     11.4837    7.2422    5.7671 O    1 1 463.0000
      465  O                     11.2400    6.9786    5.1281 O    1 1 464.0000
      466  O                     11.2752    6.3356    5.3102 O    1 1 465.0000
      467  O                     11.9609    6.2911    5.4658 O    1 1 466.0000
      468  O                     11.9864    5.8476    5.8533 O    1 1 467.0000
      469  O                     11.5585    6.1297    5.9293 O    1 1 468.0000
      470  O                     11.9171    6.3084    6.3087 O    1 1 469.0000
      471  O                     12.5095    6.4458    6.5047 O    1 1 470.0000
      472  O                     13.1482    5.9636    6.3579 O    1 1 471.0000
      473  O                     12.5033    5.6716    5.9667 O    1 1 472.0000
      474  O                     12.6983    6.2291    6.1918 O    1 1 473.0000
      475  O                     12.8951    6.7411    6.0013 O    1 1 474.0000
      476  O                     13.3314    6.5239    5.6049 O    1 1 475.0000
      477  O                     13.3602    6.0029    5.3837 O    1 1 476.0000
      478  O                     13.6593    6.5794    4.9119 O    1 1 477.0000
      479  O                     13.2980    6.8051    4.4069 O    1 1 478.0000
      480  O                     13.0400    6.6872    3.7655 O    1 1 479.0000
      481  O                     12.1431    7.0505    3.8289 O    1 1 480.0000
      482  O                     11.5661    6.9414    3.3867 O    1 1 481.0000
      483  O                     10.8370    6.3404    3.3891 O    1 1 482.0000
      484  O                      9.9181    6.5411    3.2738 O    1 1 483.0000
      485  O                     10.0500    6.3974    2.7431 O    1 1 484.0000
      486  O                     10.3451    6.7934    2.2509 O    1 1 485.0000
      487  O                     10.6746    6.6350    2.7170 O    1 1 486.0000
      488  O                     10.8478    7.0058    2.9725 O    1 1 487.0000
      489  O                     10.0988    7.1942    2.7647 O    1 1 488.0000
      490  O                     10.0430    7.6500    2.1673 O    1 1 489.0000
      491  O                      9.9935    7.5194    1.5197 O    1 1 490.0000
      492  O                     10.0695    7.2290    1.9057 O    1 1 491.0000
      493  O                     10.8227    6.8453    1.4626 O    1 1 492.0000
      494  O                     10.5099    6.6261    1.7021 O    1 1 493.0000
      495  O                     10.1900    6.1694    2.1169 O    1 1 494.0000
      496  O                     10.5623    5.7776    2.8655 O    1 1 495.0000
      497  O                     10.9202    4.9640    3.0434 O    1 1 496.0000
      498  O                     10.6449    4.8140    2.5461 O    1 1 497.0000
      499  O                     10.7651    4.9826    1.7855 O    1 1 498.0000
      500  O                     11.3284    5.0281    1.8002 O    1 1 499.0000
      501  O                     11.1894    5.7218    2.0563 O    1 1 500.0000
      502  O                     10.4733    5.6822    2.1161 O    1 1 501.0000
      503  O                     11.2703    5.3217    2.4731 O    1 1 502.0000
      504  O                     11.3721    5.4049    2.9568 O    1 1 503.0000
      505  O                     11.3557    6.0066    2.7916 O    1 1 504.0000
      506  O                     11.2452    6.2656    2.4667 O    1 1 505.0000
      507  O                     10.8081    6.1259    2.2334 O    1 1 506.0000
      508  O                     11.2452    6.2759    1.8085 O    1 1 507.0000
      509  O                     10.6777    6.3200    1.1610 O    1 1 508.0000
      510  O                     10.5508    6.9647    0.9813 O    1 1 509.0000
      511  O                     11.0545    7.3746    0.3252 O    1 1 510.0000
      512  O                     10.5478    7.3263    0.7319 O    1 1 511.0000
      513  O                      9.9763    7.0041    1.0407 O    1 1 512.0000
      514  O                     10.2882    6.9349    0.3000 O    1 1 513.0000
      515  O                     10.4531    6.4252    0.0759 O    1 1 514.0000
      516  O                     10.9523    6.4797    0.3171 O    1 1 515.0000
      517  O                     11.5721    6.6928    0.1235 O    1 1 516.0000
      518  O                     11.5173    6.7674    1.1387 O    1 1 517.0000
      519  O                     11.1245    7.1335    1.4380 O    1 1 518.0000
      520  O                     11.0195    6.9765    2.1484 O    1 1 519.0000
      521  O                     11.3367    7.2518    2.3878 O    1 1 520.0000
      522  O                     11.0877    7.2373    2.7096 O    1 1 521.0000
      523  O                     11.7329    7.7010    2.7775 O    1 1 522.0000
      524  O                     11.1220    7.6680    2.8044 O    1 1 523.0000
      525  O                     11.6591    8.0341    3.0269 O    1 1 524.0000
      526  O                     11.3492    7.4574    3.4644 O    1 1 525.0000
      527  O                     10.7007    7.3701    3.6993 O    1 1 526.0000
      528  O                     10.9915    7.6948    3.9003 O    1 1 527.0000
      529  O                     11.0632    8.3321    3.3030 O    1 1 528.0000
      530  O                     10.6628    7.7106    3.1986 O    1 1 529.0000
      531  O                     10.3554    7.1132    3.2496 O    1 1 530.0000
      532  O                      9.6042    6.4819    3.3645 O    1 1 531.0000
      533  O                      9.6119    7.1728    2.8128 O    1 1 532.0000
      534  O                      9.8468    7.6641    2.1203 O    1 1 533.0000
      535  O                      9.9681    8.1546    1.5563 O    1 1 534.0000
      536  O                      9.7927    8.2859    1.2086 O    1 1 535.0000
      537  O                      9.2985    8.0199    1.2804 O    1 1 536.0000
      538  O                      9.5610    8.8604    0.9348 O    1 1 537.0000
      539  O                     10.3085    9.3846    0.7828 O    1 1 538.0000
      540  O                     10.6346    9.5898    1.3366 O    1 1 539.0000
      541  O                     11.0668   10.1626    1.7134 O    1 1 540.0000
      542  O                     11.4860   10.2439    2.0900 O    1 1 541.0000
      543  O                     11.6673    9.9652    1.8019 O    1 1 542.0000
      544  O                     12.2855    9.7258    1.6838 O    1 1 543.0000
      545  O                     12.4175   10.2920    1.9599 O    1 1 544.0000
      546  O                     12.3677    9.9027    2.0889 O    1 1 545.0000
      547  O                     12.9082   10.3051    1.4647 O    1 1 546.0000
      548  O                     12.2818   10.6020    1.6433 O    1 1 547.0000
      549  O                     11.9406   10.7716    2.0658 O    1 1 548.0000
      550  O                     11.3799   10.5570    2.5969 O    1 1 549.0000
      551  O                     11.7506   10.0006    2.5422 O    1 1 550.0000
      552  O                     11.8682    9.5243    2.9846 O    1 1 551.0000
      553  O                     12.0176    8.7798    2.8675 O    1 1 552.0000
      554  O                     11.8379    9.1027    2.5032 O    1 1 553.0000
      555  O                     12.2302    9.2799    2.2260 O    1 1 554.0000
      556  O                     12.1729    8.8436    1.8241 O    1 1 555.0000
      557  O                     12.5957    8.2167    1.8518 O    1 1 556.0000
      558  O                     12.5820    8.3264    1.3554 O    1 1 557.0000
      559  O                     12.9405    8.3289    1.4211 O    1 1 558.0000
      560  O                     12.3494    8.5760    1.3422 O    1 1 559.0000
      561  O                     11.7499    8.4818    1.1807 O    1 1 560.0000
      562  O                     11.1330    8.3341    0.5830 O    1 1 561.0000
      563  O                     10.5853    8.1198    0.9781 O    1 1 562.0000
      564  O                     10.3654    8.5547    1.1909 O    1 1 563.0000
      565  O                     10.8573    8.4161    1.6055 O    1 1 564.0000
      566  O                     10.6191    8.4726    2.1026 O    1 1 565.0000
      567  O                     10.3369    7.9572    2.2964 O    1 1 566.0000
      568  O                     10.3994    8.7679    2.0394 O    1 1 567.0000
      569  O                     10.4768    7.8098    2.6750 O    1 1 568.0000
      570  O                     10.2744    7.0451    3.5164 O    1 1 569.0000
      571  O                     10.2184    6.2851    2.7992 O    1 1 570.0000
      572  O                     10.3190    5.2022    2.3040 O    1 1 571.0000
      573  O                     10.4843    4.3825    2.0129 O    1 1 572.0000
      574  O                     11.2086    4.5975    2.5784 O    1 1 573.0000
      575  O                     10.9437    5.1653    2.3611 O    1 1 574.0000
      576  O                     11.7538    5.9251    2.4269 O    1 1 575.0000
      577  O                     11.9018    6.8425    2.3102 O    1 1 576.0000
      578  O                     11.8345    7.5444    1.8545 O    1 1 577.0000
      579  O                     11.9254    8.0991    2.0609 O    1 1 578.0000
      580  O                     11.2926    7.8853    1.9946 O    1 1 579.0000
      581  O                     11.6932    7.3699    1.2289 O    1 1 580.0000
      582  O                     12.2004    7.1205    0.6681 O    1 1 581.0000
      583  O                     12.1688    6.5829    0.5102 O    1 1 582.0000
      584  O                     12.5795    6.8946    0.5578 O    1 1 583.0000
      585  O                     13.2331    6.2391    0.1954 O    1 1 584.0000
      586  O                     13.2187    5.9904    0.6316 O    1 1 585.0000
      587  O                     12.5798    6.1670    0.4190 O    1 1 586.0000
      588  O                     12.7365    5.6223    0.8732 O    1 1 587.0000
      589  O                     12.5376    4.7427    0.9208 O    1 1 588.0000
      590  O                     12.1122    4.5802    0.6914 O    1 1 589.0000
      591  O                     11.5358    4.4229    0.6797 O    1 1 590.0000
      592  O                     10.8030    4.6167    0.8203 O    1 1 591.0000
      593  O                     10.0707    4.4575    1.2031 O    1 1 592.0000
      594  O                      9.8991    4.2945    1.7080 O    1 1 593.0000
      595  O                      9.4256    4.0256    2.3817 O    1 1 594.0000
      596  O                      9.0402    3.6066    2.6969 O    1 1 595.0000
      597  O                      8.8167    4.0778    3.2381 O    1 1 596.0000
      598  O                      8.1608    4.5290    3.5006 O    1 1 597.0000
      599  O                      8.5224    5.2612    3.8145 O    1 1 598.0000
      600  O                      9.0390    5.7604    3.8591 O    1 1 599.0000
      601  O                      8.3462    5.5567    4.4033 O    1 1 600.0000
      602  O                      8.2594    4.9635    4.0117 O    1 1 601.0000
      603  O                      7.8031    4.8725    4.0158 O    1 1 602.0000
      604  O                      7.7497    4.8089    4.9957 O    1 1 603.0000
      605  O                      8.5670    4.8805    5.4692 O    1 1 604.0000
      606  O                      8.2191    4.9302    5.9679 O    1 1 605.0000
      607  O                      7.7876    4.8576    5.6225 O    1 1 606.0000
      608  O                      7.7578    5.6384    5.6531 O    1 1 607.0000
      609  O                      8.1899    6.0604    5.0901 O    1 1 608.0000
      610  O                      7.4355    6.1604    4.9173 O    1 1 609.0000
      611  O                      7.6173    6.7265    5.2935 O    1 1 610.0000
      612  O                      8.3843    6.7745    5.6773 O    1 1 611.0000
      613  O                      8.7199    6.3264    5.6837 O    1 1 612.0000
      614  O                      9.3045    6.2619    5.9100 O    1 1 613.0000
      615  O                     10.0470    6.4684    5.6181 O    1 1 614.0000
      616  O                     10.8848    6.5075    5.6879 O    1 1 615.0000
      617  O                     10.5828    7.5006    5.2129 O    1 1 616.0000
      618  O                     10.2119    7.0954    4.7440 O    1 1 617.0000
      619  O                     10.0295    6.5712    4.8249 O    1 1 618.0000
      620  O                      9.4828    6.3233    4.4854 O    1 1 619.0000
      621  O                      9.6965    6.8822    4.1416 O    1 1 620.0000
      622  O                      9.5153    7.1971    4.7905 O    1 1 621.0000
      623  O                      9.8239    6.8241    5.4196 O    1 1 622.0000
      624  O                      9.7576    7.3579    6.0698 O    1 1 623.0000
      625  O                      9.5270    7.5012    5.2800 O    1 1 624.0000
      626  O                      9.0371    7.0043    5.2134 O    1 1 625.0000
      627  O                      9.2823    7.2114    5.7506 O    1 1 626.0000
      628  O                      9.0133    6.8237    5.0230 O    1 1 627.0000
      629  O                      8.6775    6.3086    4.4661 O    1 1 628.0000
      630  O                      8.7460    7.0599    4.5984 O    1 1 629.0000
      631  O                      8.1230    6.9043    4.9503 O    1 1 630.0000
      632  O                      8.1995    6.5074    4.5170 O    1 1 631.0000
      633  O                      8.8098    6.8657    4.4622 O    1 1 632.0000
      634  O                      9.0519    6.7471    3.7139 O    1 1 633.0000
      635  O                      8.6212    6.4243    3.3916 O    1 1 634.0000
      636  O                      9.3391    6.8891    3.1681 O    1 1 635.0000
      637  O                      9.5271    6.2746    3.8487 O    1 1 636.0000
      638  O                      8.9876    6.5693    4.0584 O    1 1 637.0000
      639  O                      8.5766    6.1586    3.6846 O    1 1 638.0000
      640  O                      7.8501    5.5885    3.8283 O    1 1 639.0000
      641  O                      7.3387    4.9664    3.5527 O    1 1 640.0000
      642  O                      7.2669    4.9475    4.3430 O    1 1 641.0000
      643  O                      6.8726    5.0261    4.0023 O    1 1 642.0000
      644  O                      6.9681    4.4997    3.8190 O    1 1 643.0000
      645  O                      6.8667    4.0973    3.8899 O    1 1 644.0000
      646  O                      6.6471    4.8567    3.5571 O    1 1 645.0000
      647  O                      6.5678    5.6256    3.3803 O    1 1 646.0000
      648  O                      6.8695    5.4806    4.0723 O    1 1 647.0000
      649  O                      7.4635    5.9726    4.2517 O    1 1 648.0000
      650  O                      7.8867    6.5715    4.1391 O    1 1 649.0000
      651  O                      7.1629    6.4445    4.6252 O    1 1 650.0000
      652  O                      6.9520    6.6720    3.9611 O    1 1 651.0000
      653  O                      6.8906    7.1469    3.9179 O    1 1 652.0000
      654  O                      6.9103    7.5262    4.1955 O    1 1 653.0000
      655  O                      7.3315    7.7320    3.8896 O    1 1 654.0000
      656  O                      7.8449    8.4855    4.0474 O    1 1 655.0000
      657  O                      8.2415    9.2515    3.7980 O    1 1 656.0000
      658  O                      8.7571    9.0889    4.1135 O    1 1 657.0000
      659  O                      9.0575    9.4615    3.8915 O    1 1 658.0000
      660  O                      9.5808    9.4213    4.0813 O    1 1 659.0000
      661  O                     10.2524    9.7951    4.2432 O    1 1 660.0000
      662  O                     10.8836    9.8753    4.4894 O    1 1 661.0000
      663  O                     11.0423   10.7020    4.5192 O    1 1 662.0000
      664  O                     11.0940   11.8846    4.8673 O    1 1 663.0000
      665  O                     10.7892   11.8453    4.8658 O    1 1 664.0000
      666  O                     10.5153   11.7311    4.5062 O    1 1 665.0000
      667  O                     10.6161   11.0821    4.4025 O    1 1 666.0000
      668  O                     10.7071   10.7621    3.8692 O    1 1 667.0000
      669  O                     11.1494   10.7360    3.7642 O    1 1 668.0000
      670  O                     10.8738   10.2788    3.5106 O    1 1 669.0000
      671  O                     11.3829   10.6715    3.5300 O    1 1 670.0000
      672  O                     11.0403   11.1681    2.9041 O    1 1 671.0000
      673  O                     10.5605   11.2913    2.8942 O    1 1 672.0000
      674  O                     10.2679   11.6484    2.9854 O    1 1 673.0000
      675  O                     10.1673   12.1061    2.8140 O    1 1 674.0000
      676  O                      9.6861   12.0081    3.3022 O    1 1 675.0000
      677  O                      9.3378   11.4567    3.3267 O    1 1 676.0000
      678  O                      9.6601   11.0924    4.1406 O    1 1 677.0000
      679  O                      9.8892   10.2696    4.0000 O    1 1 678.0000
      680  O                      9.3790   10.2272    4.3939 O    1 1 679.0000
      681  O                      9.6012    9.8010    3.8937 O    1 1 680.0000
      682  O                      9.7568   10.2147    3.4482 O    1 1 681.0000
      683  O                     10.1826   10.7751    3.6277 O    1 1 682.0000
      684  O                      9.4163   10.9640    3.8924 O    1 1 683.0000
      685  O                      9.7228   10.4330    4.3840 O    1 1 684.0000
      686  O                     10.0414    9.6828    4.9784 O    1 1 685.0000
      687  O                      9.9003    8.9443    5.2706 O    1 1 686.0000
      688  O                     10.6250    8.1627    5.4768 O    1 1 687.0000
      689  O                     10.6463    8.4731    5.9863 O    1 1 688.0000
      690  O                     10.7139    9.1911    5.9891 O    1 1 689.0000
      691  O                     11.0108    9.9747    5.9473 O    1 1 690.0000
      692  O                     10.9566   10.5703    5.4713 O    1 1 691.0000
      693  O                     10.4904   10.4738    5.7662 O    1 1 692.0000
      694  O                     10.6844   11.1509    5.9658 O    1 1 693.0000
      695  O                     10.8769   10.9368    5.4699 O    1 1 694.0000
      696  O                     11.1885   11.1314    5.0651 O    1 1 695.0000
      697  O                     11.7521   11.0342    5.1562 O    1 1 696.0000
      698  O                     11.5001   11.0619    4.2630 O    1 1 697.0000
      699  O                     11.0393   11.4681    4.1064 O    1 1 698.0000
      700  O                     10.8198   11.4503    3.5177 O    1 1 699.0000
      701  O                     10.1249   11.1657    3.4685 O    1 1 700.0000
      702  O                      9.7232   11.4411    3.5758 O    1 1 701.0000
      703  O                      9.4662   10.7199    3.2391 O    1 1 702.0000
      704  O                     10.4456    9.9071    2.9974 O    1 1 703.0000
      705  O                     11.1064    9.7209    3.4320 O    1 1 704.0000
      706  O                     10.3641    9.9651    3.5411 O    1 1 705.0000
      707  O                      9.5732    9.7832    3.2277 O    1 1 706.0000
      708  O                     10.0348    9.8655    2.7945 O    1 1 707.0000
      709  O                     10.0556   10.1366    2.2095 O    1 1 708.0000
      710  O                      9.5209   10.2298    2.5807 O    1 1 709.0000
      711  O                     10.2683   10.5531    2.6432 O    1 1 710.0000
      712  O                     10.5522   10.5002    2.9824 O    1 1 711.0000
      713  O                      9.9699   10.8807    2.9786 O    1 1 712.0000
      714  O                      9.4140   11.0073    2.6958 O    1 1 713.0000
      715  O                      9.3109   10.4555    2.3929 O    1 1 714.0000
      716  O                      9.1105    9.7381    2.8473 O    1 1 715.0000
      717  O                      8.5238    9.6764    3.2032 O    1 1 716.0000
      718  O                      8.6347   10.1942    2.9146 O    1 1 717.0000
      719  O                      8.7733    9.8075    3.0835 O    1 1 718.0000
      720  O                      8.9784    9.0829    3.1524 O    1 1 719.0000
      721  O                      8.9045    8.9394    3.6366 O    1 1 720.0000
      722  O                      8.7414    8.4020    3.4082 O    1 1 721.0000
      723  O                      8.4221    8.5445    2.9524 O    1 1 722.0000
      724  O                      8.3346    9.1559    2.7925 O    1 1 723.0000
      725  O                      8.4748    8.5586    2.7520 O    1 1 724.0000
      726  O                      8.0846    9.1516    3.0535 O    1 1 725.0000
      727  O                      8.4166    8.5979    3.4990 O    1 1 726.0000
      728  O                      7.9415    8.0632    3.2449 O    1 1 727.0000
      729  O                      7.7100    8.2408    2.7691 O    1 1 728.0000
      730  O                      7.8542    8.7775    2.8457 O    1 1 729.0000
      731  O                      7.6887    8.5910    3.2940 O    1 1 730.0000
      732  O                      7.6100    9.3177    3.2291 O    1 1 731.0000
      733  O                      7.5049    8.8805    3.3310 O    1 1 732.0000
      734  O                      6.8011    8.4102    3.3399 O    1 1 733.0000
      735  O                      7.1159    8.2499    2.7600 O    1 1 734.0000
      736  O                      7.4034    8.0143    2.4511 O    1 1 735.0000
      737  O                      7.0466    8.6660    2.6389 O    1 1 736.0000
      738  O                      6.6551    9.0566    3.1863 O    1 1 737.0000
      739  O                      6.7731    8.7789    2.6342 O    1 1 738.0000
      740  O                      7.2182    9.3197    2.9268 O    1 1 739.0000
      741  O                      7.6351    8.8824    2.4025 O    1 1 740.0000
      742  O                      7.4631    8.6349    1.6720 O    1 1 741.0000
      743  O                      7.1363    8.3966    2.0481 O    1 1 742.0000
      744  O                      7.9981    8.6304    1.9921 O    1 1 743.0000
      745  O                      8.3220    8.9532    2.0555 O    1 1 744.0000
      746  O                      9.2766    8.6663    2.2339 O    1 1 745.0000
      747  O                      8.6369    8.5620    1.8863 O    1 1 746.0000
      748  O                      9.1892    9.1208    2.0451 O    1 1 747.0000
      749  O                      9.8101    9.1484    2.2029 O    1 1 748.0000
      750  O                      9.8695    8.4601    2.1805 O    1 1 749.0000
      751  O                      9.3819    8.0807    2.0954 O    1 1 750.0000
      752  O                      9.5575    8.1926    2.8842 O    1 1 751.0000
      753  O                      9.2150    8.0417    2.7254 O    1 1 752.0000
      754  O                      8.6218    7.7733    2.4997 O    1 1 753.0000
      755  O                      8.5283    8.1603    2.5005 O    1 1 754.0000
      756  O                      7.8336    7.8609    2.9275 O    1 1 755.0000
      757  O                      6.9462    7.7194    3.4419 O    1 1 756.0000
      758  O                      6.5070    7.6017    4.0809 O    1 1 757.0000
      759  O                      5.8376    7.4308    4.4325 O    1 1 758.0000
      760  O                      5.6549    6.9844    4.6523 O    1 1 759.0000
      761  O                      5.8490    6.3376    4.2911 O    1 1 760.0000
      762  O                      6.6976    6.2359    4.1539 O    1 1 761.0000
      763  O                      6.3073    6.6714    4.5262 O    1 1 762.0000
      764  O                      6.0243    6.9853    3.9391 O    1 1 763.0000
      765  O                      5.6908    7.1718    4.2244 O    1 1 764.0000
      766  O                      4.9894    7.1943    4.3175 O    1 1 765.0000
      767  O                      5.1667    7.7128    4.5788 O    1 1 766.0000
      768  O                      4.8830    7.1839    5.0969 O    1 1 767.0000
      769  O                      4.4573    7.3202    4.5968 O    1 1 768.0000
      770  O                      4.9104    6.8962    5.0120 O    1 1 769.0000
      771  O                      5.0236    6.5206    4.5464 O    1 1 770.0000
      772  O                      4.6469    6.5673    4.8380 O    1 1 771.0000
      773  O                      5.0533    6.6515    4.2030 O    1 1 772.0000
      774  O                      5.2238    5.9512    3.8534 O    1 1 773.0000
      775  O                      5.4518    6.4776    3.6578 O    1 1 774.0000
      776  O                      4.9257    7.0631    3.7398 O    1 1 775.0000
      777  O                      4.3614    6.8420    3.7472 O    1 1 776.0000
      778  O                      4.6753    7.5097    3.8557 O    1 1 777.0000
      779  O                      5.3648    7.4733    3.6380 O    1 1 778.0000
      780  O                      5.9312    8.2072    3.7536 O    1 1 779.0000
      781  O                      6.1404    8.8673    3.7364 O    1 1 780.0000
      782  O                      5.5880    8.9667    3.7312 O    1 1 781.0000
      783  O                      6.1743    9.4687    3.5142 O    1 1 782.0000
      784  O                      6.7158    9.9806    3.2511 O    1 1 783.0000
      785  O                      7.3612   10.4038    3.3411 O    1 1 784.0000
      786  O                      8.3193   10.6112    3.2189 O    1 1 785.0000
      787  O                      7.8586   10.2242    2.8721 O    1 1 786.0000
      788  O                      7.0050   10.2403    2.6863 O    1 1 787.0000
      789  O                      6.4407   10.0149    2.6575 O    1 1 788.0000
      790  O                      6.4100    9.3220    2.4626 O    1 1 789.0000
      791  O                      6.0616    9.5694    3.0792 O    1 1 790.0000
      792  O                      6.7580    9.6396    2.7240 O    1 1 791.0000
      793  O                      6.9251    9.3766    2.0701 O    1 1 792.0000
      794  O                      7.3197    9.6441    1.5768 O    1 1 793.0000
      795  O                      7.8671    9.3488    1.2193 O    1 1 794.0000
      796  O                      8.3328    9.0631    1.2184 O    1 1 795.0000
      797  O                      8.2134    8.6937    0.8706 O    1 1 796.0000
      798  O                      8.5423    7.9593    0.7085 O    1 1 797.0000
      799  O                      8.9182    8.5467    0.9703 O    1 1 798.0000
      800  O                      9.3094    8.5789    1.5610 O    1 1 799.0000
      801  O                      9.5762    9.0136    1.6902 O    1 1 800.0000
      802  O                      9.9506    9.4427    2.3294 O    1 1 801.0000
      803  O                      9.9785    8.9208    3.2942 O    1 1 802.0000
      804  O                      9.5087    8.5366    3.3975 O    1 1 803.0000
      805  O                      9.6448    9.2467    3.3892 O    1 1 804.0000
      806  O                      9.3299    8.9600    2.7471 O    1 1 805.0000
      807  O                      8.9176    9.5873    2.2935 O    1 1 806.0000
      808  O                      8.2540    9.3240    2.1080 O    1 1 807.0000
      809  O                      8.3542    9.6394    2.0187 O    1 1 808.0000
      810  O                      7.7759   10.0438    1.6431 O    1 1 809.0000
      811  O                      7.2601   10.4025    1.9806 O    1 1 810.0000
      812  O                      7.8497   10.8214    1.8326 O    1 1 811.0000
      813  O                      8.2520   10.6750    1.0403 O    1 1 812.0000
      814  O                      8.5783   10.1127    0.3114 O    1 1 813.0000
      815  O                      8.7951    9.5525    0.5620 O    1 1 814.0000
      816  O                      8.6790    9.7398   -0.2978 O   1 1 815.0000
      817  O                      8.4787    9.5416    0.0367 O    1 1 816.0000
      818  O                      8.6704    8.9666    0.3186 O    1 1 817.0000
      819  O                      8.9095    9.4812    0.6017 O    1 1 818.0000
      820  O                      8.3931    9.7512    1.0905 O    1 1 819.0000
      821  O                      8.7832    9.5602    1.7165 O    1 1 820.0000
      822  O                      9.0727    9.3998    1.2972 O    1 1 821.0000
      823  O                      9.5394    9.3121    0.8229 O    1 1 822.0000
      824  O                     10.2538    9.4176    1.1040 O    1 1 823.0000
      825  O                     10.2677    9.3550    1.6669 O    1 1 824.0000
      826  O                     10.2097    8.8647    1.4274 O    1 1 825.0000
      827  O                      9.5933    9.3471    1.2345 O    1 1 826.0000
      828  O                      9.3270    9.9709    1.7835 O    1 1 827.0000
      829  O                      9.1731   10.8602    1.7662 O    1 1 828.0000
      830  O                      8.5137   11.5211    2.0003 O    1 1 829.0000
      831  O                      8.1352   10.8998    2.4179 O    1 1 830.0000
      832  O                      7.2937   10.8934    2.1236 O    1 1 831.0000
      833  O                      7.6344   11.2746    2.7334 O    1 1 832.0000
      834  O                      7.1159   11.5232    2.3036 O    1 1 833.0000
      835  O                      6.5900   10.9244    2.3051 O    1 1 834.0000
      836  O                      5.9666   10.5489    1.9942 O    1 1 835.0000
      837  O                      6.5418   10.3488    1.7574 O    1 1 836.0000
      838  O                      6.6021    9.8037    1.8074 O    1 1 837.0000
      839  O                      6.1352    9.9481    2.4327 O    1 1 838.0000
      840  O                      6.5347   10.5619    2.4110 O    1 1 839.0000
      841  O                      6.5454   10.7645    2.8944 O    1 1 840.0000
      842  O                      6.0590   10.3496    3.1786 O    1 1 841.0000
      843  O                      5.5717    9.9787    3.2897 O    1 1 842.0000
      844  O                      5.4901    9.4771    3.2397 O    1 1 843.0000
      845  O                      6.1683    9.1621    2.5559 O    1 1 844.0000
      846  O                      6.3757    8.8892    1.7119 O    1 1 845.0000
      847  O                      5.8905    9.2056    1.6041 O    1 1 846.0000
      848  O                      5.6538    9.2017    0.7507 O    1 1 847.0000
      849  O                      5.7250    8.7970    0.4446 O    1 1 848.0000
      850  O                      5.1227    8.9895    0.2917 O    1 1 849.0000
      851  O                      5.0881    8.1827    0.4068 O    1 1 850.0000
      852  O                      5.4554    8.1047    0.0630 O    1 1 851.0000
      853  O                      5.0574    8.4445   -0.3945 O   1 1 852.0000
      854  O                      4.9973    8.6688   -1.1318 O   1 1 853.0000
      855  O                      5.6826    8.4831   -1.4295 O   1 1 854.0000
      856  O                      6.0132    8.6861   -1.6154 O   1 1 855.0000
      857  O                      6.4678    8.5334   -1.6479 O   1 1 856.0000
      858  O                      7.0121    8.2506   -1.2075 O   1 1 857.0000
      859  O                      7.1486    8.0618   -0.6323 O   1 1 858.0000
      860  O                      6.7281    8.1507   -0.2775 O   1 1 859.0000
      861  O                      6.4158    8.6303    0.3078 O    1 1 860.0000
      862  O                      6.1217    8.7753   -0.1158 O   1 1 861.0000
      863  O                      5.9266    8.6264   -0.7478 O   1 1 862.0000
      864  O                      6.3091    8.5109   -0.2977 O   1 1 863.0000
      865  O                      6.4444    8.2801   -0.9253 O   1 1 864.0000
      866  O                      6.7743    7.8583   -1.2285 O   1 1 865.0000
      867  O                      7.2343    7.8829   -1.8456 O   1 1 866.0000
      868  O                      7.5607    7.7635   -2.2879 O   1 1 867.0000
      869  O                      8.0851    7.0953   -2.2245 O   1 1 868.0000
      870  O                      8.3740    6.2969   -2.0209 O   1 1 869.0000
      871  O                      8.8722    6.4242   -1.4494 O   1 1 870.0000
      872  O                      9.3394    6.1952   -0.9364 O   1 1 871.0000
      873  O                     10.0002    6.0239   -0.4394 O   1 1 872.0000
      874  O                     10.0357    6.5002   -0.5090 O   1 1 873.0000
      875  O                      9.7740    6.9386   -0.5303 O   1 1 874.0000
      876  O                      9.4716    7.2088   -1.0618 O   1 1 875.0000
      877  O                      8.9898    7.5575   -1.1504 O   1 1 876.0000
      878  O                      8.1113    7.6846   -1.0543 O   1 1 877.0000
      879  O                      8.2078    8.2178   -1.0929 O   1 1 878.0000
      880  O                      8.7173    7.9592   -1.5178 O   1 1 879.0000
      881  O                      8.8614    7.6638   -1.8651 O   1 1 880.0000
      882  O                      8.9331    7.4024   -2.5131 O   1 1 881.0000
      883  O                      8.7406    6.7683   -2.1947 O   1 1 882.0000
      884  O                      9.0684    7.2230   -1.5970 O   1 1 883.0000
      885  O                      8.4083    7.2089   -1.1815 O   1 1 884.0000
      886  O                      8.5748    7.0517   -1.6244 O   1 1 885.0000
      887  O                      7.9074    7.5552   -1.6967 O   1 1 886.0000
      888  O                      7.8214    7.6746   -1.1107 O   1 1 887.0000
      889  O                      8.1499    6.5829   -1.1855 O   1 1 888.0000
      890  O                      7.6941    7.1478   -1.2150 O   1 1 889.0000
      891  O                      7.2776    7.3014   -1.5338 O   1 1 890.0000
      892  O                      7.3728    6.5854   -1.1597 O   1 1 891.0000
      893  O                      8.1036    6.5250   -0.8090 O   1 1 892.0000
      894  O                      8.1884    6.2458    0.2172 O    1 1 893.0000
      895  O                      8.6832    6.0739    1.0556 O    1 1 894.0000
      896  O                      8.6561    5.9324    1.6738 O    1 1 895.0000
      897  O                      9.5881    6.6467    1.7641 O    1 1 896.0000
      898  O                     10.0754    6.8469    1.2384 O    1 1 897.0000
      899  O                     10.7837    7.5099    1.6430 O    1 1 898.0000
      900  O                     11.2138    8.2761    1.6310 O    1 1 899.0000
      901  O                     11.3821    9.1087    1.5489 O    1 1 900.0000
      902  O                     11.0150    9.1551    1.7219 O    1 1 901.0000
      903  O                     10.6108    9.3399    2.4561 O    1 1 902.0000
      904  O                     10.3634    8.9245    2.7534 O    1 1 903.0000
      905  O                     10.0631    8.0832    3.1998 O    1 1 904.0000
      906  O                      9.9758    8.5330    3.4363 O    1 1 905.0000
      907  O                     10.7246    8.4109    3.4114 O    1 1 906.0000
      908  O                     11.0640    8.9672    3.4397 O    1 1 907.0000
      909  O                     11.0083    8.9171    2.7953 O    1 1 908.0000
      910  O                     11.4155    9.3383    2.1779 O    1 1 909.0000
      911  O                     11.1452    9.5331    2.5321 O    1 1 910.0000
      912  O                     10.5905    9.4193    3.1545 O    1 1 911.0000
      913  O                     10.8453    9.4119    3.9755 O    1 1 912.0000
      914  O                     10.8742    9.1340    4.7133 O    1 1 913.0000
      915  O                     11.1939    8.6595    4.6256 O    1 1 914.0000
      916  O                     10.7583    8.5197    4.7264 O    1 1 915.0000
      917  O                     10.8068    7.5812    4.9374 O    1 1 916.0000
      918  O                     11.0299    8.2811    5.2363 O    1 1 917.0000
      919  O                     11.1634    8.6583    5.7448 O    1 1 918.0000
      920  O                     10.7613    9.3049    5.4590 O    1 1 919.0000
      921  O                     10.4759    9.7357    5.8650 O    1 1 920.0000
      922  O                      9.6875    9.4898    6.2862 O    1 1 921.0000
      923  O                      8.9581    9.5094    6.4729 O    1 1 922.0000
      924  O                      8.5795    9.4821    6.9994 O    1 1 923.0000
      925  O                      8.4340    8.5787    6.9473 O    1 1 924.0000
      926  O                      8.1124    9.1869    6.7057 O    1 1 925.0000
      927  O                      7.4968    9.1303    5.9668 O    1 1 926.0000
      928  O                      6.9773    9.3651    5.5030 O    1 1 927.0000
      929  O                      7.3991    9.9535    5.5132 O    1 1 928.0000
      930  O                      7.7745   10.0580    4.7927 O    1 1 929.0000
      931  O                      8.1391   10.5971    4.5483 O    1 1 930.0000
      932  O                      8.3089   10.4583    5.1233 O    1 1 931.0000
      933  O                      8.4682    9.8349    4.9102 O    1 1 932.0000
      934  O                      8.8214    9.3869    4.7299 O    1 1 933.0000
      935  O                      9.3417    9.5016    4.3024 O    1 1 934.0000
      936  O                      8.6879    9.9400    4.4341 O    1 1 935.0000
      937  O                      8.0028    9.9860    4.2997 O    1 1 936.0000
      938  O                      8.0206   10.4303    4.8510 O    1 1 937.0000
      939  O                      7.4442   10.1525    4.9557 O    1 1 938.0000
      940  O                      7.1060   10.3756    4.7244 O    1 1 939.0000
      941  O                      6.8290    9.8851    5.0122 O    1 1 940.0000
      942  O                      6.8270    9.6340    4.5449 O    1 1 941.0000
      943  O                      7.0849    9.6596    4.1342 O    1 1 942.0000
      944  O                      7.5380    9.6401    3.6111 O    1 1 943.0000
      945  O                      7.8559    9.7325    2.9272 O    1 1 944.0000
      946  O                      7.3962    9.2479    1.9989 O    1 1 945.0000
      947  O                      7.2322   10.0871    2.4105 O    1 1 946.0000
      948  O                      7.4294   10.8997    2.9736 O    1 1 947.0000
      949  O                      7.4318   11.3525    3.3821 O    1 1 948.0000
      950  O                      7.9502   11.6195    3.4284 O    1 1 949.0000
      951  O                      7.9294   11.1812    3.5988 O    1 1 950.0000
      952  O                      7.8927   10.8337    4.0053 O    1 1 951.0000
      953  O                      7.3588   10.8219    4.1424 O    1 1 952.0000
      954  O                      7.8076   11.1565    4.1491 O    1 1 953.0000
      955  O                      7.7436   11.8409    4.2383 O    1 1 954.0000
      956  O                      8.4312   11.6760    3.8904 O    1 1 955.0000
      957  O                      8.6270   11.3022    4.2686 O    1 1 956.0000
      958  O                      8.7930   11.8367    4.3161 O    1 1 957.0000
      959  O                      9.1817   11.4166    4.4626 O    1 1 958.0000
      960  O                      9.5603   11.0301    4.9005 O    1 1 959.0000
      961  O                     10.2935   10.7040    4.5849 O    1 1 960.0000
      962  O                     10.5472   10.1744    4.3862 O    1 1 961.0000
      963  O                     10.4412   10.2543    4.9640 O    1 1 962.0000
      964  O                     10.0098   10.5760    5.2311 O    1 1 963.0000
      965  O                      9.9511   11.0862    5.6584 O    1 1 964.0000
      966  O                     10.1738   10.7930    6.3408 O    1 1 965.0000
      967  O                     10.1143   10.5162    6.4593 O    1 1 966.0000
      968  O                      9.6228    9.8801    6.3518 O    1 1 967.0000
      969  O                     10.1295   10.0911    6.6190 O    1 1 968.0000
      970  O                      9.7863   10.5286    6.8280 O    1 1 969.0000
      971  O                      9.2681   10.3462    6.6385 O    1 1 970.0000
      972  O                      8.6216   10.2590    6.6038 O    1 1 971.0000
      973  O                      8.2024    9.8144    7.0628 O    1 1 972.0000
      974  O                      8.2766   10.3390    7.7131 O    1 1 973.0000
      975  O                      8.0839   10.9561    7.8287 O    1 1 974.0000
      976  O                      8.0945   10.7268    7.4095 O    1 1 975.0000
      977  O                      8.5665   10.9115    7.3541 O    1 1 976.0000
      978  O                      8.8735   10.8016    6.8243 O    1 1 977.0000
      979  O                      9.1201   10.3653    6.0087 O    1 1 978.0000
      980  O                      9.2659   10.2532    5.5506 O    1 1 979.0000
      981  O                      9.6805   10.3417    5.4450 O    1 1 980.0000
      982  O                      9.2788   10.8102    5.9198 O    1 1 981.0000
      983  O                      9.6663   11.1207    6.0001 O    1 1 982.0000
      984  O                      9.5180   11.6904    5.6438 O    1 1 983.0000
      985  O                      9.1224   11.6911    5.1434 O    1 1 984.0000
      986  O                      8.7438   11.9877    5.8484 O    1 1 985.0000
      987  O                      8.7514   11.5591    5.3013 O    1 1 986.0000
      988  O                      9.0850   10.9654    5.1749 O    1 1 987.0000
      989  O                      8.9297   11.0580    5.7834 O    1 1 988.0000
      990  O                      8.2337   11.5977    5.8821 O    1 1 989.0000
      991  O                      7.9486   11.6821    5.1943 O    1 1 990.0000
      992  O                      7.3050   11.6044    4.8694 O    1 1 991.0000
      993  O                      7.9062   11.3027    4.8867 O    1 1 992.0000
      994  O                      7.6809   10.8188    5.2661 O    1 1 993.0000
      995  O                      8.3905   10.3616    5.5381 O    1 1 994.0000
      996  O                      8.7892    9.9634    5.8765 O    1 1 995.0000
      997  O                      8.2294    9.5631    5.9336 O    1 1 996.0000
      998  O                      8.6558    9.1637    5.8321 O    1 1 997.0000
      999  O                      9.0168    9.1519    5.1345 O    1 1 998.0000
     1000  O                      8.5964    9.6635    5.4462 O    1 1 999.0000
     1001  O                      8.2855    9.7693    6.1506 O    1 1 1000.0000
     1002  O                      7.6984    9.8616    5.7924 O    1 1 1001.0000
     1003  O                      7.3072    9.7247    6.2710 O    1 1 1002.0000
     1004  O                      6.6818    9.4133    6.4527 O    1 1 1003.0000
     1005  O                      7.1006    9.5466    6.5914 O    1 1 1004.0000
     1006  O                      7.5232    8.9606    6.8888 O    1 1 1005.0000
     1007  O                      8.1648    8.8122    6.3325 O    1 1 1006.0000
     1008  O                      8.7726    8.9306    5.8252 O    1 1 1007.0000
     1009  O                      9.2530    8.7491    5.2109 O    1 1 1008.0000
     1010  O                      9.2708    9.6563    5.3076 O    1 1 1009.0000
     1011  O                      9.0432   10.0309    4.9263 O    1 1 1010.0000
     1012  O                      8.9670   10.8331    4.3637 O    1 1 1011.0000
     1013  O                      8.6620   11.0141    3.6289 O    1 1 1012.0000
     1014  O                      8.7892   11.0688    2.8377 O    1 1 1013.0000
     1015  O                      8.4309   10.9883    2.5882 O    1 1 1014.0000
     1016  O                      8.2964   10.6614    1.8941 O    1 1 1015.0000
     1017  O                      8.3330   10.0863    1.1111 O    1 1 1016.0000
     1018  O                      7.8984    9.7719    0.4968 O    1 1 1017.0000
     1019  O                      7.6177    9.2370   -0.1175 O   1 1 1018.0000
     1020  O                      7.6393    8.6874   -0.6788 O   1 1 1019.0000
     1021  O                      7.0755    8.9351   -0.9168 O   1 1 1020.0000
     1022  O                      6.2211    9.1879   -0.6602 O   1 1 1021.0000
     1023  O                      5.8375    9.0701   -0.3372 O   1 1 1022.0000
     1024  O                      5.2554    8.8486   -0.3522 O   1 1 1023.0000
     1025  O                      4.5949    8.4883   -0.2193 O   1 1 1024.0000
     1026  O                      4.4800    7.9046    0.5666 O    1 1 1025.0000
     1027  O                      4.1115    7.8688    0.8690 O    1 1 1026.0000
     1028  O                      4.1931    7.6598    1.4123 O    1 1 1027.0000
     1029  O                      3.9268    8.0435    1.9707 O    1 1 1028.0000
     1030  O                      4.1652    8.0033    1.5249 O    1 1 1029.0000
     1031  O                      4.8937    8.3042    1.6260 O    1 1 1030.0000
     1032  O                      5.1432    8.8313    1.2101 O    1 1 1031.0000
     1033  O                      4.4885    8.2810    0.8063 O    1 1 1032.0000
     1034  O                      4.4127    8.6259    1.2430 O    1 1 1033.0000
     1035  O                      4.4701    9.3433    1.2618 O    1 1 1034.0000
     1036  O                      4.7864    8.8541    0.7256 O    1 1 1035.0000
     1037  O                      5.2418    8.4632    1.1946 O    1 1 1036.0000
     1038  O                      4.8565    9.0755    1.5930 O    1 1 1037.0000
     1039  O                      4.9018    9.8655    2.0033 O    1 1 1038.0000
     1040  O                      5.3652   10.4393    2.3807 O    1 1 1039.0000
     1041  O                      5.7000   10.9060    2.8976 O    1 1 1040.0000
     1042  O                      6.0872   11.1793    3.6246 O    1 1 1041.0000
     1043  O                      6.8348   11.3782    4.2991 O    1 1 1042.0000
     1044  O                      7.0930   10.8103    4.7799 O    1 1 1043.0000
     1045  O                      6.4185   11.2238    4.5887 O    1 1 1044.0000
     1046  O                      6.4939   11.4965    4.0972 O    1 1 1045.0000
     1047  O                      6.8233   11.5544    3.7161 O    1 1 1046.0000
     1048  O                      6.4442   11.3058    3.0737 O    1 1 1047.0000
     1049  O                      5.9347   11.3465    2.5223 O    1 1 1048.0000
     1050  O                      5.7695   11.1059    1.8506 O    1 1 1049.0000
     1051  O                      5.4930   10.5734    1.4575 O    1 1 1050.0000
     1052  O                      5.1492    9.8610    1.7055 O    1 1 1051.0000
     1053  O                      5.4540    9.4028    2.2991 O    1 1 1052.0000
     1054  O                      5.7760    9.6448    1.9710 O    1 1 1053.0000
     1055  O                      5.5266    8.9761    1.9753 O    1 1 1054.0000
     1056  O                      5.9606    8.4807    1.9361 O    1 1 1055.0000
     1057  O                      6.1385    8.2709    2.6157 O    1 1 1056.0000
     1058  O                      5.9419    8.3834    3.0946 O    1 1 1057.0000
     1059  O                      5.7608    8.7837    2.6524 O    1 1 1058.0000
     1060  O                      5.2201    9.1370    2.7470 O    1 1 1059.0000
     1061  O                      5.4031    8.6497    2.5503 O    1 1 1060.0000
     1062  O                      5.0087    8.2433    2.4538 O    1 1 1061.0000
     1063  O                      4.7029    7.7080    2.1098 O    1 1 1062.0000
     1064  O                      5.4341    7.7122    1.5650 O    1 1 1063.0000
     1065  O                      5.2654    7.7141    1.0328 O    1 1 1064.0000
     1066  O                      5.7883    7.8933    0.7294 O    1 1 1065.0000
     1067  O                      6.5485    8.0887    0.5670 O    1 1 1066.0000
     1068  O                      6.8459    8.7144    1.0979 O    1 1 1067.0000
     1069  O                      7.5693    8.8729    1.3220 O    1 1 1068.0000
     1070  O                      7.8265    8.9732    0.5017 O    1 1 1069.0000
     1071  O                      8.0225    8.3496    0.3081 O    1 1 1070.0000
     1072  O                      8.1686    7.5741    0.5006 O    1 1 1071.0000
     1073  O                      7.7947    7.1921    0.2372 O    1 1 1072.0000
     1074  O                      7.3877    7.5612    0.0599 O    1 1 1073.0000
     1075  O                      7.9085    7.5144   -0.1855 O   1 1 1074.0000
     1076  O                      8.3312    7.0282   -0.6217 O   1 1 1075.0000
     1077  O                      8.8840    7.5473   -0.0954 O   1 1 1076.0000
     1078  O                      9.4692    7.3385    0.2048 O    1 1 1077.0000
     1079  O                      9.6187    7.1665    0.7262 O    1 1 1078.0000
     1080  O                      9.1923    7.2171    1.4965 O    1 1 1079.0000
     1081  O                      9.2999    7.1908    2.1095 O    1 1 1080.0000
     1082  O                      9.5521    7.6357    1.2312 O    1 1 1081.0000
     1083  O                      9.9241    7.7747    0.7795 O    1 1 1082.0000
     1084  O                      9.1209    8.0238    0.3799 O    1 1 1083.0000
     1085  O                      9.0731    8.7670   -0.2645 O   1 1 1084.0000
     1086  O                      9.5951    8.4849   -0.9547 O   1 1 1085.0000
     1087  O                      9.7663    8.9435   -0.4933 O   1 1 1086.0000
     1088  O                     10.1598    8.7547    0.2101 O    1 1 1087.0000
     1089  O                      9.8016    8.6660    0.6005 O    1 1 1088.0000
     1090  O                      9.5234    8.3354    0.2572 O    1 1 1089.0000
     1091  O                     10.0911    8.1436   -0.0247 O   1 1 1090.0000
     1092  O                      9.5371    7.8327   -0.2619 O   1 1 1091.0000
     1093  O                      9.2919    8.3739   -0.2936 O   1 1 1092.0000
     1094  O                      9.0095    8.7187    0.2511 O    1 1 1093.0000
     1095  O                      8.7180    8.4448   -0.0132 O   1 1 1094.0000
     1096  O                      8.0401    8.3182    0.1170 O    1 1 1095.0000
     1097  O                      7.6184    8.2499   -0.4392 O   1 1 1096.0000
     1098  O                      7.4929    7.5266   -0.8757 O   1 1 1097.0000
     1099  O                      7.4046    7.3568   -0.4301 O   1 1 1098.0000
     1100  O                      8.2524    8.0312   -0.5380 O   1 1 1099.0000
     1101  O                      8.3367    8.7509   -0.4607 O   1 1 1100.0000
     1102  O                      8.9436    9.1725   -0.6118 O   1 1 1101.0000
     1103  O                      9.3840    9.3316    0.1266 O    1 1 1102.0000
     1104  O                      9.4256    9.5451   -0.5116 O   1 1 1103.0000
     1105  O                      9.8484    9.3686   -1.1356 O   1 1 1104.0000
     1106  O                     10.0299    9.8862   -1.0239 O   1 1 1105.0000
     1107  O                     10.4464   10.2607   -1.1393 O   1 1 1106.0000
     1108  O                     10.3121   10.4045   -0.5431 O   1 1 1107.0000
     1109  O                     10.4072   10.0405   -0.3199 O   1 1 1108.0000
     1110  O                     10.4285   10.1514    0.2030 O    1 1 1109.0000
     1111  O                     10.6116    9.7619    0.5005 O    1 1 1110.0000
     1112  O                     10.2749   10.1627    0.9739 O    1 1 1111.0000
     1113  O                      9.6257   10.2357    1.2535 O    1 1 1112.0000
     1114  O                      9.5344    9.9444    0.6110 O    1 1 1113.0000
     1115  O                      9.6748   10.1108    0.3272 O    1 1 1114.0000
     1116  O                      9.1266   10.4366    0.4351 O    1 1 1115.0000
     1117  O                      9.5327   10.5052   -0.4156 O   1 1 1116.0000
     1118  O                      9.2913   10.1520   -1.0080 O   1 1 1117.0000
     1119  O                      8.7013   10.0566   -1.3872 O   1 1 1118.0000
     1120  O                      8.8921    9.7406   -1.4235 O   1 1 1119.0000
     1121  O                      8.9837    9.2347   -1.0525 O   1 1 1120.0000
     1122  O                      9.0384    8.4418   -1.0104 O   1 1 1121.0000
     1123  O                      9.8311    8.0704   -0.8425 O   1 1 1122.0000
     1124  O                     10.4147    7.5930   -0.4605 O   1 1 1123.0000
     1125  O                     11.1549    7.5880   -0.1228 O   1 1 1124.0000
     1126  O                     11.7614    7.4237    0.5880 O    1 1 1125.0000
     1127  O                     12.3248    7.2267    1.5096 O    1 1 1126.0000
     1128  O                     12.1192    7.6137    1.1944 O    1 1 1127.0000
     1129  O                     11.3149    7.7239    1.1558 O    1 1 1128.0000
     1130  O                     11.0652    8.0431    0.9615 O    1 1 1129.0000
     1131  O                     10.5444    7.9009    0.3800 O    1 1 1130.0000
     1132  O                     10.0058    7.4410   -0.0757 O   1 1 1131.0000
     1133  O                      9.8983    7.4732   -0.7871 O   1 1 1132.0000
     1134  O                     10.4579    7.0313   -1.0664 O   1 1 1133.0000
     1135  O                     10.1392    7.2440   -1.6931 O   1 1 1134.0000
     1136  O                      9.7345    6.9409   -1.3120 O   1 1 1135.0000
     1137  O                      9.2203    6.7267   -0.7883 O   1 1 1136.0000
     1138  O                      8.9065    6.9435   -0.6519 O   1 1 1137.0000
     1139  O                      9.0824    7.5316   -0.6338 O   1 1 1138.0000
     1140  O                      8.4049    7.3664   -0.3630 O   1 1 1139.0000
     1141  O                      8.5685    7.9241    0.0737 O    1 1 1140.0000
     1142  O                      8.8624    7.3557    0.2834 O    1 1 1141.0000
     1143  O                      8.9703    6.7515   -0.0620 O   1 1 1142.0000
     1144  O                      9.0795    5.8364   -0.1599 O   1 1 1143.0000
     1145  O                      9.3416    4.9245   -0.2053 O   1 1 1144.0000
     1146  O                      8.7271    4.5581   -0.2534 O   1 1 1145.0000
     1147  O                      8.4239    5.2019   -0.1739 O   1 1 1146.0000
     1148  O                      7.8404    5.7351   -0.1092 O   1 1 1147.0000
     1149  O                      7.8030    6.2399   -0.3402 O   1 1 1148.0000
     1150  O                      8.6498    5.9646   -0.7680 O   1 1 1149.0000
     1151  O                      9.4311    6.0849   -0.4371 O   1 1 1150.0000
     1152  O                     10.3233    6.1801   -0.2953 O   1 1 1151.0000
     1153  O                     11.0737    6.1013    0.1018 O    1 1 1152.0000
     1154  O                     11.7747    6.3194    0.4118 O    1 1 1153.0000
     1155  O                     12.3539    6.0904    1.0602 O    1 1 1154.0000
     1156  O                     11.7943    6.1201    1.4812 O    1 1 1155.0000
     1157  O                     11.7996    6.5992    1.7422 O    1 1 1156.0000
     1158  O                     12.2382    7.1562    2.3886 O    1 1 1157.0000
     1159  O                     12.8249    7.4762    2.1099 O    1 1 1158.0000
     1160  O                     13.2415    7.8069    2.3693 O    1 1 1159.0000
     1161  O                     13.2351    8.0637    2.7621 O    1 1 1160.0000
     1162  O                     13.5503    8.5087    2.3921 O    1 1 1161.0000
     1163  O                     13.5912    8.5799    2.8749 O    1 1 1162.0000
     1164  O                     13.1720    8.9982    2.9748 O    1 1 1163.0000
     1165  O                     12.6906    8.6525    2.7462 O    1 1 1164.0000
     1166  O                     12.2863    8.1323    2.5756 O    1 1 1165.0000
     1167  O                     11.4094    8.4408    2.3635 O    1 1 1166.0000
     1168  O                     10.8103    8.5278    2.4712 O    1 1 1167.0000
     1169  O                      9.9266    8.5249    2.7432 O    1 1 1168.0000
     1170  O                      9.1865    8.3732    2.2039 O    1 1 1169.0000
     1171  O                      8.8334    7.9906    1.5347 O    1 1 1170.0000
     1172  O                      8.1162    8.2356    1.2133 O    1 1 1171.0000
     1173  O                      7.8066    8.2467    0.7527 O    1 1 1172.0000
     1174  O                      7.6945    7.8734    1.2368 O    1 1 1173.0000
     1175  O                      7.1771    7.4184    1.5365 O    1 1 1174.0000
     1176  O                      7.1191    7.6309    0.9254 O    1 1 1175.0000
     1177  O                      7.4472    7.7229    0.7098 O    1 1 1176.0000
     1178  O                      6.6315    7.3326    1.1808 O    1 1 1177.0000
     1179  O                      6.4285    7.9900    1.4184 O    1 1 1178.0000
     1180  O                      6.7676    8.3958    1.4641 O    1 1 1179.0000
     1181  O                      7.0305    8.2058    0.6464 O    1 1 1180.0000
     1182  O                      6.4328    7.5972    0.0906 O    1 1 1181.0000
     1183  O                      6.3457    7.4496   -0.4375 O   1 1 1182.0000
     1184  O                      6.1833    7.3801   -1.0567 O   1 1 1183.0000
     1185  O                      5.7560    7.7927   -0.7035 O   1 1 1184.0000
     1186  O                      5.8061    7.4699   -0.1881 O   1 1 1185.0000
     1187  O                      5.8476    7.2734    0.3152 O    1 1 1186.0000
     1188  O                      6.2447    7.2505    0.8529 O    1 1 1187.0000
     1189  O                      6.2241    7.7681    0.8897 O    1 1 1188.0000
     1190  O                      6.1635    6.7056    0.2770 O    1 1 1189.0000
     1191  O                      5.8706    6.9505   -0.4096 O   1 1 1190.0000
     1192  O                      5.4024    7.3213   -0.8099 O   1 1 1191.0000
     1193  O                      5.3789    6.4296   -0.4925 O   1 1 1192.0000
     1194  O                      4.9445    6.4693   -0.3343 O   1 1 1193.0000
     1195  O                      5.1653    6.7746    0.2692 O    1 1 1194.0000
     1196  O                      4.9501    7.6203    0.2460 O    1 1 1195.0000
     1197  O                      4.9609    7.1743    0.0075 O    1 1 1196.0000
     1198  O                      5.4899    7.3164    0.2803 O    1 1 1197.0000
     1199  O                      4.8949    7.1685    0.4712 O    1 1 1198.0000
     1200  O                      4.3362    7.2325    0.1575 O    1 1 1199.0000
     1201  O                      4.1804    6.8152   -0.1153 O   1 1 1200.0000
     1202  O                      4.9128    6.8439   -0.1901 O   1 1 1201.0000
     1203  O                      5.5561    6.2776    0.2140 O    1 1 1202.0000
     1204  O                      5.9352    5.5920    0.6423 O    1 1 1203.0000
     1205  O                      6.3362    6.3089    0.6485 O    1 1 1204.0000
     1206  O                      6.5637    6.8244    0.1097 O    1 1 1205.0000
     1207  O                      5.8145    6.4781    0.8288 O    1 1 1206.0000
     1208  O                      4.9096    6.8792    0.7451 O    1 1 1207.0000
     1209  O                      5.0333    6.4857    1.1812 O    1 1 1208.0000
     1210  O                      4.3871    6.4185    0.8070 O    1 1 1209.0000
     1211  O                      3.5367    6.5617    0.7721 O    1 1 1210.0000
     1212  O                      4.0749    6.5115    0.5672 O    1 1 1211.0000
     1213  O                      4.2992    7.0232    0.8191 O    1 1 1212.0000
     1214  O                      3.6845    7.4537    1.1611 O    1 1 1213.0000
     1215  O                      3.6372    7.3183    1.8395 O    1 1 1214.0000
     1216  O                      3.4965    6.4484    1.9788 O    1 1 1215.0000
     1217  O                      4.0073    5.9486    2.2754 O    1 1 1216.0000
     1218  O                      4.1500    5.6049    1.7533 O    1 1 1217.0000
     1219  O                      3.5661    5.9700    1.8794 O    1 1 1218.0000
     1220  O                      3.7348    6.0505    1.1533 O    1 1 1219.0000
     1221  O                      3.6912    6.6565    1.2680 O    1 1 1220.0000
     1222  O                      4.1637    6.7280    1.3737 O    1 1 1221.0000
     1223  O                      4.1912    6.1393    1.6181 O    1 1 1222.0000
     1224  O                      4.7650    5.7940    1.4835 O    1 1 1223.0000
     1225  O                      4.3901    6.1940    1.8076 O    1 1 1224.0000
     1226  O                      4.2757    6.0693    2.6525 O    1 1 1225.0000
     1227  O                      4.2182    6.4102    2.6982 O    1 1 1226.0000
     1228  O                      4.1591    5.6799    2.8255 O    1 1 1227.0000
     1229  O                      4.8720    5.4105    3.0974 O    1 1 1228.0000
     1230  O                      4.8373    5.6937    2.5923 O    1 1 1229.0000
     1231  O                      5.1316    5.7522    2.1073 O    1 1 1230.0000
     1232  O                      5.6949    5.7405    1.2534 O    1 1 1231.0000
     1233  O                      5.2772    5.2176    1.2222 O    1 1 1232.0000
     1234  O                      5.6354    4.9876    0.9375 O    1 1 1233.0000
     1235  O                      5.5293    4.3585    0.8147 O    1 1 1234.0000
     1236  O                      4.9200    4.4443    0.4884 O    1 1 1235.0000
     1237  O                      4.3034    4.4726    0.9275 O    1 1 1236.0000
     1238  O                      4.8760    4.7517    1.3247 O    1 1 1237.0000
     1239  O                      4.8292    4.3161    1.8152 O    1 1 1238.0000
     1240  O                      4.5371    3.8908    2.5807 O    1 1 1239.0000
     1241  O                      4.9243    4.3393    2.8647 O    1 1 1240.0000
     1242  O                      4.5998    4.9417    2.7114 O    1 1 1241.0000
     1243  O                      4.3047    4.8335    2.6592 O    1 1 1242.0000
     1244  O                      4.5135    5.2345    2.0442 O    1 1 1243.0000
     1245  O                      4.8575    5.2198    1.8452 O    1 1 1244.0000
     1246  O                      4.5545    5.1213    0.9762 O    1 1 1245.0000
     1247  O                      5.4078    5.4446    0.6347 O    1 1 1246.0000
     1248  O                      6.0612    5.8444    0.4612 O    1 1 1247.0000
     1249  O                      6.1889    5.9640    0.0080 O    1 1 1248.0000
     1250  O                      5.8042    5.6218   -0.5412 O   1 1 1249.0000
     1251  O                      6.5330    5.4436   -0.6822 O   1 1 1250.0000
     1252  O                      6.0771    4.8082   -0.7902 O   1 1 1251.0000
     1253  O                      5.9123    5.2791   -1.1446 O   1 1 1252.0000
     1254  O                      6.0168    5.8121   -0.8186 O   1 1 1253.0000
     1255  O                      6.3560    5.0699   -0.1676 O   1 1 1254.0000
     1256  O                      6.2109    4.3234    0.3754 O    1 1 1255.0000
     1257  O                      6.0847    3.6175    0.9326 O    1 1 1256.0000
     1258  O                      6.0112    3.5264    0.2504 O    1 1 1257.0000
     1259  O                      5.9704    2.9953    0.0420 O    1 1 1258.0000
     1260  O                      6.1411    3.0555   -0.3525 O   1 1 1259.0000
     1261  O                      6.6929    2.5531   -0.4274 O   1 1 1260.0000
     1262  O                      6.9249    3.0272   -0.5703 O   1 1 1261.0000
     1263  O                      6.7914    3.5368   -0.5590 O   1 1 1262.0000
     1264  O                      6.2521    3.9395   -0.7706 O   1 1 1263.0000
     1265  O                      5.7886    3.6465   -0.9652 O   1 1 1264.0000
     1266  O                      5.4693    3.8150   -1.2934 O   1 1 1265.0000
     1267  O                      5.8383    4.2125   -1.5533 O   1 1 1266.0000
     1268  O                      5.6519    4.7130   -1.6808 O   1 1 1267.0000
     1269  O                      5.3468    4.5475   -2.2610 O   1 1 1268.0000
     1270  O                      5.7966    4.0714   -2.4174 O   1 1 1269.0000
     1271  O                      5.8954    4.6615   -2.1135 O   1 1 1270.0000
     1272  O                      6.1321    5.1663   -1.9387 O   1 1 1271.0000
     1273  O                      6.1873    4.7153   -2.1516 O   1 1 1272.0000
     1274  O                      6.7331    4.9391   -2.2504 O   1 1 1273.0000
     1275  O                      7.0702    4.1648   -2.0866 O   1 1 1274.0000
     1276  O                      6.6629    4.4158   -1.8072 O   1 1 1275.0000
     1277  O                      6.4399    3.8933   -1.3527 O   1 1 1276.0000
     1278  O                      6.2439    4.5487   -1.3964 O   1 1 1277.0000
     1279  O                      6.3326    5.2618   -1.5140 O   1 1 1278.0000
     1280  O                      6.2513    6.0231   -2.0515 O   1 1 1279.0000
     1281  O                      6.1960    6.3628   -2.6484 O   1 1 1280.0000
     1282  O                      6.0730    6.7513   -2.0298 O   1 1 1281.0000
     1283  O                      6.3442    6.2777   -1.2584 O   1 1 1282.0000
     1284  O                      6.7259    5.7303   -1.2553 O   1 1 1283.0000
     1285  O                      7.2802    5.3781   -1.9184 O   1 1 1284.0000
     1286  O                      6.6049    5.5015   -2.2926 O   1 1 1285.0000
     1287  O                      6.7519    5.5855   -1.8090 O   1 1 1286.0000
     1288  O                      6.9517    6.0320   -2.2181 O   1 1 1287.0000
     1289  O                      7.0651    6.3728   -2.7307 O   1 1 1288.0000
     1290  O                      6.7917    6.1417   -3.4366 O   1 1 1289.0000
     1291  O                      6.1372    5.7255   -3.1876 O   1 1 1290.0000
     1292  O                      5.9554    5.7429   -2.5718 O   1 1 1291.0000
     1293  O                      5.5680    6.0910   -1.8973 O   1 1 1292.0000
     1294  O                      5.4140    5.5408   -1.9694 O   1 1 1293.0000
     1295  O                      5.6305    5.5347   -1.4095 O   1 1 1294.0000
     1296  O                      6.1161    5.7355   -1.6758 O   1 1 1295.0000
     1297  O                      5.6535    6.3701   -1.8958 O   1 1 1296.0000
     1298  O                      6.2502    6.8925   -1.8337 O   1 1 1297.0000
     1299  O                      5.6320    6.8202   -1.2952 O   1 1 1298.0000
     1300  O                      5.0239    6.7242   -0.9348 O   1 1 1299.0000
     1301  O                      5.5364    6.2394   -1.2413 O   1 1 1300.0000
     1302  O                      5.0020    5.9527   -0.9845 O   1 1 1301.0000
     1303  O                      5.0031    5.7235   -0.3668 O   1 1 1302.0000
     1304  O                      4.2657    6.1017   -0.1644 O   1 1 1303.0000
     1305  O                      4.8134    5.9418    0.0375 O    1 1 1304.0000
     1306  O                      4.6491    5.8717    0.7533 O    1 1 1305.0000
     1307  O                      4.9777    6.2778    1.5378 O    1 1 1306.0000
     1308  O                      5.2223    6.6762    1.9466 O    1 1 1307.0000
     1309  O                      5.9176    6.7252    2.2665 O    1 1 1308.0000
     1310  O                      6.3791    6.8910    2.8417 O    1 1 1309.0000
     1311  O                      6.9210    7.1556    3.0661 O    1 1 1310.0000
     1312  O                      6.8484    7.4317    2.2582 O    1 1 1311.0000
     1313  O                      6.1211    6.8742    1.5759 O    1 1 1312.0000
     1314  O                      5.4750    6.3342    1.1167 O    1 1 1313.0000
     1315  O                      5.1285    5.8334    0.5522 O    1 1 1314.0000
     1316  O                      5.2857    5.3696    0.0100 O    1 1 1315.0000
     1317  O                      5.8213    4.6103   -0.3352 O   1 1 1316.0000
     1318  O                      5.3385    4.9932   -0.3244 O   1 1 1317.0000
     1319  O                      5.7729    4.6537    0.1827 O    1 1 1318.0000
     1320  O                      6.0315    4.0678   -0.1323 O   1 1 1319.0000
     1321  O                      7.0571    3.4013   -0.0076 O   1 1 1320.0000
     1322  O                      6.9711    2.9043    0.4833 O    1 1 1321.0000
     1323  O                      7.8563    2.6233    0.5844 O    1 1 1322.0000
     1324  O                      8.4349    2.5848    0.8921 O    1 1 1323.0000
     1325  O                      9.2377    2.9770    1.2868 O    1 1 1324.0000
     1326  O                      9.2310    2.5939    1.0352 O    1 1 1325.0000
     1327  O                      9.6861    1.8796    1.1543 O    1 1 1326.0000
     1328  O                     10.1735    1.5636    1.2754 O    1 1 1327.0000
     1329  O                      9.6115    1.6257    1.4368 O    1 1 1328.0000
     1330  O                      9.5457    1.2939    1.0088 O    1 1 1329.0000
     1331  O                      8.9917    1.4386    0.8455 O    1 1 1330.0000
     1332  O                      8.7774    1.4233    0.4693 O    1 1 1331.0000
     1333  O                      8.6555    1.2195    0.0236 O    1 1 1332.0000
     1334  O                      8.2774    1.3011    0.4058 O    1 1 1333.0000
     1335  O                      8.0655    1.5272    0.8893 O    1 1 1334.0000
     1336  O                      8.3067    0.8598    1.0752 O    1 1 1335.0000
     1337  O                      8.7397    0.8174    0.8923 O    1 1 1336.0000
     1338  O                      8.9831    1.3300    1.5684 O    1 1 1337.0000
     1339  O                      8.3266    1.4513    1.7061 O    1 1 1338.0000
     1340  O                      8.2131    1.9129    1.5484 O    1 1 1339.0000
     1341  O                      8.7556    1.7058    1.4065 O    1 1 1340.0000
     1342  O                      8.5255    1.9840    0.7475 O    1 1 1341.0000
     1343  O                      8.6505    2.3729    1.2967 O    1 1 1342.0000
     1344  O                      8.1333    2.7297    1.4388 O    1 1 1343.0000
     1345  O                      7.4826    2.5276    1.7830 O    1 1 1344.0000
     1346  O                      7.1746    3.0962    1.6525 O    1 1 1345.0000
     1347  O                      6.5730    3.1079    1.9316 O    1 1 1346.0000
     1348  O                      7.1977    3.4711    2.3668 O    1 1 1347.0000
     1349  O                      6.4442    4.0753    2.6371 O    1 1 1348.0000
     1350  O                      6.2527    4.7190    2.6099 O    1 1 1349.0000
     1351  O                      6.5143    5.6903    2.7201 O    1 1 1350.0000
     1352  O                      6.2879    5.2505    2.8636 O    1 1 1351.0000
     1353  O                      6.9970    5.8947    2.3661 O    1 1 1352.0000
     1354  O                      6.6559    5.5291    2.0836 O    1 1 1353.0000
     1355  O                      6.9538    6.1136    1.5757 O    1 1 1354.0000
     1356  O                      6.4218    5.8201    1.7801 O    1 1 1355.0000
     1357  O                      6.2201    6.2383    1.3216 O    1 1 1356.0000
     1358  O                      6.3546    5.7793    2.3261 O    1 1 1357.0000
     1359  O                      5.7258    6.2879    2.7349 O    1 1 1358.0000
     1360  O                      6.3118    6.7385    3.5001 O    1 1 1359.0000
     1361  O                      6.1848    7.1868    3.3951 O    1 1 1360.0000
     1362  O                      5.1256    7.8309    3.3956 O    1 1 1361.0000
     1363  O                      5.5202    7.7829    3.6212 O    1 1 1362.0000
     1364  O                      6.2008    8.0317    3.6801 O    1 1 1363.0000
     1365  O                      6.6591    7.6503    3.2080 O    1 1 1364.0000
     1366  O                      7.2639    7.4876    2.9347 O    1 1 1365.0000
     1367  O                      8.0056    7.2842    3.0551 O    1 1 1366.0000
     1368  O                      8.6318    6.8980    2.8434 O    1 1 1367.0000
     1369  O                      7.9561    6.9616    2.5289 O    1 1 1368.0000
     1370  O                      8.0697    7.6577    2.2005 O    1 1 1369.0000
     1371  O                      8.1270    8.0556    1.9954 O    1 1 1370.0000
     1372  O                      7.6031    8.4145    1.6280 O    1 1 1371.0000
     1373  O                      7.8615    7.3115    1.3486 O    1 1 1372.0000
     1374  O                      8.1604    6.9974    2.0355 O    1 1 1373.0000
     1375  O                      7.3403    6.7699    1.7885 O    1 1 1374.0000
     1376  O                      7.6341    6.3094    2.2066 O    1 1 1375.0000
     1377  O                      8.3275    6.4436    1.8260 O    1 1 1376.0000
     1378  O                      8.4241    6.2824    2.3307 O    1 1 1377.0000
     1379  O                      8.7123    6.8663    2.3265 O    1 1 1378.0000
     1380  O                      9.2213    7.0809    2.3591 O    1 1 1379.0000
     1381  O                      8.6796    7.3999    1.9735 O    1 1 1380.0000
     1382  O                      8.5981    7.5366    1.1908 O    1 1 1381.0000
     1383  O                      9.1498    6.8453    1.3822 O    1 1 1382.0000
     1384  O                      8.4005    6.8980    0.8155 O    1 1 1383.0000
     1385  O                      7.6151    7.3986    0.7736 O    1 1 1384.0000
     1386  O                      6.9684    7.0685    0.4833 O    1 1 1385.0000
     1387  O                      7.0887    7.5238    0.0383 O    1 1 1386.0000
     1388  O                      7.0564    8.3581   -0.1438 O   1 1 1387.0000
     1389  O                      7.0273    9.2029   -0.3066 O   1 1 1388.0000
     1390  O                      6.8943    9.4296   -0.7688 O   1 1 1389.0000
     1391  O                      6.8203    8.8748   -1.4954 O   1 1 1390.0000
     1392  O                      6.5542    8.2561   -2.0047 O   1 1 1391.0000
     1393  O                      6.7053    7.3146   -2.0007 O   1 1 1392.0000
     1394  O                      6.8968    6.6643   -1.8118 O   1 1 1393.0000
     1395  O                      7.4002    5.9969   -1.8218 O   1 1 1394.0000
     1396  O                      7.4680    5.4344   -1.6117 O   1 1 1395.0000
     1397  O                      7.1678    4.9473   -1.1788 O   1 1 1396.0000
     1398  O                      7.1977    4.2469   -1.4424 O   1 1 1397.0000
     1399  O                      7.1955    3.6678   -1.5358 O   1 1 1398.0000
     1400  O                      8.0300    3.9403   -1.4400 O   1 1 1399.0000
     1401  O                      8.2746    3.9512   -1.9972 O   1 1 1400.0000
     1402  O                      7.9440    4.2903   -1.8165 O   1 1 1401.0000
     1403  O                      7.8180    4.6824   -1.6499 O   1 1 1402.0000
     1404  O                      7.5914    4.6066   -0.9518 O   1 1 1403.0000
     1405  O                      7.2559    5.1939   -0.7124 O   1 1 1404.0000
     1406  O                      7.8919    5.6157   -0.5113 O   1 1 1405.0000
     1407  O                      7.2339    5.9831   -0.4130 O   1 1 1406.0000
     1408  O                      7.6664    6.3612    0.2780 O    1 1 1407.0000
     1409  O                      7.7834    6.8147    0.8285 O    1 1 1408.0000
     1410  O                      8.1103    6.1280    0.7372 O    1 1 1409.0000
     1411  O                      8.3772    6.8820    0.3220 O    1 1 1410.0000
     1412  O                      7.8395    6.7592   -0.0555 O   1 1 1411.0000
     1413  O                      8.5223    6.6284   -0.0325 O   1 1 1412.0000
     1414  O                      8.9703    6.5069    0.4080 O    1 1 1413.0000
     1415  O                      9.0648    6.8037    0.9377 O    1 1 1414.0000
     1416  O                      8.9020    7.5226    0.8152 O    1 1 1415.0000
     1417  O                      8.3548    7.5225    1.4651 O    1 1 1416.0000
     1418  O                      7.9964    7.5494    1.9073 O    1 1 1417.0000
     1419  O                      8.4114    6.7275    1.6200 O    1 1 1418.0000
     1420  O                      9.0966    6.3890    1.8461 O    1 1 1419.0000
     1421  O                      9.3130    6.1097    1.4721 O    1 1 1420.0000
     1422  O                      9.6061    6.2687    0.9049 O    1 1 1421.0000
     1423  O                      9.3870    5.9220    1.0866 O    1 1 1422.0000
     1424  O                      9.2683    5.4997    0.5189 O    1 1 1423.0000
     1425  O                      9.6613    5.9087    0.1934 O    1 1 1424.0000
     1426  O                      9.5683    6.6534    0.0011 O    1 1 1425.0000
     1427  O                      8.9733    6.3371   -0.1872 O   1 1 1426.0000
     1428  O                      8.5833    5.7903   -0.0305 O   1 1 1427.0000
     1429  O                      8.4781    5.5759    0.5496 O    1 1 1428.0000
     1430  O                      9.1589    5.5317    0.7191 O    1 1 1429.0000
     1431  O                      9.7643    5.3372    1.0617 O    1 1 1430.0000
     1432  O                      9.7853    4.8908    0.7999 O    1 1 1431.0000
     1433  O                      9.7787    5.2110    0.0074 O    1 1 1432.0000
     1434  O                     10.1594    5.5698   -0.0980 O   1 1 1433.0000
     1435  O                     10.3693    5.4898    0.6888 O    1 1 1434.0000
     1436  O                     10.5030    5.1854    1.3111 O    1 1 1435.0000
     1437  O                     10.1932    5.7184    1.4005 O    1 1 1436.0000
     1438  O                      9.6241    5.5705    1.5631 O    1 1 1437.0000
     1439  O                     10.0154    5.1055    1.6949 O    1 1 1438.0000
     1440  O                     10.5400    5.6026    1.3439 O    1 1 1439.0000
     1441  O                      9.8178    5.4782    0.6779 O    1 1 1440.0000
     1442  O                     10.2338    4.8595    0.3326 O    1 1 1441.0000
     1443  O                     10.9369    4.9724    0.1548 O    1 1 1442.0000
     1444  O                     10.9831    5.4320    0.4729 O    1 1 1443.0000
     1445  O                     11.0986    5.0344    1.0369 O    1 1 1444.0000
     1446  O                     11.2422    5.7147    1.3757 O    1 1 1445.0000
     1447  O                     11.4427    5.9677    0.8354 O    1 1 1446.0000
     1448  O                     10.8542    5.8055    0.6281 O    1 1 1447.0000
     1449  O                     10.0948    6.0186    0.5569 O    1 1 1448.0000
     1450  O                      9.3401    6.4765    0.5427 O    1 1 1449.0000
     1451  O                      8.5813    6.5473    1.0385 O    1 1 1450.0000
     1452  O                      7.8308    7.0537    1.2135 O    1 1 1451.0000
     1453  O                      7.6312    6.3267    1.0061 O    1 1 1452.0000
     1454  O                      7.1695    5.7303    0.7360 O    1 1 1453.0000
     1455  O                      7.4236    5.8768    0.4994 O    1 1 1454.0000
     1456  O                      6.8074    6.1375    0.5622 O    1 1 1455.0000
     1457  O                      7.3439    6.4864    1.2934 O    1 1 1456.0000
     1458  O                      7.2691    6.9707    1.9001 O    1 1 1457.0000
     1459  O                      6.8304    6.6842    1.2130 O    1 1 1458.0000
     1460  O                      6.8320    6.8295    0.4392 O    1 1 1459.0000
     1461  O                      6.9851    6.6766   -0.0896 O   1 1 1460.0000
     1462  O                      7.0618    7.1550   -0.4648 O   1 1 1461.0000
     1463  O                      7.3764    6.5362   -0.5809 O   1 1 1462.0000
     1464  O                      7.1431    6.8139   -0.8153 O   1 1 1463.0000
     1465  O                      6.7509    7.0543   -1.1203 O   1 1 1464.0000
     1466  O                      6.4248    6.6383   -0.9635 O   1 1 1465.0000
     1467  O                      6.7602    6.2261   -0.7508 O   1 1 1466.0000
     1468  O                      6.2801    6.5375   -0.4879 O   1 1 1467.0000
     1469  O                      6.7290    6.0364   -0.0545 O   1 1 1468.0000
     1470  O                      6.6128    5.7383    0.5463 O    1 1 1469.0000
     1471  O                      6.3326    5.2968    0.6707 O    1 1 1470.0000
     1472  O                      6.5894    4.9863    0.7704 O    1 1 1471.0000
     1473  O                      7.3921    5.3164    1.0708 O    1 1 1472.0000
     1474  O                      6.7234    5.6794    1.4482 O    1 1 1473.0000
     1475  O                      6.9422    5.0675    0.9496 O    1 1 1474.0000
     1476  O                      6.7008    5.0239    0.0463 O    1 1 1475.0000
     1477  O                      6.9044    4.7299   -0.7703 O   1 1 1476.0000
     1478  O                      6.6390    4.2073   -0.4997 O   1 1 1477.0000
     1479  O                      7.2544    4.7227   -0.4486 O   1 1 1478.0000
     1480  O                      7.6357    5.0665    0.0228 O    1 1 1479.0000
     1481  O                      7.9265    5.3821    0.6709 O    1 1 1480.0000
     1482  O                      7.7032    5.8261    1.2111 O    1 1 1481.0000
     1483  O                      8.5419    5.6689    1.4554 O    1 1 1482.0000
     1484  O                      8.6286    5.3398    1.1418 O    1 1 1483.0000
     1485  O                      8.1647    5.5399    1.4382 O    1 1 1484.0000
     1486  O                      7.6445    4.9114    1.1922 O    1 1 1485.0000
     1487  O                      7.7463    4.4809    0.5532 O    1 1 1486.0000
     1488  O                      7.7877    4.5508    0.8740 O    1 1 1487.0000
     1489  O                      8.1822    5.0275    0.8981 O    1 1 1488.0000
     1490  O                      8.4984    4.4838    0.2779 O    1 1 1489.0000
     1491  O                      8.1112    4.0613    0.0270 O    1 1 1490.0000
     1492  O                      8.0623    3.6195    0.6601 O    1 1 1491.0000
     1493  O                      8.8957    3.7241    1.0436 O    1 1 1492.0000
     1494  O                      8.7157    3.9835    1.4713 O    1 1 1493.0000
     1495  O                      8.4780    4.6063    1.8456 O    1 1 1494.0000
     1496  O                      8.2484    5.2341    2.1015 O    1 1 1495.0000
     1497  O                      7.4643    5.5113    2.6169 O    1 1 1496.0000
     1498  O                      6.2356    5.5989    3.0636 O    1 1 1497.0000
     1499  O                      6.9380    5.2062    3.0644 O    1 1 1498.0000
     1500  O                      7.1315    4.6637    3.2309 O    1 1 1499.0000
     1501  O                      7.6125    4.6114    3.9155 O    1 1 1500.0000
     1502  O                      8.0749    4.5890    4.4938 O    1 1 1501.0000
     1503  O                      8.6852    4.5572    4.5127 O    1 1 1502.0000
     1504  O                      8.1798    4.4212    5.0859 O    1 1 1503.0000
     1505  O                      8.4921    3.6695    4.8463 O    1 1 1504.0000
     1506  O                      8.5190    4.2564    4.1928 O    1 1 1505.0000
     1507  O                      9.0135    3.8691    3.6270 O    1 1 1506.0000
     1508  O                      8.5390    3.6540    3.9723 O    1 1 1507.0000
     1509  O                      7.9072    3.5555    4.1554 O    1 1 1508.0000
     1510  O                      7.7166    3.8755    3.7449 O    1 1 1509.0000
     1511  O                      7.9712    3.3104    3.7199 O    1 1 1510.0000
     1512  O                      8.5158    2.8090    3.8739 O    1 1 1511.0000
     1513  O                      8.6615    2.7347    3.4392 O    1 1 1512.0000
     1514  O                      8.8267    3.2597    3.3941 O    1 1 1513.0000
     1515  O                      9.2472    3.0636    3.3338 O    1 1 1514.0000
     1516  O                      9.6532    3.0315    2.7238 O    1 1 1515.0000
     1517  O                      9.6431    3.1698    1.8557 O    1 1 1516.0000
     1518  O                      9.7891    3.4260    1.1830 O    1 1 1517.0000
     1519  O                     10.3004    3.8963    1.1191 O    1 1 1518.0000
     1520  O                     11.0060    4.0525    1.7102 O    1 1 1519.0000
     1521  O                     10.7556    3.6116    2.1362 O    1 1 1520.0000
     1522  O                     10.2990    3.4839    1.3935 O    1 1 1521.0000
     1523  O                     10.4006    3.2762    0.7819 O    1 1 1522.0000
     1524  O                     11.0005    3.8302    1.2702 O    1 1 1523.0000
     1525  O                     11.5794    3.9129    1.0677 O    1 1 1524.0000
     1526  O                     11.4621    3.3774    1.0622 O    1 1 1525.0000
     1527  O                     11.1167    3.1183    1.1064 O    1 1 1526.0000
     1528  O                     11.3226    3.4373    1.5296 O    1 1 1527.0000
     1529  O                     11.0896    3.0112    1.7750 O    1 1 1528.0000
     1530  O                     10.6130    2.6858    1.5227 O    1 1 1529.0000
     1531  O                     10.2618    2.9549    1.1310 O    1 1 1530.0000
     1532  O                      9.6690    2.8102    1.1346 O    1 1 1531.0000
     1533  O                      9.3727    2.9401    0.5037 O    1 1 1532.0000
     1534  O                      9.3682    3.5100    0.1848 O    1 1 1533.0000
     1535  O                      8.9741    3.7364    0.7589 O    1 1 1534.0000
     1536  O                      9.8158    3.8105    0.5688 O    1 1 1535.0000
     1537  O                     10.2270    4.1253    0.3087 O    1 1 1536.0000
     1538  O                     10.7356    4.4724    0.4587 O    1 1 1537.0000
     1539  O                     10.6866    4.4234   -0.1305 O   1 1 1538.0000
     1540  O                     10.3577    4.0674   -0.2130 O   1 1 1539.0000
     1541  O                      9.7910    3.8022   -0.1011 O   1 1 1540.0000
     1542  O                      9.5417    4.4975    0.2058 O    1 1 1541.0000
     1543  O                      9.0111    4.6625    0.6674 O    1 1 1542.0000
     1544  O                      8.8603    4.4925    1.1297 O    1 1 1543.0000
     1545  O                      9.1013    4.7880    1.8316 O    1 1 1544.0000
     1546  O                      9.2431    5.3820    1.9633 O    1 1 1545.0000
     1547  O                      9.6891    5.8549    2.1666 O    1 1 1546.0000
     1548  O                      9.1948    5.9504    2.7235 O    1 1 1547.0000
     1549  O                      9.6265    6.5275    2.3791 O    1 1 1548.0000
     1550  O                      9.1204    6.7240    2.5320 O    1 1 1549.0000
     1551  O                      8.8300    6.5238    3.1809 O    1 1 1550.0000
     1552  O                      7.8907    6.5417    3.5535 O    1 1 1551.0000
     1553  O                      8.2507    5.8903    3.2714 O    1 1 1552.0000
     1554  O                      8.5826    5.3355    3.2837 O    1 1 1553.0000
     1555  O                      9.2947    5.4957    3.0602 O    1 1 1554.0000
     1556  O                      9.7570    5.7123    3.2249 O    1 1 1555.0000
     1557  O                     10.0238    6.3503    3.6758 O    1 1 1556.0000
     1558  O                     10.6522    7.2153    4.3454 O    1 1 1557.0000
     1559  O                     11.4395    6.6815    4.4336 O    1 1 1558.0000
     1560  O                     12.3954    6.3049    4.4637 O    1 1 1559.0000
     1561  O                     12.4270    5.2144    4.5309 O    1 1 1560.0000
     1562  O                     12.7128    4.4058    4.2501 O    1 1 1561.0000
     1563  O                     12.4047    3.8012    4.2201 O    1 1 1562.0000
     1564  O                     12.3649    3.7939    3.7053 O    1 1 1563.0000
     1565  O                     11.9587    3.6470    2.9414 O    1 1 1564.0000
     1566  O                     11.3481    4.0488    2.6327 O    1 1 1565.0000
     1567  O                     10.3683    4.3632    2.4977 O    1 1 1566.0000
     1568  O                      9.8482    5.1514    2.5615 O    1 1 1567.0000
     1569  O                      8.9577    5.3549    2.3715 O    1 1 1568.0000
     1570  O                      8.7134    5.8763    2.8709 O    1 1 1569.0000
     1571  O                      9.2042    5.8347    3.3201 O    1 1 1570.0000
     1572  O                      9.9531    5.6961    3.6257 O    1 1 1571.0000
     1573  O                     10.0823    4.6747    3.2836 O    1 1 1572.0000
     1574  O                     11.1238    3.8664    3.1711 O    1 1 1573.0000
     1575  O                     10.8630    2.9485    3.0455 O    1 1 1574.0000
     1576  O                     10.3213    2.4201    3.0235 O    1 1 1575.0000
     1577  O                     10.1264    1.9192    3.2752 O    1 1 1576.0000
     1578  O                      9.7721    1.9222    2.7743 O    1 1 1577.0000
     1579  O                      9.6059    1.5941    2.9731 O    1 1 1578.0000
     1580  O                      8.8759    1.3677    3.3309 O    1 1 1579.0000
     1581  O                      9.1231    0.9736    3.6668 O    1 1 1580.0000
     1582  O                      8.7250    1.7309    3.3647 O    1 1 1581.0000
     1583  O                      9.2713    2.1810    2.8856 O    1 1 1582.0000
     1584  O                      9.1839    2.9065    3.1107 O    1 1 1583.0000
     1585  O                      8.6984    3.6041    3.1200 O    1 1 1584.0000
     1586  O                      8.3793    4.2672    3.4345 O    1 1 1585.0000
     1587  O                      7.8637    4.7119    3.0048 O    1 1 1586.0000
     1588  O                      7.5427    4.2158    3.3198 O    1 1 1587.0000
     1589  O                      7.1212    4.0408    2.6530 O    1 1 1588.0000
     1590  O                      7.1840    4.5653    2.6040 O    1 1 1589.0000
     1591  O                      7.2086    5.1039    2.7481 O    1 1 1590.0000
     1592  O                      7.4444    5.5643    3.4068 O    1 1 1591.0000
     1593  O                      7.6729    6.1260    2.9287 O    1 1 1592.0000
     1594  O                      8.0271    6.6526    2.8269 O    1 1 1593.0000
     1595  O                      8.0863    5.9747    2.0770 O    1 1 1594.0000
     1596  O                      8.0226    5.3517    1.6804 O    1 1 1595.0000
     1597  O                      8.1236    5.5765    2.5248 O    1 1 1596.0000
     1598  O                      8.0259    5.6843    2.9644 O    1 1 1597.0000
     1599  O                      8.3674    5.1255    2.8688 O    1 1 1598.0000
     1600  O                      8.7640    4.8736    2.6649 O    1 1 1599.0000
     1601  O                      9.2792    4.6832    2.1518 O    1 1 1600.0000
     1602  O                      8.4539    4.4814    2.3618 O    1 1 1601.0000
     1603  O                      8.8009    3.7133    2.3599 O    1 1 1602.0000
     1604  O                      8.4408    3.8776    1.9269 O    1 1 1603.0000
     1605  O                      7.8335    4.1866    2.6126 O    1 1 1604.0000
     1606  O                      6.9341    4.3158    2.4017 O    1 1 1605.0000
     1607  O                      7.7758    3.8105    2.3852 O    1 1 1606.0000
     1608  O                      8.0923    3.5000    2.5121 O    1 1 1607.0000
     1609  O                      8.1168    3.7837    3.0897 O    1 1 1608.0000
     1610  O                      8.5035    4.1210    2.6897 O    1 1 1609.0000
     1611  O                      8.4261    3.2589    2.6774 O    1 1 1610.0000
     1612  O                      8.2676    3.5158    1.7951 O    1 1 1611.0000
     1613  O                      7.7199    3.1996    1.2902 O    1 1 1612.0000
     1614  O                      7.4684    3.7966    1.4957 O    1 1 1613.0000
     1615  O                      7.0675    4.0762    1.0276 O    1 1 1614.0000
     1616  O                      7.6893    3.8360    0.8994 O    1 1 1615.0000
     1617  O                      8.1107    3.8915    1.2715 O    1 1 1616.0000
     1618  O                      7.2897    4.0223    1.7367 O    1 1 1617.0000
     1619  O                      7.1366    4.6231    1.7730 O    1 1 1618.0000
     1620  O                      6.9532    4.7713    1.8593 O    1 1 1619.0000
     1621  O                      7.3765    4.9127    2.2421 O    1 1 1620.0000
     1622  O                      7.6234    4.6853    1.8340 O    1 1 1621.0000
     1623  O                      8.1240    4.5656    1.4881 O    1 1 1622.0000
     1624  O                      7.9600    4.6605    2.2548 O    1 1 1623.0000
     1625  O                      7.1054    5.4280    2.1511 O    1 1 1624.0000
     1626  O                      7.2290    5.5076    1.6113 O    1 1 1625.0000
     1627  O                      7.4793    6.0778    1.6740 O    1 1 1626.0000
     1628  O                      7.3987    5.9622    2.3387 O    1 1 1627.0000
     1629  O                      6.6573    6.6330    1.4866 O    1 1 1628.0000
     1630  O                      5.7532    6.0878    1.6422 O    1 1 1629.0000
     1631  O                      5.5394    5.3977    1.5978 O    1 1 1630.0000
     1632  O                      5.8657    5.4077    2.1141 O    1 1 1631.0000
     1633  O                      6.1207    5.0519    1.3884 O    1 1 1632.0000
     1634  O                      6.4056    4.3801    1.1714 O    1 1 1633.0000
     1635  O                      6.3559    5.0003    1.4507 O    1 1 1634.0000
     1636  O                      5.6009    4.9779    1.5411 O    1 1 1635.0000
     1637  O                      5.5448    4.3542    1.5320 O    1 1 1636.0000
     1638  O                      5.1718    4.1232    2.0250 O    1 1 1637.0000
     1639  O                      5.8642    4.0640    2.2754 O    1 1 1638.0000
     1640  O                      6.1617    4.6385    2.2045 O    1 1 1639.0000
     1641  O                      5.3941    4.9712    1.9615 O    1 1 1640.0000
     1642  O                      5.5652    4.6297    2.3164 O    1 1 1641.0000
     1643  O                      5.8801    4.7372    1.9859 O    1 1 1642.0000
     1644  O                      5.5990    5.7320    2.1164 O    1 1 1643.0000
     1645  O                      5.5390    6.3617    2.8068 O    1 1 1644.0000
     1646  O                      6.0061    5.9094    2.5269 O    1 1 1645.0000
     1647  O                      5.5469    5.4783    2.8228 O    1 1 1646.0000
     1648  O                      5.5231    5.2075    3.4340 O    1 1 1647.0000
     1649  O                      5.5405    4.7861    2.9234 O    1 1 1648.0000
     1650  O                      5.7949    3.9676    2.7573 O    1 1 1649.0000
     1651  O                      6.6171    3.9006    2.0282 O    1 1 1650.0000
     1652  O                      6.2167    3.4462    1.4068 O    1 1 1651.0000
     1653  O                      6.5475    3.3915    0.6327 O    1 1 1652.0000
     1654  O                      6.1973    2.8650    1.0235 O    1 1 1653.0000
     1655  O                      6.3191    2.1953    0.7897 O    1 1 1654.0000
     1656  O                      5.6259    1.9901    0.9064 O    1 1 1655.0000
     1657  O                      5.9799    2.0508    0.1176 O    1 1 1656.0000
     1658  O                      5.5435    2.6093    0.3983 O    1 1 1657.0000
     1659  O                      5.1419    2.1869    0.1307 O    1 1 1658.0000
     1660  O                      5.1154    2.2817    0.7443 O    1 1 1659.0000
     1661  O                      4.5447    2.6911    1.0193 O    1 1 1660.0000
     1662  O                      5.1628    2.8819    0.8923 O    1 1 1661.0000
     1663  O                      5.5969    2.7834    0.9449 O    1 1 1662.0000
     1664  O                      6.1531    2.3663    1.5708 O    1 1 1663.0000
     1665  O                      6.6511    2.3916    2.0126 O    1 1 1664.0000
     1666  O                      7.2149    2.1907    1.5255 O    1 1 1665.0000
     1667  O                      7.2066    2.4153    1.0694 O    1 1 1666.0000
     1668  O                      7.6351    2.9729    0.7322 O    1 1 1667.0000
     1669  O                      7.8758    3.3676    0.2937 O    1 1 1668.0000
     1670  O                      8.4415    3.8593    0.2223 O    1 1 1669.0000
     1671  O                      8.5944    3.3082    0.2020 O    1 1 1670.0000
     1672  O                      8.4641    3.0669    0.8321 O    1 1 1671.0000
     1673  O                      9.0378    2.9650    0.3277 O    1 1 1672.0000
     1674  O                      9.1777    2.8445   -0.1999 O   1 1 1673.0000
     1675  O                      9.2200    3.2995   -0.4009 O   1 1 1674.0000
     1676  O                      8.9322    3.7326   -0.2827 O   1 1 1675.0000
     1677  O                      8.0505    3.4632   -0.7095 O   1 1 1676.0000
     1678  O                      7.7462    3.8989   -0.8542 O   1 1 1677.0000
     1679  O                      7.4975    4.0005   -0.2383 O   1 1 1678.0000
     1680  O                      7.1435    3.7995    0.2383 O    1 1 1679.0000
     1681  O                      6.6743    4.2175   -0.0044 O   1 1 1680.0000
     1682  O                      6.3291    4.6105    0.5388 O    1 1 1681.0000
     1683  O                      7.1641    4.9358    0.2360 O    1 1 1682.0000
     1684  O                      7.3431    5.4483    0.0161 O    1 1 1683.0000
     1685  O                      7.4287    4.7015    0.4506 O    1 1 1684.0000
     1686  O                      7.0294    4.1430    0.7394 O    1 1 1685.0000
     1687  O                      6.4156    3.8387    0.5259 O    1 1 1686.0000
     1688  O                      5.8922    4.0401    1.0866 O    1 1 1687.0000
     1689  O                      5.6668    3.6132    1.8910 O    1 1 1688.0000
     1690  O                      5.2108    3.6667    2.4469 O    1 1 1689.0000
     1691  O                      5.0702    3.4892    2.8996 O    1 1 1690.0000
     1692  O                      5.5851    3.3762    2.6837 O    1 1 1691.0000
     1693  O                      6.0005    2.9168    2.6284 O    1 1 1692.0000
     1694  O                      6.3993    2.4662    2.4849 O    1 1 1693.0000
     1695  O                      6.6582    2.8876    3.0586 O    1 1 1694.0000
     1696  O                      7.1934    3.1336    3.7128 O    1 1 1695.0000
     1697  O                      7.6026    3.2452    3.0345 O    1 1 1696.0000
     1698  O                      8.0755    3.0920    3.2237 O    1 1 1697.0000
     1699  O                      8.0485    2.7286    2.6635 O    1 1 1698.0000
     1700  O                      7.8588    2.2507    2.5351 O    1 1 1699.0000
     1701  O                      7.7483    1.7333    2.7318 O    1 1 1700.0000
     1702  O                      7.4037    2.2060    2.8931 O    1 1 1701.0000
     1703  O                      7.6048    2.7935    2.2882 O    1 1 1702.0000
     1704  O                      8.3073    2.7376    2.0671 O    1 1 1703.0000
     1705  O                      8.5132    3.4021    2.2543 O    1 1 1704.0000
     1706  O                      9.0063    3.1401    2.0888 O    1 1 1705.0000
     1707  O                      9.2373    3.6359    1.9818 O    1 1 1706.0000
     1708  O                      9.1753    3.0044    2.2391 O    1 1 1707.0000
     1709  O                      9.0853    2.2340    2.3500 O    1 1 1708.0000
     1710  O                      9.5780    2.4545    1.9912 O    1 1 1709.0000
     1711  O                      8.9693    2.4337    1.6956 O    1 1 1710.0000
     1712  O                      8.6555    3.1706    1.5736 O    1 1 1711.0000
     1713  O                      8.9224    4.1545    1.7851 O    1 1 1712.0000
     1714  O                      9.5251    4.5594    1.4051 O    1 1 1713.0000
     1715  O                      9.5347    4.3776    1.9330 O    1 1 1714.0000
     1716  O                      9.9284    4.9621    1.7686 O    1 1 1715.0000
     1717  O                      9.4888    5.0569    1.1356 O    1 1 1716.0000
     1718  O                      8.6939    4.8382    0.6950 O    1 1 1717.0000
     1719  O                      8.2430    4.7554   -0.1611 O   1 1 1718.0000
     1720  O                      8.3104    4.4426   -0.6488 O   1 1 1719.0000
     1721  O                      7.8582    3.7671   -0.3757 O   1 1 1720.0000
     1722  O                      7.6091    3.2606   -0.1646 O   1 1 1721.0000
     1723  O                      7.5233    2.5479    0.0606 O    1 1 1722.0000
     1724  O                      7.7152    2.2004    0.4345 O    1 1 1723.0000
     1725  O                      7.4562    1.7176    0.9887 O    1 1 1724.0000
     1726  O                      7.1880    1.6185    1.5566 O    1 1 1725.0000
     1727  O                      7.2453    1.8684    2.0728 O    1 1 1726.0000
     1728  O                      7.1206    2.5174    2.5232 O    1 1 1727.0000
     1729  O                      6.8580    3.2797    2.7698 O    1 1 1728.0000
     1730  O                      7.3922    3.4683    3.1734 O    1 1 1729.0000
     1731  O                      6.9751    2.6175    3.2926 O    1 1 1730.0000
     1732  O                      6.4386    2.2549    2.8325 O    1 1 1731.0000
     1733  O                      6.3213    1.6968    2.7717 O    1 1 1732.0000
     1734  O                      6.4197    1.7361    3.5923 O    1 1 1733.0000
     1735  O                      6.3680    2.4123    3.6623 O    1 1 1734.0000
     1736  O                      5.9805    2.9558    3.5412 O    1 1 1735.0000
     1737  O                      5.6226    3.4627    3.4420 O    1 1 1736.0000
     1738  O                      5.6011    2.8401    3.0496 O    1 1 1737.0000
     1739  O                      5.7110    2.6538    3.8002 O    1 1 1738.0000
     1740  O                      5.9792    2.4748    4.4313 O    1 1 1739.0000
     1741  O                      6.0813    2.5969    4.9987 O    1 1 1740.0000
     1742  O                      6.7896    2.7792    4.7170 O    1 1 1741.0000
     1743  O                      6.6946    3.5643    4.6881 O    1 1 1742.0000
     1744  O                      6.6099    3.1470    5.2921 O    1 1 1743.0000
     1745  O                      6.4077    3.7212    5.2419 O    1 1 1744.0000
     1746  O                      7.0310    4.3049    5.3157 O    1 1 1745.0000
     1747  O                      7.1378    4.5929    5.5577 O    1 1 1746.0000
     1748  O                      6.8791    5.0247    5.5283 O    1 1 1747.0000
     1749  O                      6.5175    4.9580    4.8594 O    1 1 1748.0000
     1750  O                      6.2523    4.8798    4.2198 O    1 1 1749.0000
     1751  O                      6.1391    4.9568    3.5716 O    1 1 1750.0000
     1752  O                      6.2751    4.4030    3.1677 O    1 1 1751.0000
     1753  O                      5.7037    4.1049    3.2258 O    1 1 1752.0000
     1754  O                      6.0634    4.4256    3.7281 O    1 1 1753.0000
     1755  O                      5.6325    4.8359    3.9464 O    1 1 1754.0000
     1756  O                      4.9816    5.2268    3.9667 O    1 1 1755.0000
     1757  O                      5.5291    5.6424    4.0679 O    1 1 1756.0000
     1758  O                      5.8884    6.0554    3.4758 O    1 1 1757.0000
     1759  O                      6.3608    6.3891    3.3239 O    1 1 1758.0000
     1760  O                      6.2072    5.6970    3.7504 O    1 1 1759.0000
     1761  O                      6.0993    5.7213    4.1445 O    1 1 1760.0000
     1762  O                      5.7554    5.3063    4.3660 O    1 1 1761.0000
     1763  O                      5.4149    5.3019    4.8145 O    1 1 1762.0000
     1764  O                      4.9609    4.7822    5.0199 O    1 1 1763.0000
     1765  O                      5.0571    5.2093    5.4149 O    1 1 1764.0000
     1766  O                      5.4741    4.9422    5.3702 O    1 1 1765.0000
     1767  O                      6.2852    5.1878    5.0576 O    1 1 1766.0000
     1768  O                      6.9812    5.4613    4.9354 O    1 1 1767.0000
     1769  O                      7.5200    5.3917    4.7600 O    1 1 1768.0000
     1770  O                      7.4809    5.7670    3.8672 O    1 1 1769.0000
     1771  O                      6.7352    5.7596    4.2549 O    1 1 1770.0000
     1772  O                      6.6544    6.2575    4.7430 O    1 1 1771.0000
     1773  O                      6.6272    7.1587    4.8618 O    1 1 1772.0000
     1774  O                      6.3575    7.8982    4.9213 O    1 1 1773.0000
     1775  O                      6.6866    8.7326    4.9258 O    1 1 1774.0000
     1776  O                      6.4228    8.4403    5.2375 O    1 1 1775.0000
     1777  O                      5.9590    7.9992    5.3207 O    1 1 1776.0000
     1778  O                      5.3693    7.7800    5.6557 O    1 1 1777.0000
     1779  O                      4.7514    7.5793    5.5084 O    1 1 1778.0000
     1780  O                      5.1354    7.9413    6.2769 O    1 1 1779.0000
     1781  O                      5.2522    8.7231    6.2326 O    1 1 1780.0000
     1782  O                      5.8671    9.2434    6.2558 O    1 1 1781.0000
     1783  O                      5.8814    9.8219    6.2068 O    1 1 1782.0000
     1784  O                      6.2356    9.9904    5.9949 O    1 1 1783.0000
     1785  O                      5.7958    9.6395    5.3953 O    1 1 1784.0000
     1786  O                      6.0585   10.2511    5.4923 O    1 1 1785.0000
     1787  O                      5.8404   10.0578    4.6576 O    1 1 1786.0000
     1788  O                      6.3341    9.8222    4.0845 O    1 1 1787.0000
     1789  O                      6.0420    9.7867    4.8096 O    1 1 1788.0000
     1790  O                      5.6510    9.6393    5.0043 O    1 1 1789.0000
     1791  O                      5.4606    9.4439    5.5948 O    1 1 1790.0000
     1792  O                      5.1144    9.2631    6.2220 O    1 1 1791.0000
     1793  O                      5.3392    9.1816    7.1161 O    1 1 1792.0000
     1794  O                      5.5249    9.1949    6.8230 O    1 1 1793.0000
     1795  O                      5.0532    8.6293    6.6699 O    1 1 1794.0000
     1796  O                      4.7288    7.9544    6.6520 O    1 1 1795.0000
     1797  O                      5.1683    7.4089    6.5566 O    1 1 1796.0000
     1798  O                      5.4599    6.8920    6.1043 O    1 1 1797.0000
     1799  O                      5.7806    6.2544    5.5452 O    1 1 1798.0000
     1800  O                      6.1829    6.4507    5.1746 O    1 1 1799.0000
     1801  O                      5.5923    6.4417    4.8287 O    1 1 1800.0000
     1802  O                      5.6697    6.8243    5.5451 O    1 1 1801.0000
     1803  O                      6.4205    6.9169    6.1032 O    1 1 1802.0000
     1804  O                      5.8566    7.1406    6.8476 O    1 1 1803.0000
     1805  O                      5.5236    6.5587    6.5577 O    1 1 1804.0000
     1806  O                      6.0431    6.7365    6.7211 O    1 1 1805.0000
     1807  O                      6.1619    6.0004    7.0059 O    1 1 1806.0000
     1808  O                      6.6006    6.1221    6.3970 O    1 1 1807.0000
     1809  O                      5.9633    6.0368    6.2922 O    1 1 1808.0000
     1810  O                      6.4180    5.7221    6.0335 O    1 1 1809.0000
     1811  O                      6.3035    5.9333    5.5302 O    1 1 1810.0000
     1812  O                      6.0600    5.7421    4.7874 O    1 1 1811.0000
     1813  O                      6.7073    5.9157    5.2695 O    1 1 1812.0000
     1814  O                      7.2732    5.6042    5.5929 O    1 1 1813.0000
     1815  O                      8.0067    5.5625    6.2523 O    1 1 1814.0000
     1816  O                      7.3734    5.5030    6.5568 O    1 1 1815.0000
     1817  O                      6.6800    5.7748    6.8660 O    1 1 1816.0000
     1818  O                      6.4286    5.1707    7.0351 O    1 1 1817.0000
     1819  O                      6.5631    4.5872    6.8042 O    1 1 1818.0000
     1820  O                      7.0781    4.8435    6.9761 O    1 1 1819.0000
     1821  O                      6.8270    5.3640    6.9070 O    1 1 1820.0000
     1822  O                      6.5640    5.2754    6.3148 O    1 1 1821.0000
     1823  O                      7.0178    5.8932    6.1835 O    1 1 1822.0000
     1824  O                      6.9991    6.4212    6.5519 O    1 1 1823.0000
     1825  O                      7.3590    7.2327    6.9119 O    1 1 1824.0000
     1826  O                      7.1068    7.9009    6.5315 O    1 1 1825.0000
     1827  O                      6.7168    7.7233    7.0597 O    1 1 1826.0000
     1828  O                      6.8258    7.2887    7.1666 O    1 1 1827.0000
     1829  O                      6.9599    6.8826    6.6692 O    1 1 1828.0000
     1830  O                      6.9639    7.3068    6.2997 O    1 1 1829.0000
     1831  O                      6.5290    7.4436    6.2149 O    1 1 1830.0000
     1832  O                      6.0772    7.8582    6.2962 O    1 1 1831.0000
     1833  O                      6.0348    7.3981    6.6239 O    1 1 1832.0000
     1834  O                      6.5369    8.2840    6.7033 O    1 1 1833.0000
     1835  O                      6.9611    8.8098    6.3051 O    1 1 1834.0000
     1836  O                      6.5961    8.3663    5.7913 O    1 1 1835.0000
     1837  O                      5.9219    8.8343    5.3556 O    1 1 1836.0000
     1838  O                      5.1128    9.1950    5.1341 O    1 1 1837.0000
     1839  O                      4.9750    9.8439    4.8797 O    1 1 1838.0000
     1840  O                      4.6148   10.0024    4.4203 O    1 1 1839.0000
     1841  O                      5.1568   10.0264    4.0838 O    1 1 1840.0000
     1842  O                      4.6874   10.4023    3.9972 O    1 1 1841.0000
     1843  O                      3.9846   10.2628    4.1059 O    1 1 1842.0000
     1844  O                      4.2255   10.3818    3.4372 O    1 1 1843.0000
     1845  O                      4.2710   10.7564    2.6542 O    1 1 1844.0000
     1846  O                      4.0698   10.8077    2.0587 O    1 1 1845.0000
     1847  O                      4.2845   10.3183    2.2122 O    1 1 1846.0000
     1848  O                      3.6730   10.1346    2.6922 O    1 1 1847.0000
     1849  O                      3.7488    9.7532    3.1037 O    1 1 1848.0000
     1850  O                      3.8913    9.6265    3.8126 O    1 1 1849.0000
     1851  O                      4.5551    9.7701    3.5642 O    1 1 1850.0000
     1852  O                      5.1435    9.6043    3.7405 O    1 1 1851.0000
     1853  O                      5.5805    9.1839    4.4702 O    1 1 1852.0000
     1854  O                      5.8403    9.3088    4.0034 O    1 1 1853.0000
     1855  O                      5.4483    8.7325    4.9835 O    1 1 1854.0000
     1856  O                      5.0098    8.4305    5.0898 O    1 1 1855.0000
     1857  O                      4.9280    8.4037    5.5946 O    1 1 1856.0000
     1858  O                      4.7590    8.7980    5.7482 O    1 1 1857.0000
     1859  O                      5.6022    8.7466    5.8724 O    1 1 1858.0000
     1860  O                      5.8557    8.3273    5.9380 O    1 1 1859.0000
     1861  O                      6.4696    8.7081    6.1999 O    1 1 1860.0000
     1862  O                      6.1713    8.9527    5.8820 O    1 1 1861.0000
     1863  O                      6.2784    9.0774    6.5280 O    1 1 1862.0000
     1864  O                      5.7395    8.7360    6.6464 O    1 1 1863.0000
     1865  O                      6.1424    8.7290    7.0364 O    1 1 1864.0000
     1866  O                      5.7313    8.1494    6.6827 O    1 1 1865.0000
     1867  O                      5.8609    7.4215    6.1090 O    1 1 1866.0000
     1868  O                      5.9953    6.6870    5.7876 O    1 1 1867.0000
     1869  O                      6.7452    6.8438    5.6965 O    1 1 1868.0000
     1870  O                      6.7714    6.4027    5.4659 O    1 1 1869.0000
     1871  O                      7.4305    6.5298    5.4697 O    1 1 1870.0000
     1872  O                      7.5786    6.2558    5.8439 O    1 1 1871.0000
     1873  O                      7.6990    6.6108    5.9920 O    1 1 1872.0000
     1874  O                      7.7972    6.4195    6.5312 O    1 1 1873.0000
     1875  O                      7.7248    6.2429    7.2514 O    1 1 1874.0000
     1876  O                      7.9667    6.7653    7.4312 O    1 1 1875.0000
     1877  O                      8.2466    7.1456    7.1474 O    1 1 1876.0000
     1878  O                      9.0401    7.2868    7.4245 O    1 1 1877.0000
     1879  O                     10.0825    7.2456    7.1461 O    1 1 1878.0000
     1880  O                      9.8768    6.4081    6.9822 O    1 1 1879.0000
     1881  O                     10.1801    6.4371    7.6807 O    1 1 1880.0000
     1882  O                      9.6801    6.2292    7.8982 O    1 1 1881.0000
     1883  O                     10.0410    7.0358    7.8125 O    1 1 1882.0000
     1884  O                     10.8874    7.5186    7.7081 O    1 1 1883.0000
     1885  O                     10.3882    7.6731    8.0606 O    1 1 1884.0000
     1886  O                     10.9823    7.1418    7.9536 O    1 1 1885.0000
     1887  O                     10.6930    6.9797    7.3947 O    1 1 1886.0000
     1888  O                     10.7256    6.6210    7.7152 O    1 1 1887.0000
     1889  O                     11.2780    6.8556    7.4240 O    1 1 1888.0000
     1890  O                     11.7108    6.9500    7.0474 O    1 1 1889.0000
     1891  O                     11.2211    7.1200    6.6160 O    1 1 1890.0000
     1892  O                     10.8967    7.2390    6.8687 O    1 1 1891.0000
     1893  O                     10.3847    6.6281    7.0763 O    1 1 1892.0000
     1894  O                     10.7477    6.4810    6.7246 O    1 1 1893.0000
     1895  O                     11.2927    6.8569    6.2133 O    1 1 1894.0000
     1896  O                     10.9664    6.0737    6.1191 O    1 1 1895.0000
     1897  O                     11.0664    5.6301    6.5642 O    1 1 1896.0000
     1898  O                     10.9878    6.0475    6.5859 O    1 1 1897.0000
     1899  O                     10.7424    6.3823    6.1847 O    1 1 1898.0000
     1900  O                     10.2528    5.8916    6.1192 O    1 1 1899.0000
     1901  O                     10.4204    5.6742    6.0818 O    1 1 1900.0000
     1902  O                      9.3084    5.6467    6.1621 O    1 1 1901.0000
     1903  O                      9.5367    5.0973    5.9588 O    1 1 1902.0000
     1904  O                      9.0496    4.9831    5.6743 O    1 1 1903.0000
     1905  O                      8.5979    5.1993    4.9543 O    1 1 1904.0000
     1906  O                      8.7693    6.1878    4.9322 O    1 1 1905.0000
     1907  O                      8.1204    7.2881    4.4181 O    1 1 1906.0000
     1908  O                      8.7541    7.3633    3.5577 O    1 1 1907.0000
     1909  O                      8.7620    7.4246    2.9058 O    1 1 1908.0000
     1910  O                      9.0790    7.6176    3.3535 O    1 1 1909.0000
     1911  O                      9.6253    7.5244    3.4113 O    1 1 1910.0000
     1912  O                      9.1915    7.2857    4.0652 O    1 1 1911.0000
     1913  O                      9.6033    7.2556    4.5288 O    1 1 1912.0000
     1914  O                      9.7259    7.8178    4.5971 O    1 1 1913.0000
     1915  O                     10.3883    8.2440    4.4945 O    1 1 1914.0000
     1916  O                     10.9878    8.5829    3.9801 O    1 1 1915.0000
     1917  O                     10.2329    8.8285    4.0450 O    1 1 1916.0000
     1918  O                      9.5988    8.4078    4.0476 O    1 1 1917.0000
     1919  O                      9.2199    8.6421    4.0104 O    1 1 1918.0000
     1920  O                      8.5888    8.3726    4.2717 O    1 1 1919.0000
     1921  O                      8.0172    8.1889    4.0515 O    1 1 1920.0000
     1922  O                      7.7783    7.6704    4.4603 O    1 1 1921.0000
     1923  O                      7.3130    7.8852    4.2616 O    1 1 1922.0000
     1924  O                      7.2867    8.1038    4.5683 O    1 1 1923.0000
     1925  O                      7.0233    8.6809    4.3999 O    1 1 1924.0000
     1926  O                      7.2972    8.6950    4.9781 O    1 1 1925.0000
     1927  O                      7.6534    8.8388    4.5309 O    1 1 1926.0000
     1928  O                      8.2024    8.5094    4.2560 O    1 1 1927.0000
     1929  O                      8.1914    7.6116    3.4619 O    1 1 1928.0000
     1930  O                      7.4602    7.7329    3.4565 O    1 1 1929.0000
     1931  O                      7.3091    8.4491    3.8481 O    1 1 1930.0000
     1932  O                      7.4345    9.0554    4.1343 O    1 1 1931.0000
     1933  O                      7.8908    9.3589    4.4882 O    1 1 1932.0000
     1934  O                      7.5107    9.3648    5.1351 O    1 1 1933.0000
     1935  O                      7.9115    9.0913    5.4378 O    1 1 1934.0000
     1936  O                      8.2041    9.3007    5.0817 O    1 1 1935.0000
     1937  O                      8.3070    8.9306    4.7938 O    1 1 1936.0000
     1938  O                      8.2164    8.1295    4.7663 O    1 1 1937.0000
     1939  O                      7.8709    8.4377    5.0002 O    1 1 1938.0000
     1940  O                      7.2608    8.5093    5.5723 O    1 1 1939.0000
     1941  O                      7.2127    8.0947    5.7878 O    1 1 1940.0000
     1942  O                      6.7886    7.7432    5.6282 O    1 1 1941.0000
     1943  O                      7.3446    7.6185    5.4038 O    1 1 1942.0000
     1944  O                      7.1950    7.6041    4.9212 O    1 1 1943.0000
     1945  O                      7.3285    7.0401    4.4050 O    1 1 1944.0000
     1946  O                      7.0294    6.5368    3.8691 O    1 1 1945.0000
     1947  O                      7.3557    6.9720    3.6211 O    1 1 1946.0000
     1948  O                      7.0263    6.4081    3.2533 O    1 1 1947.0000
     1949  O                      6.8676    5.9321    3.2910 O    1 1 1948.0000
     1950  O                      6.8826    6.3046    2.7681 O    1 1 1949.0000
     1951  O                      6.3702    6.5057    2.0493 O    1 1 1950.0000
     1952  O                      6.1222    7.4079    2.0252 O    1 1 1951.0000
     1953  O                      5.8627    7.6741    1.5953 O    1 1 1952.0000
     1954  O                      5.8535    8.3101    1.3217 O    1 1 1953.0000
     1955  O                      5.9155    8.5499    0.9138 O    1 1 1954.0000
     1956  O                      6.3539    9.0820    0.8734 O    1 1 1955.0000
     1957  O                      6.2800    9.4455    0.3061 O    1 1 1956.0000
     1958  O                      6.9408    9.1354    0.2848 O    1 1 1957.0000
     1959  O                      7.3948    8.7469    0.1583 O    1 1 1958.0000
     1960  O                      8.0319    9.0986    0.1225 O    1 1 1959.0000
     1961  O                      7.6224    9.5216    0.5784 O    1 1 1960.0000
     1962  O                      7.4248    8.8824    0.5879 O    1 1 1961.0000
     1963  O                      7.2662    8.0229    1.5175 O    1 1 1962.0000
     1964  O                      7.4471    7.6704    2.1365 O    1 1 1963.0000
     1965  O                      7.2887    6.9200    2.6065 O    1 1 1964.0000
     1966  O                      7.5939    6.3902    3.0401 O    1 1 1965.0000
     1967  O                      7.0582    6.6288    2.3701 O    1 1 1966.0000
     1968  O                      6.5352    7.1215    2.1583 O    1 1 1967.0000
     1969  O                      6.3379    7.8964    2.1292 O    1 1 1968.0000
     1970  O                      5.6483    8.0684    2.4188 O    1 1 1969.0000
     1971  O                      5.5686    8.5480    3.2265 O    1 1 1970.0000
     1972  O                      5.1339    8.3868    3.3881 O    1 1 1971.0000
     1973  O                      4.6353    8.1890    3.0719 O    1 1 1972.0000
     1974  O                      4.4811    8.4090    2.7719 O    1 1 1973.0000
     1975  O                      4.8392    8.9340    2.8836 O    1 1 1974.0000
     1976  O                      4.4399    9.0887    3.4708 O    1 1 1975.0000
     1977  O                      4.9059    8.7402    3.6364 O    1 1 1976.0000
     1978  O                      5.1028    8.6533    4.2910 O    1 1 1977.0000
     1979  O                      5.6876    8.2949    4.4018 O    1 1 1978.0000
     1980  O                      5.1266    8.1852    4.0455 O    1 1 1979.0000
     1981  O                      4.6183    8.6756    4.1417 O    1 1 1980.0000
     1982  O                      4.3581    8.2402    3.9680 O    1 1 1981.0000
     1983  O                      4.4277    7.7723    3.5705 O    1 1 1982.0000
     1984  O                      4.2904    7.4015    4.1479 O    1 1 1983.0000
     1985  O                      3.9246    7.7560    4.0439 O    1 1 1984.0000
     1986  O                      4.0455    7.2800    3.4285 O    1 1 1985.0000
     1987  O                      3.3252    8.0234    3.6367 O    1 1 1986.0000
     1988  O                      3.2750    7.5231    3.2672 O    1 1 1987.0000
     1989  O                      3.2296    7.6342    2.8741 O    1 1 1988.0000
     1990  O                      3.7601    7.8954    3.0439 O    1 1 1989.0000
     1991  O                      4.0068    8.2625    2.7381 O    1 1 1990.0000
     1992  O                      3.9486    8.6636    3.1121 O    1 1 1991.0000
     1993  O                      3.9329    8.3880    3.5985 O    1 1 1992.0000
     1994  O                      3.6302    8.8177    4.3196 O    1 1 1993.0000
     1995  O                      3.4475    8.5921    4.8552 O    1 1 1994.0000
     1996  O                      3.2247    7.9938    4.2159 O    1 1 1995.0000
     1997  O                      3.7637    8.3566    4.4188 O    1 1 1996.0000
     1998  O                      4.1525    7.9813    4.5670 O    1 1 1997.0000
     1999  O                      4.8973    7.9689    4.7134 O    1 1 1998.0000
     2000  O                      5.4264    7.7280    5.1385 O    1 1 1999.0000
     2001  O                      6.0262    7.3201    5.3241 O    1 1 2000.0000
     2002  O                      6.8115    7.1989    5.0612 O    1 1 2001.0000
     2003  O                      6.3164    7.9092    4.5468 O    1 1 2002.0000
     2004  O                      6.2943    8.5136    4.2732 O    1 1 2003.0000
     2005  O                      6.8056    8.8497    3.9889 O    1 1 2004.0000
     2006  O                      6.9830    9.4625    3.8465 O    1 1 2005.0000
     2007  O                      7.4960    9.8694    3.4295 O    1 1 2006.0000
     2008  O                      7.7410   10.1474    2.5846 O    1 1 2007.0000
     2009  O                      8.1645   10.3083    2.3141 O    1 1 2008.0000
     2010  O                      8.7557   10.4008    2.0078 O    1 1 2009.0000
     2011  O                      9.1457   10.2566    1.2621 O    1 1 2010.0000
     2012  O                     10.2354    9.9979    1.8057 O    1 1 2011.0000
     2013  O                      9.9999   10.6388    1.8081 O    1 1 2012.0000
     2014  O                      9.8758   11.1935    1.7740 O    1 1 2013.0000
     2015  O                      9.5648   11.8119    1.7110 O    1 1 2014.0000
     2016  O                      9.3192   11.8223    1.2263 O    1 1 2015.0000
     2017  O                      9.3429   12.2340    0.6919 O    1 1 2016.0000
     2018  O                      9.9488   12.0399    0.4218 O    1 1 2017.0000
     2019  O                      9.9717   12.4000    0.9800 O    1 1 2018.0000
     2020  O                     10.0372   11.7631    1.3250 O    1 1 2019.0000
     2021  O                      9.4802   11.1231    1.4828 O    1 1 2020.0000
     2022  O                      9.5847   10.7001    0.9684 O    1 1 2021.0000
     2023  O                      8.7644   10.6967    0.9764 O    1 1 2022.0000
     2024  O                      8.3866   10.9310    0.3275 O    1 1 2023.0000
     2025  O                      8.9129   10.8512    0.0222 O    1 1 2024.0000
     2026  O                      9.2559   11.3414    0.6713 O    1 1 2025.0000
     2027  O                      9.4672   11.0322    0.1687 O    1 1 2026.0000
     2028  O                      9.3605   11.5642    0.2304 O    1 1 2027.0000
     2029  O                      8.8511   11.7452    0.2842 O    1 1 2028.0000
     2030  O                      8.3176   11.8986   -0.1726 O   1 1 2029.0000
     2031  O                      8.0684   12.4028   -0.6936 O   1 1 2030.0000
     2032  O                      7.8607   12.3209   -1.2718 O   1 1 2031.0000
     2033  O                      7.3944   11.8781   -0.9332 O   1 1 2032.0000
     2034  O                      7.1778   11.4175   -0.5125 O   1 1 2033.0000
     2035  O                      7.3701   10.9372   -0.9473 O   1 1 2034.0000
     2036  O                      7.9154   11.2040   -0.7396 O   1 1 2035.0000
     2037  O                      8.6230   11.0439   -0.8048 O   1 1 2036.0000
     2038  O                      8.0624   10.6726   -0.5150 O   1 1 2037.0000
     2039  O                      7.4910   10.9113    0.0638 O    1 1 2038.0000
     2040  O                      7.0435   10.9360    0.1729 O    1 1 2039.0000
     2041  O                      6.7739   10.6784   -0.1982 O   1 1 2040.0000
     2042  O                      6.8301   10.3160    0.2274 O    1 1 2041.0000
     2043  O                      7.0027    9.6629    0.6905 O    1 1 2042.0000
     2044  O                      7.3487   10.0993    0.8499 O    1 1 2043.0000
     2045  O                      7.2144   10.7723    0.4682 O    1 1 2044.0000
     2046  O                      6.9972   11.3594    0.7403 O    1 1 2045.0000
     2047  O                      7.4570   11.8042    0.7609 O    1 1 2046.0000
     2048  O                      7.4284   11.5306    0.3192 O    1 1 2047.0000
     2049  O                      7.9599   11.0471    0.4534 O    1 1 2048.0000
     2050  O                      7.9355   10.3423    0.2975 O    1 1 2049.0000
     2051  O                      8.1348   10.2298   -0.2309 O   1 1 2050.0000
     2052  O                      8.3865    9.8056   -0.8347 O   1 1 2051.0000
     2053  O                      8.2055    9.8409   -1.0939 O   1 1 2052.0000
     2054  O                      8.1524    9.3930   -0.6438 O   1 1 2053.0000
     2055  O                      7.7031    9.3886   -0.3926 O   1 1 2054.0000
     2056  O                      7.7151    9.6289   -0.8554 O   1 1 2055.0000
     2057  O                      7.8322    9.8311   -1.6127 O   1 1 2056.0000
     2058  O                      7.1589    9.8146   -1.8928 O   1 1 2057.0000
     2059  O                      6.9870    9.5962   -1.5237 O   1 1 2058.0000
     2060  O                      6.7135   10.3296   -1.0759 O   1 1 2059.0000
     2061  O                      7.5164   10.2186   -1.0534 O   1 1 2060.0000
     2062  O                      7.2421   10.1244   -0.8101 O   1 1 2061.0000
     2063  O                      7.5343   10.1900   -0.2049 O   1 1 2062.0000
     2064  O                      7.0545    9.8142   -0.1053 O   1 1 2063.0000
     2065  O                      6.5286    9.5548   -0.0721 O   1 1 2064.0000
     2066  O                      6.4264   10.0853   -0.4824 O   1 1 2065.0000
     2067  O                      6.1986    9.8723   -0.4273 O   1 1 2066.0000
     2068  O                      5.9096   10.2902   -0.1963 O   1 1 2067.0000
     2069  O                      6.0166   10.4127    0.2771 O    1 1 2068.0000
     2070  O                      6.5479   10.7628    0.5983 O    1 1 2069.0000
     2071  O                      6.3930   11.4099    1.0724 O    1 1 2070.0000
     2072  O                      6.5467   11.4224    1.6153 O    1 1 2071.0000
     2073  O                      7.0794   11.0435    1.3953 O    1 1 2072.0000
     2074  O                      7.1832   10.6265    1.4204 O    1 1 2073.0000
     2075  O                      6.6901   10.4181    1.0041 O    1 1 2074.0000
     2076  O                      5.9995   10.4007    1.1794 O    1 1 2075.0000
     2077  O                      5.3449   10.9363    1.1720 O    1 1 2076.0000
     2078  O                      5.3066   10.5494    0.6008 O    1 1 2077.0000
     2079  O                      5.9361   10.1132    0.6375 O    1 1 2078.0000
     2080  O                      5.7463    9.8601    1.4334 O    1 1 2079.0000
     2081  O                      5.2005    9.8428    1.3260 O    1 1 2080.0000
     2082  O                      5.4613    9.7399    0.7041 O    1 1 2081.0000
     2083  O                      6.4823    9.8026    0.7104 O    1 1 2082.0000
     2084  O                      6.2294    9.2094    1.0852 O    1 1 2083.0000
     2085  O                      6.2314    9.8267    1.2801 O    1 1 2084.0000
     2086  O                      6.9309   10.0987    1.0368 O    1 1 2085.0000
     2087  O                      7.0910    9.2713    1.2501 O    1 1 2086.0000
     2088  O                      6.8044    8.9029    1.8745 O    1 1 2087.0000
     2089  O                      6.6452    7.9492    2.4702 O    1 1 2088.0000
     2090  O                      6.4558    7.1328    2.7506 O    1 1 2089.0000
     2091  O                      5.9197    6.9516    3.1874 O    1 1 2090.0000
     2092  O                      5.9453    7.4038    2.6669 O    1 1 2091.0000
     2093  O                      5.5298    7.0883    2.1255 O    1 1 2092.0000
     2094  O                      5.5566    7.7319    2.6055 O    1 1 2093.0000
     2095  O                      5.5820    7.3273    2.9963 O    1 1 2094.0000
     2096  O                      4.8060    7.5545    2.9824 O    1 1 2095.0000
     2097  O                      5.0970    7.0687    2.8339 O    1 1 2096.0000
     2098  O                      4.6172    6.6657    3.3571 O    1 1 2097.0000
     2099  O                      4.5763    6.1123    3.6179 O    1 1 2098.0000
     2100  O                      3.9794    6.2521    3.7295 O    1 1 2099.0000
     2101  O                      3.7169    6.3975    3.1763 O    1 1 2100.0000
     2102  O                      3.1994    6.6457    2.8745 O    1 1 2101.0000
     2103  O                      3.4736    7.2598    2.5904 O    1 1 2102.0000
     2104  O                      3.7700    6.7253    2.5917 O    1 1 2103.0000
     2105  O                      4.1918    7.4629    2.6151 O    1 1 2104.0000
     2106  O                      3.9012    7.2494    2.3015 O    1 1 2105.0000
     2107  O                      4.4413    7.1605    1.6299 O    1 1 2106.0000
     2108  O                      4.7169    7.6071    1.7474 O    1 1 2107.0000
     2109  O                      5.2607    7.1741    1.2792 O    1 1 2108.0000
     2110  O                      4.7949    7.1318    1.3311 O    1 1 2109.0000
     2111  O                      4.2949    6.8143    1.9377 O    1 1 2110.0000
     2112  O                      4.8365    6.9775    2.1992 O    1 1 2111.0000
     2113  O                      4.7889    7.2132    2.5926 O    1 1 2112.0000
     2114  O                      4.3750    6.7578    2.7931 O    1 1 2113.0000
     2115  O                      5.0450    6.5508    2.7170 O    1 1 2114.0000
     2116  O                      5.0706    6.1924    3.1279 O    1 1 2115.0000
     2117  O                      4.4496    5.8257    3.7654 O    1 1 2116.0000
     2118  O                      4.4455    5.8898    4.3649 O    1 1 2117.0000
     2119  O                      4.1255    5.9892    4.3491 O    1 1 2118.0000
     2120  O                      3.9857    6.3776    4.4904 O    1 1 2119.0000
     2121  O                      3.8325    6.8968    4.8576 O    1 1 2120.0000
     2122  O                      4.0843    7.3940    5.3337 O    1 1 2121.0000
     2123  O                      4.5072    7.9665    5.1809 O    1 1 2122.0000
     2124  O                      4.1137    8.4259    5.3384 O    1 1 2123.0000
     2125  O                      4.3348    8.9912    5.2465 O    1 1 2124.0000
     2126  O                      4.4903    9.6002    5.4415 O    1 1 2125.0000
     2127  O                      4.4405   10.3479    5.3425 O    1 1 2126.0000
     2128  O                      5.0615   10.3414    5.2016 O    1 1 2127.0000
     2129  O                      5.3738   10.5827    4.4914 O    1 1 2128.0000
     2130  O                      6.0535   10.5991    4.3067 O    1 1 2129.0000
     2131  O                      6.5984   10.5007    4.1061 O    1 1 2130.0000
     2132  O                      7.4356   10.2420    3.9800 O    1 1 2131.0000
     2133  O                      8.1523   10.0627    3.7380 O    1 1 2132.0000
     2134  O                      9.0242   10.2948    3.7785 O    1 1 2133.0000
     2135  O                      8.7877   10.5213    3.8854 O    1 1 2134.0000
     2136  O                      9.1749   10.6719    4.7143 O    1 1 2135.0000
     2137  O                      8.4950   11.0795    5.1801 O    1 1 2136.0000
     2138  O                      8.1637   11.0301    5.6254 O    1 1 2137.0000
     2139  O                      7.5456   10.6478    6.0738 O    1 1 2138.0000
     2140  O                      6.8297   10.7460    6.0467 O    1 1 2139.0000
     2141  O                      6.9860   10.2856    6.1163 O    1 1 2140.0000
     2142  O                      6.6263    9.8806    6.3560 O    1 1 2141.0000
     2143  O                      6.7245   10.2128    6.7757 O    1 1 2142.0000
     2144  O                      6.7591   10.9602    6.9802 O    1 1 2143.0000
     2145  O                      6.8619   11.5072    7.0675 O    1 1 2144.0000
     2146  O                      6.6535   11.8711    6.5417 O    1 1 2145.0000
     2147  O                      7.1594   11.4275    6.3393 O    1 1 2146.0000
     2148  O                      7.7056   11.7956    6.2688 O    1 1 2147.0000
     2149  O                      7.9184   12.3639    5.9789 O    1 1 2148.0000
     2150  O                      7.8203   12.7802    5.5908 O    1 1 2149.0000
     2151  O                      8.5135   12.7743    5.3919 O    1 1 2150.0000
     2152  O                      8.9475   12.7750    4.5918 O    1 1 2151.0000
     2153  O                      9.4116   13.1855    4.0998 O    1 1 2152.0000
     2154  O                      9.8560   13.1793    3.4618 O    1 1 2153.0000
     2155  O                     10.2731   12.6108    3.1189 O    1 1 2154.0000
     2156  O                      9.9126   12.7496    2.4457 O    1 1 2155.0000
     2157  O                     10.5651   12.7216    2.2563 O    1 1 2156.0000
     2158  O                     10.6409   12.2555    2.3920 O    1 1 2157.0000
     2159  O                     10.7907   11.5175    2.3771 O    1 1 2158.0000
     2160  O                     11.2509   11.3011    1.8469 O    1 1 2159.0000
     2161  O                     10.9453   10.8029    2.2462 O    1 1 2160.0000
     2162  O                     10.5139   11.1503    1.9021 O    1 1 2161.0000
     2163  O                     10.6088   10.8137    1.6042 O    1 1 2162.0000
     2164  O                     10.1309   10.8445    1.1420 O    1 1 2163.0000
     2165  O                     10.7542   10.9597    0.9029 O    1 1 2164.0000
     2166  O                     10.1381   11.2078    0.8407 O    1 1 2165.0000
     2167  O                     10.7251   10.7476    0.4383 O    1 1 2166.0000
     2168  O                     11.3106   10.6589    0.3609 O    1 1 2167.0000
     2169  O                     11.1615   10.5008   -0.2222 O   1 1 2168.0000
     2170  O                     10.9672   10.4695   -0.6811 O   1 1 2169.0000
     2171  O                     11.0024    9.6884   -1.0519 O   1 1 2170.0000
     2172  O                     11.0761    9.8073   -1.5430 O   1 1 2171.0000
     2173  O                     11.1850    9.1493   -1.0965 O   1 1 2172.0000
     2174  O                     11.3518    8.6812   -0.9631 O   1 1 2173.0000
     2175  O                     11.0189    8.1932   -1.5211 O   1 1 2174.0000
     2176  O                     11.1031    7.6013   -1.1072 O   1 1 2175.0000
     2177  O                     10.7484    7.6397   -1.3912 O   1 1 2176.0000
     2178  O                     10.7920    7.3530   -1.9997 O   1 1 2177.0000
     2179  O                     10.3915    6.8627   -2.2047 O   1 1 2178.0000
     2180  O                     10.5746    6.7681   -2.0012 O   1 1 2179.0000
     2181  O                     10.2125    6.2431   -1.6896 O   1 1 2180.0000
     2182  O                      9.9943    5.4453   -1.6936 O   1 1 2181.0000
     2183  O                      9.6436    4.8739   -1.2030 O   1 1 2182.0000
     2184  O                      9.0813    4.5757   -0.7891 O   1 1 2183.0000
     2185  O                      9.1377    4.2494    0.0507 O    1 1 2184.0000
     2186  O                      8.9374    5.0710   -0.3371 O   1 1 2185.0000
     2187  O                      8.9044    5.4876   -0.8704 O   1 1 2186.0000
     2188  O                      9.5756    5.6951   -1.0867 O   1 1 2187.0000
     2189  O                      9.0951    5.5657   -1.5270 O   1 1 2188.0000
     2190  O                      8.6720    6.1788   -1.7422 O   1 1 2189.0000
     2191  O                      8.3801    5.8073   -1.2301 O   1 1 2190.0000
     2192  O                      7.8173    5.6493   -1.1063 O   1 1 2191.0000
     2193  O                      8.2441    5.2333   -0.9448 O   1 1 2192.0000
     2194  O                      8.4833    4.6403   -1.3784 O   1 1 2193.0000
     2195  O                      8.8289    3.8829   -1.1304 O   1 1 2194.0000
     2196  O                      8.7655    3.7056   -1.6877 O   1 1 2195.0000
     2197  O                      8.6951    4.3048   -2.1119 O   1 1 2196.0000
     2198  O                      8.9497    4.3614   -1.3868 O   1 1 2197.0000
     2199  O                      9.5087    4.0477   -1.0429 O   1 1 2198.0000
     2200  O                      9.2722    4.6703   -1.2842 O   1 1 2199.0000
     2201  O                      9.5878    4.4601   -1.6881 O   1 1 2200.0000
     2202  O                     10.0095    4.5993   -1.7789 O   1 1 2201.0000
     2203  O                      9.8538    4.0010   -1.9543 O   1 1 2202.0000
     2204  O                      9.4522    3.8626   -1.6981 O   1 1 2203.0000
     2205  O                      9.4807    3.5098   -1.3303 O   1 1 2204.0000
     2206  O                      9.0613    3.3860   -0.8834 O   1 1 2205.0000
     2207  O                      9.6602    2.9289   -0.5169 O   1 1 2206.0000
     2208  O                     10.0800    3.2824   -0.0321 O   1 1 2207.0000
     2209  O                      9.8716    3.7930   -0.6876 O   1 1 2208.0000
     2210  O                     10.3606    4.3866   -0.7012 O   1 1 2209.0000
     2211  O                      9.6619    4.4636   -0.4623 O   1 1 2210.0000
     2212  O                     10.4795    5.0265   -0.4558 O   1 1 2211.0000
     2213  O                     10.0496    4.9545   -1.0806 O   1 1 2212.0000
     2214  O                      9.4149    5.1701   -0.5978 O   1 1 2213.0000
     2215  O                      8.8497    5.2523   -1.3152 O   1 1 2214.0000
     2216  O                      7.9476    5.2601   -1.7829 O   1 1 2215.0000
     2217  O                      8.3419    4.7683   -2.1331 O   1 1 2216.0000
     2218  O                      8.3973    5.0998   -2.2381 O   1 1 2217.0000
     2219  O                      8.9618    4.9160   -2.1615 O   1 1 2218.0000
     2220  O                      9.5469    5.0773   -2.7087 O   1 1 2219.0000
     2221  O                      9.5936    5.1120   -2.0638 O   1 1 2220.0000
     2222  O                      9.7040    5.3890   -1.9497 O   1 1 2221.0000
     2223  O                      9.3248    5.9792   -1.5792 O   1 1 2222.0000
     2224  O                      9.2688    6.9051   -1.5776 O   1 1 2223.0000
     2225  O                      9.7938    6.3744   -1.6193 O   1 1 2224.0000
     2226  O                     10.1483    6.0211   -1.1921 O   1 1 2225.0000
     2227  O                     10.6091    5.4623   -0.6800 O   1 1 2226.0000
     2228  O                     10.8181    5.4262   -1.2418 O   1 1 2227.0000
     2229  O                     11.4367    5.7393   -0.8422 O   1 1 2228.0000
     2230  O                     10.6823    6.2396   -0.7866 O   1 1 2229.0000
     2231  O                     10.8372    6.8908   -0.5948 O   1 1 2230.0000
     2232  O                     11.2057    7.7495   -0.3539 O   1 1 2231.0000
     2233  O                     10.9209    8.4260   -0.2261 O   1 1 2232.0000
     2234  O                     10.8298    8.8014    0.3079 O    1 1 2233.0000
     2235  O                     11.0888    9.1315    1.1611 O    1 1 2234.0000
     2236  O                     10.9300    9.7692    1.5964 O    1 1 2235.0000
     2237  O                     11.5868    9.7789    0.9716 O    1 1 2236.0000
     2238  O                     11.9909    9.6954    0.7813 O    1 1 2237.0000
     2239  O                     12.1244    9.9591    0.1092 O    1 1 2238.0000
     2240  O                     12.0675   10.4861    0.3258 O    1 1 2239.0000
     2241  O                     12.8961   10.1808    0.6572 O    1 1 2240.0000
     2242  O                     12.6544   10.8161    0.4041 O    1 1 2241.0000
     2243  H                      0.0000    0.0000    0.0000 H    1 1 -2.0000
     2244  H                     22.0000    0.0000    0.0000 H    1 1 -2.0000
     2245  H                      0.0000   22.0000    0.0000 H    1 1 -2.0000
     2246  H                      0.0000    0.0000   22.0000 H   1 1 -2.0000
     2247  H                     22.0000   22.0000    0.0000 H    1 1 -2.0000
     2248  H                      0.0000   22.0000   22.0000 H   1 1 -2.0000
     2249  H                     22.0000    0.0000   22.0000 H   1 1 -2.0000
     2250  H                     22.0000   22.0000   22.0000 H   1 1 -2.0000

@<TRIPOS>BOND
           1           0           0 1
           2           1           2 1
           3           1           3 1
           4           1        1228 1
           5           2           3 1
           6           3           4 1
           7           3          26 1
           8           3        1219 1
           9           4           5 1
          10           5           6 1
          11           6           7 1
          12           7           8 1
          13           7          23 1
          14           7          26 1
          15           8           9 1
          16           9          10 1
          17          10          11 1
          18          11          12 1
          19          12          13 1
          20          13          14 1
          21          13          15 1
          22          14          15 1
          23          15          16 1
          24          16          17 1
          25          17          18 1
          26          18          19 1
          27          19          20 1
          28          20          21 1
          29          21          22 1
          30          22          23 1
          31          23          24 1
          32          23          26 1
          33          23          27 1
          34          24          25 1
          35          25          26 1
          36          25          28 1
          37          26          27 1
          38          27          28 1
          39          28          29 1
          40          29          30 1
          41          30          31 1
          42          31          32 1
          43          32          33 1
          44          33          34 1
          45          34          35 1
          46          35          36 1
          47          36          37 1
          48          36        1257 1
          49          37          38 1
          50          38          39 1
          51          39          40 1
          52          40          41 1
          53          41          42 1
          54          42          47 1
          55          42          43 1
          56          43          45 1
          57          43          44 1
          58          44          45 1
          59          45          46 1
          60          45          47 1
          61          46          47 1
          62          47          48 1
          63          47         116 1
          64          48          49 1
          65          49          50 1
          66          50          51 1
          67          51          52 1
          68          52          53 1
          69          52         421 1
          70          53          54 1
          71          54          55 1
          72          55          56 1
          73          56          57 1
          74          57          58 1
          75          57          59 1
          76          58          59 1
          77          59          60 1
          78          60          61 1
          79          61          69 1
          80          61          62 1
          81          62          63 1
          82          63          64 1
          83          64          65 1
          84          64          67 1
          85          65          66 1
          86          65          67 1
          87          65        1164 1
          88          66          67 1
          89          67          68 1
          90          68          69 1
          91          69          70 1
          92          70          78 1
          93          70          79 1
          94          70          80 1
          95          70         705 1
          96          70          71 1
          97          71          72 1
          98          72          73 1
          99          72          76 1
         100          72          75 1
         101          73          74 1
         102          73          75 1
         103          74          75 1
         104          74          76 1
         105          75          77 1
         106          75          76 1
         107          76          77 1
         108          77          78 1
         109          77          79 1
         110          78          79 1
         111          79          80 1
         112          79         552 1
         113          80          81 1
         114          80         705 1
         115          81          82 1
         116          82          83 1
         117          83          84 1
         118          83          88 1
         119          84          85 1
         120          85          86 1
         121          86          87 1
         122          87          88 1
         123          88          89 1
         124          89          90 1
         125          90          91 1
         126          91          92 1
         127          92          93 1
         128          93          94 1
         129          94          95 1
         130          95          96 1
         131          96          97 1
         132          97          98 1
         133          98          99 1
         134          99         100 1
         135          99        1241 1
         136         100         101 1
         137         101         102 1
         138         102         103 1
         139         103         104 1
         140         104         105 1
         141         105         106 1
         142         106         107 1
         143         107         108 1
         144         108         127 1
         145         108         109 1
         146         109         110 1
         147         109         127 1
         148         110         111 1
         149         111         112 1
         150         112         113 1
         151         113         114 1
         152         114         115 1
         153         115         116 1
         154         116         117 1
         155         117         118 1
         156         118         119 1
         157         118         227 1
         158         118         120 1
         159         119         120 1
         160         120         121 1
         161         120         122 1
         162         120         223 1
         163         120         227 1
         164         121         122 1
         165         122         123 1
         166         123         124 1
         167         123         128 1
         168         123         134 1
         169         123         136 1
         170         123         141 1
         171         124         125 1
         172         125         126 1
         173         125         127 1
         174         126         127 1
         175         126         217 1
         176         127         128 1
         177         128         129 1
         178         129         130 1
         179         130         131 1
         180         131         132 1
         181         132         133 1
         182         133         134 1
         183         134         135 1
         184         135         212 1
         185         135         136 1
         186         136         137 1
         187         137         138 1
         188         138         139 1
         189         139         140 1
         190         140         141 1
         191         141         142 1
         192         142         143 1
         193         142         150 1
         194         143         144 1
         195         144         145 1
         196         145         146 1
         197         146         147 1
         198         146         408 1
         199         146         422 1
         200         147         148 1
         201         148         150 1
         202         148         149 1
         203         149         150 1
         204         149        1605 1
         205         150         151 1
         206         151         152 1
         207         152         198 1
         208         152         153 1
         209         153         158 1
         210         153         188 1
         211         153         295 1
         212         153         154 1
         213         154         155 1
         214         154         239 1
         215         154         308 1
         216         155         156 1
         217         156         157 1
         218         156         174 1
         219         156         179 1
         220         156         190 1
         221         157         158 1
         222         158         159 1
         223         158         160 1
         224         158         161 1
         225         159         160 1
         226         159         161 1
         227         159         247 1
         228         160         161 1
         229         160         163 1
         230         161         163 1
         231         161         247 1
         232         161         162 1
         233         162         169 1
         234         162         163 1
         235         163         164 1
         236         163         175 1
         237         164         165 1
         238         165         166 1
         239         166         167 1
         240         167         168 1
         241         167         170 1
         242         168         169 1
         243         168         705 1
         244         169         170 1
         245         169         172 1
         246         169         173 1
         247         170         171 1
         248         171         172 1
         249         172         173 1
         250         173         176 1
         251         173         310 1
         252         173         174 1
         253         174         175 1
         254         175         176 1
         255         176         177 1
         256         177         178 1
         257         178         179 1
         258         179         180 1
         259         179         376 1
         260         180         181 1
         261         181         182 1
         262         182         183 1
         263         183         184 1
         264         184         185 1
         265         185         186 1
         266         185         189 1
         267         185         400 1
         268         186         187 1
         269         186        1916 1
         270         186         310 1
         271         187         189 1
         272         187         404 1
         273         187         188 1
         274         188         189 1
         275         189         190 1
         276         190         191 1
         277         190         193 1
         278         190        1158 1
         279         191         192 1
         280         191        1161 1
         281         192         193 1
         282         193         194 1
         283         193         195 1
         284         193         254 1
         285         193        1127 1
         286         194         195 1
         287         195         196 1
         288         196         197 1
         289         197         198 1
         290         198         199 1
         291         198         298 1
         292         199         200 1
         293         200         201 1
         294         201         202 1
         295         202         203 1
         296         203         204 1
         297         204         205 1
         298         204         213 1
         299         205         206 1
         300         205         207 1
         301         205         214 1
         302         206         207 1
         303         207         208 1
         304         208         209 1
         305         209         210 1
         306         210         211 1
         307         211         212 1
         308         211        2185 1
         309         212         213 1
         310         212         220 1
         311         213         214 1
         312         214         217 1
         313         214         218 1
         314         214         236 1
         315         214         215 1
         316         215         216 1
         317         215         222 1
         318         216         217 1
         319         216         222 1
         320         216         260 1
         321         217         219 1
         322         217         426 1
         323         217         218 1
         324         218         426 1
         325         218         219 1
         326         219         220 1
         327         220         221 1
         328         221         222 1
         329         222         223 1
         330         223         224 1
         331         223         225 1
         332         224         225 1
         333         224         231 1
         334         225         226 1
         335         225         235 1
         336         226         227 1
         337         227         228 1
         338         227         235 1
         339         228         229 1
         340         228         230 1
         341         228         340 1
         342         229         230 1
         343         229        1913 1
         344         230         318 1
         345         230         340 1
         346         230         231 1
         347         231         232 1
         348         231         244 1
         349         232         233 1
         350         232         905 1
         351         232         906 1
         352         233         917 1
         353         233         234 1
         354         234         248 1
         355         234         235 1
         356         235         236 1
         357         235         237 1
         358         236         237 1
         359         236         306 1
         360         237         238 1
         361         237         241 1
         362         237         466 1
         363         238         243 1
         364         238        1899 1
         365         238        1901 1
         366         238         239 1
         367         239         240 1
         368         240         241 1
         369         240         340 1
         370         240         917 1
         371         241         242 1
         372         242         243 1
         373         242         244 1
         374         243         244 1
         375         243         245 1
         376         244         245 1
         377         245         246 1
         378         245         303 1
         379         246         247 1
         380         247         248 1
         381         247         249 1
         382         248         249 1
         383         248         309 1
         384         249         250 1
         385         250         251 1
         386         251         253 1
         387         251         252 1
         388         252         253 1
         389         253         292 1
         390         253         254 1
         391         254         255 1
         392         255         256 1
         393         255         329 1
         394         256         257 1
         395         256         298 1
         396         257         258 1
         397         257         260 1
         398         258         259 1
         399         259         260 1
         400         260         261 1
         401         261         262 1
         402         261         274 1
         403         261         277 1
         404         261        1574 1
         405         262         263 1
         406         262         290 1
         407         262        1560 1
         408         262         295 1
         409         263         264 1
         410         263         272 1
         411         263         284 1
         412         264         265 1
         413         264         301 1
         414         265         270 1
         415         265         266 1
         416         266         295 1
         417         266         267 1
         418         267         268 1
         419         267         270 1
         420         267         462 1
         421         268         269 1
         422         269         270 1
         423         269         295 1
         424         270         271 1
         425         271         272 1
         426         272         273 1
         427         273         274 1
         428         274         275 1
         429         275         276 1
         430         275         283 1
         431         276         277 1
         432         277         278 1
         433         278         279 1
         434         279         280 1
         435         279         282 1
         436         280         281 1
         437         280         282 1
         438         280         285 1
         439         280         298 1
         440         281         282 1
         441         281         285 1
         442         282         283 1
         443         283         297 1
         444         283         302 1
         445         283         284 1
         446         284         285 1
         447         284         287 1
         448         285         286 1
         449         285         292 1
         450         286         287 1
         451         287         288 1
         452         287         289 1
         453         287         295 1
         454         288         289 1
         455         289         290 1
         456         290         291 1
         457         290         295 1
         458         291         292 1
         459         291         294 1
         460         291         296 1
         461         292         293 1
         462         293         294 1
         463         294         295 1
         464         294         298 1
         465         295         296 1
         466         295        1560 1
         467         296         297 1
         468         297         576 1
         469         297         298 1
         470         298         299 1
         471         298         303 1
         472         298         575 1
         473         299         300 1
         474         299         301 1
         475         300         301 1
         476         300         308 1
         477         301         302 1
         478         302         303 1
         479         302         326 1
         480         303         304 1
         481         304         305 1
         482         304         637 1
         483         305         306 1
         484         305         312 1
         485         305         317 1
         486         305         318 1
         487         305         321 1
         488         306         307 1
         489         306         319 1
         490         306         322 1
         491         307         308 1
         492         307         321 1
         493         307         322 1
         494         308         309 1
         495         309         310 1
         496         309         505 1
         497         310         311 1
         498         311         312 1
         499         312         313 1
         500         312         321 1
         501         313         314 1
         502         313         319 1
         503         314         315 1
         504         314         316 1
         505         314         326 1
         506         314         318 1
         507         315         316 1
         508         315         325 1
         509         316         317 1
         510         317         318 1
         511         317         574 1
         512         318         319 1
         513         319         320 1
         514         320         321 1
         515         321         322 1
         516         321         323 1
         517         322         324 1
         518         322         326 1
         519         322         334 1
         520         322         335 1
         521         322         323 1
         522         323         325 1
         523         323         326 1
         524         323         330 1
         525         323         334 1
         526         323         335 1
         527         323         324 1
         528         324         325 1
         529         324         329 1
         530         324         332 1
         531         325         326 1
         532         325         328 1
         533         325         329 1
         534         326         327 1
         535         326         333 1
         536         326         334 1
         537         327         328 1
         538         327         332 1
         539         327         333 1
         540         327         335 1
         541         327         341 1
         542         327         347 1
         543         328         329 1
         544         328         335 1
         545         328         497 1
         546         329         330 1
         547         329         331 1
         548         330         331 1
         549         331         335 1
         550         331         332 1
         551         332         333 1
         552         332         334 1
         553         332         342 1
         554         333         334 1
         555         333         342 1
         556         333         343 1
         557         333         344 1
         558         334         335 1
         559         334         341 1
         560         335         342 1
         561         335         336 1
         562         336         337 1
         563         337         338 1
         564         338         339 1
         565         338         620 1
         566         339         340 1
         567         340         341 1
         568         340         342 1
         569         340         344 1
         570         340         465 1
         571         340         616 1
         572         341         351 1
         573         341         353 1
         574         341         616 1
         575         341         342 1
         576         342         350 1
         577         342         351 1
         578         342         356 1
         579         342         343 1
         580         343         344 1
         581         344         345 1
         582         345         346 1
         583         346         347 1
         584         346         351 1
         585         347         348 1
         586         347         350 1
         587         347         353 1
         588         348         349 1
         589         349         350 1
         590         350         351 1
         591         350         355 1
         592         351         352 1
         593         351         355 1
         594         352         353 1
         595         353         354 1
         596         354         355 1
         597         354         358 1
         598         355         358 1
         599         355        1903 1
         600         355         356 1
         601         356         357 1
         602         357         358 1
         603         358         359 1
         604         359         360 1
         605         360         361 1
         606         361         362 1
         607         362         363 1
         608         363         364 1
         609         364         365 1
         610         365         366 1
         611         366         367 1
         612         367         368 1
         613         367         369 1
         614         368         369 1
         615         369         370 1
         616         369         378 1
         617         370         371 1
         618         370         374 1
         619         371         372 1
         620         372         373 1
         621         373         377 1
         622         373         378 1
         623         373         374 1
         624         374         378 1
         625         374         375 1
         626         375         376 1
         627         376         377 1
         628         376         378 1
         629         376        1891 1
         630         377         378 1
         631         377         379 1
         632         378         379 1
         633         379         380 1
         634         380         381 1
         635         380         412 1
         636         381         382 1
         637         381         456 1
         638         382         383 1
         639         383         384 1
         640         383         385 1
         641         383         388 1
         642         384         385 1
         643         384         443 1
         644         384         721 1
         645         385         386 1
         646         385         388 1
         647         385         394 1
         648         386         389 1
         649         386         402 1
         650         386         387 1
         651         387         388 1
         652         388         389 1
         653         388         410 1
         654         389         390 1
         655         390         391 1
         656         390         393 1
         657         390         394 1
         658         390         412 1
         659         391         392 1
         660         391         393 1
         661         391         410 1
         662         392         393 1
         663         393         394 1
         664         394         395 1
         665         395         396 1
         666         395         435 1
         667         396         435 1
         668         396         436 1
         669         396         397 1
         670         397         398 1
         671         397         435 1
         672         398         399 1
         673         399        1917 1
         674         399         400 1
         675         400         403 1
         676         400         803 1
         677         400         401 1
         678         401         402 1
         679         401         403 1
         680         401         442 1
         681         401        1558 1
         682         402         403 1
         683         403         404 1
         684         403         660 1
         685         404         405 1
         686         405         406 1
         687         405         980 1
         688         405         981 1
         689         406         407 1
         690         407         408 1
         691         408         409 1
         692         409         410 1
         693         410         411 1
         694         410         412 1
         695         411         412 1
         696         411         413 1
         697         411         416 1
         698         412         413 1
         699         412         416 1
         700         413         414 1
         701         414         415 1
         702         415         416 1
         703         416         417 1
         704         417         418 1
         705         418         419 1
         706         418         432 1
         707         419         420 1
         708         420         421 1
         709         421         422 1
         710         422         423 1
         711         423         424 1
         712         424         425 1
         713         424        1950 1
         714         425         426 1
         715         426         427 1
         716         427         428 1
         717         427         429 1
         718         427         728 1
         719         428         429 1
         720         428         441 1
         721         429         430 1
         722         429        1311 1
         723         430         436 1
         724         430        1311 1
         725         430         431 1
         726         431         432 1
         727         432         433 1
         728         432         438 1
         729         433         434 1
         730         433         436 1
         731         434         435 1
         732         435         436 1
         733         435         438 1
         734         436         437 1
         735         437         438 1
         736         438         439 1
         737         439         440 1
         738         440         441 1
         739         441         442 1
         740         442         443 1
         741         442         625 1
         742         442         630 1
         743         442         999 1
         744         442        1009 1
         745         442        1913 1
         746         442        1914 1
         747         443         444 1
         748         443         445 1
         749         443         630 1
         750         444         445 1
         751         445         722 1
         752         445         446 1
         753         446         489 1
         754         446         447 1
         755         447         448 1
         756         448         449 1
         757         449         450 1
         758         450         451 1
         759         450         456 1
         760         450        1560 1
         761         451         452 1
         762         452         453 1
         763         453         454 1
         764         454         455 1
         765         455         456 1
         766         456         457 1
         767         457         458 1
         768         457         475 1
         769         458         459 1
         770         458         467 1
         771         459         460 1
         772         459         482 1
         773         459         483 1
         774         459         526 1
         775         460         461 1
         776         461         462 1
         777         462         616 1
         778         462        1895 1
         779         462         463 1
         780         463         464 1
         781         463         465 1
         782         464         465 1
         783         465         466 1
         784         465         528 1
         785         466         467 1
         786         466         469 1
         787         467         468 1
         788         468         469 1
         789         469         470 1
         790         469        1896 1
         791         470         471 1
         792         470         474 1
         793         471         472 1
         794         472         473 1
         795         473         474 1
         796         474         475 1
         797         475         476 1
         798         476         477 1
         799         477         478 1
         800         478         479 1
         801         479         480 1
         802         480         481 1
         803         481         482 1
         804         482         483 1
         805         482         488 1
         806         483         484 1
         807         483         487 1
         808         483         496 1
         809         484         485 1
         810         484        1551 1
         811         485         486 1
         812         485         487 1
         813         485        1549 1
         814         486         487 1
         815         486         493 1
         816         486         494 1
         817         486         495 1
         818         487         488 1
         819         487         507 1
         820         488         489 1
         821         489         490 1
         822         489        1549 1
         823         490         491 1
         824         491         492 1
         825         492         493 1
         826         493         494 1
         827         494         510 1
         828         494         513 1
         829         494         495 1
         830         495         496 1
         831         496         497 1
         832         497         498 1
         833         497         503 1
         834         498         499 1
         835         499         500 1
         836         499        1439 1
         837         499        1445 1
         838         500         501 1
         839         501         502 1
         840         501         503 1
         841         501         505 1
         842         502         503 1
         843         503         504 1
         844         504         505 1
         845         505         506 1
         846         506         507 1
         847         507         508 1
         848         508         509 1
         849         509         516 1
         850         509        1422 1
         851         509         510 1
         852         510         511 1
         853         510         512 1
         854         510         513 1
         855         511         512 1
         856         512         513 1
         857         513         514 1
         858         513        1383 1
         859         514         515 1
         860         515         516 1
         861         516         517 1
         862         517         518 1
         863         518         519 1
         864         519         520 1
         865         520         521 1
         866         521         524 1
         867         521         522 1
         868         522         531 1
         869         522         523 1
         870         523         524 1
         871         524         525 1
         872         524         528 1
         873         524         569 1
         874         525         526 1
         875         525         553 1
         876         526         527 1
         877         527         528 1
         878         527         570 1
         879         528         529 1
         880         529         530 1
         881         530         531 1
         882         530         569 1
         883         531         532 1
         884         532         533 1
         885         532         600 1
         886         533         534 1
         887         534         535 1
         888         535         563 1
         889         535         536 1
         890         536         537 1
         891         537         538 1
         892         537        1382 1
         893         538         539 1
         894         539         540 1
         895         540         541 1
         896         541         542 1
         897         542         543 1
         898         542         550 1
         899         543         544 1
         900         544         545 1
         901         544         546 1
         902         545         546 1
         903         545         547 1
         904         546         551 1
         905         546         547 1
         906         547         548 1
         907         548         549 1
         908         549         550 1
         909         550         551 1
         910         550         672 1
         911         551         552 1
         912         552         553 1
         913         552         555 1
         914         553         554 1
         915         554         555 1
         916         555         556 1
         917         556         557 1
         918         557         558 1
         919         557         559 1
         920         557         579 1
         921         558         559 1
         922         558         561 1
         923         559         560 1
         924         560         561 1
         925         561         562 1
         926         562         563 1
         927         563         564 1
         928         564         565 1
         929         565         566 1
         930         566         567 1
         931         566         580 1
         932         566         750 1
         933         567         568 1
         934         567         569 1
         935         568         569 1
         936         568         825 1
         937         568         826 1
         938         569         570 1
         939         570         571 1
         940         570         621 1
         941         571         572 1
         942         572         573 1
         943         572        1716 1
         944         573        1522 1
         945         573         574 1
         946         574         575 1
         947         575         576 1
         948         575        1716 1
         949         576         577 1
         950         577         578 1
         951         578         579 1
         952         579         580 1
         953         580         581 1
         954         581         582 1
         955         582         583 1
         956         583         584 1
         957         583         587 1
         958         584         585 1
         959         585         586 1
         960         586         587 1
         961         587         588 1
         962         588         589 1
         963         589         590 1
         964         590         591 1
         965         591         592 1
         966         592         593 1
         967         593         594 1
         968         593        1439 1
         969         594         595 1
         970         595         596 1
         971         596         597 1
         972         597         598 1
         973         598         599 1
         974         598         603 1
         975         599         600 1
         976         599         602 1
         977         600         601 1
         978         601         602 1
         979         601         609 1
         980         601        1502 1
         981         602         603 1
         982         603         604 1
         983         604         605 1
         984         605         606 1
         985         606         607 1
         986         607         608 1
         987         608         609 1
         988         609         610 1
         989         609         630 1
         990         610         611 1
         991         610         762 1
         992         611         612 1
         993         611        2002 1
         994         612         613 1
         995         613         614 1
         996         614         615 1
         997         615         616 1
         998         616         617 1
         999         617         618 1
        1000         617         688 1
        1001         618         619 1
        1002         618         621 1
        1003         619         620 1
        1004         619         621 1
        1005         620         621 1
        1006         621         622 1
        1007         621         634 1
        1008         622         623 1
        1009         623         624 1
        1010         624         625 1
        1011         625         626 1
        1012         626         633 1
        1013         626         627 1
        1014         627         628 1
        1015         628         629 1
        1016         628         633 1
        1017         629         630 1
        1018         629         637 1
        1019         629         650 1
        1020         630         631 1
        1021         630         638 1
        1022         631         632 1
        1023         632         633 1
        1024         633         634 1
        1025         634         635 1
        1026         634        1368 1
        1027         635         636 1
        1028         635         639 1
        1029         636         637 1
        1030         636        1081 1
        1031         637         638 1
        1032         638         639 1
        1033         639         640 1
        1034         640         641 1
        1035         641         642 1
        1036         641         644 1
        1037         642         643 1
        1038         643         644 1
        1039         643         646 1
        1040         643         647 1
        1041         644         645 1
        1042         644         646 1
        1043         645         646 1
        1044         646         647 1
        1045         647         648 1
        1046         647        1358 1
        1047         648         649 1
        1048         649         650 1
        1049         649         651 1
        1050         650         651 1
        1051         651         652 1
        1052         651        1871 1
        1053         652         653 1
        1054         652        1360 1
        1055         652        1552 1
        1056         653         654 1
        1057         654         655 1
        1058         655         656 1
        1059         655        1945 1
        1060         656         657 1
        1061         657         658 1
        1062         657         717 1
        1063         658         659 1
        1064         658         660 1
        1065         658        1928 1
        1066         659         660 1
        1067         660         679 1
        1068         660         682 1
        1069         660         934 1
        1070         660         661 1
        1071         661         662 1
        1072         662         663 1
        1073         662         913 1
        1074         663         664 1
        1075         664         665 1
        1076         665         666 1
        1077         666         667 1
        1078         667         668 1
        1079         668         669 1
        1080         669         670 1
        1081         669         671 1
        1082         670         671 1
        1083         670         913 1
        1084         671         672 1
        1085         672         673 1
        1086         673         674 1
        1087         674         675 1
        1088         674         713 1
        1089         675         676 1
        1090         676         677 1
        1091         677         678 1
        1092         677         684 1
        1093         677         703 1
        1094         678         679 1
        1095         679         680 1
        1096         679         681 1
        1097         680        2136 1
        1098         680         681 1
        1099         681         682 1
        1100         681         706 1
        1101         682         683 1
        1102         682         710 1
        1103         682         713 1
        1104         683         684 1
        1105         683         713 1
        1106         684         685 1
        1107         684        2135 1
        1108         685         686 1
        1109         685        2134 1
        1110         686         687 1
        1111         687         688 1
        1112         688         689 1
        1113         689         690 1
        1114         690         691 1
        1115         691         692 1
        1116         692         695 1
        1117         692         693 1
        1118         693         694 1
        1119         694         695 1
        1120         695         696 1
        1121         696         697 1
        1122         697         698 1
        1123         698         699 1
        1124         699         700 1
        1125         700         701 1
        1126         701         702 1
        1127         702         703 1
        1128         703         704 1
        1129         703         710 1
        1130         703         786 1
        1131         704         705 1
        1132         704         708 1
        1133         704         711 1
        1134         705         706 1
        1135         706         707 1
        1136         707         708 1
        1137         707         710 1
        1138         707         716 1
        1139         707         721 1
        1140         708         709 1
        1141         708         710 1
        1142         709         710 1
        1143         710         711 1
        1144         710        1113 1
        1145         711         712 1
        1146         712         713 1
        1147         713         714 1
        1148         714         715 1
        1149         715         716 1
        1150         716         717 1
        1151         717         718 1
        1152         718         719 1
        1153         719         720 1
        1154         720         721 1
        1155         721         722 1
        1156         721         723 1
        1157         721         727 1
        1158         722         723 1
        1159         722         725 1
        1160         722         726 1
        1161         723         724 1
        1162         723         728 1
        1163         723         730 1
        1164         724         725 1
        1165         725         726 1
        1166         726         727 1
        1167         726         730 1
        1168         726         731 1
        1169         726         945 1
        1170         727         728 1
        1171         728         729 1
        1172         728         731 1
        1173         728         735 1
        1174         729         730 1
        1175         729         756 1
        1176         730         731 1
        1177         730         733 1
        1178         730         741 1
        1179         731         732 1
        1180         732         733 1
        1181         732         740 1
        1182         732         741 1
        1183         733         734 1
        1184         734         735 1
        1185         735         736 1
        1186         735         739 1
        1187         735        1057 1
        1188         736         737 1
        1189         736        1418 1
        1190         737         738 1
        1191         737         739 1
        1192         737         741 1
        1193         737         790 1
        1194         738         739 1
        1195         739         740 1
        1196         740         741 1
        1197         741         742 1
        1198         741         743 1
        1199         742         743 1
        1200         743         744 1
        1201         743         846 1
        1202         743        1312 1
        1203         744         745 1
        1204         744         747 1
        1205         744         808 1
        1206         745         746 1
        1207         746         747 1
        1208         746         750 1
        1209         746         751 1
        1210         747         748 1
        1211         748         749 1
        1212         749         750 1
        1213         750         751 1
        1214         751         752 1
        1215         751         755 1
        1216         752         753 1
        1217         753         754 1
        1218         754         755 1
        1219         755         756 1
        1220         756         757 1
        1221         757         758 1
        1222         758         759 1
        1223         759         760 1
        1224         759         767 1
        1225         760         761 1
        1226         760         770 1
        1227         761         762 1
        1228         761         775 1
        1229         762         763 1
        1230         762        1946 1
        1231         763         764 1
        1232         764         765 1
        1233         765         766 1
        1234         766         767 1
        1235         766         771 1
        1236         766         773 1
        1237         766         776 1
        1238         767         768 1
        1239         768         769 1
        1240         768         772 1
        1241         769         770 1
        1242         770         771 1
        1243         771         772 1
        1244         772         773 1
        1245         773         774 1
        1246         773         776 1
        1247         774        1648 1
        1248         774        1801 1
        1249         774         775 1
        1250         775         776 1
        1251         775        1645 1
        1252         776         777 1
        1253         776         779 1
        1254         777         778 1
        1255         778         779 1
        1256         779         780 1
        1257         780         781 1
        1258         780         782 1
        1259         781         782 1
        1260         782         783 1
        1261         783         784 1
        1262         784         792 1
        1263         784         785 1
        1264         785         786 1
        1265         786         787 1
        1266         787         788 1
        1267         788         789 1
        1268         789         790 1
        1269         789         792 1
        1270         789         793 1
        1271         790         791 1
        1272         790         792 1
        1273         791         792 1
        1274         791        1788 1
        1275         792         793 1
        1276         793         794 1
        1277         793        1180 1
        1278         794         795 1
        1279         795         796 1
        1280         796         797 1
        1281         796         822 1
        1282         797         798 1
        1283         797        1173 1
        1284         798         799 1
        1285         798        1072 1
        1286         799         800 1
        1287         800         801 1
        1288         801         802 1
        1289         802         803 1
        1290         803         804 1
        1291         804         805 1
        1292         804        1918 1
        1293         805         806 1
        1294         806         807 1
        1295         807         808 1
        1296         808         809 1
        1297         809         810 1
        1298         810         811 1
        1299         811         812 1
        1300         812         813 1
        1301         812         832 1
        1302         813         814 1
        1303         814         815 1
        1304         815         816 1
        1305         815         817 1
        1306         815         820 1
        1307         815         823 1
        1308         815         818 1
        1309         816         817 1
        1310         817         818 1
        1311         818         819 1
        1312         818        1141 1
        1313         819         820 1
        1314         820         821 1
        1315         820         822 1
        1316         821         822 1
        1317         822         823 1
        1318         822         827 1
        1319         823         824 1
        1320         823         827 1
        1321         824         825 1
        1322         824         826 1
        1323         824         827 1
        1324         825         826 1
        1325         825         827 1
        1326         826         827 1
        1327         827         828 1
        1328         828         829 1
        1329         829         830 1
        1330         830         831 1
        1331         831         832 1
        1332         831         833 1
        1333         832         840 1
        1334         832         833 1
        1335         833         834 1
        1336         834         835 1
        1337         835         836 1
        1338         836         837 1
        1339         836         839 1
        1340         837         838 1
        1341         838         839 1
        1342         839         840 1
        1343         839         845 1
        1344         840         841 1
        1345         841         842 1
        1346         842         843 1
        1347         843         844 1
        1348         844         845 1
        1349         844        1061 1
        1350         844        1852 1
        1351         844        1854 1
        1352         845         846 1
        1353         846         861 1
        1354         846         847 1
        1355         847         848 1
        1356         848         849 1
        1357         849         850 1
        1358         850         851 1
        1359         851        1065 1
        1360         851         852 1
        1361         852         853 1
        1362         853         854 1
        1363         854         855 1
        1364         855         856 1
        1365         855         857 1
        1366         856         857 1
        1367         857         858 1
        1368         858         859 1
        1369         859         860 1
        1370         859         878 1
        1371         860         861 1
        1372         861         864 1
        1373         861         862 1
        1374         862         863 1
        1375         863         864 1
        1376         864         865 1
        1377         865         866 1
        1378         866         867 1
        1379         867         868 1
        1380         868         869 1
        1381         869         870 1
        1382         870         871 1
        1383         871         872 1
        1384         872         873 1
        1385         873         874 1
        1386         873        1434 1
        1387         874         875 1
        1388         875         876 1
        1389         876         884 1
        1390         876        1133 1
        1391         876        1136 1
        1392         876         877 1
        1393         877         880 1
        1394         877         878 1
        1395         878         879 1
        1396         878         885 1
        1397         878         888 1
        1398         879         880 1
        1399         879         888 1
        1400         879        1101 1
        1401         880         881 1
        1402         881         882 1
        1403         882         883 1
        1404         883         884 1
        1405         883         886 1
        1406         884         885 1
        1407         884         886 1
        1408         885         886 1
        1409         885         893 1
        1410         886         887 1
        1411         887         888 1
        1412         888         889 1
        1413         888        1020 1
        1414         889         890 1
        1415         889        2187 1
        1416         890         891 1
        1417         891         892 1
        1418         892         893 1
        1419         893         894 1
        1420         893        2191 1
        1421         894         895 1
        1422         895         896 1
        1423         896         897 1
        1424         896        1496 1
        1425         897         898 1
        1426         898         899 1
        1427         899         900 1
        1428         900         901 1
        1429         900        1167 1
        1430         901         902 1
        1431         902         903 1
        1432         902        2235 1
        1433         903         904 1
        1434         903         912 1
        1435         903        2012 1
        1436         904         905 1
        1437         905         906 1
        1438         905         907 1
        1439         906         907 1
        1440         906         935 1
        1441         906        1169 1
        1442         907         908 1
        1443         908         909 1
        1444         909         910 1
        1445         910         911 1
        1446         911         912 1
        1447         912         913 1
        1448         913         914 1
        1449         914         915 1
        1450         914         920 1
        1451         914         916 1
        1452         915         916 1
        1453         916         917 1
        1454         917         918 1
        1455         918         919 1
        1456         919         920 1
        1457         920         921 1
        1458         921         922 1
        1459         922         923 1
        1460         923         924 1
        1461         924         925 1
        1462         924         926 1
        1463         925         926 1
        1464         926         927 1
        1465         927         928 1
        1466         928         929 1
        1467         928         941 1
        1468         928        1775 1
        1469         929         930 1
        1470         929         939 1
        1471         930         931 1
        1472         930         932 1
        1473         930         936 1
        1474         931         932 1
        1475         931         933 1
        1476         931         952 1
        1477         932         933 1
        1478         933         934 1
        1479         933         938 1
        1480         934         935 1
        1481         934        1936 1
        1482         935         936 1
        1483         936         937 1
        1484         937         938 1
        1485         938         939 1
        1486         939         940 1
        1487         940         941 1
        1488         941         942 1
        1489         942         943 1
        1490         943         944 1
        1491         944         945 1
        1492         945        2133 1
        1493         945         946 1
        1494         946         947 1
        1495         946        1068 1
        1496         946        1069 1
        1497         947         948 1
        1498         948         949 1
        1499         949         950 1
        1500         949         951 1
        1501         949         954 1
        1502         949        1047 1
        1503         950         951 1
        1504         950         956 1
        1505         951         952 1
        1506         952         953 1
        1507         952         954 1
        1508         953         954 1
        1509         954         955 1
        1510         954         957 1
        1511         955         956 1
        1512         956         957 1
        1513         957         958 1
        1514         957        1012 1
        1515         957         959 1
        1516         958         959 1
        1517         959         960 1
        1518         959         985 1
        1519         960         961 1
        1520         960         964 1
        1521         961         962 1
        1522         962         963 1
        1523         963         964 1
        1524         964         965 1
        1525         964         981 1
        1526         965         966 1
        1527         966         967 1
        1528         967         968 1
        1529         968         969 1
        1530         969         970 1
        1531         970         971 1
        1532         971         972 1
        1533         972         973 1
        1534         972         978 1
        1535         973         974 1
        1536         973        1001 1
        1537         974         975 1
        1538         975         976 1
        1539         976         977 1
        1540         977         978 1
        1541         978         979 1
        1542         979         980 1
        1543         980         981 1
        1544         980         982 1
        1545         980         995 1
        1546         981         982 1
        1547         981         988 1
        1548         982         983 1
        1549         982         988 1
        1550         982         989 1
        1551         983         984 1
        1552         984         985 1
        1553         985         987 1
        1554         985         988 1
        1555         985         989 1
        1556         985         986 1
        1557         986         987 1
        1558         987         988 1
        1559         988         989 1
        1560         989         990 1
        1561         990         991 1
        1562         991         992 1
        1563         992         993 1
        1564         992        1043 1
        1565         993         994 1
        1566         994         995 1
        1567         994        1044 1
        1568         995         996 1
        1569         996         997 1
        1570         997         998 1
        1571         998         999 1
        1572         999        1000 1
        1573         999        1009 1
        1574         999        1010 1
        1575         999        1011 1
        1576        1000        1001 1
        1577        1001        1002 1
        1578        1002        1003 1
        1579        1003        1004 1
        1580        1004        1005 1
        1581        1004        1782 1
        1582        1004        1784 1
        1583        1005        1006 1
        1584        1006        1007 1
        1585        1007        1008 1
        1586        1008        1009 1
        1587        1009        1010 1
        1588        1010        1011 1
        1589        1011        1012 1
        1590        1012        1013 1
        1591        1013        1014 1
        1592        1014        1015 1
        1593        1015        1016 1
        1594        1016        1017 1
        1595        1017        1018 1
        1596        1018        1019 1
        1597        1019        1020 1
        1598        1020        1021 1
        1599        1021        1022 1
        1600        1022        1023 1
        1601        1023        1024 1
        1602        1024        1025 1
        1603        1025        1026 1
        1604        1026        1027 1
        1605        1027        1028 1
        1606        1027        1033 1
        1607        1027        1034 1
        1608        1028        1029 1
        1609        1028        1030 1
        1610        1028        1222 1
        1611        1029        1030 1
        1612        1029        1034 1
        1613        1030        1031 1
        1614        1030        1034 1
        1615        1031        1032 1
        1616        1031        1056 1
        1617        1031        1037 1
        1618        1032        1036 1
        1619        1032        1037 1
        1620        1032        1033 1
        1621        1033        1034 1
        1622        1034        1035 1
        1623        1034        1038 1
        1624        1035        1036 1
        1625        1036        1037 1
        1626        1037        1038 1
        1627        1037        1066 1
        1628        1038        1039 1
        1629        1039        1040 1
        1630        1040        1041 1
        1631        1041        1042 1
        1632        1042        1043 1
        1633        1043        1045 1
        1634        1043        1047 1
        1635        1043        1044 1
        1636        1044        1045 1
        1637        1045        1046 1
        1638        1046        1047 1
        1639        1047        1048 1
        1640        1048        1049 1
        1641        1049        1050 1
        1642        1050        1051 1
        1643        1051        1052 1
        1644        1051        2076 1
        1645        1051        2080 1
        1646        1052        1053 1
        1647        1053        1061 1
        1648        1053        1054 1
        1649        1054        1055 1
        1650        1055        1056 1
        1651        1056        1057 1
        1652        1056        1059 1
        1653        1057        1058 1
        1654        1058        1059 1
        1655        1059        1060 1
        1656        1060        1061 1
        1657        1061        1062 1
        1658        1061        2094 1
        1659        1062        1063 1
        1660        1063        1064 1
        1661        1064        1065 1
        1662        1065        1066 1
        1663        1065        2108 1
        1664        1065        2109 1
        1665        1066        1067 1
        1666        1066        1188 1
        1667        1066        1189 1
        1668        1066        1198 1
        1669        1067        1068 1
        1670        1067        1074 1
        1671        1068        1069 1
        1672        1068        1189 1
        1673        1068        2084 1
        1674        1069        1070 1
        1675        1070        1095 1
        1676        1070        1071 1
        1677        1071        1072 1
        1678        1072        1073 1
        1679        1073        1074 1
        1680        1073        1149 1
        1681        1074        1075 1
        1682        1075        1076 1
        1683        1076        1077 1
        1684        1077        1078 1
        1685        1077        1092 1
        1686        1078        1079 1
        1687        1079        1080 1
        1688        1080        1081 1
        1689        1081        1082 1
        1690        1082        1083 1
        1691        1083        1084 1
        1692        1083        1089 1
        1693        1084        1085 1
        1694        1084        1095 1
        1695        1085        1086 1
        1696        1085        1095 1
        1697        1086        1087 1
        1698        1087        1088 1
        1699        1087        1093 1
        1700        1088        1091 1
        1701        1088        1089 1
        1702        1089        1094 1
        1703        1089        1090 1
        1704        1090        1091 1
        1705        1090        1095 1
        1706        1091        1092 1
        1707        1092        1093 1
        1708        1093        1094 1
        1709        1093        1095 1
        1710        1094        1095 1
        1711        1095        1096 1
        1712        1096        1097 1
        1713        1097        1098 1
        1714        1097        1099 1
        1715        1098        1099 1
        1716        1099        1100 1
        1717        1099        1206 1
        1718        1100        1101 1
        1719        1100        1122 1
        1720        1101        1102 1
        1721        1101        1960 1
        1722        1102        1104 1
        1723        1102        1103 1
        1724        1103        1104 1
        1725        1103        1114 1
        1726        1104        1105 1
        1727        1105        1106 1
        1728        1106        1107 1
        1729        1107        1108 1
        1730        1108        1109 1
        1731        1109        1110 1
        1732        1110        1111 1
        1733        1110        1115 1
        1734        1111        1112 1
        1735        1112        1113 1
        1736        1113        1114 1
        1737        1114        1115 1
        1738        1115        1116 1
        1739        1116        1117 1
        1740        1117        1118 1
        1741        1118        1119 1
        1742        1119        1120 1
        1743        1120        1121 1
        1744        1121        1122 1
        1745        1122        1123 1
        1746        1123        1124 1
        1747        1124        1125 1
        1748        1125        1126 1
        1749        1126        1127 1
        1750        1127        1128 1
        1751        1128        1129 1
        1752        1129        1130 1
        1753        1130        1131 1
        1754        1131        1132 1
        1755        1132        1133 1
        1756        1133        1134 1
        1757        1134        1135 1
        1758        1135        1136 1
        1759        1136        1137 1
        1760        1137        1138 1
        1761        1137        1143 1
        1762        1138        1139 1
        1763        1138        1143 1
        1764        1139        1140 1
        1765        1140        1141 1
        1766        1141        1142 1
        1767        1141        1143 1
        1768        1141        1173 1
        1769        1142        1143 1
        1770        1143        1144 1
        1771        1144        1145 1
        1772        1144        1151 1
        1773        1145        1542 1
        1774        1145        1146 1
        1775        1146        1670 1
        1776        1146        1147 1
        1777        1147        1148 1
        1778        1148        1149 1
        1779        1149        1150 1
        1780        1149        1684 1
        1781        1150        1151 1
        1782        1151        1152 1
        1783        1152        1153 1
        1784        1153        1154 1
        1785        1154        1155 1
        1786        1155        1156 1
        1787        1156        1157 1
        1788        1157        1158 1
        1789        1158        1159 1
        1790        1159        1160 1
        1791        1160        1161 1
        1792        1161        1165 1
        1793        1161        1162 1
        1794        1162        1163 1
        1795        1163        1164 1
        1796        1164        1165 1
        1797        1165        1166 1
        1798        1166        1167 1
        1799        1167        1168 1
        1800        1168        1169 1
        1801        1169        1170 1
        1802        1170        1171 1
        1803        1171        1172 1
        1804        1172        1173 1
        1805        1173        1174 1
        1806        1173        1177 1
        1807        1173        1181 1
        1808        1174        1175 1
        1809        1175        1176 1
        1810        1175        1178 1
        1811        1176        1177 1
        1812        1177        1178 1
        1813        1178        1179 1
        1814        1178        1188 1
        1815        1178        1629 1
        1816        1179        1180 1
        1817        1180        1181 1
        1818        1181        1182 1
        1819        1182        1183 1
        1820        1182        1190 1
        1821        1183        1184 1
        1822        1183        1185 1
        1823        1183        1186 1
        1824        1183        1191 1
        1825        1184        1185 1
        1826        1185        1186 1
        1827        1186        1187 1
        1828        1187        1188 1
        1829        1188        1629 1
        1830        1188        1189 1
        1831        1189        1190 1
        1832        1190        1191 1
        1833        1190        1254 1
        1834        1190        1357 1
        1835        1190        1386 1
        1836        1191        1192 1
        1837        1191        1193 1
        1838        1191        1198 1
        1839        1192        1193 1
        1840        1193        1194 1
        1841        1193        1203 1
        1842        1194        1197 1
        1843        1194        1195 1
        1844        1195        1196 1
        1845        1195        1199 1
        1846        1195        1208 1
        1847        1196        1198 1
        1848        1196        1199 1
        1849        1196        1200 1
        1850        1196        1197 1
        1851        1197        1198 1
        1852        1197        1208 1
        1853        1198        1199 1
        1854        1199        1202 1
        1855        1199        1213 1
        1856        1199        1200 1
        1857        1200        1201 1
        1858        1201        1202 1
        1859        1202        1203 1
        1860        1203        1204 1
        1861        1204        1205 1
        1862        1204        1635 1
        1863        1205        1206 1
        1864        1206        1207 1
        1865        1207        1208 1
        1866        1207        1232 1
        1867        1208        1209 1
        1868        1208        1213 1
        1869        1209        1210 1
        1870        1209        1630 1
        1871        1210        1211 1
        1872        1210        1212 1
        1873        1210        1213 1
        1874        1210        1220 1
        1875        1211        1212 1
        1876        1212        1213 1
        1877        1213        1214 1
        1878        1213        1222 1
        1879        1214        1215 1
        1880        1215        1216 1
        1881        1216        1217 1
        1882        1217        1228 1
        1883        1217        1218 1
        1884        1218        1223 1
        1885        1218        1219 1
        1886        1219        1220 1
        1887        1220        1221 1
        1888        1221        1222 1
        1889        1221        1223 1
        1890        1222        1223 1
        1891        1222        1225 1
        1892        1223        1224 1
        1893        1224        1225 1
        1894        1224        1641 1
        1895        1225        1226 1
        1896        1226        1227 1
        1897        1227        1228 1
        1898        1228        1229 1
        1899        1229        1230 1
        1900        1230        1231 1
        1901        1230        1359 1
        1902        1231        1245 1
        1903        1231        1632 1
        1904        1231        1232 1
        1905        1232        1233 1
        1906        1233        1234 1
        1907        1233        1238 1
        1908        1234        1633 1
        1909        1234        1235 1
        1910        1235        1236 1
        1911        1236        1237 1
        1912        1237        1238 1
        1913        1238        1239 1
        1914        1239        1240 1
        1915        1240        1241 1
        1916        1241        1242 1
        1917        1242        1243 1
        1918        1242        1245 1
        1919        1243        1244 1
        1920        1244        1245 1
        1921        1245        1246 1
        1922        1245        1631 1
        1923        1246        1247 1
        1924        1247        1248 1
        1925        1248        1249 1
        1926        1248        1456 1
        1927        1249        1250 1
        1928        1250        1251 1
        1929        1251        1252 1
        1930        1251        1467 1
        1931        1252        1253 1
        1932        1252        1320 1
        1933        1253        1254 1
        1934        1254        1283 1
        1935        1254        1296 1
        1936        1254        1255 1
        1937        1255        1256 1
        1938        1256        1257 1
        1939        1257        1258 1
        1940        1257        1663 1
        1941        1258        1259 1
        1942        1259        1260 1
        1943        1260        1261 1
        1944        1260        1262 1
        1945        1261        1262 1
        1946        1262        1263 1
        1947        1263        1264 1
        1948        1264        1265 1
        1949        1264        1320 1
        1950        1265        1266 1
        1951        1266        1267 1
        1952        1267        1268 1
        1953        1267        1277 1
        1954        1267        1278 1
        1955        1268        1269 1
        1956        1268        1272 1
        1957        1269        1270 1
        1958        1270        1271 1
        1959        1271        1272 1
        1960        1272        1274 1
        1961        1272        1296 1
        1962        1272        1273 1
        1963        1273        1276 1
        1964        1273        1274 1
        1965        1274        1275 1
        1966        1274        1287 1
        1967        1275        1276 1
        1968        1276        1277 1
        1969        1276        1278 1
        1970        1277        1278 1
        1971        1278        1279 1
        1972        1279        1280 1
        1973        1279        1295 1
        1974        1279        1296 1
        1975        1280        1281 1
        1976        1280        1282 1
        1977        1280        1287 1
        1978        1280        1288 1
        1979        1280        1292 1
        1980        1280        1293 1
        1981        1280        1297 1
        1982        1281        1282 1
        1983        1282        1283 1
        1984        1282        1293 1
        1985        1282        1297 1
        1986        1283        1284 1
        1987        1284        1285 1
        1988        1284        1296 1
        1989        1285        1287 1
        1990        1285        2216 1
        1991        1285        1286 1
        1992        1286        1288 1
        1993        1286        1292 1
        1994        1286        1296 1
        1995        1286        1287 1
        1996        1287        1288 1
        1997        1287        1296 1
        1998        1288        1289 1
        1999        1289        1290 1
        2000        1290        1291 1
        2001        1291        1292 1
        2002        1292        1293 1
        2003        1293        1294 1
        2004        1293        1295 1
        2005        1294        1295 1
        2006        1294        1296 1
        2007        1295        1296 1
        2008        1296        1297 1
        2009        1296        1301 1
        2010        1297        1299 1
        2011        1297        1298 1
        2012        1298        1299 1
        2013        1299        1300 1
        2014        1300        1301 1
        2015        1301        1302 1
        2016        1302        1303 1
        2017        1303        1304 1
        2018        1304        1305 1
        2019        1305        1306 1
        2020        1306        1307 1
        2021        1307        1308 1
        2022        1308        1309 1
        2023        1309        1310 1
        2024        1310        1311 1
        2025        1311        1312 1
        2026        1311        1458 1
        2027        1312        1313 1
        2028        1313        1314 1
        2029        1314        1315 1
        2030        1315        1316 1
        2031        1316        1317 1
        2032        1317        1318 1
        2033        1317        1320 1
        2034        1318        1319 1
        2035        1319        1320 1
        2036        1320        1321 1
        2037        1321        1322 1
        2038        1322        1323 1
        2039        1323        1324 1
        2040        1324        1325 1
        2041        1324        1342 1
        2042        1325        1326 1
        2043        1325        1493 1
        2044        1325        1522 1
        2045        1326        1327 1
        2046        1327        1328 1
        2047        1328        1329 1
        2048        1329        1330 1
        2049        1330        1331 1
        2050        1331        1332 1
        2051        1331        1341 1
        2052        1331        1336 1
        2053        1332        1333 1
        2054        1333        1334 1
        2055        1334        1335 1
        2056        1334        1342 1
        2057        1335        1336 1
        2058        1336        1337 1
        2059        1337        1338 1
        2060        1338        1339 1
        2061        1339        1341 1
        2062        1339        1340 1
        2063        1340        1341 1
        2064        1341        1342 1
        2065        1342        1343 1
        2066        1343        1344 1
        2067        1344        1345 1
        2068        1345        1346 1
        2069        1346        1347 1
        2070        1346        1348 1
        2071        1347        1348 1
        2072        1348        1349 1
        2073        1348        1703 1
        2074        1349        1350 1
        2075        1349        1752 1
        2076        1350        1351 1
        2077        1350        1354 1
        2078        1351        1352 1
        2079        1351        1356 1
        2080        1352        1353 1
        2081        1352        1751 1
        2082        1353        1354 1
        2083        1353        1358 1
        2084        1353        1376 1
        2085        1354        1355 1
        2086        1354        1358 1
        2087        1355        1375 1
        2088        1355        1356 1
        2089        1356        1358 1
        2090        1356        1357 1
        2091        1357        1358 1
        2092        1358        1359 1
        2093        1359        1360 1
        2094        1360        1361 1
        2095        1361        1362 1
        2096        1361        1364 1
        2097        1362        1363 1
        2098        1362        1973 1
        2099        1363        1364 1
        2100        1364        1365 1
        2101        1365        1366 1
        2102        1366        1367 1
        2103        1367        1368 1
        2104        1368        1369 1
        2105        1368        1380 1
        2106        1369        1370 1
        2107        1370        1371 1
        2108        1370        1374 1
        2109        1371        1372 1
        2110        1372        1373 1
        2111        1372        2087 1
        2112        1373        1375 1
        2113        1373        1382 1
        2114        1373        1385 1
        2115        1373        1409 1
        2116        1373        1374 1
        2117        1374        1381 1
        2118        1374        1375 1
        2119        1375        1376 1
        2120        1376        1377 1
        2121        1377        1378 1
        2122        1377        1410 1
        2123        1378        1379 1
        2124        1379        1380 1
        2125        1380        1381 1
        2126        1381        1382 1
        2127        1381        1909 1
        2128        1382        1383 1
        2129        1383        1384 1
        2130        1384        1385 1
        2131        1385        1386 1
        2132        1385        1387 1
        2133        1386        1387 1
        2134        1387        1388 1
        2135        1388        1389 1
        2136        1389        1390 1
        2137        1390        1391 1
        2138        1390        2065 1
        2139        1391        1392 1
        2140        1392        1393 1
        2141        1393        1394 1
        2142        1394        1395 1
        2143        1395        1396 1
        2144        1396        1397 1
        2145        1397        1398 1
        2146        1397        1477 1
        2147        1397        1479 1
        2148        1398        1399 1
        2149        1399        1400 1
        2150        1400        1401 1
        2151        1401        1402 1
        2152        1402        1403 1
        2153        1403        1404 1
        2154        1404        1720 1
        2155        1404        1405 1
        2156        1405        1406 1
        2157        1406        1407 1
        2158        1407        1408 1
        2159        1407        1463 1
        2160        1407        1467 1
        2161        1408        1409 1
        2162        1409        1410 1
        2163        1410        1411 1
        2164        1410        1429 1
        2165        1411        1412 1
        2166        1412        1464 1
        2167        1412        1413 1
        2168        1413        1414 1
        2169        1414        1415 1
        2170        1414        1427 1
        2171        1415        1416 1
        2172        1416        1417 1
        2173        1417        1418 1
        2174        1418        1419 1
        2175        1419        1420 1
        2176        1420        1421 1
        2177        1421        1422 1
        2178        1421        1423 1
        2179        1421        1438 1
        2180        1422        1423 1
        2181        1422        1451 1
        2182        1423        1424 1
        2183        1423        1717 1
        2184        1424        1425 1
        2185        1425        1426 1
        2186        1426        1427 1
        2187        1427        1428 1
        2188        1428        1429 1
        2189        1429        1430 1
        2190        1430        1431 1
        2191        1430        1441 1
        2192        1431        1435 1
        2193        1431        1716 1
        2194        1431        1432 1
        2195        1432        1714 1
        2196        1432        1433 1
        2197        1433        1434 1
        2198        1433        1442 1
        2199        1434        1435 1
        2200        1435        1436 1
        2201        1436        1437 1
        2202        1436        1439 1
        2203        1437        1438 1
        2204        1438        1439 1
        2205        1438        1441 1
        2206        1438        1483 1
        2207        1439        1440 1
        2208        1439        1601 1
        2209        1440        1441 1
        2210        1440        1448 1
        2211        1441        1442 1
        2212        1442        1443 1
        2213        1443        1444 1
        2214        1444        1445 1
        2215        1445        1446 1
        2216        1446        1447 1
        2217        1447        1448 1
        2218        1448        1449 1
        2219        1449        1450 1
        2220        1450        1451 1
        2221        1451        1452 1
        2222        1451        1453 1
        2223        1452        1453 1
        2224        1452        1963 1
        2225        1453        1454 1
        2226        1453        1455 1
        2227        1454        1455 1
        2228        1454        1456 1
        2229        1455        1456 1
        2230        1456        1457 1
        2231        1457        1458 1
        2232        1457        1474 1
        2233        1458        1459 1
        2234        1459        1460 1
        2235        1460        1461 1
        2236        1461        1462 1
        2237        1461        1464 1
        2238        1461        1469 1
        2239        1462        1463 1
        2240        1463        1464 1
        2241        1463        1467 1
        2242        1464        1465 1
        2243        1464        1467 1
        2244        1465        1466 1
        2245        1466        1467 1
        2246        1467        1468 1
        2247        1468        1469 1
        2248        1469        1470 1
        2249        1470        1471 1
        2250        1471        1472 1
        2251        1471        1475 1
        2252        1471        1476 1
        2253        1471        1633 1
        2254        1472        1473 1
        2255        1473        1474 1
        2256        1473        1481 1
        2257        1473        1482 1
        2258        1473        1475 1
        2259        1474        1475 1
        2260        1474        1646 1
        2261        1475        1476 1
        2262        1476        1477 1
        2263        1477        1478 1
        2264        1477        1479 1
        2265        1478        1479 1
        2266        1479        1480 1
        2267        1480        1481 1
        2268        1481        1483 1
        2269        1481        1489 1
        2270        1481        1482 1
        2271        1482        1626 1
        2272        1482        1483 1
        2273        1483        1484 1
        2274        1483        1595 1
        2275        1484        1485 1
        2276        1485        1486 1
        2277        1485        1489 1
        2278        1485        1595 1
        2279        1486        1487 1
        2280        1486        1488 1
        2281        1486        1489 1
        2282        1486        1596 1
        2283        1487        1488 1
        2284        1488        1489 1
        2285        1489        1490 1
        2286        1489        1596 1
        2287        1490        1491 1
        2288        1491        1492 1
        2289        1492        1493 1
        2290        1493        1494 1
        2291        1494        1495 1
        2292        1494        1535 1
        2293        1495        1496 1
        2294        1496        1497 1
        2295        1497        1499 1
        2296        1497        1597 1
        2297        1497        1498 1
        2298        1498        2116 1
        2299        1498        1499 1
        2300        1499        1500 1
        2301        1500        1501 1
        2302        1501        1502 1
        2303        1502        1503 1
        2304        1502        1504 1
        2305        1502        1510 1
        2306        1502        1905 1
        2307        1503        1504 1
        2308        1503        1506 1
        2309        1503        1905 1
        2310        1504        1505 1
        2311        1505        1506 1
        2312        1506        1507 1
        2313        1507        1508 1
        2314        1507        1514 1
        2315        1507        1610 1
        2316        1508        1514 1
        2317        1508        1509 1
        2318        1509        1510 1
        2319        1510        1511 1
        2320        1510        1730 1
        2321        1511        1512 1
        2322        1512        1513 1
        2323        1513        1514 1
        2324        1514        1515 1
        2325        1515        1516 1
        2326        1516        1517 1
        2327        1517        1518 1
        2328        1518        1519 1
        2329        1518        1536 1
        2330        1519        1520 1
        2331        1519        1536 1
        2332        1520        1521 1
        2333        1520        1524 1
        2334        1521        1522 1
        2335        1521        1528 1
        2336        1521        1567 1
        2337        1521        1574 1
        2338        1522        1523 1
        2339        1522        1531 1
        2340        1523        1524 1
        2341        1523        2208 1
        2342        1524        1525 1
        2343        1525        1526 1
        2344        1526        1527 1
        2345        1526        1528 1
        2346        1527        1528 1
        2347        1528        1529 1
        2348        1529        1530 1
        2349        1530        1531 1
        2350        1531        1532 1
        2351        1532        1533 1
        2352        1533        1534 1
        2353        1534        1535 1
        2354        1535        1536 1
        2355        1535        1617 1
        2356        1536        1537 1
        2357        1536        1541 1
        2358        1536        1542 1
        2359        1537        1538 1
        2360        1538        1539 1
        2361        1539        1540 1
        2362        1539        2210 1
        2363        1540        1541 1
        2364        1541        1542 1
        2365        1541        2199 1
        2366        1542        1543 1
        2367        1543        1544 1
        2368        1544        1545 1
        2369        1545        1546 1
        2370        1546        1547 1
        2371        1547        1548 1
        2372        1548        1556 1
        2373        1548        1598 1
        2374        1548        1549 1
        2375        1549        1550 1
        2376        1550        1551 1
        2377        1551        1552 1
        2378        1552        1553 1
        2379        1553        1554 1
        2380        1554        1555 1
        2381        1555        1556 1
        2382        1556        1557 1
        2383        1557        1558 1
        2384        1557        1572 1
        2385        1558        1559 1
        2386        1559        1560 1
        2387        1560        1561 1
        2388        1561        1562 1
        2389        1562        1563 1
        2390        1563        1564 1
        2391        1564        1565 1
        2392        1565        1566 1
        2393        1566        1567 1
        2394        1567        1568 1
        2395        1568        1569 1
        2396        1569        1570 1
        2397        1570        1571 1
        2398        1570        1966 1
        2399        1571        1572 1
        2400        1572        1573 1
        2401        1573        1574 1
        2402        1574        1575 1
        2403        1575        1576 1
        2404        1576        1577 1
        2405        1577        1578 1
        2406        1577        1579 1
        2407        1578        1579 1
        2408        1578        1583 1
        2409        1579        1580 1
        2410        1580        1581 1
        2411        1581        1582 1
        2412        1582        1583 1
        2413        1583        1584 1
        2414        1584        1585 1
        2415        1585        1586 1
        2416        1586        1587 1
        2417        1587        1588 1
        2418        1587        1621 1
        2419        1588        1589 1
        2420        1589        1590 1
        2421        1590        1591 1
        2422        1591        1592 1
        2423        1592        1593 1
        2424        1593        1594 1
        2425        1594        1929 1
        2426        1594        1595 1
        2427        1595        1596 1
        2428        1596        1597 1
        2429        1597        1598 1
        2430        1597        1600 1
        2431        1598        1599 1
        2432        1598        1628 1
        2433        1598        1770 1
        2434        1599        1600 1
        2435        1599        1602 1
        2436        1600        1601 1
        2437        1601        1602 1
        2438        1601        1707 1
        2439        1601        1715 1
        2440        1602        1603 1
        2441        1603        1604 1
        2442        1603        1608 1
        2443        1603        1610 1
        2444        1603        1705 1
        2445        1603        1713 1
        2446        1604        1608 1
        2447        1604        1612 1
        2448        1604        1705 1
        2449        1604        1605 1
        2450        1605        1608 1
        2451        1605        1609 1
        2452        1605        1606 1
        2453        1606        1607 1
        2454        1606        1640 1
        2455        1607        1608 1
        2456        1607        1697 1
        2457        1607        1705 1
        2458        1608        1609 1
        2459        1609        1610 1
        2460        1609        1697 1
        2461        1610        1611 1
        2462        1610        1624 1
        2463        1611        1612 1
        2464        1612        1613 1
        2465        1612        1712 1
        2466        1613        1614 1
        2467        1613        1712 1
        2468        1614        1615 1
        2469        1615        1616 1
        2470        1615        1634 1
        2471        1616        1617 1
        2472        1617        1623 1
        2473        1617        1618 1
        2474        1618        1620 1
        2475        1618        1651 1
        2476        1618        1619 1
        2477        1619        1620 1
        2478        1620        1621 1
        2479        1620        1625 1
        2480        1621        1622 1
        2481        1621        1628 1
        2482        1622        1623 1
        2483        1623        1624 1
        2484        1624        1625 1
        2485        1625        1626 1
        2486        1625        1635 1
        2487        1625        1950 1
        2488        1626        1627 1
        2489        1627        1628 1
        2490        1628        1629 1
        2491        1629        1630 1
        2492        1630        1631 1
        2493        1630        1633 1
        2494        1630        1644 1
        2495        1631        1632 1
        2496        1631        1633 1
        2497        1631        1636 1
        2498        1631        1644 1
        2499        1632        1633 1
        2500        1633        1640 1
        2501        1633        1641 1
        2502        1633        1643 1
        2503        1633        1682 1
        2504        1633        1634 1
        2505        1634        1635 1
        2506        1635        1636 1
        2507        1636        1637 1
        2508        1637        1638 1
        2509        1638        1639 1
        2510        1638        1690 1
        2511        1639        1640 1
        2512        1639        1689 1
        2513        1640        1641 1
        2514        1640        1642 1
        2515        1641        1642 1
        2516        1642        1643 1
        2517        1643        1644 1
        2518        1644        1645 1
        2519        1645        1646 1
        2520        1646        1647 1
        2521        1647        1648 1
        2522        1648        1649 1
        2523        1649        1650 1
        2524        1650        1651 1
        2525        1650        1691 1
        2526        1651        1652 1
        2527        1652        1653 1
        2528        1653        1654 1
        2529        1654        1655 1
        2530        1654        1663 1
        2531        1655        1656 1
        2532        1656        1657 1
        2533        1657        1658 1
        2534        1658        1659 1
        2535        1658        1663 1
        2536        1659        1660 1
        2537        1660        1661 1
        2538        1660        1662 1
        2539        1661        1662 1
        2540        1662        1663 1
        2541        1663        1664 1
        2542        1664        1665 1
        2543        1665        1666 1
        2544        1665        1732 1
        2545        1666        1667 1
        2546        1666        1726 1
        2547        1667        1668 1
        2548        1668        1669 1
        2549        1669        1670 1
        2550        1670        1671 1
        2551        1671        1672 1
        2552        1672        1673 1
        2553        1672        1712 1
        2554        1673        1674 1
        2555        1674        1675 1
        2556        1675        1676 1
        2557        1676        1677 1
        2558        1676        2185 1
        2559        1677        1678 1
        2560        1678        1679 1
        2561        1679        1680 1
        2562        1680        1681 1
        2563        1681        1682 1
        2564        1682        1683 1
        2565        1683        1684 1
        2566        1684        1685 1
        2567        1685        1686 1
        2568        1686        1687 1
        2569        1687        1688 1
        2570        1688        1689 1
        2571        1689        1690 1
        2572        1690        1691 1
        2573        1691        1692 1
        2574        1692        1693 1
        2575        1693        1694 1
        2576        1694        1695 1
        2577        1695        1696 1
        2578        1696        1697 1
        2579        1697        1698 1
        2580        1698        1699 1
        2581        1699        1700 1
        2582        1700        1701 1
        2583        1701        1702 1
        2584        1702        1703 1
        2585        1703        1704 1
        2586        1704        1705 1
        2587        1704        1706 1
        2588        1705        1706 1
        2589        1705        1707 1
        2590        1705        1712 1
        2591        1706        1707 1
        2592        1707        1708 1
        2593        1707        1715 1
        2594        1708        1709 1
        2595        1709        1710 1
        2596        1710        1711 1
        2597        1711        1712 1
        2598        1712        1713 1
        2599        1713        1715 1
        2600        1713        1714 1
        2601        1714        1715 1
        2602        1714        1716 1
        2603        1715        1716 1
        2604        1716        1717 1
        2605        1717        1718 1
        2606        1718        1719 1
        2607        1719        1720 1
        2608        1720        1721 1
        2609        1721        1722 1
        2610        1722        1723 1
        2611        1723        1724 1
        2612        1724        1725 1
        2613        1725        1726 1
        2614        1726        1727 1
        2615        1727        1728 1
        2616        1728        1729 1
        2617        1729        1730 1
        2618        1730        1731 1
        2619        1731        1732 1
        2620        1732        1733 1
        2621        1733        1734 1
        2622        1734        1735 1
        2623        1735        1736 1
        2624        1736        1737 1
        2625        1737        1738 1
        2626        1738        1739 1
        2627        1739        1740 1
        2628        1740        1741 1
        2629        1741        1742 1
        2630        1742        1743 1
        2631        1742        1744 1
        2632        1743        1744 1
        2633        1744        1745 1
        2634        1745        1746 1
        2635        1746        1747 1
        2636        1747        1748 1
        2637        1748        1749 1
        2638        1748        1823 1
        2639        1749        1750 1
        2640        1750        1751 1
        2641        1751        1752 1
        2642        1751        1754 1
        2643        1752        1753 1
        2644        1753        1754 1
        2645        1754        1755 1
        2646        1755        1756 1
        2647        1756        1757 1
        2648        1757        1812 1
        2649        1757        1758 1
        2650        1758        2091 1
        2651        1758        1759 1
        2652        1759        1760 1
        2653        1759        1950 1
        2654        1759        2090 1
        2655        1760        1761 1
        2656        1761        1762 1
        2657        1761        1771 1
        2658        1762        1763 1
        2659        1763        1764 1
        2660        1764        1765 1
        2661        1765        1766 1
        2662        1766        1767 1
        2663        1767        1768 1
        2664        1768        1769 1
        2665        1769        1770 1
        2666        1770        1771 1
        2667        1771        1772 1
        2668        1772        1773 1
        2669        1773        1774 1
        2670        1774        1775 1
        2671        1775        1776 1
        2672        1776        1777 1
        2673        1777        1778 1
        2674        1778        1779 1
        2675        1779        1780 1
        2676        1779        2122 1
        2677        1780        1781 1
        2678        1780        1796 1
        2679        1781        1792 1
        2680        1781        1782 1
        2681        1782        1864 1
        2682        1782        1783 1
        2683        1783        1784 1
        2684        1783        1785 1
        2685        1783        1792 1
        2686        1783        1794 1
        2687        1784        1785 1
        2688        1784        1786 1
        2689        1785        1786 1
        2690        1785        1790 1
        2691        1786        1787 1
        2692        1787        1788 1
        2693        1787        1789 1
        2694        1788        1789 1
        2695        1789        1790 1
        2696        1790        1791 1
        2697        1791        1792 1
        2698        1792        1793 1
        2699        1792        1795 1
        2700        1793        1794 1
        2701        1794        1795 1
        2702        1794        1864 1
        2703        1795        1796 1
        2704        1796        1797 1
        2705        1797        1798 1
        2706        1798        1799 1
        2707        1799        1801 1
        2708        1799        1813 1
        2709        1799        1868 1
        2710        1799        1800 1
        2711        1800        1811 1
        2712        1800        1870 1
        2713        1800        1801 1
        2714        1801        1802 1
        2715        1802        1803 1
        2716        1803        1804 1
        2717        1803        1806 1
        2718        1803        1808 1
        2719        1803        1869 1
        2720        1803        1830 1
        2721        1804        1805 1
        2722        1805        1806 1
        2723        1806        1807 1
        2724        1806        1833 1
        2725        1807        1809 1
        2726        1807        1817 1
        2727        1807        1808 1
        2728        1808        1809 1
        2729        1808        1817 1
        2730        1809        1810 1
        2731        1810        1816 1
        2732        1810        1822 1
        2733        1810        1811 1
        2734        1811        1812 1
        2735        1812        1813 1
        2736        1813        1814 1
        2737        1814        1815 1
        2738        1815        1816 1
        2739        1815        1902 1
        2740        1816        1817 1
        2741        1817        1818 1
        2742        1818        1819 1
        2743        1819        1820 1
        2744        1820        1821 1
        2745        1821        1822 1
        2746        1822        1823 1
        2747        1823        1824 1
        2748        1824        1825 1
        2749        1824        1829 1
        2750        1825        1826 1
        2751        1825        1877 1
        2752        1826        1827 1
        2753        1826        1836 1
        2754        1826        1834 1
        2755        1827        1828 1
        2756        1827        1834 1
        2757        1828        1829 1
        2758        1829        1830 1
        2759        1830        1831 1
        2760        1831        1832 1
        2761        1832        1833 1
        2762        1832        1834 1
        2763        1832        1859 1
        2764        1833        1834 1
        2765        1834        1835 1
        2766        1834        1861 1
        2767        1834        1865 1
        2768        1834        1866 1
        2769        1835        1836 1
        2770        1836        1837 1
        2771        1837        1838 1
        2772        1838        1839 1
        2773        1838        1853 1
        2774        1839        1840 1
        2775        1840        1841 1
        2776        1841        1842 1
        2777        1842        1851 1
        2778        1842        1843 1
        2779        1843        1844 1
        2780        1844        1845 1
        2781        1845        1846 1
        2782        1846        1847 1
        2783        1847        1848 1
        2784        1848        1849 1
        2785        1849        1850 1
        2786        1850        1851 1
        2787        1851        1852 1
        2788        1852        1853 1
        2789        1853        1854 1
        2790        1854        1855 1
        2791        1855        1856 1
        2792        1855        1859 1
        2793        1856        1857 1
        2794        1857        1858 1
        2795        1858        1859 1
        2796        1859        1860 1
        2797        1859        1863 1
        2798        1860        1861 1
        2799        1861        1862 1
        2800        1862        1863 1
        2801        1863        1864 1
        2802        1863        2142 1
        2803        1864        1865 1
        2804        1864        1866 1
        2805        1865        1866 1
        2806        1866        1867 1
        2807        1867        1868 1
        2808        1868        1869 1
        2809        1869        1871 1
        2810        1869        1870 1
        2811        1870        1871 1
        2812        1871        1872 1
        2813        1872        1873 1
        2814        1873        1874 1
        2815        1874        1875 1
        2816        1875        1876 1
        2817        1876        1877 1
        2818        1877        1878 1
        2819        1878        1879 1
        2820        1879        1880 1
        2821        1879        1883 1
        2822        1879        1887 1
        2823        1879        1893 1
        2824        1880        1881 1
        2825        1880        1893 1
        2826        1881        1882 1
        2827        1881        1893 1
        2828        1882        1883 1
        2829        1883        1888 1
        2830        1883        1884 1
        2831        1884        1885 1
        2832        1885        1886 1
        2833        1886        1887 1
        2834        1886        1889 1
        2835        1887        1891 1
        2836        1887        1888 1
        2837        1888        1889 1
        2838        1889        1890 1
        2839        1890        1891 1
        2840        1891        1892 1
        2841        1891        1895 1
        2842        1892        1893 1
        2843        1893        1894 1
        2844        1894        1895 1
        2845        1895        1896 1
        2846        1895        1899 1
        2847        1896        1897 1
        2848        1896        1901 1
        2849        1897        1898 1
        2850        1898        1899 1
        2851        1899        1900 1
        2852        1900        1901 1
        2853        1901        1902 1
        2854        1902        1903 1
        2855        1903        1904 1
        2856        1904        1905 1
        2857        1905        1906 1
        2858        1906        1907 1
        2859        1907        1922 1
        2860        1907        1938 1
        2861        1907        1908 1
        2862        1908        1909 1
        2863        1909        1910 1
        2864        1910        1911 1
        2865        1911        1912 1
        2866        1912        1913 1
        2867        1913        1914 1
        2868        1914        1915 1
        2869        1915        1916 1
        2870        1916        1917 1
        2871        1917        1918 1
        2872        1918        1919 1
        2873        1919        1920 1
        2874        1920        1921 1
        2875        1921        1922 1
        2876        1922        1923 1
        2877        1923        1924 1
        2878        1923        1931 1
        2879        1924        1925 1
        2880        1925        1926 1
        2881        1926        1927 1
        2882        1927        1928 1
        2883        1928        1929 1
        2884        1929        1930 1
        2885        1930        1931 1
        2886        1931        1932 1
        2887        1932        1933 1
        2888        1933        1934 1
        2889        1934        1935 1
        2890        1935        1936 1
        2891        1936        1937 1
        2892        1937        1938 1
        2893        1938        1939 1
        2894        1939        1940 1
        2895        1940        1941 1
        2896        1941        1942 1
        2897        1942        1943 1
        2898        1943        1944 1
        2899        1944        1945 1
        2900        1945        1946 1
        2901        1946        1947 1
        2902        1946        1966 1
        2903        1947        1948 1
        2904        1948        1949 1
        2905        1949        1950 1
        2906        1950        1951 1
        2907        1950        1965 1
        2908        1950        1966 1
        2909        1951        1952 1
        2910        1952        1953 1
        2911        1953        1954 1
        2912        1954        1955 1
        2913        1955        1956 1
        2914        1956        1957 1
        2915        1957        1958 1
        2916        1958        1959 1
        2917        1958        2064 1
        2918        1959        1960 1
        2919        1959        2064 1
        2920        1960        1961 1
        2921        1961        1962 1
        2922        1961        2044 1
        2923        1962        1963 1
        2924        1962        2055 1
        2925        1963        1969 1
        2926        1963        1964 1
        2927        1964        1965 1
        2928        1965        1966 1
        2929        1965        2090 1
        2930        1966        1967 1
        2931        1967        1968 1
        2932        1968        1969 1
        2933        1969        1970 1
        2934        1969        2094 1
        2935        1970        1971 1
        2936        1971        1972 1
        2937        1972        1973 1
        2938        1973        1974 1
        2939        1974        1975 1
        2940        1975        1976 1
        2941        1976        1977 1
        2942        1976        1981 1
        2943        1977        1978 1
        2944        1978        1979 1
        2945        1979        1980 1
        2946        1979        2003 1
        2947        1980        1981 1
        2948        1981        1982 1
        2949        1982        1983 1
        2950        1983        1984 1
        2951        1984        1985 1
        2952        1984        1998 1
        2953        1985        1986 1
        2954        1986        1987 1
        2955        1986        2114 1
        2956        1987        1988 1
        2957        1987        1996 1
        2958        1987        1990 1
        2959        1988        1989 1
        2960        1988        1990 1
        2961        1989        1990 1
        2962        1990        1991 1
        2963        1990        1993 1
        2964        1991        1992 1
        2965        1992        1993 1
        2966        1993        1994 1
        2967        1993        1997 1
        2968        1994        1995 1
        2969        1995        1996 1
        2970        1996        1997 1
        2971        1997        1998 1
        2972        1998        1999 1
        2973        1999        2000 1
        2974        2000        2001 1
        2975        2001        2002 1
        2976        2002        2003 1
        2977        2003        2004 1
        2978        2004        2005 1
        2979        2005        2006 1
        2980        2006        2007 1
        2981        2007        2008 1
        2982        2008        2009 1
        2983        2009        2010 1
        2984        2010        2011 1
        2985        2011        2012 1
        2986        2011        2023 1
        2987        2012        2236 1
        2988        2012        2013 1
        2989        2013        2014 1
        2990        2014        2015 1
        2991        2015        2016 1
        2992        2016        2017 1
        2993        2017        2018 1
        2994        2018        2019 1
        2995        2018        2020 1
        2996        2019        2020 1
        2997        2020        2021 1
        2998        2021        2022 1
        2999        2022        2023 1
        3000        2022        2164 1
        3001        2023        2024 1
        3002        2023        2050 1
        3003        2024        2025 1
        3004        2025        2026 1
        3005        2026        2027 1
        3006        2027        2028 1
        3007        2028        2029 1
        3008        2029        2030 1
        3009        2030        2031 1
        3010        2031        2032 1
        3011        2032        2033 1
        3012        2033        2034 1
        3013        2034        2036 1
        3014        2034        2040 1
        3015        2034        2035 1
        3016        2035        2036 1
        3017        2036        2037 1
        3018        2037        2038 1
        3019        2038        2039 1
        3020        2039        2040 1
        3021        2039        2045 1
        3022        2040        2041 1
        3023        2040        2042 1
        3024        2040        2045 1
        3025        2040        2048 1
        3026        2040        2070 1
        3027        2041        2042 1
        3028        2042        2066 1
        3029        2042        2043 1
        3030        2043        2044 1
        3031        2043        2087 1
        3032        2044        2045 1
        3033        2044        2050 1
        3034        2044        2083 1
        3035        2044        2087 1
        3036        2044        2075 1
        3037        2045        2046 1
        3038        2046        2047 1
        3039        2047        2048 1
        3040        2048        2049 1
        3041        2049        2050 1
        3042        2050        2051 1
        3043        2050        2063 1
        3044        2051        2052 1
        3045        2052        2053 1
        3046        2052        2056 1
        3047        2053        2054 1
        3048        2053        2056 1
        3049        2054        2055 1
        3050        2055        2056 1
        3051        2056        2057 1
        3052        2056        2061 1
        3053        2057        2058 1
        3054        2058        2059 1
        3055        2059        2060 1
        3056        2060        2061 1
        3057        2060        2062 1
        3058        2060        2066 1
        3059        2061        2062 1
        3060        2062        2063 1
        3061        2063        2064 1
        3062        2064        2065 1
        3063        2065        2066 1
        3064        2065        2067 1
        3065        2065        2083 1
        3066        2066        2067 1
        3067        2067        2068 1
        3068        2068        2069 1
        3069        2069        2070 1
        3070        2069        2079 1
        3071        2070        2071 1
        3072        2070        2085 1
        3073        2071        2072 1
        3074        2072        2073 1
        3075        2073        2074 1
        3076        2073        2086 1
        3077        2074        2075 1
        3078        2075        2076 1
        3079        2075        2083 1
        3080        2076        2077 1
        3081        2077        2078 1
        3082        2078        2079 1
        3083        2079        2080 1
        3084        2079        2082 1
        3085        2079        2083 1
        3086        2080        2081 1
        3087        2080        2084 1
        3088        2081        2082 1
        3089        2082        2083 1
        3090        2083        2085 1
        3091        2083        2084 1
        3092        2084        2085 1
        3093        2085        2086 1
        3094        2086        2087 1
        3095        2087        2088 1
        3096        2088        2089 1
        3097        2089        2090 1
        3098        2090        2091 1
        3099        2091        2092 1
        3100        2091        2095 1
        3101        2092        2093 1
        3102        2092        2094 1
        3103        2092        2095 1
        3104        2093        2094 1
        3105        2094        2095 1
        3106        2094        2096 1
        3107        2094        2097 1
        3108        2095        2096 1
        3109        2096        2097 1
        3110        2097        2098 1
        3111        2098        2099 1
        3112        2098        2116 1
        3113        2099        2100 1
        3114        2100        2101 1
        3115        2100        2117 1
        3116        2101        2102 1
        3117        2102        2104 1
        3118        2102        2103 1
        3119        2103        2106 1
        3120        2103        2104 1
        3121        2104        2105 1
        3122        2104        2106 1
        3123        2104        2114 1
        3124        2105        2106 1
        3125        2105        2108 1
        3126        2105        2113 1
        3127        2106        2107 1
        3128        2106        2114 1
        3129        2107        2108 1
        3130        2108        2109 1
        3131        2108        2112 1
        3132        2109        2110 1
        3133        2110        2111 1
        3134        2111        2112 1
        3135        2112        2113 1
        3136        2112        2115 1
        3137        2113        2115 1
        3138        2113        2114 1
        3139        2114        2115 1
        3140        2114        2116 1
        3141        2115        2116 1
        3142        2116        2117 1
        3143        2117        2119 1
        3144        2117        2118 1
        3145        2118        2119 1
        3146        2119        2120 1
        3147        2120        2121 1
        3148        2121        2122 1
        3149        2122        2123 1
        3150        2123        2124 1
        3151        2124        2125 1
        3152        2125        2126 1
        3153        2126        2127 1
        3154        2127        2128 1
        3155        2128        2129 1
        3156        2129        2130 1
        3157        2130        2131 1
        3158        2131        2132 1
        3159        2132        2133 1
        3160        2133        2134 1
        3161        2133        2135 1
        3162        2134        2135 1
        3163        2135        2136 1
        3164        2136        2137 1
        3165        2137        2138 1
        3166        2138        2139 1
        3167        2139        2140 1
        3168        2139        2141 1
        3169        2140        2141 1
        3170        2141        2142 1
        3171        2142        2143 1
        3172        2143        2144 1
        3173        2144        2145 1
        3174        2145        2146 1
        3175        2146        2147 1
        3176        2147        2148 1
        3177        2148        2149 1
        3178        2149        2150 1
        3179        2150        2151 1
        3180        2151        2152 1
        3181        2152        2153 1
        3182        2153        2154 1
        3183        2154        2155 1
        3184        2155        2156 1
        3185        2156        2157 1
        3186        2157        2158 1
        3187        2158        2159 1
        3188        2159        2160 1
        3189        2159        2162 1
        3190        2160        2161 1
        3191        2161        2162 1
        3192        2162        2163 1
        3193        2163        2164 1
        3194        2164        2165 1
        3195        2165        2166 1
        3196        2166        2167 1
        3197        2167        2168 1
        3198        2168        2169 1
        3199        2169        2170 1
        3200        2170        2171 1
        3201        2171        2172 1
        3202        2172        2173 1
        3203        2173        2174 1
        3204        2174        2175 1
        3205        2175        2176 1
        3206        2176        2177 1
        3207        2177        2178 1
        3208        2178        2179 1
        3209        2179        2180 1
        3210        2180        2181 1
        3211        2181        2182 1
        3212        2182        2183 1
        3213        2183        2184 1
        3214        2183        2200 1
        3215        2184        2185 1
        3216        2184        2187 1
        3217        2184        2195 1
        3218        2184        2200 1
        3219        2185        2186 1
        3220        2186        2187 1
        3221        2187        2188 1
        3222        2188        2189 1
        3223        2188        2225 1
        3224        2189        2190 1
        3225        2190        2191 1
        3226        2191        2192 1
        3227        2192        2193 1
        3228        2193        2194 1
        3229        2194        2195 1
        3230        2195        2196 1
        3231        2195        2198 1
        3232        2195        2206 1
        3233        2196        2197 1
        3234        2197        2198 1
        3235        2197        2204 1
        3236        2197        2217 1
        3237        2197        2219 1
        3238        2198        2199 1
        3239        2199        2200 1
        3240        2199        2204 1
        3241        2199        2211 1
        3242        2200        2201 1
        3243        2201        2204 1
        3244        2201        2202 1
        3245        2202        2203 1
        3246        2203        2204 1
        3247        2204        2205 1
        3248        2205        2206 1
        3249        2206        2207 1
        3250        2207        2208 1
        3251        2208        2209 1
        3252        2209        2210 1
        3253        2210        2211 1
        3254        2210        2212 1
        3255        2210        2213 1
        3256        2211        2212 1
        3257        2211        2214 1
        3258        2212        2213 1
        3259        2212        2227 1
        3260        2213        2214 1
        3261        2214        2215 1
        3262        2215        2216 1
        3263        2216        2217 1
        3264        2216        2218 1
        3265        2217        2218 1
        3266        2217        2219 1
        3267        2218        2219 1
        3268        2219        2221 1
        3269        2219        2220 1
        3270        2220        2221 1
        3271        2221        2222 1
        3272        2222        2223 1
        3273        2223        2224 1
        3274        2224        2225 1
        3275        2225        2226 1
        3276        2226        2227 1
        3277        2226        2230 1
        3278        2227        2228 1
        3279        2228        2229 1
        3280        2229        2230 1
        3281        2230        2231 1
        3282        2231        2232 1
        3283        2232        2233 1
        3284        2233        2234 1
        3285        2234        2235 1
        3286        2235        2236 1
        3287        2236        2237 1
        3288        2237        2238 1
        3289        2238        2239 1
        3290        2239        2240 1
        3291        2240        2241 1
        3292        2241        2242 1
        3293        2243        2244 1
        3294        2243        2245 1
        3295        2243        2246 1
        3296        2244        2247 1
        3297        2244        2249 1
        3298        2245        2247 1
        3299        2245        2248 1
        3300        2246        2248 1
        3301        2246        2249 1
        3302        2247        2250 1
        3303        2248        2250 1
        3304        2249        2250 1
