# Supplementary material for: Order and stochasticity in the folding of individual Drosophila genomes
Source: Nat Commun. 2021 Jan 4;12:41. doi: 10.1038/s41467-020-20292-z (PMC7782554; doi:10.1038/s41467-020-20292-z)
Supplement: Supplementary file 4 — Source Data [file 41467_2020_20292_MOESM4_ESM.zip › a3.mol2]

@<TRIPOS>MOLECULE
dna
 2250 3481 0 0 0
SMALL
GASTEIGER

@<TRIPOS>ATOM
        1  O                     13.3711   20.4735    7.2886 O    1 1 0.0000
        2  O                     13.5447   19.7209    7.9233 O    1 1 1.0000
        3  O                     14.0455   19.1735    7.5394 O    1 1 2.0000
        4  O                     13.7614   19.5996    8.0308 O    1 1 3.0000
        5  O                     13.7565   19.1112    7.6239 O    1 1 4.0000
        6  O                     13.4226   19.0121    7.6281 O    1 1 5.0000
        7  O                     12.9164   19.6097    8.0548 O    1 1 6.0000
        8  O                     12.7988   20.2271    8.4378 O    1 1 7.0000
        9  O                     12.8780   20.5149    8.8320 O    1 1 8.0000
       10  O                     12.7107   20.8242    8.1480 O    1 1 9.0000
       11  O                     12.1581   20.7155    8.1157 O    1 1 10.0000
       12  O                     12.1248   20.6185    7.4504 O    1 1 11.0000
       13  O                     12.1668   21.0991    7.1953 O    1 1 12.0000
       14  O                     12.7646   21.2718    7.1241 O    1 1 13.0000
       15  O                     12.4407   21.7540    6.5366 O    1 1 14.0000
       16  O                     12.8686   21.4523    6.6167 O    1 1 15.0000
       17  O                     12.7953   21.2053    5.9423 O    1 1 16.0000
       18  O                     12.2420   20.9343    6.0426 O    1 1 17.0000
       19  O                     12.3235   21.0827    6.5696 O    1 1 18.0000
       20  O                     11.8688   21.3615    6.3358 O    1 1 19.0000
       21  O                     11.6396   21.5554    5.6973 O    1 1 20.0000
       22  O                     11.4441   21.2493    5.1459 O    1 1 21.0000
       23  O                     10.9798   20.5784    4.4572 O    1 1 22.0000
       24  O                     10.8362   19.6234    3.7974 O    1 1 23.0000
       25  O                     10.0967   19.9467    3.8853 O    1 1 24.0000
       26  O                      9.6625   20.6271    4.3705 O    1 1 25.0000
       27  O                     10.0658   20.5616    4.9546 O    1 1 26.0000
       28  O                      9.9354   21.1543    4.4798 O    1 1 27.0000
       29  O                     10.5601   21.0369    4.7308 O    1 1 28.0000
       30  O                     10.6634   20.9280    4.2572 O    1 1 29.0000
       31  O                     10.7534   21.1069    3.8689 O    1 1 30.0000
       32  O                     10.0697   20.7076    4.0724 O    1 1 31.0000
       33  O                     10.3992   20.3963    4.2852 O    1 1 32.0000
       34  O                      9.6068   20.0073    4.4657 O    1 1 33.0000
       35  O                      9.1437   20.3922    4.7908 O    1 1 34.0000
       36  O                      9.3524   20.3644    5.2095 O    1 1 35.0000
       37  O                      9.1753   20.5283    5.4428 O    1 1 36.0000
       38  O                      9.2048   21.1619    5.0960 O    1 1 37.0000
       39  O                      9.6114   21.4916    5.3339 O    1 1 38.0000
       40  O                     10.2333   21.8759    5.3388 O    1 1 39.0000
       41  O                     10.9725   22.1135    5.9671 O    1 1 40.0000
       42  O                     11.4507   21.6203    5.5257 O    1 1 41.0000
       43  O                     12.1512   21.9191    5.9907 O    1 1 42.0000
       44  O                     12.2765   21.5941    5.4412 O    1 1 43.0000
       45  O                     12.4378   21.1175    5.2249 O    1 1 44.0000
       46  O                     12.3889   21.6624    4.8189 O    1 1 45.0000
       47  O                     11.9507   21.6807    4.6923 O    1 1 46.0000
       48  O                     11.5644   21.5109    4.1395 O    1 1 47.0000
       49  O                     11.5850   21.0750    4.3013 O    1 1 48.0000
       50  O                     11.3083   20.2965    4.3936 O    1 1 49.0000
       51  O                     11.5046   19.2124    4.5208 O    1 1 50.0000
       52  O                     11.5198   19.1686    3.8412 O    1 1 51.0000
       53  O                     10.8104   19.8132    3.2227 O    1 1 52.0000
       54  O                     10.3729   20.0035    2.4361 O    1 1 53.0000
       55  O                      9.7627   20.5187    2.1024 O    1 1 54.0000
       56  O                      9.9190   20.3415    2.4620 O    1 1 55.0000
       57  O                     10.1799   20.4612    3.0406 O    1 1 56.0000
       58  O                      9.7333   20.7553    3.6876 O    1 1 57.0000
       59  O                      9.1136   20.9320    4.0364 O    1 1 58.0000
       60  O                      8.7365   20.5508    4.8122 O    1 1 59.0000
       61  O                      8.7183   20.5718    5.5632 O    1 1 60.0000
       62  O                      8.3767   19.9804    5.6430 O    1 1 61.0000
       63  O                      8.0777   19.1303    5.9140 O    1 1 62.0000
       64  O                      7.3765   18.2717    6.1177 O    1 1 63.0000
       65  O                      7.7997   18.6182    6.5801 O    1 1 64.0000
       66  O                      8.2974   19.1124    6.4070 O    1 1 65.0000
       67  O                      8.9569   19.4714    6.1563 O    1 1 66.0000
       68  O                      9.4591   19.6079    6.7512 O    1 1 67.0000
       69  O                      9.5936   19.7881    7.1658 O    1 1 68.0000
       70  O                     10.0472   19.1754    7.6351 O    1 1 69.0000
       71  O                     10.3369   19.8129    7.3182 O    1 1 70.0000
       72  O                     10.5997   19.2208    7.2907 O    1 1 71.0000
       73  O                     11.1848   19.2676    6.6861 O    1 1 72.0000
       74  O                     11.2418   19.6032    7.5592 O    1 1 73.0000
       75  O                     10.6209   20.0545    7.6125 O    1 1 74.0000
       76  O                     10.8496   19.6502    7.0552 O    1 1 75.0000
       77  O                     10.8001   19.4385    6.3648 O    1 1 76.0000
       78  O                     10.5563   20.0109    6.4141 O    1 1 77.0000
       79  O                     10.2858   19.8148    5.7907 O    1 1 78.0000
       80  O                     10.2609   19.0640    5.8997 O    1 1 79.0000
       81  O                      9.8588   19.8288    6.3242 O    1 1 80.0000
       82  O                     10.1881   19.1368    6.5351 O    1 1 81.0000
       83  O                      9.8742   18.7806    6.5837 O    1 1 82.0000
       84  O                      9.9452   19.1628    5.7920 O    1 1 83.0000
       85  O                      9.9399   19.1872    5.0210 O    1 1 84.0000
       86  O                      9.4966   18.6493    5.0362 O    1 1 85.0000
       87  O                      9.0714   18.9742    6.0742 O    1 1 86.0000
       88  O                      9.1173   19.0441    6.8413 O    1 1 87.0000
       89  O                      9.2284   19.7613    7.3335 O    1 1 88.0000
       90  O                      9.0108   20.3701    7.3858 O    1 1 89.0000
       91  O                      8.8393   20.8570    7.5625 O    1 1 90.0000
       92  O                      8.4357   20.8730    7.1700 O    1 1 91.0000
       93  O                      8.7690   21.2888    6.8983 O    1 1 92.0000
       94  O                      9.4402   20.9859    7.2393 O    1 1 93.0000
       95  O                      8.9843   21.0411    6.6379 O    1 1 94.0000
       96  O                      8.7146   20.3122    6.6923 O    1 1 95.0000
       97  O                      8.7591   19.5166    7.1173 O    1 1 96.0000
       98  O                      8.6369   19.9396    7.5889 O    1 1 97.0000
       99  O                      8.9770   20.2929    8.0271 O    1 1 98.0000
      100  O                      8.3899   20.0397    8.5521 O    1 1 99.0000
      101  O                      8.2637   20.0065    8.0409 O    1 1 100.0000
      102  O                      8.4833   19.5409    7.8854 O    1 1 101.0000
      103  O                      8.2800   19.1874    7.5762 O    1 1 102.0000
      104  O                      8.5238   19.7135    6.8417 O    1 1 103.0000
      105  O                      8.7289   19.8050    6.1644 O    1 1 104.0000
      106  O                      9.4441   19.8696    5.6682 O    1 1 105.0000
      107  O                      9.4719   20.2724    6.0719 O    1 1 106.0000
      108  O                      9.3705   20.4331    6.6659 O    1 1 107.0000
      109  O                     10.1473   20.4745    6.4355 O    1 1 108.0000
      110  O                     10.3850   19.9593    6.8478 O    1 1 109.0000
      111  O                     10.3933   18.9002    6.9960 O    1 1 110.0000
      112  O                     11.1974   18.3077    7.1710 O    1 1 111.0000
      113  O                     10.9959   19.1020    7.7300 O    1 1 112.0000
      114  O                     11.4780   19.9826    7.2108 O    1 1 113.0000
      115  O                     11.0631   20.6043    6.9596 O    1 1 114.0000
      116  O                     11.4293   20.6831    6.3798 O    1 1 115.0000
      117  O                     11.1580   20.7279    5.7255 O    1 1 116.0000
      118  O                     11.5833   20.6653    5.2693 O    1 1 117.0000
      119  O                     11.9495   20.9655    4.7757 O    1 1 118.0000
      120  O                     12.4942   21.1352    4.2979 O    1 1 119.0000
      121  O                     12.9268   21.2397    4.1310 O    1 1 120.0000
      122  O                     13.5041   21.1911    4.1331 O    1 1 121.0000
      123  O                     13.7580   20.9909    3.7906 O    1 1 122.0000
      124  O                     14.6293   20.6698    3.8190 O    1 1 123.0000
      125  O                     14.8546   20.0738    3.7918 O    1 1 124.0000
      126  O                     14.3283   20.6330    3.3348 O    1 1 125.0000
      127  O                     13.7826   20.5498    2.9638 O    1 1 126.0000
      128  O                     13.1271   20.5446    2.8911 O    1 1 127.0000
      129  O                     12.8528   20.6264    3.4770 O    1 1 128.0000
      130  O                     12.9701   21.3010    3.3902 O    1 1 129.0000
      131  O                     12.2984   21.6081    2.9578 O    1 1 130.0000
      132  O                     12.4386   22.1001    3.3660 O    1 1 131.0000
      133  O                     11.8668   22.3045    3.1715 O    1 1 132.0000
      134  O                     12.4176   22.2002    3.5402 O    1 1 133.0000
      135  O                     12.3003   21.4839    3.6899 O    1 1 134.0000
      136  O                     12.4334   20.7000    4.1001 O    1 1 135.0000
      137  O                     11.9068   20.4203    4.6885 O    1 1 136.0000
      138  O                     11.8634   20.0068    5.7310 O    1 1 137.0000
      139  O                     11.8535   19.5265    6.6932 O    1 1 138.0000
      140  O                     11.1609   19.8911    6.3884 O    1 1 139.0000
      141  O                     11.5580   20.1140    6.2239 O    1 1 140.0000
      142  O                     11.1793   19.8648    5.9138 O    1 1 141.0000
      143  O                     11.0468   19.2965    5.4607 O    1 1 142.0000
      144  O                     10.7861   19.0318    4.9408 O    1 1 143.0000
      145  O                     10.6597   19.6274    4.7848 O    1 1 144.0000
      146  O                     10.5530   19.9956    4.4449 O    1 1 145.0000
      147  O                     10.7591   19.8957    5.2332 O    1 1 146.0000
      148  O                     11.1758   20.0843    4.8222 O    1 1 147.0000
      149  O                     10.8233   19.9417    4.3065 O    1 1 148.0000
      150  O                     11.1732   19.3046    3.8761 O    1 1 149.0000
      151  O                     10.9851   19.4065    4.5004 O    1 1 150.0000
      152  O                     10.6562   18.9550    4.7624 O    1 1 151.0000
      153  O                     10.9682   17.7745    4.6103 O    1 1 152.0000
      154  O                     10.1792   18.3150    4.3770 O    1 1 153.0000
      155  O                     10.1810   18.9486    4.4911 O    1 1 154.0000
      156  O                     10.5399   18.1702    4.6864 O    1 1 155.0000
      157  O                     10.1489   18.4789    4.8284 O    1 1 156.0000
      158  O                      9.7023   18.0015    4.6103 O    1 1 157.0000
      159  O                      9.6273   18.4565    4.3712 O    1 1 158.0000
      160  O                      9.2853   18.9967    4.0804 O    1 1 159.0000
      161  O                      9.6552   19.3269    3.5575 O    1 1 160.0000
      162  O                     10.2764   19.1482    3.7583 O    1 1 161.0000
      163  O                     10.4759   19.2790    4.2515 O    1 1 162.0000
      164  O                      9.8188   19.2838    4.2789 O    1 1 163.0000
      165  O                      9.8374   18.6116    3.8707 O    1 1 164.0000
      166  O                      9.3644   18.7859    4.3423 O    1 1 165.0000
      167  O                     10.0686   19.6148    4.9301 O    1 1 166.0000
      168  O                      9.9425   20.3654    5.7292 O    1 1 167.0000
      169  O                     10.2084   20.9448    6.3756 O    1 1 168.0000
      170  O                     10.8085   21.0608    6.3978 O    1 1 169.0000
      171  O                     10.9357   20.5828    6.1504 O    1 1 170.0000
      172  O                     10.4634   20.1907    5.4496 O    1 1 171.0000
      173  O                      9.8726   19.9113    4.8033 O    1 1 172.0000
      174  O                      9.3517   19.4013    4.7405 O    1 1 173.0000
      175  O                      9.0149   18.5145    4.6080 O    1 1 174.0000
      176  O                      8.6709   17.6664    4.5091 O    1 1 175.0000
      177  O                      9.0306   18.1612    3.9003 O    1 1 176.0000
      178  O                      9.4067   18.1726    2.8076 O    1 1 177.0000
      179  O                      9.2001   18.3823    2.4513 O    1 1 178.0000
      180  O                      9.3639   18.9833    2.4087 O    1 1 179.0000
      181  O                      9.3233   18.2810    2.0943 O    1 1 180.0000
      182  O                      9.6059   17.8070    2.1753 O    1 1 181.0000
      183  O                     10.1232   17.9528    2.3436 O    1 1 182.0000
      184  O                     10.5025   18.4950    2.0870 O    1 1 183.0000
      185  O                     10.4121   19.0737    2.2999 O    1 1 184.0000
      186  O                     10.1353   18.6758    2.0200 O    1 1 185.0000
      187  O                      9.7092   18.3406    1.4117 O    1 1 186.0000
      188  O                     10.0388   18.0651    1.4267 O    1 1 187.0000
      189  O                     10.5533   18.0070    1.4679 O    1 1 188.0000
      190  O                     10.7494   17.5542    1.7564 O    1 1 189.0000
      191  O                      9.8519   17.7081    2.0873 O    1 1 190.0000
      192  O                      8.9897   17.4856    2.2492 O    1 1 191.0000
      193  O                      8.6299   17.0790    2.2362 O    1 1 192.0000
      194  O                      8.6646   16.4164    2.7062 O    1 1 193.0000
      195  O                      8.9702   15.8403    3.3245 O    1 1 194.0000
      196  O                      9.3261   15.8044    3.0226 O    1 1 195.0000
      197  O                      9.6348   15.2750    3.4625 O    1 1 196.0000
      198  O                      9.0382   15.9598    3.7260 O    1 1 197.0000
      199  O                      8.9615   15.6787    4.4613 O    1 1 198.0000
      200  O                      8.3835   15.9286    4.6796 O    1 1 199.0000
      201  O                      9.1263   16.1245    4.8487 O    1 1 200.0000
      202  O                      8.7940   16.3967    4.3294 O    1 1 201.0000
      203  O                      8.1976   17.1987    3.9587 O    1 1 202.0000
      204  O                      8.6056   17.8570    3.8993 O    1 1 203.0000
      205  O                      9.2700   18.2002    3.4481 O    1 1 204.0000
      206  O                      9.9409   18.6409    2.8241 O    1 1 205.0000
      207  O                     10.6916   18.5328    2.5113 O    1 1 206.0000
      208  O                     10.2417   18.1553    2.8731 O    1 1 207.0000
      209  O                      9.6984   18.2462    3.2561 O    1 1 208.0000
      210  O                      9.7325   17.6088    3.0233 O    1 1 209.0000
      211  O                     10.0785   17.5753    2.8031 O    1 1 210.0000
      212  O                     10.3781   17.6395    3.2305 O    1 1 211.0000
      213  O                     10.5502   17.9830    3.7596 O    1 1 212.0000
      214  O                     10.2119   17.5945    4.4266 O    1 1 213.0000
      215  O                     10.2538   17.0669    3.7629 O    1 1 214.0000
      216  O                     10.1373   17.1767    4.4047 O    1 1 215.0000
      217  O                      9.9464   17.3724    4.0148 O    1 1 216.0000
      218  O                      9.3202   17.2893    3.8043 O    1 1 217.0000
      219  O                      9.3583   17.2851    4.2704 O    1 1 218.0000
      220  O                      9.7898   17.7632    3.7601 O    1 1 219.0000
      221  O                     10.1499   18.2149    3.3629 O    1 1 220.0000
      222  O                     10.7012   18.4974    3.5380 O    1 1 221.0000
      223  O                     10.8241   18.7898    3.0412 O    1 1 222.0000
      224  O                     10.8736   17.9834    2.7163 O    1 1 223.0000
      225  O                     11.1564   17.6565    2.8060 O    1 1 224.0000
      226  O                     10.6316   17.5227    2.3239 O    1 1 225.0000
      227  O                     10.2058   16.9897    1.6473 O    1 1 226.0000
      228  O                      9.8664   16.9981    1.3766 O    1 1 227.0000
      229  O                      9.3528   17.1002    1.6717 O    1 1 228.0000
      230  O                      8.9470   17.0660    2.2507 O    1 1 229.0000
      231  O                      8.9830   17.1735    3.1116 O    1 1 230.0000
      232  O                      9.1050   16.7614    3.8180 O    1 1 231.0000
      233  O                      9.3110   16.3027    4.3745 O    1 1 232.0000
      234  O                      9.5185   16.7637    4.2569 O    1 1 233.0000
      235  O                      9.9431   16.7190    4.8467 O    1 1 234.0000
      236  O                     10.2503   16.7637    5.4528 O    1 1 235.0000
      237  O                     10.2244   16.3945    5.6427 O    1 1 236.0000
      238  O                      9.9007   16.7871    5.8314 O    1 1 237.0000
      239  O                      9.7143   17.1205    5.3207 O    1 1 238.0000
      240  O                      9.3376   16.5240    5.3733 O    1 1 239.0000
      241  O                      9.8308   17.2941    5.0929 O    1 1 240.0000
      242  O                     10.3399   17.4735    5.0089 O    1 1 241.0000
      243  O                     10.2208   17.4024    5.5282 O    1 1 242.0000
      244  O                      9.7723   16.2050    4.9109 O    1 1 243.0000
      245  O                      9.4080   16.6087    4.9551 O    1 1 244.0000
      246  O                      9.2383   16.8988    5.5615 O    1 1 245.0000
      247  O                      9.1877   17.0701    4.9316 O    1 1 246.0000
      248  O                      8.8261   17.0427    4.5682 O    1 1 247.0000
      249  O                      8.7326   16.9482    3.9368 O    1 1 248.0000
      250  O                      8.6978   16.5666    3.3333 O    1 1 249.0000
      251  O                      9.3536   16.6909    3.1676 O    1 1 250.0000
      252  O                      9.5764   16.4385    3.5671 O    1 1 251.0000
      253  O                      9.4796   16.5092    2.8444 O    1 1 252.0000
      254  O                      9.8952   16.9815    2.1692 O    1 1 253.0000
      255  O                      9.9676   16.9687    2.9648 O    1 1 254.0000
      256  O                     10.3819   16.5499    3.4891 O    1 1 255.0000
      257  O                      9.7890   16.4183    2.7625 O    1 1 256.0000
      258  O                     10.1545   16.4373    2.6025 O    1 1 257.0000
      259  O                     10.3961   16.0694    3.0318 O    1 1 258.0000
      260  O                     10.3779   15.3218    2.9128 O    1 1 259.0000
      261  O                     10.1228   15.8691    3.3594 O    1 1 260.0000
      262  O                     10.8813   15.6775    2.9904 O    1 1 261.0000
      263  O                     10.7032   14.9566    2.9747 O    1 1 262.0000
      264  O                     10.5243   15.2700    3.5561 O    1 1 263.0000
      265  O                     10.6341   15.6078    3.4886 O    1 1 264.0000
      266  O                     11.1491   15.3175    4.4004 O    1 1 265.0000
      267  O                     11.8321   15.3080    3.8591 O    1 1 266.0000
      268  O                     12.2561   15.8967    3.7811 O    1 1 267.0000
      269  O                     11.5819   15.8932    3.9498 O    1 1 268.0000
      270  O                     11.3139   15.1878    3.7589 O    1 1 269.0000
      271  O                     11.0830   15.8036    3.7709 O    1 1 270.0000
      272  O                     11.2862   15.4122    3.1310 O    1 1 271.0000
      273  O                     11.3895   15.8438    3.0006 O    1 1 272.0000
      274  O                     11.3018   16.4883    3.3666 O    1 1 273.0000
      275  O                     10.9330   16.2337    2.9387 O    1 1 274.0000
      276  O                     11.7104   16.3292    3.4354 O    1 1 275.0000
      277  O                     11.3601   15.8222    3.6500 O    1 1 276.0000
      278  O                     11.5537   16.1806    4.0815 O    1 1 277.0000
      279  O                     10.9855   15.5881    4.3437 O    1 1 278.0000
      280  O                     11.7369   15.7296    4.2694 O    1 1 279.0000
      281  O                     11.6194   16.8963    4.5906 O    1 1 280.0000
      282  O                     11.3431   17.3445    5.0719 O    1 1 281.0000
      283  O                     10.6543   16.6336    4.9612 O    1 1 282.0000
      284  O                     10.4960   17.0933    4.6682 O    1 1 283.0000
      285  O                     10.2037   16.2846    4.2614 O    1 1 284.0000
      286  O                      9.7854   15.7142    4.8194 O    1 1 285.0000
      287  O                     10.1028   15.9987    4.8969 O    1 1 286.0000
      288  O                      9.5948   15.9225    4.2288 O    1 1 287.0000
      289  O                      9.4017   15.4636    3.7111 O    1 1 288.0000
      290  O                      9.7929   15.6235    4.0437 O    1 1 289.0000
      291  O                     10.3523   15.8241    4.5301 O    1 1 290.0000
      292  O                     10.4727   16.2592    5.0247 O    1 1 291.0000
      293  O                     10.1675   16.6352    4.6283 O    1 1 292.0000
      294  O                     10.6690   16.0717    4.0528 O    1 1 293.0000
      295  O                      9.8680   16.1344    3.7694 O    1 1 294.0000
      296  O                     10.4028   15.6336    4.0628 O    1 1 295.0000
      297  O                     10.3749   15.3687    3.8775 O    1 1 296.0000
      298  O                      9.7329   14.9502    4.3670 O    1 1 297.0000
      299  O                      9.5565   15.4230    4.1805 O    1 1 298.0000
      300  O                     10.1958   15.3103    4.4661 O    1 1 299.0000
      301  O                      9.7700   15.2758    4.7742 O    1 1 300.0000
      302  O                      9.2592   15.3942    4.9435 O    1 1 301.0000
      303  O                      8.8297   14.7743    4.6574 O    1 1 302.0000
      304  O                      8.5941   15.5017    4.6552 O    1 1 303.0000
      305  O                      8.0773   15.5696    4.2105 O    1 1 304.0000
      306  O                      8.2659   15.0968    4.2121 O    1 1 305.0000
      307  O                      8.6803   15.3569    3.6897 O    1 1 306.0000
      308  O                      8.2220   16.2135    3.3743 O    1 1 307.0000
      309  O                      7.9786   16.3862    3.7389 O    1 1 308.0000
      310  O                      8.1065   16.2920    4.2721 O    1 1 309.0000
      311  O                      7.7100   17.0471    5.2123 O    1 1 310.0000
      312  O                      7.5153   17.3222    6.1523 O    1 1 311.0000
      313  O                      7.8125   18.0611    5.9988 O    1 1 312.0000
      314  O                      7.7396   18.6418    5.8041 O    1 1 313.0000
      315  O                      7.4877   18.1352    5.6206 O    1 1 314.0000
      316  O                      7.2274   18.4932    5.3465 O    1 1 315.0000
      317  O                      7.6308   18.9529    4.8498 O    1 1 316.0000
      318  O                      7.6785   18.8535    5.3214 O    1 1 317.0000
      319  O                      7.8969   19.3782    5.3873 O    1 1 318.0000
      320  O                      8.2004   19.2253    4.8940 O    1 1 319.0000
      321  O                      8.6233   18.8560    5.1650 O    1 1 320.0000
      322  O                      8.3409   18.5294    4.5247 O    1 1 321.0000
      323  O                      8.4455   18.6427    5.1082 O    1 1 322.0000
      324  O                      8.0420   18.1540    5.2565 O    1 1 323.0000
      325  O                      7.5408   18.1134    4.7790 O    1 1 324.0000
      326  O                      7.8816   17.6224    4.7631 O    1 1 325.0000
      327  O                      8.1424   18.4567    5.1921 O    1 1 326.0000
      328  O                      8.6659   18.1232    5.6072 O    1 1 327.0000
      329  O                      9.1086   18.2392    5.0685 O    1 1 328.0000
      330  O                      8.3337   17.8976    5.0290 O    1 1 329.0000
      331  O                      8.5960   18.2449    4.2983 O    1 1 330.0000
      332  O                      7.9885   17.9104    4.1191 O    1 1 331.0000
      333  O                      7.9093   18.3332    4.0999 O    1 1 332.0000
      334  O                      8.2569   18.5152    3.6621 O    1 1 333.0000
      335  O                      8.8062   18.3048    3.0350 O    1 1 334.0000
      336  O                      8.2363   18.3310    2.6352 O    1 1 335.0000
      337  O                      7.9175   18.2527    2.0375 O    1 1 336.0000
      338  O                      7.7409   18.2474    2.4222 O    1 1 337.0000
      339  O                      8.0587   18.7678    2.5820 O    1 1 338.0000
      340  O                      7.7321   18.9083    2.9815 O    1 1 339.0000
      341  O                      7.2873   18.4558    3.1089 O    1 1 340.0000
      342  O                      7.5091   19.0678    3.5103 O    1 1 341.0000
      343  O                      7.1489   18.6748    3.6966 O    1 1 342.0000
      344  O                      7.2559   19.3772    3.9047 O    1 1 343.0000
      345  O                      7.9431   19.6280    3.4831 O    1 1 344.0000
      346  O                      7.8739   19.4468    3.9450 O    1 1 345.0000
      347  O                      7.8977   19.9271    4.2597 O    1 1 346.0000
      348  O                      8.1770   19.8737    4.6689 O    1 1 347.0000
      349  O                      8.2389   19.3094    4.5334 O    1 1 348.0000
      350  O                      8.9453   18.8994    4.6787 O    1 1 349.0000
      351  O                      8.1588   18.8702    4.2031 O    1 1 350.0000
      352  O                      7.8721   19.7377    3.9422 O    1 1 351.0000
      353  O                      8.4570   19.9502    3.3769 O    1 1 352.0000
      354  O                      8.8243   19.9569    3.5680 O    1 1 353.0000
      355  O                      8.9051   19.9026    4.0141 O    1 1 354.0000
      356  O                      8.7714   19.2505    3.9301 O    1 1 355.0000
      357  O                      8.5817   19.3175    3.2927 O    1 1 356.0000
      358  O                      8.5780   18.6824    3.7693 O    1 1 357.0000
      359  O                      8.8730   18.9944    3.1195 O    1 1 358.0000
      360  O                      8.1291   19.2737    2.9939 O    1 1 359.0000
      361  O                      8.6907   19.2021    2.6250 O    1 1 360.0000
      362  O                      9.0993   19.5762    2.0509 O    1 1 361.0000
      363  O                      8.8577   19.7355    2.4693 O    1 1 362.0000
      364  O                      8.6554   20.0987    2.0319 O    1 1 363.0000
      365  O                      9.1299   20.1210    2.6567 O    1 1 364.0000
      366  O                      9.1486   20.0869    3.2157 O    1 1 365.0000
      367  O                      9.7495   19.9121    3.4206 O    1 1 366.0000
      368  O                      9.9942   19.5305    2.9817 O    1 1 367.0000
      369  O                      9.9973   19.4559    2.6545 O    1 1 368.0000
      370  O                      9.5078   19.3671    3.2565 O    1 1 369.0000
      371  O                     10.0376   19.0074    3.2875 O    1 1 370.0000
      372  O                     11.0899   18.9485    3.2821 O    1 1 371.0000
      373  O                     11.4387   19.2088    3.0258 O    1 1 372.0000
      374  O                     11.8650   19.8045    3.4571 O    1 1 373.0000
      375  O                     11.4763   20.0490    3.9022 O    1 1 374.0000
      376  O                     12.0764   19.6933    3.9100 O    1 1 375.0000
      377  O                     11.7709   20.3067    4.1568 O    1 1 376.0000
      378  O                     11.8477   20.2569    3.5300 O    1 1 377.0000
      379  O                     12.2351   20.4950    3.6004 O    1 1 378.0000
      380  O                     12.4949   19.6754    3.7382 O    1 1 379.0000
      381  O                     12.1493   19.8527    4.2180 O    1 1 380.0000
      382  O                     12.2052   18.9954    3.7907 O    1 1 381.0000
      383  O                     11.8800   18.7553    3.3230 O    1 1 382.0000
      384  O                     12.2158   18.9979    2.9381 O    1 1 383.0000
      385  O                     12.8018   18.6928    2.9899 O    1 1 384.0000
      386  O                     13.6159   18.9327    3.0220 O    1 1 385.0000
      387  O                     13.1116   19.1051    2.5623 O    1 1 386.0000
      388  O                     12.5958   18.9972    2.6618 O    1 1 387.0000
      389  O                     12.2297   19.4829    2.9711 O    1 1 388.0000
      390  O                     12.5434   19.1424    3.3497 O    1 1 389.0000
      391  O                     12.4721   19.9417    3.3502 O    1 1 390.0000
      392  O                     12.6302   19.8013    3.8310 O    1 1 391.0000
      393  O                     13.2821   19.7368    3.8250 O    1 1 392.0000
      394  O                     12.7357   19.6456    3.4001 O    1 1 393.0000
      395  O                     13.0002   19.3061    3.2069 O    1 1 394.0000
      396  O                     13.4048   19.5035    3.1783 O    1 1 395.0000
      397  O                     13.2675   18.9835    3.6372 O    1 1 396.0000
      398  O                     13.4021   18.0821    3.6089 O    1 1 397.0000
      399  O                     12.7977   17.5784    4.2213 O    1 1 398.0000
      400  O                     12.2056   18.2498    4.4759 O    1 1 399.0000
      401  O                     11.6681   18.7427    4.1105 O    1 1 400.0000
      402  O                     11.6939   17.9638    4.3730 O    1 1 401.0000
      403  O                     11.8994   17.8139    4.8192 O    1 1 402.0000
      404  O                     12.2953   17.6463    5.1310 O    1 1 403.0000
      405  O                     13.4037   17.8522    5.2398 O    1 1 404.0000
      406  O                     12.6611   18.2921    4.9830 O    1 1 405.0000
      407  O                     12.2297   18.6093    4.2234 O    1 1 406.0000
      408  O                     12.8559   19.0032    3.8937 O    1 1 407.0000
      409  O                     13.7470   19.0957    3.4908 O    1 1 408.0000
      410  O                     14.1817   19.0580    3.4922 O    1 1 409.0000
      411  O                     14.2481   18.4146    3.3811 O    1 1 410.0000
      412  O                     14.3900   18.8424    3.0583 O    1 1 411.0000
      413  O                     14.5916   18.8482    2.3557 O    1 1 412.0000
      414  O                     13.9629   18.6339    1.9647 O    1 1 413.0000
      415  O                     13.4064   18.8616    2.4329 O    1 1 414.0000
      416  O                     13.8338   18.9533    1.9188 O    1 1 415.0000
      417  O                     13.7797   18.4761    2.6034 O    1 1 416.0000
      418  O                     13.4660   18.4779    3.2325 O    1 1 417.0000
      419  O                     13.7689   18.0309    2.4810 O    1 1 418.0000
      420  O                     13.8215   18.0558    1.9209 O    1 1 419.0000
      421  O                     12.9725   18.5158    1.8620 O    1 1 420.0000
      422  O                     13.0920   18.3596    2.8713 O    1 1 421.0000
      423  O                     13.0351   17.4593    3.0801 O    1 1 422.0000
      424  O                     11.8362   17.3616    3.1772 O    1 1 423.0000
      425  O                     11.6724   18.7318    3.0014 O    1 1 424.0000
      426  O                     11.5611   19.3888    3.2997 O    1 1 425.0000
      427  O                     11.0517   20.0453    3.4442 O    1 1 426.0000
      428  O                     11.2799   20.1384    3.0188 O    1 1 427.0000
      429  O                     11.3398   20.6761    3.1009 O    1 1 428.0000
      430  O                     12.0251   20.5980    2.8845 O    1 1 429.0000
      431  O                     12.1516   20.5076    2.1709 O    1 1 430.0000
      432  O                     12.4777   20.1050    2.7600 O    1 1 431.0000
      433  O                     11.9377   19.4502    2.5977 O    1 1 432.0000
      434  O                     11.1804   19.6227    2.6353 O    1 1 433.0000
      435  O                     10.6643   19.9293    2.6542 O    1 1 434.0000
      436  O                     10.8948   20.5388    2.6601 O    1 1 435.0000
      437  O                     11.4045   20.4421    2.4339 O    1 1 436.0000
      438  O                     11.8779   19.8815    2.2613 O    1 1 437.0000
      439  O                     12.5538   19.6843    2.0890 O    1 1 438.0000
      440  O                     12.8664   19.9798    2.4151 O    1 1 439.0000
      441  O                     13.1011   19.8667    3.0485 O    1 1 440.0000
      442  O                     13.4688   19.8894    2.5158 O    1 1 441.0000
      443  O                     14.0074   19.7056    2.1254 O    1 1 442.0000
      444  O                     13.3330   19.6826    1.6674 O    1 1 443.0000
      445  O                     13.1062   19.5096    1.3380 O    1 1 444.0000
      446  O                     13.4770   19.6795    0.8679 O    1 1 445.0000
      447  O                     13.2158   19.1822    1.1543 O    1 1 446.0000
      448  O                     12.7837   18.8163    1.5545 O    1 1 447.0000
      449  O                     13.1027   19.5305    2.1344 O    1 1 448.0000
      450  O                     12.1779   19.6341    1.9917 O    1 1 449.0000
      451  O                     12.0109   18.9795    1.6098 O    1 1 450.0000
      452  O                     11.6565   19.4398    1.6565 O    1 1 451.0000
      453  O                     11.5473   19.1202    2.3221 O    1 1 452.0000
      454  O                     12.1946   18.8693    2.1969 O    1 1 453.0000
      455  O                     12.7164   19.1747    2.2939 O    1 1 454.0000
      456  O                     12.9919   18.4471    2.2032 O    1 1 455.0000
      457  O                     13.3909   17.8473    2.7779 O    1 1 456.0000
      458  O                     12.5857   17.3639    3.0426 O    1 1 457.0000
      459  O                     11.7922   17.2154    2.8376 O    1 1 458.0000
      460  O                     12.1743   16.8171    3.2330 O    1 1 459.0000
      461  O                     12.9192   16.9139    3.7206 O    1 1 460.0000
      462  O                     13.8634   17.5952    3.5924 O    1 1 461.0000
      463  O                     14.4103   17.6562    3.9506 O    1 1 462.0000
      464  O                     14.8706   17.6394    4.2766 O    1 1 463.0000
      465  O                     14.6500   17.6386    3.6220 O    1 1 464.0000
      466  O                     15.3211   17.4232    3.3744 O    1 1 465.0000
      467  O                     14.8087   17.8609    3.0645 O    1 1 466.0000
      468  O                     14.6840   16.9718    3.3577 O    1 1 467.0000
      469  O                     14.7271   16.3196    3.8254 O    1 1 468.0000
      470  O                     14.3461   16.2815    3.4988 O    1 1 469.0000
      471  O                     14.3294   16.9137    2.9603 O    1 1 470.0000
      472  O                     14.0842   17.2819    3.4103 O    1 1 471.0000
      473  O                     14.1803   17.2706    4.3945 O    1 1 472.0000
      474  O                     14.3187   16.7960    5.3011 O    1 1 473.0000
      475  O                     14.3375   16.6046    4.4734 O    1 1 474.0000
      476  O                     14.2146   16.8704    3.6650 O    1 1 475.0000
      477  O                     13.8385   17.5473    3.0585 O    1 1 476.0000
      478  O                     14.1724   18.0127    3.0684 O    1 1 477.0000
      479  O                     14.1448   18.6367    2.8495 O    1 1 478.0000
      480  O                     13.8357   19.4040    2.6902 O    1 1 479.0000
      481  O                     14.1879   19.9799    3.1558 O    1 1 480.0000
      482  O                     14.2803   20.0797    3.7164 O    1 1 481.0000
      483  O                     14.1627   20.5529    4.4916 O    1 1 482.0000
      484  O                     13.6279   20.9152    4.8507 O    1 1 483.0000
      485  O                     14.0347   21.4726    4.9355 O    1 1 484.0000
      486  O                     14.6731   21.4999    5.5072 O    1 1 485.0000
      487  O                     14.8949   21.3510    5.0794 O    1 1 486.0000
      488  O                     14.4323   21.0315    5.0667 O    1 1 487.0000
      489  O                     14.6065   20.3375    5.2291 O    1 1 488.0000
      490  O                     14.9546   20.6029    4.9442 O    1 1 489.0000
      491  O                     15.2727   21.0099    5.2407 O    1 1 490.0000
      492  O                     14.6950   21.0252    5.7497 O    1 1 491.0000
      493  O                     14.0048   20.9712    5.6850 O    1 1 492.0000
      494  O                     14.2121   20.2041    5.4215 O    1 1 493.0000
      495  O                     15.0266   19.9229    5.4121 O    1 1 494.0000
      496  O                     15.5983   20.1729    5.2742 O    1 1 495.0000
      497  O                     15.9471   20.2823    5.0107 O    1 1 496.0000
      498  O                     16.4723   20.0369    5.4068 O    1 1 497.0000
      499  O                     16.5645   20.7070    5.1558 O    1 1 498.0000
      500  O                     16.2010   21.0281    5.3971 O    1 1 499.0000
      501  O                     16.2086   21.2834    5.9997 O    1 1 500.0000
      502  O                     16.1819   20.9969    6.3856 O    1 1 501.0000
      503  O                     15.5167   21.0001    6.2518 O    1 1 502.0000
      504  O                     15.3310   20.6789    5.7498 O    1 1 503.0000
      505  O                     15.8160   20.1836    6.0345 O    1 1 504.0000
      506  O                     15.2167   20.2285    6.4053 O    1 1 505.0000
      507  O                     15.1348   20.6812    6.6374 O    1 1 506.0000
      508  O                     15.4121   20.9864    7.0455 O    1 1 507.0000
      509  O                     14.6863   20.9302    7.4896 O    1 1 508.0000
      510  O                     15.0280   20.6756    8.0549 O    1 1 509.0000
      511  O                     15.2516   20.2015    7.6979 O    1 1 510.0000
      512  O                     15.6473   20.2713    7.1440 O    1 1 511.0000
      513  O                     16.0471   20.6199    6.8247 O    1 1 512.0000
      514  O                     16.1632   19.8438    6.7400 O    1 1 513.0000
      515  O                     16.3471   20.0776    6.0454 O    1 1 514.0000
      516  O                     16.5890   19.3872    5.4662 O    1 1 515.0000
      517  O                     16.5987   18.8595    5.3626 O    1 1 516.0000
      518  O                     16.6990   18.4919    5.0654 O    1 1 517.0000
      519  O                     16.1772   18.1141    4.6631 O    1 1 518.0000
      520  O                     16.4741   17.9874    4.4299 O    1 1 519.0000
      521  O                     15.8360   17.4142    3.8782 O    1 1 520.0000
      522  O                     16.1172   17.4687    4.4392 O    1 1 521.0000
      523  O                     15.7817   17.1649    4.6019 O    1 1 522.0000
      524  O                     15.3107   16.6738    4.9886 O    1 1 523.0000
      525  O                     14.7085   16.9555    4.3730 O    1 1 524.0000
      526  O                     15.4177   16.8302    3.9502 O    1 1 525.0000
      527  O                     15.1934   16.8909    4.3239 O    1 1 526.0000
      528  O                     14.8990   17.2805    4.9106 O    1 1 527.0000
      529  O                     14.8257   16.8097    5.1030 O    1 1 528.0000
      530  O                     14.7482   16.0985    5.5561 O    1 1 529.0000
      531  O                     15.0887   15.8178    5.1704 O    1 1 530.0000
      532  O                     14.6217   16.1206    4.6995 O    1 1 531.0000
      533  O                     14.2189   16.4967    5.0639 O    1 1 532.0000
      534  O                     13.7052   16.1926    4.8842 O    1 1 533.0000
      535  O                     13.9070   15.9284    5.1047 O    1 1 534.0000
      536  O                     13.8439   16.0212    5.5933 O    1 1 535.0000
      537  O                     13.3663   16.7319    5.3852 O    1 1 536.0000
      538  O                     13.4942   17.2220    5.4410 O    1 1 537.0000
      539  O                     12.6562   17.5454    5.5206 O    1 1 538.0000
      540  O                     12.2371   18.1578    5.6419 O    1 1 539.0000
      541  O                     11.9624   18.6567    5.2428 O    1 1 540.0000
      542  O                     11.0745   18.4890    4.8169 O    1 1 541.0000
      543  O                     11.1621   17.8583    5.1222 O    1 1 542.0000
      544  O                     10.6362   18.0332    5.2591 O    1 1 543.0000
      545  O                     10.1946   18.5302    5.3064 O    1 1 544.0000
      546  O                      9.7229   18.2459    5.5648 O    1 1 545.0000
      547  O                     10.5814   17.9490    5.5650 O    1 1 546.0000
      548  O                     11.0795   18.3510    5.3691 O    1 1 547.0000
      549  O                     10.6265   18.6696    5.3613 O    1 1 548.0000
      550  O                     10.4738   19.2398    5.6274 O    1 1 549.0000
      551  O                     11.2375   19.9033    5.3874 O    1 1 550.0000
      552  O                     11.7597   20.0007    4.7774 O    1 1 551.0000
      553  O                     11.8697   19.3234    4.7965 O    1 1 552.0000
      554  O                     12.0068   19.6844    4.9017 O    1 1 553.0000
      555  O                     12.6619   19.3947    4.2779 O    1 1 554.0000
      556  O                     13.4991   18.9914    4.3826 O    1 1 555.0000
      557  O                     13.5773   19.1714    5.0068 O    1 1 556.0000
      558  O                     13.8388   18.2877    5.4704 O    1 1 557.0000
      559  O                     13.9881   19.0385    5.8882 O    1 1 558.0000
      560  O                     14.2438   19.5585    6.2695 O    1 1 559.0000
      561  O                     14.8745   19.9226    6.0321 O    1 1 560.0000
      562  O                     14.5600   20.4267    6.3027 O    1 1 561.0000
      563  O                     13.9164   20.5409    5.7645 O    1 1 562.0000
      564  O                     13.8720   20.3391    6.2032 O    1 1 563.0000
      565  O                     13.4271   20.1683    6.3769 O    1 1 564.0000
      566  O                     12.7329   20.0534    6.3441 O    1 1 565.0000
      567  O                     12.7720   19.0579    6.7206 O    1 1 566.0000
      568  O                     13.0688   18.5690    7.0963 O    1 1 567.0000
      569  O                     12.8822   19.0209    7.0753 O    1 1 568.0000
      570  O                     13.1224   19.2160    6.3973 O    1 1 569.0000
      571  O                     13.2316   19.4879    7.1506 O    1 1 570.0000
      572  O                     13.5738   19.5348    6.3128 O    1 1 571.0000
      573  O                     13.6644   19.3692    6.9885 O    1 1 572.0000
      574  O                     13.6295   18.6239    7.3676 O    1 1 573.0000
      575  O                     13.7974   18.8589    6.8065 O    1 1 574.0000
      576  O                     13.3242   18.2756    7.1501 O    1 1 575.0000
      577  O                     14.0236   18.4176    7.1748 O    1 1 576.0000
      578  O                     13.6549   17.7375    7.5153 O    1 1 577.0000
      579  O                     13.1270   17.5296    7.8551 O    1 1 578.0000
      580  O                     12.4626   17.7761    8.0191 O    1 1 579.0000
      581  O                     12.3669   17.3054    8.1042 O    1 1 580.0000
      582  O                     12.3260   17.3953    7.5531 O    1 1 581.0000
      583  O                     12.8663   18.1606    8.1962 O    1 1 582.0000
      584  O                     13.4365   18.1596    8.9027 O    1 1 583.0000
      585  O                     13.8823   17.8529    9.6327 O    1 1 584.0000
      586  O                     14.7756   18.0338   10.0734 O   1 1 585.0000
      587  O                     15.1675   17.5947   10.0106 O   1 1 586.0000
      588  O                     15.4608   17.5838    9.4475 O    1 1 587.0000
      589  O                     15.4517   17.9410    8.7779 O    1 1 588.0000
      590  O                     15.4514   17.5089    8.0765 O    1 1 589.0000
      591  O                     15.3682   17.7741    7.4516 O    1 1 590.0000
      592  O                     15.3475   17.4200    6.7493 O    1 1 591.0000
      593  O                     14.7695   17.7473    6.8664 O    1 1 592.0000
      594  O                     14.1587   18.4003    6.8649 O    1 1 593.0000
      595  O                     14.9527   18.2074    6.4442 O    1 1 594.0000
      596  O                     15.4352   17.8870    6.2888 O    1 1 595.0000
      597  O                     15.3448   18.5056    6.9564 O    1 1 596.0000
      598  O                     15.1106   18.9470    7.1236 O    1 1 597.0000
      599  O                     15.0981   19.3712    6.5454 O    1 1 598.0000
      600  O                     14.6357   18.8511    6.9404 O    1 1 599.0000
      601  O                     14.4927   18.2938    7.0189 O    1 1 600.0000
      602  O                     15.3315   17.9718    6.8149 O    1 1 601.0000
      603  O                     15.2805   18.4889    6.5629 O    1 1 602.0000
      604  O                     15.7000   19.0254    6.5011 O    1 1 603.0000
      605  O                     15.7653   19.3580    7.0687 O    1 1 604.0000
      606  O                     15.4251   19.2883    7.6753 O    1 1 605.0000
      607  O                     14.9723   19.4603    7.3303 O    1 1 606.0000
      608  O                     14.5069   19.4307    7.1523 O    1 1 607.0000
      609  O                     13.6833   19.9364    7.4489 O    1 1 608.0000
      610  O                     13.0449   20.2263    7.8350 O    1 1 609.0000
      611  O                     12.4974   20.6525    7.7837 O    1 1 610.0000
      612  O                     11.7135   21.0229    8.1077 O    1 1 611.0000
      613  O                     11.5429   20.4695    8.5284 O    1 1 612.0000
      614  O                     12.1367   20.1076    8.5762 O    1 1 613.0000
      615  O                     11.9739   19.7248    8.5213 O    1 1 614.0000
      616  O                     11.6496   19.8551    7.8024 O    1 1 615.0000
      617  O                     12.3249   19.9955    7.6377 O    1 1 616.0000
      618  O                     12.9968   19.7217    7.0898 O    1 1 617.0000
      619  O                     12.2395   19.7751    7.0187 O    1 1 618.0000
      620  O                     12.3112   19.4429    6.3934 O    1 1 619.0000
      621  O                     11.9423   19.2886    5.7714 O    1 1 620.0000
      622  O                     12.4088   19.9453    6.6399 O    1 1 621.0000
      623  O                     11.8765   20.5553    6.7960 O    1 1 622.0000
      624  O                     12.7018   20.6597    7.1971 O    1 1 623.0000
      625  O                     13.4950   20.4971    6.9588 O    1 1 624.0000
      626  O                     14.3171   20.5656    6.9638 O    1 1 625.0000
      627  O                     14.3040   20.3997    7.5007 O    1 1 626.0000
      628  O                     15.0000   20.4436    7.0617 O    1 1 627.0000
      629  O                     14.1856   20.0313    7.0417 O    1 1 628.0000
      630  O                     13.8905   19.8901    6.4926 O    1 1 629.0000
      631  O                     14.0226   20.7053    6.6942 O    1 1 630.0000
      632  O                     13.6364   20.8792    7.4936 O    1 1 631.0000
      633  O                     13.6180   20.4635    8.2293 O    1 1 632.0000
      634  O                     14.1967   19.8521    8.5210 O    1 1 633.0000
      635  O                     14.0985   20.5420    7.8892 O    1 1 634.0000
      636  O                     14.2515   21.1254    8.2360 O    1 1 635.0000
      637  O                     13.6012   20.9017    8.1099 O    1 1 636.0000
      638  O                     13.1741   20.9918    7.6705 O    1 1 637.0000
      639  O                     13.1953   20.9773    6.8557 O    1 1 638.0000
      640  O                     12.6788   20.6765    6.5218 O    1 1 639.0000
      641  O                     13.1359   20.8038    6.1929 O    1 1 640.0000
      642  O                     12.5588   20.2692    5.9221 O    1 1 641.0000
      643  O                     13.2259   20.6867    5.6690 O    1 1 642.0000
      644  O                     12.9039   20.8729    4.9961 O    1 1 643.0000
      645  O                     12.8227   20.6504    5.5412 O    1 1 644.0000
      646  O                     12.6086   20.2054    4.7928 O    1 1 645.0000
      647  O                     12.8126   19.3782    4.8581 O    1 1 646.0000
      648  O                     13.3325   18.5401    4.7790 O    1 1 647.0000
      649  O                     13.3841   18.5833    5.6983 O    1 1 648.0000
      650  O                     13.7282   18.6051    6.3920 O    1 1 649.0000
      651  O                     13.0907   18.4493    6.6457 O    1 1 650.0000
      652  O                     12.7708   17.8642    6.5111 O    1 1 651.0000
      653  O                     12.4489   17.1730    6.4907 O    1 1 652.0000
      654  O                     12.1460   16.4983    6.2957 O    1 1 653.0000
      655  O                     12.3677   16.7998    5.8520 O    1 1 654.0000
      656  O                     12.4701   17.0400    4.9284 O    1 1 655.0000
      657  O                     12.7392   16.6333    5.1280 O    1 1 656.0000
      658  O                     12.1313   17.0126    5.5046 O    1 1 657.0000
      659  O                     11.9372   17.2621    4.5474 O    1 1 658.0000
      660  O                     12.1904   16.4837    4.9228 O    1 1 659.0000
      661  O                     11.4676   16.4937    5.1909 O    1 1 660.0000
      662  O                     11.7717   16.1249    4.6346 O    1 1 661.0000
      663  O                     11.7461   15.7031    5.3545 O    1 1 662.0000
      664  O                     12.1371   15.2741    4.7502 O    1 1 663.0000
      665  O                     12.2951   15.2437    4.3453 O    1 1 664.0000
      666  O                     12.6303   16.0018    4.3430 O    1 1 665.0000
      667  O                     13.1511   15.8869    3.5896 O    1 1 666.0000
      668  O                     13.7536   16.6846    3.7750 O    1 1 667.0000
      669  O                     13.5521   17.3765    4.1969 O    1 1 668.0000
      670  O                     13.4659   16.6796    4.2703 O    1 1 669.0000
      671  O                     13.8478   16.7322    4.3896 O    1 1 670.0000
      672  O                     13.1861   16.5247    4.7967 O    1 1 671.0000
      673  O                     13.1134   16.9308    4.8194 O    1 1 672.0000
      674  O                     13.6637   17.0402    4.9414 O    1 1 673.0000
      675  O                     13.9495   17.2843    4.8270 O    1 1 674.0000
      676  O                     12.9754   17.9473    4.8613 O    1 1 675.0000
      677  O                     13.2392   17.7468    4.4850 O    1 1 676.0000
      678  O                     13.3201   17.4107    3.6200 O    1 1 677.0000
      679  O                     13.1544   16.9522    3.7120 O    1 1 678.0000
      680  O                     12.6898   17.0729    4.0978 O    1 1 679.0000
      681  O                     12.3051   17.4632    3.8352 O    1 1 680.0000
      682  O                     12.5058   17.8649    4.2319 O    1 1 681.0000
      683  O                     12.7282   17.4553    4.9277 O    1 1 682.0000
      684  O                     11.9377   17.3031    5.3553 O    1 1 683.0000
      685  O                     11.7429   17.5872    5.7735 O    1 1 684.0000
      686  O                     11.9769   17.3054    6.6462 O    1 1 685.0000
      687  O                     11.7905   17.5576    7.2685 O    1 1 686.0000
      688  O                     11.6654   17.1852    7.4259 O    1 1 687.0000
      689  O                     12.1260   17.7519    7.7049 O    1 1 688.0000
      690  O                     12.4314   17.7316    7.3293 O    1 1 689.0000
      691  O                     12.2532   18.0486    6.3517 O    1 1 690.0000
      692  O                     12.6446   18.6253    5.9028 O    1 1 691.0000
      693  O                     12.9037   18.3574    6.4219 O    1 1 692.0000
      694  O                     12.8849   18.3209    5.6941 O    1 1 693.0000
      695  O                     11.7754   18.1228    5.4031 O    1 1 694.0000
      696  O                     12.2489   18.5792    4.9539 O    1 1 695.0000
      697  O                     12.3454   18.9675    4.4610 O    1 1 696.0000
      698  O                     11.6127   18.4722    3.9310 O    1 1 697.0000
      699  O                     11.1133   18.6648    4.0621 O    1 1 698.0000
      700  O                     10.6603   18.0005    4.1468 O    1 1 699.0000
      701  O                     11.1645   18.1942    4.1005 O    1 1 700.0000
      702  O                     11.8032   17.9345    3.9604 O    1 1 701.0000
      703  O                     11.4495   18.4040    4.7587 O    1 1 702.0000
      704  O                     10.5383   18.7909    4.3390 O    1 1 703.0000
      705  O                     10.4954   19.1598    3.4361 O    1 1 704.0000
      706  O                     10.4210   19.5360    2.9732 O    1 1 705.0000
      707  O                     10.7385   19.3484    1.9080 O    1 1 706.0000
      708  O                     11.1205   18.9714    1.9550 O    1 1 707.0000
      709  O                     11.5974   18.6559    1.6387 O    1 1 708.0000
      710  O                     12.2575   18.3547    1.7146 O    1 1 709.0000
      711  O                     12.5056   18.0189    2.4852 O    1 1 710.0000
      712  O                     12.4547   17.9914    3.2217 O    1 1 711.0000
      713  O                     12.0294   17.5798    2.9464 O    1 1 712.0000
      714  O                     12.7775   17.6280    2.3988 O    1 1 713.0000
      715  O                     12.3968   17.2363    2.6768 O    1 1 714.0000
      716  O                     11.9217   17.2665    2.2736 O    1 1 715.0000
      717  O                     11.7670   16.5104    2.5023 O    1 1 716.0000
      718  O                     11.5832   16.0206    2.3744 O    1 1 717.0000
      719  O                     11.4009   16.4997    1.9498 O    1 1 718.0000
      720  O                     11.4130   17.1130    1.4667 O    1 1 719.0000
      721  O                     11.8962   17.3344    1.4103 O    1 1 720.0000
      722  O                     12.3394   17.7228    1.7372 O    1 1 721.0000
      723  O                     12.9250   17.9244    1.6490 O    1 1 722.0000
      724  O                     12.6640   17.3411    1.2551 O    1 1 723.0000
      725  O                     13.0486   16.7894    1.4908 O    1 1 724.0000
      726  O                     13.4479   17.0175    1.8328 O    1 1 725.0000
      727  O                     13.2245   17.5698    1.9946 O    1 1 726.0000
      728  O                     12.5957   17.2550    1.6375 O    1 1 727.0000
      729  O                     12.7642   17.1053    2.1680 O    1 1 728.0000
      730  O                     12.6804   16.7864    2.4094 O    1 1 729.0000
      731  O                     12.8195   16.1584    2.3105 O    1 1 730.0000
      732  O                     12.9657   15.6232    1.8744 O    1 1 731.0000
      733  O                     12.5430   16.0522    1.6410 O    1 1 732.0000
      734  O                     12.2620   16.3147    1.3945 O    1 1 733.0000
      735  O                     12.8929   16.5851    1.0142 O    1 1 734.0000
      736  O                     12.9445   15.9283    0.8432 O    1 1 735.0000
      737  O                     13.3755   16.1112    0.8361 O    1 1 736.0000
      738  O                     13.1591   15.5835    1.2632 O    1 1 737.0000
      739  O                     13.2749   16.0892    1.6584 O    1 1 738.0000
      740  O                     13.5672   16.5622    2.2287 O    1 1 739.0000
      741  O                     14.0155   16.6599    2.8319 O    1 1 740.0000
      742  O                     13.6205   15.8182    3.0622 O    1 1 741.0000
      743  O                     13.6862   16.2118    3.4872 O    1 1 742.0000
      744  O                     13.0783   16.7000    3.0230 O    1 1 743.0000
      745  O                     13.5334   16.6197    3.2268 O    1 1 744.0000
      746  O                     13.1694   16.4802    2.7990 O    1 1 745.0000
      747  O                     13.0702   16.0886    2.6598 O    1 1 746.0000
      748  O                     12.2400   15.9493    2.7395 O    1 1 747.0000
      749  O                     12.0628   16.0075    3.2279 O    1 1 748.0000
      750  O                     12.7558   15.9214    3.2286 O    1 1 749.0000
      751  O                     12.8116   16.4153    3.5495 O    1 1 750.0000
      752  O                     12.4514   16.4574    3.3747 O    1 1 751.0000
      753  O                     12.4027   16.3992    2.9393 O    1 1 752.0000
      754  O                     11.6231   16.3721    2.6647 O    1 1 753.0000
      755  O                     12.3168   16.5256    2.4967 O    1 1 754.0000
      756  O                     12.0402   15.8269    2.1610 O    1 1 755.0000
      757  O                     12.1417   16.5649    1.9142 O    1 1 756.0000
      758  O                     11.4434   17.2721    1.9946 O    1 1 757.0000
      759  O                     11.1169   17.1378    2.5588 O    1 1 758.0000
      760  O                     10.6696   17.2591    3.1625 O    1 1 759.0000
      761  O                     11.1650   17.7312    3.5592 O    1 1 760.0000
      762  O                     11.1709   17.1926    3.2861 O    1 1 761.0000
      763  O                     10.6988   16.9681    2.4499 O    1 1 762.0000
      764  O                     10.8432   16.7339    2.2636 O    1 1 763.0000
      765  O                     10.3536   16.3435    1.7586 O    1 1 764.0000
      766  O                     10.7542   16.0203    2.0493 O    1 1 765.0000
      767  O                     10.7030   16.4350    2.6010 O    1 1 766.0000
      768  O                     10.5551   16.7533    3.1789 O    1 1 767.0000
      769  O                     10.8429   16.5853    3.7474 O    1 1 768.0000
      770  O                     11.4419   16.6286    4.5535 O    1 1 769.0000
      771  O                     10.9329   16.6855    4.2214 O    1 1 770.0000
      772  O                     11.3879   16.8755    3.5776 O    1 1 771.0000
      773  O                     10.8448   17.3153    4.1355 O    1 1 772.0000
      774  O                     11.6960   17.3517    3.9510 O    1 1 773.0000
      775  O                     11.8583   16.9393    3.9193 O    1 1 774.0000
      776  O                     12.2466   16.7053    4.1548 O    1 1 775.0000
      777  O                     13.0826   16.2606    4.2102 O    1 1 776.0000
      778  O                     13.5611   15.7912    4.3918 O    1 1 777.0000
      779  O                     14.0770   15.5012    4.0723 O    1 1 778.0000
      780  O                     14.1040   15.9881    4.4342 O    1 1 779.0000
      781  O                     14.4447   16.0604    3.9534 O    1 1 780.0000
      782  O                     15.0827   16.0669    4.1370 O    1 1 781.0000
      783  O                     15.0386   15.6261    4.2769 O    1 1 782.0000
      784  O                     15.4782   16.0842    4.9550 O    1 1 783.0000
      785  O                     15.9567   16.0441    5.3832 O    1 1 784.0000
      786  O                     16.1294   16.8316    5.7918 O    1 1 785.0000
      787  O                     16.7925   17.1950    5.9204 O    1 1 786.0000
      788  O                     17.1006   16.8884    6.1501 O    1 1 787.0000
      789  O                     16.4714   16.6214    6.6588 O    1 1 788.0000
      790  O                     17.0500   16.6187    6.5904 O    1 1 789.0000
      791  O                     16.7999   17.0094    6.6554 O    1 1 790.0000
      792  O                     16.2684   17.1555    7.0738 O    1 1 791.0000
      793  O                     15.7828   17.3781    7.2268 O    1 1 792.0000
      794  O                     16.0978   17.6843    7.0468 O    1 1 793.0000
      795  O                     16.2665   17.5021    6.4576 O    1 1 794.0000
      796  O                     16.1512   18.0913    6.7722 O    1 1 795.0000
      797  O                     16.1144   18.2532    7.5129 O    1 1 796.0000
      798  O                     15.9075   17.7831    7.7333 O    1 1 797.0000
      799  O                     16.2314   18.0163    7.9295 O    1 1 798.0000
      800  O                     16.0575   18.5925    7.5352 O    1 1 799.0000
      801  O                     15.7116   18.8789    7.9742 O    1 1 800.0000
      802  O                     16.0832   19.2751    8.1174 O    1 1 801.0000
      803  O                     16.0368   18.8310    8.5125 O    1 1 802.0000
      804  O                     15.8860   18.3950    8.9726 O    1 1 803.0000
      805  O                     15.8905   18.7202    9.4795 O    1 1 804.0000
      806  O                     15.2381   19.1690    9.3177 O    1 1 805.0000
      807  O                     15.4234   18.9606    8.9466 O    1 1 806.0000
      808  O                     15.0377   18.9965    8.5554 O    1 1 807.0000
      809  O                     14.0008   18.9362    8.4554 O    1 1 808.0000
      810  O                     13.4076   19.0621    8.7065 O    1 1 809.0000
      811  O                     13.2678   18.6567    9.0235 O    1 1 810.0000
      812  O                     13.6925   19.1418    9.4248 O    1 1 811.0000
      813  O                     14.1416   19.1820    9.2257 O    1 1 812.0000
      814  O                     14.3515   19.4955    8.7068 O    1 1 813.0000
      815  O                     14.5909   19.5841    8.0991 O    1 1 814.0000
      816  O                     14.8623   20.2892    7.9070 O    1 1 815.0000
      817  O                     14.7260   20.4630    8.6309 O    1 1 816.0000
      818  O                     14.5582   20.5857    8.8280 O    1 1 817.0000
      819  O                     13.9069   20.1958    8.6979 O    1 1 818.0000
      820  O                     13.7051   19.7255    8.9620 O    1 1 819.0000
      821  O                     13.1857   19.3831    8.6433 O    1 1 820.0000
      822  O                     12.6777   19.0960    8.4736 O    1 1 821.0000
      823  O                     11.9547   19.1783    8.3254 O    1 1 822.0000
      824  O                     12.2964   19.2591    7.4947 O    1 1 823.0000
      825  O                     12.7153   19.1257    7.8436 O    1 1 824.0000
      826  O                     12.1705   18.5073    8.3342 O    1 1 825.0000
      827  O                     11.5740   18.1896    8.9694 O    1 1 826.0000
      828  O                     11.5663   18.0503    8.3989 O    1 1 827.0000
      829  O                     11.2709   17.7883    7.9295 O    1 1 828.0000
      830  O                     11.1081   18.3831    7.9603 O    1 1 829.0000
      831  O                     11.4391   17.8741    7.0808 O    1 1 830.0000
      832  O                     11.7431   17.5822    6.3376 O    1 1 831.0000
      833  O                     11.3341   18.0132    6.5023 O    1 1 832.0000
      834  O                     11.7417   18.3037    6.2333 O    1 1 833.0000
      835  O                     12.4333   17.3733    6.0523 O    1 1 834.0000
      836  O                     13.0351   17.5950    5.6822 O    1 1 835.0000
      837  O                     13.5360   17.5984    5.0882 O    1 1 836.0000
      838  O                     13.8307   17.8446    4.6805 O    1 1 837.0000
      839  O                     14.1094   18.2175    4.3062 O    1 1 838.0000
      840  O                     14.6783   18.3504    3.5979 O    1 1 839.0000
      841  O                     14.8843   18.3424    2.8596 O    1 1 840.0000
      842  O                     15.1264   18.6912    3.4144 O    1 1 841.0000
      843  O                     14.5113   19.1734    3.8715 O    1 1 842.0000
      844  O                     14.0312   18.7074    3.9978 O    1 1 843.0000
      845  O                     13.5167   18.2454    3.9374 O    1 1 844.0000
      846  O                     13.1460   18.3538    3.9382 O    1 1 845.0000
      847  O                     12.7041   18.1836    3.5830 O    1 1 846.0000
      848  O                     12.1085   18.0679    3.0122 O    1 1 847.0000
      849  O                     12.0475   18.4330    2.3868 O    1 1 848.0000
      850  O                     11.4553   18.5824    2.4637 O    1 1 849.0000
      851  O                     11.1994   18.0673    1.9576 O    1 1 850.0000
      852  O                     11.7132   17.8543    1.8010 O    1 1 851.0000
      853  O                     11.7660   18.1105    2.3398 O    1 1 852.0000
      854  O                     11.2970   18.1970    2.7135 O    1 1 853.0000
      855  O                     11.2486   18.1400    3.2098 O    1 1 854.0000
      856  O                     12.2577   18.1472    3.6027 O    1 1 855.0000
      857  O                     12.8929   18.4616    4.3240 O    1 1 856.0000
      858  O                     13.2574   18.8163    5.0921 O    1 1 857.0000
      859  O                     13.7132   18.7302    5.5188 O    1 1 858.0000
      860  O                     14.1303   19.5230    5.0881 O    1 1 859.0000
      861  O                     13.7708   19.8772    4.5137 O    1 1 860.0000
      862  O                     13.9413   20.3042    5.1811 O    1 1 861.0000
      863  O                     14.5558   19.7312    5.7626 O    1 1 862.0000
      864  O                     14.8544   19.3574    6.0791 O    1 1 863.0000
      865  O                     14.4952   19.1964    5.6407 O    1 1 864.0000
      866  O                     14.4207   18.5345    6.1254 O    1 1 865.0000
      867  O                     13.9065   18.1512    6.0641 O    1 1 866.0000
      868  O                     13.8877   17.4259    5.9168 O    1 1 867.0000
      869  O                     14.3080   18.0080    5.8611 O    1 1 868.0000
      870  O                     14.9139   18.3136    5.7964 O    1 1 869.0000
      871  O                     14.5601   18.0799    5.4329 O    1 1 870.0000
      872  O                     14.4465   17.5867    5.6513 O    1 1 871.0000
      873  O                     14.0367   17.2788    5.4338 O    1 1 872.0000
      874  O                     14.3407   17.8587    5.2024 O    1 1 873.0000
      875  O                     13.9245   18.4805    4.8005 O    1 1 874.0000
      876  O                     14.4987   18.1957    4.7941 O    1 1 875.0000
      877  O                     14.2608   18.6144    4.8307 O    1 1 876.0000
      878  O                     14.8874   18.6948    4.4713 O    1 1 877.0000
      879  O                     15.3819   18.2087    4.9163 O    1 1 878.0000
      880  O                     15.5882   17.6811    4.6939 O    1 1 879.0000
      881  O                     14.9082   18.1089    5.0148 O    1 1 880.0000
      882  O                     15.2454   17.6838    5.0046 O    1 1 881.0000
      883  O                     15.5085   18.6790    4.8965 O    1 1 882.0000
      884  O                     15.2852   19.5457    4.3775 O    1 1 883.0000
      885  O                     15.1162   20.1935    4.2995 O    1 1 884.0000
      886  O                     15.6100   19.8242    4.6225 O    1 1 885.0000
      887  O                     15.7005   18.8873    4.3673 O    1 1 886.0000
      888  O                     16.1852   18.8441    4.7162 O    1 1 887.0000
      889  O                     16.1018   18.8561    4.0858 O    1 1 888.0000
      890  O                     15.7648   18.4735    3.8929 O    1 1 889.0000
      891  O                     15.2290   18.2713    3.4096 O    1 1 890.0000
      892  O                     15.1077   18.1333    4.0641 O    1 1 891.0000
      893  O                     15.2460   18.8433    3.9664 O    1 1 892.0000
      894  O                     14.6285   19.1801    4.2787 O    1 1 893.0000
      895  O                     14.9206   19.0586    4.9856 O    1 1 894.0000
      896  O                     14.4036   19.0920    4.8295 O    1 1 895.0000
      897  O                     14.5029   19.7065    4.5112 O    1 1 896.0000
      898  O                     14.0891   20.2532    4.1385 O    1 1 897.0000
      899  O                     14.1791   20.8386    4.4610 O    1 1 898.0000
      900  O                     13.7481   20.2696    4.5818 O    1 1 899.0000
      901  O                     13.3584   20.3475    4.8390 O    1 1 900.0000
      902  O                     13.1505   19.6446    4.6369 O    1 1 901.0000
      903  O                     13.2473   19.6060    5.4771 O    1 1 902.0000
      904  O                     13.6436   19.9067    5.5882 O    1 1 903.0000
      905  O                     12.9762   19.9949    5.4572 O    1 1 904.0000
      906  O                     12.1671   19.5433    5.5442 O    1 1 905.0000
      907  O                     12.2835   20.1910    5.1562 O    1 1 906.0000
      908  O                     12.7364   20.2304    4.3573 O    1 1 907.0000
      909  O                     13.1693   20.5142    4.1428 O    1 1 908.0000
      910  O                     13.5384   20.2190    3.6020 O    1 1 909.0000
      911  O                     13.3915   19.6007    4.0279 O    1 1 910.0000
      912  O                     13.8983   19.2144    4.4076 O    1 1 911.0000
      913  O                     14.2785   18.8881    5.2748 O    1 1 912.0000
      914  O                     15.2226   19.0827    5.3239 O    1 1 913.0000
      915  O                     15.3367   18.6069    5.7276 O    1 1 914.0000
      916  O                     15.1659   18.9809    6.1278 O    1 1 915.0000
      917  O                     15.7734   18.5290    5.6983 O    1 1 916.0000
      918  O                     15.8662   19.2109    5.7702 O    1 1 917.0000
      919  O                     15.7257   19.3679    5.1834 O    1 1 918.0000
      920  O                     15.0867   19.6957    4.8988 O    1 1 919.0000
      921  O                     14.5077   19.7865    4.8930 O    1 1 920.0000
      922  O                     13.9947   19.3766    5.4201 O    1 1 921.0000
      923  O                     13.4521   18.8915    5.5673 O    1 1 922.0000
      924  O                     13.0295   19.1471    5.9261 O    1 1 923.0000
      925  O                     12.8380   18.7159    5.5144 O    1 1 924.0000
      926  O                     12.4752   18.8974    5.1586 O    1 1 925.0000
      927  O                     12.4796   19.2356    5.5195 O    1 1 926.0000
      928  O                     12.4869   19.4471    5.9595 O    1 1 927.0000
      929  O                     11.9295   19.4140    6.3809 O    1 1 928.0000
      930  O                     11.4292   19.1858    5.8964 O    1 1 929.0000
      931  O                     11.3517   18.6235    5.8307 O    1 1 930.0000
      932  O                     11.7823   18.6920    5.8549 O    1 1 931.0000
      933  O                     11.1580   18.3387    6.1743 O    1 1 932.0000
      934  O                     10.8547   18.9088    6.2408 O    1 1 933.0000
      935  O                     11.1924   18.9632    6.8694 O    1 1 934.0000
      936  O                     11.7104   18.8230    6.5697 O    1 1 935.0000
      937  O                     12.1415   18.8389    6.5809 O    1 1 936.0000
      938  O                     12.2704   18.6124    7.5840 O    1 1 937.0000
      939  O                     12.5080   18.2502    7.3602 O    1 1 938.0000
      940  O                     12.2002   18.4075    7.1076 O    1 1 939.0000
      941  O                     11.8751   18.3194    7.1017 O    1 1 940.0000
      942  O                     12.2892   18.3796    6.4902 O    1 1 941.0000
      943  O                     12.8427   17.6635    7.4080 O    1 1 942.0000
      944  O                     13.1131   16.9887    7.7730 O    1 1 943.0000
      945  O                     13.8478   16.7253    8.3150 O    1 1 944.0000
      946  O                     14.5633   16.7986    8.6468 O    1 1 945.0000
      947  O                     14.9258   16.8860    8.0546 O    1 1 946.0000
      948  O                     14.8407   17.0752    7.2903 O    1 1 947.0000
      949  O                     15.3761   16.7896    7.8362 O    1 1 948.0000
      950  O                     15.9336   16.9218    7.9202 O    1 1 949.0000
      951  O                     16.3449   16.7898    8.2538 O    1 1 950.0000
      952  O                     16.1606   17.6097    8.4541 O    1 1 951.0000
      953  O                     16.1708   17.1543    8.7750 O    1 1 952.0000
      954  O                     15.7753   16.9823    8.8288 O    1 1 953.0000
      955  O                     15.2510   17.1279    8.7445 O    1 1 954.0000
      956  O                     14.7996   17.2480    9.4197 O    1 1 955.0000
      957  O                     14.6005   18.0131    9.2358 O    1 1 956.0000
      958  O                     14.8777   17.7596    8.8944 O    1 1 957.0000
      959  O                     14.5373   18.7081    8.9041 O    1 1 958.0000
      960  O                     14.4369   18.2847    8.5362 O    1 1 959.0000
      961  O                     14.1322   18.3309    9.0656 O    1 1 960.0000
      962  O                     14.0598   18.6205    9.7178 O    1 1 961.0000
      963  O                     13.4111   18.7468    9.7915 O    1 1 962.0000
      964  O                     13.4651   18.3766    9.4934 O    1 1 963.0000
      965  O                     13.5792   17.7614    9.3612 O    1 1 964.0000
      966  O                     13.3566   17.9255   10.1070 O   1 1 965.0000
      967  O                     13.5338   17.7360   10.7880 O   1 1 966.0000
      968  O                     13.1407   17.4132   11.4860 O   1 1 967.0000
      969  O                     13.1177   17.3012   12.0376 O   1 1 968.0000
      970  O                     12.4969   17.1743   12.2054 O   1 1 969.0000
      971  O                     12.5734   17.0869   12.6936 O   1 1 970.0000
      972  O                     12.1320   16.8027   12.5637 O   1 1 971.0000
      973  O                     11.8909   16.1415   12.7831 O   1 1 972.0000
      974  O                     11.2996   15.8446   13.0200 O   1 1 973.0000
      975  O                     11.1892   15.2310   12.8217 O   1 1 974.0000
      976  O                     11.1563   14.9338   12.2252 O   1 1 975.0000
      977  O                     10.6608   14.8954   12.1929 O   1 1 976.0000
      978  O                     10.2193   14.6544   12.2229 O   1 1 977.0000
      979  O                      9.9807   14.8073   11.6454 O   1 1 978.0000
      980  O                     10.0648   14.6393   11.1866 O   1 1 979.0000
      981  O                     10.4927   14.6970   11.6448 O   1 1 980.0000
      982  O                     10.7562   14.2116   12.1735 O   1 1 981.0000
      983  O                     10.7756   13.9541   11.5906 O   1 1 982.0000
      984  O                     11.0052   13.9786   10.9299 O   1 1 983.0000
      985  O                     10.3945   14.6131   11.1775 O   1 1 984.0000
      986  O                     10.5581   14.3196   10.8202 O   1 1 985.0000
      987  O                     10.7682   14.4244   10.0249 O   1 1 986.0000
      988  O                     10.3483   14.7918   10.3964 O   1 1 987.0000
      989  O                      9.7081   14.8455   10.7952 O   1 1 988.0000
      990  O                      9.4155   15.3982   10.8936 O   1 1 989.0000
      991  O                      9.3779   16.1713   11.1743 O   1 1 990.0000
      992  O                      9.1377   16.9471   11.2290 O   1 1 991.0000
      993  O                      8.6100   17.4213   10.8866 O   1 1 992.0000
      994  O                      8.6507   18.2623   10.4549 O   1 1 993.0000
      995  O                      8.5115   18.7243   10.0312 O   1 1 994.0000
      996  O                      8.0872   18.4626    9.6611 O    1 1 995.0000
      997  O                      8.0837   18.7174    8.8721 O    1 1 996.0000
      998  O                      7.7087   18.5146    8.2032 O    1 1 997.0000
      999  O                      7.6739   17.8125    8.0215 O    1 1 998.0000
     1000  O                      8.5607   17.8876    7.6677 O    1 1 999.0000
     1001  O                      9.1203   17.4490    7.1339 O    1 1 1000.0000
     1002  O                      9.2002   16.6595    6.8588 O    1 1 1001.0000
     1003  O                      9.9359   16.0894    6.7479 O    1 1 1002.0000
     1004  O                     10.2851   16.5117    6.5087 O    1 1 1003.0000
     1005  O                      9.9235   15.7776    5.9505 O    1 1 1004.0000
     1006  O                      9.1248   15.8861    5.9567 O    1 1 1005.0000
     1007  O                      9.5447   16.2722    6.0388 O    1 1 1006.0000
     1008  O                      9.8136   16.3225    6.5098 O    1 1 1007.0000
     1009  O                      9.7835   17.1461    6.9282 O    1 1 1008.0000
     1010  O                      9.8343   17.7871    6.6963 O    1 1 1009.0000
     1011  O                     10.8316   17.9423    6.9607 O    1 1 1010.0000
     1012  O                     10.4124   17.8111    6.7276 O    1 1 1011.0000
     1013  O                     10.5352   17.2719    7.0538 O    1 1 1012.0000
     1014  O                     10.3009   17.8384    7.3739 O    1 1 1013.0000
     1015  O                     10.0615   18.4075    7.2296 O    1 1 1014.0000
     1016  O                     10.6276   18.6891    7.6005 O    1 1 1015.0000
     1017  O                     10.7108   18.4825    7.0548 O    1 1 1016.0000
     1018  O                     10.7946   17.6940    7.4907 O    1 1 1017.0000
     1019  O                     10.6964   18.1548    8.1505 O    1 1 1018.0000
     1020  O                     10.3116   18.6159    8.5394 O    1 1 1019.0000
     1021  O                      9.9024   18.8648    7.9376 O    1 1 1020.0000
     1022  O                      9.3783   18.4771    7.7976 O    1 1 1021.0000
     1023  O                      9.3323   18.6536    8.2820 O    1 1 1022.0000
     1024  O                      9.3900   19.2357    8.0656 O    1 1 1023.0000
     1025  O                      8.8971   19.5842    8.8034 O    1 1 1024.0000
     1026  O                      9.2830   20.0986    8.8232 O    1 1 1025.0000
     1027  O                      9.7454   19.9340    8.3312 O    1 1 1026.0000
     1028  O                      9.9258   20.7096    8.9431 O    1 1 1027.0000
     1029  O                      9.8266   20.0640    9.0203 O    1 1 1028.0000
     1030  O                     10.6765   20.3168    8.7404 O    1 1 1029.0000
     1031  O                     10.2293   20.2757    8.3398 O    1 1 1030.0000
     1032  O                      9.6663   19.9137    8.0822 O    1 1 1031.0000
     1033  O                      9.5607   19.2606    7.4397 O    1 1 1032.0000
     1034  O                      9.0466   18.6746    6.9437 O    1 1 1033.0000
     1035  O                      8.7374   18.4751    6.3618 O    1 1 1034.0000
     1036  O                      8.4618   18.2266    5.8853 O    1 1 1035.0000
     1037  O                      8.5032   18.9914    5.8424 O    1 1 1036.0000
     1038  O                      8.9656   18.8911    5.5190 O    1 1 1037.0000
     1039  O                      8.4076   19.4053    5.4126 O    1 1 1038.0000
     1040  O                      8.7257   19.6226    4.9759 O    1 1 1039.0000
     1041  O                      9.2444   19.4640    5.4099 O    1 1 1040.0000
     1042  O                      9.5608   19.1531    5.5049 O    1 1 1041.0000
     1043  O                      9.6886   18.5417    5.7197 O    1 1 1042.0000
     1044  O                     10.6976   18.0614    6.1497 O    1 1 1043.0000
     1045  O                     10.6876   18.6171    6.0257 O    1 1 1044.0000
     1046  O                     10.0642   17.9555    5.7687 O    1 1 1045.0000
     1047  O                      9.6821   17.6310    5.7669 O    1 1 1046.0000
     1048  O                      9.2796   17.4434    5.5527 O    1 1 1047.0000
     1049  O                      8.8528   17.5279    6.0660 O    1 1 1048.0000
     1050  O                      9.1178   17.8732    6.3015 O    1 1 1049.0000
     1051  O                      9.6326   18.3301    6.4281 O    1 1 1050.0000
     1052  O                     10.1613   18.1942    6.3805 O    1 1 1051.0000
     1053  O                      9.3091   18.4161    6.0907 O    1 1 1052.0000
     1054  O                      9.1761   17.8037    5.2906 O    1 1 1053.0000
     1055  O                      8.5953   17.3053    5.3757 O    1 1 1054.0000
     1056  O                      7.9509   17.0001    4.8018 O    1 1 1055.0000
     1057  O                      7.3609   17.3973    5.1805 O    1 1 1056.0000
     1058  O                      7.0259   16.9665    4.9760 O    1 1 1057.0000
     1059  O                      7.2005   16.3288    5.1380 O    1 1 1058.0000
     1060  O                      7.2381   15.9536    5.7490 O    1 1 1059.0000
     1061  O                      7.8266   16.1491    5.2111 O    1 1 1060.0000
     1062  O                      8.4634   16.6932    4.8559 O    1 1 1061.0000
     1063  O                      8.8149   15.6795    5.2235 O    1 1 1062.0000
     1064  O                      9.0319   15.3398    6.0896 O    1 1 1063.0000
     1065  O                      9.3510   15.1099    6.9716 O    1 1 1064.0000
     1066  O                      9.7464   15.0277    7.4738 O    1 1 1065.0000
     1067  O                      9.5042   14.9205    7.9675 O    1 1 1066.0000
     1068  O                      8.8669   14.5658    8.0208 O    1 1 1067.0000
     1069  O                      8.8363   14.5475    8.5237 O    1 1 1068.0000
     1070  O                      8.7408   14.5303    9.0175 O    1 1 1069.0000
     1071  O                      9.0265   15.1245    9.1385 O    1 1 1070.0000
     1072  O                      8.3452   14.9264    9.1457 O    1 1 1071.0000
     1073  O                      8.1623   14.5524    9.0046 O    1 1 1072.0000
     1074  O                      8.0887   14.4181    8.4354 O    1 1 1073.0000
     1075  O                      7.9092   14.9652    8.0406 O    1 1 1074.0000
     1076  O                      8.1775   15.5707    7.6736 O    1 1 1075.0000
     1077  O                      7.8893   15.3050    6.9101 O    1 1 1076.0000
     1078  O                      7.1632   15.1734    6.6531 O    1 1 1077.0000
     1079  O                      6.5526   15.0361    6.8154 O    1 1 1078.0000
     1080  O                      6.9073   14.4497    6.8654 O    1 1 1079.0000
     1081  O                      7.4217   14.8549    6.5687 O    1 1 1080.0000
     1082  O                      7.2714   14.3811    6.3327 O    1 1 1081.0000
     1083  O                      7.8421   14.0755    6.5296 O    1 1 1082.0000
     1084  O                      8.5861   14.3814    6.0508 O    1 1 1083.0000
     1085  O                      7.9743   13.8548    5.9216 O    1 1 1084.0000
     1086  O                      8.4735   13.7145    6.0167 O    1 1 1085.0000
     1087  O                      8.5971   13.8936    6.3497 O    1 1 1086.0000
     1088  O                      9.0326   13.7015    6.6825 O    1 1 1087.0000
     1089  O                      8.5238   14.2824    6.8600 O    1 1 1088.0000
     1090  O                      8.9876   14.5107    6.6642 O    1 1 1089.0000
     1091  O                      9.3803   14.6716    6.2728 O    1 1 1090.0000
     1092  O                      9.2508   14.2011    6.3280 O    1 1 1091.0000
     1093  O                      9.8644   13.7928    6.2690 O    1 1 1092.0000
     1094  O                     10.0879   13.4905    6.7901 O    1 1 1093.0000
     1095  O                      9.6581   13.9427    7.0521 O    1 1 1094.0000
     1096  O                      9.4061   14.4942    7.0806 O    1 1 1095.0000
     1097  O                      9.7886   14.4814    6.5701 O    1 1 1096.0000
     1098  O                     10.3574   15.0154    6.9998 O    1 1 1097.0000
     1099  O                     10.8933   15.1659    7.7487 O    1 1 1098.0000
     1100  O                     10.4179   14.9034    8.3128 O    1 1 1099.0000
     1101  O                      9.9734   14.4314    7.5622 O    1 1 1100.0000
     1102  O                      9.3413   14.6468    7.6760 O    1 1 1101.0000
     1103  O                      9.2278   15.1393    7.8855 O    1 1 1102.0000
     1104  O                      8.8035   15.8042    7.4821 O    1 1 1103.0000
     1105  O                      8.0884   16.1811    7.0622 O    1 1 1104.0000
     1106  O                      7.4038   16.3407    6.9026 O    1 1 1105.0000
     1107  O                      7.3681   16.6045    6.5477 O    1 1 1106.0000
     1108  O                      8.1745   16.4383    6.5075 O    1 1 1107.0000
     1109  O                      8.4850   16.1546    6.2066 O    1 1 1108.0000
     1110  O                      8.5418   15.4585    6.4251 O    1 1 1109.0000
     1111  O                      8.4470   15.9200    6.8070 O    1 1 1110.0000
     1112  O                      7.7959   15.7737    6.3646 O    1 1 1111.0000
     1113  O                      7.0264   15.9597    6.1434 O    1 1 1112.0000
     1114  O                      7.0056   15.5506    6.1655 O    1 1 1113.0000
     1115  O                      7.4682   15.1680    5.9698 O    1 1 1114.0000
     1116  O                      8.0539   14.9619    6.3982 O    1 1 1115.0000
     1117  O                      7.6811   14.4122    6.9600 O    1 1 1116.0000
     1118  O                      7.2789   14.8167    7.6298 O    1 1 1117.0000
     1119  O                      7.6283   14.8919    8.1825 O    1 1 1118.0000
     1120  O                      7.4159   15.0753    9.0347 O    1 1 1119.0000
     1121  O                      7.9699   15.3712    8.7282 O    1 1 1120.0000
     1122  O                      8.5796   15.5944    8.5635 O    1 1 1121.0000
     1123  O                      9.4220   15.8800    8.6947 O    1 1 1122.0000
     1124  O                      8.8793   16.8854    8.5089 O    1 1 1123.0000
     1125  O                      8.9954   16.8328    7.8493 O    1 1 1124.0000
     1126  O                      8.3868   16.5472    7.9198 O    1 1 1125.0000
     1127  O                      8.2888   16.0366    8.2090 O    1 1 1126.0000
     1128  O                      7.6796   15.8539    8.3819 O    1 1 1127.0000
     1129  O                      7.4523   15.4364    7.7483 O    1 1 1128.0000
     1130  O                      7.5076   15.9686    7.4070 O    1 1 1129.0000
     1131  O                      7.6702   16.1013    7.8302 O    1 1 1130.0000
     1132  O                      8.2959   16.2005    7.3695 O    1 1 1131.0000
     1133  O                      8.9819   15.8685    7.2136 O    1 1 1132.0000
     1134  O                      9.1948   15.7436    6.6078 O    1 1 1133.0000
     1135  O                      9.4469   15.2662    6.8823 O    1 1 1134.0000
     1136  O                      9.3681   15.7492    7.3319 O    1 1 1135.0000
     1137  O                      9.9780   15.7491    7.0108 O    1 1 1136.0000
     1138  O                      9.7505   15.8589    7.4864 O    1 1 1137.0000
     1139  O                      9.3786   16.1172    8.1734 O    1 1 1138.0000
     1140  O                      9.3266   17.2318    7.8142 O    1 1 1139.0000
     1141  O                      9.5155   18.2663    7.3171 O    1 1 1140.0000
     1142  O                      9.8849   17.6651    7.4622 O    1 1 1141.0000
     1143  O                      9.6950   18.1769    7.6746 O    1 1 1142.0000
     1144  O                     10.3360   18.0695    8.0395 O    1 1 1143.0000
     1145  O                     10.4722   17.9855    8.7337 O    1 1 1144.0000
     1146  O                     10.2962   17.1106    8.3129 O    1 1 1145.0000
     1147  O                     10.2562   16.0500    8.3770 O    1 1 1146.0000
     1148  O                     10.3018   15.4693    8.7116 O    1 1 1147.0000
     1149  O                     10.0366   14.7045    8.5830 O    1 1 1148.0000
     1150  O                      9.8615   15.2135    8.5953 O    1 1 1149.0000
     1151  O                      9.6092   14.9111    8.8367 O    1 1 1150.0000
     1152  O                      9.7235   14.4736    9.0030 O    1 1 1151.0000
     1153  O                     10.0420   14.9691    9.4802 O    1 1 1152.0000
     1154  O                     10.2039   14.8947    9.2335 O    1 1 1153.0000
     1155  O                     10.6620   14.7659    9.1711 O    1 1 1154.0000
     1156  O                     10.4541   14.9365    9.6918 O    1 1 1155.0000
     1157  O                      9.9500   15.4781    9.8298 O    1 1 1156.0000
     1158  O                     10.4300   15.9196    9.7648 O    1 1 1157.0000
     1159  O                     10.5056   16.1510    9.3131 O    1 1 1158.0000
     1160  O                     10.1337   15.6188    9.3623 O    1 1 1159.0000
     1161  O                      9.9086   14.8507    9.8901 O    1 1 1160.0000
     1162  O                     10.0696   14.2603    9.7660 O    1 1 1161.0000
     1163  O                     10.2795   14.1844    9.0988 O    1 1 1162.0000
     1164  O                     10.6394   13.9039    9.6341 O    1 1 1163.0000
     1165  O                     11.2423   13.9224    9.6684 O    1 1 1164.0000
     1166  O                     11.1318   14.4978    9.2797 O    1 1 1165.0000
     1167  O                     11.3052   14.6168    8.7490 O    1 1 1166.0000
     1168  O                     11.9183   15.2207    8.2548 O    1 1 1167.0000
     1169  O                     12.6761   15.6180    7.9575 O    1 1 1168.0000
     1170  O                     12.1665   15.8278    8.2587 O    1 1 1169.0000
     1171  O                     11.8639   16.1285    9.0156 O    1 1 1170.0000
     1172  O                     11.5902   15.6448    8.6040 O    1 1 1171.0000
     1173  O                     11.7160   16.2004    8.6485 O    1 1 1172.0000
     1174  O                     12.2850   15.9999    8.2195 O    1 1 1173.0000
     1175  O                     11.6479   16.2488    8.3077 O    1 1 1174.0000
     1176  O                     11.0190   16.7636    8.4189 O    1 1 1175.0000
     1177  O                     10.7773   17.4397    8.3238 O    1 1 1176.0000
     1178  O                     10.2099   17.2260    7.7911 O    1 1 1177.0000
     1179  O                      9.6411   16.4968    7.5960 O    1 1 1178.0000
     1180  O                      9.2934   16.6035    7.2460 O    1 1 1179.0000
     1181  O                      8.6797   16.7892    7.2485 O    1 1 1180.0000
     1182  O                      8.2422   16.8192    7.2497 O    1 1 1181.0000
     1183  O                      8.3792   17.2983    7.7575 O    1 1 1182.0000
     1184  O                      8.4729   17.7077    8.3707 O    1 1 1183.0000
     1185  O                      9.0558   17.8240    7.9505 O    1 1 1184.0000
     1186  O                      9.5902   17.9559    8.2676 O    1 1 1185.0000
     1187  O                     10.3808   17.7700    8.2713 O    1 1 1186.0000
     1188  O                      9.3356   17.4862    8.4520 O    1 1 1187.0000
     1189  O                      8.5940   16.8414    8.2648 O    1 1 1188.0000
     1190  O                      7.7939   16.9121    7.8267 O    1 1 1189.0000
     1191  O                      7.3602   17.3375    7.8414 O    1 1 1190.0000
     1192  O                      6.9361   17.3440    8.2495 O    1 1 1191.0000
     1193  O                      7.4122   17.7256    8.3297 O    1 1 1192.0000
     1194  O                      7.6170   18.2666    8.7138 O    1 1 1193.0000
     1195  O                      7.3041   18.5839    9.2716 O    1 1 1194.0000
     1196  O                      7.6293   17.8972    9.2494 O    1 1 1195.0000
     1197  O                      7.9326   17.9936    9.9648 O    1 1 1196.0000
     1198  O                      7.4315   17.9792    9.8341 O    1 1 1197.0000
     1199  O                      7.7685   17.2241    9.7061 O    1 1 1198.0000
     1200  O                      8.0193   17.6296    9.1988 O    1 1 1199.0000
     1201  O                      7.2506   17.4531    9.1758 O    1 1 1200.0000
     1202  O                      7.4447   17.1359    8.5702 O    1 1 1201.0000
     1203  O                      7.2718   17.8914    8.7794 O    1 1 1202.0000
     1204  O                      7.8070   17.6378    8.6468 O    1 1 1203.0000
     1205  O                      8.4371   17.3374    8.6120 O    1 1 1204.0000
     1206  O                      8.2456   18.2586    8.5515 O    1 1 1205.0000
     1207  O                      8.5475   18.5024    8.0748 O    1 1 1206.0000
     1208  O                      8.7277   17.9505    8.8326 O    1 1 1207.0000
     1209  O                      9.2993   18.0482    9.0458 O    1 1 1208.0000
     1210  O                      9.4613   17.7508    9.6396 O    1 1 1209.0000
     1211  O                      8.7391   17.9483    9.7983 O    1 1 1210.0000
     1212  O                      8.9802   17.4183    9.2653 O    1 1 1211.0000
     1213  O                      8.5949   17.5043   10.2311 O   1 1 1212.0000
     1214  O                      9.1302   17.5571   10.2425 O   1 1 1213.0000
     1215  O                      9.5401   17.2256   10.0469 O   1 1 1214.0000
     1216  O                      9.1848   17.5514    9.2504 O    1 1 1215.0000
     1217  O                      8.5678   17.9845    9.3092 O    1 1 1216.0000
     1218  O                      8.4861   17.3030    9.2812 O    1 1 1217.0000
     1219  O                      8.5197   17.0350    9.7922 O    1 1 1218.0000
     1220  O                      9.0056   16.6032    9.5034 O    1 1 1219.0000
     1221  O                      8.7250   16.3420    9.0025 O    1 1 1220.0000
     1222  O                      8.2561   16.5815    8.8496 O    1 1 1221.0000
     1223  O                      7.7831   16.7433    8.2291 O    1 1 1222.0000
     1224  O                      7.6120   16.9793    7.2211 O    1 1 1223.0000
     1225  O                      7.1460   16.8750    8.0422 O    1 1 1224.0000
     1226  O                      6.8433   16.4911    7.6611 O    1 1 1225.0000
     1227  O                      7.0009   16.1525    8.0046 O    1 1 1226.0000
     1228  O                      7.2677   16.0364    8.6214 O    1 1 1227.0000
     1229  O                      7.4660   15.8668    9.1685 O    1 1 1228.0000
     1230  O                      8.0989   15.7404    9.2001 O    1 1 1229.0000
     1231  O                      8.4282   16.0375    9.0524 O    1 1 1230.0000
     1232  O                      9.2078   16.3173    8.6461 O    1 1 1231.0000
     1233  O                      8.7671   16.0778    9.2947 O    1 1 1232.0000
     1234  O                      8.4372   15.9805    9.8742 O    1 1 1233.0000
     1235  O                      8.1525   15.7099   10.5477 O   1 1 1234.0000
     1236  O                      8.4215   16.6820   10.7375 O   1 1 1235.0000
     1237  O                      8.8161   16.6184   10.3262 O   1 1 1236.0000
     1238  O                      9.6814   16.4232    9.9784 O    1 1 1237.0000
     1239  O                      9.8989   17.0117    9.3982 O    1 1 1238.0000
     1240  O                      9.4510   16.9198    9.2192 O    1 1 1239.0000
     1241  O                      9.0822   16.8455    9.0865 O    1 1 1240.0000
     1242  O                      8.2882   16.7501    9.1018 O    1 1 1241.0000
     1243  O                      8.2242   16.4935    9.5319 O    1 1 1242.0000
     1244  O                      8.8020   16.5000    9.8152 O    1 1 1243.0000
     1245  O                      9.4025   16.5503   10.1867 O   1 1 1244.0000
     1246  O                     10.1129   16.5588   10.1107 O   1 1 1245.0000
     1247  O                      9.3754   15.9508    9.5167 O    1 1 1246.0000
     1248  O                      9.1164   15.3988    9.8228 O    1 1 1247.0000
     1249  O                      9.1395   14.8037   10.0407 O   1 1 1248.0000
     1250  O                      8.9531   15.4960   10.0690 O   1 1 1249.0000
     1251  O                      8.6874   15.3381    9.2365 O    1 1 1250.0000
     1252  O                      9.1827   15.4798    8.6976 O    1 1 1251.0000
     1253  O                      8.6943   15.9332    8.1151 O    1 1 1252.0000
     1254  O                      8.6539   15.2388    8.0414 O    1 1 1253.0000
     1255  O                      9.0448   15.5532    8.3246 O    1 1 1254.0000
     1256  O                      9.6210   15.6813    8.1013 O    1 1 1255.0000
     1257  O                     10.1775   15.4193    8.0397 O    1 1 1256.0000
     1258  O                     10.7329   15.7957    7.2310 O    1 1 1257.0000
     1259  O                     10.9745   15.4756    6.4491 O    1 1 1258.0000
     1260  O                     10.3619   15.6077    7.2554 O    1 1 1259.0000
     1261  O                      9.9434   16.2828    7.9085 O    1 1 1260.0000
     1262  O                     10.2996   16.6539    8.1132 O    1 1 1261.0000
     1263  O                     10.6477   16.6509    7.4979 O    1 1 1262.0000
     1264  O                     10.7455   16.7566    6.6572 O    1 1 1263.0000
     1265  O                     10.8679   17.3564    6.7658 O    1 1 1264.0000
     1266  O                     11.3951   17.2763    6.1272 O    1 1 1265.0000
     1267  O                     10.6730   17.2671    6.0810 O    1 1 1266.0000
     1268  O                      9.9398   17.2350    6.4270 O    1 1 1267.0000
     1269  O                      9.4844   17.0776    6.0361 O    1 1 1268.0000
     1270  O                      8.9293   17.3095    6.5667 O    1 1 1269.0000
     1271  O                      8.2596   17.6946    6.5380 O    1 1 1270.0000
     1272  O                      8.4580   17.5472    7.2666 O    1 1 1271.0000
     1273  O                      7.7742   17.7800    6.8847 O    1 1 1272.0000
     1274  O                      7.3988   18.0747    7.2827 O    1 1 1273.0000
     1275  O                      7.7109   18.2407    7.6559 O    1 1 1274.0000
     1276  O                      8.0432   18.0854    7.1680 O    1 1 1275.0000
     1277  O                      7.5928   18.3283    6.7539 O    1 1 1276.0000
     1278  O                      7.9066   18.7969    7.3162 O    1 1 1277.0000
     1279  O                      7.8736   19.3233    7.0251 O    1 1 1278.0000
     1280  O                      7.3024   19.5073    7.4908 O    1 1 1279.0000
     1281  O                      7.0245   19.5540    8.0270 O    1 1 1280.0000
     1282  O                      7.6793   19.3528    7.9551 O    1 1 1281.0000
     1283  O                      7.8132   19.4703    8.4136 O    1 1 1282.0000
     1284  O                      8.2586   19.3742    9.0511 O    1 1 1283.0000
     1285  O                      8.7825   19.2296    8.5003 O    1 1 1284.0000
     1286  O                      9.0375   18.9700    7.6976 O    1 1 1285.0000
     1287  O                      8.6062   18.5075    7.4615 O    1 1 1286.0000
     1288  O                      9.0810   18.1649    7.0353 O    1 1 1287.0000
     1289  O                      9.6028   17.4778    7.2024 O    1 1 1288.0000
     1290  O                     10.0900   16.7531    7.1730 O    1 1 1289.0000
     1291  O                     11.0272   16.4796    7.1664 O    1 1 1290.0000
     1292  O                     11.4603   15.8573    6.9156 O    1 1 1291.0000
     1293  O                     11.4306   16.7420    6.4233 O    1 1 1292.0000
     1294  O                     11.4747   17.0431    7.1264 O    1 1 1293.0000
     1295  O                     11.6157   16.1558    7.3572 O    1 1 1294.0000
     1296  O                     11.5392   15.9007    7.9339 O    1 1 1295.0000
     1297  O                     11.9325   15.6204    7.5480 O    1 1 1296.0000
     1298  O                     12.0208   15.1620    8.1954 O    1 1 1297.0000
     1299  O                     11.7022   15.1827    7.2534 O    1 1 1298.0000
     1300  O                     12.3869   14.9505    7.9728 O    1 1 1299.0000
     1301  O                     12.6730   14.4811    7.9868 O    1 1 1300.0000
     1302  O                     11.6176   14.6615    7.8858 O    1 1 1301.0000
     1303  O                     12.1144   14.2398    7.8574 O    1 1 1302.0000
     1304  O                     11.7261   14.0845    8.2988 O    1 1 1303.0000
     1305  O                     11.0426   13.8383    7.9755 O    1 1 1304.0000
     1306  O                     10.8939   14.1223    7.5671 O    1 1 1305.0000
     1307  O                     10.5279   14.7124    7.7403 O    1 1 1306.0000
     1308  O                     10.7958   15.2507    8.3251 O    1 1 1307.0000
     1309  O                     10.9566   15.8572    8.8722 O    1 1 1308.0000
     1310  O                     11.2272   15.2070    8.1286 O    1 1 1309.0000
     1311  O                     11.2654   15.6868    7.8269 O    1 1 1310.0000
     1312  O                     11.5917   16.2755    7.5714 O    1 1 1311.0000
     1313  O                     11.1268   16.4819    8.1760 O    1 1 1312.0000
     1314  O                     10.8185   17.2706    7.7482 O    1 1 1313.0000
     1315  O                     10.8678   16.5785    8.3462 O    1 1 1314.0000
     1316  O                     11.2036   16.5308    9.0701 O    1 1 1315.0000
     1317  O                     11.5594   16.5480    9.5810 O    1 1 1316.0000
     1318  O                     11.8015   17.0482    9.8472 O    1 1 1317.0000
     1319  O                     12.0605   16.7742   10.2840 O   1 1 1318.0000
     1320  O                     12.2215   16.9096    9.7521 O    1 1 1319.0000
     1321  O                     12.5558   17.4267    9.4492 O    1 1 1320.0000
     1322  O                     13.6221   16.4845    9.1009 O    1 1 1321.0000
     1323  O                     13.4482   16.8346    9.6407 O    1 1 1322.0000
     1324  O                     12.8551   17.0170    9.8893 O    1 1 1323.0000
     1325  O                     12.9511   16.9484   10.7323 O   1 1 1324.0000
     1326  O                     12.8781   17.4901   10.7923 O   1 1 1325.0000
     1327  O                     12.0065   17.4200   10.2962 O   1 1 1326.0000
     1328  O                     11.9362   17.6643   10.6126 O   1 1 1327.0000
     1329  O                     11.2620   18.0957   10.4839 O   1 1 1328.0000
     1330  O                     10.5199   18.5300   10.0095 O   1 1 1329.0000
     1331  O                      9.7618   17.9394   10.0105 O   1 1 1330.0000
     1332  O                      9.6267   18.6098   10.3993 O   1 1 1331.0000
     1333  O                      9.2357   18.9596   10.2547 O   1 1 1332.0000
     1334  O                      9.3614   18.5558    9.4058 O    1 1 1333.0000
     1335  O                      8.8298   18.7737    9.1866 O    1 1 1334.0000
     1336  O                      8.8257   19.0225    9.4441 O    1 1 1335.0000
     1337  O                      9.2706   19.1077    9.1217 O    1 1 1336.0000
     1338  O                      9.3663   18.5616    9.8796 O    1 1 1337.0000
     1339  O                      9.2903   19.2066    9.9208 O    1 1 1338.0000
     1340  O                      9.3995   19.4682    9.4243 O    1 1 1339.0000
     1341  O                      9.9820   19.0907    8.9370 O    1 1 1340.0000
     1342  O                     10.0720   18.2003    9.1913 O    1 1 1341.0000
     1343  O                     10.4600   17.4771    9.1014 O    1 1 1342.0000
     1344  O                     10.1186   17.6024    8.6615 O    1 1 1343.0000
     1345  O                      9.6206   16.9807    8.4471 O    1 1 1344.0000
     1346  O                      9.9814   17.2769    8.8080 O    1 1 1345.0000
     1347  O                     10.7403   17.1273    8.7893 O    1 1 1346.0000
     1348  O                     11.3895   17.0009    8.5165 O    1 1 1347.0000
     1349  O                     12.2734   16.7043    8.6195 O    1 1 1348.0000
     1350  O                     12.8711   17.0803    8.7409 O    1 1 1349.0000
     1351  O                     12.0646   16.7379    7.9869 O    1 1 1350.0000
     1352  O                     11.8155   16.2436    6.8841 O    1 1 1351.0000
     1353  O                     11.8524   15.4621    6.3690 O    1 1 1352.0000
     1354  O                     11.4852   14.9074    6.1067 O    1 1 1353.0000
     1355  O                     11.4890   14.1971    6.6554 O    1 1 1354.0000
     1356  O                     11.8533   14.2921    7.1694 O    1 1 1355.0000
     1357  O                     12.2316   14.2184    7.1800 O    1 1 1356.0000
     1358  O                     12.2474   14.7769    7.1026 O    1 1 1357.0000
     1359  O                     12.0446   14.8380    6.5014 O    1 1 1358.0000
     1360  O                     12.6481   14.9286    6.6985 O    1 1 1359.0000
     1361  O                     12.3776   14.6776    6.1133 O    1 1 1360.0000
     1362  O                     12.9776   15.0613    5.9377 O    1 1 1361.0000
     1363  O                     13.3732   14.6580    5.9525 O    1 1 1362.0000
     1364  O                     13.8343   14.8391    5.8978 O    1 1 1363.0000
     1365  O                     13.9856   15.2125    5.5420 O    1 1 1364.0000
     1366  O                     14.3232   14.8287    5.3281 O    1 1 1365.0000
     1367  O                     14.2258   14.4787    5.8400 O    1 1 1366.0000
     1368  O                     13.7993   14.1468    5.4422 O    1 1 1367.0000
     1369  O                     14.1934   14.0249    5.4374 O    1 1 1368.0000
     1370  O                     13.5620   14.0410    6.1623 O    1 1 1369.0000
     1371  O                     12.6876   14.4551    6.8143 O    1 1 1370.0000
     1372  O                     13.0394   15.4982    7.3726 O    1 1 1371.0000
     1373  O                     13.6356   15.6351    7.3499 O    1 1 1372.0000
     1374  O                     13.2954   16.0363    7.5527 O    1 1 1373.0000
     1375  O                     13.3988   16.5222    7.0079 O    1 1 1374.0000
     1376  O                     14.1236   16.2654    6.7196 O    1 1 1375.0000
     1377  O                     14.1457   15.2758    6.6455 O    1 1 1376.0000
     1378  O                     14.3155   14.9881    5.9925 O    1 1 1377.0000
     1379  O                     14.0451   14.8168    6.5224 O    1 1 1378.0000
     1380  O                     13.5984   15.2178    6.6189 O    1 1 1379.0000
     1381  O                     13.8895   15.4088    6.1359 O    1 1 1380.0000
     1382  O                     13.3617   15.4878    6.4531 O    1 1 1381.0000
     1383  O                     13.1365   16.1768    6.5346 O    1 1 1382.0000
     1384  O                     13.3331   15.7199    6.8052 O    1 1 1383.0000
     1385  O                     13.6336   15.0796    7.2430 O    1 1 1384.0000
     1386  O                     13.1627   14.7560    6.9939 O    1 1 1385.0000
     1387  O                     12.7876   14.8676    7.5370 O    1 1 1386.0000
     1388  O                     13.0638   15.1305    7.8165 O    1 1 1387.0000
     1389  O                     13.5247   15.1193    8.6026 O    1 1 1388.0000
     1390  O                     13.7161   15.2355    9.4371 O    1 1 1389.0000
     1391  O                     13.7976   15.5891   10.5174 O   1 1 1390.0000
     1392  O                     13.7362   15.0454   10.8094 O   1 1 1391.0000
     1393  O                     14.0936   15.1922   10.1320 O   1 1 1392.0000
     1394  O                     13.2694   15.5536   10.0119 O   1 1 1393.0000
     1395  O                     13.1826   16.2521   10.0513 O   1 1 1394.0000
     1396  O                     13.3437   16.8405   10.3991 O   1 1 1395.0000
     1397  O                     13.5732   17.4157   10.3689 O   1 1 1396.0000
     1398  O                     12.6677   17.5149   10.4283 O   1 1 1397.0000
     1399  O                     12.7037   17.5423    9.8557 O    1 1 1398.0000
     1400  O                     12.6236   17.8666    9.1908 O    1 1 1399.0000
     1401  O                     13.4016   17.6776    9.8069 O    1 1 1400.0000
     1402  O                     14.1346   17.4623   10.2760 O   1 1 1401.0000
     1403  O                     14.3112   17.2140   10.0225 O   1 1 1402.0000
     1404  O                     14.6333   17.2731   10.1927 O   1 1 1403.0000
     1405  O                     14.4487   16.8429   10.1155 O   1 1 1404.0000
     1406  O                     14.5895   16.6263    9.5911 O    1 1 1405.0000
     1407  O                     13.9384   16.0903    9.9288 O    1 1 1406.0000
     1408  O                     13.4993   15.9487   10.3453 O   1 1 1407.0000
     1409  O                     13.7592   16.7457    9.9265 O    1 1 1408.0000
     1410  O                     13.9254   17.2515    9.2419 O    1 1 1409.0000
     1411  O                     14.0013   17.5192    8.3573 O    1 1 1410.0000
     1412  O                     13.9232   17.0497    7.9561 O    1 1 1411.0000
     1413  O                     14.4065   17.4602    8.3790 O    1 1 1412.0000
     1414  O                     13.8063   17.6360    8.4203 O    1 1 1413.0000
     1415  O                     13.8615   18.3194    7.8278 O    1 1 1414.0000
     1416  O                     14.0055   17.8116    7.6029 O    1 1 1415.0000
     1417  O                     14.7262   18.0186    7.5026 O    1 1 1416.0000
     1418  O                     14.9656   18.5369    7.7250 O    1 1 1417.0000
     1419  O                     14.7588   19.0717    7.6370 O    1 1 1418.0000
     1420  O                     14.4510   18.5864    8.0326 O    1 1 1419.0000
     1421  O                     14.3515   18.1064    8.2687 O    1 1 1420.0000
     1422  O                     14.9358   18.3301    8.6126 O    1 1 1421.0000
     1423  O                     15.5052   18.4299    8.2596 O    1 1 1422.0000
     1424  O                     15.0658   18.1610    8.0772 O    1 1 1423.0000
     1425  O                     14.8227   17.6491    7.9594 O    1 1 1424.0000
     1426  O                     14.2157   17.3439    7.7924 O    1 1 1425.0000
     1427  O                     13.7574   16.7446    7.3615 O    1 1 1426.0000
     1428  O                     14.3753   16.6645    7.3092 O    1 1 1427.0000
     1429  O                     14.5859   16.7051    6.4859 O    1 1 1428.0000
     1430  O                     14.6254   16.4645    6.0778 O    1 1 1429.0000
     1431  O                     15.1987   16.5277    5.6167 O    1 1 1430.0000
     1432  O                     15.1532   17.0712    5.7203 O    1 1 1431.0000
     1433  O                     14.5252   16.9753    6.2323 O    1 1 1432.0000
     1434  O                     14.3888   16.5003    5.9725 O    1 1 1433.0000
     1435  O                     14.6541   17.2781    5.6789 O    1 1 1434.0000
     1436  O                     15.0026   17.5619    6.0158 O    1 1 1435.0000
     1437  O                     15.5050   17.1154    6.0039 O    1 1 1436.0000
     1438  O                     14.8380   16.8662    6.5699 O    1 1 1437.0000
     1439  O                     15.1403   16.2047    6.2659 O    1 1 1438.0000
     1440  O                     15.0811   16.9890    6.2794 O    1 1 1439.0000
     1441  O                     15.7467   17.0570    6.4209 O    1 1 1440.0000
     1442  O                     15.4899   16.7588    6.7079 O    1 1 1441.0000
     1443  O                     15.7340   16.3945    7.0703 O    1 1 1442.0000
     1444  O                     15.2783   15.8266    6.8196 O    1 1 1443.0000
     1445  O                     14.8682   15.8898    6.8395 O    1 1 1444.0000
     1446  O                     14.6104   15.6715    7.3922 O    1 1 1445.0000
     1447  O                     14.4858   15.9744    8.0274 O    1 1 1446.0000
     1448  O                     13.8496   16.0628    7.8405 O    1 1 1447.0000
     1449  O                     13.2885   15.8084    8.1835 O    1 1 1448.0000
     1450  O                     13.7336   15.7184    8.5588 O    1 1 1449.0000
     1451  O                     13.3276   15.5638    9.0149 O    1 1 1450.0000
     1452  O                     13.1682   15.0912    9.2869 O    1 1 1451.0000
     1453  O                     12.7639   15.1586    8.6753 O    1 1 1452.0000
     1454  O                     12.4950   14.9125    8.8896 O    1 1 1453.0000
     1455  O                     13.1309   15.2645    8.6741 O    1 1 1454.0000
     1456  O                     13.8510   14.9838    8.4338 O    1 1 1455.0000
     1457  O                     14.1708   15.2815    8.0811 O    1 1 1456.0000
     1458  O                     14.9900   15.4083    7.8787 O    1 1 1457.0000
     1459  O                     15.3301   15.8561    8.0400 O    1 1 1458.0000
     1460  O                     15.3008   16.4382    8.5329 O    1 1 1459.0000
     1461  O                     14.7456   16.1740    8.4387 O    1 1 1460.0000
     1462  O                     14.5427   16.2593    9.0589 O    1 1 1461.0000
     1463  O                     14.3305   16.2961    8.1144 O    1 1 1462.0000
     1464  O                     13.9405   16.1335    8.8040 O    1 1 1463.0000
     1465  O                     13.6902   16.1692    9.0939 O    1 1 1464.0000
     1466  O                     14.1462   16.4531    9.4436 O    1 1 1465.0000
     1467  O                     14.4104   16.1879   10.0235 O   1 1 1466.0000
     1468  O                     14.3961   15.8140    9.5317 O    1 1 1467.0000
     1469  O                     13.9859   15.5131    9.6787 O    1 1 1468.0000
     1470  O                     13.2967   15.0954   10.1734 O   1 1 1469.0000
     1471  O                     12.8513   15.2410   10.6881 O   1 1 1470.0000
     1472  O                     12.7248   15.0169   11.4463 O   1 1 1471.0000
     1473  O                     13.1520   14.6419   11.8896 O   1 1 1472.0000
     1474  O                     13.0440   14.8492   11.1405 O   1 1 1473.0000
     1475  O                     13.1699   14.7095   11.3063 O   1 1 1474.0000
     1476  O                     13.5317   13.9897   11.3324 O   1 1 1475.0000
     1477  O                     13.5314   14.5898   10.9625 O   1 1 1476.0000
     1478  O                     13.5322   14.6521   10.3333 O   1 1 1477.0000
     1479  O                     12.8027   14.8479   10.4835 O   1 1 1478.0000
     1480  O                     12.2750   14.6702   10.4230 O   1 1 1479.0000
     1481  O                     12.3150   14.1956   11.0148 O   1 1 1480.0000
     1482  O                     12.1393   14.2820   11.6031 O   1 1 1481.0000
     1483  O                     11.8399   14.2334   12.2941 O   1 1 1482.0000
     1484  O                     11.3446   14.3008   11.9798 O   1 1 1483.0000
     1485  O                     11.1562   14.7381   11.4606 O   1 1 1484.0000
     1486  O                     11.8436   14.8205   11.6538 O   1 1 1485.0000
     1487  O                     11.6269   15.0546   11.8097 O   1 1 1486.0000
     1488  O                     11.0887   15.6214   11.8537 O   1 1 1487.0000
     1489  O                     11.1414   15.7074   11.4032 O   1 1 1488.0000
     1490  O                     10.8866   15.4421   11.0214 O   1 1 1489.0000
     1491  O                     11.0247   14.6675   10.6965 O   1 1 1490.0000
     1492  O                     11.3392   14.2830   10.1984 O   1 1 1491.0000
     1493  O                     11.4062   14.9850   10.5727 O   1 1 1492.0000
     1494  O                     11.9717   14.7432   10.9106 O   1 1 1493.0000
     1495  O                     12.0696   15.4117   11.4002 O   1 1 1494.0000
     1496  O                     12.3609   15.5736   11.6224 O   1 1 1495.0000
     1497  O                     12.7730   16.0031   11.3179 O   1 1 1496.0000
     1498  O                     13.0754   15.6153   11.6093 O   1 1 1497.0000
     1499  O                     13.6069   15.7890   11.2689 O   1 1 1498.0000
     1500  O                     13.1075   15.6718   10.8762 O   1 1 1499.0000
     1501  O                     12.8782   16.4673   10.8595 O   1 1 1500.0000
     1502  O                     12.1345   16.8472   11.1023 O   1 1 1501.0000
     1503  O                     11.6868   17.1302   11.1847 O   1 1 1502.0000
     1504  O                     11.5471   17.4599   11.5863 O   1 1 1503.0000
     1505  O                     11.4551   17.0528   12.1145 O   1 1 1504.0000
     1506  O                     11.3584   16.5719   12.2566 O   1 1 1505.0000
     1507  O                     11.1386   16.6169   11.7201 O   1 1 1506.0000
     1508  O                     11.3916   16.2958   11.1891 O   1 1 1507.0000
     1509  O                     11.8484   16.7742   10.7379 O   1 1 1508.0000
     1510  O                     12.0976   17.3400   10.9249 O   1 1 1509.0000
     1511  O                     12.2055   18.0143   11.0292 O   1 1 1510.0000
     1512  O                     12.0238   17.9469   11.6395 O   1 1 1511.0000
     1513  O                     11.7752   17.4711   12.0867 O   1 1 1512.0000
     1514  O                     12.4969   17.3085   11.6092 O   1 1 1513.0000
     1515  O                     12.6344   16.7165   11.3975 O   1 1 1514.0000
     1516  O                     12.4878   16.2553   11.5337 O   1 1 1515.0000
     1517  O                     12.0604   16.8364   11.7703 O   1 1 1516.0000
     1518  O                     11.9428   16.3113   11.8396 O   1 1 1517.0000
     1519  O                     11.8030   16.3030   11.2065 O   1 1 1518.0000
     1520  O                     11.9342   15.9966   11.1845 O   1 1 1519.0000
     1521  O                     12.3366   15.7373   10.7311 O   1 1 1520.0000
     1522  O                     11.6108   15.7916   10.6972 O   1 1 1521.0000
     1523  O                     11.9428   16.1032   10.4727 O   1 1 1522.0000
     1524  O                     12.7448   16.1322   10.5477 O   1 1 1523.0000
     1525  O                     12.7024   16.2564   10.0047 O   1 1 1524.0000
     1526  O                     12.9945   15.8517    9.4251 O    1 1 1525.0000
     1527  O                     12.9527   15.9469    8.9280 O    1 1 1526.0000
     1528  O                     12.9060   16.1209    8.1651 O    1 1 1527.0000
     1529  O                     13.1503   16.4431    8.1437 O    1 1 1528.0000
     1530  O                     13.1734   16.5638    8.5360 O    1 1 1529.0000
     1531  O                     13.4141   17.1299    8.6002 O    1 1 1530.0000
     1532  O                     12.9960   16.8940    9.2083 O    1 1 1531.0000
     1533  O                     12.5642   16.3672    8.9387 O    1 1 1532.0000
     1534  O                     12.2679   16.2061    9.4718 O    1 1 1533.0000
     1535  O                     11.9085   16.3584    9.9234 O    1 1 1534.0000
     1536  O                     11.7226   15.6969    9.7064 O    1 1 1535.0000
     1537  O                     10.9626   15.3069    9.2283 O    1 1 1536.0000
     1538  O                     11.1363   15.9648    9.9235 O    1 1 1537.0000
     1539  O                     11.4013   15.5171    9.9177 O    1 1 1538.0000
     1540  O                     11.0689   15.4919   10.6603 O   1 1 1539.0000
     1541  O                     11.1053   16.0386   10.3729 O   1 1 1540.0000
     1542  O                     10.6276   15.3844   10.1944 O   1 1 1541.0000
     1543  O                     11.0051   15.1909    9.9190 O    1 1 1542.0000
     1544  O                     11.9735   14.9928   10.2260 O   1 1 1543.0000
     1545  O                     11.4523   14.7650    9.7783 O    1 1 1544.0000
     1546  O                     11.2178   15.2709    9.4750 O    1 1 1545.0000
     1547  O                     11.1322   15.2811    8.8692 O    1 1 1546.0000
     1548  O                     11.7348   14.8937    8.7951 O    1 1 1547.0000
     1549  O                     11.7018   14.6693    9.2959 O    1 1 1548.0000
     1550  O                     11.9642   14.3596    8.8568 O    1 1 1549.0000
     1551  O                     12.2060   14.3960    9.5623 O    1 1 1550.0000
     1552  O                     12.5985   15.0415    9.9667 O    1 1 1551.0000
     1553  O                     12.3215   15.3140   10.4633 O   1 1 1552.0000
     1554  O                     12.4958   15.7616   10.0802 O   1 1 1553.0000
     1555  O                     12.1235   15.2446    9.8461 O    1 1 1554.0000
     1556  O                     12.6782   15.5152    9.3864 O    1 1 1555.0000
     1557  O                     12.1829   15.3247    9.2950 O    1 1 1556.0000
     1558  O                     12.1207   15.8365    8.9441 O    1 1 1557.0000
     1559  O                     11.4217   16.2720    9.2656 O    1 1 1558.0000
     1560  O                     10.9918   16.8671    9.1950 O    1 1 1559.0000
     1561  O                     10.8983   16.5542    9.8985 O    1 1 1560.0000
     1562  O                     10.7839   16.8776   10.7058 O   1 1 1561.0000
     1563  O                     10.3785   17.3460   10.8639 O   1 1 1562.0000
     1564  O                     10.1205   17.0784   11.5311 O   1 1 1563.0000
     1565  O                     10.4980   17.4387   11.8012 O   1 1 1564.0000
     1566  O                     10.9630   17.4934   11.3215 O   1 1 1565.0000
     1567  O                     10.3202   17.7717   11.3190 O   1 1 1566.0000
     1568  O                      9.8015   17.6567   10.8253 O   1 1 1567.0000
     1569  O                      9.2382   17.7749   10.6173 O   1 1 1568.0000
     1570  O                      9.1750   18.1651   11.1687 O   1 1 1569.0000
     1571  O                     10.0082   18.2543   10.6989 O   1 1 1570.0000
     1572  O                      9.8179   18.5552   11.0589 O   1 1 1571.0000
     1573  O                     10.3247   19.1194   10.7643 O   1 1 1572.0000
     1574  O                     10.0499   19.1002   10.0437 O   1 1 1573.0000
     1575  O                     10.2280   19.6581   10.0990 O   1 1 1574.0000
     1576  O                      9.7459   19.6836    9.9796 O    1 1 1575.0000
     1577  O                      9.9615   19.3654    9.5457 O    1 1 1576.0000
     1578  O                     10.1236   18.5940    9.6604 O    1 1 1577.0000
     1579  O                     10.7204   17.4548    9.8434 O    1 1 1578.0000
     1580  O                     10.8819   18.2423   10.6322 O   1 1 1579.0000
     1581  O                     10.5581   18.5819   11.1235 O   1 1 1580.0000
     1582  O                     11.1902   19.1132   10.8849 O   1 1 1581.0000
     1583  O                     11.3463   19.7578   10.9411 O   1 1 1582.0000
     1584  O                     11.7968   20.1729   10.8560 O   1 1 1583.0000
     1585  O                     12.2148   20.7471   10.2631 O   1 1 1584.0000
     1586  O                     12.0715   20.3862   10.0994 O   1 1 1585.0000
     1587  O                     12.0599   19.7990   10.2859 O   1 1 1586.0000
     1588  O                     11.8418   19.5535    9.5760 O    1 1 1587.0000
     1589  O                     11.8047   20.2168    9.2373 O    1 1 1588.0000
     1590  O                     11.4771   20.3897    8.8369 O    1 1 1589.0000
     1591  O                     11.0516   20.3708    8.2697 O    1 1 1590.0000
     1592  O                     11.0690   20.6385    7.6104 O    1 1 1591.0000
     1593  O                     10.6430   20.4124    6.9196 O    1 1 1592.0000
     1594  O                     10.3166   21.1101    7.2962 O    1 1 1593.0000
     1595  O                     10.1689   21.1317    7.8753 O    1 1 1594.0000
     1596  O                      9.7547   20.3816    7.7487 O    1 1 1595.0000
     1597  O                      9.3972   20.8776    8.0827 O    1 1 1596.0000
     1598  O                      9.4186   21.6798    7.9946 O    1 1 1597.0000
     1599  O                      9.6787   21.7875    7.6820 O    1 1 1598.0000
     1600  O                      9.7958   21.4858    7.0524 O    1 1 1599.0000
     1601  O                     10.0187   21.3870    6.3894 O    1 1 1600.0000
     1602  O                     10.3322   21.5816    5.9166 O    1 1 1601.0000
     1603  O                     10.8158   21.1744    5.6025 O    1 1 1602.0000
     1604  O                     10.8392   20.7064    5.1716 O    1 1 1603.0000
     1605  O                     10.6051   21.3437    5.1393 O    1 1 1604.0000
     1606  O                     10.3192   21.3732    4.6347 O    1 1 1605.0000
     1607  O                      9.8867   20.9436    5.4047 O    1 1 1606.0000
     1608  O                      9.5064   20.8514    6.1331 O    1 1 1607.0000
     1609  O                      9.8552   20.6090    6.9985 O    1 1 1608.0000
     1610  O                     10.0974   20.5683    7.3810 O    1 1 1609.0000
     1611  O                     10.4684   19.9548    7.9327 O    1 1 1610.0000
     1612  O                     11.1767   19.6376    8.2895 O    1 1 1611.0000
     1613  O                     11.8834   18.7961    8.8059 O    1 1 1612.0000
     1614  O                     11.8906   18.1847    9.4312 O    1 1 1613.0000
     1615  O                     11.9115   18.6573    9.7114 O    1 1 1614.0000
     1616  O                     11.4086   18.5203    9.4909 O    1 1 1615.0000
     1617  O                     11.6191   18.0394    9.8213 O    1 1 1616.0000
     1618  O                     11.6131   17.6695   10.0487 O   1 1 1617.0000
     1619  O                     11.0871   17.7098   10.6993 O   1 1 1618.0000
     1620  O                     10.7296   17.4767   10.4665 O   1 1 1619.0000
     1621  O                     11.0156   18.1986    9.8216 O    1 1 1620.0000
     1622  O                     11.0354   18.0288    9.2903 O    1 1 1621.0000
     1623  O                     10.9299   17.1017    9.6082 O    1 1 1622.0000
     1624  O                     11.6735   17.2085    9.1040 O    1 1 1623.0000
     1625  O                     12.2265   17.4779    8.8282 O    1 1 1624.0000
     1626  O                     12.2862   18.0804    8.3834 O    1 1 1625.0000
     1627  O                     12.1633   18.1633    8.8285 O    1 1 1626.0000
     1628  O                     11.3318   17.7231    8.5747 O    1 1 1627.0000
     1629  O                     11.9194   17.6855    8.7616 O    1 1 1628.0000
     1630  O                     11.5357   17.2758    9.1980 O    1 1 1629.0000
     1631  O                     11.8461   17.5721    9.4153 O    1 1 1630.0000
     1632  O                     11.5084   17.2091   10.0872 O   1 1 1631.0000
     1633  O                     11.2611   16.7538   10.4863 O   1 1 1632.0000
     1634  O                     10.9612   16.7412   11.2088 O   1 1 1633.0000
     1635  O                     10.5429   16.6668   11.9923 O   1 1 1634.0000
     1636  O                     10.0313   16.5749   12.3039 O   1 1 1635.0000
     1637  O                     10.1422   16.5056   11.7561 O   1 1 1636.0000
     1638  O                     10.7459   16.3968   11.5210 O   1 1 1637.0000
     1639  O                     10.1777   16.4664   11.0071 O   1 1 1638.0000
     1640  O                      9.4920   16.2772   10.6553 O   1 1 1639.0000
     1641  O                      9.8901   17.0035   10.6020 O   1 1 1640.0000
     1642  O                      9.9978   17.4273    9.9844 O    1 1 1641.0000
     1643  O                     10.5047   16.6995   10.0921 O   1 1 1642.0000
     1644  O                     10.2518   16.6690    9.5688 O    1 1 1643.0000
     1645  O                     10.2402   17.3979    9.4162 O    1 1 1644.0000
     1646  O                     10.8390   17.8480    9.4968 O    1 1 1645.0000
     1647  O                     10.8082   18.8193    9.9931 O    1 1 1646.0000
     1648  O                     11.0792   19.0055   10.5407 O   1 1 1647.0000
     1649  O                     11.4624   19.0864   10.1786 O   1 1 1648.0000
     1650  O                     11.8058   18.2835   10.2410 O   1 1 1649.0000
     1651  O                     12.5546   18.3367   10.3334 O   1 1 1650.0000
     1652  O                     13.0130   18.5244   10.3769 O   1 1 1651.0000
     1653  O                     12.1494   18.5688   10.7603 O   1 1 1652.0000
     1654  O                     12.6543   18.7693   10.9941 O   1 1 1653.0000
     1655  O                     12.8186   19.0543   10.7163 O   1 1 1654.0000
     1656  O                     12.9323   18.4060   11.4174 O   1 1 1655.0000
     1657  O                     12.2433   18.5323   11.3273 O   1 1 1656.0000
     1658  O                     11.6459   18.5293   11.0583 O   1 1 1657.0000
     1659  O                     11.5145   18.8880   10.3270 O   1 1 1658.0000
     1660  O                     11.4605   18.4147   11.0159 O   1 1 1659.0000
     1661  O                     11.1313   18.7115   11.4322 O   1 1 1660.0000
     1662  O                     10.8262   18.2663   11.5465 O   1 1 1661.0000
     1663  O                     10.8052   18.1534   11.0151 O   1 1 1662.0000
     1664  O                     10.3857   17.8251   10.3709 O   1 1 1663.0000
     1665  O                     10.1707   18.0339    9.8253 O    1 1 1664.0000
     1666  O                     10.5479   18.3644    9.2008 O    1 1 1665.0000
     1667  O                     11.1193   18.8518    8.4358 O    1 1 1666.0000
     1668  O                     10.7458   19.4770    9.1597 O    1 1 1667.0000
     1669  O                     10.6017   18.7774    9.2792 O    1 1 1668.0000
     1670  O                     11.4027   19.0975    9.4309 O    1 1 1669.0000
     1671  O                     11.7752   19.5187    8.9640 O    1 1 1670.0000
     1672  O                     12.4774   20.1454    8.9669 O    1 1 1671.0000
     1673  O                     12.8939   19.6699    8.5283 O    1 1 1672.0000
     1674  O                     13.1357   20.0810    9.3290 O    1 1 1673.0000
     1675  O                     12.8179   19.4399    9.1384 O    1 1 1674.0000
     1676  O                     12.7115   18.8482    8.7305 O    1 1 1675.0000
     1677  O                     12.3242   18.9768    9.3760 O    1 1 1676.0000
     1678  O                     12.5803   18.2667    9.2987 O    1 1 1677.0000
     1679  O                     12.6737   18.4533    8.7566 O    1 1 1678.0000
     1680  O                     12.6081   18.2778    9.5876 O    1 1 1679.0000
     1681  O                     12.6487   18.8764   10.1351 O   1 1 1680.0000
     1682  O                     12.7417   19.1396    9.4136 O    1 1 1681.0000
     1683  O                     11.9078   18.8647    9.2030 O    1 1 1682.0000
     1684  O                     12.2029   19.3656    9.8273 O    1 1 1683.0000
     1685  O                     12.4926   19.7590    9.4642 O    1 1 1684.0000
     1686  O                     12.3128   20.2965    9.5479 O    1 1 1685.0000
     1687  O                     11.6847   20.6490    9.6309 O    1 1 1686.0000
     1688  O                     10.9856   20.3125    9.6834 O    1 1 1687.0000
     1689  O                     11.2705   19.8073    9.4961 O    1 1 1688.0000
     1690  O                     11.3136   19.8220   10.0995 O   1 1 1689.0000
     1691  O                     11.0934   19.5869   10.6242 O   1 1 1690.0000
     1692  O                     10.5712   20.0016   10.7537 O   1 1 1691.0000
     1693  O                     10.5990   20.1131   10.4186 O   1 1 1692.0000
     1694  O                     10.8533   19.7394   10.1332 O   1 1 1693.0000
     1695  O                     10.5448   19.4324    9.5452 O    1 1 1694.0000
     1696  O                     10.9774   19.4217    8.8191 O    1 1 1695.0000
     1697  O                     11.2068   18.9592    9.2712 O    1 1 1696.0000
     1698  O                     11.2493   18.2779    8.6459 O    1 1 1697.0000
     1699  O                     11.3273   17.0845    7.9290 O    1 1 1698.0000
     1700  O                     10.6429   17.0038    7.5156 O    1 1 1699.0000
     1701  O                     10.6370   16.2585    7.5065 O    1 1 1700.0000
     1702  O                     10.2843   16.5097    8.1536 O    1 1 1701.0000
     1703  O                     10.5214   16.6309    8.9451 O    1 1 1702.0000
     1704  O                     10.1588   16.0426    8.8796 O    1 1 1703.0000
     1705  O                      9.8632   15.9471    9.0112 O    1 1 1704.0000
     1706  O                      9.8820   16.6647    8.8735 O    1 1 1705.0000
     1707  O                      9.6959   17.8114    8.5699 O    1 1 1706.0000
     1708  O                      9.9290   18.6383    8.7605 O    1 1 1707.0000
     1709  O                      9.2687   18.7074    8.7519 O    1 1 1708.0000
     1710  O                      9.8885   19.2301    8.3607 O    1 1 1709.0000
     1711  O                     10.1929   19.5064    8.7066 O    1 1 1710.0000
     1712  O                     10.7502   18.9605    8.4039 O    1 1 1711.0000
     1713  O                     11.8394   18.7649    7.9150 O    1 1 1712.0000
     1714  O                     12.1545   19.2872    7.9969 O    1 1 1713.0000
     1715  O                     12.9829   18.9395    7.9387 O    1 1 1714.0000
     1716  O                     13.3381   18.3981    8.2306 O    1 1 1715.0000
     1717  O                     13.3282   17.7884    8.3826 O    1 1 1716.0000
     1718  O                     13.0696   17.5211    8.5182 O    1 1 1717.0000
     1719  O                     12.5313   16.9227    8.1149 O    1 1 1718.0000
     1720  O                     12.0970   16.8518    7.6127 O    1 1 1719.0000
     1721  O                     11.8559   17.1690    8.1691 O    1 1 1720.0000
     1722  O                     11.6578   17.8632    7.7109 O    1 1 1721.0000
     1723  O                     11.8034   18.4912    7.5150 O    1 1 1722.0000
     1724  O                     11.8430   19.0982    7.3917 O    1 1 1723.0000
     1725  O                     12.6242   18.4228    7.7627 O    1 1 1724.0000
     1726  O                     13.0603   17.3068    7.1711 O    1 1 1725.0000
     1727  O                     12.8503   16.5018    7.4798 O    1 1 1726.0000
     1728  O                     12.4354   16.0318    7.2411 O    1 1 1727.0000
     1729  O                     12.0603   15.3651    7.2623 O    1 1 1728.0000
     1730  O                     12.8109   15.4325    6.9790 O    1 1 1729.0000
     1731  O                     12.3938   15.8413    6.8684 O    1 1 1730.0000
     1732  O                     12.8637   16.5607    6.8274 O    1 1 1731.0000
     1733  O                     13.0542   17.2672    6.2636 O    1 1 1732.0000
     1734  O                     12.9553   16.5761    5.6338 O    1 1 1733.0000
     1735  O                     12.9488   15.8422    5.3689 O    1 1 1734.0000
     1736  O                     12.4737   15.9093    4.9025 O    1 1 1735.0000
     1737  O                     12.4512   15.8960    5.3094 O    1 1 1736.0000
     1738  O                     12.7611   15.3901    5.7014 O    1 1 1737.0000
     1739  O                     12.9767   15.7738    6.0890 O    1 1 1738.0000
     1740  O                     12.1173   15.6598    5.6834 O    1 1 1739.0000
     1741  O                     12.2957   14.8774    5.2261 O    1 1 1740.0000
     1742  O                     13.0377   15.1479    5.0819 O    1 1 1741.0000
     1743  O                     13.3147   15.4186    4.4969 O    1 1 1742.0000
     1744  O                     13.4950   15.3572    4.8775 O    1 1 1743.0000
     1745  O                     13.5591   14.7959    4.6789 O    1 1 1744.0000
     1746  O                     13.6215   14.7544    5.3609 O    1 1 1745.0000
     1747  O                     13.1727   15.3858    5.6033 O    1 1 1746.0000
     1748  O                     12.2151   16.1812    5.9095 O    1 1 1747.0000
     1749  O                     11.3818   16.3569    5.6341 O    1 1 1748.0000
     1750  O                     11.7120   15.9354    5.9902 O    1 1 1749.0000
     1751  O                     11.5544   16.2929    6.4004 O    1 1 1750.0000
     1752  O                     11.1794   15.8899    6.4018 O    1 1 1751.0000
     1753  O                     11.1140   16.2755    6.9271 O    1 1 1752.0000
     1754  O                     11.0022   16.4415    6.0684 O    1 1 1753.0000
     1755  O                     11.9438   16.6580    6.7688 O    1 1 1754.0000
     1756  O                     12.4143   16.9888    6.9575 O    1 1 1755.0000
     1757  O                     13.1730   16.9139    6.3768 O    1 1 1756.0000
     1758  O                     13.7777   16.7243    6.0747 O    1 1 1757.0000
     1759  O                     13.4572   15.8940    5.8008 O    1 1 1758.0000
     1760  O                     13.8965   16.1908    6.0019 O    1 1 1759.0000
     1761  O                     14.0277   17.0538    6.1902 O    1 1 1760.0000
     1762  O                     14.3848   17.7349    6.4978 O    1 1 1761.0000
     1763  O                     13.5773   17.9829    6.0849 O    1 1 1762.0000
     1764  O                     13.4253   17.9386    6.5980 O    1 1 1763.0000
     1765  O                     13.9184   17.8130    6.8990 O    1 1 1764.0000
     1766  O                     13.4970   17.3814    6.9297 O    1 1 1765.0000
     1767  O                     13.5724   17.4172    6.4234 O    1 1 1766.0000
     1768  O                     13.8227   17.0488    6.8454 O    1 1 1767.0000
     1769  O                     14.0490   17.1171    6.9928 O    1 1 1768.0000
     1770  O                     14.8925   17.0830    7.3921 O    1 1 1769.0000
     1771  O                     15.1156   16.7433    7.0518 O    1 1 1770.0000
     1772  O                     14.9909   16.1121    7.4902 O    1 1 1771.0000
     1773  O                     14.0476   16.0363    7.3560 O    1 1 1772.0000
     1774  O                     13.5112   16.1227    6.8817 O    1 1 1773.0000
     1775  O                     12.9477   16.2975    6.0431 O    1 1 1774.0000
     1776  O                     12.5640   15.9497    6.1848 O    1 1 1775.0000
     1777  O                     12.3320   15.2252    5.8233 O    1 1 1776.0000
     1778  O                     11.8037   14.6290    5.8830 O    1 1 1777.0000
     1779  O                     11.1538   14.3873    5.9252 O    1 1 1778.0000
     1780  O                     10.2934   14.6099    6.0119 O    1 1 1779.0000
     1781  O                      9.9221   15.2541    6.1917 O    1 1 1780.0000
     1782  O                     10.3425   15.3497    6.3723 O    1 1 1781.0000
     1783  O                     10.5208   16.0012    6.4575 O    1 1 1782.0000
     1784  O                     10.7674   16.4816    5.9532 O    1 1 1783.0000
     1785  O                     10.9885   17.2025    5.8978 O    1 1 1784.0000
     1786  O                     11.5890   16.8693    5.5553 O    1 1 1785.0000
     1787  O                     10.9776   17.1235    5.3014 O    1 1 1786.0000
     1788  O                     11.1823   16.7111    4.9569 O    1 1 1787.0000
     1789  O                     11.0581   16.0055    4.8145 O    1 1 1788.0000
     1790  O                     10.9157   15.6470    5.0383 O    1 1 1789.0000
     1791  O                     10.8582   14.9972    5.5143 O    1 1 1790.0000
     1792  O                     10.7843   14.8727    6.0129 O    1 1 1791.0000
     1793  O                     10.7359   15.7465    5.7889 O    1 1 1792.0000
     1794  O                     10.0740   15.7949    5.6363 O    1 1 1793.0000
     1795  O                      9.5530   15.8025    5.4583 O    1 1 1794.0000
     1796  O                     10.1537   15.1460    5.5898 O    1 1 1795.0000
     1797  O                      9.6187   14.9970    5.5513 O    1 1 1796.0000
     1798  O                      8.8977   15.0110    5.4860 O    1 1 1797.0000
     1799  O                      8.2868   15.1271    5.0934 O    1 1 1798.0000
     1800  O                      7.5410   15.1611    5.0588 O    1 1 1799.0000
     1801  O                      7.2825   15.8718    4.7318 O    1 1 1800.0000
     1802  O                      7.7500   16.2710    4.5888 O    1 1 1801.0000
     1803  O                      8.2115   16.6242    5.3625 O    1 1 1802.0000
     1804  O                      8.8288   16.4113    5.4677 O    1 1 1803.0000
     1805  O                      8.8414   16.7452    5.7525 O    1 1 1804.0000
     1806  O                      8.6270   16.7937    6.1851 O    1 1 1805.0000
     1807  O                      7.8940   16.7901    5.9141 O    1 1 1806.0000
     1808  O                      7.5037   17.3842    5.8351 O    1 1 1807.0000
     1809  O                      7.2471   16.7519    5.8529 O    1 1 1808.0000
     1810  O                      7.8430   16.2706    5.7006 O    1 1 1809.0000
     1811  O                      8.3822   15.5410    5.6473 O    1 1 1810.0000
     1812  O                      8.2717   15.9178    5.4462 O    1 1 1811.0000
     1813  O                      8.9609   15.7036    5.5718 O    1 1 1812.0000
     1814  O                      8.4230   14.9947    6.0144 O    1 1 1813.0000
     1815  O                      8.4684   14.9122    6.8986 O    1 1 1814.0000
     1816  O                      8.4923   15.2804    7.4243 O    1 1 1815.0000
     1817  O                      8.9079   15.0372    7.1716 O    1 1 1816.0000
     1818  O                      8.8891   14.3641    7.4638 O    1 1 1817.0000
     1819  O                      9.7608   14.0752    7.9286 O    1 1 1818.0000
     1820  O                     10.2408   14.4851    8.3946 O    1 1 1819.0000
     1821  O                      9.7840   13.9941    8.5465 O    1 1 1820.0000
     1822  O                      9.6745   14.0692    9.1232 O    1 1 1821.0000
     1823  O                      9.5476   14.2917    9.7001 O    1 1 1822.0000
     1824  O                      9.2846   14.9436   10.3337 O   1 1 1823.0000
     1825  O                      9.8255   15.4704   10.5652 O   1 1 1824.0000
     1826  O                     10.3447   15.8909   10.7527 O   1 1 1825.0000
     1827  O                     10.2256   15.7556   11.5357 O   1 1 1826.0000
     1828  O                     10.5759   15.6497   12.2392 O   1 1 1827.0000
     1829  O                     11.2193   16.0698   12.5652 O   1 1 1828.0000
     1830  O                     11.7965   15.9667   12.1137 O   1 1 1829.0000
     1831  O                     12.3937   16.1860   12.3181 O   1 1 1830.0000
     1832  O                     12.8743   16.4041   12.0900 O   1 1 1831.0000
     1833  O                     13.3253   16.7239   11.3899 O   1 1 1832.0000
     1834  O                     13.6266   16.2829   11.1203 O   1 1 1833.0000
     1835  O                     14.0447   16.6495   10.7098 O   1 1 1834.0000
     1836  O                     14.9822   16.9654   10.7136 O   1 1 1835.0000
     1837  O                     15.2577   16.9225   10.3924 O   1 1 1836.0000
     1838  O                     15.5589   17.1902   10.5379 O   1 1 1837.0000
     1839  O                     16.2410   17.4766   10.4774 O   1 1 1838.0000
     1840  O                     16.0562   17.7600   10.6825 O   1 1 1839.0000
     1841  O                     15.7000   18.0590   10.1965 O   1 1 1840.0000
     1842  O                     16.3238   18.3316   10.0585 O   1 1 1841.0000
     1843  O                     16.6724   18.5975   10.4433 O   1 1 1842.0000
     1844  O                     16.9947   18.5251   10.0564 O   1 1 1843.0000
     1845  O                     16.8439   18.4620   10.5966 O   1 1 1844.0000
     1846  O                     16.2435   18.6409   10.8537 O   1 1 1845.0000
     1847  O                     15.5464   18.3252   10.9648 O   1 1 1846.0000
     1848  O                     14.9203   17.9445   11.1492 O   1 1 1847.0000
     1849  O                     15.1471   17.6408   11.6512 O   1 1 1848.0000
     1850  O                     15.2764   16.9945   11.7094 O   1 1 1849.0000
     1851  O                     15.5664   17.4770   11.2765 O   1 1 1850.0000
     1852  O                     16.1512   17.4629   11.2118 O   1 1 1851.0000
     1853  O                     16.2511   17.0948   11.0046 O   1 1 1852.0000
     1854  O                     16.0100   16.6871   10.3805 O   1 1 1853.0000
     1855  O                     16.0248   16.9278    9.7244 O    1 1 1854.0000
     1856  O                     15.3944   16.9493    9.7053 O    1 1 1855.0000
     1857  O                     15.5362   16.5564    9.8604 O    1 1 1856.0000
     1858  O                     16.2489   16.4386    9.5815 O    1 1 1857.0000
     1859  O                     16.4381   16.4656   10.2467 O   1 1 1858.0000
     1860  O                     16.5757   16.0699   10.8026 O   1 1 1859.0000
     1861  O                     15.7443   16.0733   10.7670 O   1 1 1860.0000
     1862  O                     15.6810   16.1598   10.1995 O   1 1 1861.0000
     1863  O                     15.3904   15.7168   10.3837 O   1 1 1862.0000
     1864  O                     15.1583   16.1551    9.9931 O    1 1 1863.0000
     1865  O                     14.7001   16.3331   10.2566 O   1 1 1864.0000
     1866  O                     14.4332   15.7827   10.5760 O   1 1 1865.0000
     1867  O                     15.1720   16.0985   10.7803 O   1 1 1866.0000
     1868  O                     14.8633   16.7730   11.1512 O   1 1 1867.0000
     1869  O                     14.5297   16.5983   10.9948 O   1 1 1868.0000
     1870  O                     14.3691   16.1841   11.4430 O   1 1 1869.0000
     1871  O                     14.8377   15.9362   11.6930 O   1 1 1870.0000
     1872  O                     14.9903   15.4716   11.1510 O   1 1 1871.0000
     1873  O                     15.7065   15.3458   11.3776 O   1 1 1872.0000
     1874  O                     15.3327   15.2958   10.8616 O   1 1 1873.0000
     1875  O                     14.9038   14.9371   10.4718 O   1 1 1874.0000
     1876  O                     14.2706   15.1824   10.1257 O   1 1 1875.0000
     1877  O                     13.6526   14.6868    9.7566 O    1 1 1876.0000
     1878  O                     13.2613   14.2578    9.7013 O    1 1 1877.0000
     1879  O                     12.6502   14.0516    9.0652 O    1 1 1878.0000
     1880  O                     12.7571   14.6611    9.4051 O    1 1 1879.0000
     1881  O                     12.8166   14.1354    9.5468 O    1 1 1880.0000
     1882  O                     12.3507   13.7434    9.2677 O    1 1 1881.0000
     1883  O                     12.6370   13.4004    9.5322 O    1 1 1882.0000
     1884  O                     13.0482   13.7612    9.8639 O    1 1 1883.0000
     1885  O                     12.4036   13.7246   10.3762 O   1 1 1884.0000
     1886  O                     11.6882   13.3704   10.5927 O   1 1 1885.0000
     1887  O                     11.2043   13.1014   10.6295 O   1 1 1886.0000
     1888  O                     11.0625   13.6792   10.4942 O   1 1 1887.0000
     1889  O                     10.8389   13.4052   10.1057 O   1 1 1888.0000
     1890  O                     10.3438   13.5276   10.1454 O   1 1 1889.0000
     1891  O                     10.0921   12.9821   10.0331 O   1 1 1890.0000
     1892  O                     10.9062   12.6474    9.9832 O    1 1 1891.0000
     1893  O                     10.9480   12.0405    9.7326 O    1 1 1892.0000
     1894  O                     10.7481   12.6685    9.4185 O    1 1 1893.0000
     1895  O                     11.2232   12.9254    9.6263 O    1 1 1894.0000
     1896  O                     11.0996   13.5708    9.2993 O    1 1 1895.0000
     1897  O                     11.4285   13.8679    8.9026 O    1 1 1896.0000
     1898  O                     12.0029   13.7594    8.6399 O    1 1 1897.0000
     1899  O                     12.6735   13.4952    8.4472 O    1 1 1898.0000
     1900  O                     12.0425   13.3051    8.6098 O    1 1 1899.0000
     1901  O                     11.6199   13.3144    8.3475 O    1 1 1900.0000
     1902  O                     12.0892   13.5782    7.9850 O    1 1 1901.0000
     1903  O                     12.6184   13.6914    7.3755 O    1 1 1902.0000
     1904  O                     12.8529   13.1027    7.3847 O    1 1 1903.0000
     1905  O                     13.0422   13.5860    7.9136 O    1 1 1904.0000
     1906  O                     13.1288   14.1057    7.6009 O    1 1 1905.0000
     1907  O                     13.3997   14.3149    7.1708 O    1 1 1906.0000
     1908  O                     14.3985   14.4546    6.8636 O    1 1 1907.0000
     1909  O                     14.3619   13.6781    7.4313 O    1 1 1908.0000
     1910  O                     14.6030   12.8495    7.9292 O    1 1 1909.0000
     1911  O                     14.2022   12.2398    7.6440 O    1 1 1910.0000
     1912  O                     14.2948   11.8682    6.9467 O    1 1 1911.0000
     1913  O                     13.9656   12.5118    6.7882 O    1 1 1912.0000
     1914  O                     13.9995   13.2348    6.6932 O    1 1 1913.0000
     1915  O                     14.4109   13.6986    6.3740 O    1 1 1914.0000
     1916  O                     14.3089   13.2739    5.9192 O    1 1 1915.0000
     1917  O                     13.8596   12.9393    5.8884 O    1 1 1916.0000
     1918  O                     14.2360   12.8814    5.3757 O    1 1 1917.0000
     1919  O                     14.2374   13.2317    4.9904 O    1 1 1918.0000
     1920  O                     13.7740   13.6332    4.9517 O    1 1 1919.0000
     1921  O                     13.4189   13.5934    5.7890 O    1 1 1920.0000
     1922  O                     12.8314   13.1733    5.3210 O    1 1 1921.0000
     1923  O                     12.3866   12.6972    5.4423 O    1 1 1922.0000
     1924  O                     12.5673   12.9347    6.0113 O    1 1 1923.0000
     1925  O                     12.8342   12.9716    6.7505 O    1 1 1924.0000
     1926  O                     13.0764   13.9000    6.6637 O    1 1 1925.0000
     1927  O                     13.2230   13.8954    6.3247 O    1 1 1926.0000
     1928  O                     12.8896   14.3901    6.0858 O    1 1 1927.0000
     1929  O                     13.2842   14.2149    5.4962 O    1 1 1928.0000
     1930  O                     12.6763   13.9531    5.7252 O    1 1 1929.0000
     1931  O                     12.4631   13.5860    5.6649 O    1 1 1930.0000
     1932  O                     12.1543   13.6992    5.0799 O    1 1 1931.0000
     1933  O                     11.7690   14.2284    5.0418 O    1 1 1932.0000
     1934  O                     11.3612   14.3635    5.3993 O    1 1 1933.0000
     1935  O                     11.0504   14.9506    5.1819 O    1 1 1934.0000
     1936  O                     11.2936   15.6459    5.7685 O    1 1 1935.0000
     1937  O                     11.6500   15.1684    5.4760 O    1 1 1936.0000
     1938  O                     11.7467   15.0042    4.9007 O    1 1 1937.0000
     1939  O                     12.3347   14.4836    5.1676 O    1 1 1938.0000
     1940  O                     13.0617   14.0365    5.0684 O    1 1 1939.0000
     1941  O                     13.1569   13.6069    5.5836 O    1 1 1940.0000
     1942  O                     13.4783   13.2811    5.9537 O    1 1 1941.0000
     1943  O                     12.8912   12.4877    6.0963 O    1 1 1942.0000
     1944  O                     12.3782   12.1794    6.6056 O    1 1 1943.0000
     1945  O                     12.1668   11.9319    7.1519 O    1 1 1944.0000
     1946  O                     11.9205   12.3866    7.4829 O    1 1 1945.0000
     1947  O                     11.3371   12.9084    7.6504 O    1 1 1946.0000
     1948  O                     11.4450   13.2508    7.3318 O    1 1 1947.0000
     1949  O                     11.4851   13.9476    7.2571 O    1 1 1948.0000
     1950  O                     11.2915   14.6648    7.2362 O    1 1 1949.0000
     1951  O                     11.4895   15.1622    6.7871 O    1 1 1950.0000
     1952  O                     11.0107   15.4231    6.8883 O    1 1 1951.0000
     1953  O                     11.0548   14.7420    6.7740 O    1 1 1952.0000
     1954  O                     10.4094   14.7237    6.8946 O    1 1 1953.0000
     1955  O                     10.5864   13.9595    6.8551 O    1 1 1954.0000
     1956  O                     10.4476   13.8352    7.4145 O    1 1 1955.0000
     1957  O                     10.4205   13.6639    7.8156 O    1 1 1956.0000
     1958  O                     10.3789   13.4875    8.3125 O    1 1 1957.0000
     1959  O                     10.6231   14.1348    8.7881 O    1 1 1958.0000
     1960  O                     10.6721   13.4962    8.8392 O    1 1 1959.0000
     1961  O                     10.6800   13.1351    7.8604 O    1 1 1960.0000
     1962  O                     10.4589   13.0877    7.0435 O    1 1 1961.0000
     1963  O                     11.0150   13.5041    6.4238 O    1 1 1962.0000
     1964  O                     11.3641   13.3554    5.8476 O    1 1 1963.0000
     1965  O                     11.7547   12.9812    5.4568 O    1 1 1964.0000
     1966  O                     11.8568   12.9929    4.8918 O    1 1 1965.0000
     1967  O                     12.7182   13.3563    4.6777 O    1 1 1966.0000
     1968  O                     13.1202   13.7819    4.6695 O    1 1 1967.0000
     1969  O                     13.6270   13.9241    4.2622 O    1 1 1968.0000
     1970  O                     13.1896   14.3159    4.2563 O    1 1 1969.0000
     1971  O                     13.7908   14.4558    4.2802 O    1 1 1970.0000
     1972  O                     14.0598   14.1081    4.1313 O    1 1 1971.0000
     1973  O                     14.3698   14.3740    4.5565 O    1 1 1972.0000
     1974  O                     14.6364   14.5769    5.0495 O    1 1 1973.0000
     1975  O                     15.0293   15.0696    4.6147 O    1 1 1974.0000
     1976  O                     15.1973   14.9249    5.2348 O    1 1 1975.0000
     1977  O                     15.0166   14.8102    5.8046 O    1 1 1976.0000
     1978  O                     15.5978   15.0875    6.1570 O    1 1 1977.0000
     1979  O                     15.8433   15.6271    6.7202 O    1 1 1978.0000
     1980  O                     15.5922   15.6041    7.2757 O    1 1 1979.0000
     1981  O                     16.1229   15.4259    7.5305 O    1 1 1980.0000
     1982  O                     16.1533   15.4566    6.7467 O    1 1 1981.0000
     1983  O                     15.8136   14.9453    7.1234 O    1 1 1982.0000
     1984  O                     15.4456   14.6738    6.6208 O    1 1 1983.0000
     1985  O                     14.6300   14.4996    6.4224 O    1 1 1984.0000
     1986  O                     14.8708   14.2679    7.1903 O    1 1 1985.0000
     1987  O                     15.2535   14.4157    7.5490 O    1 1 1986.0000
     1988  O                     15.1956   14.0360    8.1464 O    1 1 1987.0000
     1989  O                     14.8814   14.3654    7.7519 O    1 1 1988.0000
     1990  O                     15.8210   14.7656    7.6777 O    1 1 1989.0000
     1991  O                     15.9388   14.4472    7.4138 O    1 1 1990.0000
     1992  O                     15.4404   14.1943    7.0176 O    1 1 1991.0000
     1993  O                     15.2659   13.6054    7.4522 O    1 1 1992.0000
     1994  O                     15.7908   13.6823    7.1871 O    1 1 1993.0000
     1995  O                     15.5379   13.9619    7.8520 O    1 1 1994.0000
     1996  O                     15.6676   14.6715    7.9728 O    1 1 1995.0000
     1997  O                     15.1254   14.7331    8.2812 O    1 1 1996.0000
     1998  O                     15.4829   15.1306    8.0175 O    1 1 1997.0000
     1999  O                     15.1095   15.1217    8.7260 O    1 1 1998.0000
     2000  O                     15.1016   14.3903    8.6380 O    1 1 1999.0000
     2001  O                     14.5305   14.7373    8.6006 O    1 1 2000.0000
     2002  O                     14.6149   15.5793    8.6507 O    1 1 2001.0000
     2003  O                     15.3282   15.7381    8.7528 O    1 1 2002.0000
     2004  O                     15.2143   16.4385    9.2753 O    1 1 2003.0000
     2005  O                     15.5469   15.9904    9.5194 O    1 1 2004.0000
     2006  O                     15.8161   16.1646    8.8789 O    1 1 2005.0000
     2007  O                     16.0194   15.8068    8.9679 O    1 1 2006.0000
     2008  O                     15.6608   15.3916    8.8203 O    1 1 2007.0000
     2009  O                     16.2471   15.1841    9.2560 O    1 1 2008.0000
     2010  O                     16.3644   14.6043    9.2398 O    1 1 2009.0000
     2011  O                     16.5670   14.9150    8.5450 O    1 1 2010.0000
     2012  O                     17.0179   14.8640    8.9606 O    1 1 2011.0000
     2013  O                     16.9302   15.5019    9.1087 O    1 1 2012.0000
     2014  O                     16.3767   15.5101    9.6273 O    1 1 2013.0000
     2015  O                     15.9751   15.6132    9.8629 O    1 1 2014.0000
     2016  O                     15.6055   15.0710    9.7946 O    1 1 2015.0000
     2017  O                     14.9354   14.7360    9.6590 O    1 1 2016.0000
     2018  O                     15.3044   14.1788    9.1630 O    1 1 2017.0000
     2019  O                     15.6806   14.3407    8.7322 O    1 1 2018.0000
     2020  O                     15.7218   14.8129    9.1715 O    1 1 2019.0000
     2021  O                     15.1698   15.4800    9.5027 O    1 1 2020.0000
     2022  O                     14.7630   15.3098    9.2078 O    1 1 2021.0000
     2023  O                     14.5969   14.9014    9.5857 O    1 1 2022.0000
     2024  O                     14.3697   14.5752   10.0648 O   1 1 2023.0000
     2025  O                     14.0661   14.7623    9.3382 O    1 1 2024.0000
     2026  O                     13.9352   14.4202    8.9234 O    1 1 2025.0000
     2027  O                     13.6509   14.0734    8.7061 O    1 1 2026.0000
     2028  O                     14.1860   13.4725    9.0700 O    1 1 2027.0000
     2029  O                     14.4370   12.7068    8.8239 O    1 1 2028.0000
     2030  O                     14.7989   12.1907    8.3985 O    1 1 2029.0000
     2031  O                     14.7542   11.6837    8.8904 O    1 1 2030.0000
     2032  O                     15.2624   11.8286    9.1904 O    1 1 2031.0000
     2033  O                     15.2602   12.4569    9.0214 O    1 1 2032.0000
     2034  O                     15.5178   12.1332    8.8232 O    1 1 2033.0000
     2035  O                     16.1027   11.6156    8.5448 O    1 1 2034.0000
     2036  O                     15.8014   11.8015    7.9797 O    1 1 2035.0000
     2037  O                     15.1472   11.8701    7.9094 O    1 1 2036.0000
     2038  O                     15.0306   11.4148    7.5124 O    1 1 2037.0000
     2039  O                     15.0789   11.4620    6.8996 O    1 1 2038.0000
     2040  O                     14.2531   11.3970    6.9205 O    1 1 2039.0000
     2041  O                     13.7852   10.6440    7.0596 O    1 1 2040.0000
     2042  O                     14.0028   11.0290    7.5400 O    1 1 2041.0000
     2043  O                     14.2202   11.0976    8.3749 O    1 1 2042.0000
     2044  O                     14.1654   11.5128    8.8362 O    1 1 2043.0000
     2045  O                     14.3155   11.5770    8.1229 O    1 1 2044.0000
     2046  O                     13.7046   11.8384    8.6303 O    1 1 2045.0000
     2047  O                     13.3966   11.8661    8.3031 O    1 1 2046.0000
     2048  O                     13.1665   11.5514    7.6121 O    1 1 2047.0000
     2049  O                     12.6146   11.9262    7.8167 O    1 1 2048.0000
     2050  O                     12.8518   12.0627    7.3963 O    1 1 2049.0000
     2051  O                     12.6023   12.5763    7.9464 O    1 1 2050.0000
     2052  O                     11.9590   13.1026    7.6667 O    1 1 2051.0000
     2053  O                     12.6176   13.1482    8.0316 O    1 1 2052.0000
     2054  O                     13.1626   13.6332    8.3572 O    1 1 2053.0000
     2055  O                     12.9573   12.9567    8.4777 O    1 1 2054.0000
     2056  O                     13.1926   12.6740    8.1608 O    1 1 2055.0000
     2057  O                     13.9450   12.7913    8.2958 O    1 1 2056.0000
     2058  O                     13.8316   13.1529    8.2261 O    1 1 2057.0000
     2059  O                     13.9070   13.6489    8.2303 O    1 1 2058.0000
     2060  O                     13.2958   14.1323    8.3713 O    1 1 2059.0000
     2061  O                     12.8239   14.3954    8.2484 O    1 1 2060.0000
     2062  O                     13.5773   14.5377    7.8780 O    1 1 2061.0000
     2063  O                     14.3075   14.6291    7.8413 O    1 1 2062.0000
     2064  O                     14.3695   14.1817    8.4898 O    1 1 2063.0000
     2065  O                     14.4175   14.0244    9.0551 O    1 1 2064.0000
     2066  O                     14.4037   14.0829    9.5785 O    1 1 2065.0000
     2067  O                     14.0497   13.9613   10.0608 O   1 1 2066.0000
     2068  O                     14.7173   13.8450   10.5278 O   1 1 2067.0000
     2069  O                     14.5679   13.5331   11.1732 O   1 1 2068.0000
     2070  O                     14.1382   13.7123   10.8388 O   1 1 2069.0000
     2071  O                     13.8622   13.9753   10.4942 O   1 1 2070.0000
     2072  O                     13.8917   13.2988   10.3550 O   1 1 2071.0000
     2073  O                     14.4042   13.4941   10.0050 O   1 1 2072.0000
     2074  O                     13.9981   13.4854    9.5874 O    1 1 2073.0000
     2075  O                     14.5977   13.5430    9.0047 O    1 1 2074.0000
     2076  O                     14.9389   13.7358    9.1698 O    1 1 2075.0000
     2077  O                     14.9248   13.8846   10.0290 O   1 1 2076.0000
     2078  O                     15.0785   13.3994    9.5897 O    1 1 2077.0000
     2079  O                     14.8365   13.0754    9.0127 O    1 1 2078.0000
     2080  O                     15.3688   12.8845    9.2980 O    1 1 2079.0000
     2081  O                     14.8202   12.8216   10.0007 O   1 1 2080.0000
     2082  O                     14.8424   12.2891    9.6063 O    1 1 2081.0000
     2083  O                     14.6130   12.9821   10.4666 O   1 1 2082.0000
     2084  O                     14.2823   12.7835    9.6353 O    1 1 2083.0000
     2085  O                     13.7430   13.1260    9.9937 O    1 1 2084.0000
     2086  O                     13.3351   12.8530    9.7483 O    1 1 2085.0000
     2087  O                     13.1935   13.0878   10.0050 O   1 1 2086.0000
     2088  O                     12.9215   13.1361    9.4465 O    1 1 2087.0000
     2089  O                     13.1320   13.9792    8.9568 O    1 1 2088.0000
     2090  O                     13.6666   13.7996    9.4459 O    1 1 2089.0000
     2091  O                     13.3468   13.3155    9.0765 O    1 1 2090.0000
     2092  O                     13.2449   12.6996    8.8507 O    1 1 2091.0000
     2093  O                     13.5701   12.3776    9.2285 O    1 1 2092.0000
     2094  O                     14.0322   12.4263    9.4690 O    1 1 2093.0000
     2095  O                     14.1157   12.4263   10.1118 O   1 1 2094.0000
     2096  O                     14.0531   11.8593   10.1100 O   1 1 2095.0000
     2097  O                     13.5928   11.7529    9.7428 O    1 1 2096.0000
     2098  O                     13.1521   12.0105    9.5659 O    1 1 2097.0000
     2099  O                     13.1395   12.4780    9.8013 O    1 1 2098.0000
     2100  O                     12.5986   12.2632   10.2406 O   1 1 2099.0000
     2101  O                     12.5760   12.6934   10.5234 O   1 1 2100.0000
     2102  O                     12.6969   13.1782   10.4436 O   1 1 2101.0000
     2103  O                     12.3779   12.9640    9.9609 O    1 1 2102.0000
     2104  O                     12.1777   12.3958    9.9413 O    1 1 2103.0000
     2105  O                     12.1195   11.8729    9.6436 O    1 1 2104.0000
     2106  O                     12.5737   11.6543    9.5360 O    1 1 2105.0000
     2107  O                     13.0314   11.7505    9.0948 O    1 1 2106.0000
     2108  O                     12.4690   11.3374    8.9767 O    1 1 2107.0000
     2109  O                     12.3242   11.3469    8.2734 O    1 1 2108.0000
     2110  O                     12.4808   10.8767    8.7451 O    1 1 2109.0000
     2111  O                     12.5732   11.8008    8.6871 O    1 1 2110.0000
     2112  O                     12.0308   11.6097    8.7757 O    1 1 2111.0000
     2113  O                     11.5882   11.4740    9.0961 O    1 1 2112.0000
     2114  O                     11.4052   11.9085    9.6081 O    1 1 2113.0000
     2115  O                     11.8577   12.2693    9.5747 O    1 1 2114.0000
     2116  O                     11.8230   12.2077    8.9833 O    1 1 2115.0000
     2117  O                     12.5197   12.3333    9.0983 O    1 1 2116.0000
     2118  O                     12.7928   12.2740    8.7566 O    1 1 2117.0000
     2119  O                     12.1235   12.3315    8.5348 O    1 1 2118.0000
     2120  O                     11.7756   12.6762    8.4518 O    1 1 2119.0000
     2121  O                     11.8897   13.0105    9.1169 O    1 1 2120.0000
     2122  O                     11.9756   13.1712    9.7441 O    1 1 2121.0000
     2123  O                     12.1100   13.6181   10.1283 O   1 1 2122.0000
     2124  O                     12.4822   14.2156   10.0612 O   1 1 2123.0000
     2125  O                     12.8462   14.3266   10.5801 O   1 1 2124.0000
     2126  O                     13.3268   13.6780   10.5975 O   1 1 2125.0000
     2127  O                     12.7543   13.3603   11.0957 O   1 1 2126.0000
     2128  O                     12.0568   13.6151   11.2010 O   1 1 2127.0000
     2129  O                     12.4554   13.6499   11.5477 O   1 1 2128.0000
     2130  O                     12.6234   13.8417   11.7546 O   1 1 2129.0000
     2131  O                     12.2448   14.0434   12.2955 O   1 1 2130.0000
     2132  O                     12.1152   13.7503   12.0391 O   1 1 2131.0000
     2133  O                     12.3044   13.3545   12.7780 O   1 1 2132.0000
     2134  O                     11.7874   13.8277   12.6021 O   1 1 2133.0000
     2135  O                     11.8754   13.1133   12.4724 O   1 1 2134.0000
     2136  O                     12.3588   13.1762   11.9477 O   1 1 2135.0000
     2137  O                     12.8953   12.8074   11.7798 O   1 1 2136.0000
     2138  O                     12.8194   12.3070   11.6233 O   1 1 2137.0000
     2139  O                     12.0821   12.5179   11.8350 O   1 1 2138.0000
     2140  O                     12.2285   12.1625   11.9720 O   1 1 2139.0000
     2141  O                     11.6946   12.2001   12.5127 O   1 1 2140.0000
     2142  O                     11.4940   11.6683   12.2785 O   1 1 2141.0000
     2143  O                     12.2151   11.7712   12.3249 O   1 1 2142.0000
     2144  O                     12.4066   12.4470   12.8164 O   1 1 2143.0000
     2145  O                     12.7930   12.5664   12.6992 O   1 1 2144.0000
     2146  O                     13.3225   12.0016   12.5871 O   1 1 2145.0000
     2147  O                     13.9667   12.2931   12.1534 O   1 1 2146.0000
     2148  O                     14.1943   12.5985   12.3846 O   1 1 2147.0000
     2149  O                     14.6141   12.4010   12.6174 O   1 1 2148.0000
     2150  O                     15.0019   12.3676   12.9746 O   1 1 2149.0000
     2151  O                     14.6884   11.9121   12.4100 O   1 1 2150.0000
     2152  O                     14.0442   11.8476   12.6630 O   1 1 2151.0000
     2153  O                     13.7591   12.4792   13.2445 O   1 1 2152.0000
     2154  O                     14.1613   12.5665   13.5477 O   1 1 2153.0000
     2155  O                     14.1850   11.7974   13.1130 O   1 1 2154.0000
     2156  O                     14.5896   11.6456   13.6534 O   1 1 2155.0000
     2157  O                     15.0026   12.1274   13.5769 O   1 1 2156.0000
     2158  O                     15.4414   12.6813   13.4120 O   1 1 2157.0000
     2159  O                     15.4886   13.5940   13.5961 O   1 1 2158.0000
     2160  O                     15.9718   13.7268   13.1664 O   1 1 2159.0000
     2161  O                     15.8342   13.0227   13.4813 O   1 1 2160.0000
     2162  O                     15.5233   13.0033   12.8688 O   1 1 2161.0000
     2163  O                     15.5464   13.0405   12.2334 O   1 1 2162.0000
     2164  O                     15.4306   13.5413   12.5755 O   1 1 2163.0000
     2165  O                     15.9831   13.5480   11.9594 O   1 1 2164.0000
     2166  O                     15.7322   13.3760   11.3256 O   1 1 2165.0000
     2167  O                     16.0657   12.8385   11.4742 O   1 1 2166.0000
     2168  O                     16.1268   12.1772   11.3782 O   1 1 2167.0000
     2169  O                     16.0376   12.3482   10.7156 O   1 1 2168.0000
     2170  O                     16.1758   12.0494   10.0750 O   1 1 2169.0000
     2171  O                     15.8363   11.8300    9.8935 O    1 1 2170.0000
     2172  O                     16.2689   11.9344    9.3768 O    1 1 2171.0000
     2173  O                     16.6816   12.3440    9.0581 O    1 1 2172.0000
     2174  O                     16.7031   12.9471    8.5117 O    1 1 2173.0000
     2175  O                     16.0307   13.1744    8.2632 O    1 1 2174.0000
     2176  O                     15.4549   12.9120    8.4851 O    1 1 2175.0000
     2177  O                     15.3414   12.8513    7.9882 O    1 1 2176.0000
     2178  O                     14.8509   13.3895    8.1685 O    1 1 2177.0000
     2179  O                     14.1515   13.0998    7.5768 O    1 1 2178.0000
     2180  O                     13.4709   12.4707    7.5455 O    1 1 2179.0000
     2181  O                     13.0503   12.7265    7.0487 O    1 1 2180.0000
     2182  O                     12.4810   13.5950    6.7588 O    1 1 2181.0000
     2183  O                     11.7418   14.0314    6.1398 O    1 1 2182.0000
     2184  O                     12.3993   13.8694    6.5990 O    1 1 2183.0000
     2185  O                     12.8835   13.4615    6.6768 O    1 1 2184.0000
     2186  O                     13.7766   13.4380    6.6779 O    1 1 2185.0000
     2187  O                     13.7772   14.1346    6.8866 O    1 1 2186.0000
     2188  O                     13.4762   13.6903    7.2006 O    1 1 2187.0000
     2189  O                     13.8959   13.5306    7.6241 O    1 1 2188.0000
     2190  O                     14.2105   13.2150    7.2545 O    1 1 2189.0000
     2191  O                     14.6916   12.9731    6.7379 O    1 1 2190.0000
     2192  O                     14.8367   12.8501    7.1735 O    1 1 2191.0000
     2193  O                     15.3455   12.8905    7.0044 O    1 1 2192.0000
     2194  O                     16.1115   12.8807    6.6361 O    1 1 2193.0000
     2195  O                     15.9068   13.6318    6.8305 O    1 1 2194.0000
     2196  O                     15.7894   12.9429    6.6830 O    1 1 2195.0000
     2197  O                     14.9619   13.3688    6.6929 O    1 1 2196.0000
     2198  O                     15.2589   13.1219    6.1867 O    1 1 2197.0000
     2199  O                     15.2215   13.6460    6.4612 O    1 1 2198.0000
     2200  O                     14.7553   13.9277    6.7103 O    1 1 2199.0000
     2201  O                     14.1430   14.0936    6.8006 O    1 1 2200.0000
     2202  O                     13.7673   14.4281    7.4578 O    1 1 2201.0000
     2203  O                     14.0981   14.7771    7.4131 O    1 1 2202.0000
     2204  O                     14.1161   14.6539    8.0395 O    1 1 2203.0000
     2205  O                     14.1629   14.0940    8.0464 O    1 1 2204.0000
     2206  O                     14.6790   13.6181    8.3759 O    1 1 2205.0000
     2207  O                     15.2753   13.3983    8.2787 O    1 1 2206.0000
     2208  O                     15.9601   13.7222    8.5005 O    1 1 2207.0000
     2209  O                     16.2984   13.9471    7.8755 O    1 1 2208.0000
     2210  O                     16.6464   14.4417    7.5722 O    1 1 2209.0000
     2211  O                     16.6882   14.3448    7.0254 O    1 1 2210.0000
     2212  O                     16.2956   14.5806    6.7871 O    1 1 2211.0000
     2213  O                     16.0972   14.2290    6.3085 O    1 1 2212.0000
     2214  O                     15.9815   14.8056    6.1388 O    1 1 2213.0000
     2215  O                     16.3974   14.2868    5.7063 O    1 1 2214.0000
     2216  O                     16.4907   14.0901    6.5043 O    1 1 2215.0000
     2217  O                     16.4914   13.7948    5.8532 O    1 1 2216.0000
     2218  O                     16.0693   13.8699    5.3101 O    1 1 2217.0000
     2219  O                     15.7556   13.5300    5.4880 O    1 1 2218.0000
     2220  O                     14.9091   13.2891    5.3724 O    1 1 2219.0000
     2221  O                     14.7355   13.7979    5.4830 O    1 1 2220.0000
     2222  O                     15.0133   14.2092    5.7638 O    1 1 2221.0000
     2223  O                     15.2679   13.6883    5.9581 O    1 1 2222.0000
     2224  O                     15.5577   14.2549    5.6775 O    1 1 2223.0000
     2225  O                     15.8007   13.9151    6.1903 O    1 1 2224.0000
     2226  O                     15.3763   14.2848    6.3001 O    1 1 2225.0000
     2227  O                     14.9906   14.7214    6.2293 O    1 1 2226.0000
     2228  O                     14.8704   15.0122    7.3468 O    1 1 2227.0000
     2229  O                     14.2844   15.3929    7.3939 O    1 1 2228.0000
     2230  O                     14.8662   15.0810    7.0241 O    1 1 2229.0000
     2231  O                     14.6207   15.4212    6.5092 O    1 1 2230.0000
     2232  O                     14.7732   15.6198    6.2164 O    1 1 2231.0000
     2233  O                     14.6262   15.5517    5.6675 O    1 1 2232.0000
     2234  O                     14.2213   15.4595    5.1406 O    1 1 2233.0000
     2235  O                     14.2804   15.5400    4.7456 O    1 1 2234.0000
     2236  O                     14.6683   15.9949    5.1977 O    1 1 2235.0000
     2237  O                     15.5284   15.6731    5.1187 O    1 1 2236.0000
     2238  O                     16.1244   15.1028    5.3059 O    1 1 2237.0000
     2239  O                     16.6102   15.1330    4.9687 O    1 1 2238.0000
     2240  O                     16.4217   15.5618    5.2906 O    1 1 2239.0000
     2241  O                     16.3565   15.4542    4.4809 O    1 1 2240.0000
     2242  O                     16.6248   16.0020    4.2656 O    1 1 2241.0000
     2243  H                      0.0000    0.0000    0.0000 H    1 1 -2.0000
     2244  H                     22.0000    0.0000    0.0000 H    1 1 -2.0000
     2245  H                      0.0000   22.0000    0.0000 H    1 1 -2.0000
     2246  H                      0.0000    0.0000   22.0000 H   1 1 -2.0000
     2247  H                     22.0000   22.0000    0.0000 H    1 1 -2.0000
     2248  H                      0.0000   22.0000   22.0000 H   1 1 -2.0000
     2249  H                     22.0000    0.0000   22.0000 H   1 1 -2.0000
     2250  H                     22.0000   22.0000   22.0000 H   1 1 -2.0000

@<TRIPOS>BOND
           1           0           0 1
           2           1           2 1
           3           1          14 1
           4           2           3 1
           5           2           5 1
           6           2           6 1
           7           2        1673 1
           8           3           4 1
           9           3           6 1
          10           4           5 1
          11           5           6 1
          12           5         574 1
          13           6           7 1
          14           6         569 1
          15           6         573 1
          16           6         574 1
          17           6        1415 1
          18           7           8 1
          19           8           9 1
          20           9          10 1
          21          10          11 1
          22          11          12 1
          23          12          13 1
          24          12         114 1
          25          13          14 1
          26          14          15 1
          27          14          16 1
          28          15          43 1
          29          15          16 1
          30          16          17 1
          31          17          18 1
          32          17         641 1
          33          18          19 1
          34          18          22 1
          35          18         566 1
          36          18         640 1
          37          19          20 1
          38          20          21 1
          39          21          22 1
          40          22          23 1
          41          22          42 1
          42          23          24 1
          43          23          33 1
          44          23          31 1
          45          24          25 1
          46          24         223 1
          47          25          26 1
          48          26          27 1
          49          26          28 1
          50          27          28 1
          51          27          32 1
          52          27          79 1
          53          28          29 1
          54          29          30 1
          55          30          33 1
          56          30          31 1
          57          31          32 1
          58          32          33 1
          59          33          34 1
          60          34          35 1
          61          34         174 1
          62          35          36 1
          63          36          37 1
          64          37          38 1
          65          37          62 1
          66          38          39 1
          67          39          40 1
          68          40          41 1
          69          41          42 1
          70          42          43 1
          71          43          44 1
          72          44          45 1
          73          44          46 1
          74          44          47 1
          75          45          46 1
          76          45         646 1
          77          46          47 1
          78          47          48 1
          79          48          49 1
          80          49          50 1
          81          50          51 1
          82          51          52 1
          83          51         542 1
          84          52         407 1
          85          52          53 1
          86          53          54 1
          87          54          55 1
          88          54          56 1
          89          54          57 1
          90          54         185 1
          91          55          56 1
          92          56          57 1
          93          57          58 1
          94          58          59 1
          95          59          60 1
          96          60          61 1
          97          61        1608 1
          98          61          62 1
          99          62          63 1
         100          63          64 1
         101          64          65 1
         102          64        1808 1
         103          65          66 1
         104          66          67 1
         105          67          68 1
         106          67         106 1
         107          68          69 1
         108          68          89 1
         109          69          71 1
         110          69          89 1
         111          69          70 1
         112          70          71 1
         113          71          72 1
         114          72          73 1
         115          73          74 1
         116          73          77 1
         117          73         834 1
         118          74          75 1
         119          75          76 1
         120          76          77 1
         121          77          78 1
         122          77          79 1
         123          78          79 1
         124          78         551 1
         125          78        1593 1
         126          79          80 1
         127          79          81 1
         128          80          81 1
         129          80          83 1
         130          81          82 1
         131          82          83 1
         132          83          84 1
         133          83        1141 1
         134          84          85 1
         135          85          86 1
         136          85         163 1
         137          86          87 1
         138          86         159 1
         139          87          88 1
         140          88        1141 1
         141          88          89 1
         142          89          90 1
         143          90          91 1
         144          90          99 1
         145          91          92 1
         146          92          93 1
         147          93          94 1
         148          94          95 1
         149          95          96 1
         150          96          97 1
         151          96         108 1
         152          97          98 1
         153          97         103 1
         154          98          99 1
         155          98         102 1
         156          99         100 1
         157          99        1596 1
         158         100         101 1
         159         101         102 1
         160         102         103 1
         161         103         104 1
         162         103        1207 1
         163         104         105 1
         164         105         106 1
         165         106         167 1
         166         106         107 1
         167         107         108 1
         168         108         109 1
         169         109         110 1
         170         110         111 1
         171         111         112 1
         172         112         113 1
         173         112        1294 1
         174         113         114 1
         175         113        1667 1
         176         114         115 1
         177         115         116 1
         178         116         117 1
         179         117         118 1
         180         118         119 1
         181         118         148 1
         182         119         120 1
         183         120         121 1
         184         121         122 1
         185         122         123 1
         186         123         124 1
         187         124         125 1
         188         125         126 1
         189         125         884 1
         190         126         127 1
         191         127         128 1
         192         128         442 1
         193         128         129 1
         194         129         136 1
         195         129         130 1
         196         130         131 1
         197         131         132 1
         198         132         133 1
         199         133         134 1
         200         134         135 1
         201         135         136 1
         202         136         137 1
         203         137         138 1
         204         137         148 1
         205         138         139 1
         206         139         140 1
         207         139         141 1
         208         139        1724 1
         209         140         141 1
         210         141         142 1
         211         142         143 1
         212         143         144 1
         213         144         145 1
         214         144         151 1
         215         144         152 1
         216         144         156 1
         217         145         148 1
         218         145         151 1
         219         145         146 1
         220         146         148 1
         221         146         151 1
         222         146         147 1
         223         147         148 1
         224         148         149 1
         225         148         152 1
         226         148        1604 1
         227         149         150 1
         228         149         167 1
         229         149         427 1
         230         150         151 1
         231         150         426 1
         232         151         152 1
         233         152         153 1
         234         152         157 1
         235         153         154 1
         236         153         156 1
         237         153         284 1
         238         153         402 1
         239         153        1788 1
         240         154         155 1
         241         154         156 1
         242         154         158 1
         243         154         159 1
         244         154         165 1
         245         155         159 1
         246         155         162 1
         247         155         164 1
         248         155         156 1
         249         156         157 1
         250         157         158 1
         251         157         350 1
         252         158         159 1
         253         159         160 1
         254         160         161 1
         255         160         164 1
         256         161         162 1
         257         162         163 1
         258         162         164 1
         259         163         164 1
         260         163         426 1
         261         164         165 1
         262         164         173 1
         263         165         166 1
         264         166         167 1
         265         166         177 1
         266         167         168 1
         267         167         704 1
         268         168         169 1
         269         169         170 1
         270         170         171 1
         271         171         172 1
         272         171         623 1
         273         172         173 1
         274         173         174 1
         275         174         175 1
         276         175         176 1
         277         175         177 1
         278         176         177 1
         279         176        1062 1
         280         177         178 1
         281         178         179 1
         282         178         181 1
         283         178         191 1
         284         179         180 1
         285         180         181 1
         286         180         368 1
         287         181         182 1
         288         182         183 1
         289         182         186 1
         290         182         254 1
         291         183         184 1
         292         183         191 1
         293         184         185 1
         294         184         189 1
         295         185         186 1
         296         186         187 1
         297         187         188 1
         298         188         189 1
         299         188         191 1
         300         189         190 1
         301         190         720 1
         302         190         191 1
         303         191         192 1
         304         192         193 1
         305         193         194 1
         306         194         195 1
         307         195         196 1
         308         195         197 1
         309         195         307 1
         310         196         197 1
         311         197         198 1
         312         197         289 1
         313         197         297 1
         314         198         199 1
         315         199         200 1
         316         199         201 1
         317         199        1063 1
         318         200         201 1
         319         200        1063 1
         320         201         202 1
         321         201         240 1
         322         201         245 1
         323         202         203 1
         324         202         288 1
         325         203         204 1
         326         204         205 1
         327         205         331 1
         328         205         335 1
         329         205         206 1
         330         206         207 1
         331         207         208 1
         332         207         453 1
         333         208         209 1
         334         208         225 1
         335         209         210 1
         336         209         335 1
         337         210         211 1
         338         211         212 1
         339         211         254 1
         340         212         213 1
         341         213         214 1
         342         213         855 1
         343         214         215 1
         344         214         241 1
         345         215         216 1
         346         216         217 1
         347         216         235 1
         348         217         218 1
         349         217         220 1
         350         218         219 1
         351         219         220 1
         352         219         245 1
         353         220         221 1
         354         221         222 1
         355         222         223 1
         356         223         224 1
         357         223         850 1
         358         223         855 1
         359         224         225 1
         360         224         226 1
         361         225         226 1
         362         225         459 1
         363         226         227 1
         364         227         228 1
         365         228         229 1
         366         229         230 1
         367         230         231 1
         368         231         232 1
         369         232         233 1
         370         232         234 1
         371         232         252 1
         372         233         240 1
         373         233         252 1
         374         233         234 1
         375         234         235 1
         376         234         244 1
         377         235         236 1
         378         235         237 1
         379         235         245 1
         380         235         247 1
         381         235         285 1
         382         235         239 1
         383         236         238 1
         384         236         241 1
         385         236         245 1
         386         236         246 1
         387         236        1754 1
         388         236         237 1
         389         237         238 1
         390         237         240 1
         391         237        1754 1
         392         238         239 1
         393         239         240 1
         394         239         243 1
         395         239         246 1
         396         239         247 1
         397         240         241 1
         398         240        1109 1
         399         241         242 1
         400         241         247 1
         401         241         293 1
         402         241        1046 1
         403         241        1054 1
         404         242         243 1
         405         243         244 1
         406         243        1046 1
         407         244         245 1
         408         244         302 1
         409         244         291 1
         410         245         246 1
         411         246         247 1
         412         247         248 1
         413         248         249 1
         414         249         250 1
         415         250         251 1
         416         250         253 1
         417         250         310 1
         418         251         252 1
         419         251         257 1
         420         252         261 1
         421         252         768 1
         422         252         253 1
         423         253         254 1
         424         253         255 1
         425         253         261 1
         426         254         257 1
         427         254         258 1
         428         254         255 1
         429         255         256 1
         430         255         257 1
         431         255         258 1
         432         256         259 1
         433         256         285 1
         434         256         760 1
         435         256         257 1
         436         257         258 1
         437         258         259 1
         438         259         260 1
         439         259         265 1
         440         260         261 1
         441         261         262 1
         442         261         265 1
         443         261         271 1
         444         262         263 1
         445         262         275 1
         446         263         264 1
         447         264         265 1
         448         264         294 1
         449         264         296 1
         450         265         266 1
         451         265         294 1
         452         265         297 1
         453         266         267 1
         454         266         269 1
         455         266        1935 1
         456         267         268 1
         457         267         272 1
         458         267         280 1
         459         268         269 1
         460         268         276 1
         461         269         274 1
         462         269         279 1
         463         269         280 1
         464         269         270 1
         465         270         271 1
         466         271         272 1
         467         271         274 1
         468         271         280 1
         469         272         273 1
         470         272         277 1
         471         273         274 1
         472         273         275 1
         473         273         276 1
         474         274         275 1
         475         274         276 1
         476         274         424 1
         477         275         276 1
         478         276         278 1
         479         276         424 1
         480         276         277 1
         481         277         278 1
         482         277         279 1
         483         277         280 1
         484         277         297 1
         485         277         749 1
         486         277         294 1
         487         278         279 1
         488         278         280 1
         489         278         281 1
         490         279         291 1
         491         279         280 1
         492         280         281 1
         493         281         282 1
         494         282         283 1
         495         282         695 1
         496         283         284 1
         497         283         287 1
         498         283         293 1
         499         284         285 1
         500         285         286 1
         501         285         287 1
         502         285         288 1
         503         285         290 1
         504         285         291 1
         505         285         292 1
         506         285         295 1
         507         285         299 1
         508         286         287 1
         509         286         288 1
         510         286         291 1
         511         286         296 1
         512         286        1813 1
         513         287         288 1
         514         287         300 1
         515         287        1795 1
         516         288         289 1
         517         288         295 1
         518         288         296 1
         519         289         290 1
         520         290         296 1
         521         290         299 1
         522         290         291 1
         523         291         292 1
         524         291         294 1
         525         291         300 1
         526         292         293 1
         527         293         294 1
         528         294         295 1
         529         294         296 1
         530         295         296 1
         531         296         300 1
         532         296         297 1
         533         297         298 1
         534         297         301 1
         535         298         299 1
         536         298         300 1
         537         299         300 1
         538         299         307 1
         539         300         301 1
         540         301         302 1
         541         302         303 1
         542         302         304 1
         543         303         304 1
         544         304         306 1
         545         304         305 1
         546         305         310 1
         547         305         306 1
         548         306         307 1
         549         307         308 1
         550         308         309 1
         551         309         310 1
         552         310         311 1
         553         311         312 1
         554         312         313 1
         555         312        1224 1
         556         313         314 1
         557         313         315 1
         558         313         328 1
         559         314         315 1
         560         314         318 1
         561         315         316 1
         562         315         318 1
         563         316         317 1
         564         317         318 1
         565         317         320 1
         566         317         322 1
         567         318         319 1
         568         318         321 1
         569         318         327 1
         570         319         320 1
         571         320         321 1
         572         320         323 1
         573         321         327 1
         574         321        1043 1
         575         321         322 1
         576         322         327 1
         577         322         334 1
         578         322         349 1
         579         322         351 1
         580         322         323 1
         581         323         324 1
         582         323         331 1
         583         323        1037 1
         584         324         325 1
         585         324         327 1
         586         324        1036 1
         587         325         326 1
         588         326         327 1
         589         327         328 1
         590         327         330 1
         591         327         351 1
         592         328         329 1
         593         328         330 1
         594         328         546 1
         595         329         330 1
         596         329         350 1
         597         329         546 1
         598         330         331 1
         599         330        1054 1
         600         331         333 1
         601         331         358 1
         602         331         332 1
         603         332         333 1
         604         333         334 1
         605         334         335 1
         606         335         336 1
         607         336         337 1
         608         336         338 1
         609         337         338 1
         610         338         339 1
         611         339         340 1
         612         339         360 1
         613         340         341 1
         614         341         342 1
         615         341         343 1
         616         342         343 1
         617         342         345 1
         618         342         351 1
         619         343         344 1
         620         344         345 1
         621         344         346 1
         622         345         346 1
         623         345         352 1
         624         345         353 1
         625         345         357 1
         626         346         349 1
         627         346         351 1
         628         346         360 1
         629         346         347 1
         630         347         348 1
         631         348         349 1
         632         349         350 1
         633         349         351 1
         634         349         356 1
         635         350         351 1
         636         351         352 1
         637         352         353 1
         638         353         354 1
         639         353         357 1
         640         353         366 1
         641         354         355 1
         642         354         356 1
         643         355         356 1
         644         356         357 1
         645         356         358 1
         646         357         358 1
         647         357         360 1
         648         358         359 1
         649         359         360 1
         650         359         361 1
         651         359         370 1
         652         360         361 1
         653         361         362 1
         654         362         364 1
         655         362         363 1
         656         363         364 1
         657         364         365 1
         658         365         366 1
         659         366         367 1
         660         366         368 1
         661         367         368 1
         662         368         369 1
         663         368         372 1
         664         368         435 1
         665         369         370 1
         666         370         371 1
         667         371         372 1
         668         372         373 1
         669         372         401 1
         670         373         374 1
         671         374         375 1
         672         374         376 1
         673         374         380 1
         674         374         391 1
         675         374         392 1
         676         375         376 1
         677         375         377 1
         678         375         378 1
         679         376         377 1
         680         376         382 1
         681         377         378 1
         682         378         391 1
         683         378         379 1
         684         379         380 1
         685         380         381 1
         686         380         382 1
         687         380         390 1
         688         380         395 1
         689         381         382 1
         690         381         552 1
         691         382         383 1
         692         382         712 1
         693         383         384 1
         694         384         385 1
         695         384         390 1
         696         384         389 1
         697         385         386 1
         698         385         387 1
         699         385         390 1
         700         385         415 1
         701         385         856 1
         702         385         418 1
         703         386         387 1
         704         386         397 1
         705         387         388 1
         706         387         395 1
         707         388         395 1
         708         388         389 1
         709         389         391 1
         710         389         394 1
         711         389         395 1
         712         389         426 1
         713         389         390 1
         714         390         391 1
         715         390         392 1
         716         390         394 1
         717         390         422 1
         718         390         426 1
         719         390         555 1
         720         391         392 1
         721         391         394 1
         722         392         393 1
         723         392         394 1
         724         392         408 1
         725         393         394 1
         726         393         395 1
         727         393         861 1
         728         394         395 1
         729         395         396 1
         730         395         397 1
         731         396         397 1
         732         396         409 1
         733         397         398 1
         734         398         399 1
         735         398         418 1
         736         399         656 1
         737         399         400 1
         738         400         402 1
         739         400         406 1
         740         400         401 1
         741         401         402 1
         742         401         407 1
         743         402         403 1
         744         402         404 1
         745         402         407 1
         746         402         659 1
         747         403         404 1
         748         404         405 1
         749         405         406 1
         750         405        1435 1
         751         406         407 1
         752         407         408 1
         753         408         409 1
         754         409         410 1
         755         409         411 1
         756         410         411 1
         757         411         412 1
         758         411         467 1
         759         412         413 1
         760         413         414 1
         761         414         417 1
         762         414         415 1
         763         415         416 1
         764         416         417 1
         765         417         418 1
         766         417         422 1
         767         418         419 1
         768         419         420 1
         769         420         421 1
         770         421         422 1
         771         422         423 1
         772         423         424 1
         773         423         472 1
         774         424         425 1
         775         425         426 1
         776         425         433 1
         777         426         427 1
         778         426         428 1
         779         427         428 1
         780         427         436 1
         781         428         429 1
         782         428         435 1
         783         428         436 1
         784         429         430 1
         785         430         431 1
         786         430         432 1
         787         431         437 1
         788         431         438 1
         789         431         432 1
         790         432         441 1
         791         432         433 1
         792         433         434 1
         793         433         438 1
         794         434         435 1
         795         435         436 1
         796         436         437 1
         797         437         438 1
         798         438         439 1
         799         439         440 1
         800         440         441 1
         801         440         450 1
         802         441         911 1
         803         441         442 1
         804         442         443 1
         805         442         444 1
         806         442         455 1
         807         443         444 1
         808         444         447 1
         809         444         445 1
         810         445         446 1
         811         445         449 1
         812         446         447 1
         813         447         448 1
         814         448         723 1
         815         448         449 1
         816         449         480 1
         817         449         450 1
         818         450         451 1
         819         450         452 1
         820         450         453 1
         821         451         452 1
         822         452         453 1
         823         453         454 1
         824         454         455 1
         825         455         456 1
         826         456         457 1
         827         457         458 1
         828         457         462 1
         829         457         478 1
         830         458         459 1
         831         458         461 1
         832         459         460 1
         833         460         461 1
         834         461         462 1
         835         461         666 1
         836         462         463 1
         837         463         464 1
         838         463         525 1
         839         463         892 1
         840         464         465 1
         841         464         528 1
         842         465         472 1
         843         465         478 1
         844         465         466 1
         845         466         521 1
         846         466         467 1
         847         467         468 1
         848         468         469 1
         849         469         470 1
         850         469         475 1
         851         469         525 1
         852         470         471 1
         853         471         472 1
         854         472         473 1
         855         472         477 1
         856         473         474 1
         857         474         475 1
         858         474        1433 1
         859         474        1434 1
         860         475         476 1
         861         476         477 1
         862         477         478 1
         863         478         479 1
         864         479         480 1
         865         480         481 1
         866         481         482 1
         867         482         483 1
         868         483         494 1
         869         483         484 1
         870         484         485 1
         871         485         486 1
         872         486         487 1
         873         486         491 1
         874         487         488 1
         875         488         489 1
         876         489         490 1
         877         489         492 1
         878         489         860 1
         879         489         862 1
         880         490         491 1
         881         491         492 1
         882         492         493 1
         883         492         504 1
         884         493         494 1
         885         494         495 1
         886         494         572 1
         887         495         496 1
         888         495         914 1
         889         496         497 1
         890         496         505 1
         891         497         498 1
         892         498         499 1
         893         499         500 1
         894         500         501 1
         895         500         504 1
         896         501         502 1
         897         502         503 1
         898         502         513 1
         899         503         504 1
         900         504         505 1
         901         505         506 1
         902         505         515 1
         903         506         507 1
         904         507         508 1
         905         508         509 1
         906         509         510 1
         907         510         511 1
         908         511         512 1
         909         511         816 1
         910         512         513 1
         911         512         514 1
         912         513         514 1
         913         514         515 1
         914         515         516 1
         915         516         517 1
         916         517         518 1
         917         518         519 1
         918         519         520 1
         919         520         521 1
         920         521         522 1
         921         521         526 1
         922         522         523 1
         923         523         524 1
         924         524         525 1
         925         524         528 1
         926         525         526 1
         927         525         527 1
         928         525         529 1
         929         525         532 1
         930         525         675 1
         931         526         527 1
         932         527         528 1
         933         528         529 1
         934         529         530 1
         935         530         531 1
         936         530         532 1
         937         530         536 1
         938         530        1439 1
         939         530        2236 1
         940         531         532 1
         941         531        2233 1
         942         532        2236 1
         943         532         533 1
         944         533         534 1
         945         533         538 1
         946         533        2234 1
         947         534         535 1
         948         534         537 1
         949         534        2235 1
         950         535         536 1
         951         535        2235 1
         952         536        1381 1
         953         536         537 1
         954         537         657 1
         955         537         538 1
         956         538         539 1
         957         538         558 1
         958         539         540 1
         959         540         541 1
         960         541         542 1
         961         542         543 1
         962         542         548 1
         963         543         544 1
         964         543         547 1
         965         543         548 1
         966         543         695 1
         967         544         545 1
         968         545         546 1
         969         545         550 1
         970         546         547 1
         971         547         548 1
         972         548         549 1
         973         548         695 1
         974         549         550 1
         975         550         551 1
         976         551         552 1
         977         551         554 1
         978         552         553 1
         979         553         554 1
         980         553         696 1
         981         554         555 1
         982         554         906 1
         983         555         556 1
         984         556         557 1
         985         557         558 1
         986         557         903 1
         987         557         904 1
         988         558         559 1
         989         559         560 1
         990         560         561 1
         991         561         562 1
         992         562         563 1
         993         563         641 1
         994         563         564 1
         995         564         565 1
         996         565         566 1
         997         565         571 1
         998         565         572 1
         999         565         641 1
        1000         566         567 1
        1001         567         568 1
        1002         567         573 1
        1003         567         692 1
        1004         567         693 1
        1005         567         824 1
        1006         567         825 1
        1007         568         569 1
        1008         568         574 1
        1009         568         576 1
        1010         568         651 1
        1011         569         570 1
        1012         569         620 1
        1013         570         572 1
        1014         570         649 1
        1015         570         571 1
        1016         571        1715 1
        1017         571         572 1
        1018         572         573 1
        1019         572         903 1
        1020         573         574 1
        1021         573         575 1
        1022         574         575 1
        1023         574        1416 1
        1024         574        1715 1
        1025         575         576 1
        1026         575         577 1
        1027         575         594 1
        1028         575         618 1
        1029         576         577 1
        1030         577         578 1
        1031         578         579 1
        1032         579         580 1
        1033         580         582 1
        1034         580         581 1
        1035         581         582 1
        1036         582         583 1
        1037         582        1699 1
        1038         582        1755 1
        1039         582        1756 1
        1040         583         584 1
        1041         583        1676 1
        1042         584         585 1
        1043         585         586 1
        1044         586         587 1
        1045         587         588 1
        1046         587        1837 1
        1047         588         589 1
        1048         589         590 1
        1049         590         591 1
        1050         591         592 1
        1051         591         597 1
        1052         592         593 1
        1053         592         602 1
        1054         592        1438 1
        1055         593         594 1
        1056         593         602 1
        1057         594         595 1
        1058         595         596 1
        1059         596         597 1
        1060         596         917 1
        1061         596        1771 1
        1062         597         598 1
        1063         597         600 1
        1064         597         602 1
        1065         597         603 1
        1066         598         601 1
        1067         598         603 1
        1068         598         599 1
        1069         599         600 1
        1070         600         601 1
        1071         600         608 1
        1072         601         602 1
        1073         601        1762 1
        1074         602         603 1
        1075         603         604 1
        1076         604         605 1
        1077         605         606 1
        1078         606         607 1
        1079         607         608 1
        1080         608         609 1
        1081         608         629 1
        1082         609         610 1
        1083         610         611 1
        1084         611         612 1
        1085         611         624 1
        1086         612         613 1
        1087         613         614 1
        1088         613        1030 1
        1089         614         615 1
        1090         615         616 1
        1091         615        1676 1
        1092         616         617 1
        1093         617         618 1
        1094         617         619 1
        1095         618         619 1
        1096         618         622 1
        1097         619         620 1
        1098         620         621 1
        1099         621         622 1
        1100         621         703 1
        1101         622         623 1
        1102         623         624 1
        1103         624         625 1
        1104         624         638 1
        1105         625         626 1
        1106         625         629 1
        1107         626         627 1
        1108         627         628 1
        1109         627         629 1
        1110         627         632 1
        1111         627         634 1
        1112         628         629 1
        1113         629         630 1
        1114         630         631 1
        1115         630         924 1
        1116         631         632 1
        1117         632         633 1
        1118         632         635 1
        1119         632         639 1
        1120         633         634 1
        1121         633         637 1
        1122         634         959 1
        1123         634         635 1
        1124         635         636 1
        1125         636         637 1
        1126         637         638 1
        1127         638         639 1
        1128         639         640 1
        1129         640         641 1
        1130         641         642 1
        1131         642         643 1
        1132         642         645 1
        1133         642         929 1
        1134         643         644 1
        1135         644         645 1
        1136         645         646 1
        1137         646         647 1
        1138         647         648 1
        1139         648         649 1
        1140         648         669 1
        1141         649         650 1
        1142         650         651 1
        1143         651         652 1
        1144         652         653 1
        1145         653         654 1
        1146         654        1352 1
        1147         654         655 1
        1148         655         656 1
        1149         656         657 1
        1150         657         658 1
        1151         657         666 1
        1152         658         659 1
        1153         658        1266 1
        1154         659         660 1
        1155         659         681 1
        1156         660         661 1
        1157         661         662 1
        1158         661         770 1
        1159         661        1293 1
        1160         662         663 1
        1161         662         776 1
        1162         663         664 1
        1163         663         666 1
        1164         663        1259 1
        1165         664         665 1
        1166         665         666 1
        1167         666         667 1
        1168         666         778 1
        1169         667         668 1
        1170         667         742 1
        1171         667         777 1
        1172         668         669 1
        1173         669         671 1
        1174         669         670 1
        1175         670         671 1
        1176         670         672 1
        1177         671         672 1
        1178         672         673 1
        1179         672         674 1
        1180         672         751 1
        1181         672        1775 1
        1182         673         674 1
        1183         673         675 1
        1184         673         837 1
        1185         673         683 1
        1186         674         675 1
        1187         674         837 1
        1188         675         676 1
        1189         676         677 1
        1190         676         683 1
        1191         676         692 1
        1192         676         682 1
        1193         677         678 1
        1194         678         679 1
        1195         678         745 1
        1196         679         680 1
        1197         680         681 1
        1198         681         682 1
        1199         681         712 1
        1200         682         683 1
        1201         682         712 1
        1202         683         684 1
        1203         684         685 1
        1204         685         686 1
        1205         686         687 1
        1206         687         688 1
        1207         687         829 1
        1208         688         689 1
        1209         689         690 1
        1210         689        1629 1
        1211         690         691 1
        1212         691         692 1
        1213         691         693 1
        1214         692         693 1
        1215         693         694 1
        1216         693        1764 1
        1217         694         695 1
        1218         694         696 1
        1219         694         858 1
        1220         694         859 1
        1221         694        1763 1
        1222         695         696 1
        1223         696         697 1
        1224         697         698 1
        1225         697         911 1
        1226         698         699 1
        1227         698         703 1
        1228         698         761 1
        1229         699         700 1
        1230         700         701 1
        1231         701         702 1
        1232         702         703 1
        1233         702         713 1
        1234         703         704 1
        1235         704         705 1
        1236         705         706 1
        1237         706         707 1
        1238         707         708 1
        1239         708         709 1
        1240         709         710 1
        1241         710         711 1
        1242         711         712 1
        1243         712         713 1
        1244         712         715 1
        1245         713         714 1
        1246         713         755 1
        1247         714         715 1
        1248         714         729 1
        1249         715         716 1
        1250         715         730 1
        1251         716         717 1
        1252         717         718 1
        1253         717         749 1
        1254         717         757 1
        1255         718         719 1
        1256         718         748 1
        1257         719         720 1
        1258         720         721 1
        1259         721         722 1
        1260         721         724 1
        1261         722         723 1
        1262         722         727 1
        1263         722         728 1
        1264         723         724 1
        1265         723         729 1
        1266         724         725 1
        1267         724         728 1
        1268         725         726 1
        1269         725         730 1
        1270         726         727 1
        1271         726         740 1
        1272         727         728 1
        1273         728         729 1
        1274         728         730 1
        1275         729         730 1
        1276         729         746 1
        1277         730         731 1
        1278         730         753 1
        1279         731         732 1
        1280         731         739 1
        1281         732         733 1
        1282         732         738 1
        1283         733         734 1
        1284         733         739 1
        1285         733         757 1
        1286         734         735 1
        1287         734         757 1
        1288         735         736 1
        1289         736         737 1
        1290         737         738 1
        1291         738         739 1
        1292         739         740 1
        1293         740         741 1
        1294         741         742 1
        1295         742         743 1
        1296         743         744 1
        1297         744         745 1
        1298         744         755 1
        1299         745         746 1
        1300         745         751 1
        1301         746         747 1
        1302         746         750 1
        1303         746         751 1
        1304         747         748 1
        1305         748         749 1
        1306         749         750 1
        1307         749         752 1
        1308         749         753 1
        1309         750         751 1
        1310         751         752 1
        1311         751         753 1
        1312         752         753 1
        1313         753         754 1
        1314         753         755 1
        1315         754         757 1
        1316         754         755 1
        1317         755         756 1
        1318         755         757 1
        1319         756         757 1
        1320         757         758 1
        1321         758         759 1
        1322         759         760 1
        1323         760         768 1
        1324         760         761 1
        1325         761         762 1
        1326         762         763 1
        1327         762         774 1
        1328         763         764 1
        1329         764         765 1
        1330         765         766 1
        1331         766         767 1
        1332         767         768 1
        1333         768         772 1
        1334         768         769 1
        1335         769         770 1
        1336         770         771 1
        1337         771         772 1
        1338         772         773 1
        1339         772         774 1
        1340         772         775 1
        1341         773         774 1
        1342         774         775 1
        1343         774         776 1
        1344         774         856 1
        1345         775         776 1
        1346         776         777 1
        1347         777         778 1
        1348         778         779 1
        1349         778         781 1
        1350         779         780 1
        1351         779         783 1
        1352         780         781 1
        1353         781         782 1
        1354         782         783 1
        1355         783         784 1
        1356         784         785 1
        1357         785         786 1
        1358         786         787 1
        1359         786         795 1
        1360         787         788 1
        1361         788         789 1
        1362         789         790 1
        1363         789         792 1
        1364         790         791 1
        1365         791         795 1
        1366         791         792 1
        1367         792         794 1
        1368         792         793 1
        1369         793         794 1
        1370         794         795 1
        1371         794         796 1
        1372         794         797 1
        1373         794         798 1
        1374         795         796 1
        1375         796         797 1
        1376         797         798 1
        1377         797         799 1
        1378         797         801 1
        1379         798         799 1
        1380         799         800 1
        1381         800         801 1
        1382         801         802 1
        1383         801         808 1
        1384         802         803 1
        1385         803         804 1
        1386         804         805 1
        1387         805         806 1
        1388         806         807 1
        1389         807         808 1
        1390         808         809 1
        1391         809         810 1
        1392         809         811 1
        1393         809         814 1
        1394         809        1715 1
        1395         810         811 1
        1396         811         812 1
        1397         811         821 1
        1398         811        1627 1
        1399         812         813 1
        1400         813         820 1
        1401         813         814 1
        1402         814         815 1
        1403         815         816 1
        1404         816         817 1
        1405         817         818 1
        1406         818         819 1
        1407         819         820 1
        1408         820         821 1
        1409         821         822 1
        1410         822         823 1
        1411         822         825 1
        1412         823         824 1
        1413         823        1613 1
        1414         824         825 1
        1415         825         826 1
        1416         826         827 1
        1417         827        1621 1
        1418         827        1622 1
        1419         827         828 1
        1420         828         829 1
        1421         829         830 1
        1422         830         831 1
        1423         830        1667 1
        1424         831         832 1
        1425         832         833 1
        1426         832         835 1
        1427         833         834 1
        1428         834         835 1
        1429         835         836 1
        1430         835        1775 1
        1431         836         837 1
        1432         837         838 1
        1433         838         839 1
        1434         839         840 1
        1435         840         841 1
        1436         841         842 1
        1437         842         843 1
        1438         843         844 1
        1439         844         845 1
        1440         844         875 1
        1441         844         912 1
        1442         845         846 1
        1443         845         847 1
        1444         846         847 1
        1445         847         848 1
        1446         847         856 1
        1447         848         849 1
        1448         848         854 1
        1449         848         856 1
        1450         848         853 1
        1451         849         850 1
        1452         850         851 1
        1453         851         852 1
        1454         851         854 1
        1455         852         853 1
        1456         853         854 1
        1457         854         855 1
        1458         855         856 1
        1459         856         857 1
        1460         857         858 1
        1461         858         859 1
        1462         858         877 1
        1463         858         924 1
        1464         859         867 1
        1465         859         875 1
        1466         859         924 1
        1467         859         860 1
        1468         860         861 1
        1469         861         862 1
        1470         862         863 1
        1471         863         864 1
        1472         863         865 1
        1473         864         865 1
        1474         865         866 1
        1475         866         867 1
        1476         867         868 1
        1477         867         869 1
        1478         867        1733 1
        1479         868         869 1
        1480         869         870 1
        1481         870         871 1
        1482         871         872 1
        1483         872         873 1
        1484         872         874 1
        1485         872        1433 1
        1486         873         874 1
        1487         874         875 1
        1488         875         876 1
        1489         876         877 1
        1490         877         878 1
        1491         877         881 1
        1492         878         879 1
        1493         878         893 1
        1494         878         896 1
        1495         879         880 1
        1496         879         882 1
        1497         879         883 1
        1498         880         881 1
        1499         881         882 1
        1500         882         883 1
        1501         882        1435 1
        1502         883         887 1
        1503         883         884 1
        1504         884         886 1
        1505         884         920 1
        1506         884         885 1
        1507         885         886 1
        1508         886         887 1
        1509         887         888 1
        1510         887         892 1
        1511         888         889 1
        1512         889         890 1
        1513         890         891 1
        1514         891         892 1
        1515         891         893 1
        1516         892         893 1
        1517         893         894 1
        1518         894         895 1
        1519         894         897 1
        1520         895         914 1
        1521         895         896 1
        1522         896         897 1
        1523         896         922 1
        1524         897         898 1
        1525         897         920 1
        1526         898         899 1
        1527         898         900 1
        1528         898         910 1
        1529         899         900 1
        1530         900         901 1
        1531         901         902 1
        1532         901         903 1
        1533         901         905 1
        1534         902         903 1
        1535         902         911 1
        1536         903         905 1
        1537         903         904 1
        1538         904         905 1
        1539         905         906 1
        1540         906         907 1
        1541         906         930 1
        1542         906         932 1
        1543         907         908 1
        1544         908         909 1
        1545         909         910 1
        1546         910         911 1
        1547         911         912 1
        1548         912         913 1
        1549         913         914 1
        1550         914         915 1
        1551         914         917 1
        1552         915         916 1
        1553         916         917 1
        1554         917         918 1
        1555         918         919 1
        1556         919         920 1
        1557         920         921 1
        1558         921         922 1
        1559         922         923 1
        1560         923         924 1
        1561         923         925 1
        1562         924         925 1
        1563         924         928 1
        1564         924         937 1
        1565         925         926 1
        1566         925         932 1
        1567         926         927 1
        1568         927         928 1
        1569         928         929 1
        1570         928         937 1
        1571         929         935 1
        1572         929         937 1
        1573         929         930 1
        1574         930         932 1
        1575         930        1045 1
        1576         930         931 1
        1577         931         932 1
        1578         932         933 1
        1579         932         942 1
        1580         933         934 1
        1581         933         935 1
        1582         933        1044 1
        1583         934         935 1
        1584         934         937 1
        1585         934        1043 1
        1586         935        1016 1
        1587         935         936 1
        1588         936         937 1
        1589         936         942 1
        1590         937         938 1
        1591         937         942 1
        1592         938         939 1
        1593         938        1626 1
        1594         939         941 1
        1595         939         940 1
        1596         940         941 1
        1597         940         942 1
        1598         941         942 1
        1599         942         943 1
        1600         943         944 1
        1601         944         945 1
        1602         945        1322 1
        1603         945         946 1
        1604         946         947 1
        1605         947         948 1
        1606         948         949 1
        1607         948        1433 1
        1608         949         950 1
        1609         949         955 1
        1610         950         951 1
        1611         951         952 1
        1612         952         953 1
        1613         953         954 1
        1614         954         955 1
        1615         955         956 1
        1616         956         957 1
        1617         956         958 1
        1618         956        1406 1
        1619         956        2004 1
        1620         957         959 1
        1621         957         961 1
        1622         957         958 1
        1623         958         959 1
        1624         959         960 1
        1625         959         961 1
        1626         960         961 1
        1627         961         962 1
        1628         961         965 1
        1629         962         963 1
        1630         963         964 1
        1631         964         965 1
        1632         965         966 1
        1633         965        1350 1
        1634         966         967 1
        1635         967         968 1
        1636         968         969 1
        1637         969         970 1
        1638         970         971 1
        1639         971         972 1
        1640         972         973 1
        1641         973         974 1
        1642         974         975 1
        1643         975         976 1
        1644         976         977 1
        1645         977         978 1
        1646         978         979 1
        1647         979         980 1
        1648         979         981 1
        1649         979         985 1
        1650         980         981 1
        1651         980         986 1
        1652         981         982 1
        1653         981         985 1
        1654         982         983 1
        1655         983         984 1
        1656         984         985 1
        1657         985         986 1
        1658         986         987 1
        1659         987         988 1
        1660         987        1166 1
        1661         988         989 1
        1662         989         990 1
        1663         990         991 1
        1664         991         992 1
        1665         992         993 1
        1666         993         994 1
        1667         994         995 1
        1668         995         996 1
        1669         995        1339 1
        1670         996         997 1
        1671         997         998 1
        1672         998         999 1
        1673         999        1000 1
        1674        1000        1001 1
        1675        1001        1002 1
        1676        1002        1003 1
        1677        1003        1004 1
        1678        1003        1781 1
        1679        1003        1783 1
        1680        1004        1005 1
        1681        1004        1013 1
        1682        1005        1006 1
        1683        1005        1783 1
        1684        1005        1796 1
        1685        1006        1007 1
        1686        1007        1008 1
        1687        1008        1009 1
        1688        1009        1010 1
        1689        1010        1011 1
        1690        1011        1012 1
        1691        1011        1017 1
        1692        1012        1013 1
        1693        1013        1014 1
        1694        1013        1018 1
        1695        1014        1015 1
        1696        1015        1016 1
        1697        1016        1017 1
        1698        1016        1020 1
        1699        1017        1018 1
        1700        1018        1019 1
        1701        1018        1314 1
        1702        1019        1020 1
        1703        1019        1622 1
        1704        1020        1578 1
        1705        1020        1021 1
        1706        1021        1022 1
        1707        1022        1023 1
        1708        1023        1024 1
        1709        1023        1186 1
        1710        1024        1025 1
        1711        1024        1027 1
        1712        1024        1033 1
        1713        1025        1026 1
        1714        1026        1027 1
        1715        1026        1029 1
        1716        1027        1028 1
        1717        1028        1029 1
        1718        1029        1030 1
        1719        1029        1340 1
        1720        1030        1031 1
        1721        1031        1032 1
        1722        1032        1033 1
        1723        1033        1034 1
        1724        1034        1035 1
        1725        1035        1036 1
        1726        1035        1037 1
        1727        1035        1043 1
        1728        1035        1053 1
        1729        1036        1037 1
        1730        1037        1038 1
        1731        1038        1039 1
        1732        1038        1043 1
        1733        1039        1040 1
        1734        1040        1041 1
        1735        1041        1042 1
        1736        1042        1043 1
        1737        1043        1046 1
        1738        1043        1044 1
        1739        1044        1045 1
        1740        1044        1046 1
        1741        1044        1052 1
        1742        1045        1046 1
        1743        1046        1047 1
        1744        1047        1048 1
        1745        1048        1049 1
        1746        1049        1050 1
        1747        1050        1051 1
        1748        1050        1053 1
        1749        1051        1052 1
        1750        1052        1053 1
        1751        1053        1054 1
        1752        1054        1055 1
        1753        1055        1056 1
        1754        1056        1057 1
        1755        1056        1062 1
        1756        1057        1058 1
        1757        1058        1059 1
        1758        1059        1061 1
        1759        1059        1060 1
        1760        1060        1112 1
        1761        1060        1113 1
        1762        1060        1061 1
        1763        1061        1062 1
        1764        1062        1063 1
        1765        1063        1064 1
        1766        1064        1065 1
        1767        1065        1066 1
        1768        1065        1067 1
        1769        1065        1096 1
        1770        1066        1067 1
        1771        1067        1068 1
        1772        1067        1149 1
        1773        1067        1150 1
        1774        1068        1069 1
        1775        1069        1070 1
        1776        1070        1071 1
        1777        1071        1247 1
        1778        1071        1255 1
        1779        1071        1072 1
        1780        1072        1073 1
        1781        1073        1074 1
        1782        1074        1075 1
        1783        1075        1076 1
        1784        1076        1077 1
        1785        1076        1129 1
        1786        1076        1139 1
        1787        1077        1078 1
        1788        1077        1081 1
        1789        1077        1112 1
        1790        1077        1129 1
        1791        1078        1079 1
        1792        1079        1080 1
        1793        1080        1081 1
        1794        1080        1082 1
        1795        1081        1082 1
        1796        1082        1083 1
        1797        1083        1084 1
        1798        1084        1087 1
        1799        1084        1085 1
        1800        1085        1086 1
        1801        1086        1087 1
        1802        1087        1088 1
        1803        1088        1089 1
        1804        1088        1092 1
        1805        1088        1095 1
        1806        1089        1090 1
        1807        1090        1815 1
        1808        1090        1091 1
        1809        1091        1092 1
        1810        1092        1093 1
        1811        1092        1097 1
        1812        1093        1094 1
        1813        1093        1095 1
        1814        1094        1095 1
        1815        1095        1096 1
        1816        1095        1101 1
        1817        1096        1101 1
        1818        1096        1097 1
        1819        1097        1098 1
        1820        1098        1135 1
        1821        1098        1099 1
        1822        1099        1100 1
        1823        1099        1729 1
        1824        1100        1101 1
        1825        1100        1123 1
        1826        1100        1959 1
        1827        1101        1102 1
        1828        1102        1103 1
        1829        1103        1104 1
        1830        1103        1150 1
        1831        1104        1105 1
        1832        1104        1111 1
        1833        1104        1132 1
        1834        1105        1106 1
        1835        1106        1107 1
        1836        1107        1108 1
        1837        1108        1109 1
        1838        1109        1110 1
        1839        1109        1112 1
        1840        1109        1111 1
        1841        1110        1111 1
        1842        1111        1112 1
        1843        1112        1113 1
        1844        1112        1115 1
        1845        1113        1114 1
        1846        1114        1115 1
        1847        1115        1116 1
        1848        1116        1117 1
        1849        1116        1814 1
        1850        1117        1118 1
        1851        1118        1119 1
        1852        1119        1120 1
        1853        1120        1121 1
        1854        1121        1122 1
        1855        1122        1123 1
        1856        1122        1128 1
        1857        1123        1160 1
        1858        1123        1239 1
        1859        1123        1247 1
        1860        1123        1252 1
        1861        1123        1124 1
        1862        1124        1126 1
        1863        1124        1140 1
        1864        1124        1205 1
        1865        1124        1125 1
        1866        1125        1126 1
        1867        1126        1127 1
        1868        1126        1132 1
        1869        1127        1128 1
        1870        1128        1129 1
        1871        1128        1131 1
        1872        1129        1130 1
        1873        1130        1131 1
        1874        1131        1132 1
        1875        1132        1133 1
        1876        1133        1134 1
        1877        1134        1135 1
        1878        1135        1138 1
        1879        1135        1136 1
        1880        1136        1138 1
        1881        1136        1137 1
        1882        1137        1138 1
        1883        1138        1139 1
        1884        1139        1140 1
        1885        1139        1148 1
        1886        1140        1141 1
        1887        1141        1142 1
        1888        1142        1143 1
        1889        1143        1144 1
        1890        1144        1145 1
        1891        1145        1146 1
        1892        1145        1669 1
        1893        1146        1147 1
        1894        1147        1148 1
        1895        1148        1150 1
        1896        1148        1537 1
        1897        1148        1547 1
        1898        1148        1704 1
        1899        1148        1149 1
        1900        1149        1151 1
        1901        1149        1152 1
        1902        1149        1154 1
        1903        1149        1150 1
        1904        1150        1151 1
        1905        1150        1155 1
        1906        1150        1705 1
        1907        1151        1152 1
        1908        1151        1154 1
        1909        1152        1153 1
        1910        1153        1154 1
        1911        1153        1155 1
        1912        1153        1160 1
        1913        1154        1155 1
        1914        1154        1160 1
        1915        1154        1163 1
        1916        1155        1156 1
        1917        1155        1166 1
        1918        1156        1157 1
        1919        1157        1158 1
        1920        1157        1160 1
        1921        1158        1159 1
        1922        1159        1703 1
        1923        1159        1160 1
        1924        1160        1161 1
        1925        1161        1162 1
        1926        1162        1163 1
        1927        1163        1164 1
        1928        1164        1165 1
        1929        1165        1166 1
        1930        1166        1167 1
        1931        1166        1454 1
        1932        1167        1168 1
        1933        1167        1820 1
        1934        1168        1169 1
        1935        1169        1170 1
        1936        1169        1374 1
        1937        1170        1171 1
        1938        1171        1173 1
        1939        1171        1559 1
        1940        1171        1172 1
        1941        1172        1173 1
        1942        1173        1560 1
        1943        1173        1174 1
        1944        1174        1175 1
        1945        1174        1372 1
        1946        1175        1176 1
        1947        1176        1177 1
        1948        1177        1178 1
        1949        1177        1187 1
        1950        1177        1628 1
        1951        1178        1179 1
        1952        1179        1180 1
        1953        1179        1261 1
        1954        1180        1181 1
        1955        1181        1182 1
        1956        1182        1183 1
        1957        1183        1184 1
        1958        1184        1185 1
        1959        1184        1205 1
        1960        1185        1186 1
        1961        1186        1187 1
        1962        1187        1628 1
        1963        1187        1188 1
        1964        1188        1216 1
        1965        1188        1189 1
        1966        1189        1190 1
        1967        1189        1205 1
        1968        1189        1253 1
        1969        1190        1191 1
        1970        1191        1192 1
        1971        1192        1193 1
        1972        1193        1194 1
        1973        1193        1196 1
        1974        1194        1195 1
        1975        1194        1203 1
        1976        1194        1206 1
        1977        1195        1196 1
        1978        1196        1197 1
        1979        1196        1198 1
        1980        1196        1201 1
        1981        1196        1206 1
        1982        1196        1200 1
        1983        1197        1199 1
        1984        1197        1211 1
        1985        1197        1198 1
        1986        1198        1199 1
        1987        1199        1200 1
        1988        1199        1201 1
        1989        1199        1219 1
        1990        1200        1201 1
        1991        1200        1204 1
        1992        1200        1205 1
        1993        1201        1202 1
        1994        1202        1203 1
        1995        1202        1205 1
        1996        1202        1225 1
        1997        1203        1204 1
        1998        1204        1205 1
        1999        1205        1206 1
        2000        1205        1208 1
        2001        1205        1212 1
        2002        1206        1207 1
        2003        1207        1208 1
        2004        1208        1216 1
        2005        1208        1217 1
        2006        1208        1209 1
        2007        1209        1210 1
        2008        1210        1211 1
        2009        1210        1212 1
        2010        1210        1216 1
        2011        1210        1343 1
        2012        1210        1569 1
        2013        1211        1212 1
        2014        1212        1213 1
        2015        1213        1214 1
        2016        1214        1215 1
        2017        1215        1216 1
        2018        1215        1246 1
        2019        1216        1217 1
        2020        1216        1218 1
        2021        1217        1218 1
        2022        1218        1219 1
        2023        1219        1237 1
        2024        1219        1220 1
        2025        1220        1221 1
        2026        1220        1247 1
        2027        1221        1222 1
        2028        1221        1232 1
        2029        1222        1223 1
        2030        1223        1224 1
        2031        1223        1242 1
        2032        1224        1225 1
        2033        1225        1226 1
        2034        1226        1227 1
        2035        1227        1228 1
        2036        1228        1229 1
        2037        1229        1230 1
        2038        1230        1231 1
        2039        1231        1232 1
        2040        1231        1234 1
        2041        1231        1233 1
        2042        1232        1261 1
        2043        1232        1233 1
        2044        1233        1234 1
        2045        1234        1235 1
        2046        1235        1236 1
        2047        1236        1237 1
        2048        1237        1238 1
        2049        1238        1239 1
        2050        1239        1240 1
        2051        1239        1646 1
        2052        1239        1642 1
        2053        1240        1241 1
        2054        1241        1242 1
        2055        1242        1243 1
        2056        1242        1244 1
        2057        1243        1244 1
        2058        1244        1245 1
        2059        1245        1246 1
        2060        1246        1620 1
        2061        1246        1623 1
        2062        1246        1826 1
        2063        1246        1247 1
        2064        1247        1248 1
        2065        1248        1249 1
        2066        1249        1250 1
        2067        1250        1251 1
        2068        1251        1252 1
        2069        1252        1253 1
        2070        1252        1254 1
        2071        1252        1255 1
        2072        1253        1254 1
        2073        1253        1255 1
        2074        1253        1816 1
        2075        1254        1255 1
        2076        1254        1816 1
        2077        1255        1256 1
        2078        1256        1257 1
        2079        1257        1258 1
        2080        1258        1259 1
        2081        1258        1260 1
        2082        1259        1260 1
        2083        1260        1261 1
        2084        1261        1262 1
        2085        1262        1560 1
        2086        1262        1263 1
        2087        1263        1264 1
        2088        1264        1265 1
        2089        1265        1266 1
        2090        1266        1267 1
        2091        1267        1268 1
        2092        1268        1269 1
        2093        1269        1270 1
        2094        1270        1271 1
        2095        1271        1272 1
        2096        1272        1273 1
        2097        1272        1276 1
        2098        1273        1274 1
        2099        1273        1277 1
        2100        1274        1275 1
        2101        1274        1276 1
        2102        1274        1277 1
        2103        1275        1276 1
        2104        1276        1277 1
        2105        1277        1278 1
        2106        1278        1287 1
        2107        1278        1279 1
        2108        1279        1280 1
        2109        1280        1281 1
        2110        1281        1282 1
        2111        1282        1283 1
        2112        1283        1284 1
        2113        1284        1285 1
        2114        1285        1286 1
        2115        1285        1337 1
        2116        1286        1287 1
        2117        1287        1288 1
        2118        1288        1289 1
        2119        1289        1290 1
        2120        1290        1291 1
        2121        1291        1292 1
        2122        1291        1294 1
        2123        1292        1293 1
        2124        1292        1297 1
        2125        1292        1299 1
        2126        1292        1312 1
        2127        1292        1752 1
        2128        1292        1951 1
        2129        1292        1952 1
        2130        1292        1295 1
        2131        1293        1294 1
        2132        1294        1295 1
        2133        1295        1296 1
        2134        1295        1297 1
        2135        1296        1297 1
        2136        1296        1313 1
        2137        1297        1298 1
        2138        1297        1300 1
        2139        1297        1731 1
        2140        1298        1299 1
        2141        1298        1300 1
        2142        1298        1302 1
        2143        1299        1300 1
        2144        1300        2061 1
        2145        1300        1301 1
        2146        1301        2062 1
        2147        1301        1302 1
        2148        1302        1303 1
        2149        1302        1310 1
        2150        1303        1304 1
        2151        1304        1305 1
        2152        1305        1306 1
        2153        1306        1307 1
        2154        1307        1308 1
        2155        1308        1309 1
        2156        1309        1310 1
        2157        1309        1316 1
        2158        1310        1311 1
        2159        1311        1312 1
        2160        1312        1313 1
        2161        1312        1720 1
        2162        1313        1314 1
        2163        1313        1347 1
        2164        1314        1315 1
        2165        1315        1316 1
        2166        1316        1623 1
        2167        1316        1630 1
        2168        1316        1317 1
        2169        1317        1318 1
        2170        1318        1319 1
        2171        1319        1320 1
        2172        1319        1327 1
        2173        1320        1321 1
        2174        1321        1322 1
        2175        1321        1614 1
        2176        1322        1323 1
        2177        1322        2002 1
        2178        1323        1324 1
        2179        1324        1325 1
        2180        1324        1327 1
        2181        1325        1326 1
        2182        1326        1327 1
        2183        1327        1328 1
        2184        1328        1329 1
        2185        1329        1330 1
        2186        1330        1331 1
        2187        1331        1334 1
        2188        1331        1338 1
        2189        1331        1645 1
        2190        1331        1332 1
        2191        1332        1333 1
        2192        1333        1334 1
        2193        1333        1339 1
        2194        1334        1335 1
        2195        1334        1709 1
        2196        1335        1336 1
        2197        1335        1337 1
        2198        1335        1709 1
        2199        1336        1337 1
        2200        1336        1339 1
        2201        1337        1338 1
        2202        1337        1708 1
        2203        1338        1339 1
        2204        1339        1340 1
        2205        1340        1341 1
        2206        1341        1342 1
        2207        1341        1710 1
        2208        1342        1343 1
        2209        1343        1344 1
        2210        1343        1348 1
        2211        1344        1345 1
        2212        1344        1346 1
        2213        1344        1347 1
        2214        1345        1346 1
        2215        1346        1347 1
        2216        1347        1645 1
        2217        1347        1348 1
        2218        1348        1349 1
        2219        1348        1351 1
        2220        1349        1350 1
        2221        1350        1351 1
        2222        1351        1352 1
        2223        1352        1353 1
        2224        1353        1354 1
        2225        1354        1355 1
        2226        1354        1779 1
        2227        1354        1792 1
        2228        1354        1359 1
        2229        1355        1356 1
        2230        1356        1358 1
        2231        1356        1357 1
        2232        1357        1358 1
        2233        1358        1359 1
        2234        1358        1360 1
        2235        1359        1360 1
        2236        1360        1361 1
        2237        1360        1372 1
        2238        1361        1362 1
        2239        1362        1363 1
        2240        1363        1364 1
        2241        1363        1746 1
        2242        1364        1365 1
        2243        1364        1367 1
        2244        1364        1379 1
        2245        1365        1366 1
        2246        1365        1367 1
        2247        1365        1760 1
        2248        1366        1367 1
        2249        1366        1974 1
        2250        1367        1369 1
        2251        1367        1370 1
        2252        1367        1379 1
        2253        1367        1746 1
        2254        1367        1985 1
        2255        1367        1368 1
        2256        1368        1929 1
        2257        1368        1940 1
        2258        1368        1941 1
        2259        1368        1369 1
        2260        1369        1370 1
        2261        1369        2221 1
        2262        1370        1371 1
        2263        1370        1921 1
        2264        1370        1942 1
        2265        1371        1372 1
        2266        1371        1928 1
        2267        1372        1373 1
        2268        1372        1388 1
        2269        1372        1427 1
        2270        1373        1374 1
        2271        1374        1384 1
        2272        1374        1427 1
        2273        1374        1448 1
        2274        1374        1528 1
        2275        1374        1375 1
        2276        1375        1376 1
        2277        1375        1383 1
        2278        1375        1726 1
        2279        1376        1377 1
        2280        1376        1380 1
        2281        1376        1434 1
        2282        1376        1438 1
        2283        1377        1378 1
        2284        1378        1379 1
        2285        1379        1380 1
        2286        1379        1908 1
        2287        1379        2187 1
        2288        1380        1382 1
        2289        1380        1384 1
        2290        1380        1730 1
        2291        1380        1907 1
        2292        1380        1908 1
        2293        1380        1381 1
        2294        1381        1382 1
        2295        1382        1383 1
        2296        1383        1384 1
        2297        1383        1775 1
        2298        1384        1385 1
        2299        1384        1739 1
        2300        1385        1386 1
        2301        1386        1387 1
        2302        1387        1388 1
        2303        1388        1389 1
        2304        1389        1390 1
        2305        1390        1391 1
        2306        1391        1392 1
        2307        1391        1408 1
        2308        1392        1393 1
        2309        1393        1394 1
        2310        1394        1552 1
        2311        1394        1395 1
        2312        1395        1396 1
        2313        1396        1397 1
        2314        1397        1398 1
        2315        1398        1399 1
        2316        1399        1400 1
        2317        1400        1401 1
        2318        1400        1625 1
        2319        1400        1629 1
        2320        1400        1678 1
        2321        1400        1679 1
        2322        1401        1402 1
        2323        1402        1403 1
        2324        1403        1404 1
        2325        1403        1406 1
        2326        1404        1405 1
        2327        1405        1406 1
        2328        1406        1407 1
        2329        1406        1462 1
        2330        1406        1467 1
        2331        1406        1466 1
        2332        1407        1408 1
        2333        1408        1409 1
        2334        1408        1500 1
        2335        1409        1410 1
        2336        1410        1411 1
        2337        1410        1414 1
        2338        1411        1412 1
        2339        1411        1416 1
        2340        1412        1413 1
        2341        1412        1414 1
        2342        1412        1427 1
        2343        1412        1531 1
        2344        1413        1414 1
        2345        1414        1415 1
        2346        1414        1426 1
        2347        1414        1531 1
        2348        1415        1416 1
        2349        1416        1417 1
        2350        1416        1427 1
        2351        1416        1421 1
        2352        1417        1418 1
        2353        1418        1419 1
        2354        1419        1420 1
        2355        1420        1421 1
        2356        1421        1422 1
        2357        1421        1424 1
        2358        1422        1423 1
        2359        1422        1424 1
        2360        1423        1424 1
        2361        1424        1425 1
        2362        1425        1426 1
        2363        1426        1427 1
        2364        1426        1428 1
        2365        1427        1428 1
        2366        1427        1433 1
        2367        1428        1429 1
        2368        1428        1463 1
        2369        1429        1434 1
        2370        1429        1440 1
        2371        1429        1430 1
        2372        1430        1435 1
        2373        1430        1431 1
        2374        1431        1432 1
        2375        1431        1434 1
        2376        1432        1433 1
        2377        1433        1434 1
        2378        1433        1435 1
        2379        1433        1438 1
        2380        1434        1435 1
        2381        1435        1436 1
        2382        1435        1438 1
        2383        1435        1440 1
        2384        1436        1437 1
        2385        1436        1440 1
        2386        1437        1438 1
        2387        1437        1440 1
        2388        1438        1439 1
        2389        1439        1440 1
        2390        1439        1444 1
        2391        1440        1441 1
        2392        1441        1442 1
        2393        1442        1443 1
        2394        1443        1444 1
        2395        1444        1445 1
        2396        1445        1446 1
        2397        1446        1447 1
        2398        1446        1772 1
        2399        1447        1448 1
        2400        1447        1450 1
        2401        1447        1772 1
        2402        1448        1449 1
        2403        1449        1450 1
        2404        1450        1451 1
        2405        1450        1455 1
        2406        1451        1452 1
        2407        1451        1454 1
        2408        1451        1464 1
        2409        1452        1453 1
        2410        1452        1454 1
        2411        1453        1454 1
        2412        1453        1455 1
        2413        1454        1455 1
        2414        1455        1456 1
        2415        1456        1457 1
        2416        1457        1458 1
        2417        1458        1459 1
        2418        1458        1772 1
        2419        1459        1460 1
        2420        1459        1772 1
        2421        1460        1461 1
        2422        1461        1462 1
        2423        1462        1463 1
        2424        1462        1466 1
        2425        1462        1469 1
        2426        1463        1464 1
        2427        1464        1465 1
        2428        1465        1466 1
        2429        1466        1467 1
        2430        1466        1468 1
        2431        1467        1468 1
        2432        1468        1469 1
        2433        1469        1470 1
        2434        1470        1471 1
        2435        1470        1478 1
        2436        1471        1472 1
        2437        1471        1497 1
        2438        1471        2125 1
        2439        1472        1473 1
        2440        1472        1474 1
        2441        1472        1475 1
        2442        1472        1486 1
        2443        1472        1500 1
        2444        1473        1474 1
        2445        1474        1475 1
        2446        1474        1479 1
        2447        1475        1476 1
        2448        1475        1477 1
        2449        1476        1477 1
        2450        1477        1478 1
        2451        1478        1479 1
        2452        1478        2067 1
        2453        1479        1480 1
        2454        1480        1481 1
        2455        1480        1544 1
        2456        1481        1482 1
        2457        1482        1483 1
        2458        1482        1486 1
        2459        1483        1484 1
        2460        1484        1485 1
        2461        1485        1486 1
        2462        1485        1490 1
        2463        1486        1487 1
        2464        1487        1488 1
        2465        1488        1489 1
        2466        1489        1490 1
        2467        1489        1508 1
        2468        1490        1491 1
        2469        1490        1826 1
        2470        1491        1492 1
        2471        1492        1493 1
        2472        1492        1896 1
        2473        1493        1494 1
        2474        1493        1522 1
        2475        1494        1495 1
        2476        1495        1496 1
        2477        1496        1497 1
        2478        1497        1498 1
        2479        1497        1500 1
        2480        1497        1515 1
        2481        1498        1499 1
        2482        1499        1500 1
        2483        1500        1501 1
        2484        1500        1524 1
        2485        1501        1502 1
        2486        1501        1521 1
        2487        1502        1503 1
        2488        1502        1510 1
        2489        1503        1504 1
        2490        1503        1515 1
        2491        1503        1519 1
        2492        1503        1566 1
        2493        1504        1505 1
        2494        1504        1512 1
        2495        1505        1506 1
        2496        1505        1513 1
        2497        1506        1507 1
        2498        1507        1508 1
        2499        1508        1509 1
        2500        1509        1510 1
        2501        1510        1511 1
        2502        1511        1512 1
        2503        1511        1658 1
        2504        1512        1513 1
        2505        1512        1658 1
        2506        1513        1514 1
        2507        1513        1517 1
        2508        1514        1515 1
        2509        1515        1516 1
        2510        1516        1517 1
        2511        1517        1518 1
        2512        1518        1519 1
        2513        1518        1520 1
        2514        1519        1520 1
        2515        1519        1522 1
        2516        1520        1521 1
        2517        1520        1522 1
        2518        1521        1522 1
        2519        1522        1523 1
        2520        1523        1524 1
        2521        1524        1525 1
        2522        1525        1526 1
        2523        1526        1527 1
        2524        1527        1528 1
        2525        1528        1529 1
        2526        1529        1530 1
        2527        1530        1531 1
        2528        1531        1532 1
        2529        1532        1533 1
        2530        1533        1534 1
        2531        1534        1535 1
        2532        1535        1536 1
        2533        1536        1537 1
        2534        1536        1539 1
        2535        1536        1555 1
        2536        1537        1538 1
        2537        1537        1543 1
        2538        1538        1539 1
        2539        1539        1540 1
        2540        1539        1541 1
        2541        1540        1541 1
        2542        1541        1542 1
        2543        1542        1543 1
        2544        1543        1544 1
        2545        1544        1545 1
        2546        1545        1546 1
        2547        1546        1547 1
        2548        1547        1548 1
        2549        1548        1549 1
        2550        1548        1550 1
        2551        1549        1550 1
        2552        1550        1551 1
        2553        1551        1552 1
        2554        1551        1880 1
        2555        1552        1553 1
        2556        1553        1554 1
        2557        1554        1555 1
        2558        1555        1556 1
        2559        1556        1557 1
        2560        1557        1558 1
        2561        1557        1880 1
        2562        1558        1559 1
        2563        1559        1560 1
        2564        1560        1561 1
        2565        1560        1579 1
        2566        1561        1562 1
        2567        1562        1563 1
        2568        1563        1564 1
        2569        1563        1566 1
        2570        1563        1571 1
        2571        1564        1565 1
        2572        1565        1566 1
        2573        1566        1567 1
        2574        1567        1568 1
        2575        1568        1569 1
        2576        1569        1570 1
        2577        1570        1571 1
        2578        1571        1572 1
        2579        1571        1578 1
        2580        1572        1573 1
        2581        1573        1574 1
        2582        1574        1575 1
        2583        1574        1578 1
        2584        1575        1576 1
        2585        1575        1694 1
        2586        1576        1577 1
        2587        1577        1578 1
        2588        1578        1579 1
        2589        1579        1580 1
        2590        1579        1632 1
        2591        1580        1581 1
        2592        1581        1582 1
        2593        1582        1583 1
        2594        1582        1647 1
        2595        1583        1584 1
        2596        1584        1585 1
        2597        1585        1586 1
        2598        1586        1587 1
        2599        1587        1588 1
        2600        1588        1589 1
        2601        1588        1615 1
        2602        1589        1590 1
        2603        1590        1591 1
        2604        1591        1592 1
        2605        1592        1593 1
        2606        1593        1594 1
        2607        1594        1595 1
        2608        1595        1596 1
        2609        1596        1597 1
        2610        1596        1610 1
        2611        1597        1598 1
        2612        1598        1599 1
        2613        1599        1600 1
        2614        1600        1601 1
        2615        1601        1602 1
        2616        1602        1603 1
        2617        1603        1604 1
        2618        1603        1605 1
        2619        1604        1605 1
        2620        1605        1606 1
        2621        1606        1607 1
        2622        1607        1608 1
        2623        1608        1609 1
        2624        1609        1610 1
        2625        1610        1611 1
        2626        1611        1612 1
        2627        1612        1613 1
        2628        1613        1614 1
        2629        1614        1615 1
        2630        1614        1646 1
        2631        1615        1616 1
        2632        1615        1618 1
        2633        1615        1650 1
        2634        1616        1617 1
        2635        1616        1622 1
        2636        1617        1618 1
        2637        1617        1650 1
        2638        1618        1619 1
        2639        1618        1630 1
        2640        1619        1620 1
        2641        1620        1621 1
        2642        1621        1646 1
        2643        1621        1622 1
        2644        1621        1650 1
        2645        1621        1647 1
        2646        1622        1623 1
        2647        1622        1647 1
        2648        1623        1624 1
        2649        1623        1630 1
        2650        1623        1646 1
        2651        1624        1625 1
        2652        1625        1626 1
        2653        1626        1627 1
        2654        1627        1628 1
        2655        1627        1631 1
        2656        1628        1629 1
        2657        1628        1630 1
        2658        1629        1630 1
        2659        1629        1631 1
        2660        1630        1631 1
        2661        1631        1650 1
        2662        1631        1632 1
        2663        1632        1633 1
        2664        1633        1634 1
        2665        1634        1635 1
        2666        1634        1638 1
        2667        1635        1636 1
        2668        1635        1637 1
        2669        1635        1638 1
        2670        1636        1637 1
        2671        1637        1638 1
        2672        1638        1639 1
        2673        1639        1640 1
        2674        1640        1641 1
        2675        1641        1642 1
        2676        1642        1643 1
        2677        1642        1645 1
        2678        1642        1665 1
        2679        1643        1644 1
        2680        1644        1645 1
        2681        1644        1703 1
        2682        1645        1646 1
        2683        1645        1703 1
        2684        1646        1647 1
        2685        1646        1665 1
        2686        1647        1691 1
        2687        1647        1695 1
        2688        1647        1648 1
        2689        1648        1649 1
        2690        1649        1650 1
        2691        1649        1694 1
        2692        1650        1651 1
        2693        1650        1653 1
        2694        1651        1652 1
        2695        1651        1654 1
        2696        1652        1653 1
        2697        1653        1654 1
        2698        1653        1656 1
        2699        1653        1658 1
        2700        1653        1660 1
        2701        1654        1655 1
        2702        1655        1656 1
        2703        1656        1657 1
        2704        1657        1658 1
        2705        1658        1659 1
        2706        1659        1660 1
        2707        1659        1697 1
        2708        1659        1670 1
        2709        1660        1661 1
        2710        1660        1663 1
        2711        1661        1662 1
        2712        1662        1663 1
        2713        1663        1664 1
        2714        1664        1665 1
        2715        1665        1666 1
        2716        1665        1669 1
        2717        1666        1667 1
        2718        1667        1668 1
        2719        1667        1683 1
        2720        1668        1669 1
        2721        1668        1694 1
        2722        1669        1670 1
        2723        1669        1697 1
        2724        1670        1671 1
        2725        1671        1672 1
        2726        1671        1685 1
        2727        1672        1673 1
        2728        1673        1674 1
        2729        1674        1675 1
        2730        1675        1676 1
        2731        1676        1677 1
        2732        1677        1678 1
        2733        1678        1679 1
        2734        1679        1680 1
        2735        1679        1683 1
        2736        1679        1725 1
        2737        1680        1681 1
        2738        1681        1682 1
        2739        1682        1683 1
        2740        1683        1684 1
        2741        1684        1685 1
        2742        1685        1686 1
        2743        1686        1687 1
        2744        1687        1688 1
        2745        1688        1689 1
        2746        1689        1690 1
        2747        1689        1697 1
        2748        1690        1691 1
        2749        1691        1692 1
        2750        1692        1693 1
        2751        1693        1694 1
        2752        1694        1695 1
        2753        1695        1696 1
        2754        1696        1697 1
        2755        1697        1698 1
        2756        1698        1699 1
        2757        1699        1703 1
        2758        1699        1753 1
        2759        1699        1700 1
        2760        1700        1701 1
        2761        1701        1702 1
        2762        1702        1703 1
        2763        1703        1704 1
        2764        1704        1705 1
        2765        1705        1706 1
        2766        1706        1707 1
        2767        1707        1708 1
        2768        1708        1709 1
        2769        1708        1712 1
        2770        1709        1710 1
        2771        1710        1711 1
        2772        1711        1712 1
        2773        1712        1713 1
        2774        1713        1714 1
        2775        1713        1715 1
        2776        1714        1715 1
        2777        1715        1716 1
        2778        1715        1725 1
        2779        1716        1717 1
        2780        1717        1718 1
        2781        1718        1719 1
        2782        1719        1720 1
        2783        1720        1721 1
        2784        1721        1722 1
        2785        1722        1723 1
        2786        1723        1724 1
        2787        1724        1725 1
        2788        1725        1726 1
        2789        1726        1727 1
        2790        1727        1728 1
        2791        1728        1729 1
        2792        1729        1730 1
        2793        1730        1731 1
        2794        1731        1732 1
        2795        1732        1733 1
        2796        1733        1734 1
        2797        1734        1735 1
        2798        1734        1748 1
        2799        1735        1736 1
        2800        1736        1737 1
        2801        1737        1738 1
        2802        1738        1739 1
        2803        1739        1740 1
        2804        1740        1741 1
        2805        1740        1937 1
        2806        1741        1742 1
        2807        1742        1744 1
        2808        1742        1747 1
        2809        1742        1743 1
        2810        1743        1744 1
        2811        1744        1745 1
        2812        1744        1747 1
        2813        1745        1746 1
        2814        1746        1747 1
        2815        1747        1748 1
        2816        1748        1749 1
        2817        1748        1755 1
        2818        1749        1750 1
        2819        1749        1751 1
        2820        1749        1784 1
        2821        1749        1788 1
        2822        1750        1751 1
        2823        1750        1752 1
        2824        1751        1752 1
        2825        1751        1753 1
        2826        1751        1754 1
        2827        1752        1754 1
        2828        1752        1936 1
        2829        1752        1951 1
        2830        1752        1952 1
        2831        1752        1753 1
        2832        1753        1952 1
        2833        1753        1754 1
        2834        1754        1755 1
        2835        1754        1936 1
        2836        1755        1756 1
        2837        1756        1757 1
        2838        1757        1758 1
        2839        1757        1775 1
        2840        1758        1759 1
        2841        1758        1760 1
        2842        1759        1760 1
        2843        1760        1761 1
        2844        1761        1762 1
        2845        1762        1763 1
        2846        1762        1767 1
        2847        1763        1765 1
        2848        1763        1767 1
        2849        1763        1764 1
        2850        1764        1765 1
        2851        1765        1766 1
        2852        1765        1768 1
        2853        1766        1767 1
        2854        1766        1768 1
        2855        1766        1769 1
        2856        1767        1768 1
        2857        1767        1769 1
        2858        1768        1769 1
        2859        1769        1770 1
        2860        1770        1771 1
        2861        1771        1772 1
        2862        1772        1773 1
        2863        1773        1774 1
        2864        1774        1775 1
        2865        1775        1776 1
        2866        1776        1777 1
        2867        1777        1778 1
        2868        1778        1779 1
        2869        1779        1780 1
        2870        1779        2183 1
        2871        1780        1781 1
        2872        1781        1782 1
        2873        1782        1783 1
        2874        1783        1784 1
        2875        1783        1793 1
        2876        1784        1785 1
        2877        1784        1793 1
        2878        1785        1786 1
        2879        1786        1787 1
        2880        1787        1788 1
        2881        1788        1789 1
        2882        1789        1790 1
        2883        1790        1791 1
        2884        1791        1792 1
        2885        1792        1793 1
        2886        1792        1796 1
        2887        1793        1794 1
        2888        1794        1795 1
        2889        1795        1796 1
        2890        1795        1804 1
        2891        1796        1797 1
        2892        1797        1798 1
        2893        1798        1799 1
        2894        1799        1800 1
        2895        1800        1801 1
        2896        1801        1802 1
        2897        1802        1803 1
        2898        1803        1804 1
        2899        1803        1807 1
        2900        1803        1808 1
        2901        1804        1805 1
        2902        1805        1806 1
        2903        1806        1807 1
        2904        1807        1808 1
        2905        1807        1810 1
        2906        1808        1809 1
        2907        1809        1810 1
        2908        1810        1811 1
        2909        1811        1812 1
        2910        1811        1813 1
        2911        1812        1813 1
        2912        1813        1814 1
        2913        1814        1815 1
        2914        1815        1816 1
        2915        1815        1818 1
        2916        1816        1817 1
        2917        1817        1818 1
        2918        1818        1819 1
        2919        1819        1820 1
        2920        1820        1821 1
        2921        1821        1822 1
        2922        1822        1823 1
        2923        1823        1824 1
        2924        1824        1825 1
        2925        1825        1826 1
        2926        1826        1827 1
        2927        1827        1828 1
        2928        1828        1829 1
        2929        1829        1830 1
        2930        1830        1831 1
        2931        1831        1832 1
        2932        1832        1833 1
        2933        1833        1834 1
        2934        1834        1835 1
        2935        1835        1836 1
        2936        1836        1837 1
        2937        1837        1838 1
        2938        1837        1865 1
        2939        1838        1839 1
        2940        1838        1841 1
        2941        1838        1854 1
        2942        1839        1840 1
        2943        1840        1841 1
        2944        1840        1847 1
        2945        1841        1842 1
        2946        1842        1843 1
        2947        1843        1844 1
        2948        1844        1845 1
        2949        1845        1846 1
        2950        1846        1847 1
        2951        1847        1848 1
        2952        1848        1849 1
        2953        1849        1850 1
        2954        1850        1851 1
        2955        1850        1868 1
        2956        1851        1852 1
        2957        1852        1853 1
        2958        1853        1854 1
        2959        1854        1855 1
        2960        1854        1859 1
        2961        1854        1862 1
        2962        1855        1856 1
        2963        1855        1858 1
        2964        1856        1857 1
        2965        1857        1862 1
        2966        1857        1864 1
        2967        1857        1858 1
        2968        1858        1859 1
        2969        1859        1860 1
        2970        1860        1861 1
        2971        1861        1862 1
        2972        1861        1863 1
        2973        1862        1863 1
        2974        1863        1864 1
        2975        1864        1865 1
        2976        1865        1866 1
        2977        1866        1867 1
        2978        1866        1876 1
        2979        1867        1868 1
        2980        1868        1869 1
        2981        1869        1870 1
        2982        1870        1871 1
        2983        1871        1872 1
        2984        1872        1873 1
        2985        1873        1874 1
        2986        1874        1875 1
        2987        1875        1876 1
        2988        1876        1877 1
        2989        1877        1878 1
        2990        1878        1879 1
        2991        1878        1884 1
        2992        1879        1880 1
        2993        1879        1882 1
        2994        1879        1899 1
        2995        1880        1881 1
        2996        1881        1882 1
        2997        1882        1883 1
        2998        1883        1884 1
        2999        1884        1885 1
        3000        1885        1886 1
        3001        1886        1888 1
        3002        1886        1887 1
        3003        1887        1888 1
        3004        1888        1889 1
        3005        1888        1890 1
        3006        1889        1890 1
        3007        1890        1891 1
        3008        1891        1892 1
        3009        1892        1893 1
        3010        1893        1894 1
        3011        1894        1895 1
        3012        1895        1896 1
        3013        1896        1897 1
        3014        1896        1959 1
        3015        1897        1898 1
        3016        1898        1899 1
        3017        1899        1900 1
        3018        1899        2053 1
        3019        1899        2055 1
        3020        1899        1905 1
        3021        1900        1901 1
        3022        1901        1902 1
        3023        1902        1903 1
        3024        1903        1904 1
        3025        1903        1907 1
        3026        1903        2053 1
        3027        1904        1905 1
        3028        1904        1925 1
        3029        1904        2053 1
        3030        1905        1906 1
        3031        1905        2053 1
        3032        1905        2054 1
        3033        1906        1907 1
        3034        1907        2188 1
        3035        1907        1908 1
        3036        1908        1909 1
        3037        1908        1915 1
        3038        1909        1910 1
        3039        1910        1911 1
        3040        1910        2079 1
        3041        1911        1912 1
        3042        1912        1913 1
        3043        1912        2040 1
        3044        1913        1914 1
        3045        1914        1915 1
        3046        1915        1916 1
        3047        1915        2197 1
        3048        1916        1917 1
        3049        1916        1918 1
        3050        1916        1921 1
        3051        1917        1918 1
        3052        1918        1919 1
        3053        1919        1920 1
        3054        1920        1921 1
        3055        1921        1922 1
        3056        1922        1923 1
        3057        1922        1932 1
        3058        1923        1924 1
        3059        1924        1925 1
        3060        1925        1926 1
        3061        1926        1927 1
        3062        1927        1928 1
        3063        1928        1929 1
        3064        1929        1930 1
        3065        1930        1931 1
        3066        1931        1932 1
        3067        1932        1933 1
        3068        1933        1934 1
        3069        1934        1935 1
        3070        1935        1936 1
        3071        1936        1937 1
        3072        1937        1938 1
        3073        1938        1939 1
        3074        1939        1940 1
        3075        1940        1941 1
        3076        1941        1942 1
        3077        1942        1943 1
        3078        1943        1944 1
        3079        1944        1945 1
        3080        1945        1946 1
        3081        1946        1947 1
        3082        1946        2120 1
        3083        1947        1948 1
        3084        1948        1949 1
        3085        1949        1950 1
        3086        1950        1951 1
        3087        1951        1952 1
        3088        1952        1953 1
        3089        1953        1954 1
        3090        1954        1955 1
        3091        1955        1956 1
        3092        1956        1957 1
        3093        1957        1958 1
        3094        1958        1959 1
        3095        1959        1960 1
        3096        1960        1961 1
        3097        1961        1962 1
        3098        1962        1963 1
        3099        1963        1964 1
        3100        1964        1965 1
        3101        1965        1966 1
        3102        1966        1967 1
        3103        1967        1968 1
        3104        1968        1969 1
        3105        1969        1970 1
        3106        1969        1971 1
        3107        1970        1971 1
        3108        1971        1972 1
        3109        1972        1973 1
        3110        1973        1974 1
        3111        1974        1975 1
        3112        1974        1977 1
        3113        1975        1976 1
        3114        1976        1977 1
        3115        1977        1978 1
        3116        1978        1979 1
        3117        1979        1980 1
        3118        1980        1981 1
        3119        1980        1998 1
        3120        1981        1982 1
        3121        1982        1983 1
        3122        1983        1984 1
        3123        1983        1987 1
        3124        1984        1985 1
        3125        1985        1986 1
        3126        1985        1992 1
        3127        1986        1987 1
        3128        1986        1989 1
        3129        1986        1995 1
        3130        1987        1988 1
        3131        1987        1989 1
        3132        1987        1992 1
        3133        1987        1993 1
        3134        1988        1993 1
        3135        1988        1997 1
        3136        1988        2019 1
        3137        1988        2178 1
        3138        1988        1989 1
        3139        1989        1990 1
        3140        1990        1991 1
        3141        1990        1995 1
        3142        1991        1992 1
        3143        1991        1994 1
        3144        1991        1996 1
        3145        1992        1993 1
        3146        1992        1994 1
        3147        1992        1995 1
        3148        1993        1994 1
        3149        1993        1995 1
        3150        1994        1995 1
        3151        1994        2195 1
        3152        1995        1996 1
        3153        1996        1997 1
        3154        1996        1998 1
        3155        1997        1998 1
        3156        1997        1999 1
        3157        1997        2002 1
        3158        1998        1999 1
        3159        1999        2000 1
        3160        1999        2002 1
        3161        2000        2001 1
        3162        2001        2002 1
        3163        2001        2204 1
        3164        2002        2003 1
        3165        2003        2004 1
        3166        2003        2008 1
        3167        2004        2005 1
        3168        2005        2006 1
        3169        2005        2021 1
        3170        2006        2007 1
        3171        2007        2008 1
        3172        2008        2009 1
        3173        2009        2010 1
        3174        2010        2011 1
        3175        2010        2019 1
        3176        2011        2012 1
        3177        2012        2013 1
        3178        2013        2014 1
        3179        2014        2015 1
        3180        2015        2016 1
        3181        2016        2017 1
        3182        2016        2021 1
        3183        2017        2023 1
        3184        2017        2018 1
        3185        2018        2076 1
        3186        2018        2019 1
        3187        2019        2020 1
        3188        2020        2021 1
        3189        2021        2022 1
        3190        2022        2023 1
        3191        2023        2024 1
        3192        2024        2025 1
        3193        2025        2026 1
        3194        2026        2027 1
        3195        2027        2028 1
        3196        2027        2054 1
        3197        2028        2029 1
        3198        2029        2030 1
        3199        2030        2033 1
        3200        2030        2037 1
        3201        2030        2031 1
        3202        2031        2032 1
        3203        2032        2033 1
        3204        2033        2034 1
        3205        2034        2035 1
        3206        2035        2036 1
        3207        2036        2037 1
        3208        2037        2038 1
        3209        2038        2039 1
        3210        2039        2040 1
        3211        2040        2041 1
        3212        2041        2042 1
        3213        2042        2043 1
        3214        2043        2044 1
        3215        2044        2045 1
        3216        2045        2046 1
        3217        2046        2047 1
        3218        2046        2092 1
        3219        2047        2048 1
        3220        2048        2050 1
        3221        2048        2049 1
        3222        2049        2050 1
        3223        2050        2051 1
        3224        2050        2180 1
        3225        2051        2052 1
        3226        2051        2053 1
        3227        2052        2053 1
        3228        2053        2054 1
        3229        2054        2055 1
        3230        2054        2061 1
        3231        2055        2056 1
        3232        2055        2092 1
        3233        2056        2057 1
        3234        2057        2058 1
        3235        2057        2059 1
        3236        2058        2059 1
        3237        2059        2206 1
        3238        2059        2060 1
        3239        2060        2062 1
        3240        2060        2061 1
        3241        2061        2062 1
        3242        2061        2089 1
        3243        2062        2063 1
        3244        2062        2203 1
        3245        2063        2064 1
        3246        2063        2228 1
        3247        2064        2065 1
        3248        2065        2066 1
        3249        2065        2075 1
        3250        2066        2067 1
        3251        2067        2068 1
        3252        2067        2071 1
        3253        2067        2074 1
        3254        2067        2085 1
        3255        2067        2077 1
        3256        2068        2069 1
        3257        2069        2070 1
        3258        2070        2071 1
        3259        2071        2072 1
        3260        2072        2073 1
        3261        2072        2085 1
        3262        2073        2074 1
        3263        2074        2075 1
        3264        2074        2084 1
        3265        2075        2076 1
        3266        2076        2077 1
        3267        2076        2078 1
        3268        2076        2079 1
        3269        2077        2078 1
        3270        2078        2079 1
        3271        2079        2084 1
        3272        2079        2080 1
        3273        2080        2081 1
        3274        2081        2082 1
        3275        2082        2083 1
        3276        2082        2084 1
        3277        2083        2084 1
        3278        2084        2085 1
        3279        2084        2095 1
        3280        2085        2086 1
        3281        2085        2087 1
        3282        2086        2087 1
        3283        2087        2088 1
        3284        2087        2102 1
        3285        2088        2089 1
        3286        2088        2103 1
        3287        2089        2090 1
        3288        2090        2091 1
        3289        2091        2092 1
        3290        2092        2093 1
        3291        2093        2094 1
        3292        2093        2098 1
        3293        2094        2095 1
        3294        2095        2096 1
        3295        2096        2097 1
        3296        2097        2098 1
        3297        2098        2099 1
        3298        2098        2107 1
        3299        2099        2100 1
        3300        2100        2101 1
        3301        2101        2102 1
        3302        2102        2103 1
        3303        2103        2104 1
        3304        2104        2105 1
        3305        2105        2115 1
        3306        2105        2106 1
        3307        2106        2107 1
        3308        2107        2108 1
        3309        2107        2118 1
        3310        2108        2109 1
        3311        2108        2110 1
        3312        2109        2110 1
        3313        2109        2111 1
        3314        2109        2112 1
        3315        2110        2111 1
        3316        2111        2112 1
        3317        2112        2113 1
        3318        2112        2119 1
        3319        2113        2114 1
        3320        2114        2115 1
        3321        2115        2116 1
        3322        2116        2117 1
        3323        2117        2118 1
        3324        2118        2119 1
        3325        2119        2120 1
        3326        2120        2121 1
        3327        2121        2122 1
        3328        2122        2123 1
        3329        2123        2124 1
        3330        2124        2125 1
        3331        2125        2126 1
        3332        2126        2127 1
        3333        2127        2128 1
        3334        2127        2130 1
        3335        2128        2129 1
        3336        2129        2131 1
        3337        2129        2132 1
        3338        2129        2136 1
        3339        2129        2130 1
        3340        2130        2132 1
        3341        2130        2131 1
        3342        2131        2132 1
        3343        2132        2133 1
        3344        2133        2134 1
        3345        2134        2135 1
        3346        2135        2136 1
        3347        2136        2137 1
        3348        2137        2138 1
        3349        2137        2145 1
        3350        2138        2139 1
        3351        2139        2140 1
        3352        2140        2141 1
        3353        2141        2142 1
        3354        2142        2143 1
        3355        2143        2144 1
        3356        2144        2145 1
        3357        2145        2146 1
        3358        2146        2147 1
        3359        2147        2148 1
        3360        2148        2149 1
        3361        2149        2150 1
        3362        2149        2151 1
        3363        2150        2151 1
        3364        2150        2158 1
        3365        2151        2152 1
        3366        2152        2153 1
        3367        2153        2154 1
        3368        2154        2155 1
        3369        2155        2156 1
        3370        2156        2157 1
        3371        2157        2158 1
        3372        2158        2159 1
        3373        2158        2161 1
        3374        2159        2160 1
        3375        2160        2161 1
        3376        2161        2162 1
        3377        2162        2163 1
        3378        2163        2164 1
        3379        2164        2165 1
        3380        2165        2166 1
        3381        2166        2167 1
        3382        2167        2168 1
        3383        2168        2169 1
        3384        2169        2170 1
        3385        2170        2171 1
        3386        2171        2172 1
        3387        2172        2173 1
        3388        2173        2174 1
        3389        2174        2175 1
        3390        2175        2176 1
        3391        2176        2177 1
        3392        2177        2178 1
        3393        2178        2179 1
        3394        2179        2180 1
        3395        2180        2181 1
        3396        2181        2182 1
        3397        2182        2183 1
        3398        2183        2184 1
        3399        2184        2185 1
        3400        2185        2186 1
        3401        2186        2187 1
        3402        2187        2188 1
        3403        2187        2202 1
        3404        2187        2201 1
        3405        2188        2189 1
        3406        2189        2205 1
        3407        2189        2190 1
        3408        2190        2191 1
        3409        2191        2192 1
        3410        2192        2193 1
        3411        2192        2197 1
        3412        2193        2194 1
        3413        2194        2195 1
        3414        2195        2196 1
        3415        2195        2199 1
        3416        2196        2197 1
        3417        2197        2198 1
        3418        2198        2199 1
        3419        2199        2200 1
        3420        2200        2201 1
        3421        2201        2202 1
        3422        2201        2203 1
        3423        2202        2203 1
        3424        2203        2204 1
        3425        2204        2205 1
        3426        2205        2206 1
        3427        2206        2207 1
        3428        2207        2208 1
        3429        2208        2209 1
        3430        2209        2210 1
        3431        2210        2211 1
        3432        2211        2212 1
        3433        2212        2213 1
        3434        2213        2214 1
        3435        2213        2216 1
        3436        2213        2225 1
        3437        2213        2226 1
        3438        2214        2215 1
        3439        2215        2216 1
        3440        2216        2217 1
        3441        2217        2218 1
        3442        2218        2219 1
        3443        2219        2220 1
        3444        2220        2221 1
        3445        2221        2222 1
        3446        2221        2223 1
        3447        2222        2223 1
        3448        2223        2224 1
        3449        2224        2225 1
        3450        2224        2227 1
        3451        2225        2226 1
        3452        2226        2227 1
        3453        2227        2228 1
        3454        2227        2233 1
        3455        2228        2229 1
        3456        2228        2230 1
        3457        2229        2230 1
        3458        2230        2231 1
        3459        2231        2232 1
        3460        2232        2233 1
        3461        2233        2234 1
        3462        2234        2235 1
        3463        2235        2236 1
        3464        2236        2237 1
        3465        2237        2238 1
        3466        2238        2239 1
        3467        2239        2240 1
        3468        2240        2241 1
        3469        2241        2242 1
        3470        2243        2244 1
        3471        2243        2245 1
        3472        2243        2246 1
        3473        2244        2247 1
        3474        2244        2249 1
        3475        2245        2247 1
        3476        2245        2248 1
        3477        2246        2248 1
        3478        2246        2249 1
        3479        2247        2250 1
        3480        2248        2250 1
        3481        2249        2250 1
