# Supplementary material for: Order and stochasticity in the folding of individual Drosophila genomes
Source: Nat Commun. 2021 Jan 4;12:41. doi: 10.1038/s41467-020-20292-z (PMC7782554; doi:10.1038/s41467-020-20292-z)
Supplement: Supplementary file 4 — Source Data [file 41467_2020_20292_MOESM4_ESM.zip › a5.mol2]

@<TRIPOS>MOLECULE
dna
 2250 4078 0 0 0
SMALL
GASTEIGER

@<TRIPOS>ATOM
        1  O                     21.6124    2.8006   14.7398 O   1 1 0.0000
        2  O                     21.6164    2.8395   15.1675 O   1 1 1.0000
        3  O                     21.9178    1.9053   15.4877 O   1 1 2.0000
        4  O                     21.9071    2.3092   15.5283 O   1 1 3.0000
        5  O                     22.4398    2.0938   15.0970 O   1 1 4.0000
        6  O                     21.7730    2.0013   14.9418 O   1 1 5.0000
        7  O                     21.9316    1.4353   14.9842 O   1 1 6.0000
        8  O                     22.3628    1.4932   15.4324 O   1 1 7.0000
        9  O                     22.5570    1.2975   15.7565 O   1 1 8.0000
       10  O                     22.9724    0.9787   15.1120 O   1 1 9.0000
       11  O                     23.0953    1.1978   15.7272 O   1 1 10.0000
       12  O                     23.7111    1.5012   15.4653 O   1 1 11.0000
       13  O                     23.1814    1.4008   14.9569 O   1 1 12.0000
       14  O                     22.7632    1.9247   15.0152 O   1 1 13.0000
       15  O                     22.4740    1.8779   14.3900 O   1 1 14.0000
       16  O                     22.5782    2.1946   13.6965 O   1 1 15.0000
       17  O                     22.3183    2.9323   14.2643 O   1 1 16.0000
       18  O                     22.1166    2.2220   14.4138 O   1 1 17.0000
       19  O                     21.2738    2.2188   14.5769 O   1 1 18.0000
       20  O                     21.1426    2.5810   14.9670 O   1 1 19.0000
       21  O                     20.8639    3.3294   14.8945 O   1 1 20.0000
       22  O                     21.1939    3.5555   14.1405 O   1 1 21.0000
       23  O                     21.2599    3.0354   14.0669 O   1 1 22.0000
       24  O                     21.7526    3.2846   13.6743 O   1 1 23.0000
       25  O                     21.6773    3.0955   14.0646 O   1 1 24.0000
       26  O                     21.9241    3.0132   13.2044 O   1 1 25.0000
       27  O                     21.6779    2.3623   13.1411 O   1 1 26.0000
       28  O                     21.4104    2.9253   13.1967 O   1 1 27.0000
       29  O                     21.4472    2.5361   13.7556 O   1 1 28.0000
       30  O                     21.0973    2.6603   13.9129 O   1 1 29.0000
       31  O                     20.7660    2.5348   13.3132 O   1 1 30.0000
       32  O                     20.3402    1.9355   13.1620 O   1 1 31.0000
       33  O                     20.9118    1.6551   12.9403 O   1 1 32.0000
       34  O                     21.1845    2.2342   12.7795 O   1 1 33.0000
       35  O                     21.3246    2.5355   12.3120 O   1 1 34.0000
       36  O                     21.8558    3.2023   12.5015 O   1 1 35.0000
       37  O                     22.2083    3.3658   12.4570 O   1 1 36.0000
       38  O                     22.0089    2.5953   12.7184 O   1 1 37.0000
       39  O                     22.1895    2.4968   13.2458 O   1 1 38.0000
       40  O                     21.6374    2.1844   12.8225 O   1 1 39.0000
       41  O                     21.4271    1.7395   12.1696 O   1 1 40.0000
       42  O                     20.9729    1.0686   11.7526 O   1 1 41.0000
       43  O                     20.1146    0.3896   11.5503 O   1 1 42.0000
       44  O                     19.3125    0.0014   12.2859 O   1 1 43.0000
       45  O                     18.7677   -0.8525   12.4800 O   1 1 44.0000
       46  O                     18.1285   -1.4535   12.5885 O   1 1 45.0000
       47  O                     17.8210   -0.8229   13.3491 O   1 1 46.0000
       48  O                     18.3037    0.0791   12.7851 O   1 1 47.0000
       49  O                     18.5299    0.1993   12.1966 O   1 1 48.0000
       50  O                     18.2388    0.8570   11.3709 O   1 1 49.0000
       51  O                     18.5638    0.8665   10.7053 O   1 1 50.0000
       52  O                     18.9986    0.8925   10.4385 O   1 1 51.0000
       53  O                     18.6816    1.2788    9.9295 O    1 1 52.0000
       54  O                     18.5085    1.7032   10.3985 O   1 1 53.0000
       55  O                     18.9765    1.9303   10.4872 O   1 1 54.0000
       56  O                     18.9696    1.5718   11.0463 O   1 1 55.0000
       57  O                     19.9815    1.5840   10.9830 O   1 1 56.0000
       58  O                     20.0502    1.7532   11.5432 O   1 1 57.0000
       59  O                     20.0318    1.8122   12.2562 O   1 1 58.0000
       60  O                     19.6330    1.4495   11.7098 O   1 1 59.0000
       61  O                     19.2693    1.1114   11.2274 O   1 1 60.0000
       62  O                     18.9988    0.6648   11.0459 O   1 1 61.0000
       63  O                     19.3649    1.0558   10.5365 O   1 1 62.0000
       64  O                     19.5806    1.5888   10.6332 O   1 1 63.0000
       65  O                     20.3859    1.4890   10.4287 O   1 1 64.0000
       66  O                     20.6500    1.0938   11.0330 O   1 1 65.0000
       67  O                     21.1341    1.0283   10.4951 O   1 1 66.0000
       68  O                     20.6151    0.6241   10.3595 O   1 1 67.0000
       69  O                     20.3246   -0.0372   10.7291 O   1 1 68.0000
       70  O                     19.8285    0.3027   11.1849 O   1 1 69.0000
       71  O                     19.1335    0.1252   10.9815 O   1 1 70.0000
       72  O                     19.5995    0.0142   10.6417 O   1 1 71.0000
       73  O                     19.2993    0.2167   10.2690 O   1 1 72.0000
       74  O                     19.9503    0.1558    9.5612 O    1 1 73.0000
       75  O                     20.0886    0.4066    9.7433 O    1 1 74.0000
       76  O                     19.3621    0.3268    9.9130 O    1 1 75.0000
       77  O                     19.6670    0.1689   10.0504 O   1 1 76.0000
       78  O                     20.0634    0.0517   10.4262 O   1 1 77.0000
       79  O                     19.9775    0.7858   10.3661 O   1 1 78.0000
       80  O                     20.1193    1.0079   10.6758 O   1 1 79.0000
       81  O                     19.5395    0.7023   10.3181 O   1 1 80.0000
       82  O                     19.1171    1.0577    9.8112 O    1 1 81.0000
       83  O                     19.7727    1.1258    9.8194 O    1 1 82.0000
       84  O                     19.4131    0.8992    9.3123 O    1 1 83.0000
       85  O                     20.0498    1.0638    9.2468 O    1 1 84.0000
       86  O                     20.5872    0.8266    9.1013 O    1 1 85.0000
       87  O                     19.8364    0.8325    9.0032 O    1 1 86.0000
       88  O                     19.9504    0.7057    9.7113 O    1 1 87.0000
       89  O                     20.3049    1.6152    9.6995 O    1 1 88.0000
       90  O                     19.8462    2.0465   10.0910 O   1 1 89.0000
       91  O                     20.3557    2.0396   10.4005 O   1 1 90.0000
       92  O                     20.4641    2.6500   10.4325 O   1 1 91.0000
       93  O                     21.0910    2.2321   10.4529 O   1 1 92.0000
       94  O                     21.5523    2.0165   10.8474 O   1 1 93.0000
       95  O                     21.4857    1.9741   10.2746 O   1 1 94.0000
       96  O                     21.4890    2.4750    9.9946 O    1 1 95.0000
       97  O                     20.7347    2.4442    9.5284 O    1 1 96.0000
       98  O                     20.7291    2.5469   10.0792 O   1 1 97.0000
       99  O                     20.7223    2.1618    9.6867 O    1 1 98.0000
      100  O                     21.2687    2.0947    9.3056 O    1 1 99.0000
      101  O                     21.1181    1.7225    9.0959 O    1 1 100.0000
      102  O                     21.0362    2.4335    8.9748 O    1 1 101.0000
      103  O                     20.6029    1.7185    9.1125 O    1 1 102.0000
      104  O                     20.8604    1.5594    9.6385 O    1 1 103.0000
      105  O                     20.9414    1.7262   10.2702 O   1 1 104.0000
      106  O                     20.6310    1.6037   10.7823 O   1 1 105.0000
      107  O                     19.7026    0.8857   11.2455 O   1 1 106.0000
      108  O                     19.2962    0.2810   11.5748 O   1 1 107.0000
      109  O                     19.5600    0.7415   12.0038 O   1 1 108.0000
      110  O                     20.2115    1.0340   11.8218 O   1 1 109.0000
      111  O                     20.8757    0.3473   11.6044 O   1 1 110.0000
      112  O                     21.3547   -0.1293   11.1263 O   1 1 111.0000
      113  O                     21.9987   -0.4220   11.0401 O   1 1 112.0000
      114  O                     22.4937   -0.1766   10.5471 O   1 1 113.0000
      115  O                     22.5910   -0.3989   11.0406 O   1 1 114.0000
      116  O                     22.9922   -0.4781   11.8685 O   1 1 115.0000
      117  O                     22.6513   -0.7356   11.7251 O   1 1 116.0000
      118  O                     22.5357   -0.8789   12.3153 O   1 1 117.0000
      119  O                     21.5320   -0.5301   12.3538 O   1 1 118.0000
      120  O                     20.8323    0.5436   12.7740 O   1 1 119.0000
      121  O                     20.7519    0.4522   11.7917 O   1 1 120.0000
      122  O                     20.8493    0.9462   11.3145 O   1 1 121.0000
      123  O                     20.4466    0.5277   10.9545 O   1 1 122.0000
      124  O                     20.6123   -0.1013   10.4788 O   1 1 123.0000
      125  O                     20.8797    0.1722    9.5621 O    1 1 124.0000
      126  O                     21.5821   -0.2842    9.7793 O    1 1 125.0000
      127  O                     21.5228    0.2491   10.4062 O   1 1 126.0000
      128  O                     21.1169    0.6761   10.2963 O   1 1 127.0000
      129  O                     21.5300    1.3625   10.4717 O   1 1 128.0000
      130  O                     21.3736    0.6282   10.9263 O   1 1 129.0000
      131  O                     22.0078    0.9805   10.4340 O   1 1 130.0000
      132  O                     22.4575    1.3752   10.1467 O   1 1 131.0000
      133  O                     22.2435    0.5579   10.1342 O   1 1 132.0000
      134  O                     21.6884    0.1716   10.2964 O   1 1 133.0000
      135  O                     21.1804   -0.0324   10.9855 O   1 1 134.0000
      136  O                     21.7132    0.6457   11.1606 O   1 1 135.0000
      137  O                     22.0929    0.2425   11.0418 O   1 1 136.0000
      138  O                     22.5043    0.5570   10.7499 O   1 1 137.0000
      139  O                     22.3167    0.8771   11.1026 O   1 1 138.0000
      140  O                     23.1233    0.9584   11.1094 O   1 1 139.0000
      141  O                     23.6638    1.1229   11.2761 O   1 1 140.0000
      142  O                     23.5384    1.2859   11.6619 O   1 1 141.0000
      143  O                     22.7873    1.4912   11.6440 O   1 1 142.0000
      144  O                     22.2630    1.9137   11.2841 O   1 1 143.0000
      145  O                     21.7037    1.3703   11.2329 O   1 1 144.0000
      146  O                     21.1022    1.7886   11.3889 O   1 1 145.0000
      147  O                     20.6666    1.9123   12.3317 O   1 1 146.0000
      148  O                     20.2640    2.2245   12.9535 O   1 1 147.0000
      149  O                     19.3960    2.3445   13.0034 O   1 1 148.0000
      150  O                     19.9243    2.1338   12.4359 O   1 1 149.0000
      151  O                     19.2880    1.8814   12.4788 O   1 1 150.0000
      152  O                     19.1983    1.3417   12.2860 O   1 1 151.0000
      153  O                     19.8230    1.7404   12.6054 O   1 1 152.0000
      154  O                     19.5598    2.3781   12.2701 O   1 1 153.0000
      155  O                     18.8361    2.8812   12.4350 O   1 1 154.0000
      156  O                     18.9172    2.9151   11.8093 O   1 1 155.0000
      157  O                     18.7077    3.4499   12.3569 O   1 1 156.0000
      158  O                     18.3221    3.1333   12.8220 O   1 1 157.0000
      159  O                     18.9233    2.7657   12.8511 O   1 1 158.0000
      160  O                     19.5493    2.6454   12.8775 O   1 1 159.0000
      161  O                     20.2807    3.1328   13.0452 O   1 1 160.0000
      162  O                     20.4511    2.9566   13.7879 O   1 1 161.0000
      163  O                     20.0084    2.9579   13.1851 O   1 1 162.0000
      164  O                     19.3904    2.6758   13.3373 O   1 1 163.0000
      165  O                     19.0449    2.2329   12.9359 O   1 1 164.0000
      166  O                     19.5258    2.9982   12.3427 O   1 1 165.0000
      167  O                     20.2004    2.9074   12.4548 O   1 1 166.0000
      168  O                     20.7077    2.8709   12.6732 O   1 1 167.0000
      169  O                     20.6339    2.9642   11.9090 O   1 1 168.0000
      170  O                     21.1123    3.0524   12.2238 O   1 1 169.0000
      171  O                     20.9407    3.2688   12.7505 O   1 1 170.0000
      172  O                     20.7709    3.2633   13.5102 O   1 1 171.0000
      173  O                     20.6755    3.8634   13.1760 O   1 1 172.0000
      174  O                     20.2869    3.4822   12.5893 O   1 1 173.0000
      175  O                     20.5461    3.8441   12.2436 O   1 1 174.0000
      176  O                     19.9194    3.6730   12.0489 O   1 1 175.0000
      177  O                     19.7297    3.8241   12.6482 O   1 1 176.0000
      178  O                     19.1782    4.2072   13.2358 O   1 1 177.0000
      179  O                     19.5369    4.4324   12.2738 O   1 1 178.0000
      180  O                     19.3009    3.9635   12.1443 O   1 1 179.0000
      181  O                     19.2035    4.6826   11.9324 O   1 1 180.0000
      182  O                     18.8731    3.9258   11.7345 O   1 1 181.0000
      183  O                     19.3025    3.5308   11.5701 O   1 1 182.0000
      184  O                     18.7090    3.3986   11.3990 O   1 1 183.0000
      185  O                     19.1021    2.6381   11.2466 O   1 1 184.0000
      186  O                     19.4977    3.2152   10.8187 O   1 1 185.0000
      187  O                     19.4427    2.5480   10.7456 O   1 1 186.0000
      188  O                     19.7970    3.1257   11.1538 O   1 1 187.0000
      189  O                     20.0528    2.5295   10.8647 O   1 1 188.0000
      190  O                     20.3493    2.3996   11.4543 O   1 1 189.0000
      191  O                     19.6248    2.7681   11.5670 O   1 1 190.0000
      192  O                     19.6202    3.2953   11.8142 O   1 1 191.0000
      193  O                     19.9679    2.7377   11.7348 O   1 1 192.0000
      194  O                     20.4212    2.1458   11.9778 O   1 1 193.0000
      195  O                     20.1215    2.9168   11.9796 O   1 1 194.0000
      196  O                     20.2648    3.7138   11.7109 O   1 1 195.0000
      197  O                     20.1686    4.0492   11.2337 O   1 1 196.0000
      198  O                     20.0310    3.4910   10.9871 O   1 1 197.0000
      199  O                     20.7533    3.5023   11.0460 O   1 1 198.0000
      200  O                     20.4955    3.5057   11.5063 O   1 1 199.0000
      201  O                     20.5275    3.0020   11.2769 O   1 1 200.0000
      202  O                     20.9351    2.2143   11.4298 O   1 1 201.0000
      203  O                     20.1731    2.1505   11.1274 O   1 1 202.0000
      204  O                     19.3825    1.8900   11.0296 O   1 1 203.0000
      205  O                     18.8685    1.5813   11.4859 O   1 1 204.0000
      206  O                     18.3480    0.8045   11.9238 O   1 1 205.0000
      207  O                     17.5055    0.2623   12.4496 O   1 1 206.0000
      208  O                     17.2600    0.6146   11.9421 O   1 1 207.0000
      209  O                     17.4191    0.5875   12.5821 O   1 1 208.0000
      210  O                     17.9735    1.0085   12.6452 O   1 1 209.0000
      211  O                     18.0981    0.4792   11.8162 O   1 1 210.0000
      212  O                     18.8774    0.4914   11.7468 O   1 1 211.0000
      213  O                     19.1525   -0.2693   12.4194 O   1 1 212.0000
      214  O                     18.9768    0.8043   12.1443 O   1 1 213.0000
      215  O                     19.1383    1.6983   11.9284 O   1 1 214.0000
      216  O                     19.3783    2.3531   11.7321 O   1 1 215.0000
      217  O                     18.8276    2.3113   11.8750 O   1 1 216.0000
      218  O                     18.2818    2.6981   11.9997 O   1 1 217.0000
      219  O                     18.0978    2.7919   11.2985 O   1 1 218.0000
      220  O                     18.4000    2.1695   11.3634 O   1 1 219.0000
      221  O                     18.7072    2.2160   11.5357 O   1 1 220.0000
      222  O                     18.1283    1.8313   10.8719 O   1 1 221.0000
      223  O                     17.8614    0.7207   10.5988 O   1 1 222.0000
      224  O                     17.2310    0.8963   10.8538 O   1 1 223.0000
      225  O                     17.6929    0.7046   11.0426 O   1 1 224.0000
      226  O                     18.0732    0.0614   10.9558 O   1 1 225.0000
      227  O                     17.3532    0.6440   11.4853 O   1 1 226.0000
      228  O                     16.7672    0.1771   10.8449 O   1 1 227.0000
      229  O                     17.1275    0.3354   11.3168 O   1 1 228.0000
      230  O                     17.5165   -0.0532   10.8354 O   1 1 229.0000
      231  O                     18.0332    0.0702   11.3437 O   1 1 230.0000
      232  O                     18.6491    0.4926   11.4027 O   1 1 231.0000
      233  O                     19.0709    0.8954   11.7945 O   1 1 232.0000
      234  O                     19.8497    1.3399   12.4673 O   1 1 233.0000
      235  O                     20.3616    1.2481   12.2484 O   1 1 234.0000
      236  O                     20.2848    1.4507   13.0079 O   1 1 235.0000
      237  O                     20.7348    1.3512   12.7578 O   1 1 236.0000
      238  O                     20.6676    0.6323   12.5454 O   1 1 237.0000
      239  O                     20.3828    0.8429   13.1137 O   1 1 238.0000
      240  O                     20.0743    0.5689   13.5326 O   1 1 239.0000
      241  O                     19.1397    0.7109   13.7372 O   1 1 240.0000
      242  O                     19.9474    1.1975   13.5001 O   1 1 241.0000
      243  O                     19.1115    1.2521   14.1050 O   1 1 242.0000
      244  O                     18.7556    0.5012   14.0492 O   1 1 243.0000
      245  O                     18.6432    0.9405   13.7371 O   1 1 244.0000
      246  O                     18.3478    0.9598   12.5088 O   1 1 245.0000
      247  O                     17.7736    1.0314   12.5166 O   1 1 246.0000
      248  O                     17.6456    1.1666   12.0255 O   1 1 247.0000
      249  O                     17.7307    1.2064   11.2475 O   1 1 248.0000
      250  O                     17.9712    1.2675   10.6013 O   1 1 249.0000
      251  O                     18.4542    1.3004   10.5025 O   1 1 250.0000
      252  O                     18.1958    1.3514   11.1594 O   1 1 251.0000
      253  O                     17.7012    1.5782   11.3712 O   1 1 252.0000
      254  O                     17.1118    1.2318   11.7547 O   1 1 253.0000
      255  O                     17.2220    1.4379   12.4360 O   1 1 254.0000
      256  O                     17.6149    1.5254   11.9331 O   1 1 255.0000
      257  O                     17.4162    2.0464   11.9841 O   1 1 256.0000
      258  O                     17.0835    1.9741   11.6330 O   1 1 257.0000
      259  O                     17.7002    1.8951   11.2028 O   1 1 258.0000
      260  O                     17.2470    2.4134   11.4837 O   1 1 259.0000
      261  O                     16.7611    2.0319   12.0610 O   1 1 260.0000
      262  O                     16.2360    2.0054   12.2468 O   1 1 261.0000
      263  O                     16.2306    1.6843   11.7513 O   1 1 262.0000
      264  O                     16.7525    1.0288   12.2261 O   1 1 263.0000
      265  O                     16.4520    1.2479   13.1988 O   1 1 264.0000
      266  O                     16.3454    2.0159   13.2337 O   1 1 265.0000
      267  O                     16.0573    1.4639   12.7027 O   1 1 266.0000
      268  O                     16.3406    1.2427   12.5499 O   1 1 267.0000
      269  O                     16.2547    0.7714   12.6604 O   1 1 268.0000
      270  O                     16.7548    0.6139   12.8270 O   1 1 269.0000
      271  O                     17.4454    0.7666   13.1622 O   1 1 270.0000
      272  O                     17.2768    1.1970   13.3307 O   1 1 271.0000
      273  O                     16.6222    1.0411   13.4234 O   1 1 272.0000
      274  O                     16.9112    1.5583   13.0258 O   1 1 273.0000
      275  O                     16.6370    1.1872   12.1947 O   1 1 274.0000
      276  O                     17.0836    1.9984   12.5395 O   1 1 275.0000
      277  O                     17.0309    2.9969   12.7279 O   1 1 276.0000
      278  O                     16.7496    3.2794   13.0694 O   1 1 277.0000
      279  O                     17.0958    2.8567   13.2012 O   1 1 278.0000
      280  O                     16.5568    2.4137   13.0017 O   1 1 279.0000
      281  O                     16.9939    2.2257   12.9074 O   1 1 280.0000
      282  O                     17.2567    2.6787   13.5086 O   1 1 281.0000
      283  O                     17.8455    2.8237   13.2774 O   1 1 282.0000
      284  O                     17.5717    2.8400   12.6260 O   1 1 283.0000
      285  O                     18.3286    2.6256   12.7616 O   1 1 284.0000
      286  O                     18.1705    1.7968   12.4893 O   1 1 285.0000
      287  O                     17.6411    1.9705   13.1044 O   1 1 286.0000
      288  O                     17.5759    2.3851   12.5013 O   1 1 287.0000
      289  O                     17.8903    2.3869   11.9172 O   1 1 288.0000
      290  O                     18.3982    2.0105   12.4012 O   1 1 289.0000
      291  O                     18.6198    2.1546   13.2828 O   1 1 290.0000
      292  O                     18.0679    2.2857   13.1720 O   1 1 291.0000
      293  O                     18.3474    2.1228   12.7624 O   1 1 292.0000
      294  O                     17.8822    1.6206   12.6856 O   1 1 293.0000
      295  O                     17.8089    1.8639   12.9314 O   1 1 294.0000
      296  O                     18.5592    1.7769   13.1692 O   1 1 295.0000
      297  O                     18.4821    2.0092   13.5819 O   1 1 296.0000
      298  O                     18.1371    1.4176   13.3126 O   1 1 297.0000
      299  O                     18.7628    1.3422   12.5781 O   1 1 298.0000
      300  O                     18.4094    1.3569   11.9090 O   1 1 299.0000
      301  O                     18.2712    1.6463   12.0137 O   1 1 300.0000
      302  O                     18.2611    1.3641   13.0369 O   1 1 301.0000
      303  O                     19.1588    1.4245   13.6683 O   1 1 302.0000
      304  O                     18.4744    1.4427   14.0745 O   1 1 303.0000
      305  O                     17.9977    1.0830   13.6884 O   1 1 304.0000
      306  O                     17.4664    1.8459   13.6047 O   1 1 305.0000
      307  O                     17.3647    1.8734   13.9116 O   1 1 306.0000
      308  O                     17.9228    2.2758   14.0073 O   1 1 307.0000
      309  O                     17.9145    1.7237   13.7721 O   1 1 308.0000
      310  O                     16.9181    2.1308   13.6846 O   1 1 309.0000
      311  O                     16.9892    2.7256   13.9313 O   1 1 310.0000
      312  O                     17.6743    2.6369   14.0210 O   1 1 311.0000
      313  O                     18.0493    2.0754   14.2699 O   1 1 312.0000
      314  O                     18.3194    2.7216   13.7670 O   1 1 313.0000
      315  O                     17.8829    3.0702   13.9929 O   1 1 314.0000
      316  O                     18.1441    2.5429   14.4318 O   1 1 315.0000
      317  O                     18.1815    1.9353   14.7161 O   1 1 316.0000
      318  O                     18.6467    1.8231   14.5942 O   1 1 317.0000
      319  O                     18.6323    1.4038   14.7952 O   1 1 318.0000
      320  O                     18.5978    0.6628   14.9576 O   1 1 319.0000
      321  O                     18.2090    0.3051   15.1597 O   1 1 320.0000
      322  O                     18.0158    0.2851   14.4505 O   1 1 321.0000
      323  O                     17.9079    0.7852   13.9640 O   1 1 322.0000
      324  O                     17.3409    1.4019   14.7016 O   1 1 323.0000
      325  O                     18.0280    1.3185   14.6154 O   1 1 324.0000
      326  O                     17.6709    1.5391   14.6064 O   1 1 325.0000
      327  O                     18.3959    0.9130   14.6560 O   1 1 326.0000
      328  O                     18.1865    1.1388   14.0703 O   1 1 327.0000
      329  O                     17.3580    1.1855   13.8402 O   1 1 328.0000
      330  O                     16.9144    1.2329   14.0460 O   1 1 329.0000
      331  O                     17.2266    0.8950   14.3062 O   1 1 330.0000
      332  O                     17.4374    0.8657   14.7514 O   1 1 331.0000
      333  O                     17.7244    1.3412   14.2770 O   1 1 332.0000
      334  O                     18.6574    2.1638   13.8601 O   1 1 333.0000
      335  O                     18.8155    2.2530   14.7738 O   1 1 334.0000
      336  O                     18.1668    2.2550   15.1346 O   1 1 335.0000
      337  O                     18.7538    2.7422   15.5824 O   1 1 336.0000
      338  O                     19.1003    3.0318   15.8703 O   1 1 337.0000
      339  O                     19.4620    2.6853   15.7416 O   1 1 338.0000
      340  O                     19.9394    2.8494   15.5796 O   1 1 339.0000
      341  O                     19.6235    2.1672   15.2256 O   1 1 340.0000
      342  O                     19.5451    1.9634   15.8858 O   1 1 341.0000
      343  O                     19.3866    2.3597   15.5091 O   1 1 342.0000
      344  O                     19.0138    1.9952   15.2794 O   1 1 343.0000
      345  O                     18.7632    2.3246   15.8213 O   1 1 344.0000
      346  O                     18.9256    1.9543   15.8366 O   1 1 345.0000
      347  O                     18.3586    1.7396   15.7135 O   1 1 346.0000
      348  O                     18.2284    2.1088   16.2318 O   1 1 347.0000
      349  O                     18.7360    1.4577   16.3810 O   1 1 348.0000
      350  O                     18.8769    1.6204   15.6154 O   1 1 349.0000
      351  O                     19.1332    1.3444   15.2078 O   1 1 350.0000
      352  O                     19.4191    1.5315   15.7119 O   1 1 351.0000
      353  O                     18.7665    1.1692   15.9485 O   1 1 352.0000
      354  O                     18.4170    1.6463   15.2524 O   1 1 353.0000
      355  O                     18.3659    1.3885   15.7004 O   1 1 354.0000
      356  O                     17.8650    1.1982   15.3028 O   1 1 355.0000
      357  O                     17.9745    0.3666   15.0427 O   1 1 356.0000
      358  O                     18.3006    0.7876   15.5313 O   1 1 357.0000
      359  O                     17.6630    0.6647   15.2357 O   1 1 358.0000
      360  O                     18.1414    0.5270   15.6937 O   1 1 359.0000
      361  O                     17.5319    0.8634   15.6980 O   1 1 360.0000
      362  O                     17.4990    1.2909   15.7038 O   1 1 361.0000
      363  O                     17.6508    2.0481   15.4992 O   1 1 362.0000
      364  O                     17.9817    2.9341   15.1454 O   1 1 363.0000
      365  O                     17.7484    3.4686   15.0575 O   1 1 364.0000
      366  O                     18.4048    3.7554   15.2373 O   1 1 365.0000
      367  O                     18.0890    4.2436   14.4802 O   1 1 366.0000
      368  O                     17.4793    4.2618   14.4351 O   1 1 367.0000
      369  O                     18.1324    3.9634   14.2078 O   1 1 368.0000
      370  O                     18.2084    3.3062   14.3537 O   1 1 369.0000
      371  O                     18.7337    3.5151   13.8161 O   1 1 370.0000
      372  O                     18.1723    3.6667   13.8618 O   1 1 371.0000
      373  O                     18.4850    3.4809   13.4921 O   1 1 372.0000
      374  O                     18.4747    2.9178   13.1332 O   1 1 373.0000
      375  O                     19.1064    2.9783   13.9009 O   1 1 374.0000
      376  O                     19.2379    3.3340   13.1252 O   1 1 375.0000
      377  O                     19.2613    3.7294   13.8441 O   1 1 376.0000
      378  O                     19.8535    3.5991   13.5287 O   1 1 377.0000
      379  O                     19.7666    3.1758   14.2862 O   1 1 378.0000
      380  O                     20.0720    3.0933   14.8891 O   1 1 379.0000
      381  O                     19.4403    3.8335   14.5330 O   1 1 380.0000
      382  O                     18.9305    4.2265   14.3231 O   1 1 381.0000
      383  O                     18.9766    3.9891   15.1220 O   1 1 382.0000
      384  O                     18.7396    3.8327   14.4677 O   1 1 383.0000
      385  O                     18.6698    3.1820   14.3484 O   1 1 384.0000
      386  O                     19.2068    2.6316   14.5650 O   1 1 385.0000
      387  O                     19.5341    3.0462   14.8071 O   1 1 386.0000
      388  O                     18.8227    2.8107   14.9058 O   1 1 387.0000
      389  O                     18.8916    3.2311   14.9299 O   1 1 388.0000
      390  O                     19.2035    3.4347   14.3759 O   1 1 389.0000
      391  O                     19.5109    2.8171   14.2333 O   1 1 390.0000
      392  O                     19.1604    3.2732   13.6688 O   1 1 391.0000
      393  O                     19.7834    3.5535   13.8342 O   1 1 392.0000
      394  O                     19.6596    2.9911   13.7343 O   1 1 393.0000
      395  O                     20.5893    3.0827   14.0052 O   1 1 394.0000
      396  O                     19.9329    2.8788   14.5616 O   1 1 395.0000
      397  O                     19.3431    2.3441   14.8321 O   1 1 396.0000
      398  O                     19.4793    1.6980   14.6310 O   1 1 397.0000
      399  O                     19.9434    0.9159   14.1608 O   1 1 398.0000
      400  O                     20.4244    1.1578   13.8070 O   1 1 399.0000
      401  O                     20.1416    1.4350   14.6160 O   1 1 400.0000
      402  O                     19.9027    1.9928   15.1923 O   1 1 401.0000
      403  O                     20.2715    2.3382   14.9008 O   1 1 402.0000
      404  O                     20.4620    2.3441   15.3569 O   1 1 403.0000
      405  O                     20.2384    1.7882   14.7423 O   1 1 404.0000
      406  O                     20.6854    1.2272   14.1158 O   1 1 405.0000
      407  O                     20.6739    1.8771   14.3816 O   1 1 406.0000
      408  O                     19.9678    2.0614   14.3570 O   1 1 407.0000
      409  O                     20.4005    2.4544   14.5160 O   1 1 408.0000
      410  O                     19.7922    2.2985   14.1096 O   1 1 409.0000
      411  O                     20.4974    2.4478   13.8498 O   1 1 410.0000
      412  O                     20.0024    2.2905   13.6224 O   1 1 411.0000
      413  O                     19.1802    1.9817   13.8376 O   1 1 412.0000
      414  O                     19.1447    1.6241   13.4101 O   1 1 413.0000
      415  O                     19.4433    2.2681   13.8887 O   1 1 414.0000
      416  O                     20.2274    1.9781   13.6946 O   1 1 415.0000
      417  O                     20.1117    1.6060   14.0794 O   1 1 416.0000
      418  O                     19.7248    1.7379   13.7150 O   1 1 417.0000
      419  O                     19.4405    1.4441   14.0670 O   1 1 418.0000
      420  O                     19.8003    0.7909   14.5212 O   1 1 419.0000
      421  O                     20.5692    0.4126   14.2382 O   1 1 420.0000
      422  O                     20.1584    0.7468   13.9613 O   1 1 421.0000
      423  O                     19.6406    0.4556   14.3012 O   1 1 422.0000
      424  O                     19.7383    1.0246   13.5129 O   1 1 423.0000
      425  O                     18.9940    1.1054   13.1081 O   1 1 424.0000
      426  O                     18.7211    1.3429   12.9828 O   1 1 425.0000
      427  O                     19.3034    1.3843   12.7763 O   1 1 426.0000
      428  O                     19.4550    1.7442   13.1209 O   1 1 427.0000
      429  O                     19.8218    1.2175   12.9174 O   1 1 428.0000
      430  O                     19.2415    0.7118   12.9504 O   1 1 429.0000
      431  O                     18.8223    0.4991   12.9428 O   1 1 430.0000
      432  O                     18.8753    0.4400   12.4091 O   1 1 431.0000
      433  O                     19.6252    0.6522   12.7312 O   1 1 432.0000
      434  O                     19.9783    0.5927   12.3867 O   1 1 433.0000
      435  O                     20.2886    0.3267   12.8620 O   1 1 434.0000
      436  O                     19.4875    0.2535   13.3294 O   1 1 435.0000
      437  O                     19.0107   -0.2318   13.3157 O   1 1 436.0000
      438  O                     19.4719   -0.2361   13.1573 O   1 1 437.0000
      439  O                     19.5679    0.5253   13.0582 O   1 1 438.0000
      440  O                     19.8528   -0.1896   12.7936 O   1 1 439.0000
      441  O                     20.0364    0.0448   13.4740 O   1 1 440.0000
      442  O                     19.3765    0.0274   13.8942 O   1 1 441.0000
      443  O                     19.8612   -0.3647   13.9990 O   1 1 442.0000
      444  O                     19.2411   -0.7051   13.4396 O   1 1 443.0000
      445  O                     18.0244   -0.4497   13.0517 O   1 1 444.0000
      446  O                     17.7907   -0.5276   12.6261 O   1 1 445.0000
      447  O                     17.3294   -0.8184   12.6083 O   1 1 446.0000
      448  O                     17.2669   -0.3941   12.1985 O   1 1 447.0000
      449  O                     17.0117    0.0924   12.2753 O   1 1 448.0000
      450  O                     17.6201   -0.1375   12.7973 O   1 1 449.0000
      451  O                     18.3760    0.1873   12.5147 O   1 1 450.0000
      452  O                     18.5521    0.9241   13.3199 O   1 1 451.0000
      453  O                     18.2332    0.5696   13.1425 O   1 1 452.0000
      454  O                     18.0078    0.1953   13.3953 O   1 1 453.0000
      455  O                     18.3945   -0.3193   13.0352 O   1 1 454.0000
      456  O                     17.8408   -0.9103   12.8275 O   1 1 455.0000
      457  O                     17.6031   -1.6403   12.4087 O   1 1 456.0000
      458  O                     17.5459   -2.1281   11.6484 O   1 1 457.0000
      459  O                     16.8370   -2.2677   11.7895 O   1 1 458.0000
      460  O                     16.1338   -2.2335   11.5690 O   1 1 459.0000
      461  O                     16.2407   -2.6661   11.2185 O   1 1 460.0000
      462  O                     15.6131   -2.9803   11.5242 O   1 1 461.0000
      463  O                     16.4254   -2.9868   11.2463 O   1 1 462.0000
      464  O                     15.9049   -2.8326   11.7045 O   1 1 463.0000
      465  O                     16.4388   -3.0381   11.7821 O   1 1 464.0000
      466  O                     16.1613   -2.6124   11.9685 O   1 1 465.0000
      467  O                     16.6553   -1.8393   12.4070 O   1 1 466.0000
      468  O                     16.3541   -2.6853   12.4397 O   1 1 467.0000
      469  O                     16.0806   -2.1449   12.0536 O   1 1 468.0000
      470  O                     16.2125   -1.6407   12.0132 O   1 1 469.0000
      471  O                     15.7601   -1.6087   12.4329 O   1 1 470.0000
      472  O                     15.8038   -2.2996   12.1588 O   1 1 471.0000
      473  O                     16.4733   -2.0597   12.6052 O   1 1 472.0000
      474  O                     16.6038   -2.6408   12.5695 O   1 1 473.0000
      475  O                     16.2872   -3.3716   12.0209 O   1 1 474.0000
      476  O                     15.6345   -3.3130   12.2697 O   1 1 475.0000
      477  O                     15.3677   -2.7739   11.9478 O   1 1 476.0000
      478  O                     15.6523   -2.9246   12.5513 O   1 1 477.0000
      479  O                     15.8262   -2.2321   12.7405 O   1 1 478.0000
      480  O                     16.1909   -1.5852   13.2125 O   1 1 479.0000
      481  O                     15.8978   -1.9624   13.2402 O   1 1 480.0000
      482  O                     16.3301   -2.3197   13.2087 O   1 1 481.0000
      483  O                     16.2094   -2.8588   12.7294 O   1 1 482.0000
      484  O                     16.0710   -3.8522   12.9097 O   1 1 483.0000
      485  O                     16.0669   -4.2857   13.5230 O   1 1 484.0000
      486  O                     15.4776   -3.8074   14.0374 O   1 1 485.0000
      487  O                     16.0854   -3.7043   14.3121 O   1 1 486.0000
      488  O                     15.9021   -4.1589   13.9333 O   1 1 487.0000
      489  O                     15.9240   -3.4729   13.6038 O   1 1 488.0000
      490  O                     16.0275   -3.7490   13.4648 O   1 1 489.0000
      491  O                     16.6463   -3.7954   13.4409 O   1 1 490.0000
      492  O                     16.5068   -3.3867   13.3504 O   1 1 491.0000
      493  O                     16.6560   -4.1006   13.8424 O   1 1 492.0000
      494  O                     17.0718   -3.7468   14.0594 O   1 1 493.0000
      495  O                     16.4205   -3.9435   14.1614 O   1 1 494.0000
      496  O                     16.6078   -4.8664   14.1696 O   1 1 495.0000
      497  O                     17.3172   -5.4329   14.5100 O   1 1 496.0000
      498  O                     16.9654   -5.6749   14.9559 O   1 1 497.0000
      499  O                     17.1304   -6.1587   15.3164 O   1 1 498.0000
      500  O                     17.4748   -5.5442   15.6009 O   1 1 499.0000
      501  O                     17.8155   -5.1181   16.0813 O   1 1 500.0000
      502  O                     18.0833   -5.8830   15.6395 O   1 1 501.0000
      503  O                     17.8054   -5.5382   15.1327 O   1 1 502.0000
      504  O                     18.1984   -5.0352   15.5161 O   1 1 503.0000
      505  O                     18.2669   -5.5319   15.7576 O   1 1 504.0000
      506  O                     18.4156   -5.7026   15.1658 O   1 1 505.0000
      507  O                     17.8697   -5.9010   14.8461 O   1 1 506.0000
      508  O                     17.4714   -5.9699   14.4354 O   1 1 507.0000
      509  O                     18.3641   -5.7552   14.5581 O   1 1 508.0000
      510  O                     18.4289   -5.1145   14.8601 O   1 1 509.0000
      511  O                     18.0659   -5.3795   14.5784 O   1 1 510.0000
      512  O                     18.9420   -5.3502   14.7760 O   1 1 511.0000
      513  O                     19.1990   -5.7166   14.4226 O   1 1 512.0000
      514  O                     18.8809   -6.0461   14.5715 O   1 1 513.0000
      515  O                     18.3679   -5.9859   13.9735 O   1 1 514.0000
      516  O                     18.4903   -5.3228   14.0125 O   1 1 515.0000
      517  O                     17.8929   -5.3154   13.8751 O   1 1 516.0000
      518  O                     17.2934   -5.0698   13.9530 O   1 1 517.0000
      519  O                     17.1045   -4.4821   13.7760 O   1 1 518.0000
      520  O                     17.5565   -5.0125   13.8104 O   1 1 519.0000
      521  O                     17.7308   -4.7525   14.1113 O   1 1 520.0000
      522  O                     17.2200   -4.4801   14.6079 O   1 1 521.0000
      523  O                     16.8406   -3.8362   14.9524 O   1 1 522.0000
      524  O                     17.3699   -3.8225   15.2546 O   1 1 523.0000
      525  O                     17.3215   -4.3923   14.7973 O   1 1 524.0000
      526  O                     17.5130   -4.7937   15.2089 O   1 1 525.0000
      527  O                     17.5133   -4.9280   14.7358 O   1 1 526.0000
      528  O                     17.8037   -4.5897   14.5214 O   1 1 527.0000
      529  O                     17.5267   -4.0661   14.3294 O   1 1 528.0000
      530  O                     16.8329   -4.4552   14.5380 O   1 1 529.0000
      531  O                     16.4206   -4.1158   14.8210 O   1 1 530.0000
      532  O                     15.7733   -4.1997   14.6321 O   1 1 531.0000
      533  O                     15.5893   -4.6029   14.3592 O   1 1 532.0000
      534  O                     15.4814   -4.9798   14.8334 O   1 1 533.0000
      535  O                     15.9838   -4.9344   14.5398 O   1 1 534.0000
      536  O                     15.9608   -5.5084   14.8445 O   1 1 535.0000
      537  O                     16.1731   -5.7042   15.3826 O   1 1 536.0000
      538  O                     16.7128   -5.2783   15.1577 O   1 1 537.0000
      539  O                     17.1373   -4.9728   15.5768 O   1 1 538.0000
      540  O                     17.7450   -4.5737   15.4398 O   1 1 539.0000
      541  O                     18.1864   -4.2352   15.3854 O   1 1 540.0000
      542  O                     18.1163   -3.6399   15.1521 O   1 1 541.0000
      543  O                     17.4550   -4.0033   15.5377 O   1 1 542.0000
      544  O                     17.2017   -4.5259   15.9649 O   1 1 543.0000
      545  O                     17.4773   -3.9087   16.1279 O   1 1 544.0000
      546  O                     17.5510   -3.9560   16.4357 O   1 1 545.0000
      547  O                     18.1594   -3.7284   15.9133 O   1 1 546.0000
      548  O                     17.7173   -3.7485   14.8866 O   1 1 547.0000
      549  O                     18.4233   -4.1357   14.7944 O   1 1 548.0000
      550  O                     18.9991   -4.6761   15.1187 O   1 1 549.0000
      551  O                     19.1619   -4.4279   14.1492 O   1 1 550.0000
      552  O                     19.3661   -4.0045   14.3643 O   1 1 551.0000
      553  O                     19.2719   -4.6330   14.6119 O   1 1 552.0000
      554  O                     18.8851   -4.1317   15.0222 O   1 1 553.0000
      555  O                     18.8251   -3.6785   14.6671 O   1 1 554.0000
      556  O                     19.4772   -4.1128   15.1896 O   1 1 555.0000
      557  O                     20.1435   -4.3816   15.6692 O   1 1 556.0000
      558  O                     20.5064   -4.0650   16.1438 O   1 1 557.0000
      559  O                     20.2715   -3.3765   16.1248 O   1 1 558.0000
      560  O                     20.4122   -2.4387   15.5838 O   1 1 559.0000
      561  O                     20.0745   -2.5303   15.5868 O   1 1 560.0000
      562  O                     20.2602   -3.1482   15.4510 O   1 1 561.0000
      563  O                     19.7808   -3.3268   15.8051 O   1 1 562.0000
      564  O                     19.5445   -3.6342   15.4131 O   1 1 563.0000
      565  O                     19.4179   -4.3306   15.8795 O   1 1 564.0000
      566  O                     18.8755   -4.1050   16.1236 O   1 1 565.0000
      567  O                     19.0305   -4.3977   15.6585 O   1 1 566.0000
      568  O                     19.4452   -4.7034   15.4702 O   1 1 567.0000
      569  O                     19.2695   -4.6074   16.3694 O   1 1 568.0000
      570  O                     19.4933   -5.0073   16.3729 O   1 1 569.0000
      571  O                     19.3433   -5.0892   15.6507 O   1 1 570.0000
      572  O                     19.0812   -5.2313   15.6663 O   1 1 571.0000
      573  O                     18.6908   -5.1480   15.7185 O   1 1 572.0000
      574  O                     18.6222   -4.6469   15.8941 O   1 1 573.0000
      575  O                     18.7223   -4.4408   15.1389 O   1 1 574.0000
      576  O                     18.8729   -3.8623   15.6380 O   1 1 575.0000
      577  O                     18.9854   -3.6513   15.2201 O   1 1 576.0000
      578  O                     19.2991   -3.4014   15.7988 O   1 1 577.0000
      579  O                     19.7429   -2.9705   16.4846 O   1 1 578.0000
      580  O                     19.2930   -3.2004   16.5278 O   1 1 579.0000
      581  O                     19.7018   -3.5441   16.7300 O   1 1 580.0000
      582  O                     20.2397   -4.1219   16.5576 O   1 1 581.0000
      583  O                     19.9660   -4.4088   16.1749 O   1 1 582.0000
      584  O                     20.4082   -4.0677   15.7159 O   1 1 583.0000
      585  O                     20.5319   -4.7173   15.7552 O   1 1 584.0000
      586  O                     20.9890   -4.5215   15.1434 O   1 1 585.0000
      587  O                     21.8751   -4.8618   15.2766 O   1 1 586.0000
      588  O                     22.1610   -4.9008   16.0364 O   1 1 587.0000
      589  O                     22.6663   -5.1774   15.9839 O   1 1 588.0000
      590  O                     22.9190   -4.8274   16.2857 O   1 1 589.0000
      591  O                     22.6750   -4.5061   15.5422 O   1 1 590.0000
      592  O                     23.0864   -4.5582   15.5012 O   1 1 591.0000
      593  O                     22.6225   -4.1754   15.6563 O   1 1 592.0000
      594  O                     22.7047   -3.8567   15.1533 O   1 1 593.0000
      595  O                     22.1650   -3.5817   15.0453 O   1 1 594.0000
      596  O                     22.3581   -2.9896   15.0676 O   1 1 595.0000
      597  O                     22.2765   -2.2380   15.3850 O   1 1 596.0000
      598  O                     21.7409   -2.6497   15.6877 O   1 1 597.0000
      599  O                     21.0106   -2.7633   15.6047 O   1 1 598.0000
      600  O                     20.8070   -3.7200   15.7903 O   1 1 599.0000
      601  O                     20.4786   -4.4319   15.1155 O   1 1 600.0000
      602  O                     20.0021   -4.5882   15.1499 O   1 1 601.0000
      603  O                     19.8489   -4.5510   14.7381 O   1 1 602.0000
      604  O                     20.5182   -4.1040   14.9524 O   1 1 603.0000
      605  O                     20.6396   -3.2986   14.9983 O   1 1 604.0000
      606  O                     20.2927   -3.7017   14.4319 O   1 1 605.0000
      607  O                     20.0199   -4.0654   14.7774 O   1 1 606.0000
      608  O                     20.4959   -3.6762   15.1969 O   1 1 607.0000
      609  O                     21.2700   -3.1443   15.2259 O   1 1 608.0000
      610  O                     21.2364   -2.1825   15.4059 O   1 1 609.0000
      611  O                     21.2475   -1.4005   15.4134 O   1 1 610.0000
      612  O                     20.8735   -0.8751   15.7805 O   1 1 611.0000
      613  O                     20.9722   -1.3712   14.9011 O   1 1 612.0000
      614  O                     21.3435   -0.7847   15.0426 O   1 1 613.0000
      615  O                     21.0721   -0.9471   14.4338 O   1 1 614.0000
      616  O                     20.3720   -0.9497   14.1300 O   1 1 615.0000
      617  O                     19.5910   -0.8405   13.5493 O   1 1 616.0000
      618  O                     19.7693   -0.4412   13.1931 O   1 1 617.0000
      619  O                     19.5095    0.1343   12.8228 O   1 1 618.0000
      620  O                     20.3222    0.0037   13.3424 O   1 1 619.0000
      621  O                     20.4617   -0.1638   13.8422 O   1 1 620.0000
      622  O                     20.9048    0.2473   14.2090 O   1 1 621.0000
      623  O                     21.2156   -0.2286   14.7223 O   1 1 622.0000
      624  O                     20.8196    0.3149   15.2203 O   1 1 623.0000
      625  O                     20.4989   -0.1063   15.9592 O   1 1 624.0000
      626  O                     19.9802    0.3556   16.7231 O   1 1 625.0000
      627  O                     20.4768    0.2749   17.3988 O   1 1 626.0000
      628  O                     20.2775   -0.0195   17.9433 O   1 1 627.0000
      629  O                     19.5558   -0.1298   17.7836 O   1 1 628.0000
      630  O                     19.9799    0.6723   17.7697 O   1 1 629.0000
      631  O                     19.7488    0.3472   17.3438 O   1 1 630.0000
      632  O                     19.1781    0.3268   17.0288 O   1 1 631.0000
      633  O                     19.5309   -0.0810   16.9884 O   1 1 632.0000
      634  O                     20.0406   -0.1908   17.3880 O   1 1 633.0000
      635  O                     19.4990    0.1016   18.1083 O   1 1 634.0000
      636  O                     19.1998    0.3765   17.6968 O   1 1 635.0000
      637  O                     19.3426    1.1129   17.4607 O   1 1 636.0000
      638  O                     19.9612    1.2441   18.1143 O   1 1 637.0000
      639  O                     19.9134    1.3661   17.5411 O   1 1 638.0000
      640  O                     20.1581    1.0720   16.9164 O   1 1 639.0000
      641  O                     19.7378    1.2485   16.5422 O   1 1 640.0000
      642  O                     19.6409    1.8025   16.8010 O   1 1 641.0000
      643  O                     19.0756    1.6121   16.7576 O   1 1 642.0000
      644  O                     19.3870    0.9027   16.5324 O   1 1 643.0000
      645  O                     19.7240    0.6078   16.0530 O   1 1 644.0000
      646  O                     19.6266    0.0353   15.5124 O   1 1 645.0000
      647  O                     19.4221    0.2772   16.4093 O   1 1 646.0000
      648  O                     18.6774    0.5696   16.3759 O   1 1 647.0000
      649  O                     19.2641    0.5465   16.0343 O   1 1 648.0000
      650  O                     19.7774    1.0576   15.4278 O   1 1 649.0000
      651  O                     20.1932    0.7874   15.0739 O   1 1 650.0000
      652  O                     19.6033    0.9135   15.0869 O   1 1 651.0000
      653  O                     19.2034    0.6947   15.6368 O   1 1 652.0000
      654  O                     18.4155    0.3993   15.7891 O   1 1 653.0000
      655  O                     19.0884    0.4047   15.1295 O   1 1 654.0000
      656  O                     19.7363    0.3038   15.0487 O   1 1 655.0000
      657  O                     20.3880   -0.0259   14.7613 O   1 1 656.0000
      658  O                     20.5681   -0.9789   14.9875 O   1 1 657.0000
      659  O                     20.1083   -0.8237   15.0889 O   1 1 658.0000
      660  O                     20.4874   -1.0349   15.8891 O   1 1 659.0000
      661  O                     20.4402   -1.7633   15.5034 O   1 1 660.0000
      662  O                     20.3870   -1.8157   15.0938 O   1 1 661.0000
      663  O                     20.4156   -1.4693   14.6237 O   1 1 662.0000
      664  O                     19.7479   -1.5387   14.1072 O   1 1 663.0000
      665  O                     19.3319   -2.0851   13.7852 O   1 1 664.0000
      666  O                     18.7794   -1.5962   13.2642 O   1 1 665.0000
      667  O                     19.1077   -1.6125   13.4384 O   1 1 666.0000
      668  O                     19.5667   -1.4204   13.7834 O   1 1 667.0000
      669  O                     19.5148   -1.2501   14.7942 O   1 1 668.0000
      670  O                     19.7241   -0.7729   14.7168 O   1 1 669.0000
      671  O                     20.4931   -0.6597   15.2093 O   1 1 670.0000
      672  O                     20.9983   -0.4793   15.7031 O   1 1 671.0000
      673  O                     21.1358   -0.6090   16.8306 O   1 1 672.0000
      674  O                     21.5444   -0.3901   16.9254 O   1 1 673.0000
      675  O                     20.9223   -0.5834   16.1759 O   1 1 674.0000
      676  O                     20.3644    0.5054   15.3603 O   1 1 675.0000
      677  O                     20.0454    0.6603   15.6340 O   1 1 676.0000
      678  O                     20.1005   -0.1801   15.8237 O   1 1 677.0000
      679  O                     19.9279   -0.7029   15.5216 O   1 1 678.0000
      680  O                     20.0379   -0.5945   16.3399 O   1 1 679.0000
      681  O                     19.9093   -0.0407   16.5030 O   1 1 680.0000
      682  O                     20.2655    0.0964   15.8465 O   1 1 681.0000
      683  O                     20.4583    0.7885   15.9208 O   1 1 682.0000
      684  O                     20.8495    1.0976   15.5427 O   1 1 683.0000
      685  O                     21.1990    1.3887   14.8285 O   1 1 684.0000
      686  O                     20.6030    1.1736   14.7677 O   1 1 685.0000
      687  O                     21.2989    0.6154   15.0416 O   1 1 686.0000
      688  O                     21.4113    0.0635   15.0205 O   1 1 687.0000
      689  O                     21.9060    0.6420   15.3548 O   1 1 688.0000
      690  O                     21.4026    0.6553   15.8740 O   1 1 689.0000
      691  O                     21.8816    0.2145   15.7536 O   1 1 690.0000
      692  O                     21.3948    0.0915   15.8562 O   1 1 691.0000
      693  O                     21.7523    1.0317   15.9552 O   1 1 692.0000
      694  O                     21.4582    1.7716   15.8335 O   1 1 693.0000
      695  O                     20.9319    2.0708   15.9535 O   1 1 694.0000
      696  O                     20.5692    1.4351   15.6511 O   1 1 695.0000
      697  O                     20.5110    1.4856   15.1518 O   1 1 696.0000
      698  O                     20.0014    1.5412   15.7425 O   1 1 697.0000
      699  O                     20.4074    1.7764   16.1515 O   1 1 698.0000
      700  O                     21.1296    1.4992   16.3998 O   1 1 699.0000
      701  O                     21.6877    1.6737   16.5259 O   1 1 700.0000
      702  O                     21.5168    1.1165   16.7857 O   1 1 701.0000
      703  O                     21.5098    1.0632   16.4251 O   1 1 702.0000
      704  O                     22.0685    0.7082   16.7257 O   1 1 703.0000
      705  O                     21.6459    0.3410   17.0027 O   1 1 704.0000
      706  O                     20.7922    0.5652   17.2275 O   1 1 705.0000
      707  O                     20.6230   -0.1228   16.8264 O   1 1 706.0000
      708  O                     20.4669   -0.7194   16.6926 O   1 1 707.0000
      709  O                     20.7834    0.2002   16.4971 O   1 1 708.0000
      710  O                     20.3427    0.6018   16.6168 O   1 1 709.0000
      711  O                     20.7087    1.0111   16.2962 O   1 1 710.0000
      712  O                     20.8936    0.8784   16.8730 O   1 1 711.0000
      713  O                     21.2574    0.2525   16.9052 O   1 1 712.0000
      714  O                     21.1587    0.4788   16.5034 O   1 1 713.0000
      715  O                     21.4773    0.2313   16.3992 O   1 1 714.0000
      716  O                     21.0383    0.4957   15.9507 O   1 1 715.0000
      717  O                     21.1786    0.7696   15.1290 O   1 1 716.0000
      718  O                     20.9922    0.8752   14.5967 O   1 1 717.0000
      719  O                     21.5254    0.8962   14.4313 O   1 1 718.0000
      720  O                     21.7132    1.3131   14.6836 O   1 1 719.0000
      721  O                     21.0636    1.3693   14.4004 O   1 1 720.0000
      722  O                     21.1888    1.2124   13.8910 O   1 1 721.0000
      723  O                     21.5570    2.0235   14.1753 O   1 1 722.0000
      724  O                     21.4165    1.7449   13.6008 O   1 1 723.0000
      725  O                     21.9406    1.6276   13.9162 O   1 1 724.0000
      726  O                     22.4369    1.7494   13.7976 O   1 1 725.0000
      727  O                     22.1075    1.5346   13.6156 O   1 1 726.0000
      728  O                     21.7096    1.3587   13.5379 O   1 1 727.0000
      729  O                     21.2970    0.7997   13.3137 O   1 1 728.0000
      730  O                     21.7546    0.7096   12.5408 O   1 1 729.0000
      731  O                     21.7775    1.3616   12.7553 O   1 1 730.0000
      732  O                     22.1627    1.5185   12.5297 O   1 1 731.0000
      733  O                     22.6551    1.9380   12.8570 O   1 1 732.0000
      734  O                     22.9511    1.2326   12.9894 O   1 1 733.0000
      735  O                     22.5531    1.2148   12.7164 O   1 1 734.0000
      736  O                     22.2275    1.6219   13.1022 O   1 1 735.0000
      737  O                     22.2840    1.1999   13.2093 O   1 1 736.0000
      738  O                     22.5500    0.7790   13.3747 O   1 1 737.0000
      739  O                     22.7113    1.3666   13.7446 O   1 1 738.0000
      740  O                     22.3974    1.0272   14.0616 O   1 1 739.0000
      741  O                     22.1628    0.5224   13.5725 O   1 1 740.0000
      742  O                     21.6617    1.0261   13.7043 O   1 1 741.0000
      743  O                     21.6448    1.5105   13.0454 O   1 1 742.0000
      744  O                     21.2208    1.2981   12.0850 O   1 1 743.0000
      745  O                     21.6509   -0.1874   12.0947 O   1 1 744.0000
      746  O                     21.6065   -0.5938   11.2346 O   1 1 745.0000
      747  O                     22.0797   -0.3362   11.6457 O   1 1 746.0000
      748  O                     21.5836    0.0295   11.7794 O   1 1 747.0000
      749  O                     21.6003    0.5502   11.8637 O   1 1 748.0000
      750  O                     21.9758    0.7073   11.9649 O   1 1 749.0000
      751  O                     22.2501    1.1809   11.8039 O   1 1 750.0000
      752  O                     21.8025    1.1150   11.8674 O   1 1 751.0000
      753  O                     21.3750    0.7221   12.3840 O   1 1 752.0000
      754  O                     21.7391    0.5720   12.9418 O   1 1 753.0000
      755  O                     21.8548   -0.3658   12.6571 O   1 1 754.0000
      756  O                     21.3591   -0.3761   13.0871 O   1 1 755.0000
      757  O                     20.8790    0.2322   13.6980 O   1 1 756.0000
      758  O                     21.3332   -0.0196   13.4177 O   1 1 757.0000
      759  O                     21.2006    0.3921   13.6420 O   1 1 758.0000
      760  O                     21.3948   -0.0612   14.2013 O   1 1 759.0000
      761  O                     21.8968    0.1859   13.6124 O   1 1 760.0000
      762  O                     22.5164    0.0587   13.1187 O   1 1 761.0000
      763  O                     23.0159    0.2050   12.9994 O   1 1 762.0000
      764  O                     22.7819   -0.0799   12.6225 O   1 1 763.0000
      765  O                     22.8569   -0.1668   12.3326 O   1 1 764.0000
      766  O                     22.2118    0.2621   12.3297 O   1 1 765.0000
      767  O                     22.2991    0.5995   13.0045 O   1 1 766.0000
      768  O                     22.3997    0.5605   12.5193 O   1 1 767.0000
      769  O                     22.8075    0.4205   12.3976 O   1 1 768.0000
      770  O                     22.9711    0.3708   11.7203 O   1 1 769.0000
      771  O                     22.4154    0.1805   11.5987 O   1 1 770.0000
      772  O                     22.5556    0.5438   11.6628 O   1 1 771.0000
      773  O                     22.7763    0.7653   12.2123 O   1 1 772.0000
      774  O                     23.3674    0.2258   12.1998 O   1 1 773.0000
      775  O                     22.9306    0.6640   12.6891 O   1 1 774.0000
      776  O                     22.1987    0.0085   12.5499 O   1 1 775.0000
      777  O                     21.4679   -0.9864   11.9633 O   1 1 776.0000
      778  O                     22.0153   -0.8186   12.3890 O   1 1 777.0000
      779  O                     21.9884   -1.3195   12.2079 O   1 1 778.0000
      780  O                     21.8516   -1.4796   11.4178 O   1 1 779.0000
      781  O                     21.6239   -1.6740   12.2757 O   1 1 780.0000
      782  O                     21.3147   -1.3286   12.1364 O   1 1 781.0000
      783  O                     20.9090   -1.0552   13.1001 O   1 1 782.0000
      784  O                     20.2537   -1.0045   13.6809 O   1 1 783.0000
      785  O                     20.8604   -1.5465   14.0009 O   1 1 784.0000
      786  O                     21.7452   -1.4625   14.3957 O   1 1 785.0000
      787  O                     22.1402   -1.4162   13.7874 O   1 1 786.0000
      788  O                     21.9552   -1.5943   13.0678 O   1 1 787.0000
      789  O                     21.2783   -0.8311   12.8985 O   1 1 788.0000
      790  O                     21.2185   -1.5226   12.6831 O   1 1 789.0000
      791  O                     21.3733   -1.7009   13.0827 O   1 1 790.0000
      792  O                     21.4571   -1.3914   13.7636 O   1 1 791.0000
      793  O                     21.5243   -1.2769   13.0355 O   1 1 792.0000
      794  O                     22.0523   -1.1248   13.0491 O   1 1 793.0000
      795  O                     22.6885   -1.6146   13.3782 O   1 1 794.0000
      796  O                     22.5840   -1.0035   12.9104 O   1 1 795.0000
      797  O                     23.2539   -0.8582   13.3386 O   1 1 796.0000
      798  O                     23.1289   -0.8001   12.6986 O   1 1 797.0000
      799  O                     22.5674   -0.6010   13.0702 O   1 1 798.0000
      800  O                     22.0004   -0.9930   13.4989 O   1 1 799.0000
      801  O                     21.1939   -1.3232   13.6105 O   1 1 800.0000
      802  O                     20.9668   -0.6068   13.8960 O   1 1 801.0000
      803  O                     20.5516   -0.6279   13.4982 O   1 1 802.0000
      804  O                     19.8221   -0.8707   12.9553 O   1 1 803.0000
      805  O                     20.5204   -0.5811   12.9092 O   1 1 804.0000
      806  O                     20.9030    0.0811   12.5861 O   1 1 805.0000
      807  O                     21.7066    0.1263   12.9043 O   1 1 806.0000
      808  O                     20.7905   -0.0967   13.0833 O   1 1 807.0000
      809  O                     21.2223   -0.4266   13.7643 O   1 1 808.0000
      810  O                     21.7595   -0.3863   14.1673 O   1 1 809.0000
      811  O                     21.6869   -0.9040   14.0548 O   1 1 810.0000
      812  O                     21.8786   -0.5686   14.7736 O   1 1 811.0000
      813  O                     22.2048   -0.4550   14.5108 O   1 1 812.0000
      814  O                     22.6153   -0.9307   14.3892 O   1 1 813.0000
      815  O                     22.6523   -0.6875   13.8954 O   1 1 814.0000
      816  O                     22.2751   -0.3293   13.2404 O   1 1 815.0000
      817  O                     21.8002   -0.7005   13.2937 O   1 1 816.0000
      818  O                     21.6823   -0.1227   13.6131 O   1 1 817.0000
      819  O                     21.7070    0.2431   14.2985 O   1 1 818.0000
      820  O                     21.7690    0.4862   14.5004 O   1 1 819.0000
      821  O                     22.2961    0.3095   14.6481 O   1 1 820.0000
      822  O                     22.5376   -0.0143   13.6916 O   1 1 821.0000
      823  O                     23.0507    0.0558   13.6794 O   1 1 822.0000
      824  O                     22.4154    0.3494   14.1017 O   1 1 823.0000
      825  O                     22.8665    0.1684   14.3030 O   1 1 824.0000
      826  O                     22.6544   -0.2477   14.4579 O   1 1 825.0000
      827  O                     22.1729   -0.6155   13.8537 O   1 1 826.0000
      828  O                     22.5796   -1.4181   13.9891 O   1 1 827.0000
      829  O                     22.3882   -1.6075   14.6063 O   1 1 828.0000
      830  O                     22.3097   -1.1991   14.8073 O   1 1 829.0000
      831  O                     22.1932   -0.9632   15.0500 O   1 1 830.0000
      832  O                     22.0770   -0.3701   14.7900 O   1 1 831.0000
      833  O                     21.7163   -0.4491   15.6460 O   1 1 832.0000
      834  O                     22.4182   -0.6803   15.4083 O   1 1 833.0000
      835  O                     22.4230    0.0058   15.2213 O   1 1 834.0000
      836  O                     22.8042    0.4523   15.1990 O   1 1 835.0000
      837  O                     22.5079    0.8256   14.6431 O   1 1 836.0000
      838  O                     22.9234    0.8826   14.6072 O   1 1 837.0000
      839  O                     23.0867    0.4018   14.8358 O   1 1 838.0000
      840  O                     23.6661    0.1462   14.6483 O   1 1 839.0000
      841  O                     23.3424   -0.3811   14.4841 O   1 1 840.0000
      842  O                     23.0313   -0.3399   14.9503 O   1 1 841.0000
      843  O                     23.1794   -0.7097   13.9607 O   1 1 842.0000
      844  O                     23.5020   -0.0048   13.7346 O   1 1 843.0000
      845  O                     24.1244   -0.2319   14.1126 O   1 1 844.0000
      846  O                     23.7797   -0.7752   13.8648 O   1 1 845.0000
      847  O                     23.9003   -0.6260   14.4567 O   1 1 846.0000
      848  O                     24.2519   -0.3825   14.7580 O   1 1 847.0000
      849  O                     23.9134   -0.6287   15.1599 O   1 1 848.0000
      850  O                     24.4724   -0.9928   15.0779 O   1 1 849.0000
      851  O                     23.6970   -1.1535   14.6782 O   1 1 850.0000
      852  O                     23.2428   -0.9449   15.1173 O   1 1 851.0000
      853  O                     23.9065   -1.0459   15.6427 O   1 1 852.0000
      854  O                     24.0778   -1.4602   15.7170 O   1 1 853.0000
      855  O                     23.8817   -1.5731   15.0788 O   1 1 854.0000
      856  O                     23.4467   -1.4355   14.3603 O   1 1 855.0000
      857  O                     23.0698   -1.3557   15.0665 O   1 1 856.0000
      858  O                     22.8557   -1.9579   15.4847 O   1 1 857.0000
      859  O                     23.0822   -2.5657   15.0423 O   1 1 858.0000
      860  O                     23.1789   -3.0976   15.0688 O   1 1 859.0000
      861  O                     23.5248   -2.9701   15.6968 O   1 1 860.0000
      862  O                     23.1751   -3.0683   16.1859 O   1 1 861.0000
      863  O                     22.6899   -3.0130   15.6744 O   1 1 862.0000
      864  O                     23.0855   -2.1796   15.9228 O   1 1 863.0000
      865  O                     23.8061   -2.3051   16.0140 O   1 1 864.0000
      866  O                     23.4038   -2.1272   16.5511 O   1 1 865.0000
      867  O                     23.0987   -2.4558   17.1565 O   1 1 866.0000
      868  O                     23.1664   -2.7687   16.5363 O   1 1 867.0000
      869  O                     23.8403   -2.4774   16.2288 O   1 1 868.0000
      870  O                     23.6559   -1.9312   15.7224 O   1 1 869.0000
      871  O                     23.9408   -2.1008   15.2497 O   1 1 870.0000
      872  O                     23.4349   -2.6224   15.3459 O   1 1 871.0000
      873  O                     24.1059   -2.8448   15.1133 O   1 1 872.0000
      874  O                     24.1701   -3.0350   15.5590 O   1 1 873.0000
      875  O                     23.8748   -3.0903   15.9307 O   1 1 874.0000
      876  O                     24.5852   -3.3313   16.2745 O   1 1 875.0000
      877  O                     24.3163   -3.7661   15.8878 O   1 1 876.0000
      878  O                     23.9660   -3.7023   16.2583 O   1 1 877.0000
      879  O                     23.3720   -3.7095   16.2663 O   1 1 878.0000
      880  O                     24.0050   -3.2724   16.6210 O   1 1 879.0000
      881  O                     24.4814   -3.0554   16.0346 O   1 1 880.0000
      882  O                     24.6961   -3.1487   15.6149 O   1 1 881.0000
      883  O                     24.7397   -3.5658   15.2583 O   1 1 882.0000
      884  O                     24.4290   -4.1735   15.2969 O   1 1 883.0000
      885  O                     24.1192   -3.7837   14.9278 O   1 1 884.0000
      886  O                     23.4343   -3.9755   15.1102 O   1 1 885.0000
      887  O                     23.4887   -4.0573   15.7499 O   1 1 886.0000
      888  O                     23.1553   -4.1050   16.2145 O   1 1 887.0000
      889  O                     22.4817   -4.2059   16.4559 O   1 1 888.0000
      890  O                     22.6324   -3.3332   16.4675 O   1 1 889.0000
      891  O                     22.9585   -3.3855   15.8303 O   1 1 890.0000
      892  O                     22.5819   -2.7297   15.3812 O   1 1 891.0000
      893  O                     22.7153   -3.5274   15.4653 O   1 1 892.0000
      894  O                     22.0567   -3.2175   15.6039 O   1 1 893.0000
      895  O                     21.7349   -2.4394   15.4104 O   1 1 894.0000
      896  O                     20.7761   -1.8331   15.3424 O   1 1 895.0000
      897  O                     19.6674   -1.1929   15.2421 O   1 1 896.0000
      898  O                     19.0919   -0.6039   15.1595 O   1 1 897.0000
      899  O                     18.6003   -0.3418   15.8257 O   1 1 898.0000
      900  O                     18.5695   -0.1530   16.1861 O   1 1 899.0000
      901  O                     19.0032    0.0184   15.3682 O   1 1 900.0000
      902  O                     19.0702   -0.3860   15.8103 O   1 1 901.0000
      903  O                     19.4788   -0.6990   15.7325 O   1 1 902.0000
      904  O                     19.9624   -1.2222   15.5936 O   1 1 903.0000
      905  O                     20.2284   -1.3693   15.0753 O   1 1 904.0000
      906  O                     19.8191   -0.7504   14.3137 O   1 1 905.0000
      907  O                     19.2678    0.1570   14.4028 O   1 1 906.0000
      908  O                     18.8854    0.9622   14.4191 O   1 1 907.0000
      909  O                     19.2546    0.8236   14.8451 O   1 1 908.0000
      910  O                     19.9548    0.2639   14.8192 O   1 1 909.0000
      911  O                     20.6880   -0.1673   15.3187 O   1 1 910.0000
      912  O                     19.9495   -0.2568   15.1341 O   1 1 911.0000
      913  O                     20.2530   -0.1864   14.3545 O   1 1 912.0000
      914  O                     20.9178   -0.6794   14.4964 O   1 1 913.0000
      915  O                     21.5116   -1.2078   14.3751 O   1 1 914.0000
      916  O                     21.6387   -1.4695   15.2083 O   1 1 915.0000
      917  O                     22.6080   -1.3180   15.8545 O   1 1 916.0000
      918  O                     22.8883   -1.5119   16.5706 O   1 1 917.0000
      919  O                     23.1084   -1.5812   16.2698 O   1 1 918.0000
      920  O                     23.0815   -1.0183   15.8767 O   1 1 919.0000
      921  O                     23.2158   -0.5592   16.2189 O   1 1 920.0000
      922  O                     22.6869   -0.2869   15.9169 O   1 1 921.0000
      923  O                     22.1300   -0.6518   15.9253 O   1 1 922.0000
      924  O                     22.4122   -1.0857   16.2046 O   1 1 923.0000
      925  O                     22.2578   -1.5995   15.9968 O   1 1 924.0000
      926  O                     22.0986   -1.7991   15.2589 O   1 1 925.0000
      927  O                     21.7751   -1.3111   15.4035 O   1 1 926.0000
      928  O                     21.8504   -1.8048   16.0865 O   1 1 927.0000
      929  O                     21.5720   -1.7459   16.8465 O   1 1 928.0000
      930  O                     22.0759   -1.5809   16.9808 O   1 1 929.0000
      931  O                     22.2730   -1.9378   16.5992 O   1 1 930.0000
      932  O                     22.4836   -2.3399   15.9906 O   1 1 931.0000
      933  O                     21.5704   -2.3005   16.4526 O   1 1 932.0000
      934  O                     20.9324   -1.6039   16.4277 O   1 1 933.0000
      935  O                     21.3847   -1.8014   16.2142 O   1 1 934.0000
      936  O                     21.2000   -1.6856   16.7605 O   1 1 935.0000
      937  O                     21.4545   -1.0983   16.7731 O   1 1 936.0000
      938  O                     20.8924   -1.2122   16.6148 O   1 1 937.0000
      939  O                     21.6630   -0.9574   16.4275 O   1 1 938.0000
      940  O                     21.7020   -0.8801   15.9988 O   1 1 939.0000
      941  O                     21.9928   -1.2140   16.5301 O   1 1 940.0000
      942  O                     21.7616   -2.0960   16.3237 O   1 1 941.0000
      943  O                     21.3979   -1.3151   16.0306 O   1 1 942.0000
      944  O                     20.6703   -1.3579   15.9555 O   1 1 943.0000
      945  O                     19.9965   -0.9610   16.1651 O   1 1 944.0000
      946  O                     19.6048   -1.0122   16.6531 O   1 1 945.0000
      947  O                     20.1564   -1.2315   16.5881 O   1 1 946.0000
      948  O                     19.2197   -0.6601   16.5000 O   1 1 947.0000
      949  O                     19.5597   -0.2718   16.2427 O   1 1 948.0000
      950  O                     19.9234   -1.4526   16.3310 O   1 1 949.0000
      951  O                     19.7786   -1.8902   16.4423 O   1 1 950.0000
      952  O                     19.9604   -2.3960   16.1369 O   1 1 951.0000
      953  O                     20.7679   -2.6718   16.3144 O   1 1 952.0000
      954  O                     20.1275   -2.7522   16.0823 O   1 1 953.0000
      955  O                     20.5315   -1.8299   15.9982 O   1 1 954.0000
      956  O                     20.8799   -2.4313   16.0954 O   1 1 955.0000
      957  O                     21.4245   -3.1265   15.9597 O   1 1 956.0000
      958  O                     21.3981   -3.4641   15.4695 O   1 1 957.0000
      959  O                     21.9664   -3.6980   15.7663 O   1 1 958.0000
      960  O                     21.4216   -3.9271   15.2481 O   1 1 959.0000
      961  O                     21.7696   -4.5207   15.4214 O   1 1 960.0000
      962  O                     21.9909   -4.0833   15.4525 O   1 1 961.0000
      963  O                     21.4144   -3.9029   15.6927 O   1 1 962.0000
      964  O                     21.6403   -4.2693   15.9775 O   1 1 963.0000
      965  O                     21.1174   -4.2886   15.3409 O   1 1 964.0000
      966  O                     21.0198   -3.6000   16.1036 O   1 1 965.0000
      967  O                     20.6181   -3.3951   16.7821 O   1 1 966.0000
      968  O                     20.8442   -3.5347   17.3504 O   1 1 967.0000
      969  O                     20.3243   -4.0018   17.4070 O   1 1 968.0000
      970  O                     19.9179   -3.6314   17.3647 O   1 1 969.0000
      971  O                     20.2309   -3.3559   16.9844 O   1 1 970.0000
      972  O                     20.3442   -3.6058   17.8272 O   1 1 971.0000
      973  O                     20.7026   -3.6309   18.5050 O   1 1 972.0000
      974  O                     20.1664   -3.2420   18.7784 O   1 1 973.0000
      975  O                     21.0146   -3.4958   19.1040 O   1 1 974.0000
      976  O                     20.8915   -3.2799   18.2969 O   1 1 975.0000
      977  O                     21.0623   -3.0562   17.8381 O   1 1 976.0000
      978  O                     21.4020   -2.9757   17.0456 O   1 1 977.0000
      979  O                     21.4124   -2.5774   17.5487 O   1 1 978.0000
      980  O                     21.0191   -2.4458   17.5515 O   1 1 979.0000
      981  O                     20.7738   -2.3882   18.1261 O   1 1 980.0000
      982  O                     20.1776   -2.9518   17.6106 O   1 1 981.0000
      983  O                     20.3783   -2.7831   18.1047 O   1 1 982.0000
      984  O                     20.7108   -2.9353   17.4980 O   1 1 983.0000
      985  O                     20.2569   -2.4975   17.4059 O   1 1 984.0000
      986  O                     19.6429   -3.0129   17.8038 O   1 1 985.0000
      987  O                     20.2542   -2.2715   17.9187 O   1 1 986.0000
      988  O                     20.8301   -1.8344   17.9070 O   1 1 987.0000
      989  O                     21.3680   -1.4543   18.2258 O   1 1 988.0000
      990  O                     21.2410   -2.0329   17.4912 O   1 1 989.0000
      991  O                     20.5879   -1.7201   17.1569 O   1 1 990.0000
      992  O                     20.4721   -2.2311   16.3615 O   1 1 991.0000
      993  O                     20.4857   -2.9155   16.7813 O   1 1 992.0000
      994  O                     20.6250   -2.2210   16.9838 O   1 1 993.0000
      995  O                     20.9058   -1.3260   17.1753 O   1 1 994.0000
      996  O                     20.2860   -1.6042   17.1206 O   1 1 995.0000
      997  O                     20.2696   -1.3490   17.7947 O   1 1 996.0000
      998  O                     19.7937   -1.4086   17.7689 O   1 1 997.0000
      999  O                     19.1810   -1.7551   17.6790 O   1 1 998.0000
     1000  O                     19.7556   -1.9389   17.7602 O   1 1 999.0000
     1001  O                     19.9663   -2.4391   18.1135 O   1 1 1000.0000
     1002  O                     19.7361   -2.1735   17.4852 O   1 1 1001.0000
     1003  O                     19.3718   -2.6092   18.0073 O   1 1 1002.0000
     1004  O                     19.2957   -2.5215   17.2000 O   1 1 1003.0000
     1005  O                     19.1332   -2.2698   16.9554 O   1 1 1004.0000
     1006  O                     18.7537   -1.7179   17.2870 O   1 1 1005.0000
     1007  O                     18.8685   -2.1075   17.8034 O   1 1 1006.0000
     1008  O                     18.9239   -2.7892   17.2953 O   1 1 1007.0000
     1009  O                     18.5173   -2.4409   17.4341 O   1 1 1008.0000
     1010  O                     17.9262   -2.7186   17.4633 O   1 1 1009.0000
     1011  O                     17.6439   -2.2235   17.7843 O   1 1 1010.0000
     1012  O                     18.1870   -2.2365   17.4620 O   1 1 1011.0000
     1013  O                     18.1667   -1.8411   17.9178 O   1 1 1012.0000
     1014  O                     18.4321   -2.5458   17.8531 O   1 1 1013.0000
     1015  O                     18.1822   -3.0930   17.7213 O   1 1 1014.0000
     1016  O                     18.7628   -3.1767   17.7515 O   1 1 1015.0000
     1017  O                     19.0902   -3.0954   17.1936 O   1 1 1016.0000
     1018  O                     18.6238   -2.5592   16.8828 O   1 1 1017.0000
     1019  O                     18.3184   -3.1080   17.0793 O   1 1 1018.0000
     1020  O                     18.6940   -3.0442   16.7413 O   1 1 1019.0000
     1021  O                     18.2602   -3.5091   17.0880 O   1 1 1020.0000
     1022  O                     17.9202   -3.6196   17.3573 O   1 1 1021.0000
     1023  O                     17.3403   -3.2909   17.5228 O   1 1 1022.0000
     1024  O                     17.1099   -3.1160   16.8898 O   1 1 1023.0000
     1025  O                     17.4683   -2.6579   17.0813 O   1 1 1024.0000
     1026  O                     17.6968   -2.3033   17.1589 O   1 1 1025.0000
     1027  O                     17.2614   -2.5570   16.8370 O   1 1 1026.0000
     1028  O                     17.5884   -2.2258   16.5186 O   1 1 1027.0000
     1029  O                     17.3043   -2.6198   16.2773 O   1 1 1028.0000
     1030  O                     16.6721   -2.4469   16.0589 O   1 1 1029.0000
     1031  O                     16.9791   -1.9615   16.6306 O   1 1 1030.0000
     1032  O                     16.6705   -2.6540   16.6933 O   1 1 1031.0000
     1033  O                     17.0406   -2.9567   16.3978 O   1 1 1032.0000
     1034  O                     17.7520   -3.2779   16.6305 O   1 1 1033.0000
     1035  O                     17.9408   -2.7025   16.6978 O   1 1 1034.0000
     1036  O                     18.3900   -2.3256   16.5955 O   1 1 1035.0000
     1037  O                     17.9091   -3.0396   16.1692 O   1 1 1036.0000
     1038  O                     18.2159   -3.0239   15.2148 O   1 1 1037.0000
     1039  O                     17.6477   -2.6607   14.9594 O   1 1 1038.0000
     1040  O                     17.3311   -3.1469   15.5240 O   1 1 1039.0000
     1041  O                     16.9114   -3.3677   16.0861 O   1 1 1040.0000
     1042  O                     16.8954   -3.0774   15.5682 O   1 1 1041.0000
     1043  O                     16.5142   -3.2930   15.5286 O   1 1 1042.0000
     1044  O                     17.0461   -3.5941   14.8150 O   1 1 1043.0000
     1045  O                     17.2422   -3.6030   13.8600 O   1 1 1044.0000
     1046  O                     16.9139   -3.3549   14.0605 O   1 1 1045.0000
     1047  O                     17.0127   -2.7948   14.3593 O   1 1 1046.0000
     1048  O                     16.6184   -3.2713   14.2127 O   1 1 1047.0000
     1049  O                     16.9018   -2.7767   14.8838 O   1 1 1048.0000
     1050  O                     17.2579   -2.5735   15.2532 O   1 1 1049.0000
     1051  O                     16.7527   -2.3169   14.6028 O   1 1 1050.0000
     1052  O                     16.2293   -2.8462   14.5897 O   1 1 1051.0000
     1053  O                     15.8322   -3.2064   15.2069 O   1 1 1052.0000
     1054  O                     16.3572   -2.4573   14.8462 O   1 1 1053.0000
     1055  O                     15.9110   -2.6154   15.3426 O   1 1 1054.0000
     1056  O                     16.3711   -2.1757   15.6287 O   1 1 1055.0000
     1057  O                     16.7036   -2.5432   15.6258 O   1 1 1056.0000
     1058  O                     17.5181   -2.4869   15.8609 O   1 1 1057.0000
     1059  O                     17.9698   -2.4000   15.1066 O   1 1 1058.0000
     1060  O                     18.9349   -1.9231   14.8548 O   1 1 1059.0000
     1061  O                     19.3555   -1.7359   14.2947 O   1 1 1060.0000
     1062  O                     19.8973   -2.0445   14.9915 O   1 1 1061.0000
     1063  O                     19.2646   -1.9565   15.0447 O   1 1 1062.0000
     1064  O                     19.5672   -2.4939   15.4481 O   1 1 1063.0000
     1065  O                     19.6959   -2.1202   15.4722 O   1 1 1064.0000
     1066  O                     19.5214   -2.3731   16.1131 O   1 1 1065.0000
     1067  O                     19.7285   -2.1144   16.9003 O   1 1 1066.0000
     1068  O                     19.7113   -1.4295   17.1774 O   1 1 1067.0000
     1069  O                     19.5334   -0.7799   17.2746 O   1 1 1068.0000
     1070  O                     19.3167   -1.1853   17.0365 O   1 1 1069.0000
     1071  O                     18.8257   -0.9962   16.2934 O   1 1 1070.0000
     1072  O                     19.3806   -1.5387   16.6659 O   1 1 1071.0000
     1073  O                     19.0090   -1.5174   16.1984 O   1 1 1072.0000
     1074  O                     18.6658   -1.5112   15.4150 O   1 1 1073.0000
     1075  O                     19.7200   -1.6271   15.6608 O   1 1 1074.0000
     1076  O                     19.3538   -1.8056   15.8954 O   1 1 1075.0000
     1077  O                     19.0202   -2.4461   15.7829 O   1 1 1076.0000
     1078  O                     18.7373   -2.9667   15.9261 O   1 1 1077.0000
     1079  O                     18.7100   -3.0675   15.4892 O   1 1 1078.0000
     1080  O                     19.1456   -2.8930   15.5150 O   1 1 1079.0000
     1081  O                     18.7339   -3.4540   15.9825 O   1 1 1080.0000
     1082  O                     18.8252   -3.9433   16.4565 O   1 1 1081.0000
     1083  O                     18.4085   -3.8744   16.5322 O   1 1 1082.0000
     1084  O                     18.4593   -4.4208   16.9893 O   1 1 1083.0000
     1085  O                     18.2635   -4.3043   16.9840 O   1 1 1084.0000
     1086  O                     17.9395   -4.6344   16.7565 O   1 1 1085.0000
     1087  O                     18.1628   -4.5198   16.3125 O   1 1 1086.0000
     1088  O                     18.2195   -4.0105   15.9148 O   1 1 1087.0000
     1089  O                     17.7998   -3.0738   15.7547 O   1 1 1088.0000
     1090  O                     18.0528   -2.3498   16.1980 O   1 1 1089.0000
     1091  O                     17.7726   -1.5944   16.3030 O   1 1 1090.0000
     1092  O                     18.0863   -0.8716   16.2037 O   1 1 1091.0000
     1093  O                     18.3525   -0.3287   16.6249 O   1 1 1092.0000
     1094  O                     17.8389   -0.3226   16.8804 O   1 1 1093.0000
     1095  O                     18.1039    0.2168   17.5248 O   1 1 1094.0000
     1096  O                     18.6921    0.0784   17.0495 O   1 1 1095.0000
     1097  O                     18.9007   -0.6338   16.9088 O   1 1 1096.0000
     1098  O                     18.6599   -0.4485   17.6297 O   1 1 1097.0000
     1099  O                     19.2162   -0.4759   17.7385 O   1 1 1098.0000
     1100  O                     18.7970   -0.9976   17.5079 O   1 1 1099.0000
     1101  O                     18.1980   -1.2263   17.3244 O   1 1 1100.0000
     1102  O                     18.1070   -1.6944   16.7761 O   1 1 1101.0000
     1103  O                     18.3342   -1.6224   16.1084 O   1 1 1102.0000
     1104  O                     17.9776   -2.0603   15.5460 O   1 1 1103.0000
     1105  O                     17.6338   -1.3827   15.6302 O   1 1 1104.0000
     1106  O                     18.1518   -1.1644   15.6092 O   1 1 1105.0000
     1107  O                     17.9797   -1.0211   14.8231 O   1 1 1106.0000
     1108  O                     18.7293   -0.8706   14.8667 O   1 1 1107.0000
     1109  O                     18.8094   -0.7552   15.2670 O   1 1 1108.0000
     1110  O                     19.0769   -0.0454   14.5767 O   1 1 1109.0000
     1111  O                     19.3606   -0.3602   14.6199 O   1 1 1110.0000
     1112  O                     18.7912   -1.0398   14.6365 O   1 1 1111.0000
     1113  O                     18.5596   -0.4645   14.3250 O   1 1 1112.0000
     1114  O                     18.6518    0.0999   13.5335 O   1 1 1113.0000
     1115  O                     17.4265    0.3029   13.4523 O   1 1 1114.0000
     1116  O                     18.1260    0.1417   13.8637 O   1 1 1115.0000
     1117  O                     18.6337   -0.1843   14.2941 O   1 1 1116.0000
     1118  O                     18.2302   -0.3802   15.0044 O   1 1 1117.0000
     1119  O                     17.9052   -0.4213   15.7462 O   1 1 1118.0000
     1120  O                     17.6917   -0.8806   15.9535 O   1 1 1119.0000
     1121  O                     17.4926   -0.4944   16.2060 O   1 1 1120.0000
     1122  O                     17.7537   -1.1898   16.6822 O   1 1 1121.0000
     1123  O                     18.1834   -1.0835   17.0356 O   1 1 1122.0000
     1124  O                     18.6682   -1.2247   16.8504 O   1 1 1123.0000
     1125  O                     18.8075   -1.7722   16.7422 O   1 1 1124.0000
     1126  O                     18.4905   -2.2856   16.0002 O   1 1 1125.0000
     1127  O                     18.7079   -2.3463   15.2617 O   1 1 1126.0000
     1128  O                     18.1601   -1.7349   14.8866 O   1 1 1127.0000
     1129  O                     17.3644   -1.8860   15.3742 O   1 1 1128.0000
     1130  O                     17.1082   -1.5311   16.0862 O   1 1 1129.0000
     1131  O                     16.2978   -1.3165   15.7926 O   1 1 1130.0000
     1132  O                     16.7516   -1.9167   15.7791 O   1 1 1131.0000
     1133  O                     16.8091   -1.0485   15.7964 O   1 1 1132.0000
     1134  O                     16.6571   -0.5577   16.2707 O   1 1 1133.0000
     1135  O                     17.0205   -0.6939   15.8900 O   1 1 1134.0000
     1136  O                     17.5807   -0.3920   15.4663 O   1 1 1135.0000
     1137  O                     17.0478   -0.3122   15.2771 O   1 1 1136.0000
     1138  O                     16.5914   -0.3761   14.9904 O   1 1 1137.0000
     1139  O                     16.8808   -0.5430   14.6531 O   1 1 1138.0000
     1140  O                     17.4166   -0.1362   14.8619 O   1 1 1139.0000
     1141  O                     16.7761   -0.0144   14.5142 O   1 1 1140.0000
     1142  O                     16.9480   -0.5338   14.2929 O   1 1 1141.0000
     1143  O                     16.6222   -1.0139   13.7418 O   1 1 1142.0000
     1144  O                     16.6180   -0.4310   13.4405 O   1 1 1143.0000
     1145  O                     17.1533   -0.2702   13.1446 O   1 1 1144.0000
     1146  O                     17.1790   -0.4872   13.7188 O   1 1 1145.0000
     1147  O                     16.8632    0.4270   13.7989 O   1 1 1146.0000
     1148  O                     17.2246    0.1840   14.1581 O   1 1 1147.0000
     1149  O                     17.5066   -0.4036   14.4748 O   1 1 1148.0000
     1150  O                     17.6585   -0.2846   13.8300 O   1 1 1149.0000
     1151  O                     17.9925   -0.8386   14.0755 O   1 1 1150.0000
     1152  O                     18.6122   -0.5454   13.7122 O   1 1 1151.0000
     1153  O                     17.8925   -0.5738   14.2538 O   1 1 1152.0000
     1154  O                     17.6777   -0.6379   13.6908 O   1 1 1153.0000
     1155  O                     17.3156   -1.2380   13.8352 O   1 1 1154.0000
     1156  O                     16.7423   -1.3718   14.2137 O   1 1 1155.0000
     1157  O                     16.6442   -1.4861   14.8083 O   1 1 1156.0000
     1158  O                     16.6093   -0.8986   14.4178 O   1 1 1157.0000
     1159  O                     17.4309   -0.9895   14.8834 O   1 1 1158.0000
     1160  O                     18.1594   -0.7670   15.2258 O   1 1 1159.0000
     1161  O                     18.1922    0.0564   15.8863 O   1 1 1160.0000
     1162  O                     17.2021    0.1455   15.5340 O   1 1 1161.0000
     1163  O                     16.9773    0.2624   14.8919 O   1 1 1162.0000
     1164  O                     16.2461   -0.1548   14.2715 O   1 1 1163.0000
     1165  O                     16.0440    0.2601   14.3168 O   1 1 1164.0000
     1166  O                     16.5313    0.7347   14.4096 O   1 1 1165.0000
     1167  O                     16.1717    0.0910   14.9720 O   1 1 1166.0000
     1168  O                     16.1156   -0.4969   14.8351 O   1 1 1167.0000
     1169  O                     16.4276   -1.0614   15.1206 O   1 1 1168.0000
     1170  O                     16.8189   -1.6493   14.9604 O   1 1 1169.0000
     1171  O                     17.5335   -1.6773   14.4549 O   1 1 1170.0000
     1172  O                     17.8582   -1.9127   14.5489 O   1 1 1171.0000
     1173  O                     17.9382   -1.4868   13.8102 O   1 1 1172.0000
     1174  O                     18.8213   -1.5717   13.9441 O   1 1 1173.0000
     1175  O                     18.2276   -1.4840   14.4734 O   1 1 1174.0000
     1176  O                     18.4835   -1.8872   14.0936 O   1 1 1175.0000
     1177  O                     18.2335   -1.9206   13.4525 O   1 1 1176.0000
     1178  O                     17.5074   -1.6440   13.5108 O   1 1 1177.0000
     1179  O                     17.6055   -2.0875   13.7320 O   1 1 1178.0000
     1180  O                     18.1195   -2.0278   12.9515 O   1 1 1179.0000
     1181  O                     17.2010   -2.2579   13.4569 O   1 1 1180.0000
     1182  O                     17.1266   -2.5135   13.0623 O   1 1 1181.0000
     1183  O                     17.6634   -2.6904   12.9708 O   1 1 1182.0000
     1184  O                     17.7152   -1.7854   12.8955 O   1 1 1183.0000
     1185  O                     17.3847   -1.9957   13.1429 O   1 1 1184.0000
     1186  O                     16.8811   -1.9024   13.5586 O   1 1 1185.0000
     1187  O                     16.8334   -1.5414   13.4633 O   1 1 1186.0000
     1188  O                     17.1309   -1.0742   13.4293 O   1 1 1187.0000
     1189  O                     17.3695   -1.2656   12.7735 O   1 1 1188.0000
     1190  O                     18.3816   -1.6990   12.2279 O   1 1 1189.0000
     1191  O                     19.6800   -0.6431   10.9872 O   1 1 1190.0000
     1192  O                     19.4270   -0.7337   11.9189 O   1 1 1191.0000
     1193  O                     19.1996   -0.6665   12.4846 O   1 1 1192.0000
     1194  O                     18.1606   -0.5118   12.2813 O   1 1 1193.0000
     1195  O                     17.6070   -1.1387   12.1899 O   1 1 1194.0000
     1196  O                     16.9719   -1.2645   11.8636 O   1 1 1195.0000
     1197  O                     17.3186   -1.3814   11.3543 O   1 1 1196.0000
     1198  O                     17.5270   -1.9638   11.3371 O   1 1 1197.0000
     1199  O                     18.0658   -1.2372   11.7604 O   1 1 1198.0000
     1200  O                     18.8402   -0.9923   12.0125 O   1 1 1199.0000
     1201  O                     18.2139   -1.2474   12.1437 O   1 1 1200.0000
     1202  O                     17.3685   -1.5395   12.2402 O   1 1 1201.0000
     1203  O                     16.7313   -1.0145   12.8185 O   1 1 1202.0000
     1204  O                     16.4369   -0.7190   13.5843 O   1 1 1203.0000
     1205  O                     16.2365   -1.2773   13.1235 O   1 1 1204.0000
     1206  O                     16.8434   -1.5658   12.6006 O   1 1 1205.0000
     1207  O                     17.4214   -2.0409   12.2565 O   1 1 1206.0000
     1208  O                     17.0725   -2.5805   12.3598 O   1 1 1207.0000
     1209  O                     17.0464   -2.2906   11.7195 O   1 1 1208.0000
     1210  O                     16.7173   -2.1052   10.9091 O   1 1 1209.0000
     1211  O                     17.2230   -1.6745   10.7835 O   1 1 1210.0000
     1212  O                     17.5309   -1.5382   10.3103 O   1 1 1211.0000
     1213  O                     17.3783   -1.1492   10.5105 O   1 1 1212.0000
     1214  O                     17.1728   -0.6932   11.0024 O   1 1 1213.0000
     1215  O                     16.9067   -1.3303   10.8245 O   1 1 1214.0000
     1216  O                     16.3005   -1.0033   10.7917 O   1 1 1215.0000
     1217  O                     16.3370   -1.4593   11.3257 O   1 1 1216.0000
     1218  O                     16.7266   -0.7410   11.3836 O   1 1 1217.0000
     1219  O                     15.9571   -0.7575   11.3135 O   1 1 1218.0000
     1220  O                     16.7573   -1.4128   11.6441 O   1 1 1219.0000
     1221  O                     16.1699   -0.9596   11.7596 O   1 1 1220.0000
     1222  O                     16.4472   -0.4527   12.0937 O   1 1 1221.0000
     1223  O                     16.5479   -0.8563   12.1810 O   1 1 1222.0000
     1224  O                     16.5149   -0.2521   11.6360 O   1 1 1223.0000
     1225  O                     16.8815   -0.3891   10.8606 O   1 1 1224.0000
     1226  O                     16.5368   -0.2239   10.7767 O   1 1 1225.0000
     1227  O                     15.8477   -0.4070   10.9437 O   1 1 1226.0000
     1228  O                     16.0931    0.0651   11.5029 O   1 1 1227.0000
     1229  O                     16.5149    0.4601   11.7576 O   1 1 1228.0000
     1230  O                     17.2932    0.0117   11.6673 O   1 1 1229.0000
     1231  O                     17.5553   -0.3518   11.8679 O   1 1 1230.0000
     1232  O                     17.7630   -1.0993   11.7430 O   1 1 1231.0000
     1233  O                     17.7377   -0.4900   11.6368 O   1 1 1232.0000
     1234  O                     18.2772   -0.6281   11.4653 O   1 1 1233.0000
     1235  O                     18.9902   -0.5392   11.1696 O   1 1 1234.0000
     1236  O                     19.5661   -0.5860   11.3063 O   1 1 1235.0000
     1237  O                     20.0408   -0.7744   10.7220 O   1 1 1236.0000
     1238  O                     20.0571   -1.0644   11.2011 O   1 1 1237.0000
     1239  O                     20.7069   -1.0978   11.1337 O   1 1 1238.0000
     1240  O                     20.3833   -1.6282   10.8827 O   1 1 1239.0000
     1241  O                     20.7209   -1.9576   10.8705 O   1 1 1240.0000
     1242  O                     21.0941   -1.7969   11.5080 O   1 1 1241.0000
     1243  O                     21.4338   -2.2663   11.0580 O   1 1 1242.0000
     1244  O                     21.1211   -1.6681   11.3166 O   1 1 1243.0000
     1245  O                     20.8087   -1.3149   11.7527 O   1 1 1244.0000
     1246  O                     20.0096   -1.5889   12.4531 O   1 1 1245.0000
     1247  O                     19.0351   -1.1074   13.0370 O   1 1 1246.0000
     1248  O                     18.1284   -1.2266   13.4404 O   1 1 1247.0000
     1249  O                     18.3124   -1.2944   13.9915 O   1 1 1248.0000
     1250  O                     18.5208   -1.1347   13.2394 O   1 1 1249.0000
     1251  O                     19.2738   -1.3926   12.3956 O   1 1 1250.0000
     1252  O                     19.8294   -1.7243   11.5401 O   1 1 1251.0000
     1253  O                     19.6468   -2.2162   11.3157 O   1 1 1252.0000
     1254  O                     19.4632   -2.9220   11.2539 O   1 1 1253.0000
     1255  O                     19.2648   -2.4610   10.9246 O   1 1 1254.0000
     1256  O                     19.7778   -1.9205   10.9669 O   1 1 1255.0000
     1257  O                     19.5281   -2.4415   10.5721 O   1 1 1256.0000
     1258  O                     19.1314   -2.1472   10.6733 O   1 1 1257.0000
     1259  O                     18.7309   -2.2632   10.3260 O   1 1 1258.0000
     1260  O                     18.6320   -2.7895   10.6431 O   1 1 1259.0000
     1261  O                     18.8845   -3.0831   11.0665 O   1 1 1260.0000
     1262  O                     18.7755   -2.7949   11.4543 O   1 1 1261.0000
     1263  O                     17.9964   -2.6993   11.2805 O   1 1 1262.0000
     1264  O                     18.4528   -2.3241   11.0555 O   1 1 1263.0000
     1265  O                     18.0108   -2.8600   10.5808 O   1 1 1264.0000
     1266  O                     18.0586   -2.5312   10.0693 O   1 1 1265.0000
     1267  O                     17.4761   -2.4331    9.7990 O    1 1 1266.0000
     1268  O                     16.9299   -2.7538   10.4103 O   1 1 1267.0000
     1269  O                     17.4439   -2.3651   10.2586 O   1 1 1268.0000
     1270  O                     17.7008   -1.7106    9.7066 O    1 1 1269.0000
     1271  O                     18.2968   -1.8060    9.6600 O    1 1 1270.0000
     1272  O                     18.9832   -1.9316    9.6492 O    1 1 1271.0000
     1273  O                     18.5342   -2.0840    9.5321 O    1 1 1272.0000
     1274  O                     18.2537   -2.1608   10.2706 O   1 1 1273.0000
     1275  O                     18.3601   -2.7069   10.9092 O   1 1 1274.0000
     1276  O                     17.9847   -3.0589   11.0448 O   1 1 1275.0000
     1277  O                     17.1937   -2.7895   10.9813 O   1 1 1276.0000
     1278  O                     17.5173   -2.5705   11.0404 O   1 1 1277.0000
     1279  O                     17.8079   -2.0922   10.6927 O   1 1 1278.0000
     1280  O                     17.9363   -1.3951   10.2697 O   1 1 1279.0000
     1281  O                     17.2720   -1.5253    9.6301 O    1 1 1280.0000
     1282  O                     17.7641   -1.1465    9.7711 O    1 1 1281.0000
     1283  O                     17.3225   -0.5939   10.1317 O   1 1 1282.0000
     1284  O                     17.9580   -0.5982   10.5999 O   1 1 1283.0000
     1285  O                     18.3980   -0.8931   10.2118 O   1 1 1284.0000
     1286  O                     17.9276   -0.3782    9.9253 O    1 1 1285.0000
     1287  O                     17.7305   -0.8402    9.4088 O    1 1 1286.0000
     1288  O                     18.3656   -0.5853    9.4092 O    1 1 1287.0000
     1289  O                     18.2660   -0.5639    9.8998 O    1 1 1288.0000
     1290  O                     18.2988   -0.3627    9.0973 O    1 1 1289.0000
     1291  O                     18.2690   -1.0770    9.0336 O    1 1 1290.0000
     1292  O                     18.4093   -1.2447    9.6614 O    1 1 1291.0000
     1293  O                     18.8845   -1.1710    9.4731 O    1 1 1292.0000
     1294  O                     19.1778   -1.1366   10.1111 O   1 1 1293.0000
     1295  O                     18.6193   -1.6510   10.3069 O   1 1 1294.0000
     1296  O                     19.0797   -2.2077   10.1267 O   1 1 1295.0000
     1297  O                     19.6952   -1.7055   10.4763 O   1 1 1296.0000
     1298  O                     19.2954   -1.6645   10.1573 O   1 1 1297.0000
     1299  O                     19.1777   -1.4722   10.8282 O   1 1 1298.0000
     1300  O                     18.9600   -0.9939   10.4904 O   1 1 1299.0000
     1301  O                     18.9929   -1.8510   10.9763 O   1 1 1300.0000
     1302  O                     18.3019   -2.0362   11.7034 O   1 1 1301.0000
     1303  O                     18.0892   -2.2709   11.5138 O   1 1 1302.0000
     1304  O                     18.5393   -2.6480   11.7146 O   1 1 1303.0000
     1305  O                     19.2403   -2.0782   11.8165 O   1 1 1304.0000
     1306  O                     18.7372   -1.8676   12.6168 O   1 1 1305.0000
     1307  O                     18.7212   -2.4194   12.3192 O   1 1 1306.0000
     1308  O                     18.8216   -2.2847   11.3110 O   1 1 1307.0000
     1309  O                     18.2477   -1.6373   11.3597 O   1 1 1308.0000
     1310  O                     17.5707   -1.2270   11.1147 O   1 1 1309.0000
     1311  O                     18.0410   -0.8689   10.8837 O   1 1 1310.0000
     1312  O                     18.7143   -1.4500   10.7620 O   1 1 1311.0000
     1313  O                     18.3283   -1.7247   11.0266 O   1 1 1312.0000
     1314  O                     18.3505   -1.1445   10.8639 O   1 1 1313.0000
     1315  O                     18.7033   -1.3615   11.4200 O   1 1 1314.0000
     1316  O                     18.7494   -0.4676   11.1608 O   1 1 1315.0000
     1317  O                     19.1471   -1.1404   11.5037 O   1 1 1316.0000
     1318  O                     19.0643   -1.5167   11.3177 O   1 1 1317.0000
     1319  O                     19.2877   -1.6096   11.9804 O   1 1 1318.0000
     1320  O                     19.4184   -1.5252   13.1299 O   1 1 1319.0000
     1321  O                     19.6619   -1.4643   13.6151 O   1 1 1320.0000
     1322  O                     20.2657   -1.7197   13.0595 O   1 1 1321.0000
     1323  O                     20.8292   -2.0260   12.8160 O   1 1 1322.0000
     1324  O                     21.1806   -1.9031   12.3014 O   1 1 1323.0000
     1325  O                     20.7057   -1.7094   12.3307 O   1 1 1324.0000
     1326  O                     20.6610   -1.8724   11.4939 O   1 1 1325.0000
     1327  O                     21.1246   -0.9418   11.4745 O   1 1 1326.0000
     1328  O                     20.8428   -1.0053   12.0096 O   1 1 1327.0000
     1329  O                     21.4672   -0.5185   12.6787 O   1 1 1328.0000
     1330  O                     20.9229   -0.3949   12.0144 O   1 1 1329.0000
     1331  O                     20.8050   -0.3240   11.5217 O   1 1 1330.0000
     1332  O                     20.3251   -0.4930   11.8991 O   1 1 1331.0000
     1333  O                     20.1013    0.1179   12.2358 O   1 1 1332.0000
     1334  O                     19.7042   -0.1094   11.7780 O   1 1 1333.0000
     1335  O                     20.2640   -0.1315   11.5978 O   1 1 1334.0000
     1336  O                     19.8440    0.0002   12.1522 O   1 1 1335.0000
     1337  O                     20.1777   -0.4324   12.5025 O   1 1 1336.0000
     1338  O                     20.0463   -0.9723   12.0989 O   1 1 1337.0000
     1339  O                     20.3910   -1.2833   12.2615 O   1 1 1338.0000
     1340  O                     20.7822   -1.4776   12.8880 O   1 1 1339.0000
     1341  O                     20.2668   -1.5707   13.0135 O   1 1 1340.0000
     1342  O                     20.2381   -1.1116   12.7721 O   1 1 1341.0000
     1343  O                     20.2062   -0.5981   12.2672 O   1 1 1342.0000
     1344  O                     19.7067   -1.0466   11.8243 O   1 1 1343.0000
     1345  O                     20.1518   -0.8269   11.5129 O   1 1 1344.0000
     1346  O                     20.5416   -0.3772   11.0141 O   1 1 1345.0000
     1347  O                     20.6405   -1.0193   10.6625 O   1 1 1346.0000
     1348  O                     20.1936   -0.7208   10.4916 O   1 1 1347.0000
     1349  O                     20.9722   -0.6767   10.3408 O   1 1 1348.0000
     1350  O                     21.4219   -1.0981   10.6923 O   1 1 1349.0000
     1351  O                     22.1453   -1.2095   11.3062 O   1 1 1350.0000
     1352  O                     22.7849   -1.4160   11.9769 O   1 1 1351.0000
     1353  O                     22.3443   -1.8242   11.7409 O   1 1 1352.0000
     1354  O                     22.0830   -1.8246   12.1330 O   1 1 1353.0000
     1355  O                     21.8176   -2.0795   12.0048 O   1 1 1354.0000
     1356  O                     20.8626   -2.1486   12.1421 O   1 1 1355.0000
     1357  O                     20.1377   -2.1000   11.9696 O   1 1 1356.0000
     1358  O                     20.0410   -2.0297   12.5277 O   1 1 1357.0000
     1359  O                     19.5883   -2.0889   12.5017 O   1 1 1358.0000
     1360  O                     20.2288   -2.5309   12.0474 O   1 1 1359.0000
     1361  O                     19.7612   -2.2579   11.8328 O   1 1 1360.0000
     1362  O                     20.1710   -2.1246   11.3077 O   1 1 1361.0000
     1363  O                     20.1857   -1.5570   11.8431 O   1 1 1362.0000
     1364  O                     19.6468   -1.4128   11.5457 O   1 1 1363.0000
     1365  O                     19.0244   -1.9857   11.5950 O   1 1 1364.0000
     1366  O                     19.2905   -2.3546   12.4131 O   1 1 1365.0000
     1367  O                     19.3691   -2.7425   13.1270 O   1 1 1366.0000
     1368  O                     20.2787   -2.9957   13.4944 O   1 1 1367.0000
     1369  O                     20.9497   -2.6355   13.3391 O   1 1 1368.0000
     1370  O                     20.1359   -2.1222   13.6328 O   1 1 1369.0000
     1371  O                     20.8925   -1.9294   13.5973 O   1 1 1370.0000
     1372  O                     21.3307   -2.2765   13.3553 O   1 1 1371.0000
     1373  O                     20.4392   -1.9191   13.4674 O   1 1 1372.0000
     1374  O                     20.2937   -2.0084   14.0746 O   1 1 1373.0000
     1375  O                     19.5511   -2.4457   14.5798 O   1 1 1374.0000
     1376  O                     19.8919   -2.1848   14.2138 O   1 1 1375.0000
     1377  O                     19.7102   -2.3584   13.7288 O   1 1 1376.0000
     1378  O                     19.2498   -2.7402   13.9350 O   1 1 1377.0000
     1379  O                     19.5080   -3.1753   14.4394 O   1 1 1378.0000
     1380  O                     20.1297   -2.8661   14.4137 O   1 1 1379.0000
     1381  O                     20.0990   -2.1674   14.6336 O   1 1 1380.0000
     1382  O                     20.1372   -2.7607   14.8556 O   1 1 1381.0000
     1383  O                     20.3485   -2.5567   14.0229 O   1 1 1382.0000
     1384  O                     20.5528   -2.5633   14.8150 O   1 1 1383.0000
     1385  O                     21.1291   -1.8480   14.5670 O   1 1 1384.0000
     1386  O                     21.9268   -2.5322   14.4865 O   1 1 1385.0000
     1387  O                     21.2789   -2.4453   14.5691 O   1 1 1386.0000
     1388  O                     20.8524   -1.9872   14.4867 O   1 1 1387.0000
     1389  O                     20.9613   -3.1319   14.1423 O   1 1 1388.0000
     1390  O                     20.6461   -2.5394   14.2087 O   1 1 1389.0000
     1391  O                     21.0643   -2.6001   13.9948 O   1 1 1390.0000
     1392  O                     21.1295   -2.2376   14.8876 O   1 1 1391.0000
     1393  O                     21.4608   -2.7695   14.8521 O   1 1 1392.0000
     1394  O                     22.0525   -2.6926   14.6996 O   1 1 1393.0000
     1395  O                     21.8883   -3.4432   14.2636 O   1 1 1394.0000
     1396  O                     21.6053   -3.8279   13.4997 O   1 1 1395.0000
     1397  O                     21.0553   -3.8068   13.6270 O   1 1 1396.0000
     1398  O                     21.4820   -3.5212   14.0345 O   1 1 1397.0000
     1399  O                     21.5046   -2.8636   14.2113 O   1 1 1398.0000
     1400  O                     20.9436   -3.2664   13.7393 O   1 1 1399.0000
     1401  O                     21.6335   -3.2414   13.3992 O   1 1 1400.0000
     1402  O                     22.3332   -3.6963   13.2254 O   1 1 1401.0000
     1403  O                     22.6494   -4.3170   13.6165 O   1 1 1402.0000
     1404  O                     22.8109   -4.9038   13.4781 O   1 1 1403.0000
     1405  O                     22.2503   -4.7376   13.5513 O   1 1 1404.0000
     1406  O                     21.9500   -4.4540   14.0242 O   1 1 1405.0000
     1407  O                     21.4969   -4.2462   14.1438 O   1 1 1406.0000
     1408  O                     21.5971   -4.2972   13.4867 O   1 1 1407.0000
     1409  O                     21.5203   -3.7795   13.0448 O   1 1 1408.0000
     1410  O                     22.0107   -3.4949   12.6351 O   1 1 1409.0000
     1411  O                     21.8472   -2.4719   11.8338 O   1 1 1410.0000
     1412  O                     21.6461   -1.2026   11.4454 O   1 1 1411.0000
     1413  O                     21.7929   -2.0846   11.2909 O   1 1 1412.0000
     1414  O                     21.8091   -2.7171   11.4164 O   1 1 1413.0000
     1415  O                     21.8211   -2.1272   10.9455 O   1 1 1414.0000
     1416  O                     22.1498   -2.1991   10.4676 O   1 1 1415.0000
     1417  O                     22.6501   -2.4700   10.5118 O   1 1 1416.0000
     1418  O                     22.6465   -2.1396    9.9269 O    1 1 1417.0000
     1419  O                     23.3732   -2.0827   10.7096 O   1 1 1418.0000
     1420  O                     23.1987   -2.6804   10.7791 O   1 1 1419.0000
     1421  O                     23.2747   -3.3687   11.1187 O   1 1 1420.0000
     1422  O                     22.4370   -2.7079   11.0433 O   1 1 1421.0000
     1423  O                     21.9437   -3.2262   10.5776 O   1 1 1422.0000
     1424  O                     22.0126   -3.9877   10.1371 O   1 1 1423.0000
     1425  O                     22.4179   -3.3318   10.2325 O   1 1 1424.0000
     1426  O                     22.2960   -3.5348   10.8804 O   1 1 1425.0000
     1427  O                     22.5646   -3.1138   11.8517 O   1 1 1426.0000
     1428  O                     22.7922   -2.9518   11.1262 O   1 1 1427.0000
     1429  O                     22.7633   -3.2801   10.4347 O   1 1 1428.0000
     1430  O                     23.0489   -3.8693   10.7450 O   1 1 1429.0000
     1431  O                     22.9464   -4.1103   11.4819 O   1 1 1430.0000
     1432  O                     22.6239   -4.5436   11.2054 O   1 1 1431.0000
     1433  O                     21.7370   -4.7081   11.3000 O   1 1 1432.0000
     1434  O                     22.4945   -4.2874   10.7324 O   1 1 1433.0000
     1435  O                     22.2928   -4.5208   10.9537 O   1 1 1434.0000
     1436  O                     21.9322   -4.1550   11.5713 O   1 1 1435.0000
     1437  O                     22.4198   -3.7524   11.1059 O   1 1 1436.0000
     1438  O                     22.7879   -3.4576   11.5868 O   1 1 1437.0000
     1439  O                     22.4813   -4.0325   11.7752 O   1 1 1438.0000
     1440  O                     22.9880   -3.7464   11.9903 O   1 1 1439.0000
     1441  O                     22.3326   -3.5202   11.4144 O   1 1 1440.0000
     1442  O                     21.8333   -3.2825   11.6340 O   1 1 1441.0000
     1443  O                     21.4658   -3.5182   11.2713 O   1 1 1442.0000
     1444  O                     21.8365   -3.8241   11.7968 O   1 1 1443.0000
     1445  O                     22.0461   -4.4538   11.5426 O   1 1 1444.0000
     1446  O                     21.7441   -4.9622   11.9360 O   1 1 1445.0000
     1447  O                     21.2369   -4.5988   12.0308 O   1 1 1446.0000
     1448  O                     21.0731   -4.8577   12.4046 O   1 1 1447.0000
     1449  O                     21.0165   -3.8723   12.6569 O   1 1 1448.0000
     1450  O                     21.1935   -4.2628   12.6543 O   1 1 1449.0000
     1451  O                     20.9408   -3.7423   12.2477 O   1 1 1450.0000
     1452  O                     21.5365   -3.8689   12.1464 O   1 1 1451.0000
     1453  O                     21.0920   -3.9377   12.9319 O   1 1 1452.0000
     1454  O                     20.4169   -3.7443   12.9224 O   1 1 1453.0000
     1455  O                     20.6119   -3.4660   12.5289 O   1 1 1454.0000
     1456  O                     21.3105   -3.4501   12.3224 O   1 1 1455.0000
     1457  O                     21.3624   -3.3759   11.9971 O   1 1 1456.0000
     1458  O                     21.8543   -3.3150   12.4180 O   1 1 1457.0000
     1459  O                     21.7968   -3.1059   12.8082 O   1 1 1458.0000
     1460  O                     21.2369   -3.1919   12.7516 O   1 1 1459.0000
     1461  O                     21.2798   -2.6727   12.1853 O   1 1 1460.0000
     1462  O                     21.1773   -2.8510   12.6982 O   1 1 1461.0000
     1463  O                     21.6683   -2.4326   12.6633 O   1 1 1462.0000
     1464  O                     21.8524   -2.1140   13.2294 O   1 1 1463.0000
     1465  O                     22.1632   -2.5224   12.8376 O   1 1 1464.0000
     1466  O                     22.2589   -2.6899   12.1605 O   1 1 1465.0000
     1467  O                     22.3019   -2.1383   12.4422 O   1 1 1466.0000
     1468  O                     22.8240   -2.1207   12.1980 O   1 1 1467.0000
     1469  O                     22.6691   -2.2602   11.7281 O   1 1 1468.0000
     1470  O                     22.9356   -2.1355   11.4035 O   1 1 1469.0000
     1471  O                     22.4408   -2.0495   11.0743 O   1 1 1470.0000
     1472  O                     22.3406   -2.6908   11.8268 O   1 1 1471.0000
     1473  O                     22.1430   -3.0584   12.6481 O   1 1 1472.0000
     1474  O                     22.5869   -3.9779   12.3020 O   1 1 1473.0000
     1475  O                     21.9681   -4.8715   12.5213 O   1 1 1474.0000
     1476  O                     22.3980   -5.2220   11.8688 O   1 1 1475.0000
     1477  O                     22.7425   -4.8577   11.7791 O   1 1 1476.0000
     1478  O                     22.9671   -4.5907   12.1465 O   1 1 1477.0000
     1479  O                     22.9779   -4.9920   12.8500 O   1 1 1478.0000
     1480  O                     22.2081   -5.0173   13.2686 O   1 1 1479.0000
     1481  O                     22.4435   -4.8198   12.5957 O   1 1 1480.0000
     1482  O                     22.3554   -4.4538   12.6643 O   1 1 1481.0000
     1483  O                     21.8213   -4.1253   12.7301 O   1 1 1482.0000
     1484  O                     22.7317   -4.2309   12.7670 O   1 1 1483.0000
     1485  O                     23.4048   -3.5605   12.7244 O   1 1 1484.0000
     1486  O                     22.9911   -3.8367   12.6318 O   1 1 1485.0000
     1487  O                     22.9012   -3.5725   12.9483 O   1 1 1486.0000
     1488  O                     22.6535   -3.2438   12.5146 O   1 1 1487.0000
     1489  O                     22.7812   -2.9517   13.0628 O   1 1 1488.0000
     1490  O                     22.7630   -1.9305   12.6797 O   1 1 1489.0000
     1491  O                     22.9863   -1.3405   13.0071 O   1 1 1490.0000
     1492  O                     23.6662   -1.5670   12.8673 O   1 1 1491.0000
     1493  O                     23.1939   -2.0822   13.1176 O   1 1 1492.0000
     1494  O                     23.5552   -2.2625   13.5403 O   1 1 1493.0000
     1495  O                     23.9760   -1.8430   13.7308 O   1 1 1494.0000
     1496  O                     23.3259   -1.5328   13.6449 O   1 1 1495.0000
     1497  O                     23.4918   -1.9446   14.4207 O   1 1 1496.0000
     1498  O                     23.8559   -1.6263   14.6880 O   1 1 1497.0000
     1499  O                     23.1919   -2.1082   14.8911 O   1 1 1498.0000
     1500  O                     23.8218   -2.1842   14.5414 O   1 1 1499.0000
     1501  O                     23.8925   -2.4625   13.9770 O   1 1 1500.0000
     1502  O                     23.7360   -2.9079   13.1404 O   1 1 1501.0000
     1503  O                     24.1657   -3.0337   12.6521 O   1 1 1502.0000
     1504  O                     24.5238   -2.5100   12.1177 O   1 1 1503.0000
     1505  O                     23.9000   -2.0013   12.0926 O   1 1 1504.0000
     1506  O                     23.2701   -1.9862   12.3837 O   1 1 1505.0000
     1507  O                     23.0601   -2.5979   12.6068 O   1 1 1506.0000
     1508  O                     23.1674   -2.7599   12.9265 O   1 1 1507.0000
     1509  O                     23.4773   -3.1031   13.5170 O   1 1 1508.0000
     1510  O                     23.7076   -2.6513   12.8662 O   1 1 1509.0000
     1511  O                     23.6007   -2.2971   12.4404 O   1 1 1510.0000
     1512  O                     23.2197   -2.7210   11.8747 O   1 1 1511.0000
     1513  O                     23.3469   -3.5202   12.3177 O   1 1 1512.0000
     1514  O                     23.2364   -2.9895   12.3218 O   1 1 1513.0000
     1515  O                     23.6604   -2.6109   12.0126 O   1 1 1514.0000
     1516  O                     23.9201   -3.0950   12.0557 O   1 1 1515.0000
     1517  O                     23.6808   -3.5097   11.5997 O   1 1 1516.0000
     1518  O                     23.4351   -4.1316   11.9268 O   1 1 1517.0000
     1519  O                     24.0092   -3.9521   12.6105 O   1 1 1518.0000
     1520  O                     23.9725   -4.5528   12.9084 O   1 1 1519.0000
     1521  O                     24.1509   -4.3595   13.7805 O   1 1 1520.0000
     1522  O                     23.5655   -4.4667   14.1726 O   1 1 1521.0000
     1523  O                     22.8944   -4.5329   14.6044 O   1 1 1522.0000
     1524  O                     22.7136   -4.0598   14.4266 O   1 1 1523.0000
     1525  O                     22.9118   -3.3799   14.0044 O   1 1 1524.0000
     1526  O                     22.5679   -3.8057   14.1309 O   1 1 1525.0000
     1527  O                     22.4446   -3.1241   13.5692 O   1 1 1526.0000
     1528  O                     22.2252   -3.4250   14.2859 O   1 1 1527.0000
     1529  O                     21.7399   -3.3581   14.7898 O   1 1 1528.0000
     1530  O                     20.9400   -3.1448   14.6831 O   1 1 1529.0000
     1531  O                     21.3403   -2.3237   14.3780 O   1 1 1530.0000
     1532  O                     21.8299   -1.9247   14.7454 O   1 1 1531.0000
     1533  O                     22.5124   -2.0136   14.2585 O   1 1 1532.0000
     1534  O                     22.1502   -1.9408   13.7357 O   1 1 1533.0000
     1535  O                     22.1617   -2.3494   13.5089 O   1 1 1534.0000
     1536  O                     22.8900   -2.6934   13.4444 O   1 1 1535.0000
     1537  O                     23.1166   -2.3537   14.1229 O   1 1 1536.0000
     1538  O                     22.7396   -2.2119   13.6730 O   1 1 1537.0000
     1539  O                     23.2169   -2.6095   13.8397 O   1 1 1538.0000
     1540  O                     22.7826   -2.6725   14.4975 O   1 1 1539.0000
     1541  O                     23.5016   -3.1402   14.1846 O   1 1 1540.0000
     1542  O                     23.9930   -3.7566   13.7123 O   1 1 1541.0000
     1543  O                     24.3385   -3.2824   13.1847 O   1 1 1542.0000
     1544  O                     24.6328   -2.6646   13.1959 O   1 1 1543.0000
     1545  O                     24.1413   -2.2271   13.2441 O   1 1 1544.0000
     1546  O                     24.1263   -2.8387   13.6237 O   1 1 1545.0000
     1547  O                     23.7955   -3.5973   13.8366 O   1 1 1546.0000
     1548  O                     23.2188   -4.2639   13.3959 O   1 1 1547.0000
     1549  O                     23.5433   -4.5058   12.9997 O   1 1 1548.0000
     1550  O                     23.8011   -3.6869   13.2083 O   1 1 1549.0000
     1551  O                     23.1294   -3.5632   13.5400 O   1 1 1550.0000
     1552  O                     22.8725   -3.9980   13.8006 O   1 1 1551.0000
     1553  O                     23.3912   -4.7132   13.5546 O   1 1 1552.0000
     1554  O                     23.6992   -4.2343   13.8482 O   1 1 1553.0000
     1555  O                     23.3679   -3.9804   14.4349 O   1 1 1554.0000
     1556  O                     22.7671   -3.3701   14.5505 O   1 1 1555.0000
     1557  O                     22.1351   -2.7316   14.1263 O   1 1 1556.0000
     1558  O                     21.6031   -2.5490   13.8614 O   1 1 1557.0000
     1559  O                     21.6448   -2.7678   13.3612 O   1 1 1558.0000
     1560  O                     20.9280   -3.0926   13.3531 O   1 1 1559.0000
     1561  O                     20.8282   -2.4783   13.1011 O   1 1 1560.0000
     1562  O                     20.0541   -2.7815   13.0022 O   1 1 1561.0000
     1563  O                     20.1446   -2.4698   12.6738 O   1 1 1562.0000
     1564  O                     20.1188   -3.2448   13.3235 O   1 1 1563.0000
     1565  O                     20.4853   -3.0281   12.4741 O   1 1 1564.0000
     1566  O                     19.7788   -2.9105   12.1016 O   1 1 1565.0000
     1567  O                     19.0942   -3.0802   11.8564 O   1 1 1566.0000
     1568  O                     18.8459   -2.9353   12.3161 O   1 1 1567.0000
     1569  O                     17.9374   -2.5553   12.4669 O   1 1 1568.0000
     1570  O                     18.1863   -3.2820   12.2064 O   1 1 1569.0000
     1571  O                     17.3796   -3.4663   11.7478 O   1 1 1570.0000
     1572  O                     17.7433   -3.7742   11.3534 O   1 1 1571.0000
     1573  O                     17.6070   -3.6955   11.7336 O   1 1 1572.0000
     1574  O                     18.4247   -3.8086   11.6932 O   1 1 1573.0000
     1575  O                     18.5697   -3.5160   11.2831 O   1 1 1574.0000
     1576  O                     18.7941   -3.8110   11.8335 O   1 1 1575.0000
     1577  O                     19.1988   -3.5063   11.6534 O   1 1 1576.0000
     1578  O                     18.9421   -3.3143   11.1491 O   1 1 1577.0000
     1579  O                     19.4509   -3.2289   11.2494 O   1 1 1578.0000
     1580  O                     19.5148   -2.7688   11.9117 O   1 1 1579.0000
     1581  O                     20.0172   -3.3814   12.2817 O   1 1 1580.0000
     1582  O                     19.2435   -3.7556   12.1618 O   1 1 1581.0000
     1583  O                     20.0173   -3.5853   12.8131 O   1 1 1582.0000
     1584  O                     20.1673   -3.0854   13.7477 O   1 1 1583.0000
     1585  O                     19.8576   -3.2068   14.1120 O   1 1 1584.0000
     1586  O                     20.1595   -3.5913   13.8222 O   1 1 1585.0000
     1587  O                     20.0373   -3.9782   13.8108 O   1 1 1586.0000
     1588  O                     19.8444   -4.3937   13.9212 O   1 1 1587.0000
     1589  O                     19.7164   -5.0413   14.5058 O   1 1 1588.0000
     1590  O                     19.8466   -5.5977   15.0024 O   1 1 1589.0000
     1591  O                     19.5512   -6.0186   15.1078 O   1 1 1590.0000
     1592  O                     19.9224   -6.4486   14.9636 O   1 1 1591.0000
     1593  O                     20.2215   -6.0026   14.6789 O   1 1 1592.0000
     1594  O                     20.0969   -5.4487   14.6121 O   1 1 1593.0000
     1595  O                     20.6958   -5.2932   15.0457 O   1 1 1594.0000
     1596  O                     21.2428   -5.5919   14.8466 O   1 1 1595.0000
     1597  O                     21.2786   -4.9375   14.5282 O   1 1 1596.0000
     1598  O                     21.5034   -5.0788   15.0436 O   1 1 1597.0000
     1599  O                     21.0583   -4.5730   14.6141 O   1 1 1598.0000
     1600  O                     20.5471   -4.8033   14.3774 O   1 1 1599.0000
     1601  O                     20.3961   -5.4057   13.7654 O   1 1 1600.0000
     1602  O                     20.6753   -4.8327   13.3363 O   1 1 1601.0000
     1603  O                     21.2048   -4.9668   13.5364 O   1 1 1602.0000
     1604  O                     21.0246   -4.5416   14.2760 O   1 1 1603.0000
     1605  O                     20.2894   -4.4593   13.4858 O   1 1 1604.0000
     1606  O                     19.9095   -3.9776   12.4642 O   1 1 1605.0000
     1607  O                     20.4344   -4.9507   12.3431 O   1 1 1606.0000
     1608  O                     20.4517   -5.3457   12.4706 O   1 1 1607.0000
     1609  O                     20.7656   -4.7804   12.5275 O   1 1 1608.0000
     1610  O                     20.2496   -4.3186   12.5111 O   1 1 1609.0000
     1611  O                     19.8600   -4.7077   12.2010 O   1 1 1610.0000
     1612  O                     19.9022   -4.7430   12.8670 O   1 1 1611.0000
     1613  O                     19.6961   -3.9363   12.7266 O   1 1 1612.0000
     1614  O                     19.5188   -4.6410   12.3810 O   1 1 1613.0000
     1615  O                     19.6221   -4.2781   13.1466 O   1 1 1614.0000
     1616  O                     19.7273   -4.9374   13.3663 O   1 1 1615.0000
     1617  O                     19.3697   -3.9749   13.8469 O   1 1 1616.0000
     1618  O                     19.0216   -3.3376   13.5949 O   1 1 1617.0000
     1619  O                     18.9939   -2.6951   13.2372 O   1 1 1618.0000
     1620  O                     19.1823   -2.8284   13.6614 O   1 1 1619.0000
     1621  O                     19.6626   -3.2428   13.1528 O   1 1 1620.0000
     1622  O                     19.7323   -2.2027   13.1377 O   1 1 1621.0000
     1623  O                     19.3254   -2.6710   12.7709 O   1 1 1622.0000
     1624  O                     19.2089   -1.5238   12.6405 O   1 1 1623.0000
     1625  O                     19.4374   -1.1632   12.7001 O   1 1 1624.0000
     1626  O                     19.0582   -2.1641   12.6660 O   1 1 1625.0000
     1627  O                     18.5153   -2.4906   13.4590 O   1 1 1626.0000
     1628  O                     18.0816   -2.1195   14.0834 O   1 1 1627.0000
     1629  O                     18.1269   -2.3388   13.7159 O   1 1 1628.0000
     1630  O                     18.6246   -2.7938   13.1582 O   1 1 1629.0000
     1631  O                     18.8989   -2.1334   13.4297 O   1 1 1630.0000
     1632  O                     18.3424   -2.9296   13.7601 O   1 1 1631.0000
     1633  O                     18.5447   -3.7199   13.3854 O   1 1 1632.0000
     1634  O                     19.0485   -4.7561   13.2062 O   1 1 1633.0000
     1635  O                     19.3874   -4.0812   13.3385 O   1 1 1634.0000
     1636  O                     18.6445   -4.3572   13.2179 O   1 1 1635.0000
     1637  O                     18.2223   -3.6174   12.7297 O   1 1 1636.0000
     1638  O                     18.1736   -4.5578   13.2176 O   1 1 1637.0000
     1639  O                     18.5269   -4.5157   13.5521 O   1 1 1638.0000
     1640  O                     18.0856   -3.8742   13.2076 O   1 1 1639.0000
     1641  O                     18.3950   -4.0664   12.8276 O   1 1 1640.0000
     1642  O                     18.5994   -4.0428   13.7618 O   1 1 1641.0000
     1643  O                     18.1442   -3.5560   13.7225 O   1 1 1642.0000
     1644  O                     18.3191   -3.1662   13.2419 O   1 1 1643.0000
     1645  O                     17.9420   -2.6738   13.2213 O   1 1 1644.0000
     1646  O                     18.3274   -2.5827   12.5591 O   1 1 1645.0000
     1647  O                     18.4315   -3.1172   11.8289 O   1 1 1646.0000
     1648  O                     18.6624   -3.4697   12.4579 O   1 1 1647.0000
     1649  O                     19.0260   -3.5397   12.6164 O   1 1 1648.0000
     1650  O                     19.1836   -4.5474   12.5061 O   1 1 1649.0000
     1651  O                     18.8819   -4.0275   12.4215 O   1 1 1650.0000
     1652  O                     19.3964   -3.6011   12.9701 O   1 1 1651.0000
     1653  O                     19.1825   -3.2278   13.7593 O   1 1 1652.0000
     1654  O                     18.5302   -3.3112   14.2794 O   1 1 1653.0000
     1655  O                     18.9929   -3.5722   13.3525 O   1 1 1654.0000
     1656  O                     18.6253   -3.1943   12.6775 O   1 1 1655.0000
     1657  O                     18.1260   -3.0166   11.9850 O   1 1 1656.0000
     1658  O                     17.6758   -2.8384   11.8117 O   1 1 1657.0000
     1659  O                     17.5256   -3.3799   12.4998 O   1 1 1658.0000
     1660  O                     17.8029   -2.9333   12.8458 O   1 1 1659.0000
     1661  O                     17.5070   -3.3034   13.1806 O   1 1 1660.0000
     1662  O                     17.4192   -2.4292   12.6569 O   1 1 1661.0000
     1663  O                     17.2780   -2.8897   12.3000 O   1 1 1662.0000
     1664  O                     16.8383   -3.2752   12.0130 O   1 1 1663.0000
     1665  O                     16.9154   -3.3361   11.0555 O   1 1 1664.0000
     1666  O                     16.2954   -3.5494   10.3676 O   1 1 1665.0000
     1667  O                     16.8482   -3.9291    9.7735 O    1 1 1666.0000
     1668  O                     17.3773   -3.3026    9.3294 O    1 1 1667.0000
     1669  O                     17.0203   -3.4152    9.4020 O    1 1 1668.0000
     1670  O                     16.5649   -3.3412    9.6800 O    1 1 1669.0000
     1671  O                     16.5740   -3.2515    9.1104 O    1 1 1670.0000
     1672  O                     16.5575   -3.8843    9.0806 O    1 1 1671.0000
     1673  O                     16.8009   -4.4732    9.4947 O    1 1 1672.0000
     1674  O                     17.1101   -4.1251    9.0826 O    1 1 1673.0000
     1675  O                     17.8170   -4.4104    9.0207 O    1 1 1674.0000
     1676  O                     18.4522   -4.6647    9.2688 O    1 1 1675.0000
     1677  O                     18.4507   -4.6002    9.9075 O    1 1 1676.0000
     1678  O                     18.0235   -4.1930   10.1570 O   1 1 1677.0000
     1679  O                     17.7918   -4.0387    9.5627 O    1 1 1678.0000
     1680  O                     18.3343   -3.8975   10.1174 O   1 1 1679.0000
     1681  O                     18.1044   -4.8451   10.0661 O   1 1 1680.0000
     1682  O                     17.8885   -4.9809    9.3421 O    1 1 1681.0000
     1683  O                     17.9618   -5.1985    8.9451 O    1 1 1682.0000
     1684  O                     18.2762   -5.3493    9.5566 O    1 1 1683.0000
     1685  O                     18.7981   -5.4216   10.0570 O   1 1 1684.0000
     1686  O                     19.0620   -5.0306   10.5545 O   1 1 1685.0000
     1687  O                     18.9921   -4.6052   10.1420 O   1 1 1686.0000
     1688  O                     18.5973   -4.3952   10.8513 O   1 1 1687.0000
     1689  O                     18.2307   -4.9350   10.6372 O   1 1 1688.0000
     1690  O                     18.6692   -4.9669   11.0530 O   1 1 1689.0000
     1691  O                     19.6510   -5.2444   11.2135 O   1 1 1690.0000
     1692  O                     18.9893   -5.5594   10.9014 O   1 1 1691.0000
     1693  O                     18.8028   -4.9467   11.3937 O   1 1 1692.0000
     1694  O                     18.9238   -4.4782   11.6073 O   1 1 1693.0000
     1695  O                     18.8234   -3.8739   10.6142 O   1 1 1694.0000
     1696  O                     18.4756   -4.0103   11.0758 O   1 1 1695.0000
     1697  O                     18.3910   -3.7895   10.4778 O   1 1 1696.0000
     1698  O                     18.0764   -3.6745   10.6053 O   1 1 1697.0000
     1699  O                     17.6961   -4.0109   10.6365 O   1 1 1698.0000
     1700  O                     17.5881   -4.4612   10.7763 O   1 1 1699.0000
     1701  O                     17.8476   -4.3733   11.2952 O   1 1 1700.0000
     1702  O                     18.0860   -4.3434   11.6368 O   1 1 1701.0000
     1703  O                     18.0512   -3.9930   12.0905 O   1 1 1702.0000
     1704  O                     17.3953   -4.0750   12.2687 O   1 1 1703.0000
     1705  O                     17.2798   -4.8166   12.2506 O   1 1 1704.0000
     1706  O                     17.3378   -4.5925   11.8011 O   1 1 1705.0000
     1707  O                     17.5471   -4.8401   11.2574 O   1 1 1706.0000
     1708  O                     17.8538   -5.1287   11.0110 O   1 1 1707.0000
     1709  O                     17.4669   -5.2897   11.5406 O   1 1 1708.0000
     1710  O                     17.0440   -5.8744   11.6070 O   1 1 1709.0000
     1711  O                     17.3005   -5.8799   11.2969 O   1 1 1710.0000
     1712  O                     17.2635   -6.3283   11.7990 O   1 1 1711.0000
     1713  O                     17.5931   -6.7326   12.1059 O   1 1 1712.0000
     1714  O                     18.0894   -6.2065   12.1217 O   1 1 1713.0000
     1715  O                     18.6722   -6.3096   11.6019 O   1 1 1714.0000
     1716  O                     19.0848   -5.7614   11.8986 O   1 1 1715.0000
     1717  O                     19.0421   -5.3787   12.6027 O   1 1 1716.0000
     1718  O                     18.8267   -5.4077   11.3874 O   1 1 1717.0000
     1719  O                     18.0721   -5.4530   11.2671 O   1 1 1718.0000
     1720  O                     17.7755   -5.4535   12.0047 O   1 1 1719.0000
     1721  O                     17.9991   -5.0502   12.0888 O   1 1 1720.0000
     1722  O                     18.4410   -5.1534   12.3788 O   1 1 1721.0000
     1723  O                     19.1141   -5.0325   12.2984 O   1 1 1722.0000
     1724  O                     19.5223   -5.2346   11.9014 O   1 1 1723.0000
     1725  O                     19.1738   -5.5643   12.0333 O   1 1 1724.0000
     1726  O                     19.5387   -5.9334   11.8922 O   1 1 1725.0000
     1727  O                     18.7877   -6.0650   12.1808 O   1 1 1726.0000
     1728  O                     18.6547   -5.9746   12.6617 O   1 1 1727.0000
     1729  O                     18.0274   -5.9941   12.5364 O   1 1 1728.0000
     1730  O                     18.1908   -5.9606   11.9800 O   1 1 1729.0000
     1731  O                     18.5802   -5.4170   11.7697 O   1 1 1730.0000
     1732  O                     18.1255   -5.0831   11.7554 O   1 1 1731.0000
     1733  O                     18.2434   -4.6487   12.3871 O   1 1 1732.0000
     1734  O                     17.7972   -3.6188   12.8805 O   1 1 1733.0000
     1735  O                     17.4343   -4.2316   13.3811 O   1 1 1734.0000
     1736  O                     16.8725   -4.4757   13.0115 O   1 1 1735.0000
     1737  O                     17.1837   -4.8667   13.0760 O   1 1 1736.0000
     1738  O                     17.8629   -4.8565   12.8685 O   1 1 1737.0000
     1739  O                     18.6420   -5.3470   13.1699 O   1 1 1738.0000
     1740  O                     19.1708   -5.8814   13.5039 O   1 1 1739.0000
     1741  O                     19.6096   -5.9969   14.1374 O   1 1 1740.0000
     1742  O                     19.7779   -5.4755   13.7998 O   1 1 1741.0000
     1743  O                     20.1293   -5.1704   12.9993 O   1 1 1742.0000
     1744  O                     20.5173   -4.7729   13.1566 O   1 1 1743.0000
     1745  O                     20.4660   -5.6459   13.2237 O   1 1 1744.0000
     1746  O                     20.7680   -5.6116   12.8934 O   1 1 1745.0000
     1747  O                     21.0931   -6.3016   12.8006 O   1 1 1746.0000
     1748  O                     20.5484   -6.1454   12.5696 O   1 1 1747.0000
     1749  O                     20.4380   -5.8398   12.2024 O   1 1 1748.0000
     1750  O                     19.8152   -5.6130   12.6959 O   1 1 1749.0000
     1751  O                     19.9066   -6.1720   12.4862 O   1 1 1750.0000
     1752  O                     20.1976   -6.4705   12.9513 O   1 1 1751.0000
     1753  O                     19.5912   -6.9205   12.9288 O   1 1 1752.0000
     1754  O                     19.2325   -6.6347   13.1861 O   1 1 1753.0000
     1755  O                     19.2398   -5.8043   13.1971 O   1 1 1754.0000
     1756  O                     19.1476   -5.0018   13.2088 O   1 1 1755.0000
     1757  O                     19.2513   -4.1343   13.5542 O   1 1 1756.0000
     1758  O                     19.1436   -4.1424   12.7172 O   1 1 1757.0000
     1759  O                     18.3181   -4.2409   12.4746 O   1 1 1758.0000
     1760  O                     17.5983   -4.0788   12.4768 O   1 1 1759.0000
     1761  O                     17.3546   -3.6252   13.0002 O   1 1 1760.0000
     1762  O                     17.7878   -2.9724   13.7349 O   1 1 1761.0000
     1763  O                     18.5742   -2.7399   14.2286 O   1 1 1762.0000
     1764  O                     18.8300   -2.1446   14.6508 O   1 1 1763.0000
     1765  O                     19.1488   -2.9107   14.9958 O   1 1 1764.0000
     1766  O                     19.8282   -3.3460   15.1971 O   1 1 1765.0000
     1767  O                     19.6992   -3.2726   14.6291 O   1 1 1766.0000
     1768  O                     19.2432   -3.5836   14.3834 O   1 1 1767.0000
     1769  O                     19.0253   -2.7571   14.7281 O   1 1 1768.0000
     1770  O                     18.4729   -2.6124   14.5513 O   1 1 1769.0000
     1771  O                     18.9027   -2.0092   14.0981 O   1 1 1770.0000
     1772  O                     19.0009   -1.2574   14.1580 O   1 1 1771.0000
     1773  O                     18.7732   -0.7811   13.8346 O   1 1 1772.0000
     1774  O                     18.6290   -0.2855   12.9322 O   1 1 1773.0000
     1775  O                     18.4431   -0.4667   12.1453 O   1 1 1774.0000
     1776  O                     18.5440   -0.2735   11.7273 O   1 1 1775.0000
     1777  O                     19.0954   -0.4013   11.7482 O   1 1 1776.0000
     1778  O                     19.6774   -1.2093   10.7675 O   1 1 1777.0000
     1779  O                     20.0360   -2.1046    9.8267 O    1 1 1778.0000
     1780  O                     20.1565   -2.8237    9.4074 O    1 1 1779.0000
     1781  O                     20.9608   -3.1408    9.2027 O    1 1 1780.0000
     1782  O                     20.5872   -3.8335    9.6421 O    1 1 1781.0000
     1783  O                     21.1520   -3.7269    9.5257 O    1 1 1782.0000
     1784  O                     21.3809   -4.4147    9.5270 O    1 1 1783.0000
     1785  O                     20.8696   -4.3574    9.7998 O    1 1 1784.0000
     1786  O                     21.1451   -3.9340    9.8599 O    1 1 1785.0000
     1787  O                     20.4344   -4.3302    9.3853 O    1 1 1786.0000
     1788  O                     20.9760   -4.2079    9.0297 O    1 1 1787.0000
     1789  O                     20.9950   -3.8483    9.2602 O    1 1 1788.0000
     1790  O                     20.7624   -3.5639    8.9250 O    1 1 1789.0000
     1791  O                     21.2952   -3.1974    9.5933 O    1 1 1790.0000
     1792  O                     21.5637   -3.3486    9.9263 O    1 1 1791.0000
     1793  O                     20.7981   -2.9943    9.8349 O    1 1 1792.0000
     1794  O                     20.7666   -3.5914    9.9213 O    1 1 1793.0000
     1795  O                     21.4571   -3.5456   10.1075 O   1 1 1794.0000
     1796  O                     21.5992   -3.0580   10.7767 O   1 1 1795.0000
     1797  O                     21.4631   -3.9183   10.7445 O   1 1 1796.0000
     1798  O                     21.3144   -4.7195   10.5304 O   1 1 1797.0000
     1799  O                     21.6033   -5.0457   10.5197 O   1 1 1798.0000
     1800  O                     21.8130   -4.5601   10.0905 O   1 1 1799.0000
     1801  O                     21.1684   -5.1554   10.2020 O   1 1 1800.0000
     1802  O                     20.5144   -4.9673   10.2745 O   1 1 1801.0000
     1803  O                     20.4779   -5.3671    9.8926 O    1 1 1802.0000
     1804  O                     20.7799   -5.2297    9.6984 O    1 1 1803.0000
     1805  O                     20.1526   -4.8682    9.4609 O    1 1 1804.0000
     1806  O                     19.8114   -5.1583   10.0304 O   1 1 1805.0000
     1807  O                     19.9396   -5.4256   10.7424 O   1 1 1806.0000
     1808  O                     20.8568   -5.5678   10.3815 O   1 1 1807.0000
     1809  O                     21.3357   -5.8563   10.4713 O   1 1 1808.0000
     1810  O                     21.2659   -5.5186   10.9762 O   1 1 1809.0000
     1811  O                     21.5786   -5.0490   11.0674 O   1 1 1810.0000
     1812  O                     21.2499   -4.3695   10.5415 O   1 1 1811.0000
     1813  O                     21.0451   -3.5441   10.9275 O   1 1 1812.0000
     1814  O                     21.0702   -2.9514   10.5186 O   1 1 1813.0000
     1815  O                     20.7978   -3.5553   11.5736 O   1 1 1814.0000
     1816  O                     21.0314   -3.9788   11.4489 O   1 1 1815.0000
     1817  O                     21.1105   -4.2785   11.8154 O   1 1 1816.0000
     1818  O                     20.5716   -3.9223   12.1726 O   1 1 1817.0000
     1819  O                     20.6148   -3.8627   13.2205 O   1 1 1818.0000
     1820  O                     20.8012   -4.0450   13.8282 O   1 1 1819.0000
     1821  O                     20.5256   -4.4405   14.1627 O   1 1 1820.0000
     1822  O                     20.6433   -3.9654   14.2208 O   1 1 1821.0000
     1823  O                     20.8495   -3.6050   14.6559 O   1 1 1822.0000
     1824  O                     21.3413   -3.9265   14.5034 O   1 1 1823.0000
     1825  O                     21.9878   -4.4088   14.7065 O   1 1 1824.0000
     1826  O                     22.2367   -4.2774   14.5818 O   1 1 1825.0000
     1827  O                     21.9475   -4.8701   13.7946 O   1 1 1826.0000
     1828  O                     21.5860   -5.0178   12.9907 O   1 1 1827.0000
     1829  O                     21.0401   -5.2559   11.9815 O   1 1 1828.0000
     1830  O                     20.8850   -5.0041   11.5427 O   1 1 1829.0000
     1831  O                     20.4482   -4.3339   11.3818 O   1 1 1830.0000
     1832  O                     19.6976   -3.8730   11.4552 O   1 1 1831.0000
     1833  O                     19.4061   -3.7616   11.0323 O   1 1 1832.0000
     1834  O                     19.7761   -4.1265   10.7862 O   1 1 1833.0000
     1835  O                     20.1438   -4.5510   10.6409 O   1 1 1834.0000
     1836  O                     20.5496   -4.5056   10.3320 O   1 1 1835.0000
     1837  O                     20.5476   -5.0638   10.9738 O   1 1 1836.0000
     1838  O                     19.8497   -4.6005   11.2132 O   1 1 1837.0000
     1839  O                     19.3358   -4.5352   11.5626 O   1 1 1838.0000
     1840  O                     19.5462   -4.1726   11.4608 O   1 1 1839.0000
     1841  O                     19.9234   -3.6454   11.8905 O   1 1 1840.0000
     1842  O                     20.0183   -3.0854   11.4103 O   1 1 1841.0000
     1843  O                     20.0679   -3.0386   11.0222 O   1 1 1842.0000
     1844  O                     19.6459   -2.5693   10.1234 O   1 1 1843.0000
     1845  O                     19.4547   -1.9797    9.7235 O    1 1 1844.0000
     1846  O                     19.2790   -2.1838    8.8625 O    1 1 1845.0000
     1847  O                     18.9177   -1.5974    9.0213 O    1 1 1846.0000
     1848  O                     18.4859   -2.4324    8.8353 O    1 1 1847.0000
     1849  O                     18.5990   -3.1174    8.8958 O    1 1 1848.0000
     1850  O                     18.9491   -2.9289    9.3668 O    1 1 1849.0000
     1851  O                     19.3993   -2.3863    9.5995 O    1 1 1850.0000
     1852  O                     19.2910   -2.8469    9.8792 O    1 1 1851.0000
     1853  O                     18.8503   -3.3132   10.2752 O   1 1 1852.0000
     1854  O                     18.7459   -2.9038    9.8696 O    1 1 1853.0000
     1855  O                     18.1959   -2.7854    9.5376 O    1 1 1854.0000
     1856  O                     18.0788   -3.1634    9.8085 O    1 1 1855.0000
     1857  O                     18.8382   -3.7087    9.4809 O    1 1 1856.0000
     1858  O                     19.3064   -3.6567   10.2206 O   1 1 1857.0000
     1859  O                     18.8364   -3.5330   10.7337 O   1 1 1858.0000
     1860  O                     19.0348   -4.1991   10.6121 O   1 1 1859.0000
     1861  O                     19.3344   -3.9100   10.3374 O   1 1 1860.0000
     1862  O                     19.5556   -3.1802   10.5447 O   1 1 1861.0000
     1863  O                     20.4072   -2.9477   10.6320 O   1 1 1862.0000
     1864  O                     20.5107   -3.6645   10.4421 O   1 1 1863.0000
     1865  O                     20.4397   -3.2537   10.9395 O   1 1 1864.0000
     1866  O                     20.5473   -3.0626   11.7177 O   1 1 1865.0000
     1867  O                     20.1918   -3.5979   10.6673 O   1 1 1866.0000
     1868  O                     19.8767   -4.2411   10.1506 O   1 1 1867.0000
     1869  O                     19.5429   -4.5419   10.6670 O   1 1 1868.0000
     1870  O                     19.7970   -3.7509   10.0570 O   1 1 1869.0000
     1871  O                     19.5345   -4.2098    9.8632 O    1 1 1870.0000
     1872  O                     19.0215   -4.1797    9.2470 O    1 1 1871.0000
     1873  O                     18.7643   -4.0343    8.7096 O    1 1 1872.0000
     1874  O                     18.0869   -3.6676    9.0075 O    1 1 1873.0000
     1875  O                     17.8155   -3.7821    8.9132 O    1 1 1874.0000
     1876  O                     18.2888   -3.5209    9.4606 O    1 1 1875.0000
     1877  O                     19.4135   -3.4624    9.0153 O    1 1 1876.0000
     1878  O                     20.3233   -3.4667    9.2572 O    1 1 1877.0000
     1879  O                     20.8000   -2.6099    9.5693 O    1 1 1878.0000
     1880  O                     20.6990   -2.3930   10.0170 O   1 1 1879.0000
     1881  O                     21.2382   -1.9511   10.1796 O   1 1 1880.0000
     1882  O                     22.1800   -2.0835    9.6432 O    1 1 1881.0000
     1883  O                     22.0062   -1.5043   10.2217 O   1 1 1882.0000
     1884  O                     22.2231   -1.3997    9.6766 O    1 1 1883.0000
     1885  O                     21.7095   -1.8475    9.4866 O    1 1 1884.0000
     1886  O                     21.7840   -2.2467    9.7277 O    1 1 1885.0000
     1887  O                     21.4200   -2.2970   10.2185 O   1 1 1886.0000
     1888  O                     21.7148   -2.5904   10.3284 O   1 1 1887.0000
     1889  O                     21.2482   -1.7352   10.7817 O   1 1 1888.0000
     1890  O                     21.1591   -1.5055   10.3453 O   1 1 1889.0000
     1891  O                     20.5837   -1.3480   10.2629 O   1 1 1890.0000
     1892  O                     19.9173   -1.4341    9.8140 O    1 1 1891.0000
     1893  O                     19.4574   -1.2896    9.0606 O    1 1 1892.0000
     1894  O                     19.9075   -1.2784    8.5531 O    1 1 1893.0000
     1895  O                     19.6042   -0.6767    8.8466 O    1 1 1894.0000
     1896  O                     20.1086   -0.3361    9.1250 O    1 1 1895.0000
     1897  O                     20.2130   -0.8422    8.8889 O    1 1 1896.0000
     1898  O                     20.3047   -1.2671    9.4290 O    1 1 1897.0000
     1899  O                     19.8823   -0.7490    9.4665 O    1 1 1898.0000
     1900  O                     19.9867   -1.0861    9.8590 O    1 1 1899.0000
     1901  O                     19.5614   -1.1953    9.4482 O    1 1 1900.0000
     1902  O                     19.1440   -0.5920    9.3356 O    1 1 1901.0000
     1903  O                     19.2083   -0.7536    9.9533 O    1 1 1902.0000
     1904  O                     18.9023   -0.6019   10.7555 O   1 1 1903.0000
     1905  O                     19.7280   -0.4197   10.2780 O   1 1 1904.0000
     1906  O                     20.2034   -0.5148    9.8348 O    1 1 1905.0000
     1907  O                     20.9214   -0.9063    9.8652 O    1 1 1906.0000
     1908  O                     21.6852   -1.0803    9.8349 O    1 1 1907.0000
     1909  O                     21.2776   -0.7184    9.6241 O    1 1 1908.0000
     1910  O                     20.9052   -0.6338    8.7307 O    1 1 1909.0000
     1911  O                     20.5029   -0.1515    9.3680 O    1 1 1910.0000
     1912  O                     20.7018   -0.8095    9.1711 O    1 1 1911.0000
     1913  O                     20.9285   -1.3234    8.8832 O    1 1 1912.0000
     1914  O                     20.8063   -2.1889    9.1944 O    1 1 1913.0000
     1915  O                     21.3156   -2.1480    9.3172 O    1 1 1914.0000
     1916  O                     21.1236   -1.7940    8.9485 O    1 1 1915.0000
     1917  O                     20.8433   -1.4329    9.3625 O    1 1 1916.0000
     1918  O                     21.2875   -1.3861    9.7027 O    1 1 1917.0000
     1919  O                     21.6931   -1.6599   10.5342 O   1 1 1918.0000
     1920  O                     20.7977   -1.8066    9.8310 O    1 1 1919.0000
     1921  O                     20.0405   -2.1943    9.2977 O    1 1 1920.0000
     1922  O                     19.8309   -2.6306    8.8778 O    1 1 1921.0000
     1923  O                     19.3374   -3.2295    9.7424 O    1 1 1922.0000
     1924  O                     19.9631   -3.1331    9.0363 O    1 1 1923.0000
     1925  O                     20.4052   -3.0143    8.4006 O    1 1 1924.0000
     1926  O                     20.9926   -2.1974    8.3780 O    1 1 1925.0000
     1927  O                     20.8124   -2.8192    7.9375 O    1 1 1926.0000
     1928  O                     20.6671   -2.6484    8.5753 O    1 1 1927.0000
     1929  O                     20.4440   -2.1227    8.8937 O    1 1 1928.0000
     1930  O                     20.6627   -2.2518    8.0185 O    1 1 1929.0000
     1931  O                     20.8021   -1.5110    7.8815 O    1 1 1930.0000
     1932  O                     20.7307   -1.5931    8.2972 O    1 1 1931.0000
     1933  O                     20.3944   -1.3841    8.3700 O    1 1 1932.0000
     1934  O                     20.0480   -1.9308    8.2691 O    1 1 1933.0000
     1935  O                     19.6042   -2.5361    8.1594 O    1 1 1934.0000
     1936  O                     19.6517   -2.1744    8.2450 O    1 1 1935.0000
     1937  O                     19.3325   -2.7593    8.3450 O    1 1 1936.0000
     1938  O                     19.0157   -2.5387    8.8631 O    1 1 1937.0000
     1939  O                     18.1990   -2.2162    8.9879 O    1 1 1938.0000
     1940  O                     17.5094   -2.1573    9.1228 O    1 1 1939.0000
     1941  O                     17.5384   -2.2412    8.8433 O    1 1 1940.0000
     1942  O                     18.0464   -1.9870    8.3711 O    1 1 1941.0000
     1943  O                     18.4749   -1.7603    8.4988 O    1 1 1942.0000
     1944  O                     19.1536   -1.5617    8.3833 O    1 1 1943.0000
     1945  O                     19.4877   -1.5827    8.7952 O    1 1 1944.0000
     1946  O                     20.1070   -1.9089    9.2194 O    1 1 1945.0000
     1947  O                     20.2093   -2.0063   10.0425 O   1 1 1946.0000
     1948  O                     20.3591   -2.2673   10.2719 O   1 1 1947.0000
     1949  O                     20.1880   -2.5375   10.9514 O   1 1 1948.0000
     1950  O                     20.2584   -3.5811   11.3077 O   1 1 1949.0000
     1951  O                     20.4293   -3.9119   10.9738 O   1 1 1950.0000
     1952  O                     20.8075   -4.4372   11.2404 O   1 1 1951.0000
     1953  O                     20.3740   -4.3710   11.8001 O   1 1 1952.0000
     1954  O                     20.2913   -4.9151   11.8206 O   1 1 1953.0000
     1955  O                     19.7511   -4.1949   11.8135 O   1 1 1954.0000
     1956  O                     19.5307   -3.1866   12.4881 O   1 1 1955.0000
     1957  O                     20.4242   -2.7041   12.3088 O   1 1 1956.0000
     1958  O                     20.8685   -2.6308   11.8135 O   1 1 1957.0000
     1959  O                     20.6158   -2.5872   11.5131 O   1 1 1958.0000
     1960  O                     21.2043   -2.8254   11.1129 O   1 1 1959.0000
     1961  O                     20.6424   -2.4243   10.7312 O   1 1 1960.0000
     1962  O                     20.2043   -2.8995   10.0778 O   1 1 1961.0000
     1963  O                     19.7203   -2.7153    9.3697 O    1 1 1962.0000
     1964  O                     20.0933   -3.2214    9.7492 O    1 1 1963.0000
     1965  O                     19.6753   -2.9535   10.1320 O   1 1 1964.0000
     1966  O                     19.5897   -3.5109    9.5011 O    1 1 1965.0000
     1967  O                     19.8482   -4.4272    9.2793 O    1 1 1966.0000
     1968  O                     19.9562   -3.7954    8.8872 O    1 1 1967.0000
     1969  O                     20.0738   -4.4909    8.5222 O    1 1 1968.0000
     1970  O                     20.0786   -4.9257    8.9174 O    1 1 1969.0000
     1971  O                     19.9237   -5.3706    8.5937 O    1 1 1970.0000
     1972  O                     20.7204   -5.3983    8.9519 O    1 1 1971.0000
     1973  O                     20.3427   -5.9589    8.5552 O    1 1 1972.0000
     1974  O                     19.7872   -5.6722    9.3070 O    1 1 1973.0000
     1975  O                     19.5430   -6.1367    9.7016 O    1 1 1974.0000
     1976  O                     18.9560   -6.0175   10.0553 O   1 1 1975.0000
     1977  O                     18.5642   -6.2692   10.2921 O   1 1 1976.0000
     1978  O                     17.5748   -6.2865   10.3859 O   1 1 1977.0000
     1979  O                     16.8781   -6.0136   10.6704 O   1 1 1978.0000
     1980  O                     16.6077   -5.5253   11.0895 O   1 1 1979.0000
     1981  O                     16.6365   -5.3789   11.8125 O   1 1 1980.0000
     1982  O                     16.5177   -5.4295   12.5406 O   1 1 1981.0000
     1983  O                     16.2784   -4.8841   12.4563 O   1 1 1982.0000
     1984  O                     16.4041   -4.3076   12.7152 O   1 1 1983.0000
     1985  O                     16.8509   -3.9127   12.8995 O   1 1 1984.0000
     1986  O                     16.7565   -3.4637   12.6203 O   1 1 1985.0000
     1987  O                     16.6073   -4.0180   12.0861 O   1 1 1986.0000
     1988  O                     16.4154   -4.6736   11.3723 O   1 1 1987.0000
     1989  O                     16.7864   -5.0006   11.1789 O   1 1 1988.0000
     1990  O                     17.0605   -5.1894   10.6068 O   1 1 1989.0000
     1991  O                     17.7157   -5.6747   10.3157 O   1 1 1990.0000
     1992  O                     17.4347   -5.1898    9.7964 O    1 1 1991.0000
     1993  O                     17.5837   -4.3228    9.9028 O    1 1 1992.0000
     1994  O                     18.5296   -4.1691    9.7736 O    1 1 1993.0000
     1995  O                     19.3874   -4.4175    9.5000 O    1 1 1994.0000
     1996  O                     19.3954   -5.0302    9.1817 O    1 1 1995.0000
     1997  O                     18.9282   -5.2435    9.5544 O    1 1 1996.0000
     1998  O                     18.3023   -5.5621   10.0350 O   1 1 1997.0000
     1999  O                     18.3198   -5.6643   10.6597 O   1 1 1998.0000
     2000  O                     19.3349   -5.7887   11.3511 O   1 1 1999.0000
     2001  O                     20.1755   -5.5897   11.3740 O   1 1 2000.0000
     2002  O                     21.0355   -5.5150   11.7860 O   1 1 2001.0000
     2003  O                     21.1944   -5.2195   12.8217 O   1 1 2002.0000
     2004  O                     21.1479   -4.5121   13.4510 O   1 1 2003.0000
     2005  O                     20.6132   -5.0355   13.8210 O   1 1 2004.0000
     2006  O                     20.7656   -5.3353   14.3412 O   1 1 2005.0000
     2007  O                     20.6514   -5.8215   15.0616 O   1 1 2006.0000
     2008  O                     20.0867   -5.5545   15.4074 O   1 1 2007.0000
     2009  O                     20.0680   -5.3122   15.6611 O   1 1 2008.0000
     2010  O                     19.3446   -5.2077   15.1681 O   1 1 2009.0000
     2011  O                     18.9832   -5.1837   14.3095 O   1 1 2010.0000
     2012  O                     18.3096   -4.5240   14.5411 O   1 1 2011.0000
     2013  O                     17.9309   -3.5736   14.6219 O   1 1 2012.0000
     2014  O                     17.7216   -2.7379   14.3682 O   1 1 2013.0000
     2015  O                     16.9890   -2.1827   14.1597 O   1 1 2014.0000
     2016  O                     16.4746   -1.7134   14.4590 O   1 1 2015.0000
     2017  O                     17.2507   -1.3328   14.3865 O   1 1 2016.0000
     2018  O                     17.3301   -1.4549   15.0335 O   1 1 2017.0000
     2019  O                     17.4681   -2.1911   14.6275 O   1 1 2018.0000
     2020  O                     17.7640   -2.9864   14.5305 O   1 1 2019.0000
     2021  O                     18.2609   -3.8015   14.1170 O   1 1 2020.0000
     2022  O                     18.1826   -4.5295   14.0157 O   1 1 2021.0000
     2023  O                     19.0354   -4.7519   14.0237 O   1 1 2022.0000
     2024  O                     19.8612   -5.0221   13.9093 O   1 1 2023.0000
     2025  O                     19.1582   -5.5024   13.8561 O   1 1 2024.0000
     2026  O                     18.4934   -5.3560   13.6796 O   1 1 2025.0000
     2027  O                     18.4524   -6.0193   13.5013 O   1 1 2026.0000
     2028  O                     18.2191   -5.3724   12.8152 O   1 1 2027.0000
     2029  O                     17.7992   -4.6881   11.9516 O   1 1 2028.0000
     2030  O                     17.3710   -3.8104   10.9909 O   1 1 2029.0000
     2031  O                     17.0049   -3.3807   10.1839 O   1 1 2030.0000
     2032  O                     17.5886   -3.4349    9.8976 O    1 1 2031.0000
     2033  O                     17.6059   -3.2111   10.3542 O   1 1 2032.0000
     2034  O                     16.9565   -2.0261   10.3975 O   1 1 2033.0000
     2035  O                     16.8686   -2.3489    9.6414 O    1 1 2034.0000
     2036  O                     16.4243   -2.8984    9.9307 O    1 1 2035.0000
     2037  O                     16.2871   -2.3630    9.9432 O    1 1 2036.0000
     2038  O                     15.5570   -1.7465   10.1789 O   1 1 2037.0000
     2039  O                     15.2687   -1.5809   10.8261 O   1 1 2038.0000
     2040  O                     15.3936   -1.2526   11.2293 O   1 1 2039.0000
     2041  O                     15.4581   -1.4420   11.9118 O   1 1 2040.0000
     2042  O                     15.3961   -1.8373   11.4194 O   1 1 2041.0000
     2043  O                     15.7849   -1.6867   10.8890 O   1 1 2042.0000
     2044  O                     15.5439   -1.1238   10.5333 O   1 1 2043.0000
     2045  O                     15.7410   -0.9168   10.7248 O   1 1 2044.0000
     2046  O                     16.6671   -1.0133   10.6336 O   1 1 2045.0000
     2047  O                     16.2760   -1.0582   10.3405 O   1 1 2046.0000
     2048  O                     16.3452   -1.4785   10.3793 O   1 1 2047.0000
     2049  O                     16.1242   -1.9545   10.7068 O   1 1 2048.0000
     2050  O                     16.4367   -2.6020   10.5936 O   1 1 2049.0000
     2051  O                     16.2844   -3.4149   11.0495 O   1 1 2050.0000
     2052  O                     16.6062   -4.0494   11.2708 O   1 1 2051.0000
     2053  O                     17.0619   -3.7499   10.7756 O   1 1 2052.0000
     2054  O                     16.9099   -2.7177   11.4735 O   1 1 2053.0000
     2055  O                     16.7948   -3.5964   11.4859 O   1 1 2054.0000
     2056  O                     16.7955   -4.3807   11.8631 O   1 1 2055.0000
     2057  O                     17.2397   -5.3519   12.7585 O   1 1 2056.0000
     2058  O                     17.7142   -5.8850   13.3921 O   1 1 2057.0000
     2059  O                     17.8747   -6.4210   13.7053 O   1 1 2058.0000
     2060  O                     18.4360   -6.4091   14.4552 O   1 1 2059.0000
     2061  O                     18.9591   -6.0955   15.3488 O   1 1 2060.0000
     2062  O                     19.5170   -5.8241   16.0383 O   1 1 2061.0000
     2063  O                     20.2098   -5.7929   16.3713 O   1 1 2062.0000
     2064  O                     20.2991   -5.2514   16.5796 O   1 1 2063.0000
     2065  O                     20.5881   -4.5651   16.9182 O   1 1 2064.0000
     2066  O                     20.6704   -5.2579   16.2579 O   1 1 2065.0000
     2067  O                     21.1211   -5.5452   16.4266 O   1 1 2066.0000
     2068  O                     21.1457   -5.3038   17.1348 O   1 1 2067.0000
     2069  O                     20.8869   -5.8338   16.8490 O   1 1 2068.0000
     2070  O                     21.3632   -5.3384   17.0001 O   1 1 2069.0000
     2071  O                     21.1664   -4.5052   16.9894 O   1 1 2070.0000
     2072  O                     21.0940   -4.7538   16.6401 O   1 1 2071.0000
     2073  O                     21.6213   -4.2144   16.6770 O   1 1 2072.0000
     2074  O                     21.9450   -3.9991   16.8787 O   1 1 2073.0000
     2075  O                     22.4271   -3.7954   16.5091 O   1 1 2074.0000
     2076  O                     22.2461   -3.9487   17.3341 O   1 1 2075.0000
     2077  O                     22.4717   -3.3416   17.6682 O   1 1 2076.0000
     2078  O                     22.7695   -3.2082   17.1701 O   1 1 2077.0000
     2079  O                     22.1510   -3.2779   17.1369 O   1 1 2078.0000
     2080  O                     21.8524   -3.0962   17.2631 O   1 1 2079.0000
     2081  O                     21.9431   -3.2084   16.4892 O   1 1 2080.0000
     2082  O                     21.4555   -3.0427   16.5033 O   1 1 2081.0000
     2083  O                     22.1089   -2.7151   16.4987 O   1 1 2082.0000
     2084  O                     21.8858   -3.5492   17.1572 O   1 1 2083.0000
     2085  O                     21.4246   -3.9946   17.4799 O   1 1 2084.0000
     2086  O                     20.8104   -3.9493   16.7660 O   1 1 2085.0000
     2087  O                     21.4474   -3.8124   16.7485 O   1 1 2086.0000
     2088  O                     21.9883   -4.7132   16.6708 O   1 1 2087.0000
     2089  O                     22.0595   -5.2134   16.4582 O   1 1 2088.0000
     2090  O                     21.4699   -5.2425   16.3353 O   1 1 2089.0000
     2091  O                     21.0324   -4.8396   15.8782 O   1 1 2090.0000
     2092  O                     21.4334   -4.5912   16.3432 O   1 1 2091.0000
     2093  O                     21.3416   -5.2914   15.9643 O   1 1 2092.0000
     2094  O                     21.1555   -5.9920   16.1182 O   1 1 2093.0000
     2095  O                     21.7885   -6.0482   15.7158 O   1 1 2094.0000
     2096  O                     21.6363   -6.1750   15.2457 O   1 1 2095.0000
     2097  O                     21.2406   -6.2798   15.8831 O   1 1 2096.0000
     2098  O                     20.9050   -6.5249   16.0259 O   1 1 2097.0000
     2099  O                     20.0732   -6.4613   15.5648 O   1 1 2098.0000
     2100  O                     20.8834   -6.2030   15.3659 O   1 1 2099.0000
     2101  O                     21.5509   -5.7256   14.9255 O   1 1 2100.0000
     2102  O                     21.7411   -5.3361   14.4066 O   1 1 2101.0000
     2103  O                     22.3930   -5.0460   14.5779 O   1 1 2102.0000
     2104  O                     22.1258   -5.5438   14.4146 O   1 1 2103.0000
     2105  O                     22.4104   -5.6479   14.0406 O   1 1 2104.0000
     2106  O                     22.8667   -6.0742   14.5135 O   1 1 2105.0000
     2107  O                     22.3535   -6.3622   14.2133 O   1 1 2106.0000
     2108  O                     22.9510   -5.7534   14.0282 O   1 1 2107.0000
     2109  O                     22.8659   -5.0498   14.0317 O   1 1 2108.0000
     2110  O                     22.4792   -4.9586   15.0817 O   1 1 2109.0000
     2111  O                     22.6450   -5.1841   15.2564 O   1 1 2110.0000
     2112  O                     22.0577   -5.7615   15.6303 O   1 1 2111.0000
     2113  O                     21.8774   -5.2261   15.7124 O   1 1 2112.0000
     2114  O                     22.1262   -5.5382   15.2082 O   1 1 2113.0000
     2115  O                     22.7067   -5.7665   15.0951 O   1 1 2114.0000
     2116  O                     22.4976   -6.2843   15.1482 O   1 1 2115.0000
     2117  O                     21.9614   -6.4366   14.6406 O   1 1 2116.0000
     2118  O                     21.6822   -6.6449   14.2531 O   1 1 2117.0000
     2119  O                     20.9178   -6.5605   14.1539 O   1 1 2118.0000
     2120  O                     21.1176   -6.0117   14.2267 O   1 1 2119.0000
     2121  O                     21.7062   -6.0405   13.9482 O   1 1 2120.0000
     2122  O                     21.5729   -5.3189   13.5406 O   1 1 2121.0000
     2123  O                     21.4089   -5.7726   13.5378 O   1 1 2122.0000
     2124  O                     20.9350   -6.1182   13.7545 O   1 1 2123.0000
     2125  O                     20.4388   -6.0019   13.9467 O   1 1 2124.0000
     2126  O                     19.9818   -6.3946   14.3156 O   1 1 2125.0000
     2127  O                     19.2600   -6.3641   14.1204 O   1 1 2126.0000
     2128  O                     19.3224   -6.8228   14.9202 O   1 1 2127.0000
     2129  O                     19.1702   -7.1421   15.0678 O   1 1 2128.0000
     2130  O                     18.5996   -6.8305   14.7506 O   1 1 2129.0000
     2131  O                     17.9785   -6.3925   15.0667 O   1 1 2130.0000
     2132  O                     18.1740   -6.3600   15.5655 O   1 1 2131.0000
     2133  O                     18.6958   -6.5568   15.2598 O   1 1 2132.0000
     2134  O                     18.6005   -6.3871   15.9080 O   1 1 2133.0000
     2135  O                     19.1452   -6.5828   16.1389 O   1 1 2134.0000
     2136  O                     19.2047   -6.1861   15.7594 O   1 1 2135.0000
     2137  O                     19.4927   -6.7922   15.7513 O   1 1 2136.0000
     2138  O                     19.4691   -7.1090   15.7807 O   1 1 2137.0000
     2139  O                     19.7851   -7.3797   15.2858 O   1 1 2138.0000
     2140  O                     20.3121   -7.3190   15.4644 O   1 1 2139.0000
     2141  O                     20.1877   -6.9130   14.7066 O   1 1 2140.0000
     2142  O                     19.3976   -6.4637   14.1843 O   1 1 2141.0000
     2143  O                     20.0982   -6.9227   14.0854 O   1 1 2142.0000
     2144  O                     20.5700   -6.7245   13.7323 O   1 1 2143.0000
     2145  O                     19.9613   -6.4556   13.5432 O   1 1 2144.0000
     2146  O                     19.8418   -5.7495   13.0980 O   1 1 2145.0000
     2147  O                     19.1981   -6.2700   12.6970 O   1 1 2146.0000
     2148  O                     18.8883   -6.2611   13.2583 O   1 1 2147.0000
     2149  O                     18.8780   -6.8150   13.6907 O   1 1 2148.0000
     2150  O                     18.5607   -7.1355   13.2118 O   1 1 2149.0000
     2151  O                     18.5770   -7.7400   13.5173 O   1 1 2150.0000
     2152  O                     18.9816   -7.1375   13.9351 O   1 1 2151.0000
     2153  O                     18.3466   -6.9019   14.3205 O   1 1 2152.0000
     2154  O                     17.7863   -7.0444   13.8639 O   1 1 2153.0000
     2155  O                     18.1492   -6.9279   13.4941 O   1 1 2154.0000
     2156  O                     17.8748   -6.6393   13.1215 O   1 1 2155.0000
     2157  O                     17.8196   -6.3981   12.7647 O   1 1 2156.0000
     2158  O                     17.2622   -6.3451   12.9964 O   1 1 2157.0000
     2159  O                     16.7403   -6.0510   13.5727 O   1 1 2158.0000
     2160  O                     16.5875   -6.4996   13.6465 O   1 1 2159.0000
     2161  O                     15.9759   -6.0766   13.5352 O   1 1 2160.0000
     2162  O                     16.0594   -6.7358   13.7047 O   1 1 2161.0000
     2163  O                     15.6312   -6.7176   13.6644 O   1 1 2162.0000
     2164  O                     15.2921   -6.1660   13.9207 O   1 1 2163.0000
     2165  O                     15.6543   -5.4656   13.7771 O   1 1 2164.0000
     2166  O                     15.3379   -5.3152   13.6723 O   1 1 2165.0000
     2167  O                     16.0481   -4.8257   13.3427 O   1 1 2166.0000
     2168  O                     15.9811   -5.1680   12.6851 O   1 1 2167.0000
     2169  O                     15.8474   -4.7481   12.2137 O   1 1 2168.0000
     2170  O                     16.1351   -5.0993   11.8882 O   1 1 2169.0000
     2171  O                     15.4907   -5.0853   11.7681 O   1 1 2170.0000
     2172  O                     15.4095   -4.5954   12.1544 O   1 1 2171.0000
     2173  O                     15.3116   -3.9694   12.5755 O   1 1 2172.0000
     2174  O                     15.5405   -4.2659   13.0450 O   1 1 2173.0000
     2175  O                     15.1120   -4.7929   13.1807 O   1 1 2174.0000
     2176  O                     14.8900   -4.8712   12.8169 O   1 1 2175.0000
     2177  O                     14.0478   -5.3083   13.1961 O   1 1 2176.0000
     2178  O                     14.1342   -4.7791   13.4358 O   1 1 2177.0000
     2179  O                     14.3583   -4.0422   13.6053 O   1 1 2178.0000
     2180  O                     14.5780   -3.8121   13.3783 O   1 1 2179.0000
     2181  O                     14.9223   -3.1393   13.0168 O   1 1 2180.0000
     2182  O                     15.0563   -2.6780   12.7721 O   1 1 2181.0000
     2183  O                     14.7524   -2.0986   12.4331 O   1 1 2182.0000
     2184  O                     14.2495   -2.2005   12.0976 O   1 1 2183.0000
     2185  O                     13.9993   -2.4660   12.2765 O   1 1 2184.0000
     2186  O                     13.6429   -2.0485   12.3463 O   1 1 2185.0000
     2187  O                     13.6863   -2.3910   11.7498 O   1 1 2186.0000
     2188  O                     14.0822   -2.5870   11.5585 O   1 1 2187.0000
     2189  O                     14.6405   -2.7366   11.8259 O   1 1 2188.0000
     2190  O                     15.0489   -2.2455   11.6318 O   1 1 2189.0000
     2191  O                     14.6312   -2.4002   10.9982 O   1 1 2190.0000
     2192  O                     14.8978   -2.0958   11.2358 O   1 1 2191.0000
     2193  O                     14.7136   -1.7353   11.5676 O   1 1 2192.0000
     2194  O                     13.9663   -1.5411   11.6684 O   1 1 2193.0000
     2195  O                     13.8794   -1.1455   12.1746 O   1 1 2194.0000
     2196  O                     14.2386   -1.6621   12.5989 O   1 1 2195.0000
     2197  O                     14.7494   -1.8459   12.9025 O   1 1 2196.0000
     2198  O                     14.3960   -1.3098   12.8224 O   1 1 2197.0000
     2199  O                     15.0171   -1.3532   12.8506 O   1 1 2198.0000
     2200  O                     15.1170   -0.8166   12.8738 O   1 1 2199.0000
     2201  O                     15.3424   -0.2186   12.3090 O   1 1 2200.0000
     2202  O                     15.1388   -0.7345   11.4649 O   1 1 2201.0000
     2203  O                     15.7530   -0.2604   11.8767 O   1 1 2202.0000
     2204  O                     15.5106   -0.8352   12.0944 O   1 1 2203.0000
     2205  O                     14.7410   -1.4753   12.0743 O   1 1 2204.0000
     2206  O                     14.9918   -0.9611   11.8797 O   1 1 2205.0000
     2207  O                     14.9381   -0.5129   11.5997 O   1 1 2206.0000
     2208  O                     14.4141   -0.7291   11.8507 O   1 1 2207.0000
     2209  O                     14.3314   -0.4208   12.1984 O   1 1 2208.0000
     2210  O                     14.9630   -0.5591   12.8877 O   1 1 2209.0000
     2211  O                     15.6341   -0.6936   12.4211 O   1 1 2210.0000
     2212  O                     16.0085   -0.7494   12.8170 O   1 1 2211.0000
     2213  O                     15.6634   -1.2769   12.8960 O   1 1 2212.0000
     2214  O                     15.6327   -0.7311   13.2803 O   1 1 2213.0000
     2215  O                     15.2943   -1.4499   13.5193 O   1 1 2214.0000
     2216  O                     14.6705   -0.6139   13.6996 O   1 1 2215.0000
     2217  O                     15.0265   -0.1329   13.4351 O   1 1 2216.0000
     2218  O                     15.5858   -0.1534   12.9313 O   1 1 2217.0000
     2219  O                     16.1146   -0.1492   12.8097 O   1 1 2218.0000
     2220  O                     16.5352    0.0376   12.4817 O   1 1 2219.0000
     2221  O                     16.6676    0.0321   13.0648 O   1 1 2220.0000
     2222  O                     15.9004    0.0334   13.5865 O   1 1 2221.0000
     2223  O                     15.6580    0.1443   14.3123 O   1 1 2222.0000
     2224  O                     15.6923   -0.6229   14.1070 O   1 1 2223.0000
     2225  O                     15.8940   -1.0067   13.9207 O   1 1 2224.0000
     2226  O                     15.8763   -1.4065   14.0354 O   1 1 2225.0000
     2227  O                     16.2817   -1.9748   13.9905 O   1 1 2226.0000
     2228  O                     16.5102   -2.4600   13.8342 O   1 1 2227.0000
     2229  O                     17.2575   -2.7879   13.6785 O   1 1 2228.0000
     2230  O                     16.4754   -2.9797   13.3632 O   1 1 2229.0000
     2231  O                     15.8034   -2.6045   13.2975 O   1 1 2230.0000
     2232  O                     15.2739   -2.2111   12.8820 O   1 1 2231.0000
     2233  O                     15.0111   -2.2082   13.5759 O   1 1 2232.0000
     2234  O                     15.3882   -1.9745   13.8511 O   1 1 2233.0000
     2235  O                     15.8604   -2.4711   14.0708 O   1 1 2234.0000
     2236  O                     16.5221   -2.7405   13.7290 O   1 1 2235.0000
     2237  O                     15.9387   -3.0472   13.8483 O   1 1 2236.0000
     2238  O                     15.3075   -2.7517   13.8033 O   1 1 2237.0000
     2239  O                     14.7355   -2.3680   14.0790 O   1 1 2238.0000
     2240  O                     14.6880   -2.8556   14.1374 O   1 1 2239.0000
     2241  O                     14.1836   -3.2821   13.8302 O   1 1 2240.0000
     2242  O                     14.4004   -2.3544   13.3565 O   1 1 2241.0000
     2243  H                      0.0000    0.0000    0.0000 H    1 1 -2.0000
     2244  H                     22.0000    0.0000    0.0000 H    1 1 -2.0000
     2245  H                      0.0000   22.0000    0.0000 H    1 1 -2.0000
     2246  H                      0.0000    0.0000   22.0000 H   1 1 -2.0000
     2247  H                     22.0000   22.0000    0.0000 H    1 1 -2.0000
     2248  H                      0.0000   22.0000   22.0000 H   1 1 -2.0000
     2249  H                     22.0000    0.0000   22.0000 H   1 1 -2.0000
     2250  H                     22.0000   22.0000   22.0000 H   1 1 -2.0000

@<TRIPOS>BOND
           1           0           0 1
           2           1           6 1
           3           1          25 1
           4           1           2 1
           5           2           3 1
           6           2           4 1
           7           3           4 1
           8           3           7 1
           9           4           5 1
          10           4           6 1
          11           5           6 1
          12           6           7 1
          13           7           8 1
          14           7         719 1
          15           8           9 1
          16           9          10 1
          17          10          11 1
          18          11          12 1
          19          12          13 1
          20          13          14 1
          21          14          15 1
          22          15          16 1
          23          15          18 1
          24          15         837 1
          25          16          17 1
          26          16          39 1
          27          17          18 1
          28          18          19 1
          29          19          20 1
          30          19          29 1
          31          19         403 1
          32          20          21 1
          33          21          22 1
          34          22          23 1
          35          23          25 1
          36          23         723 1
          37          23          24 1
          38          24          25 1
          39          24          26 1
          40          24          28 1
          41          25          26 1
          42          25          28 1
          43          25          29 1
          44          26          27 1
          45          26          28 1
          46          26          29 1
          47          26          38 1
          48          26          39 1
          49          27          29 1
          50          27          38 1
          51          27          39 1
          52          27          28 1
          53          28          29 1
          54          29          30 1
          55          29          31 1
          56          29          40 1
          57          30          31 1
          58          31          32 1
          59          32          33 1
          60          32          59 1
          61          32         303 1
          62          33          34 1
          63          34          35 1
          64          35          36 1
          65          36          38 1
          66          36          37 1
          67          37          38 1
          68          38          39 1
          69          38          40 1
          70          39          40 1
          71          40          41 1
          72          41          42 1
          73          42          43 1
          74          42         130 1
          75          43          44 1
          76          44          45 1
          77          45          46 1
          78          46          47 1
          79          46        1662 1
          80          47          48 1
          81          47        2017 1
          82          48          49 1
          83          48         431 1
          84          49          50 1
          85          49        1774 1
          86          50          51 1
          87          50          62 1
          88          50         253 1
          89          51          52 1
          90          52          53 1
          91          52          61 1
          92          52          62 1
          93          52          63 1
          94          53          54 1
          95          54          55 1
          96          54          56 1
          97          55          56 1
          98          56         300 1
          99          56          57 1
         100          57          80 1
         101          57          58 1
         102          58          59 1
         103          59          60 1
         104          60          61 1
         105          61          62 1
         106          62          63 1
         107          62          73 1
         108          62         107 1
         109          63          64 1
         110          63          76 1
         111          63          83 1
         112          64          65 1
         113          65          79 1
         114          65          66 1
         115          66          67 1
         116          66          80 1
         117          66         121 1
         118          66         122 1
         119          66         123 1
         120          67          68 1
         121          68          69 1
         122          69          70 1
         123          69          78 1
         124          69         112 1
         125          69         135 1
         126          69        1191 1
         127          70         107 1
         128          70          71 1
         129          71          72 1
         130          72          73 1
         131          72          76 1
         132          72          77 1
         133          72        1191 1
         134          73          74 1
         135          73          75 1
         136          73          76 1
         137          74          75 1
         138          74          88 1
         139          75          76 1
         140          75          78 1
         141          75          81 1
         142          75          86 1
         143          75        1911 1
         144          76          77 1
         145          76          84 1
         146          77          78 1
         147          78          79 1
         148          78          81 1
         149          78          88 1
         150          78        1191 1
         151          79          80 1
         152          80          81 1
         153          81         251 1
         154          81          82 1
         155          82          83 1
         156          83          84 1
         157          83          90 1
         158          84          85 1
         159          84          87 1
         160          84          88 1
         161          85          86 1
         162          85          87 1
         163          85          88 1
         164          86          87 1
         165          87          88 1
         166          88          89 1
         167          89          90 1
         168          90          91 1
         169          91          92 1
         170          91         203 1
         171          92          93 1
         172          93          94 1
         173          94          95 1
         174          95          96 1
         175          95         105 1
         176          96          97 1
         177          97          99 1
         178          97         102 1
         179          97          98 1
         180          98          99 1
         181          98         105 1
         182          99         100 1
         183          99         104 1
         184          99         105 1
         185         100         101 1
         186         100         103 1
         187         101         102 1
         188         101         104 1
         189         102         103 1
         190         103         104 1
         191         104         105 1
         192         105         106 1
         193         106         107 1
         194         107         108 1
         195         107         109 1
         196         108         109 1
         197         109         110 1
         198         109         152 1
         199         109         619 1
         200         110         153 1
         201         110         111 1
         202         111         112 1
         203         111         123 1
         204         112         113 1
         205         112         130 1
         206         112         137 1
         207         112        1412 1
         208         113         114 1
         209         113         115 1
         210         113         137 1
         211         114         115 1
         212         115         116 1
         213         115         117 1
         214         116         117 1
         215         117         118 1
         216         118         119 1
         217         118        1491 1
         218         119         120 1
         219         120         400 1
         220         120         121 1
         221         121         122 1
         222         122         123 1
         223         123         124 1
         224         124         125 1
         225         125         126 1
         226         126         127 1
         227         127         128 1
         228         127         135 1
         229         128         129 1
         230         129         130 1
         231         129         131 1
         232         130         131 1
         233         131         132 1
         234         131         133 1
         235         132         133 1
         236         133         134 1
         237         134         135 1
         238         135         136 1
         239         135        1412 1
         240         136         137 1
         241         136         138 1
         242         136         145 1
         243         137         138 1
         244         137         139 1
         245         138         139 1
         246         139         140 1
         247         140         141 1
         248         141         142 1
         249         142         143 1
         250         143         144 1
         251         144         145 1
         252         145         146 1
         253         146         147 1
         254         147         234 1
         255         147         148 1
         256         148         149 1
         257         149         150 1
         258         149         151 1
         259         149         314 1
         260         149         394 1
         261         149         428 1
         262         150         151 1
         263         150         153 1
         264         150         194 1
         265         150         427 1
         266         151         152 1
         267         151         153 1
         268         152         153 1
         269         152         233 1
         270         153         154 1
         271         153         160 1
         272         153         424 1
         273         154         155 1
         274         154         166 1
         275         154         167 1
         276         155         156 1
         277         155         157 1
         278         155         159 1
         279         156         157 1
         280         157         158 1
         281         157         182 1
         282         158         159 1
         283         159         160 1
         284         159         164 1
         285         160         161 1
         286         160         163 1
         287         160         164 1
         288         161         164 1
         289         161         171 1
         290         161         174 1
         291         161         162 1
         292         162         163 1
         293         163         164 1
         294         163         174 1
         295         164         165 1
         296         164         334 1
         297         165         166 1
         298         165         425 1
         299         166         167 1
         300         166         177 1
         301         167         168 1
         302         167         169 1
         303         168         169 1
         304         168         171 1
         305         169         170 1
         306         170         171 1
         307         171         172 1
         308         172         173 1
         309         172         411 1
         310         173         174 1
         311         174         175 1
         312         174         195 1
         313         174         176 1
         314         175         176 1
         315         176         177 1
         316         176         195 1
         317         177         178 1
         318         177         179 1
         319         178         382 1
         320         178         179 1
         321         179         181 1
         322         179         180 1
         323         180         181 1
         324         180         192 1
         325         181         182 1
         326         182         183 1
         327         183         184 1
         328         183         185 1
         329         184         185 1
         330         185         186 1
         331         185         187 1
         332         185         188 1
         333         185         192 1
         334         185         205 1
         335         186         187 1
         336         186         198 1
         337         187         188 1
         338         188         189 1
         339         189         190 1
         340         189         191 1
         341         190         191 1
         342         190         194 1
         343         191         192 1
         344         192         193 1
         345         192         200 1
         346         192         376 1
         347         193         194 1
         348         193         203 1
         349         194         195 1
         350         194         744 1
         351         195         216 1
         352         195         196 1
         353         196         197 1
         354         197         198 1
         355         198         199 1
         356         198         201 1
         357         199         200 1
         358         200         201 1
         359         201         202 1
         360         202         203 1
         361         202         744 1
         362         203         204 1
         363         204         205 1
         364         205         206 1
         365         205         212 1
         366         206         207 1
         367         207         208 1
         368         207         209 1
         369         207        1145 1
         370         208         209 1
         371         208         229 1
         372         209         210 1
         373         210         211 1
         374         210         247 1
         375         210         298 1
         376         211         212 1
         377         211         227 1
         378         212         213 1
         379         213         214 1
         380         213        1624 1
         381         213        1625 1
         382         214         215 1
         383         215         217 1
         384         215         221 1
         385         215         216 1
         386         216         217 1
         387         216         221 1
         388         217         218 1
         389         217         220 1
         390         217         221 1
         391         218         219 1
         392         218         221 1
         393         218         293 1
         394         219         220 1
         395         220         221 1
         396         220         222 1
         397         221         222 1
         398         222         223 1
         399         223         224 1
         400         223         225 1
         401         223         230 1
         402         224         225 1
         403         224         227 1
         404         225         226 1
         405         225         227 1
         406         225         229 1
         407         226         227 1
         408         226        1904 1
         409         227         228 1
         410         227         229 1
         411         227         264 1
         412         228         229 1
         413         229         254 1
         414         229         230 1
         415         230        2046 1
         416         230         231 1
         417         231         232 1
         418         232         233 1
         419         233         234 1
         420         233         246 1
         421         233         252 1
         422         234         235 1
         423         234         236 1
         424         235         236 1
         425         235         237 1
         426         236         237 1
         427         236         242 1
         428         237         238 1
         429         238         239 1
         430         239         242 1
         431         239         240 1
         432         240         241 1
         433         241         242 1
         434         241         243 1
         435         241         244 1
         436         241         245 1
         437         242         406 1
         438         242         243 1
         439         243         244 1
         440         243         303 1
         441         243         328 1
         442         244         245 1
         443         244        1117 1
         444         245         303 1
         445         245         327 1
         446         245         328 1
         447         245         246 1
         448         246         248 1
         449         246         247 1
         450         247         248 1
         451         248         249 1
         452         249         250 1
         453         250         251 1
         454         250         252 1
         455         251         252 1
         456         252         253 1
         457         252         256 1
         458         252         259 1
         459         253         254 1
         460         253         289 1
         461         254         255 1
         462         254         256 1
         463         254         257 1
         464         255         256 1
         465         255         261 1
         466         255         281 1
         467         255         329 1
         468         256         257 1
         469         257         258 1
         470         257         259 1
         471         257         261 1
         472         257         276 1
         473         257         295 1
         474         258         259 1
         475         258         261 1
         476         259         260 1
         477         260         261 1
         478         261         262 1
         479         262         267 1
         480         262         280 1
         481         262         263 1
         482         263         264 1
         483         264         265 1
         484         264         267 1
         485         264         268 1
         486         264         269 1
         487         265         266 1
         488         265         269 1
         489         265         272 1
         490         265         274 1
         491         266         267 1
         492         267         269 1
         493         267         268 1
         494         268         269 1
         495         268         274 1
         496         269         270 1
         497         270         271 1
         498         271         272 1
         499         271         305 1
         500         272         274 1
         501         272         292 1
         502         272         305 1
         503         272         307 1
         504         272        1115 1
         505         272         273 1
         506         273         274 1
         507         274         281 1
         508         274         287 1
         509         274         306 1
         510         274         275 1
         511         275        1229 1
         512         275         276 1
         513         276         277 1
         514         276         281 1
         515         276         284 1
         516         277         278 1
         517         277         279 1
         518         278         279 1
         519         279         280 1
         520         279         281 1
         521         279         312 1
         522         280         281 1
         523         281         282 1
         524         281         284 1
         525         282         283 1
         526         283         284 1
         527         283         308 1
         528         284         285 1
         529         284         288 1
         530         285         286 1
         531         285         291 1
         532         285         293 1
         533         286         287 1
         534         286         288 1
         535         286         289 1
         536         286         300 1
         537         286         414 1
         538         287         288 1
         539         287         292 1
         540         287         309 1
         541         288         289 1
         542         289         290 1
         543         290         292 1
         544         290         301 1
         545         290         291 1
         546         291         293 1
         547         291         296 1
         548         291         298 1
         549         291         413 1
         550         291         292 1
         551         292         293 1
         552         292         294 1
         553         292         295 1
         554         292         296 1
         555         292         297 1
         556         292         298 1
         557         292         374 1
         558         293         294 1
         559         293         426 1
         560         294         298 1
         561         294         302 1
         562         294         295 1
         563         295         296 1
         564         295         302 1
         565         295         309 1
         566         296         297 1
         567         296         299 1
         568         297         334 1
         569         297         298 1
         570         298         299 1
         571         298         333 1
         572         299         300 1
         573         300         301 1
         574         300         302 1
         575         301         302 1
         576         302         323 1
         577         302         303 1
         578         303         420 1
         579         303         304 1
         580         304         305 1
         581         304         313 1
         582         305         306 1
         583         305         322 1
         584         305         325 1
         585         305         426 1
         586         306         307 1
         587         306         308 1
         588         307         308 1
         589         307         313 1
         590         308         309 1
         591         308         313 1
         592         308         314 1
         593         308         316 1
         594         308         354 1
         595         309         310 1
         596         309         313 1
         597         309         328 1
         598         309         908 1
         599         310         311 1
         600         311         312 1
         601         312         313 1
         602         312         314 1
         603         312         315 1
         604         312         316 1
         605         313         314 1
         606         313         319 1
         607         314         392 1
         608         314         315 1
         609         315         316 1
         610         316         388 1
         611         316         317 1
         612         317         318 1
         613         317         319 1
         614         317         325 1
         615         318         319 1
         616         318         325 1
         617         318         413 1
         618         319         320 1
         619         319         351 1
         620         320         321 1
         621         320         322 1
         622         320         901 1
         623         321         322 1
         624         322         323 1
         625         322        1153 1
         626         322         357 1
         627         323         324 1
         628         323         331 1
         629         324         325 1
         630         324         332 1
         631         325         326 1
         632         325         332 1
         633         325         356 1
         634         325         328 1
         635         326         327 1
         636         326         328 1
         637         326         329 1
         638         326         336 1
         639         327         357 1
         640         327         328 1
         641         328         329 1
         642         329         330 1
         643         329         331 1
         644         330         331 1
         645         330         333 1
         646         331         332 1
         647         331         333 1
         648         331        1166 1
         649         332         333 1
         650         333         334 1
         651         333         356 1
         652         334         335 1
         653         335         336 1
         654         335         343 1
         655         335         344 1
         656         336         337 1
         657         336         347 1
         658         337         338 1
         659         337         345 1
         660         338         339 1
         661         339         340 1
         662         339         341 1
         663         340         341 1
         664         340         343 1
         665         341         342 1
         666         341         343 1
         667         341         352 1
         668         341         397 1
         669         341         408 1
         670         341         409 1
         671         342         343 1
         672         342         350 1
         673         343         344 1
         674         344         346 1
         675         344         351 1
         676         344         354 1
         677         344         345 1
         678         345         346 1
         679         345         350 1
         680         346         347 1
         681         346         352 1
         682         346         354 1
         683         347         348 1
         684         347         351 1
         685         348         349 1
         686         349         350 1
         687         350         351 1
         688         350         354 1
         689         350         355 1
         690         351         352 1
         691         351         354 1
         692         351         402 1
         693         351         653 1
         694         351         698 1
         695         352         353 1
         696         352         402 1
         697         352         354 1
         698         353         354 1
         699         354         355 1
         700         354         356 1
         701         355         356 1
         702         355         358 1
         703         356         358 1
         704         356         359 1
         705         356         357 1
         706         357         359 1
         707         357         360 1
         708         357        1140 1
         709         357         358 1
         710         358         359 1
         711         359         360 1
         712         360         361 1
         713         360         362 1
         714         360         899 1
         715         361         362 1
         716         362         363 1
         717         363         364 1
         718         364         365 1
         719         364         366 1
         720         364         370 1
         721         365         366 1
         722         366         367 1
         723         366         383 1
         724         367         368 1
         725         368         369 1
         726         369         370 1
         727         369         372 1
         728         369         384 1
         729         370         371 1
         730         371         372 1
         731         371         373 1
         732         371         375 1
         733         371         377 1
         734         372         373 1
         735         373         375 1
         736         373         374 1
         737         374         375 1
         738         375         376 1
         739         375         379 1
         740         375         391 1
         741         375         397 1
         742         375         415 1
         743         376         377 1
         744         376         378 1
         745         376         392 1
         746         377         378 1
         747         377         379 1
         748         378         379 1
         749         379         380 1
         750         379         381 1
         751         379         387 1
         752         379         390 1
         753         379         410 1
         754         379         415 1
         755         380         381 1
         756         380         402 1
         757         380         403 1
         758         381         382 1
         759         381         385 1
         760         382         383 1
         761         383         384 1
         762         384         385 1
         763         385         392 1
         764         385         386 1
         765         386         388 1
         766         386         391 1
         767         386         398 1
         768         386         387 1
         769         387         388 1
         770         388         389 1
         771         388         390 1
         772         388         397 1
         773         389         390 1
         774         390         391 1
         775         390         394 1
         776         391         392 1
         777         391         394 1
         778         391         396 1
         779         392         393 1
         780         393         394 1
         781         394         395 1
         782         395         396 1
         783         396         397 1
         784         396         403 1
         785         397         398 1
         786         398         399 1
         787         398         405 1
         788         398         420 1
         789         399         400 1
         790         399         401 1
         791         399         424 1
         792         399         441 1
         793         400         401 1
         794         400         419 1
         795         400         420 1
         796         401         402 1
         797         401         403 1
         798         401         408 1
         799         402         404 1
         800         402         405 1
         801         402         403 1
         802         403         405 1
         803         403         409 1
         804         403         404 1
         805         404         405 1
         806         405         406 1
         807         405         408 1
         808         406         407 1
         809         406         760 1
         810         407         408 1
         811         407         409 1
         812         408         409 1
         813         408         411 1
         814         408         413 1
         815         409         410 1
         816         410         411 1
         817         410         413 1
         818         410         419 1
         819         410         412 1
         820         411         412 1
         821         412         413 1
         822         412         415 1
         823         412         416 1
         824         413         415 1
         825         413         419 1
         826         413         452 1
         827         413         414 1
         828         414         415 1
         829         414         418 1
         830         414         439 1
         831         415         417 1
         832         415         419 1
         833         415         416 1
         834         416         418 1
         835         416         417 1
         836         417         418 1
         837         417         420 1
         838         417         686 1
         839         418         419 1
         840         419         420 1
         841         420         421 1
         842         420         422 1
         843         420         442 1
         844         420         676 1
         845         420         677 1
         846         421         422 1
         847         421         423 1
         848         421         820 1
         849         422         423 1
         850         422         424 1
         851         423         424 1
         852         423        1110 1
         853         424         425 1
         854         425         426 1
         855         425         431 1
         856         425         453 1
         857         426         427 1
         858         426         431 1
         859         427         428 1
         860         427         429 1
         861         428         429 1
         862         429         430 1
         863         429         433 1
         864         430         433 1
         865         430         434 1
         866         430         431 1
         867         431         442 1
         868         431         432 1
         869         432         433 1
         870         433         434 1
         871         433         435 1
         872         433         436 1
         873         434         435 1
         874         435         436 1
         875         435         439 1
         876         435         440 1
         877         435         808 1
         878         436         437 1
         879         436         442 1
         880         437         438 1
         881         437         455 1
         882         438         439 1
         883         438         441 1
         884         438         444 1
         885         439         440 1
         886         440         441 1
         887         440         804 1
         888         440         805 1
         889         441         442 1
         890         441         804 1
         891         441         808 1
         892         441         443 1
         893         442         444 1
         894         442         443 1
         895         443         784 1
         896         443         444 1
         897         444         445 1
         898         444         784 1
         899         444        1631 1
         900         445         446 1
         901         445         447 1
         902         445         450 1
         903         446         447 1
         904         446        1775 1
         905         447         448 1
         906         447         450 1
         907         447         467 1
         908         448         449 1
         909         449         450 1
         910         450         451 1
         911         450         453 1
         912         450         456 1
         913         451         452 1
         914         451        1777 1
         915         452         453 1
         916         453         454 1
         917         454         455 1
         918         455         456 1
         919         456         457 1
         920         456        1184 1
         921         457         458 1
         922         458         459 1
         923         458        1275 1
         924         459         469 1
         925         459         473 1
         926         459         474 1
         927         459         460 1
         928         460         466 1
         929         460         477 1
         930         460         461 1
         931         461         462 1
         932         461         466 1
         933         461        1210 1
         934         462         463 1
         935         462         476 1
         936         463         464 1
         937         463         466 1
         938         463        1277 1
         939         464         469 1
         940         464         472 1
         941         464         475 1
         942         464         477 1
         943         464         465 1
         944         465         466 1
         945         465         468 1
         946         466         472 1
         947         466         476 1
         948         466         483 1
         949         466        1208 1
         950         466         467 1
         951         467         468 1
         952         467         470 1
         953         468         469 1
         954         468         475 1
         955         468         477 1
         956         468         478 1
         957         468         492 1
         958         468        1209 1
         959         468         473 1
         960         469         483 1
         961         469         470 1
         962         470         471 1
         963         471         472 1
         964         472         473 1
         965         472         478 1
         966         473         474 1
         967         473        1205 1
         968         473        1206 1
         969         474         475 1
         970         474         482 1
         971         475         476 1
         972         475         478 1
         973         476         477 1
         974         476         478 1
         975         476         483 1
         976         477         478 1
         977         478         479 1
         978         478         483 1
         979         479         480 1
         980         479         483 1
         981         480         481 1
         982         480        1143 1
         983         480        1189 1
         984         481         482 1
         985         482         483 1
         986         483         489 1
         987         483         484 1
         988         484         485 1
         989         485         488 1
         990         485         491 1
         991         485         492 1
         992         485         496 1
         993         485         486 1
         994         486         490 1
         995         486         487 1
         996         487         488 1
         997         487         489 1
         998         487         494 1
         999         488         489 1
        1000         488         490 1
        1001         488         493 1
        1002         489         491 1
        1003         489         495 1
        1004         489         490 1
        1005         490         491 1
        1006         490         492 1
        1007         491         492 1
        1008         491         495 1
        1009         491         519 1
        1010         492         494 1
        1011         492         493 1
        1012         493         494 1
        1013         493         495 1
        1014         493         496 1
        1015         494         495 1
        1016         494         548 1
        1017         495         496 1
        1018         496         497 1
        1019         497         498 1
        1020         497         503 1
        1021         497         507 1
        1022         497         527 1
        1023         498         499 1
        1024         499         500 1
        1025         500         501 1
        1026         500         504 1
        1027         501         502 1
        1028         501         505 1
        1029         502         503 1
        1030         502        2134 1
        1031         503         504 1
        1032         503         516 1
        1033         503        2131 1
        1034         504         505 1
        1035         504         506 1
        1036         504        1088 1
        1037         505         506 1
        1038         506         507 1
        1039         506         514 1
        1040         507         508 1
        1041         507         509 1
        1042         507         511 1
        1043         508         509 1
        1044         509         512 1
        1045         509         514 1
        1046         509         510 1
        1047         510         511 1
        1048         510         512 1
        1049         511         512 1
        1050         511         516 1
        1051         511         520 1
        1052         512         513 1
        1053         512         603 1
        1054         513         514 1
        1055         513         516 1
        1056         514         515 1
        1057         514        2142 1
        1058         515         516 1
        1059         516         517 1
        1060         516         521 1
        1061         516        1742 1
        1062         517         518 1
        1063         517         521 1
        1064         518         519 1
        1065         518         522 1
        1066         519         520 1
        1067         520         521 1
        1068         521         528 1
        1069         521         529 1
        1070         521         522 1
        1071         522         523 1
        1072         522         524 1
        1073         522         526 1
        1074         523         524 1
        1075         524         525 1
        1076         524        1089 1
        1077         525         526 1
        1078         525         527 1
        1079         525         528 1
        1080         525         529 1
        1081         526         527 1
        1082         526         528 1
        1083         527         528 1
        1084         528         529 1
        1085         529         530 1
        1086         529         542 1
        1087         529        1661 1
        1088         530         531 1
        1089         531         532 1
        1090         532         533 1
        1091         533         534 1
        1092         534         535 1
        1093         535         536 1
        1094         536         537 1
        1095         537         538 1
        1096         538         539 1
        1097         539         540 1
        1098         540         541 1
        1099         540         549 1
        1100         541         542 1
        1101         541         543 1
        1102         541         549 1
        1103         541         547 1
        1104         542         547 1
        1105         542         548 1
        1106         542         577 1
        1107         542         543 1
        1108         543         544 1
        1109         543         549 1
        1110         543         548 1
        1111         544         545 1
        1112         545         546 1
        1113         546         547 1
        1114         547         566 1
        1115         547        1020 1
        1116         547         548 1
        1117         548         549 1
        1118         549         550 1
        1119         549         575 1
        1120         549        1617 1
        1121         550         551 1
        1122         550         572 1
        1123         551         552 1
        1124         551         553 1
        1125         551        1642 1
        1126         552         553 1
        1127         552         564 1
        1128         552        1635 1
        1129         552        1639 1
        1130         553         554 1
        1131         553         556 1
        1132         554         555 1
        1133         555         556 1
        1134         555         575 1
        1135         555        1632 1
        1136         556         557 1
        1137         556         567 1
        1138         557         558 1
        1139         557         583 1
        1140         557        2091 1
        1141         558         559 1
        1142         559         584 1
        1143         559         560 1
        1144         560         561 1
        1145         560         661 1
        1146         560         662 1
        1147         561         562 1
        1148         562         563 1
        1149         563         564 1
        1150         564         565 1
        1151         564         578 1
        1152         565         566 1
        1153         565         568 1
        1154         565         570 1
        1155         566         567 1
        1156         566         569 1
        1157         567         568 1
        1158         567         575 1
        1159         568         569 1
        1160         568         571 1
        1161         568         573 1
        1162         568         607 1
        1163         569         571 1
        1164         569         570 1
        1165         570         572 1
        1166         570         571 1
        1167         571         572 1
        1168         571         573 1
        1169         572         573 1
        1170         572         574 1
        1171         573         574 1
        1172         574         575 1
        1173         575         576 1
        1174         576         577 1
        1175         576         578 1
        1176         577         578 1
        1177         577        1767 1
        1178         578         579 1
        1179         578        1765 1
        1180         579         580 1
        1181         579         952 1
        1182         580         581 1
        1183         581         582 1
        1184         582         583 1
        1185         583         585 1
        1186         583         584 1
        1187         584         586 1
        1188         584         585 1
        1189         585         586 1
        1190         586         587 1
        1191         586        1604 1
        1192         587         588 1
        1193         587         591 1
        1194         588         589 1
        1195         589         590 1
        1196         590         591 1
        1197         591         592 1
        1198         592         593 1
        1199         593         594 1
        1200         594         595 1
        1201         594        1826 1
        1202         595         596 1
        1203         595        1826 1
        1204         596         597 1
        1205         597         598 1
        1206         597         830 1
        1207         598         599 1
        1208         599         609 1
        1209         599         610 1
        1210         599         600 1
        1211         600         601 1
        1212         601         602 1
        1213         601         603 1
        1214         601         604 1
        1215         601        1822 1
        1216         602         603 1
        1217         603         604 1
        1218         603         607 1
        1219         604         605 1
        1220         604         607 1
        1221         604         608 1
        1222         605         606 1
        1223         606         607 1
        1224         606        1822 1
        1225         607         608 1
        1226         607        1822 1
        1227         608         609 1
        1228         609         610 1
        1229         609         894 1
        1230         609        1823 1
        1231         610         611 1
        1232         610         613 1
        1233         611         612 1
        1234         611         614 1
        1235         612         625 1
        1236         612         692 1
        1237         612         955 1
        1238         612         613 1
        1239         613         792 1
        1240         613         905 1
        1241         613         614 1
        1242         614         615 1
        1243         614         688 1
        1244         615         616 1
        1245         616         617 1
        1246         617         618 1
        1247         617        1625 1
        1248         618         620 1
        1249         618         619 1
        1250         619         620 1
        1251         619        1114 1
        1252         620         621 1
        1253         620         757 1
        1254         621         622 1
        1255         622         623 1
        1256         623         624 1
        1257         623         813 1
        1258         624         651 1
        1259         624         625 1
        1260         625         626 1
        1261         626         627 1
        1262         626         631 1
        1263         626         634 1
        1264         626         640 1
        1265         626         645 1
        1266         626         647 1
        1267         627         628 1
        1268         627         630 1
        1269         628         629 1
        1270         628         630 1
        1271         629         630 1
        1272         629         634 1
        1273         629         636 1
        1274         630         631 1
        1275         630         635 1
        1276         630         636 1
        1277         630         637 1
        1278         630         638 1
        1279         631         632 1
        1280         631         633 1
        1281         631         634 1
        1282         632         633 1
        1283         632         636 1
        1284         633         634 1
        1285         633         680 1
        1286         634         635 1
        1287         635         636 1
        1288         636         637 1
        1289         636        1099 1
        1290         637         638 1
        1291         637         639 1
        1292         638         639 1
        1293         639         640 1
        1294         640         641 1
        1295         641         645 1
        1296         641         642 1
        1297         642         643 1
        1298         643         644 1
        1299         644         645 1
        1300         645         646 1
        1301         646         647 1
        1302         646         670 1
        1303         646         677 1
        1304         647         648 1
        1305         648        1161 1
        1306         648         649 1
        1307         649         654 1
        1308         649         949 1
        1309         649         650 1
        1310         650         651 1
        1311         651         652 1
        1312         651         718 1
        1313         652         653 1
        1314         653         654 1
        1315         653         949 1
        1316         654         655 1
        1317         654        1136 1
        1318         655         656 1
        1319         656         657 1
        1320         657         658 1
        1321         657         718 1
        1322         658         659 1
        1323         658         660 1
        1324         658         662 1
        1325         658         671 1
        1326         658        1388 1
        1327         659         660 1
        1328         660         661 1
        1329         660         682 1
        1330         661         662 1
        1331         662         663 1
        1332         663         679 1
        1333         663        1385 1
        1334         663         664 1
        1335         664         665 1
        1336         664         667 1
        1337         665         666 1
        1338         665         667 1
        1339         666         667 1
        1340         666        1180 1
        1341         667         668 1
        1342         667        1306 1
        1343         668         669 1
        1344         668         670 1
        1345         668        1359 1
        1346         669         670 1
        1347         669        1075 1
        1348         670         671 1
        1349         671         672 1
        1350         672         673 1
        1351         673         674 1
        1352         674         713 1
        1353         674         675 1
        1354         675         938 1
        1355         675         676 1
        1356         676         682 1
        1357         676         684 1
        1358         676         677 1
        1359         677         678 1
        1360         677         682 1
        1361         677         684 1
        1362         677         710 1
        1363         678         679 1
        1364         679         680 1
        1365         680         681 1
        1366         681         682 1
        1367         682         683 1
        1368         683         684 1
        1369         684         685 1
        1370         684         696 1
        1371         685         686 1
        1372         685         720 1
        1373         686         687 1
        1374         687         688 1
        1375         688         689 1
        1376         688         819 1
        1377         689         691 1
        1378         689         693 1
        1379         689         720 1
        1380         689         690 1
        1381         690         716 1
        1382         690         691 1
        1383         691         692 1
        1384         692         693 1
        1385         692         715 1
        1386         693         694 1
        1387         694         695 1
        1388         695         696 1
        1389         696         698 1
        1390         696         697 1
        1391         697         698 1
        1392         697         721 1
        1393         698         699 1
        1394         699         700 1
        1395         700         701 1
        1396         700         702 1
        1397         700         703 1
        1398         701         702 1
        1399         702         703 1
        1400         702         714 1
        1401         702         704 1
        1402         703         704 1
        1403         703         712 1
        1404         704         705 1
        1405         705         706 1
        1406         705         715 1
        1407         706         707 1
        1408         706         710 1
        1409         707         708 1
        1410         707         709 1
        1411         707         710 1
        1412         708         709 1
        1413         708        1068 1
        1414         709         710 1
        1415         709         716 1
        1416         710         711 1
        1417         711         712 1
        1418         711         716 1
        1419         712         713 1
        1420         713         714 1
        1421         713         715 1
        1422         714         715 1
        1423         714         716 1
        1424         715         716 1
        1425         716         717 1
        1426         717         718 1
        1427         717         719 1
        1428         717         720 1
        1429         718         719 1
        1430         718         722 1
        1431         719         720 1
        1432         719         721 1
        1433         719         742 1
        1434         719         757 1
        1435         720         721 1
        1436         720         725 1
        1437         721         722 1
        1438         722         723 1
        1439         722         728 1
        1440         722         729 1
        1441         723         724 1
        1442         723         728 1
        1443         724         725 1
        1444         724         727 1
        1445         724         731 1
        1446         724         742 1
        1447         725         726 1
        1448         725         728 1
        1449         726         727 1
        1450         726         736 1
        1451         727         728 1
        1452         727         736 1
        1453         727         737 1
        1454         728         729 1
        1455         728         731 1
        1456         728         736 1
        1457         728         737 1
        1458         729         730 1
        1459         730         731 1
        1460         730         732 1
        1461         730         748 1
        1462         730         752 1
        1463         731         732 1
        1464         731         735 1
        1465         731         736 1
        1466         731         737 1
        1467         732         733 1
        1468         732         735 1
        1469         732         736 1
        1470         733         734 1
        1471         733         735 1
        1472         733         736 1
        1473         734         735 1
        1474         734         736 1
        1475         734         737 1
        1476         734         738 1
        1477         734         775 1
        1478         735         736 1
        1479         735         775 1
        1480         736         737 1
        1481         736         743 1
        1482         737         738 1
        1483         737         739 1
        1484         737         743 1
        1485         737         773 1
        1486         738         739 1
        1487         738         754 1
        1488         739         740 1
        1489         740         741 1
        1490         741         742 1
        1491         741         767 1
        1492         742         743 1
        1493         743         744 1
        1494         744         745 1
        1495         744         752 1
        1496         745         746 1
        1497         745         747 1
        1498         745         778 1
        1499         746         747 1
        1500         746         748 1
        1501         746        1919 1
        1502         747         748 1
        1503         748         749 1
        1504         748         750 1
        1505         748        1327 1
        1506         749         750 1
        1507         749         753 1
        1508         750         751 1
        1509         750         766 1
        1510         751         752 1
        1511         752         753 1
        1512         753         754 1
        1513         754         755 1
        1514         755         756 1
        1515         755         766 1
        1516         755         793 1
        1517         756         757 1
        1518         756         758 1
        1519         756         793 1
        1520         757         758 1
        1521         758         759 1
        1522         758         761 1
        1523         758         808 1
        1524         759         760 1
        1525         760         761 1
        1526         760         832 1
        1527         760         802 1
        1528         761         762 1
        1529         762         763 1
        1530         762         764 1
        1531         762         765 1
        1532         763         764 1
        1533         763         769 1
        1534         763         773 1
        1535         763         775 1
        1536         764         765 1
        1537         764         768 1
        1538         764         769 1
        1539         764         807 1
        1540         765         769 1
        1541         765         774 1
        1542         765         766 1
        1543         766         768 1
        1544         766         771 1
        1545         766         772 1
        1546         766         773 1
        1547         766         776 1
        1548         766        1329 1
        1549         766         767 1
        1550         767         769 1
        1551         767         775 1
        1552         767         776 1
        1553         767         807 1
        1554         767         768 1
        1555         768         769 1
        1556         768         773 1
        1557         768         775 1
        1558         768         776 1
        1559         769         773 1
        1560         769         775 1
        1561         769         770 1
        1562         770         772 1
        1563         770         771 1
        1564         771         772 1
        1565         771         773 1
        1566         772         773 1
        1567         773         774 1
        1568         773         775 1
        1569         774         775 1
        1570         775         776 1
        1571         776         777 1
        1572         776         799 1
        1573         776         807 1
        1574         777         778 1
        1575         777        1244 1
        1576         777        1245 1
        1577         778         779 1
        1578         778         794 1
        1579         778         796 1
        1580         778         816 1
        1581         779         780 1
        1582         779         788 1
        1583         779         781 1
        1584         780        1889 1
        1585         780         781 1
        1586         781         782 1
        1587         781         790 1
        1588         781         793 1
        1589         782         783 1
        1590         782        1889 1
        1591         783         784 1
        1592         783         792 1
        1593         783         801 1
        1594         784         785 1
        1595         785         786 1
        1596         786         787 1
        1597         786         792 1
        1598         786         927 1
        1599         787         788 1
        1600         788         792 1
        1601         788         801 1
        1602         788         789 1
        1603         789         808 1
        1604         789         790 1
        1605         790         791 1
        1606         791         792 1
        1607         792         793 1
        1608         792         794 1
        1609         792         800 1
        1610         793         794 1
        1611         793         915 1
        1612         793        1463 1
        1613         794         795 1
        1614         795         796 1
        1615         796         797 1
        1616         796         816 1
        1617         797         798 1
        1618         798         799 1
        1619         799         800 1
        1620         800         801 1
        1621         801         802 1
        1622         802         803 1
        1623         803         804 1
        1624         804        1624 1
        1625         804        1625 1
        1626         804         805 1
        1627         805         806 1
        1628         806         807 1
        1629         807         808 1
        1630         808         809 1
        1631         809         811 1
        1632         809         810 1
        1633         810         811 1
        1634         810         813 1
        1635         811         812 1
        1636         812         813 1
        1637         813         814 1
        1638         813         815 1
        1639         814         815 1
        1640         815         823 1
        1641         815         828 1
        1642         815         816 1
        1643         816         818 1
        1644         816         822 1
        1645         816         817 1
        1646         817         818 1
        1647         817         827 1
        1648         817        1329 1
        1649         818         819 1
        1650         818        1329 1
        1651         819         820 1
        1652         819         821 1
        1653         820         821 1
        1654         820         824 1
        1655         820         837 1
        1656         821         822 1
        1657         821         825 1
        1658         821         826 1
        1659         821         836 1
        1660         822         823 1
        1661         822         824 1
        1662         823         824 1
        1663         823         825 1
        1664         824         825 1
        1665         824         826 1
        1666         825         826 1
        1667         826         827 1
        1668         827         828 1
        1669         828         829 1
        1670         829         830 1
        1671         829         916 1
        1672         830         831 1
        1673         830         832 1
        1674         831         832 1
        1675         831         834 1
        1676         832         833 1
        1677         833         834 1
        1678         833         835 1
        1679         833         923 1
        1680         833         940 1
        1681         833         943 1
        1682         833         911 1
        1683         834         852 1
        1684         834         924 1
        1685         834         835 1
        1686         835         836 1
        1687         835         837 1
        1688         835         842 1
        1689         836         837 1
        1690         837         838 1
        1691         838         839 1
        1692         839         840 1
        1693         840         841 1
        1694         841         842 1
        1695         841         843 1
        1696         842         843 1
        1697         843         844 1
        1698         843         846 1
        1699         843        1491 1
        1700         844         845 1
        1701         845         848 1
        1702         845         846 1
        1703         846         847 1
        1704         847         848 1
        1705         847         849 1
        1706         848         849 1
        1707         849         850 1
        1708         849         852 1
        1709         849         853 1
        1710         850         851 1
        1711         851         852 1
        1712         851         855 1
        1713         851         856 1
        1714         852         853 1
        1715         852         856 1
        1716         852         857 1
        1717         853         854 1
        1718         854         855 1
        1719         855         871 1
        1720         855         856 1
        1721         856         857 1
        1722         856        1494 1
        1723         857         858 1
        1724         858         859 1
        1725         858         892 1
        1726         858         925 1
        1727         859         860 1
        1728         860         861 1
        1729         860         893 1
        1730         861         862 1
        1731         861         874 1
        1732         861         875 1
        1733         862         863 1
        1734         862         868 1
        1735         862         875 1
        1736         863         864 1
        1737         863         892 1
        1738         864         865 1
        1739         864         917 1
        1740         864         866 1
        1741         865         868 1
        1742         865         873 1
        1743         865         874 1
        1744         865         866 1
        1745         866         867 1
        1746         867         868 1
        1747         868         869 1
        1748         868         880 1
        1749         868         890 1
        1750         869         870 1
        1751         870         871 1
        1752         871         872 1
        1753         871         873 1
        1754         872         873 1
        1755         872         875 1
        1756         873         874 1
        1757         873         885 1
        1758         874         877 1
        1759         874         875 1
        1760         875         877 1
        1761         875         876 1
        1762         876         877 1
        1763         876         881 1
        1764         877         878 1
        1765         877         884 1
        1766         878         879 1
        1767         879         880 1
        1768         879         887 1
        1769         880         881 1
        1770         881         882 1
        1771         882         883 1
        1772         883         884 1
        1773         884         885 1
        1774         885         886 1
        1775         886         887 1
        1776         886         893 1
        1777         887         888 1
        1778         887         891 1
        1779         888         893 1
        1780         888         889 1
        1781         889         890 1
        1782         890         891 1
        1783         890         959 1
        1784         890        2075 1
        1785         891         892 1
        1786         891         893 1
        1787         892         895 1
        1788         892        1556 1
        1789         892         893 1
        1790         893         894 1
        1791         894         895 1
        1792         895         896 1
        1793         896         897 1
        1794         897         898 1
        1795         897         903 1
        1796         898         901 1
        1797         898         899 1
        1798         899         902 1
        1799         899         948 1
        1800         899        1160 1
        1801         899         900 1
        1802         900         901 1
        1803         900         902 1
        1804         901         902 1
        1805         902         903 1
        1806         903         904 1
        1807         903         912 1
        1808         903        1071 1
        1809         904         905 1
        1810         905         906 1
        1811         906         907 1
        1812         906         913 1
        1813         907         908 1
        1814         908         909 1
        1815         909         910 1
        1816         910         911 1
        1817         911         912 1
        1818         912         913 1
        1819         913         914 1
        1820         914         915 1
        1821         915         916 1
        1822         915         927 1
        1823         916         917 1
        1824         916         944 1
        1825         917         918 1
        1826         917         919 1
        1827         917         920 1
        1828         917         925 1
        1829         918         919 1
        1830         918         925 1
        1831         919         920 1
        1832         920         921 1
        1833         920         924 1
        1834         921         922 1
        1835         922         923 1
        1836         923         924 1
        1837         924         931 1
        1838         924         925 1
        1839         925         926 1
        1840         925         927 1
        1841         925         931 1
        1842         925         935 1
        1843         926         927 1
        1844         927         928 1
        1845         927         940 1
        1846         927         943 1
        1847         928         929 1
        1848         928         941 1
        1849         929         930 1
        1850         929         931 1
        1851         929         934 1
        1852         929         936 1
        1853         930         931 1
        1854         930         939 1
        1855         931         942 1
        1856         931        2083 1
        1857         931         932 1
        1858         932        1499 1
        1859         932         933 1
        1860         933         934 1
        1861         933         935 1
        1862         933         936 1
        1863         934         935 1
        1864         934         947 1
        1865         934         936 1
        1866         935         936 1
        1867         935         937 1
        1868         935         938 1
        1869         936         937 1
        1870         936         938 1
        1871         937         938 1
        1872         937         941 1
        1873         938         943 1
        1874         938         947 1
        1875         938         991 1
        1876         938         939 1
        1877         939         943 1
        1878         939         940 1
        1879         940         941 1
        1880         941         942 1
        1881         942         943 1
        1882         942        2083 1
        1883         943         944 1
        1884         944         945 1
        1885         944         950 1
        1886         944        1075 1
        1887         945         946 1
        1888         946         947 1
        1889         946         948 1
        1890         946        1070 1
        1891         947         948 1
        1892         947        1068 1
        1893         947        1072 1
        1894         948         949 1
        1895         949         950 1
        1896         950         956 1
        1897         950         996 1
        1898         950        1124 1
        1899         950         951 1
        1900         951         952 1
        1901         952         953 1
        1902         952         954 1
        1903         952         955 1
        1904         953         954 1
        1905         954         955 1
        1906         955         956 1
        1907         956         957 1
        1908         957         958 1
        1909         957         959 1
        1910         957         960 1
        1911         957         966 1
        1912         958         959 1
        1913         958         960 1
        1914         958         963 1
        1915         959         961 1
        1916         959         962 1
        1917         959         960 1
        1918         960         962 1
        1919         960         964 1
        1920         960         965 1
        1921         960        1599 1
        1922         960         961 1
        1923         961         962 1
        1924         961        1598 1
        1925         962         963 1
        1926         962         964 1
        1927         963         964 1
        1928         963         966 1
        1929         964         965 1
        1930         965         966 1
        1931         965        1597 1
        1932         966         967 1
        1933         966         993 1
        1934         967         968 1
        1935         967         969 1
        1936         968         969 1
        1937         969         972 1
        1938         969         970 1
        1939         970         972 1
        1940         970         971 1
        1941         971         972 1
        1942         972         973 1
        1943         972         982 1
        1944         972         983 1
        1945         973         974 1
        1946         974         975 1
        1947         975         976 1
        1948         976         977 1
        1949         977         978 1
        1950         977         979 1
        1951         977         981 1
        1952         977         984 1
        1953         977         985 1
        1954         978         984 1
        1955         978         979 1
        1956         979         984 1
        1957         979         980 1
        1958         980         981 1
        1959         980         985 1
        1960         981         982 1
        1961         981         983 1
        1962         981         988 1
        1963         982         983 1
        1964         982         984 1
        1965         982         985 1
        1966         983         984 1
        1967         983         985 1
        1968         983        1001 1
        1969         984         985 1
        1970         984         993 1
        1971         985         986 1
        1972         985         987 1
        1973         985         991 1
        1974         985        1004 1
        1975         986        1003 1
        1976         986        1017 1
        1977         986         987 1
        1978         987        1000 1
        1979         987         988 1
        1980         988         989 1
        1981         988         991 1
        1982         989         990 1
        1983         990         991 1
        1984         990         994 1
        1985         991         992 1
        1986         992         993 1
        1987         992         994 1
        1988         992        1062 1
        1989         993         994 1
        1990         994         995 1
        1991         994         996 1
        1992         995         996 1
        1993         996         997 1
        1994         997         998 1
        1995         998         999 1
        1996         999        1007 1
        1997         999        1009 1
        1998         999        1000 1
        1999        1000        1001 1
        2000        1000        1002 1
        2001        1001        1002 1
        2002        1002        1003 1
        2003        1002        1005 1
        2004        1003        1004 1
        2005        1003        1007 1
        2006        1004        1005 1
        2007        1004        1009 1
        2008        1004        1018 1
        2009        1005        1006 1
        2010        1005        1008 1
        2011        1005        1018 1
        2012        1005        1020 1
        2013        1005        1068 1
        2014        1005        1072 1
        2015        1005        1036 1
        2016        1006        1007 1
        2017        1007        1008 1
        2018        1008        1009 1
        2019        1008        1014 1
        2020        1008        1016 1
        2021        1009        1010 1
        2022        1009        1016 1
        2023        1009        1026 1
        2024        1010        1011 1
        2025        1010        1012 1
        2026        1010        1014 1
        2027        1010        1025 1
        2028        1010        1026 1
        2029        1010        1035 1
        2030        1011        1012 1
        2031        1011        1026 1
        2032        1012        1014 1
        2033        1012        1018 1
        2034        1012        1026 1
        2035        1012        1013 1
        2036        1013        1014 1
        2037        1014        1016 1
        2038        1014        1015 1
        2039        1015        1016 1
        2040        1016        1017 1
        2041        1017        1018 1
        2042        1017        1020 1
        2043        1018        1019 1
        2044        1019        1020 1
        2045        1020        1021 1
        2046        1021        1022 1
        2047        1022        1023 1
        2048        1023        1024 1
        2049        1024        1025 1
        2050        1024        1027 1
        2051        1025        1026 1
        2052        1025        1028 1
        2053        1025        1035 1
        2054        1026        1027 1
        2055        1026        1028 1
        2056        1027        1028 1
        2057        1027        1029 1
        2058        1027        1032 1
        2059        1028        1029 1
        2060        1028        1033 1
        2061        1028        1058 1
        2062        1029        1030 1
        2063        1029        1031 1
        2064        1029        1033 1
        2065        1029        1037 1
        2066        1029        1041 1
        2067        1030        1031 1
        2068        1030        1033 1
        2069        1031        1091 1
        2070        1031        1032 1
        2071        1032        1033 1
        2072        1033        1034 1
        2073        1033        1043 1
        2074        1034        1035 1
        2075        1034        1037 1
        2076        1035        1036 1
        2077        1036        1037 1
        2078        1037        1038 1
        2079        1038        1039 1
        2080        1038        1040 1
        2081        1038        1654 1
        2082        1039        1040 1
        2083        1040        1041 1
        2084        1040        1044 1
        2085        1040        1058 1
        2086        1040        1042 1
        2087        1041        1042 1
        2088        1042        1043 1
        2089        1043        1044 1
        2090        1044        1045 1
        2091        1044        1046 1
        2092        1045        1047 1
        2093        1045        1048 1
        2094        1045        1734 1
        2095        1045        1735 1
        2096        1045        1046 1
        2097        1046        1047 1
        2098        1047        1048 1
        2099        1047        1051 1
        2100        1048        1049 1
        2101        1049        1051 1
        2102        1049        1052 1
        2103        1049        1050 1
        2104        1050        1051 1
        2105        1050        1059 1
        2106        1051        1052 1
        2107        1051        1054 1
        2108        1052        1053 1
        2109        1052        1054 1
        2110        1053        1054 1
        2111        1054        1055 1
        2112        1055        1056 1
        2113        1056        1057 1
        2114        1057        1058 1
        2115        1058        1059 1
        2116        1059        1060 1
        2117        1060        1061 1
        2118        1060        1063 1
        2119        1061        1062 1
        2120        1061        1320 1
        2121        1061        1321 1
        2122        1062        1063 1
        2123        1062        1064 1
        2124        1062        1381 1
        2125        1063        1064 1
        2126        1063        1065 1
        2127        1064        1065 1
        2128        1065        1066 1
        2129        1066        1067 1
        2130        1067        1068 1
        2131        1068        1069 1
        2132        1068        1070 1
        2133        1069        1097 1
        2134        1069        1070 1
        2135        1070        1071 1
        2136        1070        1125 1
        2137        1071        1072 1
        2138        1071        1097 1
        2139        1071        1103 1
        2140        1072        1073 1
        2141        1073        1074 1
        2142        1074        1075 1
        2143        1074        1104 1
        2144        1074        1160 1
        2145        1075        1076 1
        2146        1076        1077 1
        2147        1077        1078 1
        2148        1078        1079 1
        2149        1079        1080 1
        2150        1080        1081 1
        2151        1080        1127 1
        2152        1080        1375 1
        2153        1081        1082 1
        2154        1081        1083 1
        2155        1081        1088 1
        2156        1082        1083 1
        2157        1083        1084 1
        2158        1083        1085 1
        2159        1084        1085 1
        2160        1084        1086 1
        2161        1085        1086 1
        2162        1086        1087 1
        2163        1087        1088 1
        2164        1088        1089 1
        2165        1089        1090 1
        2166        1089        1104 1
        2167        1090        1091 1
        2168        1091        1092 1
        2169        1091        1122 1
        2170        1092        1093 1
        2171        1092        1094 1
        2172        1092        1109 1
        2173        1093        1094 1
        2174        1093        1096 1
        2175        1094        1095 1
        2176        1095        1096 1
        2177        1096        1097 1
        2178        1097        1098 1
        2179        1098        1099 1
        2180        1099        1100 1
        2181        1100        1101 1
        2182        1100        1124 1
        2183        1101        1102 1
        2184        1101        1124 1
        2185        1102        1103 1
        2186        1102        1123 1
        2187        1103        1104 1
        2188        1104        1105 1
        2189        1105        1106 1
        2190        1106        1107 1
        2191        1107        1108 1
        2192        1107        1113 1
        2193        1108        1109 1
        2194        1109        1110 1
        2195        1109        1112 1
        2196        1110        1111 1
        2197        1111        1112 1
        2198        1112        1113 1
        2199        1112        1117 1
        2200        1112        1764 1
        2201        1113        1114 1
        2202        1113        1118 1
        2203        1114        1115 1
        2204        1115        1116 1
        2205        1115        2221 1
        2206        1116        1117 1
        2207        1117        1118 1
        2208        1118        1119 1
        2209        1119        1120 1
        2210        1120        1121 1
        2211        1121        1122 1
        2212        1122        1123 1
        2213        1122        1124 1
        2214        1123        1124 1
        2215        1124        1125 1
        2216        1125        1126 1
        2217        1126        1127 1
        2218        1127        1128 1
        2219        1127        1375 1
        2220        1128        1129 1
        2221        1128        1249 1
        2222        1129        1130 1
        2223        1129        1132 1
        2224        1130        1131 1
        2225        1131        1132 1
        2226        1132        1133 1
        2227        1133        1134 1
        2228        1134        1135 1
        2229        1135        1136 1
        2230        1136        1137 1
        2231        1136        1140 1
        2232        1136        2018 1
        2233        1137        1138 1
        2234        1137        1140 1
        2235        1137        1141 1
        2236        1138        1139 1
        2237        1139        1140 1
        2238        1139        1142 1
        2239        1139        1143 1
        2240        1140        1141 1
        2241        1141        1142 1
        2242        1142        1143 1
        2243        1143        1144 1
        2244        1143        1146 1
        2245        1143        1156 1
        2246        1143        1188 1
        2247        1144        1145 1
        2248        1144        1146 1
        2249        1145        1146 1
        2250        1146        1147 1
        2251        1146        1150 1
        2252        1146        1173 1
        2253        1147        1148 1
        2254        1148        1149 1
        2255        1149        1150 1
        2256        1149        1151 1
        2257        1149        1160 1
        2258        1150        1154 1
        2259        1150        1151 1
        2260        1151        1173 1
        2261        1151        1152 1
        2262        1152        1153 1
        2263        1152        1247 1
        2264        1153        1154 1
        2265        1153        1171 1
        2266        1154        1155 1
        2267        1155        1156 1
        2268        1155        1159 1
        2269        1155        1185 1
        2270        1155        1248 1
        2271        1156        1157 1
        2272        1156        1158 1
        2273        1157        1158 1
        2274        1158        1159 1
        2275        1159        1160 1
        2276        1160        1161 1
        2277        1161        1162 1
        2278        1162        1163 1
        2279        1163        1164 1
        2280        1164        1165 1
        2281        1164        1204 1
        2282        1165        1166 1
        2283        1166        1167 1
        2284        1167        1168 1
        2285        1168        1169 1
        2286        1169        1170 1
        2287        1170        1171 1
        2288        1171        1175 1
        2289        1171        1179 1
        2290        1171        1628 1
        2291        1171        1172 1
        2292        1172        1628 1
        2293        1172        1173 1
        2294        1173        1174 1
        2295        1173        1176 1
        2296        1173        1180 1
        2297        1174        1175 1
        2298        1174        1176 1
        2299        1174        1370 1
        2300        1175        1176 1
        2301        1176        1177 1
        2302        1176        1628 1
        2303        1177        1178 1
        2304        1178        1179 1
        2305        1178        1184 1
        2306        1178        1185 1
        2307        1178        1188 1
        2308        1178        1629 1
        2309        1179        1180 1
        2310        1179        1181 1
        2311        1180        1181 1
        2312        1180        1183 1
        2313        1180        1184 1
        2314        1180        1185 1
        2315        1180        1302 1
        2316        1181        1182 1
        2317        1182        1185 1
        2318        1182        1187 1
        2319        1182        1986 1
        2320        1182        1183 1
        2321        1183        1184 1
        2322        1183        1185 1
        2323        1183        1640 1
        2324        1183        1644 1
        2325        1184        1185 1
        2326        1185        1186 1
        2327        1185        1206 1
        2328        1185        1208 1
        2329        1186        1187 1
        2330        1187        1188 1
        2331        1187        1189 1
        2332        1188        1189 1
        2333        1189        1190 1
        2334        1190        1191 1
        2335        1190        1202 1
        2336        1190        1359 1
        2337        1190        1569 1
        2338        1191        1347 1
        2339        1191        1348 1
        2340        1191        1192 1
        2341        1192        1200 1
        2342        1192        1332 1
        2343        1192        1193 1
        2344        1193        1194 1
        2345        1193        1247 1
        2346        1194        1195 1
        2347        1195        1196 1
        2348        1195        1199 1
        2349        1195        1202 1
        2350        1195        1206 1
        2351        1196        1197 1
        2352        1197        1198 1
        2353        1198        1199 1
        2354        1198        1209 1
        2355        1198        1263 1
        2356        1199        1200 1
        2357        1200        1201 1
        2358        1200        1344 1
        2359        1201        1202 1
        2360        1202        1206 1
        2361        1202        1203 1
        2362        1203        1204 1
        2363        1203        1206 1
        2364        1204        1205 1
        2365        1205        1206 1
        2366        1206        1207 1
        2367        1206        1220 1
        2368        1207        1208 1
        2369        1208        1209 1
        2370        1209        1210 1
        2371        1210        1211 1
        2372        1210        1215 1
        2373        1211        1212 1
        2374        1211        1213 1
        2375        1211        1232 1
        2376        1212        1213 1
        2377        1213        1214 1
        2378        1214        1215 1
        2379        1214        1218 1
        2380        1214        1225 1
        2381        1214        1310 1
        2382        1215        1216 1
        2383        1216        1217 1
        2384        1216        1219 1
        2385        1217        1218 1
        2386        1217        1220 1
        2387        1218        1219 1
        2388        1218        1221 1
        2389        1218        1224 1
        2390        1218        1220 1
        2391        1219        1220 1
        2392        1219        1228 1
        2393        1220        1221 1
        2394        1220        2054 1
        2395        1221        1222 1
        2396        1222        1223 1
        2397        1223        1224 1
        2398        1224        1225 1
        2399        1224        1228 1
        2400        1224        1229 1
        2401        1225        1226 1
        2402        1226        1227 1
        2403        1227        1228 1
        2404        1228        1229 1
        2405        1229        1230 1
        2406        1230        1231 1
        2407        1230        1233 1
        2408        1231        1232 1
        2409        1232        1233 1
        2410        1232        1234 1
        2411        1232        1302 1
        2412        1233        1234 1
        2413        1234        1235 1
        2414        1235        1236 1
        2415        1235        1238 1
        2416        1236        1237 1
        2417        1236        1238 1
        2418        1237        1238 1
        2419        1238        1245 1
        2420        1238        1256 1
        2421        1238        1239 1
        2422        1239        1240 1
        2423        1239        1241 1
        2424        1239        1244 1
        2425        1239        1245 1
        2426        1240        1241 1
        2427        1240        1244 1
        2428        1240        1256 1
        2429        1241        1242 1
        2430        1242        1339 1
        2431        1242        1243 1
        2432        1243        1796 1
        2433        1243        1244 1
        2434        1244        1245 1
        2435        1245        1246 1
        2436        1246        1247 1
        2437        1246        1563 1
        2438        1247        1248 1
        2439        1247        1320 1
        2440        1248        1249 1
        2441        1248        1250 1
        2442        1249        1250 1
        2443        1250        1251 1
        2444        1250        1774 1
        2445        1251        1252 1
        2446        1252        1253 1
        2447        1252        1256 1
        2448        1252        1305 1
        2449        1252        1326 1
        2450        1252        1949 1
        2451        1253        1255 1
        2452        1253        1256 1
        2453        1253        1262 1
        2454        1253        1299 1
        2455        1253        1326 1
        2456        1253        1359 1
        2457        1253        1965 1
        2458        1253        1254 1
        2459        1254        1255 1
        2460        1254        1950 1
        2461        1254        1308 1
        2462        1255        1256 1
        2463        1255        1257 1
        2464        1255        1275 1
        2465        1255        1296 1
        2466        1256        1257 1
        2467        1256        1297 1
        2468        1256        1301 1
        2469        1257        1259 1
        2470        1257        1258 1
        2471        1258        1301 1
        2472        1258        1259 1
        2473        1259        1260 1
        2474        1259        1266 1
        2475        1259        1301 1
        2476        1259        1308 1
        2477        1260        1261 1
        2478        1260        1262 1
        2479        1261        1262 1
        2480        1262        1263 1
        2481        1262        1264 1
        2482        1262        1576 1
        2483        1263        1264 1
        2484        1264        1265 1
        2485        1264        1279 1
        2486        1264        1301 1
        2487        1264        1308 1
        2488        1264        1365 1
        2489        1265        1266 1
        2490        1266        1267 1
        2491        1267        1268 1
        2492        1268        1269 1
        2493        1268        1277 1
        2494        1269        1270 1
        2495        1269        1278 1
        2496        1270        1271 1
        2497        1270        1287 1
        2498        1271        1272 1
        2499        1271        1274 1
        2500        1272        1273 1
        2501        1272        1779 1
        2502        1273        1274 1
        2503        1274        1275 1
        2504        1275        1276 1
        2505        1275        1304 1
        2506        1275        1313 1
        2507        1275        1859 1
        2508        1276        1278 1
        2509        1276        1304 1
        2510        1276        1859 1
        2511        1276        1277 1
        2512        1277        1278 1
        2513        1278        1279 1
        2514        1278        1658 1
        2515        1279        1280 1
        2516        1280        1281 1
        2517        1280        1282 1
        2518        1280        1284 1
        2519        1281        1282 1
        2520        1281        1287 1
        2521        1282        1283 1
        2522        1282        1285 1
        2523        1282        1287 1
        2524        1282        1289 1
        2525        1282        1291 1
        2526        1282        1292 1
        2527        1283        1284 1
        2528        1284        1286 1
        2529        1284        1289 1
        2530        1284        1285 1
        2531        1285        1288 1
        2532        1285        1289 1
        2533        1285        1294 1
        2534        1285        1299 1
        2535        1285        1286 1
        2536        1286        1288 1
        2537        1286        1287 1
        2538        1287        1288 1
        2539        1287        1289 1
        2540        1287        1290 1
        2541        1287        1291 1
        2542        1288        1289 1
        2543        1288        1292 1
        2544        1289        1290 1
        2545        1290        1291 1
        2546        1291        1292 1
        2547        1292        1293 1
        2548        1292        1300 1
        2549        1293        1294 1
        2550        1293        1847 1
        2551        1294        1295 1
        2552        1294        1348 1
        2553        1295        1296 1
        2554        1295        1301 1
        2555        1296        1297 1
        2556        1296        1298 1
        2557        1296        1851 1
        2558        1296        1854 1
        2559        1297        1298 1
        2560        1297        1299 1
        2561        1297        1892 1
        2562        1298        1299 1
        2563        1299        1300 1
        2564        1299        1319 1
        2565        1300        1301 1
        2566        1301        1302 1
        2567        1301        1308 1
        2568        1302        1303 1
        2569        1302        1304 1
        2570        1303        1304 1
        2571        1304        1305 1
        2572        1305        1306 1
        2573        1305        1309 1
        2574        1305        1357 1
        2575        1306        1307 1
        2576        1307        1308 1
        2577        1307        1619 1
        2578        1308        1312 1
        2579        1308        1309 1
        2580        1309        1310 1
        2581        1310        1311 1
        2582        1311        1312 1
        2583        1312        1313 1
        2584        1312        1314 1
        2585        1312        1315 1
        2586        1313        1314 1
        2587        1313        1315 1
        2588        1314        1315 1
        2589        1315        1316 1
        2590        1315        1317 1
        2591        1315        1318 1
        2592        1315        1365 1
        2593        1316        1317 1
        2594        1317        1318 1
        2595        1317        1625 1
        2596        1317        1904 1
        2597        1317        1624 1
        2598        1318        1319 1
        2599        1319        1320 1
        2600        1320        1321 1
        2601        1321        1322 1
        2602        1322        1325 1
        2603        1322        1323 1
        2604        1323        1324 1
        2605        1324        1325 1
        2606        1325        1326 1
        2607        1325        1328 1
        2608        1325        1957 1
        2609        1326        1413 1
        2610        1326        1327 1
        2611        1327        1328 1
        2612        1328        1329 1
        2613        1328        1330 1
        2614        1328        1363 1
        2615        1329        1330 1
        2616        1330        1331 1
        2617        1330        1332 1
        2618        1330        1343 1
        2619        1331        1332 1
        2620        1332        1333 1
        2621        1332        1335 1
        2622        1333        1334 1
        2623        1333        1336 1
        2624        1333        1337 1
        2625        1334        1335 1
        2626        1334        1338 1
        2627        1335        1336 1
        2628        1336        1337 1
        2629        1336        1343 1
        2630        1337        1338 1
        2631        1338        1339 1
        2632        1338        1342 1
        2633        1338        1344 1
        2634        1339        1340 1
        2635        1340        1341 1
        2636        1340        1373 1
        2637        1340        1342 1
        2638        1341        1342 1
        2639        1342        1343 1
        2640        1342        1344 1
        2641        1342        1373 1
        2642        1343        1344 1
        2643        1344        1345 1
        2644        1345        1346 1
        2645        1346        1347 1
        2646        1347        1348 1
        2647        1347        1881 1
        2648        1348        1349 1
        2649        1349        1350 1
        2650        1350        1351 1
        2651        1351        1352 1
        2652        1352        1353 1
        2653        1352        1491 1
        2654        1353        1354 1
        2655        1353        1355 1
        2656        1354        1355 1
        2657        1355        1356 1
        2658        1355        1467 1
        2659        1356        1357 1
        2660        1357        1358 1
        2661        1358        1359 1
        2662        1359        1360 1
        2663        1359        1377 1
        2664        1360        1361 1
        2665        1360        1866 1
        2666        1360        1959 1
        2667        1361        1362 1
        2668        1361        1364 1
        2669        1361        1365 1
        2670        1362        1363 1
        2671        1362        1961 1
        2672        1363        1364 1
        2673        1364        1365 1
        2674        1365        1366 1
        2675        1366        1367 1
        2676        1367        1368 1
        2677        1367        1656 1
        2678        1368        1369 1
        2679        1368        1400 1
        2680        1369        1370 1
        2681        1369        1372 1
        2682        1369        1473 1
        2683        1370        1371 1
        2684        1371        1372 1
        2685        1372        1373 1
        2686        1372        1535 1
        2687        1373        1374 1
        2688        1373        1376 1
        2689        1373        1383 1
        2690        1374        1375 1
        2691        1374        1390 1
        2692        1375        1376 1
        2693        1375        1377 1
        2694        1376        1377 1
        2695        1376        1380 1
        2696        1377        1378 1
        2697        1377        1380 1
        2698        1378        1379 1
        2699        1379        1380 1
        2700        1380        1381 1
        2701        1381        1382 1
        2702        1381        1384 1
        2703        1381        1390 1
        2704        1382        1383 1
        2705        1383        1384 1
        2706        1383        1584 1
        2707        1384        1385 1
        2708        1385        1386 1
        2709        1386        1387 1
        2710        1386        1540 1
        2711        1386        1395 1
        2712        1387        1388 1
        2713        1387        1392 1
        2714        1387        1399 1
        2715        1388        1389 1
        2716        1389        1397 1
        2717        1389        1390 1
        2718        1390        1391 1
        2719        1391        1392 1
        2720        1392        1393 1
        2721        1393        1394 1
        2722        1394        1395 1
        2723        1395        1396 1
        2724        1396        1397 1
        2725        1396        2004 1
        2726        1397        1398 1
        2727        1397        1400 1
        2728        1397        1408 1
        2729        1397        2004 1
        2730        1398        1399 1
        2731        1398        1400 1
        2732        1398        1407 1
        2733        1399        1400 1
        2734        1400        1401 1
        2735        1401        1402 1
        2736        1402        1403 1
        2737        1403        1405 1
        2738        1403        1551 1
        2739        1403        1404 1
        2740        1404        1405 1
        2741        1405        1406 1
        2742        1405        1408 1
        2743        1406        1407 1
        2744        1407        1408 1
        2745        1408        1409 1
        2746        1408        1410 1
        2747        1408        2004 1
        2748        1408        2122 1
        2749        1409        1410 1
        2750        1410        1411 1
        2751        1411        1412 1
        2752        1412        1413 1
        2753        1413        1414 1
        2754        1413        1422 1
        2755        1414        1415 1
        2756        1414        1442 1
        2757        1415        1416 1
        2758        1416        1417 1
        2759        1417        1418 1
        2760        1417        1422 1
        2761        1418        1419 1
        2762        1419        1420 1
        2763        1420        1421 1
        2764        1421        1422 1
        2765        1421        1431 1
        2766        1421        1517 1
        2767        1422        1423 1
        2768        1422        1438 1
        2769        1422        1512 1
        2770        1422        1919 1
        2771        1422        1429 1
        2772        1423        1424 1
        2773        1423        1795 1
        2774        1424        1425 1
        2775        1425        1426 1
        2776        1426        1427 1
        2777        1426        1428 1
        2778        1426        1438 1
        2779        1426        1792 1
        2780        1427        1441 1
        2781        1427        1507 1
        2782        1427        1514 1
        2783        1427        1428 1
        2784        1428        1429 1
        2785        1429        1430 1
        2786        1430        1431 1
        2787        1430        1434 1
        2788        1430        1441 1
        2789        1431        1432 1
        2790        1431        1474 1
        2791        1431        1440 1
        2792        1432        1433 1
        2793        1432        1435 1
        2794        1433        1434 1
        2795        1433        1830 1
        2796        1434        1435 1
        2797        1435        1436 1
        2798        1435        1439 1
        2799        1436        1444 1
        2800        1436        1437 1
        2801        1437        1439 1
        2802        1437        1438 1
        2803        1438        1439 1
        2804        1438        1486 1
        2805        1439        1440 1
        2806        1439        1442 1
        2807        1439        1444 1
        2808        1440        1441 1
        2809        1441        1442 1
        2810        1441        1444 1
        2811        1442        1443 1
        2812        1442        1451 1
        2813        1443        1444 1
        2814        1444        1445 1
        2815        1444        1456 1
        2816        1444        1457 1
        2817        1445        1446 1
        2818        1446        1447 1
        2819        1447        1448 1
        2820        1447        1452 1
        2821        1448        1449 1
        2822        1449        1450 1
        2823        1449        1451 1
        2824        1449        1454 1
        2825        1449        1456 1
        2826        1450        1451 1
        2827        1450        1456 1
        2828        1450        1483 1
        2829        1450        1744 1
        2830        1450        1819 1
        2831        1451        1453 1
        2832        1451        1454 1
        2833        1451        1455 1
        2834        1451        1456 1
        2835        1451        1457 1
        2836        1451        1581 1
        2837        1451        1452 1
        2838        1452        1456 1
        2839        1452        1458 1
        2840        1452        1453 1
        2841        1453        1454 1
        2842        1453        1458 1
        2843        1453        1744 1
        2844        1454        1455 1
        2845        1454        1460 1
        2846        1454        1635 1
        2847        1455        1456 1
        2848        1455        1462 1
        2849        1455        1583 1
        2850        1456        1457 1
        2851        1456        1462 1
        2852        1456        1463 1
        2853        1456        1866 1
        2854        1457        1458 1
        2855        1457        1461 1
        2856        1458        1466 1
        2857        1458        1459 1
        2858        1459        1460 1
        2859        1460        1461 1
        2860        1460        1463 1
        2861        1461        1462 1
        2862        1462        1463 1
        2863        1463        1465 1
        2864        1463        1467 1
        2865        1463        1464 1
        2866        1464        1465 1
        2867        1465        1466 1
        2868        1465        1467 1
        2869        1466        1467 1
        2870        1466        1469 1
        2871        1466        1473 1
        2872        1467        1468 1
        2873        1467        1490 1
        2874        1468        1469 1
        2875        1469        1470 1
        2876        1470        1471 1
        2877        1471        1472 1
        2878        1472        1473 1
        2879        1473        1474 1
        2880        1473        1488 1
        2881        1474        1475 1
        2882        1475        1476 1
        2883        1475        1609 1
        2884        1476        1477 1
        2885        1477        1478 1
        2886        1478        1479 1
        2887        1478        1481 1
        2888        1478        1518 1
        2889        1479        1480 1
        2890        1479        1481 1
        2891        1480        1481 1
        2892        1480        1603 1
        2893        1481        1482 1
        2894        1481        1484 1
        2895        1482        1483 1
        2896        1483        1484 1
        2897        1484        1486 1
        2898        1484        1548 1
        2899        1484        1485 1
        2900        1485        1486 1
        2901        1485        1489 1
        2902        1485        1502 1
        2903        1486        1487 1
        2904        1486        1548 1
        2905        1487        1488 1
        2906        1487        1551 1
        2907        1488        1489 1
        2908        1489        1490 1
        2909        1490        1493 1
        2910        1490        1491 1
        2911        1491        1492 1
        2912        1491        1496 1
        2913        1492        1545 1
        2914        1492        1493 1
        2915        1493        1494 1
        2916        1494        1495 1
        2917        1494        1508 1
        2918        1495        1496 1
        2919        1496        1497 1
        2920        1497        1499 1
        2921        1497        1498 1
        2922        1498        1499 1
        2923        1498        1500 1
        2924        1499        1500 1
        2925        1500        1501 1
        2926        1501        1502 1
        2927        1502        1503 1
        2928        1503        1516 1
        2929        1503        1504 1
        2930        1504        1505 1
        2931        1505        1506 1
        2932        1505        1511 1
        2933        1506        1507 1
        2934        1507        1508 1
        2935        1507        1536 1
        2936        1508        1509 1
        2937        1508        1512 1
        2938        1508        1514 1
        2939        1508        1527 1
        2940        1509        1510 1
        2941        1509        1525 1
        2942        1510        1511 1
        2943        1510        1515 1
        2944        1510        1536 1
        2945        1511        1512 1
        2946        1511        1514 1
        2947        1512        1513 1
        2948        1512        1514 1
        2949        1512        1515 1
        2950        1512        1516 1
        2951        1513        1514 1
        2952        1514        1515 1
        2953        1515        1516 1
        2954        1516        1517 1
        2955        1517        1518 1
        2956        1518        1519 1
        2957        1519        1520 1
        2958        1520        1521 1
        2959        1521        1522 1
        2960        1522        1542 1
        2961        1522        1523 1
        2962        1523        1526 1
        2963        1523        2103 1
        2964        1523        2111 1
        2965        1523        1524 1
        2966        1524        1525 1
        2967        1525        1526 1
        2968        1525        1528 1
        2969        1526        1527 1
        2970        1526        1528 1
        2971        1527        1528 1
        2972        1527        1559 1
        2973        1528        1529 1
        2974        1529        1530 1
        2975        1530        1531 1
        2976        1530        1767 1
        2977        1531        1532 1
        2978        1532        1533 1
        2979        1533        1534 1
        2980        1533        1537 1
        2981        1534        1535 1
        2982        1535        1536 1
        2983        1535        1559 1
        2984        1536        1538 1
        2985        1536        1539 1
        2986        1536        1551 1
        2987        1536        1537 1
        2988        1537        1538 1
        2989        1538        1539 1
        2990        1539        1540 1
        2991        1540        1541 1
        2992        1541        1547 1
        2993        1541        1542 1
        2994        1542        1543 1
        2995        1542        1550 1
        2996        1543        1544 1
        2997        1544        1545 1
        2998        1545        1546 1
        2999        1546        1547 1
        3000        1547        1548 1
        3001        1548        1549 1
        3002        1548        1554 1
        3003        1548        2109 1
        3004        1549        1550 1
        3005        1549        1553 1
        3006        1550        1551 1
        3007        1551        1552 1
        3008        1552        1553 1
        3009        1552        1555 1
        3010        1553        1554 1
        3011        1554        1555 1
        3012        1555        1556 1
        3013        1556        1557 1
        3014        1557        1558 1
        3015        1557        1559 1
        3016        1558        1559 1
        3017        1559        1560 1
        3018        1559        1561 1
        3019        1560        1561 1
        3020        1560        1564 1
        3021        1561        1562 1
        3022        1562        1623 1
        3023        1562        1563 1
        3024        1563        1564 1
        3025        1564        1565 1
        3026        1564        1617 1
        3027        1565        1566 1
        3028        1566        1567 1
        3029        1567        1568 1
        3030        1567        1579 1
        3031        1568        1569 1
        3032        1569        1570 1
        3033        1569        1734 1
        3034        1570        1571 1
        3035        1570        1573 1
        3036        1570        1649 1
        3037        1571        1572 1
        3038        1572        1573 1
        3039        1573        1574 1
        3040        1573        1703 1
        3041        1573        1704 1
        3042        1574        1575 1
        3043        1574        1578 1
        3044        1574        1648 1
        3045        1574        1651 1
        3046        1574        1703 1
        3047        1575        1576 1
        3048        1576        1577 1
        3049        1576        1649 1
        3050        1576        1759 1
        3051        1576        1839 1
        3052        1577        1580 1
        3053        1577        1582 1
        3054        1577        1578 1
        3055        1578        1695 1
        3056        1578        1853 1
        3057        1578        1579 1
        3058        1579        1580 1
        3059        1579        1695 1
        3060        1580        1581 1
        3061        1580        1626 1
        3062        1581        1582 1
        3063        1581        1583 1
        3064        1582        1583 1
        3065        1582        1703 1
        3066        1583        1584 1
        3067        1583        1652 1
        3068        1584        1585 1
        3069        1584        1586 1
        3070        1585        1586 1
        3071        1586        1587 1
        3072        1587        1588 1
        3073        1588        1589 1
        3074        1588        1615 1
        3075        1589        1590 1
        3076        1590        1591 1
        3077        1591        1592 1
        3078        1592        1593 1
        3079        1593        1594 1
        3080        1594        1595 1
        3081        1594        1741 1
        3082        1595        1596 1
        3083        1595        1598 1
        3084        1595        1600 1
        3085        1596        1597 1
        3086        1596        1598 1
        3087        1597        1603 1
        3088        1597        1604 1
        3089        1597        1598 1
        3090        1598        2101 1
        3091        1598        1599 1
        3092        1599        1600 1
        3093        1599        1604 1
        3094        1600        1601 1
        3095        1601        1602 1
        3096        1602        1603 1
        3097        1602        1609 1
        3098        1602        1612 1
        3099        1603        1604 1
        3100        1603        1609 1
        3101        1604        1605 1
        3102        1605        1606 1
        3103        1606        1610 1
        3104        1606        1615 1
        3105        1606        1621 1
        3106        1606        1832 1
        3107        1606        1607 1
        3108        1607        1608 1
        3109        1607        1609 1
        3110        1607        1612 1
        3111        1607        1610 1
        3112        1608        1609 1
        3113        1609        1610 1
        3114        1609        1614 1
        3115        1609        1953 1
        3116        1610        1611 1
        3117        1611        1953 1
        3118        1611        1612 1
        3119        1612        1614 1
        3120        1612        1634 1
        3121        1612        1613 1
        3122        1613        1614 1
        3123        1613        1615 1
        3124        1613        1635 1
        3125        1614        1615 1
        3126        1614        1634 1
        3127        1614        1650 1
        3128        1614        1694 1
        3129        1615        1616 1
        3130        1615        1649 1
        3131        1616        1617 1
        3132        1616        1750 1
        3133        1616        2146 1
        3134        1617        1618 1
        3135        1618        1619 1
        3136        1618        1642 1
        3137        1619        1620 1
        3138        1619        1623 1
        3139        1619        1627 1
        3140        1620        1621 1
        3141        1621        1622 1
        3142        1622        1623 1
        3143        1622        1625 1
        3144        1623        1624 1
        3145        1623        1649 1
        3146        1624        1625 1
        3147        1624        1626 1
        3148        1624        1631 1
        3149        1624        1646 1
        3150        1625        1626 1
        3151        1626        1627 1
        3152        1626        1630 1
        3153        1627        1628 1
        3154        1627        1632 1
        3155        1628        1629 1
        3156        1629        1630 1
        3157        1630        1631 1
        3158        1630        1644 1
        3159        1630        1645 1
        3160        1630        1648 1
        3161        1630        1762 1
        3162        1630        1956 1
        3163        1631        1632 1
        3164        1632        1633 1
        3165        1632        2229 1
        3166        1632        1643 1
        3167        1633        1634 1
        3168        1633        1643 1
        3169        1634        1635 1
        3170        1634        1639 1
        3171        1634        1717 1
        3172        1635        1636 1
        3173        1635        1655 1
        3174        1635        1642 1
        3175        1636        1637 1
        3176        1636        1638 1
        3177        1636        1641 1
        3178        1637        1638 1
        3179        1637        1648 1
        3180        1638        1640 1
        3181        1638        1641 1
        3182        1638        1639 1
        3183        1639        1640 1
        3184        1640        1641 1
        3185        1640        1643 1
        3186        1641        1642 1
        3187        1641        1644 1
        3188        1641        1703 1
        3189        1641        1722 1
        3190        1642        1643 1
        3191        1643        1644 1
        3192        1644        1645 1
        3193        1644        1646 1
        3194        1645        1646 1
        3195        1645        2229 1
        3196        1646        1647 1
        3197        1646        1662 1
        3198        1647        1648 1
        3199        1647        1696 1
        3200        1648        1649 1
        3201        1649        1650 1
        3202        1649        1655 1
        3203        1650        1651 1
        3204        1651        1652 1
        3205        1652        1653 1
        3206        1653        1654 1
        3207        1654        1655 1
        3208        1655        1656 1
        3209        1656        1660 1
        3210        1656        1657 1
        3211        1657        1658 1
        3212        1658        1659 1
        3213        1659        1660 1
        3214        1659        1661 1
        3215        1659        1664 1
        3216        1660        1661 1
        3217        1661        1662 1
        3218        1662        1663 1
        3219        1663        1664 1
        3220        1664        1665 1
        3221        1665        1666 1
        3222        1666        1667 1
        3223        1666        1670 1
        3224        1667        1668 1
        3225        1668        1874 1
        3226        1668        1669 1
        3227        1669        1670 1
        3228        1669        1671 1
        3229        1670        1671 1
        3230        1671        1672 1
        3231        1672        1674 1
        3232        1672        1673 1
        3233        1673        1674 1
        3234        1674        1675 1
        3235        1675        1676 1
        3236        1676        1677 1
        3237        1677        1678 1
        3238        1677        1681 1
        3239        1677        1682 1
        3240        1677        1695 1
        3241        1678        1679 1
        3242        1678        1697 1
        3243        1679        1680 1
        3244        1680        1681 1
        3245        1680        1695 1
        3246        1681        1684 1
        3247        1681        1682 1
        3248        1682        1683 1
        3249        1683        1684 1
        3250        1684        1685 1
        3251        1685        1686 1
        3252        1686        1690 1
        3253        1686        1687 1
        3254        1687        1688 1
        3255        1688        1689 1
        3256        1688        1693 1
        3257        1688        1695 1
        3258        1689        1690 1
        3259        1690        1691 1
        3260        1690        1692 1
        3261        1690        1696 1
        3262        1690        1731 1
        3263        1691        1692 1
        3264        1691        1726 1
        3265        1691        1837 1
        3266        1692        1693 1
        3267        1693        1694 1
        3268        1693        1732 1
        3269        1694        1695 1
        3270        1695        1697 1
        3271        1695        1698 1
        3272        1695        1923 1
        3273        1695        1696 1
        3274        1696        1698 1
        3275        1696        1699 1
        3276        1696        1697 1
        3277        1696        1702 1
        3278        1696        1701 1
        3279        1697        1698 1
        3280        1697        1699 1
        3281        1697        1923 1
        3282        1697        2033 1
        3283        1698        1699 1
        3284        1699        1700 1
        3285        1700        1701 1
        3286        1701        1702 1
        3287        1701        1703 1
        3288        1701        1707 1
        3289        1702        1703 1
        3290        1703        1704 1
        3291        1704        1761 1
        3292        1704        1705 1
        3293        1705        1706 1
        3294        1706        1707 1
        3295        1707        1708 1
        3296        1707        1709 1
        3297        1708        1709 1
        3298        1708        1718 1
        3299        1709        1711 1
        3300        1709        1710 1
        3301        1710        1711 1
        3302        1711        1712 1
        3303        1712        1713 1
        3304        1713        1714 1
        3305        1714        1715 1
        3306        1715        1716 1
        3307        1715        1727 1
        3308        1716        1726 1
        3309        1716        1731 1
        3310        1716        1717 1
        3311        1717        1724 1
        3312        1717        1739 1
        3313        1717        1718 1
        3314        1718        1719 1
        3315        1718        1722 1
        3316        1718        1807 1
        3317        1719        1720 1
        3318        1719        1721 1
        3319        1720        1721 1
        3320        1720        1722 1
        3321        1721        1722 1
        3322        1721        1731 1
        3323        1721        1733 1
        3324        1722        1723 1
        3325        1722        1728 1
        3326        1722        1731 1
        3327        1723        1724 1
        3328        1723        1725 1
        3329        1723        1733 1
        3330        1724        1725 1
        3331        1724        1726 1
        3332        1725        1726 1
        3333        1726        1727 1
        3334        1727        1728 1
        3335        1727        1729 1
        3336        1728        1729 1
        3337        1728        1739 1
        3338        1729        1730 1
        3339        1730        1731 1
        3340        1731        1732 1
        3341        1732        1733 1
        3342        1733        1734 1
        3343        1734        1735 1
        3344        1735        1738 1
        3345        1735        1736 1
        3346        1736        1737 1
        3347        1737        1738 1
        3348        1738        1739 1
        3349        1738        1759 1
        3350        1739        1740 1
        3351        1740        1741 1
        3352        1741        1742 1
        3353        1742        1743 1
        3354        1742        1744 1
        3355        1742        1745 1
        3356        1743        1744 1
        3357        1743        1750 1
        3358        1744        1745 1
        3359        1745        1746 1
        3360        1745        1747 1
        3361        1746        1747 1
        3362        1746        1748 1
        3363        1747        1748 1
        3364        1748        1749 1
        3365        1749        1750 1
        3366        1749        1829 1
        3367        1750        1751 1
        3368        1751        1752 1
        3369        1752        1753 1
        3370        1753        1754 1
        3371        1754        1755 1
        3372        1755        1756 1
        3373        1756        1757 1
        3374        1757        1768 1
        3375        1757        1758 1
        3376        1758        1841 1
        3377        1758        1759 1
        3378        1759        1760 1
        3379        1760        1761 1
        3380        1761        1762 1
        3381        1762        1763 1
        3382        1763        1764 1
        3383        1763        1769 1
        3384        1763        1770 1
        3385        1764        1765 1
        3386        1764        1769 1
        3387        1765        1766 1
        3388        1766        1767 1
        3389        1767        1768 1
        3390        1768        1769 1
        3391        1769        1770 1
        3392        1770        1771 1
        3393        1771        1772 1
        3394        1772        1773 1
        3395        1773        1774 1
        3396        1774        1775 1
        3397        1775        1776 1
        3398        1776        1777 1
        3399        1777        1778 1
        3400        1778        1779 1
        3401        1779        1780 1
        3402        1779        1793 1
        3403        1780        1781 1
        3404        1781        1782 1
        3405        1781        1792 1
        3406        1781        1794 1
        3407        1781        1914 1
        3408        1782        1783 1
        3409        1782        1789 1
        3410        1782        1790 1
        3411        1782        1836 1
        3412        1783        1784 1
        3413        1783        1786 1
        3414        1783        1788 1
        3415        1783        1791 1
        3416        1783        1793 1
        3417        1783        1794 1
        3418        1783        1795 1
        3419        1784        1785 1
        3420        1785        1789 1
        3421        1785        1786 1
        3422        1785        1802 1
        3423        1785        1795 1
        3424        1786        1792 1
        3425        1786        1794 1
        3426        1786        1800 1
        3427        1786        1787 1
        3428        1787        1788 1
        3429        1787        1789 1
        3430        1787        1995 1
        3431        1787        1805 1
        3432        1788        1789 1
        3433        1789        1790 1
        3434        1789        1792 1
        3435        1789        1878 1
        3436        1790        1791 1
        3437        1791        1793 1
        3438        1791        1794 1
        3439        1791        1792 1
        3440        1792        1793 1
        3441        1793        1794 1
        3442        1794        1795 1
        3443        1794        1870 1
        3444        1794        1964 1
        3445        1795        1796 1
        3446        1796        1797 1
        3447        1797        1798 1
        3448        1798        1799 1
        3449        1798        1802 1
        3450        1799        1800 1
        3451        1799        1801 1
        3452        1799        1812 1
        3453        1800        1801 1
        3454        1800        1812 1
        3455        1801        1802 1
        3456        1801        1809 1
        3457        1802        1803 1
        3458        1802        1807 1
        3459        1803        1804 1
        3460        1803        1806 1
        3461        1804        1805 1
        3462        1805        1806 1
        3463        1806        1807 1
        3464        1807        1808 1
        3465        1808        1809 1
        3466        1808        1810 1
        3467        1809        1810 1
        3468        1810        1811 1
        3469        1811        1812 1
        3470        1812        1813 1
        3471        1813        1816 1
        3472        1813        1950 1
        3473        1813        1814 1
        3474        1814        1881 1
        3475        1814        1815 1
        3476        1815        1816 1
        3477        1815        1818 1
        3478        1816        1817 1
        3479        1817        1818 1
        3480        1818        1819 1
        3481        1818        1841 1
        3482        1819        1820 1
        3483        1819        1822 1
        3484        1820        1821 1
        3485        1821        1822 1
        3486        1822        1823 1
        3487        1822        1824 1
        3488        1823        1824 1
        3489        1824        1825 1
        3490        1825        1826 1
        3491        1826        1827 1
        3492        1827        1828 1
        3493        1828        1829 1
        3494        1829        1837 1
        3495        1829        1830 1
        3496        1830        1831 1
        3497        1831        1832 1
        3498        1832        1833 1
        3499        1832        1834 1
        3500        1832        1859 1
        3501        1833        1859 1
        3502        1833        1834 1
        3503        1834        1835 1
        3504        1835        1836 1
        3505        1836        1837 1
        3506        1837        1838 1
        3507        1838        1839 1
        3508        1838        1869 1
        3509        1838        1955 1
        3510        1839        1840 1
        3511        1840        1841 1
        3512        1841        1842 1
        3513        1841        1843 1
        3514        1842        1843 1
        3515        1842        1865 1
        3516        1843        1844 1
        3517        1844        1845 1
        3518        1844        1851 1
        3519        1845        1846 1
        3520        1846        1847 1
        3521        1846        1851 1
        3522        1847        1848 1
        3523        1848        1849 1
        3524        1849        1850 1
        3525        1850        1851 1
        3526        1850        1852 1
        3527        1850        1857 1
        3528        1851        1852 1
        3529        1851        1901 1
        3530        1852        1853 1
        3531        1852        1854 1
        3532        1853        1854 1
        3533        1854        1856 1
        3534        1854        1857 1
        3535        1854        1855 1
        3536        1855        1856 1
        3537        1856        1857 1
        3538        1857        1858 1
        3539        1857        1871 1
        3540        1857        1874 1
        3541        1858        1859 1
        3542        1858        1867 1
        3543        1859        1860 1
        3544        1859        1862 1
        3545        1860        1861 1
        3546        1860        1869 1
        3547        1861        1862 1
        3548        1862        1863 1
        3549        1863        1864 1
        3550        1863        1880 1
        3551        1864        1865 1
        3552        1865        1866 1
        3553        1866        1867 1
        3554        1867        1868 1
        3555        1868        1869 1
        3556        1868        1871 1
        3557        1869        1870 1
        3558        1870        1871 1
        3559        1871        1872 1
        3560        1872        1873 1
        3561        1873        1874 1
        3562        1874        1876 1
        3563        1874        1875 1
        3564        1875        1876 1
        3565        1876        2032 1
        3566        1876        1877 1
        3567        1877        1878 1
        3568        1878        1879 1
        3569        1879        1880 1
        3570        1879        1887 1
        3571        1880        1881 1
        3572        1881        1882 1
        3573        1881        1883 1
        3574        1881        1885 1
        3575        1881        1918 1
        3576        1882        1883 1
        3577        1883        1884 1
        3578        1884        1885 1
        3579        1885        1886 1
        3580        1886        1887 1
        3581        1887        1889 1
        3582        1887        1888 1
        3583        1888        1889 1
        3584        1889        1890 1
        3585        1889        1891 1
        3586        1890        1891 1
        3587        1891        1892 1
        3588        1891        1898 1
        3589        1891        1900 1
        3590        1892        1893 1
        3591        1892        1901 1
        3592        1893        1894 1
        3593        1893        1901 1
        3594        1894        1895 1
        3595        1895        1896 1
        3596        1895        1897 1
        3597        1896        1897 1
        3598        1897        1901 1
        3599        1897        1912 1
        3600        1897        1898 1
        3601        1898        1899 1
        3602        1898        1901 1
        3603        1898        1911 1
        3604        1898        1921 1
        3605        1899        1900 1
        3606        1899        1902 1
        3607        1900        1901 1
        3608        1901        1902 1
        3609        1901        1903 1
        3610        1902        1903 1
        3611        1903        1904 1
        3612        1904        1905 1
        3613        1905        1906 1
        3614        1906        1907 1
        3615        1907        1908 1
        3616        1907        1917 1
        3617        1908        1909 1
        3618        1909        1910 1
        3619        1909        1912 1
        3620        1910        1913 1
        3621        1910        1911 1
        3622        1911        1912 1
        3623        1912        1913 1
        3624        1913        1914 1
        3625        1914        1915 1
        3626        1914        1946 1
        3627        1915        1916 1
        3628        1916        1926 1
        3629        1916        1917 1
        3630        1917        1918 1
        3631        1918        1919 1
        3632        1919        1920 1
        3633        1920        1921 1
        3634        1920        1929 1
        3635        1921        1922 1
        3636        1921        1923 1
        3637        1922        1923 1
        3638        1922        1929 1
        3639        1922        1937 1
        3640        1923        1924 1
        3641        1924        1925 1
        3642        1925        1926 1
        3643        1925        1927 1
        3644        1925        1928 1
        3645        1926        1927 1
        3646        1926        1928 1
        3647        1926        1930 1
        3648        1927        1928 1
        3649        1928        1929 1
        3650        1929        1930 1
        3651        1930        1931 1
        3652        1930        1934 1
        3653        1931        1932 1
        3654        1932        1933 1
        3655        1933        1934 1
        3656        1934        1935 1
        3657        1934        1936 1
        3658        1935        1936 1
        3659        1935        1937 1
        3660        1936        1937 1
        3661        1937        1938 1
        3662        1938        1963 1
        3663        1938        1939 1
        3664        1939        1940 1
        3665        1940        1941 1
        3666        1940        2035 1
        3667        1941        1942 1
        3668        1942        1943 1
        3669        1943        1944 1
        3670        1944        1945 1
        3671        1945        1946 1
        3672        1946        1947 1
        3673        1947        1948 1
        3674        1948        1949 1
        3675        1949        1950 1
        3676        1950        1953 1
        3677        1950        1951 1
        3678        1951        1952 1
        3679        1952        1953 1
        3680        1953        1954 1
        3681        1954        1955 1
        3682        1955        1956 1
        3683        1956        1957 1
        3684        1957        1958 1
        3685        1958        1959 1
        3686        1959        1960 1
        3687        1959        1961 1
        3688        1960        1961 1
        3689        1961        1962 1
        3690        1962        1964 1
        3691        1962        1963 1
        3692        1963        1964 1
        3693        1964        1965 1
        3694        1965        1966 1
        3695        1966        1967 1
        3696        1966        1968 1
        3697        1967        1968 1
        3698        1968        1969 1
        3699        1969        1970 1
        3700        1970        1971 1
        3701        1971        1972 1
        3702        1971        1974 1
        3703        1972        1973 1
        3704        1973        1974 1
        3705        1974        1975 1
        3706        1975        1976 1
        3707        1976        1977 1
        3708        1977        1978 1
        3709        1978        1979 1
        3710        1978        1991 1
        3711        1979        1980 1
        3712        1980        1981 1
        3713        1981        1982 1
        3714        1982        1983 1
        3715        1983        1984 1
        3716        1984        1985 1
        3717        1985        1986 1
        3718        1986        1987 1
        3719        1987        1988 1
        3720        1988        1989 1
        3721        1989        1990 1
        3722        1990        1991 1
        3723        1991        1999 1
        3724        1991        1992 1
        3725        1992        1993 1
        3726        1993        1994 1
        3727        1993        2053 1
        3728        1994        1995 1
        3729        1995        1996 1
        3730        1996        1997 1
        3731        1997        1998 1
        3732        1998        1999 1
        3733        1999        2000 1
        3734        2000        2001 1
        3735        2001        2002 1
        3736        2002        2003 1
        3737        2003        2004 1
        3738        2004        2005 1
        3739        2005        2006 1
        3740        2005        2024 1
        3741        2006        2007 1
        3742        2007        2008 1
        3743        2008        2009 1
        3744        2009        2010 1
        3745        2009        2066 1
        3746        2010        2011 1
        3747        2011        2012 1
        3748        2011        2026 1
        3749        2012        2013 1
        3750        2013        2014 1
        3751        2014        2015 1
        3752        2014        2019 1
        3753        2015        2016 1
        3754        2016        2017 1
        3755        2017        2018 1
        3756        2018        2019 1
        3757        2019        2020 1
        3758        2020        2021 1
        3759        2021        2022 1
        3760        2022        2023 1
        3761        2023        2024 1
        3762        2024        2025 1
        3763        2025        2026 1
        3764        2026        2027 1
        3765        2026        2028 1
        3766        2027        2028 1
        3767        2027        2127 1
        3768        2028        2029 1
        3769        2029        2030 1
        3770        2030        2031 1
        3771        2030        2033 1
        3772        2030        2053 1
        3773        2031        2032 1
        3774        2031        2033 1
        3775        2031        2036 1
        3776        2032        2033 1
        3777        2033        2034 1
        3778        2034        2035 1
        3779        2034        2046 1
        3780        2034        2050 1
        3781        2035        2036 1
        3782        2035        2037 1
        3783        2036        2037 1
        3784        2037        2038 1
        3785        2038        2039 1
        3786        2039        2192 1
        3787        2039        2202 1
        3788        2039        2040 1
        3789        2040        2045 1
        3790        2040        2207 1
        3791        2040        2041 1
        3792        2041        2042 1
        3793        2041        2213 1
        3794        2042        2043 1
        3795        2042        2192 1
        3796        2043        2044 1
        3797        2044        2045 1
        3798        2045        2046 1
        3799        2046        2047 1
        3800        2047        2048 1
        3801        2048        2049 1
        3802        2049        2050 1
        3803        2050        2051 1
        3804        2051        2052 1
        3805        2052        2053 1
        3806        2052        2056 1
        3807        2053        2054 1
        3808        2054        2055 1
        3809        2055        2056 1
        3810        2056        2057 1
        3811        2057        2058 1
        3812        2058        2059 1
        3813        2059        2060 1
        3814        2060        2061 1
        3815        2061        2062 1
        3816        2062        2063 1
        3817        2063        2066 1
        3818        2063        2067 1
        3819        2063        2064 1
        3820        2064        2065 1
        3821        2065        2066 1
        3822        2065        2072 1
        3823        2065        2086 1
        3824        2066        2067 1
        3825        2066        2070 1
        3826        2067        2068 1
        3827        2067        2069 1
        3828        2067        2090 1
        3829        2068        2069 1
        3830        2068        2071 1
        3831        2069        2070 1
        3832        2070        2071 1
        3833        2070        2072 1
        3834        2070        2090 1
        3835        2071        2072 1
        3836        2071        2074 1
        3837        2072        2073 1
        3838        2072        2090 1
        3839        2073        2074 1
        3840        2073        2084 1
        3841        2074        2075 1
        3842        2074        2079 1
        3843        2074        2087 1
        3844        2075        2076 1
        3845        2075        2084 1
        3846        2076        2077 1
        3847        2076        2084 1
        3848        2077        2078 1
        3849        2078        2079 1
        3850        2079        2083 1
        3851        2079        2080 1
        3852        2080        2081 1
        3853        2081        2082 1
        3854        2082        2083 1
        3855        2082        2087 1
        3856        2083        2084 1
        3857        2084        2085 1
        3858        2085        2086 1
        3859        2086        2087 1
        3860        2087        2088 1
        3861        2087        2092 1
        3862        2088        2089 1
        3863        2089        2090 1
        3864        2090        2091 1
        3865        2090        2113 1
        3866        2091        2092 1
        3867        2091        2113 1
        3868        2092        2093 1
        3869        2093        2094 1
        3870        2094        2095 1
        3871        2094        2098 1
        3872        2095        2114 1
        3873        2095        2096 1
        3874        2096        2097 1
        3875        2096        2101 1
        3876        2097        2098 1
        3877        2097        2100 1
        3878        2097        2112 1
        3879        2098        2099 1
        3880        2099        2128 1
        3881        2099        2137 1
        3882        2099        2100 1
        3883        2100        2101 1
        3884        2101        2102 1
        3885        2101        2104 1
        3886        2102        2103 1
        3887        2103        2104 1
        3888        2103        2110 1
        3889        2104        2105 1
        3890        2105        2106 1
        3891        2105        2109 1
        3892        2106        2107 1
        3893        2107        2108 1
        3894        2107        2117 1
        3895        2108        2109 1
        3896        2109        2110 1
        3897        2110        2111 1
        3898        2110        2114 1
        3899        2111        2112 1
        3900        2111        2113 1
        3901        2111        2115 1
        3902        2112        2113 1
        3903        2113        2114 1
        3904        2114        2115 1
        3905        2114        2117 1
        3906        2115        2116 1
        3907        2116        2117 1
        3908        2117        2118 1
        3909        2118        2119 1
        3910        2118        2121 1
        3911        2119        2124 1
        3912        2119        2143 1
        3913        2119        2120 1
        3914        2120        2121 1
        3915        2121        2122 1
        3916        2122        2123 1
        3917        2123        2124 1
        3918        2123        2125 1
        3919        2124        2125 1
        3920        2124        2144 1
        3921        2125        2126 1
        3922        2126        2127 1
        3923        2127        2128 1
        3924        2128        2129 1
        3925        2128        2133 1
        3926        2129        2130 1
        3927        2130        2131 1
        3928        2131        2132 1
        3929        2132        2133 1
        3930        2133        2134 1
        3931        2134        2135 1
        3932        2135        2136 1
        3933        2135        2137 1
        3934        2136        2137 1
        3935        2137        2138 1
        3936        2138        2139 1
        3937        2139        2140 1
        3938        2140        2141 1
        3939        2141        2142 1
        3940        2142        2143 1
        3941        2142        2149 1
        3942        2143        2144 1
        3943        2143        2145 1
        3944        2144        2145 1
        3945        2145        2146 1
        3946        2146        2147 1
        3947        2147        2148 1
        3948        2148        2149 1
        3949        2149        2150 1
        3950        2150        2151 1
        3951        2151        2152 1
        3952        2152        2153 1
        3953        2153        2154 1
        3954        2154        2155 1
        3955        2155        2156 1
        3956        2156        2157 1
        3957        2157        2158 1
        3958        2158        2159 1
        3959        2159        2160 1
        3960        2160        2161 1
        3961        2161        2162 1
        3962        2162        2163 1
        3963        2163        2164 1
        3964        2164        2165 1
        3965        2165        2166 1
        3966        2166        2167 1
        3967        2167        2168 1
        3968        2168        2169 1
        3969        2169        2170 1
        3970        2170        2171 1
        3971        2171        2172 1
        3972        2172        2173 1
        3973        2173        2174 1
        3974        2174        2175 1
        3975        2175        2176 1
        3976        2176        2177 1
        3977        2177        2178 1
        3978        2178        2179 1
        3979        2179        2180 1
        3980        2180        2181 1
        3981        2181        2182 1
        3982        2182        2183 1
        3983        2183        2185 1
        3984        2183        2190 1
        3985        2183        2205 1
        3986        2183        2232 1
        3987        2183        2184 1
        3988        2184        2185 1
        3989        2184        2186 1
        3990        2184        2205 1
        3991        2184        2189 1
        3992        2185        2186 1
        3993        2186        2187 1
        3994        2187        2188 1
        3995        2188        2189 1
        3996        2189        2190 1
        3997        2190        2191 1
        3998        2191        2192 1
        3999        2192        2193 1
        4000        2193        2194 1
        4001        2194        2195 1
        4002        2195        2196 1
        4003        2195        2208 1
        4004        2196        2197 1
        4005        2197        2232 1
        4006        2197        2198 1
        4007        2198        2199 1
        4008        2199        2200 1
        4009        2200        2201 1
        4010        2201        2202 1
        4011        2201        2204 1
        4012        2201        2218 1
        4013        2201        2203 1
        4014        2202        2203 1
        4015        2202        2206 1
        4016        2202        2207 1
        4017        2203        2204 1
        4018        2203        2211 1
        4019        2203        2220 1
        4020        2204        2205 1
        4021        2204        2211 1
        4022        2205        2206 1
        4023        2206        2207 1
        4024        2207        2208 1
        4025        2208        2209 1
        4026        2209        2210 1
        4027        2210        2211 1
        4028        2210        2218 1
        4029        2211        2219 1
        4030        2211        2212 1
        4031        2212        2213 1
        4032        2213        2214 1
        4033        2213        2215 1
        4034        2214        2215 1
        4035        2214        2218 1
        4036        2215        2226 1
        4037        2215        2216 1
        4038        2216        2217 1
        4039        2217        2218 1
        4040        2218        2219 1
        4041        2218        2222 1
        4042        2219        2220 1
        4043        2219        2221 1
        4044        2220        2221 1
        4045        2221        2222 1
        4046        2222        2223 1
        4047        2223        2224 1
        4048        2224        2225 1
        4049        2225        2226 1
        4050        2226        2227 1
        4051        2227        2228 1
        4052        2228        2229 1
        4053        2229        2230 1
        4054        2229        2236 1
        4055        2230        2231 1
        4056        2231        2232 1
        4057        2232        2233 1
        4058        2233        2234 1
        4059        2234        2235 1
        4060        2235        2236 1
        4061        2236        2237 1
        4062        2237        2238 1
        4063        2238        2239 1
        4064        2239        2240 1
        4065        2240        2241 1
        4066        2241        2242 1
        4067        2243        2244 1
        4068        2243        2245 1
        4069        2243        2246 1
        4070        2244        2247 1
        4071        2244        2249 1
        4072        2245        2247 1
        4073        2245        2248 1
        4074        2246        2248 1
        4075        2246        2249 1
        4076        2247        2250 1
        4077        2248        2250 1
        4078        2249        2250 1
