# Supplementary material for: Order and stochasticity in the folding of individual Drosophila genomes
Source: Nat Commun. 2021 Jan 4;12:41. doi: 10.1038/s41467-020-20292-z (PMC7782554; doi:10.1038/s41467-020-20292-z)
Supplement: Supplementary file 4 — Source Data [file 41467_2020_20292_MOESM4_ESM.zip › a6.mol2]

@<TRIPOS>MOLECULE
dna
 2250 5985 0 0 0
SMALL
GASTEIGER

@<TRIPOS>ATOM
        1  O                      2.0221   13.4785   10.3957 O   1 1 0.0000
        2  O                      1.6200   14.0561   10.5369 O   1 1 1.0000
        3  O                      1.0269   13.8771   11.0465 O   1 1 2.0000
        4  O                      0.4065   14.2417   10.9328 O   1 1 3.0000
        5  O                      0.0602   14.7770   11.6458 O   1 1 4.0000
        6  O                      0.6765   14.4910   11.7883 O   1 1 5.0000
        7  O                      1.2877   14.2329   11.3500 O   1 1 6.0000
        8  O                      1.0257   13.9651   11.7212 O   1 1 7.0000
        9  O                      0.6216   13.7096   11.3837 O   1 1 8.0000
       10  O                      1.0375   13.4633   11.0576 O   1 1 9.0000
       11  O                      1.1791   13.4189   10.4023 O   1 1 10.0000
       12  O                      1.2995   13.7412    9.8649 O    1 1 11.0000
       13  O                      1.5073   14.3964    9.8359 O    1 1 12.0000
       14  O                      1.7012   14.9909   10.3335 O   1 1 13.0000
       15  O                      2.2512   15.0262    9.9677 O    1 1 14.0000
       16  O                      2.0156   14.1808    9.7720 O    1 1 15.0000
       17  O                      2.1272   14.8733    9.2044 O    1 1 16.0000
       18  O                      2.8441   14.9860    9.4228 O    1 1 17.0000
       19  O                      2.9403   14.4602    9.6922 O    1 1 18.0000
       20  O                      2.2400   14.7179    9.6025 O    1 1 19.0000
       21  O                      2.7221   14.4313   10.2678 O   1 1 20.0000
       22  O                      2.9536   14.8287   10.1059 O   1 1 21.0000
       23  O                      3.0949   15.1228   10.8610 O   1 1 22.0000
       24  O                      2.6015   15.4888   10.9867 O   1 1 23.0000
       25  O                      2.2795   15.7756   11.7909 O   1 1 24.0000
       26  O                      2.4995   14.8915   11.2186 O   1 1 25.0000
       27  O                      2.7878   14.3646   11.2299 O   1 1 26.0000
       28  O                      2.9964   13.8336   10.5669 O   1 1 27.0000
       29  O                      2.4615   14.2539   10.9208 O   1 1 28.0000
       30  O                      2.1444   14.2281   10.5827 O   1 1 29.0000
       31  O                      2.2701   14.8190   10.8799 O   1 1 30.0000
       32  O                      2.3415   14.8580   10.4589 O   1 1 31.0000
       33  O                      1.7762   14.6424   10.8728 O   1 1 32.0000
       34  O                      2.1620   14.1602   11.2583 O   1 1 33.0000
       35  O                      2.0971   14.5044   11.4943 O   1 1 34.0000
       36  O                      1.6942   14.3461   11.0417 O   1 1 35.0000
       37  O                      0.9793   14.6766   11.4483 O   1 1 36.0000
       38  O                      1.3232   15.3481   11.7059 O   1 1 37.0000
       39  O                      2.2517   14.8739   11.6652 O   1 1 38.0000
       40  O                      2.3356   14.8711   12.3673 O   1 1 39.0000
       41  O                      1.8442   14.6693   12.1696 O   1 1 40.0000
       42  O                      1.1804   15.2667   12.2608 O   1 1 41.0000
       43  O                      0.5368   15.2128   11.5245 O   1 1 42.0000
       44  O                      0.3724   14.6294   11.9857 O   1 1 43.0000
       45  O                     -0.0019   14.1420   12.3776 O   1 1 44.0000
       46  O                      0.4020   14.0275   12.1030 O   1 1 45.0000
       47  O                      0.9907   13.8892   12.4487 O   1 1 46.0000
       48  O                      1.4296   14.5636   12.2135 O   1 1 47.0000
       49  O                      1.1823   15.0042   11.8513 O   1 1 48.0000
       50  O                      0.9041   14.4166   11.9339 O   1 1 49.0000
       51  O                      1.3720   14.8066   11.5900 O   1 1 50.0000
       52  O                      1.6136   15.4927   11.1296 O   1 1 51.0000
       53  O                      1.9358   15.8445   12.1802 O   1 1 52.0000
       54  O                      1.5863   15.8287   12.9323 O   1 1 53.0000
       55  O                      1.0905   16.1636   12.7445 O   1 1 54.0000
       56  O                      1.6118   16.1035   12.0984 O   1 1 55.0000
       57  O                      1.1992   15.9342   11.3036 O   1 1 56.0000
       58  O                      1.5205   15.7238   11.6555 O   1 1 57.0000
       59  O                      1.5173   15.3597   11.9203 O   1 1 58.0000
       60  O                      1.5105   15.1203   12.3789 O   1 1 59.0000
       61  O                      0.9998   14.8464   12.4772 O   1 1 60.0000
       62  O                      1.7084   15.5239   12.5439 O   1 1 61.0000
       63  O                      1.0159   15.4612   12.6630 O   1 1 62.0000
       64  O                      0.9830   15.7160   12.2885 O   1 1 63.0000
       65  O                      0.8861   16.2925   12.4289 O   1 1 64.0000
       66  O                      0.2260   16.7761   12.6016 O   1 1 65.0000
       67  O                      0.5180   15.9872   12.4793 O   1 1 66.0000
       68  O                      0.8166   15.7509   11.8638 O   1 1 67.0000
       69  O                      0.0397   15.5976   11.9399 O   1 1 68.0000
       70  O                      0.0880   15.2091   12.1737 O   1 1 69.0000
       71  O                     -0.4513   15.3303   12.1595 O   1 1 70.0000
       72  O                     -0.9221   15.2550   12.7241 O   1 1 71.0000
       73  O                     -0.7998   15.7370   12.4342 O   1 1 72.0000
       74  O                     -1.5455   15.6320   12.1186 O   1 1 73.0000
       75  O                     -1.4123   15.9467   12.6627 O   1 1 74.0000
       76  O                     -1.2600   15.7590   11.8157 O   1 1 75.0000
       77  O                     -1.3101   16.1238   12.2268 O   1 1 76.0000
       78  O                     -1.3993   16.4584   11.8493 O   1 1 77.0000
       79  O                     -0.8749   16.8373   11.7729 O   1 1 78.0000
       80  O                     -0.1734   16.9358   11.4808 O   1 1 79.0000
       81  O                      0.6680   16.6758   11.4517 O   1 1 80.0000
       82  O                      1.1995   16.4434   12.0099 O   1 1 81.0000
       83  O                      0.4963   16.6048   11.9850 O   1 1 82.0000
       84  O                      0.0356   16.4912   11.6665 O   1 1 83.0000
       85  O                     -0.5628   16.2687   11.3592 O   1 1 84.0000
       86  O                     -0.9226   16.0218   11.8043 O   1 1 85.0000
       87  O                     -0.5478   16.0023   12.2170 O   1 1 86.0000
       88  O                     -0.4594   16.4520   12.4554 O   1 1 87.0000
       89  O                     -0.0880   16.8531   12.2491 O   1 1 88.0000
       90  O                     -0.5630   16.4931   11.7959 O   1 1 89.0000
       91  O                     -0.2937   15.8535   11.7205 O   1 1 90.0000
       92  O                      0.4257   16.0249   11.4947 O   1 1 91.0000
       93  O                      1.0921   15.1887   10.9535 O   1 1 92.0000
       94  O                      1.5826   15.0244   11.2446 O   1 1 93.0000
       95  O                      2.1596   15.3519   11.6535 O   1 1 94.0000
       96  O                      1.9092   16.0560   11.6168 O   1 1 95.0000
       97  O                      2.2036   16.2352   12.3925 O   1 1 96.0000
       98  O                      1.6971   16.3236   12.5871 O   1 1 97.0000
       99  O                      2.4919   16.6182   12.5158 O   1 1 98.0000
      100  O                      2.9602   16.8501   12.8715 O   1 1 99.0000
      101  O                      2.7675   16.1822   12.6000 O   1 1 100.0000
      102  O                      3.3899   16.8960   12.3687 O   1 1 101.0000
      103  O                      3.5009   16.4464   12.0344 O   1 1 102.0000
      104  O                      3.1908   15.8678   11.5529 O   1 1 103.0000
      105  O                      3.4499   15.8078   12.2656 O   1 1 104.0000
      106  O                      2.8824   16.4075   12.1680 O   1 1 105.0000
      107  O                      2.8560   15.8930   11.9816 O   1 1 106.0000
      108  O                      2.5557   15.8642   11.2691 O   1 1 107.0000
      109  O                      2.6773   16.4328   11.8638 O   1 1 108.0000
      110  O                      2.7213   17.4171   11.9680 O   1 1 109.0000
      111  O                      2.5651   17.9843   11.5799 O   1 1 110.0000
      112  O                      2.9735   18.5066   11.3967 O   1 1 111.0000
      113  O                      2.3111   18.5750   11.0627 O   1 1 112.0000
      114  O                      2.3099   18.0071   11.8502 O   1 1 113.0000
      115  O                      2.2610   17.4523   12.4691 O   1 1 114.0000
      116  O                      2.5360   17.8741   12.4630 O   1 1 115.0000
      117  O                      2.5641   17.5655   12.9056 O   1 1 116.0000
      118  O                      2.6606   17.1145   12.3003 O   1 1 117.0000
      119  O                      1.8322   16.7452   12.1629 O   1 1 118.0000
      120  O                      2.1411   17.2310   11.8495 O   1 1 119.0000
      121  O                      1.3448   17.1167   12.3857 O   1 1 120.0000
      122  O                      1.0596   17.0866   11.8215 O   1 1 121.0000
      123  O                      1.5553   17.0634   11.9430 O   1 1 122.0000
      124  O                      1.9701   16.6742   11.6028 O   1 1 123.0000
      125  O                      1.4109   17.3289   11.1679 O   1 1 124.0000
      126  O                      1.0912   17.8028   10.7420 O   1 1 125.0000
      127  O                      1.8901   17.5762   11.3313 O   1 1 126.0000
      128  O                      3.0045   17.4472   11.6991 O   1 1 127.0000
      129  O                      2.8224   17.5278   11.1124 O   1 1 128.0000
      130  O                      2.5593   17.1382   11.3702 O   1 1 129.0000
      131  O                      3.2959   16.7430   11.6195 O   1 1 130.0000
      132  O                      3.7469   17.1262   10.8887 O   1 1 131.0000
      133  O                      3.6225   17.2814   11.2545 O   1 1 132.0000
      134  O                      3.7946   17.1973   10.4542 O   1 1 133.0000
      135  O                      3.0384   17.0287   11.2767 O   1 1 134.0000
      136  O                      2.3701   17.2929   10.8897 O   1 1 135.0000
      137  O                      1.9027   17.7253   10.8548 O   1 1 136.0000
      138  O                      2.4980   17.9293   10.4089 O   1 1 137.0000
      139  O                      2.1456   17.9731   10.9783 O   1 1 138.0000
      140  O                      1.9973   18.2413   10.4954 O   1 1 139.0000
      141  O                      2.0388   17.3953   10.5738 O   1 1 140.0000
      142  O                      1.4541   16.8623   11.0889 O   1 1 141.0000
      143  O                      1.9678   17.1557   11.4462 O   1 1 142.0000
      144  O                      1.9101   16.5990   11.3583 O   1 1 143.0000
      145  O                      1.1569   16.2487   11.4151 O   1 1 144.0000
      146  O                      1.8849   15.9570   11.0974 O   1 1 145.0000
      147  O                      1.7113   16.3653   11.1424 O   1 1 146.0000
      148  O                      2.7240   16.3808   11.1775 O   1 1 147.0000
      149  O                      2.3722   16.2648   11.3993 O   1 1 148.0000
      150  O                      2.2384   16.5410   10.9221 O   1 1 149.0000
      151  O                      1.6302   16.5239   10.7001 O   1 1 150.0000
      152  O                      1.4534   16.8061   10.8519 O   1 1 151.0000
      153  O                      2.1106   16.8391   10.6635 O   1 1 152.0000
      154  O                      2.1865   15.9112   10.6699 O   1 1 153.0000
      155  O                      2.2731   16.3115   10.5268 O   1 1 154.0000
      156  O                      2.5171   15.7048   10.0047 O   1 1 155.0000
      157  O                      2.2391   16.2266   10.0067 O   1 1 156.0000
      158  O                      2.6169   16.1356   10.5331 O   1 1 157.0000
      159  O                      2.9612   16.3196   10.4973 O   1 1 158.0000
      160  O                      2.5094   16.7858   10.5629 O   1 1 159.0000
      161  O                      3.2700   16.9176   10.6114 O   1 1 160.0000
      162  O                      3.0274   16.1580   10.9373 O   1 1 161.0000
      163  O                      3.6188   16.0971   11.2426 O   1 1 162.0000
      164  O                      3.4220   15.8854   10.5968 O   1 1 163.0000
      165  O                      3.1644   16.5941   10.4742 O   1 1 164.0000
      166  O                      3.2141   16.5033   10.9631 O   1 1 165.0000
      167  O                      3.1134   15.7856   10.5171 O   1 1 166.0000
      168  O                      2.4968   15.6658   10.4626 O   1 1 167.0000
      169  O                      3.2858   15.7295   10.0018 O   1 1 168.0000
      170  O                      3.4095   16.2920   10.0550 O   1 1 169.0000
      171  O                      2.8700   16.8961    9.8965 O    1 1 170.0000
      172  O                      2.8892   16.6470   10.3995 O   1 1 171.0000
      173  O                      2.7606   16.3513    9.9456 O    1 1 172.0000
      174  O                      3.6410   16.4590   10.4119 O   1 1 173.0000
      175  O                      3.7176   17.6359   10.5103 O   1 1 174.0000
      176  O                      3.0242   17.6151   10.7542 O   1 1 175.0000
      177  O                      3.0455   17.1980   10.3749 O   1 1 176.0000
      178  O                      2.1854   17.2206   10.6777 O   1 1 177.0000
      179  O                      2.6436   16.8973   10.9293 O   1 1 178.0000
      180  O                      3.0707   17.5659   10.2929 O   1 1 179.0000
      181  O                      2.4351   17.5844   10.1580 O   1 1 180.0000
      182  O                      2.2490   18.2978   10.2136 O   1 1 181.0000
      183  O                      2.7447   18.8526   10.1387 O   1 1 182.0000
      184  O                      3.5021   18.9824   10.5953 O   1 1 183.0000
      185  O                      3.1691   19.3564   10.0541 O   1 1 184.0000
      186  O                      2.9034   18.7480   10.4583 O   1 1 185.0000
      187  O                      3.5063   18.4734   10.5848 O   1 1 186.0000
      188  O                      3.4781   18.3028   10.9007 O   1 1 187.0000
      189  O                      3.0540   18.1755   10.8393 O   1 1 188.0000
      190  O                      3.5026   18.2008    9.9383 O    1 1 189.0000
      191  O                      3.1068   18.2962    9.9103 O    1 1 190.0000
      192  O                      2.7237   18.2983    9.3642 O    1 1 191.0000
      193  O                      2.7895   18.3774   10.0107 O   1 1 192.0000
      194  O                      2.1696   18.3309    9.7410 O    1 1 193.0000
      195  O                      2.5960   17.7261    9.5982 O    1 1 194.0000
      196  O                      2.7967   18.0102   10.0569 O   1 1 195.0000
      197  O                      2.7326   17.9107    9.0221 O    1 1 196.0000
      198  O                      2.2324   16.9485    8.8993 O    1 1 197.0000
      199  O                      2.2008   17.5910    9.0956 O    1 1 198.0000
      200  O                      3.0956   17.8446    8.8946 O    1 1 199.0000
      201  O                      3.1934   17.7347    9.5641 O    1 1 200.0000
      202  O                      2.8909   17.2635    9.0518 O    1 1 201.0000
      203  O                      2.2945   17.1393    9.4168 O    1 1 202.0000
      204  O                      2.2924   17.5433    9.6556 O    1 1 203.0000
      205  O                      2.9079   17.1020    9.2584 O    1 1 204.0000
      206  O                      2.3428   16.6475    9.3538 O    1 1 205.0000
      207  O                      3.1623   17.0555    9.0057 O    1 1 206.0000
      208  O                      2.8618   16.2556    8.8648 O    1 1 207.0000
      209  O                      2.5441   16.5258    9.4422 O    1 1 208.0000
      210  O                      2.3503   16.2247    8.9699 O    1 1 209.0000
      211  O                      2.6015   17.0571    9.2209 O    1 1 210.0000
      212  O                      3.0656   16.7995    9.6013 O    1 1 211.0000
      213  O                      2.7016   17.2990    9.9739 O    1 1 212.0000
      214  O                      3.2056   16.4361    9.5002 O    1 1 213.0000
      215  O                      2.9768   16.1750    9.7419 O    1 1 214.0000
      216  O                      2.6908   15.8397    9.1595 O    1 1 215.0000
      217  O                      3.2273   15.5416    8.6249 O    1 1 216.0000
      218  O                      3.7482   16.2275    8.3792 O    1 1 217.0000
      219  O                      3.5373   16.6279    8.0520 O    1 1 218.0000
      220  O                      3.3469   15.8006    7.8404 O    1 1 219.0000
      221  O                      4.1570   15.9905    8.1251 O    1 1 220.0000
      222  O                      3.4600   16.0617    8.5896 O    1 1 221.0000
      223  O                      3.3370   15.4477    9.3127 O    1 1 222.0000
      224  O                      3.2243   16.2044    8.9271 O    1 1 223.0000
      225  O                      3.6750   15.8370    9.1820 O    1 1 224.0000
      226  O                      3.8910   16.6298    9.6501 O    1 1 225.0000
      227  O                      4.0570   16.2019    8.7776 O    1 1 226.0000
      228  O                      3.5760   16.2101    9.2964 O    1 1 227.0000
      229  O                      3.7194   15.8871    9.9167 O    1 1 228.0000
      230  O                      4.0203   15.8330    9.3793 O    1 1 229.0000
      231  O                      4.3400   16.0784    9.1078 O    1 1 230.0000
      232  O                      3.7304   16.7425    9.0238 O    1 1 231.0000
      233  O                      4.1713   16.6948    9.2621 O    1 1 232.0000
      234  O                      3.5781   17.5409    9.5613 O    1 1 233.0000
      235  O                      3.8569   17.3599    9.6371 O    1 1 234.0000
      236  O                      3.3196   17.1085    9.6344 O    1 1 235.0000
      237  O                      3.8616   17.2603    9.7464 O    1 1 236.0000
      238  O                      4.3276   17.5006    9.2005 O    1 1 237.0000
      239  O                      3.6274   17.5037    9.1726 O    1 1 238.0000
      240  O                      3.3171   17.9875    8.4821 O    1 1 239.0000
      241  O                      3.8856   18.1451    8.7558 O    1 1 240.0000
      242  O                      3.1956   18.2323    9.0866 O    1 1 241.0000
      243  O                      3.5379   18.2718    8.9695 O    1 1 242.0000
      244  O                      3.9772   17.8793    9.3071 O    1 1 243.0000
      245  O                      3.8442   17.7470    8.8458 O    1 1 244.0000
      246  O                      3.3373   17.6961    8.5495 O    1 1 245.0000
      247  O                      3.7736   17.2187    8.5088 O    1 1 246.0000
      248  O                      3.8956   17.1839    8.3669 O    1 1 247.0000
      249  O                      3.4714   17.1380    8.8203 O    1 1 248.0000
      250  O                      4.3693   16.8427    9.0358 O    1 1 249.0000
      251  O                      3.8481   16.7437    9.4235 O    1 1 250.0000
      252  O                      4.2633   17.1630    9.7126 O    1 1 251.0000
      253  O                      4.0905   16.8081    8.2561 O    1 1 252.0000
      254  O                      3.4606   16.7180    7.8925 O    1 1 253.0000
      255  O                      2.9997   17.3184    8.0733 O    1 1 254.0000
      256  O                      3.1146   17.0921    8.6896 O    1 1 255.0000
      257  O                      3.0082   16.5522    8.8950 O    1 1 256.0000
      258  O                      2.6523   16.7597    8.3184 O    1 1 257.0000
      259  O                      2.9156   16.6482    8.5282 O    1 1 258.0000
      260  O                      2.9160   17.3203    8.2915 O    1 1 259.0000
      261  O                      2.5598   17.4398    8.7108 O    1 1 260.0000
      262  O                      2.3647   17.2047    8.2665 O    1 1 261.0000
      263  O                      1.7664   17.3975    8.2887 O    1 1 262.0000
      264  O                      1.9439   17.8026    8.7794 O    1 1 263.0000
      265  O                      2.7315   17.8402    8.2817 O    1 1 264.0000
      266  O                      2.0783   17.7760    7.7558 O    1 1 265.0000
      267  O                      2.2787   17.5367    8.5252 O    1 1 266.0000
      268  O                      2.1032   18.3859    8.7532 O    1 1 267.0000
      269  O                      1.7961   18.6934    8.2486 O    1 1 268.0000
      270  O                      1.7166   17.8677    8.2786 O    1 1 269.0000
      271  O                      1.3035   18.2673    8.4742 O    1 1 270.0000
      272  O                      2.1453   18.7816    8.4384 O    1 1 271.0000
      273  O                      2.4560   18.2179    8.1991 O    1 1 272.0000
      274  O                      2.5590   18.6474    8.7769 O    1 1 273.0000
      275  O                      2.1542   18.0499    8.4495 O    1 1 274.0000
      276  O                      2.5931   18.2124    8.6502 O    1 1 275.0000
      277  O                      2.2869   18.1236    9.1415 O    1 1 276.0000
      278  O                      1.9741   18.2236    8.1262 O    1 1 277.0000
      279  O                      1.1726   17.8978    8.1713 O    1 1 278.0000
      280  O                      1.5705   18.2500    8.5479 O    1 1 279.0000
      281  O                      2.1088   17.7712    8.9136 O    1 1 280.0000
      282  O                      1.9579   17.5098    8.3083 O    1 1 281.0000
      283  O                      2.4991   18.1404    8.0744 O    1 1 282.0000
      284  O                      1.7293   17.8703    7.8219 O    1 1 283.0000
      285  O                      1.5828   18.6800    7.4184 O    1 1 284.0000
      286  O                      2.2267   18.1002    7.4700 O    1 1 285.0000
      287  O                      2.2789   18.7178    7.5976 O    1 1 286.0000
      288  O                      2.6577   18.7694    7.9321 O    1 1 287.0000
      289  O                      2.7381   18.8460    7.3496 O    1 1 288.0000
      290  O                      2.8512   18.2810    6.7838 O    1 1 289.0000
      291  O                      2.2725   18.0073    7.0179 O    1 1 290.0000
      292  O                      2.2405   18.4937    6.8610 O    1 1 291.0000
      293  O                      2.1524   18.5277    7.4050 O    1 1 292.0000
      294  O                      2.6572   18.3341    7.1493 O    1 1 293.0000
      295  O                      3.0941   18.0334    7.6259 O    1 1 294.0000
      296  O                      2.3065   18.2206    7.7664 O    1 1 295.0000
      297  O                      1.5297   18.0269    7.2646 O    1 1 296.0000
      298  O                      1.7427   18.4586    6.9132 O    1 1 297.0000
      299  O                      2.4695   19.0063    7.0460 O    1 1 298.0000
      300  O                      3.1212   18.9594    7.5026 O    1 1 299.0000
      301  O                      2.9469   18.4064    7.2253 O    1 1 300.0000
      302  O                      2.9087   18.0889    7.4211 O    1 1 301.0000
      303  O                      3.1812   18.3916    8.1646 O    1 1 302.0000
      304  O                      3.2679   18.3978    7.8486 O    1 1 303.0000
      305  O                      2.7081   17.9669    7.5232 O    1 1 304.0000
      306  O                      3.3741   17.2454    7.8639 O    1 1 305.0000
      307  O                      3.7972   16.5481    7.3730 O    1 1 306.0000
      308  O                      4.2900   17.1329    7.4340 O    1 1 307.0000
      309  O                      4.1995   17.7984    7.0086 O    1 1 308.0000
      310  O                      3.8300   17.1386    7.0631 O    1 1 309.0000
      311  O                      3.6336   18.0662    7.3710 O    1 1 310.0000
      312  O                      3.7374   17.7785    6.6997 O    1 1 311.0000
      313  O                      2.9738   17.3342    6.5365 O    1 1 312.0000
      314  O                      3.6336   17.6294    6.5476 O    1 1 313.0000
      315  O                      3.3601   17.2835    6.4534 O    1 1 314.0000
      316  O                      3.3309   16.8515    6.6856 O    1 1 315.0000
      317  O                      3.4622   17.0075    7.0796 O    1 1 316.0000
      318  O                      3.3971   17.7006    7.1092 O    1 1 317.0000
      319  O                      3.5776   17.3488    7.3971 O    1 1 318.0000
      320  O                      3.4158   17.4743    8.0311 O    1 1 319.0000
      321  O                      4.0570   17.4964    7.5981 O    1 1 320.0000
      322  O                      3.6975   17.7040    7.9025 O    1 1 321.0000
      323  O                      2.6200   17.6051    7.6117 O    1 1 322.0000
      324  O                      2.6662   16.7655    7.4170 O    1 1 323.0000
      325  O                      2.7280   17.4281    6.9859 O    1 1 324.0000
      326  O                      2.5280   17.2156    6.6559 O    1 1 325.0000
      327  O                      2.9676   17.1267    7.5109 O    1 1 326.0000
      328  O                      2.9500   17.5221    7.2576 O    1 1 327.0000
      329  O                      2.3816   17.3652    7.4826 O    1 1 328.0000
      330  O                      2.8620   16.6285    7.8294 O    1 1 329.0000
      331  O                      3.0051   16.4516    7.2259 O    1 1 330.0000
      332  O                      2.7576   17.0974    7.2610 O    1 1 331.0000
      333  O                      2.8771   16.8135    6.8723 O    1 1 332.0000
      334  O                      2.4880   16.5578    6.9380 O    1 1 333.0000
      335  O                      2.1468   17.4644    6.9996 O    1 1 334.0000
      336  O                      2.8035   17.0981    7.5754 O    1 1 335.0000
      337  O                      2.1826   16.7959    7.6498 O    1 1 336.0000
      338  O                      1.6544   16.8211    7.2238 O    1 1 337.0000
      339  O                      1.9076   16.4132    7.1609 O    1 1 338.0000
      340  O                      2.0887   17.0504    7.3965 O    1 1 339.0000
      341  O                      1.7358   17.2341    6.8104 O    1 1 340.0000
      342  O                      2.0233   16.8492    6.8239 O    1 1 341.0000
      343  O                      1.6798   17.0782    7.0430 O    1 1 342.0000
      344  O                      1.0731   17.2143    7.1438 O    1 1 343.0000
      345  O                      1.9353   16.8844    7.8108 O    1 1 344.0000
      346  O                      1.7053   17.4402    7.6745 O    1 1 345.0000
      347  O                      1.1469   16.9904    8.2578 O    1 1 346.0000
      348  O                      1.1150   16.7885    7.2949 O    1 1 347.0000
      349  O                      0.9897   16.1838    7.2688 O    1 1 348.0000
      350  O                      0.7134   15.9253    7.7112 O    1 1 349.0000
      351  O                      1.4543   16.1898    8.1146 O    1 1 350.0000
      352  O                      1.3973   16.8462    7.6010 O    1 1 351.0000
      353  O                      1.2708   16.7738    7.9864 O    1 1 352.0000
      354  O                      1.6908   17.1227    7.9128 O    1 1 353.0000
      355  O                      1.4494   16.2908    7.7477 O    1 1 354.0000
      356  O                      1.9905   15.9968    7.5475 O    1 1 355.0000
      357  O                      2.3879   16.5441    7.4016 O    1 1 356.0000
      358  O                      2.3569   16.7960    8.3257 O    1 1 357.0000
      359  O                      2.4405   16.2544    8.2420 O    1 1 358.0000
      360  O                      2.5520   16.1150    7.8005 O    1 1 359.0000
      361  O                      1.9449   16.5697    7.9878 O    1 1 360.0000
      362  O                      1.5989   15.8724    7.7672 O    1 1 361.0000
      363  O                      1.7348   15.6400    8.1166 O    1 1 362.0000
      364  O                      1.5601   15.1681    8.0883 O    1 1 363.0000
      365  O                      2.1721   15.7567    8.3123 O    1 1 364.0000
      366  O                      2.0085   16.5140    8.4610 O    1 1 365.0000
      367  O                      1.9737   16.9940    9.2055 O    1 1 366.0000
      368  O                      1.4874   16.9347    8.5787 O    1 1 367.0000
      369  O                      0.9533   17.8243    8.7049 O    1 1 368.0000
      370  O                      1.1958   18.0879    9.3418 O    1 1 369.0000
      371  O                      1.6583   18.5998    9.6732 O    1 1 370.0000
      372  O                      0.8897   18.4998    9.9440 O    1 1 371.0000
      373  O                      0.6055   18.0692   10.0460 O   1 1 372.0000
      374  O                      1.1559   18.2128    9.5818 O    1 1 373.0000
      375  O                      1.4865   18.3516   10.2324 O   1 1 374.0000
      376  O                      1.6391   18.0595    9.7229 O    1 1 375.0000
      377  O                      1.9637   18.0255    9.4450 O    1 1 376.0000
      378  O                      1.5052   17.6569    9.2719 O    1 1 377.0000
      379  O                      1.6081   17.5398    9.3523 O    1 1 378.0000
      380  O                      1.4089   17.5029    8.6299 O    1 1 379.0000
      381  O                      1.1713   17.6395    9.3665 O    1 1 380.0000
      382  O                      1.5162   17.7139    9.8082 O    1 1 381.0000
      383  O                      0.7290   17.4210    9.5243 O    1 1 382.0000
      384  O                      1.0543   17.2632    8.8882 O    1 1 383.0000
      385  O                      0.7143   16.9252    9.1253 O    1 1 384.0000
      386  O                      0.8442   17.2095    9.3253 O    1 1 385.0000
      387  O                      1.5950   16.8744    9.8184 O    1 1 386.0000
      388  O                      1.0506   17.4562    9.9348 O    1 1 387.0000
      389  O                      1.3319   16.6335    9.7718 O    1 1 388.0000
      390  O                      1.3246   17.1635   10.3717 O   1 1 389.0000
      391  O                      1.1308   17.1875    9.6430 O    1 1 390.0000
      392  O                      1.9992   17.0470    9.9050 O    1 1 391.0000
      393  O                      1.6678   17.4685    9.9823 O    1 1 392.0000
      394  O                      0.8268   17.0238    9.9796 O    1 1 393.0000
      395  O                      1.6256   16.9053   10.0731 O   1 1 394.0000
      396  O                      0.7024   16.8892   10.4263 O   1 1 395.0000
      397  O                      1.1414   16.7650   10.0084 O   1 1 396.0000
      398  O                      1.4166   17.4962   10.3651 O   1 1 397.0000
      399  O                      1.1715   17.2774   10.3575 O   1 1 398.0000
      400  O                      0.8275   16.5895    9.5623 O    1 1 399.0000
      401  O                      1.2686   16.2381   10.3399 O   1 1 400.0000
      402  O                      1.1797   15.6393   10.3177 O   1 1 401.0000
      403  O                      1.3285   15.9680    9.4671 O    1 1 402.0000
      404  O                      1.6774   15.5100    8.6096 O    1 1 403.0000
      405  O                      1.4472   15.3350    8.9946 O    1 1 404.0000
      406  O                      1.7434   15.4637    9.5330 O    1 1 405.0000
      407  O                      1.0470   15.7708    9.2126 O    1 1 406.0000
      408  O                      1.8222   15.5607    9.2017 O    1 1 407.0000
      409  O                      1.7224   16.1466    8.7794 O    1 1 408.0000
      410  O                      1.0729   15.6901    8.8084 O    1 1 409.0000
      411  O                      1.2653   15.9708    8.5097 O    1 1 410.0000
      412  O                      0.8532   16.3980    8.6269 O    1 1 411.0000
      413  O                      0.9448   16.1836    8.5869 O    1 1 412.0000
      414  O                      1.2503   16.5326    9.0509 O    1 1 413.0000
      415  O                      1.3748   16.4672    9.4970 O    1 1 414.0000
      416  O                      1.6669   16.7370    8.8844 O    1 1 415.0000
      417  O                      1.6217   15.6925    8.8311 O    1 1 416.0000
      418  O                      2.5127   15.5410    9.1625 O    1 1 417.0000
      419  O                      2.0843   15.8422    9.0345 O    1 1 418.0000
      420  O                      1.5804   16.0499    9.2879 O    1 1 419.0000
      421  O                      1.8742   16.0310    9.7981 O    1 1 420.0000
      422  O                      2.3954   16.1433    9.6997 O    1 1 421.0000
      423  O                      2.1005   16.3516    9.3306 O    1 1 422.0000
      424  O                      1.8207   16.3911   10.1882 O   1 1 423.0000
      425  O                      2.2428   16.7385   10.1776 O   1 1 424.0000
      426  O                      1.9208   15.7342   10.3387 O   1 1 425.0000
      427  O                      1.7500   15.6950   10.7943 O   1 1 426.0000
      428  O                      0.7041   16.3723   10.6597 O   1 1 427.0000
      429  O                      1.4053   15.9951   10.5855 O   1 1 428.0000
      430  O                      0.8625   15.5592   10.5363 O   1 1 429.0000
      431  O                      0.2490   15.0389   11.0457 O   1 1 430.0000
      432  O                      0.8071   15.4357   11.1434 O   1 1 431.0000
      433  O                      0.2673   15.6731   10.8347 O   1 1 432.0000
      434  O                      0.0523   15.3381   10.7472 O   1 1 433.0000
      435  O                     -0.1026   15.4925   11.3615 O   1 1 434.0000
      436  O                      0.2616   15.8880   11.2782 O   1 1 435.0000
      437  O                      0.6456   16.6168   11.0495 O   1 1 436.0000
      438  O                      0.6163   15.9468   10.6255 O   1 1 437.0000
      439  O                      0.8821   16.1283   10.9841 O   1 1 438.0000
      440  O                      0.2182   16.4548   10.7876 O   1 1 439.0000
      441  O                      0.1617   16.1147   10.3322 O   1 1 440.0000
      442  O                      0.4793   15.9357    9.6471 O    1 1 441.0000
      443  O                      1.1884   15.8059    9.8261 O    1 1 442.0000
      444  O                      0.6888   15.0459   10.4073 O   1 1 443.0000
      445  O                      0.7217   15.1619    9.6552 O    1 1 444.0000
      446  O                      0.2567   14.5877    9.7241 O    1 1 445.0000
      447  O                      0.4420   15.3361    9.9526 O    1 1 446.0000
      448  O                      0.3168   14.6358   10.1564 O   1 1 447.0000
      449  O                      0.0605   15.6389    9.8771 O    1 1 448.0000
      450  O                      0.1314   15.0856    9.5752 O    1 1 449.0000
      451  O                      0.9960   14.8603    9.7774 O    1 1 450.0000
      452  O                      0.9454   15.1327    9.3544 O    1 1 451.0000
      453  O                      0.7843   14.4647    9.6909 O    1 1 452.0000
      454  O                      1.4991   15.1210    9.8275 O    1 1 453.0000
      455  O                      1.1107   14.5785   10.4015 O   1 1 454.0000
      456  O                      0.7255   14.9091   10.6061 O   1 1 455.0000
      457  O                      0.6834   15.6881   10.2107 O   1 1 456.0000
      458  O                      1.2720   15.2111   10.3630 O   1 1 457.0000
      459  O                      0.5188   14.2308   10.5300 O   1 1 458.0000
      460  O                      0.5566   13.9667    9.9353 O    1 1 459.0000
      461  O                      0.1477   13.5127   10.1689 O   1 1 460.0000
      462  O                      0.5771   13.1355   10.0450 O   1 1 461.0000
      463  O                      0.0539   12.7806    9.9904 O    1 1 462.0000
      464  O                     -0.4062   12.6807    9.5748 O    1 1 463.0000
      465  O                     -0.5537   12.5180   10.0727 O   1 1 464.0000
      466  O                     -0.3023   12.3734    9.6052 O    1 1 465.0000
      467  O                      0.1049   12.7981    9.8740 O    1 1 466.0000
      468  O                      0.4727   13.2459    9.9690 O    1 1 467.0000
      469  O                      0.4288   12.8549    9.4570 O    1 1 468.0000
      470  O                      0.6450   13.2575    9.5582 O    1 1 469.0000
      471  O                     -0.1612   12.9590    9.1662 O    1 1 470.0000
      472  O                      0.2431   12.6071    8.8141 O    1 1 471.0000
      473  O                      0.6051   13.3049    8.9981 O    1 1 472.0000
      474  O                      0.6543   13.9054    9.3817 O    1 1 473.0000
      475  O                     -0.1486   13.1035    9.3248 O    1 1 474.0000
      476  O                     -0.8125   13.0090    9.5158 O    1 1 475.0000
      477  O                     -0.2717   13.1737    9.7778 O    1 1 476.0000
      478  O                      0.0473   13.5977    9.1065 O    1 1 477.0000
      479  O                      0.0298   13.6002    9.3874 O    1 1 478.0000
      480  O                     -0.5269   13.9560    9.6558 O    1 1 479.0000
      481  O                     -0.8582   14.3878    9.2430 O    1 1 480.0000
      482  O                     -0.6828   14.1689    8.6985 O    1 1 481.0000
      483  O                     -0.3555   14.1503    9.6526 O    1 1 482.0000
      484  O                     -0.7213   14.2999    9.6150 O    1 1 483.0000
      485  O                     -0.1038   14.1972   10.3700 O   1 1 484.0000
      486  O                     -0.0580   14.5859   10.0815 O   1 1 485.0000
      487  O                     -0.4562   14.7592   10.8672 O   1 1 486.0000
      488  O                     -0.0938   14.9561   10.4121 O   1 1 487.0000
      489  O                     -0.5658   15.0014   10.1501 O   1 1 488.0000
      490  O                     -0.8104   14.5487   10.1053 O   1 1 489.0000
      491  O                     -0.6614   13.9708   10.2466 O   1 1 490.0000
      492  O                     -0.2950   13.7204   10.7217 O   1 1 491.0000
      493  O                     -0.2397   14.5119   11.3882 O   1 1 492.0000
      494  O                     -0.3192   14.1208   10.7664 O   1 1 493.0000
      495  O                     -0.9378   14.2959   10.3215 O   1 1 494.0000
      496  O                     -0.4361   14.5193   10.5313 O   1 1 495.0000
      497  O                     -1.1817   14.0279   10.5947 O   1 1 496.0000
      498  O                     -0.7668   13.6235   10.5119 O   1 1 497.0000
      499  O                     -0.9214   13.2189   10.8772 O   1 1 498.0000
      500  O                     -0.9798   12.8477   10.3319 O   1 1 499.0000
      501  O                     -1.2423   12.6869    9.7399 O    1 1 500.0000
      502  O                     -1.3173   13.2600   10.0497 O   1 1 501.0000
      503  O                     -0.9807   13.4522    9.1470 O    1 1 502.0000
      504  O                     -1.7727   13.3773    9.1161 O    1 1 503.0000
      505  O                     -1.3618   13.7022    8.3667 O    1 1 504.0000
      506  O                     -1.1986   13.9116    9.3049 O    1 1 505.0000
      507  O                     -0.6908   13.5858    9.9890 O    1 1 506.0000
      508  O                     -0.5629   14.1071    9.5104 O    1 1 507.0000
      509  O                     -1.0171   13.4589    9.6922 O    1 1 508.0000
      510  O                     -1.3918   14.0508    9.8113 O    1 1 509.0000
      511  O                     -1.7749   14.2559    9.5673 O    1 1 510.0000
      512  O                     -1.2689   14.0957   10.1940 O   1 1 511.0000
      513  O                     -1.5595   13.9057    9.7840 O    1 1 512.0000
      514  O                     -1.6783   13.1331    9.8257 O    1 1 513.0000
      515  O                     -1.5393   13.0775    9.3060 O    1 1 514.0000
      516  O                     -1.2254   13.7048    8.9258 O    1 1 515.0000
      517  O                     -1.8263   13.6110    9.6338 O    1 1 516.0000
      518  O                     -2.0124   13.8304    9.3867 O    1 1 517.0000
      519  O                     -1.5373   13.6963   10.1171 O   1 1 518.0000
      520  O                     -2.2436   13.4684    9.7906 O    1 1 519.0000
      521  O                     -2.1475   14.1877   10.2030 O   1 1 520.0000
      522  O                     -2.1865   13.6849   10.2756 O   1 1 521.0000
      523  O                     -2.3017   13.9736   10.8261 O   1 1 522.0000
      524  O                     -2.1068   13.3998   10.3664 O   1 1 523.0000
      525  O                     -1.7327   13.4374   10.8939 O   1 1 524.0000
      526  O                     -1.8340   13.3113   11.2823 O   1 1 525.0000
      527  O                     -1.9686   13.8560   10.7962 O   1 1 526.0000
      528  O                     -2.1473   13.4624   10.8663 O   1 1 527.0000
      529  O                     -1.5719   13.3613   10.5342 O   1 1 528.0000
      530  O                     -1.8260   14.1739   10.6858 O   1 1 529.0000
      531  O                     -2.6347   14.0948   10.3081 O   1 1 530.0000
      532  O                     -1.8406   14.4555   10.4586 O   1 1 531.0000
      533  O                     -1.8193   14.1884   11.2789 O   1 1 532.0000
      534  O                     -1.5496   13.7609   11.5232 O   1 1 533.0000
      535  O                     -1.0890   13.9867   11.1737 O   1 1 534.0000
      536  O                     -1.1858   13.6509   10.7141 O   1 1 535.0000
      537  O                     -1.5193   14.1692   10.7624 O   1 1 536.0000
      538  O                     -1.0910   14.0944   11.4943 O   1 1 537.0000
      539  O                     -1.0383   14.5311   11.9322 O   1 1 538.0000
      540  O                     -1.1433   14.5934   11.3872 O   1 1 539.0000
      541  O                     -0.7029   15.0084   11.7933 O   1 1 540.0000
      542  O                     -0.7825   14.9794   11.2320 O   1 1 541.0000
      543  O                     -1.0905   14.7272   10.9288 O   1 1 542.0000
      544  O                     -1.6109   14.8946   10.4475 O   1 1 543.0000
      545  O                     -0.8477   15.0737   10.9143 O   1 1 544.0000
      546  O                     -0.5005   15.1292   10.4975 O   1 1 545.0000
      547  O                     -1.6396   15.0058   10.9123 O   1 1 546.0000
      548  O                     -0.9481   15.4472   10.9197 O   1 1 547.0000
      549  O                     -1.2876   15.2587   11.6793 O   1 1 548.0000
      550  O                     -1.4101   14.8910   11.1899 O   1 1 549.0000
      551  O                     -1.7082   14.8862   11.9293 O   1 1 550.0000
      552  O                     -1.6987   14.5101   11.5400 O   1 1 551.0000
      553  O                     -2.1006   15.1033   11.4477 O   1 1 552.0000
      554  O                     -2.5028   15.4243   10.9631 O   1 1 553.0000
      555  O                     -1.9510   15.5387   11.3500 O   1 1 554.0000
      556  O                     -1.8748   14.7853   11.1813 O   1 1 555.0000
      557  O                     -1.3156   14.9052   10.5260 O   1 1 556.0000
      558  O                     -2.0620   15.4255    9.8655 O    1 1 557.0000
      559  O                     -2.4325   14.8923    9.6089 O    1 1 558.0000
      560  O                     -2.9017   14.4192    9.8871 O    1 1 559.0000
      561  O                     -3.1592   13.7598    9.4256 O    1 1 560.0000
      562  O                     -2.9344   13.5240    9.7296 O    1 1 561.0000
      563  O                     -2.6296   14.0700    9.4830 O    1 1 562.0000
      564  O                     -2.7167   14.6394    9.2115 O    1 1 563.0000
      565  O                     -2.2948   15.0785    9.2015 O    1 1 564.0000
      566  O                     -1.4974   14.8375    9.7081 O    1 1 565.0000
      567  O                     -2.0279   14.6729    9.8999 O    1 1 566.0000
      568  O                     -1.9796   15.5732    9.8559 O    1 1 567.0000
      569  O                     -2.5478   15.1667    9.9742 O    1 1 568.0000
      570  O                     -2.0511   14.7859   10.4265 O   1 1 569.0000
      571  O                     -1.8249   15.5095   10.6150 O   1 1 570.0000
      572  O                     -2.0449   15.6752   10.6745 O   1 1 571.0000
      573  O                     -2.7463   15.4970   10.2681 O   1 1 572.0000
      574  O                     -2.7482   15.4138   10.6390 O   1 1 573.0000
      575  O                     -2.4184   15.7986   10.1544 O   1 1 574.0000
      576  O                     -2.3612   15.0900   10.0503 O   1 1 575.0000
      577  O                     -1.8015   14.9456    9.3873 O    1 1 576.0000
      578  O                     -2.4301   15.8767    9.4551 O    1 1 577.0000
      579  O                     -1.7669   15.7964   10.0039 O   1 1 578.0000
      580  O                     -1.6653   16.6480    9.7121 O    1 1 579.0000
      581  O                     -1.5708   16.1199    9.8366 O    1 1 580.0000
      582  O                     -1.5083   15.2817   10.3426 O   1 1 581.0000
      583  O                     -1.0883   15.3575    9.8470 O    1 1 582.0000
      584  O                     -0.6501   15.0554    9.3480 O    1 1 583.0000
      585  O                     -0.7037   15.0239    9.0156 O    1 1 584.0000
      586  O                     -0.6736   15.7303    9.2676 O    1 1 585.0000
      587  O                     -1.1837   15.3148    9.1872 O    1 1 586.0000
      588  O                     -1.8370   15.1395    8.8447 O    1 1 587.0000
      589  O                     -1.4033   14.7986    8.9473 O    1 1 588.0000
      590  O                     -1.9407   14.3718    9.1128 O    1 1 589.0000
      591  O                     -1.4675   14.6758    9.6108 O    1 1 590.0000
      592  O                     -1.5210   15.2272    9.2600 O    1 1 591.0000
      593  O                     -1.2469   15.5711    9.4449 O    1 1 592.0000
      594  O                     -0.4588   15.2481    9.0883 O    1 1 593.0000
      595  O                     -0.4356   16.0465    9.0984 O    1 1 594.0000
      596  O                     -0.7648   16.9504    8.5566 O    1 1 595.0000
      597  O                     -0.9362   16.1837    8.9997 O    1 1 596.0000
      598  O                      0.1468   16.0148    9.0832 O    1 1 597.0000
      599  O                      0.5310   15.6412    8.9863 O    1 1 598.0000
      600  O                      0.1530   15.2815    8.9450 O    1 1 599.0000
      601  O                      0.1993   14.7460    8.6273 O    1 1 600.0000
      602  O                      0.2930   14.4637    9.0891 O    1 1 601.0000
      603  O                     -0.1548   14.3426    8.7725 O    1 1 602.0000
      604  O                      0.6172   14.7619    8.8737 O    1 1 603.0000
      605  O                      0.9729   14.5139    8.9754 O    1 1 604.0000
      606  O                      0.8636   14.2948    8.4502 O    1 1 605.0000
      607  O                      0.4197   14.7607    8.1930 O    1 1 606.0000
      608  O                      0.9645   14.8616    8.4861 O    1 1 607.0000
      609  O                      0.8155   15.1497    9.1981 O    1 1 608.0000
      610  O                      0.2611   15.2023    9.1590 O    1 1 609.0000
      611  O                     -0.2336   14.7952    9.3149 O    1 1 610.0000
      612  O                     -0.2680   15.5041    9.2609 O    1 1 611.0000
      613  O                     -0.7848   15.5315    9.8073 O    1 1 612.0000
      614  O                     -1.1916   16.1474    9.5511 O    1 1 613.0000
      615  O                     -0.5162   16.7828   10.0417 O   1 1 614.0000
      616  O                     -0.1276   16.4051    9.3447 O    1 1 615.0000
      617  O                     -0.0234   16.4160    8.3572 O    1 1 616.0000
      618  O                     -0.5479   16.7686    8.3182 O    1 1 617.0000
      619  O                     -0.7130   16.6723    9.3393 O    1 1 618.0000
      620  O                     -0.5591   17.1323   10.3042 O   1 1 619.0000
      621  O                     -0.1819   17.1202   10.7138 O   1 1 620.0000
      622  O                     -0.3065   16.7851   10.6010 O   1 1 621.0000
      623  O                     -0.1395   15.9319   10.7498 O   1 1 622.0000
      624  O                     -1.0618   16.2647    9.8723 O    1 1 623.0000
      625  O                     -0.5447   16.2597   10.1192 O   1 1 624.0000
      626  O                     -0.9792   15.7584   10.4702 O   1 1 625.0000
      627  O                     -0.3950   16.2035   10.6011 O   1 1 626.0000
      628  O                     -0.8179   16.7659   10.9099 O   1 1 627.0000
      629  O                     -1.1928   16.7590   11.1974 O   1 1 628.0000
      630  O                     -1.0519   17.0196   10.3986 O   1 1 629.0000
      631  O                     -1.0669   16.5054   10.4295 O   1 1 630.0000
      632  O                     -1.4771   16.2323   11.0441 O   1 1 631.0000
      633  O                     -1.6683   16.1360   10.6706 O   1 1 632.0000
      634  O                     -1.9964   16.3191   11.0954 O   1 1 633.0000
      635  O                     -1.9472   16.7377   10.6318 O   1 1 634.0000
      636  O                     -1.7031   17.4019   10.8854 O   1 1 635.0000
      637  O                     -1.5450   16.8461   11.0491 O   1 1 636.0000
      638  O                     -1.3205   17.1187   10.8566 O   1 1 637.0000
      639  O                     -1.7443   17.2835   10.2286 O   1 1 638.0000
      640  O                     -1.6329   16.9724   10.2802 O   1 1 639.0000
      641  O                     -0.9292   16.4206   10.3943 O   1 1 640.0000
      642  O                     -0.4059   15.9224   10.8876 O   1 1 641.0000
      643  O                     -1.3794   15.8150   11.1269 O   1 1 642.0000
      644  O                     -1.3553   16.2614   10.6320 O   1 1 643.0000
      645  O                     -0.9300   15.8503   10.0856 O   1 1 644.0000
      646  O                     -0.3769   15.5261   10.2338 O   1 1 645.0000
      647  O                     -0.5719   15.8978    9.6997 O    1 1 646.0000
      648  O                     -0.4312   16.4383    9.6549 O    1 1 647.0000
      649  O                      0.3155   16.7207   10.1272 O   1 1 648.0000
      650  O                      0.0234   16.4388    9.9103 O    1 1 649.0000
      651  O                      0.6553   16.3147    9.8470 O    1 1 650.0000
      652  O                      0.1882   17.0277    9.8564 O    1 1 651.0000
      653  O                      0.0114   16.7201    9.3273 O    1 1 652.0000
      654  O                     -0.1997   17.2383    9.5824 O    1 1 653.0000
      655  O                     -0.9470   17.0360    9.3577 O    1 1 654.0000
      656  O                     -1.1540   17.3808    9.5343 O    1 1 655.0000
      657  O                     -0.9800   17.8005    9.8574 O    1 1 656.0000
      658  O                     -1.2730   16.9452    9.7188 O    1 1 657.0000
      659  O                     -0.8316   17.5729    9.5861 O    1 1 658.0000
      660  O                     -0.5817   16.9650    9.7860 O    1 1 659.0000
      661  O                     -1.5622   17.4117    9.8090 O    1 1 660.0000
      662  O                     -1.8324   17.6436    9.3107 O    1 1 661.0000
      663  O                     -1.6997   17.9558    9.9699 O    1 1 662.0000
      664  O                     -1.2820   17.6140    8.5985 O    1 1 663.0000
      665  O                     -0.7550   17.2146    7.8592 O    1 1 664.0000
      666  O                     -0.4028   17.3654    7.1617 O    1 1 665.0000
      667  O                      0.4537   16.9930    6.9292 O    1 1 666.0000
      668  O                     -0.1779   17.0781    7.3909 O    1 1 667.0000
      669  O                     -0.3741   16.6480    7.5317 O    1 1 668.0000
      670  O                      0.0641   16.3201    7.9780 O    1 1 669.0000
      671  O                      0.2897   17.0697    8.3690 O    1 1 670.0000
      672  O                     -0.2140   16.9410    8.1774 O    1 1 671.0000
      673  O                      0.1309   17.1074    8.7820 O    1 1 672.0000
      674  O                      0.2376   17.7281    8.3816 O    1 1 673.0000
      675  O                      0.2505   18.2414    7.7776 O    1 1 674.0000
      676  O                      0.6458   17.6273    7.8759 O    1 1 675.0000
      677  O                     -0.0703   17.9006    7.0776 O    1 1 676.0000
      678  O                      0.5662   18.0310    6.6871 O    1 1 677.0000
      679  O                      0.1825   17.7004    6.8341 O    1 1 678.0000
      680  O                      0.7965   18.1162    7.3932 O    1 1 679.0000
      681  O                      0.7407   18.4948    7.4065 O    1 1 680.0000
      682  O                      0.0932   18.1324    7.1571 O    1 1 681.0000
      683  O                      0.1149   18.4650    7.1427 O    1 1 682.0000
      684  O                     -0.2898   18.4006    7.3231 O    1 1 683.0000
      685  O                     -0.8626   18.2541    7.8505 O    1 1 684.0000
      686  O                     -0.2479   17.7077    7.6026 O    1 1 685.0000
      687  O                      0.1046   17.6573    7.7900 O    1 1 686.0000
      688  O                      0.3740   18.2435    7.7441 O    1 1 687.0000
      689  O                     -0.4260   17.8720    7.7401 O    1 1 688.0000
      690  O                     -0.0148   18.1765    8.4042 O    1 1 689.0000
      691  O                      0.1366   17.5189    8.9098 O    1 1 690.0000
      692  O                     -0.4004   17.2986    8.0512 O    1 1 691.0000
      693  O                     -1.0947   17.3949    7.3708 O    1 1 692.0000
      694  O                     -1.2071   16.8093    7.3888 O    1 1 693.0000
      695  O                     -1.8445   17.4347    7.2566 O    1 1 694.0000
      696  O                     -1.6263   18.1444    7.2067 O    1 1 695.0000
      697  O                     -0.8659   18.4450    6.9931 O    1 1 696.0000
      698  O                     -0.7883   18.0000    7.1402 O    1 1 697.0000
      699  O                     -0.7477   17.4978    6.4976 O    1 1 698.0000
      700  O                     -1.2411   17.5265    6.7249 O    1 1 699.0000
      701  O                     -1.6524   17.8268    7.4512 O    1 1 700.0000
      702  O                     -2.2169   17.7043    7.0594 O    1 1 701.0000
      703  O                     -2.4257   17.3271    7.5031 O    1 1 702.0000
      704  O                     -1.2441   17.2394    6.9239 O    1 1 703.0000
      705  O                     -1.0367   18.1379    6.6699 O    1 1 704.0000
      706  O                     -0.6150   17.9447    6.4220 O    1 1 705.0000
      707  O                     -0.4694   18.5470    6.1446 O    1 1 706.0000
      708  O                     -0.4356   18.9619    7.0300 O    1 1 707.0000
      709  O                     -0.1841   18.4845    6.5914 O    1 1 708.0000
      710  O                     -0.5029   17.9038    5.9048 O    1 1 709.0000
      711  O                      0.0134   17.9387    6.3132 O    1 1 710.0000
      712  O                     -0.4599   17.7223    6.6240 O    1 1 711.0000
      713  O                     -0.6018   17.3156    6.4830 O    1 1 712.0000
      714  O                      0.0979   17.4480    5.9642 O    1 1 713.0000
      715  O                     -0.2539   16.9434    6.0740 O    1 1 714.0000
      716  O                     -0.6951   17.0816    6.9032 O    1 1 715.0000
      717  O                     -0.1558   17.1576    6.4700 O    1 1 716.0000
      718  O                     -0.4322   16.7225    7.0487 O    1 1 717.0000
      719  O                     -1.0033   16.6061    6.6484 O    1 1 718.0000
      720  O                     -0.3577   16.6036    6.6598 O    1 1 719.0000
      721  O                     -0.8543   16.8673    6.0862 O    1 1 720.0000
      722  O                     -1.2671   16.7689    6.2577 O    1 1 721.0000
      723  O                     -1.8110   17.4059    6.4845 O    1 1 722.0000
      724  O                     -1.2983   17.3879    6.0421 O    1 1 723.0000
      725  O                     -1.4470   18.0699    5.8543 O    1 1 724.0000
      726  O                     -1.5278   18.0410    6.4634 O    1 1 725.0000
      727  O                     -1.9803   18.0407    6.2584 O    1 1 726.0000
      728  O                     -2.0278   17.7687    5.4450 O    1 1 727.0000
      729  O                     -2.1118   17.9296    5.8973 O    1 1 728.0000
      730  O                     -1.5283   17.3157    5.7053 O    1 1 729.0000
      731  O                     -1.5571   16.9486    6.3143 O    1 1 730.0000
      732  O                     -1.9414   17.4855    6.3594 O    1 1 731.0000
      733  O                     -1.7683   16.9511    5.7556 O    1 1 732.0000
      734  O                     -2.2164   17.1191    5.4879 O    1 1 733.0000
      735  O                     -2.2862   17.1022    6.0576 O    1 1 734.0000
      736  O                     -2.4365   17.0019    6.7721 O    1 1 735.0000
      737  O                     -2.4595   16.5175    6.2761 O    1 1 736.0000
      738  O                     -1.7524   16.5139    6.0096 O    1 1 737.0000
      739  O                     -1.7593   17.1153    6.8054 O    1 1 738.0000
      740  O                     -1.8303   16.5767    6.5640 O    1 1 739.0000
      741  O                     -1.3716   16.6934    7.0222 O    1 1 740.0000
      742  O                     -1.8946   16.6804    7.0532 O    1 1 741.0000
      743  O                     -2.3117   16.3590    7.2091 O    1 1 742.0000
      744  O                     -1.6614   16.1961    7.4711 O    1 1 743.0000
      745  O                     -1.1389   16.7081    7.3489 O    1 1 744.0000
      746  O                     -1.5672   16.1175    6.9804 O    1 1 745.0000
      747  O                     -1.8868   16.2353    6.4839 O    1 1 746.0000
      748  O                     -2.4396   16.3877    7.0001 O    1 1 747.0000
      749  O                     -1.8588   16.5960    7.2949 O    1 1 748.0000
      750  O                     -1.2152   15.9560    6.3786 O    1 1 749.0000
      751  O                     -1.7014   15.8763    6.2363 O    1 1 750.0000
      752  O                     -1.1764   15.5441    6.8564 O    1 1 751.0000
      753  O                     -0.7756   16.1685    6.9766 O    1 1 752.0000
      754  O                     -1.3260   15.9589    6.8956 O    1 1 753.0000
      755  O                     -0.8904   16.0295    7.4602 O    1 1 754.0000
      756  O                     -0.6903   16.4752    7.6521 O    1 1 755.0000
      757  O                     -1.1957   16.2138    7.3746 O    1 1 756.0000
      758  O                     -2.0474   17.1436    7.7494 O    1 1 757.0000
      759  O                     -2.1141   16.6299    8.5018 O    1 1 758.0000
      760  O                     -1.8164   16.7537    9.3550 O    1 1 759.0000
      761  O                     -2.0311   16.0234    8.9618 O    1 1 760.0000
      762  O                     -1.8938   16.3390    9.5834 O    1 1 761.0000
      763  O                     -2.6643   16.3801   10.1965 O   1 1 762.0000
      764  O                     -3.3232   16.5903   10.9723 O   1 1 763.0000
      765  O                     -3.4457   15.9553   11.0534 O   1 1 764.0000
      766  O                     -2.9742   16.1358   11.3270 O   1 1 765.0000
      767  O                     -2.5279   16.4940   10.8397 O   1 1 766.0000
      768  O                     -2.2897   16.1516   11.4142 O   1 1 767.0000
      769  O                     -3.0069   16.0325   10.8621 O   1 1 768.0000
      770  O                     -3.4039   16.7624   10.6569 O   1 1 769.0000
      771  O                     -3.5136   17.0611   10.2991 O   1 1 770.0000
      772  O                     -2.5812   17.2850   10.4174 O   1 1 771.0000
      773  O                     -2.2900   17.2562   10.0737 O   1 1 772.0000
      774  O                     -2.2550   17.1029   10.9556 O   1 1 773.0000
      775  O                     -2.8020   17.3686   10.5001 O   1 1 774.0000
      776  O                     -2.7628   16.7593   11.1262 O   1 1 775.0000
      777  O                     -2.8039   16.7537   10.5905 O   1 1 776.0000
      778  O                     -2.3158   16.6262   10.0273 O   1 1 777.0000
      779  O                     -2.9510   16.8684    9.8342 O    1 1 778.0000
      780  O                     -2.3205   16.6432    9.9068 O    1 1 779.0000
      781  O                     -2.1280   17.4926    9.7709 O    1 1 780.0000
      782  O                     -1.8722   17.3077    9.0152 O    1 1 781.0000
      783  O                     -1.7359   17.6470    8.2092 O    1 1 782.0000
      784  O                     -1.5476   17.3183    7.6857 O    1 1 783.0000
      785  O                     -1.4719   17.8729    7.9602 O    1 1 784.0000
      786  O                     -0.6368   17.6045    8.3261 O    1 1 785.0000
      787  O                     -0.6835   18.3950    8.8227 O    1 1 786.0000
      788  O                     -1.0672   18.2435    9.4641 O    1 1 787.0000
      789  O                     -1.4678   18.1736    9.7819 O    1 1 788.0000
      790  O                     -1.3663   18.3914    9.0629 O    1 1 789.0000
      791  O                     -0.9635   18.4295    9.2236 O    1 1 790.0000
      792  O                     -1.1262   18.3452    8.5073 O    1 1 791.0000
      793  O                     -1.5714   18.2168    9.0945 O    1 1 792.0000
      794  O                     -1.4886   17.9207    8.9071 O    1 1 793.0000
      795  O                     -1.4747   18.7326    8.5028 O    1 1 794.0000
      796  O                     -0.9464   18.9903    8.7142 O    1 1 795.0000
      797  O                     -0.7355   18.0210    8.9369 O    1 1 796.0000
      798  O                     -1.1036   17.2380    8.8169 O    1 1 797.0000
      799  O                     -0.3398   17.5665    8.8063 O    1 1 798.0000
      800  O                     -0.4327   16.9940    8.9823 O    1 1 799.0000
      801  O                     -1.3373   16.5921    8.9878 O    1 1 800.0000
      802  O                     -1.9591   16.3328    8.9409 O    1 1 801.0000
      803  O                     -1.5155   16.9511    8.0502 O    1 1 802.0000
      804  O                     -0.9686   16.4235    8.1222 O    1 1 803.0000
      805  O                     -1.2284   16.6935    8.7739 O    1 1 804.0000
      806  O                     -1.3019   17.0734    8.4141 O    1 1 805.0000
      807  O                     -1.4348   17.1474    9.0465 O    1 1 806.0000
      808  O                     -1.5545   16.7056    8.6802 O    1 1 807.0000
      809  O                     -1.4850   16.0348    8.5539 O    1 1 808.0000
      810  O                     -1.2897   15.3802    8.2434 O    1 1 809.0000
      811  O                     -1.8399   15.5477    8.6711 O    1 1 810.0000
      812  O                     -1.7216   15.7548    8.1626 O    1 1 811.0000
      813  O                     -1.5006   15.9487    8.9214 O    1 1 812.0000
      814  O                     -1.8925   16.3530    8.0106 O    1 1 813.0000
      815  O                     -1.9161   15.6558    7.7508 O    1 1 814.0000
      816  O                     -1.1979   16.0710    7.8949 O    1 1 815.0000
      817  O                     -0.9023   15.6670    8.1428 O    1 1 816.0000
      818  O                     -0.4039   15.2293    7.5016 O    1 1 817.0000
      819  O                     -0.5294   15.5389    7.7522 O    1 1 818.0000
      820  O                     -0.9065   15.4435    8.6515 O    1 1 819.0000
      821  O                     -1.2025   15.1510    8.1884 O    1 1 820.0000
      822  O                     -0.6762   15.6608    8.1058 O    1 1 821.0000
      823  O                     -0.8751   14.6927    8.1129 O    1 1 822.0000
      824  O                     -0.1578   14.6974    7.8336 O    1 1 823.0000
      825  O                     -0.1041   15.0801    7.6786 O    1 1 824.0000
      826  O                     -0.1873   14.7993    8.2941 O    1 1 825.0000
      827  O                     -0.8241   14.7535    8.5495 O    1 1 826.0000
      828  O                     -0.6605   15.1470    8.3163 O    1 1 827.0000
      829  O                     -0.0994   15.4754    8.2034 O    1 1 828.0000
      830  O                     -0.6264   15.9815    8.7301 O    1 1 829.0000
      831  O                      0.1168   16.3068    8.7866 O    1 1 830.0000
      832  O                     -0.4334   16.2264    8.6130 O    1 1 831.0000
      833  O                     -0.1530   16.0445    7.9991 O    1 1 832.0000
      834  O                     -0.0685   16.2638    7.4142 O    1 1 833.0000
      835  O                      0.3869   16.7496    7.9990 O    1 1 834.0000
      836  O                      0.5382   16.4778    7.4781 O    1 1 835.0000
      837  O                      0.0907   17.0602    7.4529 O    1 1 836.0000
      838  O                      0.6076   17.2054    7.6591 O    1 1 837.0000
      839  O                      0.8353   17.8286    7.9449 O    1 1 838.0000
      840  O                     -0.2278   18.3072    8.0291 O    1 1 839.0000
      841  O                     -0.9433   18.5848    8.2792 O    1 1 840.0000
      842  O                     -1.1818   18.6034    7.7259 O    1 1 841.0000
      843  O                     -0.6357   18.5930    7.7708 O    1 1 842.0000
      844  O                     -0.9036   17.6776    7.7401 O    1 1 843.0000
      845  O                     -0.6489   18.0523    8.5495 O    1 1 844.0000
      846  O                     -1.1328   18.0625    8.0180 O    1 1 845.0000
      847  O                     -1.1012   18.9625    8.0163 O    1 1 846.0000
      848  O                     -1.7315   18.5299    8.1570 O    1 1 847.0000
      849  O                     -1.3468   18.6265    7.5137 O    1 1 848.0000
      850  O                     -1.0537   19.3779    7.2697 O    1 1 849.0000
      851  O                     -0.5959   19.4658    6.8422 O    1 1 850.0000
      852  O                     -1.2072   19.0389    6.6972 O    1 1 851.0000
      853  O                     -0.4729   19.2115    6.5043 O    1 1 852.0000
      854  O                     -1.2110   19.7316    6.0873 O    1 1 853.0000
      855  O                     -1.5636   19.5951    6.8366 O    1 1 854.0000
      856  O                     -0.9931   18.9365    7.1613 O    1 1 855.0000
      857  O                     -1.0442   18.5561    6.5550 O    1 1 856.0000
      858  O                     -1.0584   19.4104    6.7112 O    1 1 857.0000
      859  O                     -1.4135   20.1609    6.7386 O    1 1 858.0000
      860  O                     -1.4764   20.4405    7.4321 O    1 1 859.0000
      861  O                     -1.0243   20.7252    7.6039 O    1 1 860.0000
      862  O                     -0.7762   20.0801    7.8471 O    1 1 861.0000
      863  O                     -0.8610   20.4157    7.0561 O    1 1 862.0000
      864  O                     -0.9373   19.8297    6.7403 O    1 1 863.0000
      865  O                     -0.1290   20.0530    7.2348 O    1 1 864.0000
      866  O                     -0.3654   19.6781    7.9262 O    1 1 865.0000
      867  O                     -0.4339   20.0427    8.0407 O    1 1 866.0000
      868  O                     -0.2871   20.3536    7.4333 O    1 1 867.0000
      869  O                     -0.4286   19.6496    7.3316 O    1 1 868.0000
      870  O                     -0.4990   19.2403    8.1416 O    1 1 869.0000
      871  O                     -0.9457   19.5469    8.0261 O    1 1 870.0000
      872  O                     -0.4190   19.2938    7.5463 O    1 1 871.0000
      873  O                     -1.1437   19.4720    7.6339 O    1 1 872.0000
      874  O                     -0.9595   19.7735    7.3759 O    1 1 873.0000
      875  O                     -1.3743   20.0766    7.1901 O    1 1 874.0000
      876  O                     -1.6703   19.8322    7.3795 O    1 1 875.0000
      877  O                     -1.7208   19.0325    7.7849 O    1 1 876.0000
      878  O                     -1.9058   19.0155    7.3340 O    1 1 877.0000
      879  O                     -1.7033   18.7272    6.8784 O    1 1 878.0000
      880  O                     -1.5748   18.6149    6.2092 O    1 1 879.0000
      881  O                     -1.1217   18.8192    5.5926 O    1 1 880.0000
      882  O                     -1.5290   18.7910    5.5921 O    1 1 881.0000
      883  O                     -1.3341   19.1078    6.0805 O    1 1 882.0000
      884  O                     -1.6548   19.7584    5.7059 O    1 1 883.0000
      885  O                     -1.9298   19.8326    6.3766 O    1 1 884.0000
      886  O                     -2.3464   19.1228    6.4259 O    1 1 885.0000
      887  O                     -1.7667   19.3383    6.6721 O    1 1 886.0000
      888  O                     -2.2953   20.0373    6.6272 O    1 1 887.0000
      889  O                     -2.5155   19.5409    6.6133 O    1 1 888.0000
      890  O                     -2.7745   18.8598    6.7417 O    1 1 889.0000
      891  O                     -2.2852   18.9304    6.0355 O    1 1 890.0000
      892  O                     -1.5432   19.3986    6.1099 O    1 1 891.0000
      893  O                     -2.0543   19.3260    5.9568 O    1 1 892.0000
      894  O                     -2.1615   18.7956    6.5541 O    1 1 893.0000
      895  O                     -2.3285   18.1988    6.8323 O    1 1 894.0000
      896  O                     -2.2662   18.6370    7.4873 O    1 1 895.0000
      897  O                     -1.3991   19.2702    8.1831 O    1 1 896.0000
      898  O                     -1.6040   20.1893    8.3599 O    1 1 897.0000
      899  O                     -2.0944   19.5430    7.9979 O    1 1 898.0000
      900  O                     -2.1478   18.6602    8.5500 O    1 1 899.0000
      901  O                     -2.1526   18.0109    8.2079 O    1 1 900.0000
      902  O                     -2.6072   17.7322    8.7337 O    1 1 901.0000
      903  O                     -2.5579   18.4567    8.3200 O    1 1 902.0000
      904  O                     -2.7885   18.0886    8.1061 O    1 1 903.0000
      905  O                     -3.3631   18.9586    7.8961 O    1 1 904.0000
      906  O                     -3.4964   19.1321    8.2630 O    1 1 905.0000
      907  O                     -3.7353   19.2446    7.3235 O    1 1 906.0000
      908  O                     -4.5601   19.0380    7.1995 O    1 1 907.0000
      909  O                     -4.1650   18.8849    7.6553 O    1 1 908.0000
      910  O                     -4.0114   18.0198    7.0157 O    1 1 909.0000
      911  O                     -4.0898   18.7490    7.0016 O    1 1 910.0000
      912  O                     -4.0270   19.0692    6.7099 O    1 1 911.0000
      913  O                     -4.7121   18.6525    6.4115 O    1 1 912.0000
      914  O                     -4.1998   18.6790    6.0030 O    1 1 913.0000
      915  O                     -3.7874   18.4721    6.7482 O    1 1 914.0000
      916  O                     -2.7834   18.2254    6.3549 O    1 1 915.0000
      917  O                     -2.1418   18.1321    7.4697 O    1 1 916.0000
      918  O                     -2.8064   18.7506    7.7001 O    1 1 917.0000
      919  O                     -3.1206   19.1398    7.3280 O    1 1 918.0000
      920  O                     -3.2938   19.0631    6.8048 O    1 1 919.0000
      921  O                     -2.6929   18.3443    6.8685 O    1 1 920.0000
      922  O                     -2.9464   18.2641    7.4421 O    1 1 921.0000
      923  O                     -2.6494   17.6630    7.3127 O    1 1 922.0000
      924  O                     -3.1915   17.6470    7.2690 O    1 1 923.0000
      925  O                     -3.1098   17.8594    6.9063 O    1 1 924.0000
      926  O                     -3.8312   18.1445    6.3047 O    1 1 925.0000
      927  O                     -3.7523   17.6897    6.3451 O    1 1 926.0000
      928  O                     -3.3587   18.2206    5.9336 O    1 1 927.0000
      929  O                     -3.3128   17.6982    5.5799 O    1 1 928.0000
      930  O                     -2.8929   17.5121    6.0239 O    1 1 929.0000
      931  O                     -3.1724   17.5797    6.5297 O    1 1 930.0000
      932  O                     -2.6321   17.3839    6.3088 O    1 1 931.0000
      933  O                     -3.4997   17.1747    6.2492 O    1 1 932.0000
      934  O                     -3.6689   17.6445    6.8101 O    1 1 933.0000
      935  O                     -4.1369   17.4254    6.6661 O    1 1 934.0000
      936  O                     -3.8316   17.0278    6.0445 O    1 1 935.0000
      937  O                     -4.3476   17.1883    5.9908 O    1 1 936.0000
      938  O                     -3.7903   17.8372    5.9833 O    1 1 937.0000
      939  O                     -2.8077   17.9693    6.3202 O    1 1 938.0000
      940  O                     -3.4273   18.6027    5.9855 O    1 1 939.0000
      941  O                     -3.4181   19.0595    6.6590 O    1 1 940.0000
      942  O                     -3.2605   19.8314    6.7799 O    1 1 941.0000
      943  O                     -3.1937   19.0037    6.2512 O    1 1 942.0000
      944  O                     -3.2747   18.4003    6.7997 O    1 1 943.0000
      945  O                     -2.8873   18.4448    7.3049 O    1 1 944.0000
      946  O                     -3.7069   18.5516    7.5301 O    1 1 945.0000
      947  O                     -3.6863   17.9772    7.2086 O    1 1 946.0000
      948  O                     -3.3576   18.4369    7.7725 O    1 1 947.0000
      949  O                     -3.7865   19.3568    7.6328 O    1 1 948.0000
      950  O                     -3.9583   18.7255    8.2873 O    1 1 949.0000
      951  O                     -3.0987   18.2461    8.5052 O    1 1 950.0000
      952  O                     -2.8838   18.0174    7.9721 O    1 1 951.0000
      953  O                     -2.9711   18.4552    8.0774 O    1 1 952.0000
      954  O                     -2.9966   18.2086    9.0364 O    1 1 953.0000
      955  O                     -2.2932   18.0109    9.4483 O    1 1 954.0000
      956  O                     -2.3781   18.0562    8.7997 O    1 1 955.0000
      957  O                     -3.0642   18.7735    9.0464 O    1 1 956.0000
      958  O                     -3.9873   19.1505    8.5502 O    1 1 957.0000
      959  O                     -4.4471   19.5917    8.4979 O    1 1 958.0000
      960  O                     -4.3686   18.7269    8.2117 O    1 1 959.0000
      961  O                     -4.6825   19.2564    8.4890 O    1 1 960.0000
      962  O                     -4.2392   18.8321    8.6937 O    1 1 961.0000
      963  O                     -3.7608   18.4274    8.4660 O    1 1 962.0000
      964  O                     -3.7794   18.5906    8.5806 O    1 1 963.0000
      965  O                     -4.4703   18.1931    7.9281 O    1 1 964.0000
      966  O                     -3.8688   18.1399    8.0461 O    1 1 965.0000
      967  O                     -3.7715   17.5182    7.7168 O    1 1 966.0000
      968  O                     -4.1758   17.9584    8.1779 O    1 1 967.0000
      969  O                     -4.5484   17.9868    8.6370 O    1 1 968.0000
      970  O                     -4.6828   18.3688    8.3911 O    1 1 969.0000
      971  O                     -4.9974   17.7876    7.9792 O    1 1 970.0000
      972  O                     -4.8327   17.3442    8.0248 O    1 1 971.0000
      973  O                     -4.3847   17.4211    8.3784 O    1 1 972.0000
      974  O                     -4.2121   17.2019    8.2263 O    1 1 973.0000
      975  O                     -3.9785   17.3304    7.4228 O    1 1 974.0000
      976  O                     -4.4725   16.6339    7.8932 O    1 1 975.0000
      977  O                     -4.2411   17.1770    7.6831 O    1 1 976.0000
      978  O                     -3.6116   16.4677    8.1768 O    1 1 977.0000
      979  O                     -4.1807   16.5300    8.2054 O    1 1 978.0000
      980  O                     -3.9919   16.4067    7.6855 O    1 1 979.0000
      981  O                     -3.1739   16.8425    7.8016 O    1 1 980.0000
      982  O                     -3.8889   17.2592    6.9714 O    1 1 981.0000
      983  O                     -3.6270   16.5971    7.1995 O    1 1 982.0000
      984  O                     -4.4570   16.9880    7.3306 O    1 1 983.0000
      985  O                     -3.4936   17.1985    7.5276 O    1 1 984.0000
      986  O                     -3.1146   17.0128    7.1457 O    1 1 985.0000
      987  O                     -3.6417   16.7405    6.6258 O    1 1 986.0000
      988  O                     -4.1688   16.7097    7.1930 O    1 1 987.0000
      989  O                     -3.4850   16.6598    7.6040 O    1 1 988.0000
      990  O                     -2.6864   16.5023    7.5278 O    1 1 989.0000
      991  O                     -2.8709   16.3170    6.7510 O    1 1 990.0000
      992  O                     -2.8802   17.0191    6.9046 O    1 1 991.0000
      993  O                     -3.0740   16.1218    7.4805 O    1 1 992.0000
      994  O                     -2.8095   16.5315    8.0455 O    1 1 993.0000
      995  O                     -3.4525   16.0266    8.1835 O    1 1 994.0000
      996  O                     -3.2601   16.6181    8.1688 O    1 1 995.0000
      997  O                     -3.1162   17.1391    8.3759 O    1 1 996.0000
      998  O                     -3.4612   17.4852    8.7801 O    1 1 997.0000
      999  O                     -3.5045   17.8691    8.9596 O    1 1 998.0000
     1000  O                     -4.0524   18.0750    8.7657 O    1 1 999.0000
     1001  O                     -3.8528   17.6923    8.5758 O    1 1 1000.0000
     1002  O                     -3.3552   17.9721    8.1754 O    1 1 1001.0000
     1003  O                     -3.1944   17.5183    7.9568 O    1 1 1002.0000
     1004  O                     -2.6498   17.5219    8.2529 O    1 1 1003.0000
     1005  O                     -3.5658   17.8691    7.6993 O    1 1 1004.0000
     1006  O                     -4.5127   17.8259    7.2188 O    1 1 1005.0000
     1007  O                     -4.4386   18.1770    7.5033 O    1 1 1006.0000
     1008  O                     -4.0056   18.2396    7.7311 O    1 1 1007.0000
     1009  O                     -3.5995   17.4396    8.1948 O    1 1 1008.0000
     1010  O                     -3.3292   17.2142    8.6366 O    1 1 1009.0000
     1011  O                     -3.6525   17.5532    9.1570 O    1 1 1010.0000
     1012  O                     -3.2009   16.9796    8.7607 O    1 1 1011.0000
     1013  O                     -3.5570   16.5810    9.3286 O    1 1 1012.0000
     1014  O                     -3.8550   17.0247    8.9180 O    1 1 1013.0000
     1015  O                     -4.3097   17.2964    9.0662 O    1 1 1014.0000
     1016  O                     -4.3252   16.6315    9.2022 O    1 1 1015.0000
     1017  O                     -3.8210   16.3042    8.8203 O    1 1 1016.0000
     1018  O                     -4.1469   15.9893    8.4516 O    1 1 1017.0000
     1019  O                     -4.0989   16.4349    8.7008 O    1 1 1018.0000
     1020  O                     -3.1478   16.3076    8.5696 O    1 1 1019.0000
     1021  O                     -3.4206   16.0979    9.0249 O    1 1 1020.0000
     1022  O                     -3.9186   16.8832    8.6708 O    1 1 1021.0000
     1023  O                     -4.7011   16.8935    8.7668 O    1 1 1022.0000
     1024  O                     -4.7153   17.1867    9.5167 O    1 1 1023.0000
     1025  O                     -3.7528   17.1712    9.4819 O    1 1 1024.0000
     1026  O                     -2.6699   17.1862    9.2733 O    1 1 1025.0000
     1027  O                     -2.4039   16.3678    9.3072 O    1 1 1026.0000
     1028  O                     -2.6277   16.6418    9.5071 O    1 1 1027.0000
     1029  O                     -2.9755   16.6081    9.7455 O    1 1 1028.0000
     1030  O                     -2.8172   16.6961    9.1801 O    1 1 1029.0000
     1031  O                     -2.5696   17.0549    9.1079 O    1 1 1030.0000
     1032  O                     -2.0978   17.0784    8.7855 O    1 1 1031.0000
     1033  O                     -1.5769   16.7366    8.1714 O    1 1 1032.0000
     1034  O                     -2.4680   17.0678    8.4839 O    1 1 1033.0000
     1035  O                     -3.1135   17.1111    9.1178 O    1 1 1034.0000
     1036  O                     -2.6384   16.6415    8.6056 O    1 1 1035.0000
     1037  O                     -2.4436   16.2364    8.0268 O    1 1 1036.0000
     1038  O                     -2.5240   15.7494    8.6051 O    1 1 1037.0000
     1039  O                     -2.6700   15.6074    7.8355 O    1 1 1038.0000
     1040  O                     -2.9795   15.7279    8.1945 O    1 1 1039.0000
     1041  O                     -3.7690   15.4110    8.5475 O    1 1 1040.0000
     1042  O                     -4.0223   15.1452    7.9631 O    1 1 1041.0000
     1043  O                     -3.7911   15.8509    8.2028 O    1 1 1042.0000
     1044  O                     -3.0873   16.3094    8.8713 O    1 1 1043.0000
     1045  O                     -3.3977   15.7223    9.0583 O    1 1 1044.0000
     1046  O                     -3.0058   15.4943    9.8018 O    1 1 1045.0000
     1047  O                     -2.7861   15.9003    9.4220 O    1 1 1046.0000
     1048  O                     -2.9251   15.8159    8.5415 O    1 1 1047.0000
     1049  O                     -2.8035   15.2126    9.0522 O    1 1 1048.0000
     1050  O                     -2.9864   15.1460    8.9184 O    1 1 1049.0000
     1051  O                     -3.5151   15.0041    9.0174 O    1 1 1050.0000
     1052  O                     -2.9652   14.7214    8.6674 O    1 1 1051.0000
     1053  O                     -3.5696   14.4585    8.9872 O    1 1 1052.0000
     1054  O                     -3.3486   14.6334    9.4674 O    1 1 1053.0000
     1055  O                     -3.3852   15.1260    9.5114 O    1 1 1054.0000
     1056  O                     -3.9310   15.1257    9.1120 O    1 1 1055.0000
     1057  O                     -4.1626   15.2998    9.3860 O    1 1 1056.0000
     1058  O                     -4.0660   15.9573    9.2587 O    1 1 1057.0000
     1059  O                     -3.6900   16.2419    9.8275 O    1 1 1058.0000
     1060  O                     -4.1948   15.7960   10.2312 O   1 1 1059.0000
     1061  O                     -3.6321   15.4825   10.4565 O   1 1 1060.0000
     1062  O                     -3.6684   15.2038    9.9530 O    1 1 1061.0000
     1063  O                     -3.5447   15.8484    9.6896 O    1 1 1062.0000
     1064  O                     -3.8321   15.9373   10.6808 O   1 1 1063.0000
     1065  O                     -3.3521   16.1739   10.1146 O   1 1 1064.0000
     1066  O                     -3.8833   16.4977   10.1430 O   1 1 1065.0000
     1067  O                     -4.0584   17.1943    9.8619 O    1 1 1066.0000
     1068  O                     -3.7374   17.7420    9.4891 O    1 1 1067.0000
     1069  O                     -4.2189   18.0352    9.1735 O    1 1 1068.0000
     1070  O                     -3.9995   18.7508    9.1067 O    1 1 1069.0000
     1071  O                     -4.5060   18.4216    9.2232 O    1 1 1070.0000
     1072  O                     -3.9012   18.3165    9.6389 O    1 1 1071.0000
     1073  O                     -3.0186   18.1598    9.6614 O    1 1 1072.0000
     1074  O                     -2.3208   18.0053   10.2892 O   1 1 1073.0000
     1075  O                     -2.9036   18.2527   10.5943 O   1 1 1074.0000
     1076  O                     -2.6977   18.9821   10.6862 O   1 1 1075.0000
     1077  O                     -2.8261   19.4579   10.9796 O   1 1 1076.0000
     1078  O                     -3.0368   18.5689   10.4440 O   1 1 1077.0000
     1079  O                     -3.0651   19.0164   10.6862 O   1 1 1078.0000
     1080  O                     -3.2068   19.2489   11.3395 O   1 1 1079.0000
     1081  O                     -3.7797   19.0949   10.8696 O   1 1 1080.0000
     1082  O                     -3.7566   19.7089   10.8373 O   1 1 1081.0000
     1083  O                     -4.2664   19.7603   11.0956 O   1 1 1082.0000
     1084  O                     -4.5377   18.8893   11.0050 O   1 1 1083.0000
     1085  O                     -4.3819   18.1897   10.5701 O   1 1 1084.0000
     1086  O                     -4.5075   18.0727   11.0188 O   1 1 1085.0000
     1087  O                     -3.7617   17.6800   10.9317 O   1 1 1086.0000
     1088  O                     -3.4144   18.3055   10.7443 O   1 1 1087.0000
     1089  O                     -4.1314   17.7768   10.2310 O   1 1 1088.0000
     1090  O                     -4.6335   18.4176   10.1344 O   1 1 1089.0000
     1091  O                     -4.9725   18.3025    9.8242 O    1 1 1090.0000
     1092  O                     -4.2078   18.5384    9.7857 O    1 1 1091.0000
     1093  O                     -4.3333   18.8380   10.6759 O   1 1 1092.0000
     1094  O                     -3.9335   18.7519   10.4647 O   1 1 1093.0000
     1095  O                     -3.9708   18.2816   10.2218 O   1 1 1094.0000
     1096  O                     -3.4507   18.5565    9.8970 O    1 1 1095.0000
     1097  O                     -3.7620   18.0527   10.0020 O   1 1 1096.0000
     1098  O                     -3.7842   18.4195   10.6356 O   1 1 1097.0000
     1099  O                     -3.9807   18.3589   11.1441 O   1 1 1098.0000
     1100  O                     -3.7907   17.5460   10.3635 O   1 1 1099.0000
     1101  O                     -3.0655   17.7007   10.0701 O   1 1 1100.0000
     1102  O                     -2.8589   17.9349    9.8820 O    1 1 1101.0000
     1103  O                     -3.2365   17.8824    9.7782 O    1 1 1102.0000
     1104  O                     -3.3827   18.9179    9.5034 O    1 1 1103.0000
     1105  O                     -3.5141   19.0609   10.1863 O   1 1 1104.0000
     1106  O                     -3.9200   19.7947   10.5368 O   1 1 1105.0000
     1107  O                     -4.5108   19.6576   10.4904 O   1 1 1106.0000
     1108  O                     -4.6044   19.0067    9.6149 O    1 1 1107.0000
     1109  O                     -5.0972   18.8715   10.1203 O   1 1 1108.0000
     1110  O                     -4.4919   19.3859   10.0962 O   1 1 1109.0000
     1111  O                     -4.0704   19.9897    9.8957 O    1 1 1110.0000
     1112  O                     -4.1719   19.2784    9.4257 O    1 1 1111.0000
     1113  O                     -3.9227   19.0994   10.0007 O   1 1 1112.0000
     1114  O                     -3.9863   19.6955    9.9191 O    1 1 1113.0000
     1115  O                     -4.7014   19.3918    9.2444 O    1 1 1114.0000
     1116  O                     -4.8056   19.8310    9.5820 O    1 1 1115.0000
     1117  O                     -5.4738   19.3956    9.8558 O    1 1 1116.0000
     1118  O                     -4.7073   19.4352   10.1463 O   1 1 1117.0000
     1119  O                     -3.9819   19.2373    9.6991 O    1 1 1118.0000
     1120  O                     -4.2245   19.8701    9.2683 O    1 1 1119.0000
     1121  O                     -3.3299   19.9603    9.5636 O    1 1 1120.0000
     1122  O                     -3.6228   19.4085    9.8786 O    1 1 1121.0000
     1123  O                     -3.4724   19.7118    9.1541 O    1 1 1122.0000
     1124  O                     -2.9892   19.2174    9.1078 O    1 1 1123.0000
     1125  O                     -3.0757   18.4774    9.3214 O    1 1 1124.0000
     1126  O                     -2.4423   18.9488    9.4194 O    1 1 1125.0000
     1127  O                     -2.4077   18.4548    9.7362 O    1 1 1126.0000
     1128  O                     -2.1630   19.3113   10.1865 O   1 1 1127.0000
     1129  O                     -2.8355   19.5186    9.6313 O    1 1 1128.0000
     1130  O                     -3.0036   18.9356    9.9153 O    1 1 1129.0000
     1131  O                     -2.2331   18.8397   10.2254 O   1 1 1130.0000
     1132  O                     -2.6417   19.6575   10.2838 O   1 1 1131.0000
     1133  O                     -2.8474   20.4672    9.8904 O    1 1 1132.0000
     1134  O                     -3.2122   19.7716   10.1360 O   1 1 1133.0000
     1135  O                     -3.0016   19.5237   10.7149 O   1 1 1134.0000
     1136  O                     -3.0441   20.2088   11.0577 O   1 1 1135.0000
     1137  O                     -2.6154   20.7380   11.3893 O   1 1 1136.0000
     1138  O                     -2.9709   20.1485   11.5037 O   1 1 1137.0000
     1139  O                     -2.3211   20.1201   11.2061 O   1 1 1138.0000
     1140  O                     -2.0828   20.2740   10.5492 O   1 1 1139.0000
     1141  O                     -3.0658   20.2100   10.6915 O   1 1 1140.0000
     1142  O                     -3.4061   19.7613   11.1539 O   1 1 1141.0000
     1143  O                     -4.0060   19.3822   11.2750 O   1 1 1142.0000
     1144  O                     -3.7763   18.9436   10.6553 O   1 1 1143.0000
     1145  O                     -2.9396   19.3786   10.3083 O   1 1 1144.0000
     1146  O                     -2.2233   19.4940    9.6794 O    1 1 1145.0000
     1147  O                     -2.7861   18.6773    9.7554 O    1 1 1146.0000
     1148  O                     -2.1199   18.6482    9.0881 O    1 1 1147.0000
     1149  O                     -1.7748   19.2289    8.8051 O    1 1 1148.0000
     1150  O                     -1.7880   19.7953    8.0730 O    1 1 1149.0000
     1151  O                     -2.1929   19.7081    7.5705 O    1 1 1150.0000
     1152  O                     -2.1557   20.1205    8.1394 O    1 1 1151.0000
     1153  O                     -2.5158   20.1112    7.4930 O    1 1 1152.0000
     1154  O                     -3.1762   19.9617    7.1696 O    1 1 1153.0000
     1155  O                     -2.2320   19.7908    7.0850 O    1 1 1154.0000
     1156  O                     -2.4350   19.1650    7.5279 O    1 1 1155.0000
     1157  O                     -2.1486   19.4785    8.6903 O    1 1 1156.0000
     1158  O                     -2.7354   19.8750    8.7647 O    1 1 1157.0000
     1159  O                     -2.1247   19.8665    8.7952 O    1 1 1158.0000
     1160  O                     -2.7089   19.7201    8.9561 O    1 1 1159.0000
     1161  O                     -2.3749   19.2683    8.4072 O    1 1 1160.0000
     1162  O                     -2.9142   19.2384    8.1377 O    1 1 1161.0000
     1163  O                     -3.0723   19.6934    7.9380 O    1 1 1162.0000
     1164  O                     -3.5308   19.7827    7.8548 O    1 1 1163.0000
     1165  O                     -3.0085   19.6841    8.6699 O    1 1 1164.0000
     1166  O                     -3.4442   19.9754    8.3737 O    1 1 1165.0000
     1167  O                     -2.7726   19.7353    8.0877 O    1 1 1166.0000
     1168  O                     -2.6094   19.1456    8.4926 O    1 1 1167.0000
     1169  O                     -2.4771   18.7409    8.7814 O    1 1 1168.0000
     1170  O                     -2.1346   18.7093    8.2024 O    1 1 1169.0000
     1171  O                     -3.0048   19.0219    8.6192 O    1 1 1170.0000
     1172  O                     -3.4595   19.5827    8.7020 O    1 1 1171.0000
     1173  O                     -3.7408   19.0701    9.0941 O    1 1 1172.0000
     1174  O                     -3.3904   19.2066    8.6908 O    1 1 1173.0000
     1175  O                     -2.2315   19.3678    9.1869 O    1 1 1174.0000
     1176  O                     -3.0121   20.0354    9.0507 O    1 1 1175.0000
     1177  O                     -2.6580   20.4706    8.7648 O    1 1 1176.0000
     1178  O                     -3.1734   20.4239    9.1812 O    1 1 1177.0000
     1179  O                     -3.1943   20.7420    8.7300 O    1 1 1178.0000
     1180  O                     -3.3801   20.2902    8.7112 O    1 1 1179.0000
     1181  O                     -2.9768   20.8025    8.4772 O    1 1 1180.0000
     1182  O                     -3.1436   21.1455    9.1170 O    1 1 1181.0000
     1183  O                     -2.5044   20.9173    9.1089 O    1 1 1182.0000
     1184  O                     -2.9122   20.8704    9.0359 O    1 1 1183.0000
     1185  O                     -2.1339   20.8095    8.9247 O    1 1 1184.0000
     1186  O                     -2.0935   20.5516    8.3255 O    1 1 1185.0000
     1187  O                     -1.6016   20.8067    8.2470 O    1 1 1186.0000
     1188  O                     -1.7693   20.2015    8.4746 O    1 1 1187.0000
     1189  O                     -2.6972   20.5292    8.4899 O    1 1 1188.0000
     1190  O                     -2.8700   20.0993    8.2315 O    1 1 1189.0000
     1191  O                     -2.4916   20.3344    7.7695 O    1 1 1190.0000
     1192  O                     -3.0859   20.7378    7.2121 O    1 1 1191.0000
     1193  O                     -3.1053   21.5678    7.1310 O    1 1 1192.0000
     1194  O                     -2.7968   21.2176    6.7256 O    1 1 1193.0000
     1195  O                     -2.5593   21.1031    7.2249 O    1 1 1194.0000
     1196  O                     -2.1795   20.9609    6.6432 O    1 1 1195.0000
     1197  O                     -2.5227   21.4293    6.8351 O    1 1 1196.0000
     1198  O                     -2.0232   21.5751    6.5893 O    1 1 1197.0000
     1199  O                     -2.3765   21.5828    7.2743 O    1 1 1198.0000
     1200  O                     -2.3105   21.0628    7.7226 O    1 1 1199.0000
     1201  O                     -2.0125   22.1029    7.7993 O    1 1 1200.0000
     1202  O                     -2.0439   22.1606    7.3330 O    1 1 1201.0000
     1203  O                     -2.1724   21.4801    7.0819 O    1 1 1202.0000
     1204  O                     -2.0021   20.6691    7.0261 O    1 1 1203.0000
     1205  O                     -2.5097   20.8077    6.9566 O    1 1 1204.0000
     1206  O                     -2.2924   20.3826    7.1213 O    1 1 1205.0000
     1207  O                     -1.9912   20.8932    7.6787 O    1 1 1206.0000
     1208  O                     -1.7078   21.4329    7.4180 O    1 1 1207.0000
     1209  O                     -1.9496   21.5147    7.9795 O    1 1 1208.0000
     1210  O                     -1.8513   21.8059    8.4873 O    1 1 1209.0000
     1211  O                     -2.3654   21.4594    8.8514 O    1 1 1210.0000
     1212  O                     -1.6816   21.2657    8.8249 O    1 1 1211.0000
     1213  O                     -2.3605   21.1723    8.4088 O    1 1 1212.0000
     1214  O                     -2.7375   20.8474    7.8826 O    1 1 1213.0000
     1215  O                     -1.9866   21.1877    8.0298 O    1 1 1214.0000
     1216  O                     -2.8625   21.2393    8.1118 O    1 1 1215.0000
     1217  O                     -3.3430   21.2423    7.4785 O    1 1 1216.0000
     1218  O                     -3.4997   21.1053    7.9265 O    1 1 1217.0000
     1219  O                     -3.2094   20.4751    7.5740 O    1 1 1218.0000
     1220  O                     -3.6323   20.8492    7.0875 O    1 1 1219.0000
     1221  O                     -3.8583   20.5101    7.5255 O    1 1 1220.0000
     1222  O                     -3.2693   20.5781    8.1419 O    1 1 1221.0000
     1223  O                     -2.9213   21.1356    7.4843 O    1 1 1222.0000
     1224  O                     -2.6380   21.2594    7.8286 O    1 1 1223.0000
     1225  O                     -3.2328   21.8098    7.9690 O    1 1 1224.0000
     1226  O                     -3.1488   22.5892    8.0624 O    1 1 1225.0000
     1227  O                     -2.7617   22.1065    7.8807 O    1 1 1226.0000
     1228  O                     -2.5221   21.9869    8.2651 O    1 1 1227.0000
     1229  O                     -3.0855   21.4459    8.3755 O    1 1 1228.0000
     1230  O                     -2.5560   21.5402    8.0926 O    1 1 1229.0000
     1231  O                     -2.6926   21.9397    7.5380 O    1 1 1230.0000
     1232  O                     -3.2319   21.7448    7.8398 O    1 1 1231.0000
     1233  O                     -2.8767   21.7289    8.7743 O    1 1 1232.0000
     1234  O                     -3.2833   21.9889    8.5937 O    1 1 1233.0000
     1235  O                     -3.4270   21.6120    8.9828 O    1 1 1234.0000
     1236  O                     -3.7474   21.1245    8.5095 O    1 1 1235.0000
     1237  O                     -3.8839   21.4959    8.9339 O    1 1 1236.0000
     1238  O                     -4.1727   21.5897    8.3541 O    1 1 1237.0000
     1239  O                     -4.0823   21.4174    7.7564 O    1 1 1238.0000
     1240  O                     -4.2696   20.9300    8.3344 O    1 1 1239.0000
     1241  O                     -4.0209   20.5304    8.4256 O    1 1 1240.0000
     1242  O                     -4.2199   19.9951    8.2653 O    1 1 1241.0000
     1243  O                     -3.9235   19.8508    9.0042 O    1 1 1242.0000
     1244  O                     -3.7159   18.5523    9.4197 O    1 1 1243.0000
     1245  O                     -3.0907   17.8032    8.7424 O    1 1 1244.0000
     1246  O                     -2.4739   17.1777    7.8206 O    1 1 1245.0000
     1247  O                     -1.9107   17.7137    8.7876 O    1 1 1246.0000
     1248  O                     -1.8243   18.8900    9.4160 O    1 1 1247.0000
     1249  O                     -1.8069   20.0495    9.5720 O    1 1 1248.0000
     1250  O                     -2.0038   19.8973    9.2380 O    1 1 1249.0000
     1251  O                     -1.9669   20.6578    9.4192 O    1 1 1250.0000
     1252  O                     -1.5724   20.1286    9.1919 O    1 1 1251.0000
     1253  O                     -1.7686   19.4373    9.0547 O    1 1 1252.0000
     1254  O                     -2.3748   19.2220    9.5239 O    1 1 1253.0000
     1255  O                     -1.2242   19.4838    9.5124 O    1 1 1254.0000
     1256  O                     -1.2967   19.6078    8.7700 O    1 1 1255.0000
     1257  O                     -0.8403   19.6589    8.7768 O    1 1 1256.0000
     1258  O                     -0.5159   19.4689    9.0493 O    1 1 1257.0000
     1259  O                     -0.2527   18.6841    9.3128 O    1 1 1258.0000
     1260  O                     -0.9106   18.5989    9.5809 O    1 1 1259.0000
     1261  O                     -1.3190   19.1960    9.3338 O    1 1 1260.0000
     1262  O                     -1.2264   19.3962    9.6669 O    1 1 1261.0000
     1263  O                     -0.6814   19.1621    9.0371 O    1 1 1262.0000
     1264  O                     -0.5996   19.2452    9.5894 O    1 1 1263.0000
     1265  O                     -0.8285   19.9241    9.4486 O    1 1 1264.0000
     1266  O                     -0.9569   19.7826    9.9685 O    1 1 1265.0000
     1267  O                     -1.5837   20.3854   10.4359 O   1 1 1266.0000
     1268  O                     -2.2077   20.9862   10.2050 O   1 1 1267.0000
     1269  O                     -1.9340   21.4614    9.8160 O    1 1 1268.0000
     1270  O                     -2.1258   21.3603    9.4636 O    1 1 1269.0000
     1271  O                     -2.4067   21.1468   10.0025 O   1 1 1270.0000
     1272  O                     -2.0456   21.3633   10.5172 O   1 1 1271.0000
     1273  O                     -2.6487   21.2154   10.4123 O   1 1 1272.0000
     1274  O                     -2.2261   21.8521   10.3040 O   1 1 1273.0000
     1275  O                     -2.5890   21.5181   10.0928 O   1 1 1274.0000
     1276  O                     -2.7628   21.8396   10.6585 O   1 1 1275.0000
     1277  O                     -2.2638   22.1843   10.0293 O   1 1 1276.0000
     1278  O                     -2.7250   21.7442    9.8764 O    1 1 1277.0000
     1279  O                     -2.6639   22.3487    9.7547 O    1 1 1278.0000
     1280  O                     -2.9536   21.7001    9.6954 O    1 1 1279.0000
     1281  O                     -3.6166   22.2451    9.7906 O    1 1 1280.0000
     1282  O                     -3.5849   22.4462   10.2862 O   1 1 1281.0000
     1283  O                     -3.3608   22.0719   10.4217 O   1 1 1282.0000
     1284  O                     -3.9659   22.0532   10.4115 O   1 1 1283.0000
     1285  O                     -3.9887   21.3328   10.5884 O   1 1 1284.0000
     1286  O                     -4.0119   20.6317   10.3545 O   1 1 1285.0000
     1287  O                     -3.1380   21.0005   10.2599 O   1 1 1286.0000
     1288  O                     -3.3303   20.3131   10.1952 O   1 1 1287.0000
     1289  O                     -3.7067   20.9896   10.3863 O   1 1 1288.0000
     1290  O                     -3.6929   21.0464   11.0478 O   1 1 1289.0000
     1291  O                     -3.9909   20.5287   10.8203 O   1 1 1290.0000
     1292  O                     -3.5581   20.5122   10.3007 O   1 1 1291.0000
     1293  O                     -3.2682   20.4639   10.7453 O   1 1 1292.0000
     1294  O                     -3.4170   21.0955   10.5237 O   1 1 1293.0000
     1295  O                     -3.6651   21.1357    9.8568 O    1 1 1294.0000
     1296  O                     -3.1104   21.3111   10.4921 O   1 1 1295.0000
     1297  O                     -2.7367   21.0477   11.2202 O   1 1 1296.0000
     1298  O                     -3.2326   20.8464   11.5765 O   1 1 1297.0000
     1299  O                     -3.1968   21.1610   10.9576 O   1 1 1298.0000
     1300  O                     -3.4729   21.6150   10.0083 O   1 1 1299.0000
     1301  O                     -3.0383   21.2707    9.4671 O    1 1 1300.0000
     1302  O                     -2.7779   22.0994    9.2401 O    1 1 1301.0000
     1303  O                     -3.5172   22.1107    9.1759 O    1 1 1302.0000
     1304  O                     -4.2168   21.7060    9.4456 O    1 1 1303.0000
     1305  O                     -3.9894   20.9794    9.0305 O    1 1 1304.0000
     1306  O                     -4.0199   20.4230    8.9852 O    1 1 1305.0000
     1307  O                     -3.9187   20.5905    9.5700 O    1 1 1306.0000
     1308  O                     -3.2367   20.4655    9.7331 O    1 1 1307.0000
     1309  O                     -2.5011   20.3579   10.5012 O   1 1 1308.0000
     1310  O                     -2.1641   20.7796   10.0026 O   1 1 1309.0000
     1311  O                     -2.0910   19.9574    9.7369 O    1 1 1310.0000
     1312  O                     -2.5171   20.1378    9.4334 O    1 1 1311.0000
     1313  O                     -2.4697   20.2841    9.8675 O    1 1 1312.0000
     1314  O                     -2.6243   20.8590   10.5445 O   1 1 1313.0000
     1315  O                     -2.5597   21.4495   11.0348 O   1 1 1314.0000
     1316  O                     -3.0503   21.7484   11.4682 O   1 1 1315.0000
     1317  O                     -3.2386   21.4230   11.9709 O   1 1 1316.0000
     1318  O                     -2.5259   21.5832   11.6429 O   1 1 1317.0000
     1319  O                     -2.0457   21.3651   11.1432 O   1 1 1318.0000
     1320  O                     -2.1218   21.1261   11.6538 O   1 1 1319.0000
     1321  O                     -1.6939   20.7018   10.9982 O   1 1 1320.0000
     1322  O                     -2.2541   20.1709   10.9493 O   1 1 1321.0000
     1323  O                     -2.4362   19.7047   10.8988 O   1 1 1322.0000
     1324  O                     -2.2038   19.9324   11.5421 O   1 1 1323.0000
     1325  O                     -1.8291   20.1954   12.1168 O   1 1 1324.0000
     1326  O                     -2.0797   20.6086   11.3621 O   1 1 1325.0000
     1327  O                     -1.6290   21.2226   11.2820 O   1 1 1326.0000
     1328  O                     -1.0891   21.3642   11.6124 O   1 1 1327.0000
     1329  O                     -1.0347   20.8784   10.9701 O   1 1 1328.0000
     1330  O                     -0.2649   21.2369   10.6353 O   1 1 1329.0000
     1331  O                     -1.0350   21.4152   10.2190 O   1 1 1330.0000
     1332  O                     -1.5586   21.5013    9.7513 O    1 1 1331.0000
     1333  O                     -1.2997   21.7144    9.4164 O    1 1 1332.0000
     1334  O                     -0.8369   22.1862    9.7447 O    1 1 1333.0000
     1335  O                     -0.9010   22.3318   10.2993 O   1 1 1334.0000
     1336  O                     -0.1190   21.9804   10.1671 O   1 1 1335.0000
     1337  O                     -0.9259   22.0245   10.7665 O   1 1 1336.0000
     1338  O                     -1.5281   21.9176   10.5762 O   1 1 1337.0000
     1339  O                     -0.7691   21.7130   10.3028 O   1 1 1338.0000
     1340  O                     -0.9201   21.4854    9.2943 O    1 1 1339.0000
     1341  O                     -0.5099   21.7631    9.4706 O    1 1 1340.0000
     1342  O                     -0.3932   21.3758    9.7148 O    1 1 1341.0000
     1343  O                     -0.0439   21.8684    9.5538 O    1 1 1342.0000
     1344  O                      0.3232   21.9833   10.1911 O   1 1 1343.0000
     1345  O                     -0.1505   21.4425   10.3272 O   1 1 1344.0000
     1346  O                     -0.4202   20.7803   10.1257 O   1 1 1345.0000
     1347  O                     -1.3173   20.5887   10.0389 O   1 1 1346.0000
     1348  O                     -1.5083   21.1293    9.9099 O    1 1 1347.0000
     1349  O                     -0.8171   20.8013   10.2816 O   1 1 1348.0000
     1350  O                     -0.1313   20.5844   10.0230 O   1 1 1349.0000
     1351  O                     -0.2294   20.8717    9.7288 O    1 1 1350.0000
     1352  O                     -0.9093   20.3498    9.8975 O    1 1 1351.0000
     1353  O                     -0.8847   20.9740    9.5372 O    1 1 1352.0000
     1354  O                     -1.4194   20.9164    8.8277 O    1 1 1353.0000
     1355  O                     -0.7025   20.5570    9.0413 O    1 1 1354.0000
     1356  O                     -0.7195   20.7849    8.6882 O    1 1 1355.0000
     1357  O                     -0.3543   20.0063    9.1882 O    1 1 1356.0000
     1358  O                     -0.8643   20.4850    8.6705 O    1 1 1357.0000
     1359  O                     -0.5143   20.0052    8.5904 O    1 1 1358.0000
     1360  O                     -0.8942   20.0245    9.0543 O    1 1 1359.0000
     1361  O                     -1.2991   20.0817    9.6864 O    1 1 1360.0000
     1362  O                     -1.2482   20.3184    8.8899 O    1 1 1361.0000
     1363  O                     -1.3622   20.8244    9.3584 O    1 1 1362.0000
     1364  O                     -1.8062   20.5287    9.7970 O    1 1 1363.0000
     1365  O                     -1.3035   20.7938    9.6936 O    1 1 1364.0000
     1366  O                     -0.6189   20.3898    9.5967 O    1 1 1365.0000
     1367  O                     -0.3541   20.7211    9.2239 O    1 1 1366.0000
     1368  O                      0.1004   20.2178    8.9456 O    1 1 1367.0000
     1369  O                      0.2114   20.5132    9.1692 O    1 1 1368.0000
     1370  O                     -0.4311   20.4512    8.5299 O    1 1 1369.0000
     1371  O                     -1.1385   20.4747    8.2408 O    1 1 1370.0000
     1372  O                     -1.2517   21.1741    8.5646 O    1 1 1371.0000
     1373  O                     -0.2411   21.2044    8.6461 O    1 1 1372.0000
     1374  O                     -0.0728   21.3800    8.9832 O    1 1 1373.0000
     1375  O                     -0.6342   21.1166    8.3707 O    1 1 1374.0000
     1376  O                      0.0927   20.6208    8.5500 O    1 1 1375.0000
     1377  O                     -0.1267   20.7539    9.1057 O    1 1 1376.0000
     1378  O                      0.3324   21.3584    8.4335 O    1 1 1377.0000
     1379  O                      0.7958   20.8796    8.2382 O    1 1 1378.0000
     1380  O                      0.5566   20.6257    8.4239 O    1 1 1379.0000
     1381  O                      0.7344   21.1545    8.5286 O    1 1 1380.0000
     1382  O                      0.4640   21.2344    7.9139 O    1 1 1381.0000
     1383  O                     -0.2065   20.8898    7.8434 O    1 1 1382.0000
     1384  O                      0.1395   20.9799    7.5555 O    1 1 1383.0000
     1385  O                     -0.0156   21.4137    8.1835 O    1 1 1384.0000
     1386  O                      0.6045   21.0182    7.6695 O    1 1 1385.0000
     1387  O                      0.6871   20.4022    7.4938 O    1 1 1386.0000
     1388  O                      0.4218   20.4924    7.6924 O    1 1 1387.0000
     1389  O                      0.7869   20.1626    7.0441 O    1 1 1388.0000
     1390  O                      1.4341   20.1533    6.8672 O    1 1 1389.0000
     1391  O                      1.9779   20.0403    6.9598 O    1 1 1390.0000
     1392  O                      1.7834   20.7495    7.2782 O    1 1 1391.0000
     1393  O                      1.5128   20.8266    6.7324 O    1 1 1392.0000
     1394  O                      1.1507   20.8682    6.2920 O    1 1 1393.0000
     1395  O                      0.6022   20.6138    6.6935 O    1 1 1394.0000
     1396  O                      0.8927   21.0776    6.9049 O    1 1 1395.0000
     1397  O                      0.5917   21.2277    6.2083 O    1 1 1396.0000
     1398  O                      0.5353   21.4279    7.0077 O    1 1 1397.0000
     1399  O                      0.9786   21.0353    7.3247 O    1 1 1398.0000
     1400  O                      1.5602   21.3745    6.9520 O    1 1 1399.0000
     1401  O                      1.8807   21.3199    7.5953 O    1 1 1400.0000
     1402  O                      1.2121   21.6308    8.0264 O    1 1 1401.0000
     1403  O                      1.2338   21.5794    7.3814 O    1 1 1402.0000
     1404  O                      1.7112   21.3803    7.8979 O    1 1 1403.0000
     1405  O                      1.5423   20.8694    7.7376 O    1 1 1404.0000
     1406  O                      1.6032   20.9675    8.4604 O    1 1 1405.0000
     1407  O                      2.0380   21.3144    8.7168 O    1 1 1406.0000
     1408  O                      2.1331   21.2072    8.0029 O    1 1 1407.0000
     1409  O                      2.5555   21.1214    8.4805 O    1 1 1408.0000
     1410  O                      2.2162   20.4790    8.1893 O    1 1 1409.0000
     1411  O                      1.9068   20.2916    8.3800 O    1 1 1410.0000
     1412  O                      2.5386   20.4488    8.8014 O    1 1 1411.0000
     1413  O                      2.6011   20.8624    9.1804 O    1 1 1412.0000
     1414  O                      2.0342   21.4782    9.5784 O    1 1 1413.0000
     1415  O                      2.3887   21.0470    9.7736 O    1 1 1414.0000
     1416  O                      2.1421   21.4715   10.3913 O   1 1 1415.0000
     1417  O                      2.0714   22.1776   10.4090 O   1 1 1416.0000
     1418  O                      1.7552   21.6124   10.5595 O   1 1 1417.0000
     1419  O                      2.0047   20.7539   10.2420 O   1 1 1418.0000
     1420  O                      2.2596   20.4518   10.8576 O   1 1 1419.0000
     1421  O                      2.2726   20.4618   10.5005 O   1 1 1420.0000
     1422  O                      2.8270   20.9049   10.4432 O   1 1 1421.0000
     1423  O                      2.1635   21.0960   10.8165 O   1 1 1422.0000
     1424  O                      2.6541   21.4589   10.3633 O   1 1 1423.0000
     1425  O                      2.4070   22.0042   11.0169 O   1 1 1424.0000
     1426  O                      3.0114   21.7168   11.1875 O   1 1 1425.0000
     1427  O                      2.9433   21.5056   10.5921 O   1 1 1426.0000
     1428  O                      2.4004   21.7622    9.7799 O    1 1 1427.0000
     1429  O                      2.9287   21.2091    9.9880 O    1 1 1428.0000
     1430  O                      2.8051   20.8631   10.6924 O   1 1 1429.0000
     1431  O                      2.7655   20.1614   10.9028 O   1 1 1430.0000
     1432  O                      3.0095   20.5903   10.9963 O   1 1 1431.0000
     1433  O                      2.8368   21.3272   11.6031 O   1 1 1432.0000
     1434  O                      3.1203   20.9078   11.4543 O   1 1 1433.0000
     1435  O                      2.9748   21.1291   11.0367 O   1 1 1434.0000
     1436  O                      2.4451   20.8550   11.4400 O   1 1 1435.0000
     1437  O                      2.3835   20.2412   11.5224 O   1 1 1436.0000
     1438  O                      1.8983   20.9366   11.8443 O   1 1 1437.0000
     1439  O                      2.0376   21.4133   11.5405 O   1 1 1438.0000
     1440  O                      2.4092   21.2443   11.2400 O   1 1 1439.0000
     1441  O                      3.3126   21.4263   10.7472 O   1 1 1440.0000
     1442  O                      3.7239   21.0259   10.8538 O   1 1 1441.0000
     1443  O                      3.4506   20.4458   11.2105 O   1 1 1442.0000
     1444  O                      3.3632   20.1278   10.5435 O   1 1 1443.0000
     1445  O                      2.7446   20.4961   10.0619 O   1 1 1444.0000
     1446  O                      1.8488   20.6550   10.0200 O   1 1 1445.0000
     1447  O                      1.9228   21.0532   10.9175 O   1 1 1446.0000
     1448  O                      1.9939   21.6314   11.2529 O   1 1 1447.0000
     1449  O                      1.8406   21.5243   10.3908 O   1 1 1448.0000
     1450  O                      1.2188   21.6497   10.9216 O   1 1 1449.0000
     1451  O                      1.3361   20.8987   10.6546 O   1 1 1450.0000
     1452  O                      1.2467   21.1025   11.3716 O   1 1 1451.0000
     1453  O                      1.3051   20.0558   11.1654 O   1 1 1452.0000
     1454  O                      1.1431   21.1322   10.6543 O   1 1 1453.0000
     1455  O                      0.7330   21.1616   11.6057 O   1 1 1454.0000
     1456  O                      0.6881   21.7345   11.3795 O   1 1 1455.0000
     1457  O                      0.5966   21.2030   10.9836 O   1 1 1456.0000
     1458  O                      1.3978   21.3546   10.9867 O   1 1 1457.0000
     1459  O                      0.7874   20.6552   11.3069 O   1 1 1458.0000
     1460  O                      1.4540   20.4388   11.1769 O   1 1 1459.0000
     1461  O                      0.9946   20.8598   11.3176 O   1 1 1460.0000
     1462  O                      1.5218   20.4961   10.9619 O   1 1 1461.0000
     1463  O                      1.6230   20.8555   11.5464 O   1 1 1462.0000
     1464  O                      1.6945   20.2722   11.2296 O   1 1 1463.0000
     1465  O                      1.1653   19.8102   11.3676 O   1 1 1464.0000
     1466  O                      1.8657   19.6208   11.4591 O   1 1 1465.0000
     1467  O                      1.7324   19.2688   10.9242 O   1 1 1466.0000
     1468  O                      2.3269   19.1909   10.3592 O   1 1 1467.0000
     1469  O                      1.9621   19.8418   10.5833 O   1 1 1468.0000
     1470  O                      2.2683   19.8292   10.9541 O   1 1 1469.0000
     1471  O                      2.8431   19.6487   10.7786 O   1 1 1470.0000
     1472  O                      2.4178   19.3562   11.2365 O   1 1 1471.0000
     1473  O                      2.2042   19.1399   10.6769 O   1 1 1472.0000
     1474  O                      2.0248   20.1663   10.4926 O   1 1 1473.0000
     1475  O                      2.0759   20.3893    9.5661 O    1 1 1474.0000
     1476  O                      2.4367   19.7831    9.3071 O    1 1 1475.0000
     1477  O                      2.7432   19.0358    9.0917 O    1 1 1476.0000
     1478  O                      2.9473   18.9905    9.2936 O    1 1 1477.0000
     1479  O                      2.2259   18.9074    9.7124 O    1 1 1478.0000
     1480  O                      2.1082   19.1380    9.2788 O    1 1 1479.0000
     1481  O                      2.8732   19.7160    9.1702 O    1 1 1480.0000
     1482  O                      3.0159   20.5187    9.3721 O    1 1 1481.0000
     1483  O                      3.2756   20.5441    9.9148 O    1 1 1482.0000
     1484  O                      2.8904   20.1218    9.8952 O    1 1 1483.0000
     1485  O                      2.2632   19.6263   10.0143 O   1 1 1484.0000
     1486  O                      1.6487   20.0216   10.1751 O   1 1 1485.0000
     1487  O                      1.3886   19.3117    9.7560 O    1 1 1486.0000
     1488  O                      1.3133   19.9540    9.8793 O    1 1 1487.0000
     1489  O                      1.5330   19.2600   10.1483 O   1 1 1488.0000
     1490  O                      1.4624   18.8643    9.6875 O    1 1 1489.0000
     1491  O                      2.1380   19.2572    9.7027 O    1 1 1490.0000
     1492  O                      1.7825   19.9144    9.6567 O    1 1 1491.0000
     1493  O                      1.1489   20.0014   10.3543 O   1 1 1492.0000
     1494  O                      1.6154   19.5319   10.7578 O   1 1 1493.0000
     1495  O                      1.4536   18.8059   11.0847 O   1 1 1494.0000
     1496  O                      1.1704   19.1147   10.3730 O   1 1 1495.0000
     1497  O                      1.1019   19.0871   10.8817 O   1 1 1496.0000
     1498  O                      1.0313   20.5021   10.3038 O   1 1 1497.0000
     1499  O                      1.1410   21.1312    9.9077 O    1 1 1498.0000
     1500  O                      0.5546   20.9140    9.3162 O    1 1 1499.0000
     1501  O                      0.3506   21.2286    9.6305 O    1 1 1500.0000
     1502  O                      0.8941   20.6523    9.5797 O    1 1 1501.0000
     1503  O                      1.2928   20.7292    9.3049 O    1 1 1502.0000
     1504  O                      0.7170   21.1758    9.1496 O    1 1 1503.0000
     1505  O                      1.2356   21.1331    9.1894 O    1 1 1504.0000
     1506  O                      0.9097   20.5696    9.1085 O    1 1 1505.0000
     1507  O                      0.7619   21.1273    9.5527 O    1 1 1506.0000
     1508  O                      1.1507   20.7339    9.7402 O    1 1 1507.0000
     1509  O                      1.4442   21.2068    9.4400 O    1 1 1508.0000
     1510  O                      1.4000   21.6495    9.0384 O    1 1 1509.0000
     1511  O                      0.6606   21.8739    9.0732 O    1 1 1510.0000
     1512  O                      0.4868   22.2084    9.6539 O    1 1 1511.0000
     1513  O                      0.8143   21.7005    9.5759 O    1 1 1512.0000
     1514  O                      0.8950   21.6039    9.8790 O    1 1 1513.0000
     1515  O                      0.8837   21.9600    9.7855 O    1 1 1514.0000
     1516  O                      1.1322   21.9760    9.2074 O    1 1 1515.0000
     1517  O                      1.2890   21.8324    9.7386 O    1 1 1516.0000
     1518  O                      1.6827   21.5491    9.7780 O    1 1 1517.0000
     1519  O                      1.9365   20.9727    9.8805 O    1 1 1518.0000
     1520  O                      1.9417   21.0734    9.2008 O    1 1 1519.0000
     1521  O                      1.2775   21.1513    8.7681 O    1 1 1520.0000
     1522  O                      1.2882   20.5155    8.5899 O    1 1 1521.0000
     1523  O                      1.8663   20.8710    9.1588 O    1 1 1522.0000
     1524  O                      2.4015   20.3210    9.4685 O    1 1 1523.0000
     1525  O                      1.7415   20.1010    9.3650 O    1 1 1524.0000
     1526  O                      1.3086   20.1294    8.8753 O    1 1 1525.0000
     1527  O                      1.8612   20.1480    8.8975 O    1 1 1526.0000
     1528  O                      1.4758   20.2093    9.1307 O    1 1 1527.0000
     1529  O                      1.4378   19.7734    9.3388 O    1 1 1528.0000
     1530  O                      1.8466   19.5169    8.6576 O    1 1 1529.0000
     1531  O                      1.4253   19.1883    8.9142 O    1 1 1530.0000
     1532  O                      2.0109   19.7372    8.9530 O    1 1 1531.0000
     1533  O                      1.1881   19.5923    9.2100 O    1 1 1532.0000
     1534  O                      0.9110   20.1424    9.6236 O    1 1 1533.0000
     1535  O                      0.6990   19.9032    8.8253 O    1 1 1534.0000
     1536  O                      0.8945   19.6556    9.1538 O    1 1 1535.0000
     1537  O                      1.1796   19.9055    8.4248 O    1 1 1536.0000
     1538  O                      0.9087   20.1916    8.5833 O    1 1 1537.0000
     1539  O                      0.3793   19.7896    8.7777 O    1 1 1538.0000
     1540  O                      0.2667   19.7930    7.9481 O    1 1 1539.0000
     1541  O                      0.6033   19.3201    8.0243 O    1 1 1540.0000
     1542  O                      0.1668   19.2604    7.5000 O    1 1 1541.0000
     1543  O                     -0.1049   19.4939    8.3165 O    1 1 1542.0000
     1544  O                     -0.0812   18.9437    8.2116 O    1 1 1543.0000
     1545  O                      0.5455   19.5046    8.3625 O    1 1 1544.0000
     1546  O                      0.2375   20.1670    8.2175 O    1 1 1545.0000
     1547  O                      0.8750   19.6443    8.0621 O    1 1 1546.0000
     1548  O                      0.8113   19.3359    7.4481 O    1 1 1547.0000
     1549  O                      1.4432   19.3510    7.8061 O    1 1 1548.0000
     1550  O                      1.2052   20.2371    7.8789 O    1 1 1549.0000
     1551  O                      1.4707   20.0885    7.4348 O    1 1 1550.0000
     1552  O                      1.8623   19.7434    8.3636 O    1 1 1551.0000
     1553  O                      1.2954   19.7663    7.8482 O    1 1 1552.0000
     1554  O                      1.5005   19.3654    7.4623 O    1 1 1553.0000
     1555  O                      1.3743   18.9615    7.9934 O    1 1 1554.0000
     1556  O                      0.7628   18.8336    8.3190 O    1 1 1555.0000
     1557  O                      1.0304   19.3112    8.6133 O    1 1 1556.0000
     1558  O                      0.1360   19.4293    8.6354 O    1 1 1557.0000
     1559  O                      0.2986   19.2069    9.1488 O    1 1 1558.0000
     1560  O                      0.1281   19.4761    9.4279 O    1 1 1559.0000
     1561  O                      0.5836   18.8715    9.1378 O    1 1 1560.0000
     1562  O                      0.6627   18.5549    9.5487 O    1 1 1561.0000
     1563  O                     -0.0456   18.0113    9.5450 O    1 1 1562.0000
     1564  O                      0.1618   18.1680    9.1673 O    1 1 1563.0000
     1565  O                      0.5064   18.1337    8.9026 O    1 1 1564.0000
     1566  O                      0.4220   18.5820    8.6678 O    1 1 1565.0000
     1567  O                     -0.0684   18.8632    8.9007 O    1 1 1566.0000
     1568  O                      0.8167   19.0685    9.0935 O    1 1 1567.0000
     1569  O                      0.4256   19.1330    9.6736 O    1 1 1568.0000
     1570  O                      0.3282   19.7927   10.1363 O   1 1 1569.0000
     1571  O                      0.6668   20.9602   10.1866 O   1 1 1570.0000
     1572  O                      0.1650   21.3032   10.0358 O   1 1 1571.0000
     1573  O                      0.5294   21.4471   10.4559 O   1 1 1572.0000
     1574  O                      0.6677   20.6561   10.5532 O   1 1 1573.0000
     1575  O                      0.7572   20.1476   11.0239 O   1 1 1574.0000
     1576  O                      0.8347   20.0247   10.1163 O   1 1 1575.0000
     1577  O                      0.2089   20.3204   10.3351 O   1 1 1576.0000
     1578  O                      0.5717   19.3899   10.3855 O   1 1 1577.0000
     1579  O                      0.7801   19.1886    9.9154 O    1 1 1578.0000
     1580  O                      0.4313   19.5717    9.6664 O    1 1 1579.0000
     1581  O                     -0.1672   19.1218   10.0083 O   1 1 1580.0000
     1582  O                     -0.2846   19.5183   10.0159 O   1 1 1581.0000
     1583  O                      0.4326   18.5970   10.4262 O   1 1 1582.0000
     1584  O                     -0.3223   18.8297   10.2980 O   1 1 1583.0000
     1585  O                     -0.3458   19.8224   10.0542 O   1 1 1584.0000
     1586  O                      0.0791   19.9752    9.6959 O    1 1 1585.0000
     1587  O                      0.1567   20.5049   10.1716 O   1 1 1586.0000
     1588  O                      0.4257   20.2427    9.6010 O    1 1 1587.0000
     1589  O                      0.6815   20.2954   10.1032 O   1 1 1588.0000
     1590  O                      0.4954   20.9183   10.6979 O   1 1 1589.0000
     1591  O                      0.1339   21.5737   11.0072 O   1 1 1590.0000
     1592  O                     -0.2936   21.9284   10.8577 O   1 1 1591.0000
     1593  O                     -0.7913   21.7185   11.0787 O   1 1 1592.0000
     1594  O                     -1.4008   21.0904   10.6311 O   1 1 1593.0000
     1595  O                     -1.3463   20.0134   10.6392 O   1 1 1594.0000
     1596  O                     -0.9522   18.7813   11.1755 O   1 1 1595.0000
     1597  O                     -0.4096   17.6050   12.1243 O   1 1 1596.0000
     1598  O                     -0.5730   17.4032   11.7392 O   1 1 1597.0000
     1599  O                     -0.5390   18.3029   12.0184 O   1 1 1598.0000
     1600  O                     -0.9001   18.8365   11.5536 O   1 1 1599.0000
     1601  O                     -0.2757   18.6514   12.2693 O   1 1 1600.0000
     1602  O                     -0.6213   18.8550   11.9083 O   1 1 1601.0000
     1603  O                     -0.9558   18.8815   12.5757 O   1 1 1602.0000
     1604  O                     -0.9288   18.5033   12.2563 O   1 1 1603.0000
     1605  O                     -1.1387   18.6117   12.0484 O   1 1 1604.0000
     1606  O                     -0.7426   19.2434   12.0143 O   1 1 1605.0000
     1607  O                     -0.9740   19.4714   12.3594 O   1 1 1606.0000
     1608  O                     -1.5447   19.2096   11.9103 O   1 1 1607.0000
     1609  O                     -1.4843   18.9723   12.3221 O   1 1 1608.0000
     1610  O                     -1.0548   19.2838   12.1066 O   1 1 1609.0000
     1611  O                     -1.2169   19.2274   12.8294 O   1 1 1610.0000
     1612  O                     -0.4303   19.3484   12.7886 O   1 1 1611.0000
     1613  O                     -0.3645   19.3934   12.1259 O   1 1 1612.0000
     1614  O                     -1.3171   19.6970   11.6794 O   1 1 1613.0000
     1615  O                     -0.7586   19.8150   11.4299 O   1 1 1614.0000
     1616  O                     -0.8699   20.2176   10.6008 O   1 1 1615.0000
     1617  O                     -0.5062   19.6583   11.2666 O   1 1 1616.0000
     1618  O                     -0.6013   19.3477   10.9311 O   1 1 1617.0000
     1619  O                     -0.6242   19.1713   10.2163 O   1 1 1618.0000
     1620  O                     -1.4287   19.6226   10.0547 O   1 1 1619.0000
     1621  O                     -1.4408   18.9626    9.9552 O    1 1 1620.0000
     1622  O                     -0.5002   19.5806   10.3554 O   1 1 1621.0000
     1623  O                      0.2388   19.5118   10.3360 O   1 1 1622.0000
     1624  O                     -0.0482   20.2652   10.6157 O   1 1 1623.0000
     1625  O                     -0.6697   19.9575   10.3788 O   1 1 1624.0000
     1626  O                     -0.4949   20.4130   10.7710 O   1 1 1625.0000
     1627  O                      0.1272   19.7521   10.9698 O   1 1 1626.0000
     1628  O                      0.7431   19.4839   10.6386 O   1 1 1627.0000
     1629  O                      0.2206   19.1781   10.7021 O   1 1 1628.0000
     1630  O                     -0.0481   19.2614   11.1369 O   1 1 1629.0000
     1631  O                     -0.0548   19.9793   11.0804 O   1 1 1630.0000
     1632  O                      0.4860   19.9447   11.0412 O   1 1 1631.0000
     1633  O                      0.3729   19.7057   11.8469 O   1 1 1632.0000
     1634  O                     -0.1979   20.0364   11.4088 O   1 1 1633.0000
     1635  O                     -0.2814   20.0010   11.9394 O   1 1 1634.0000
     1636  O                      0.2336   20.5167   11.7299 O   1 1 1635.0000
     1637  O                     -0.1187   20.8347   11.7828 O   1 1 1636.0000
     1638  O                      0.1504   20.9978   12.2764 O   1 1 1637.0000
     1639  O                      0.3806   20.6767   12.1782 O   1 1 1638.0000
     1640  O                      0.0269   20.4914   11.7084 O   1 1 1639.0000
     1641  O                      0.4332   20.3022   11.9768 O   1 1 1640.0000
     1642  O                     -0.1116   20.3558   12.1793 O   1 1 1641.0000
     1643  O                     -0.3075   20.9089   11.8650 O   1 1 1642.0000
     1644  O                      0.1975   20.9841   11.5029 O   1 1 1643.0000
     1645  O                     -0.2101   20.9705   11.2435 O   1 1 1644.0000
     1646  O                     -0.3511   21.5863   11.5821 O   1 1 1645.0000
     1647  O                      0.1877   20.7881   10.8941 O   1 1 1646.0000
     1648  O                     -0.0331   20.5240   11.2098 O   1 1 1647.0000
     1649  O                     -0.8392   20.3375   11.6067 O   1 1 1648.0000
     1650  O                     -0.7990   20.6160   11.8912 O   1 1 1649.0000
     1651  O                     -0.7347   20.5258   11.1180 O   1 1 1650.0000
     1652  O                     -1.6535   20.7170   11.5814 O   1 1 1651.0000
     1653  O                     -1.4698   21.1056   11.8914 O   1 1 1652.0000
     1654  O                     -1.0409   21.6662   11.9433 O   1 1 1653.0000
     1655  O                     -0.4389   21.4763   12.3039 O   1 1 1654.0000
     1656  O                     -0.7410   21.7689   12.7172 O   1 1 1655.0000
     1657  O                     -0.2223   21.9028   12.0647 O   1 1 1656.0000
     1658  O                      0.2364   21.8191   12.6803 O   1 1 1657.0000
     1659  O                     -0.1044   21.2185   12.7866 O   1 1 1658.0000
     1660  O                     -0.2593   21.2903   13.5535 O   1 1 1659.0000
     1661  O                      0.1951   20.7757   13.0677 O   1 1 1660.0000
     1662  O                     -0.5741   21.1640   13.1527 O   1 1 1661.0000
     1663  O                     -0.9780   21.2926   13.1864 O   1 1 1662.0000
     1664  O                     -1.5333   21.2512   12.7774 O   1 1 1663.0000
     1665  O                     -0.7238   20.9769   12.6169 O   1 1 1664.0000
     1666  O                     -1.0950   21.5020   12.5720 O   1 1 1665.0000
     1667  O                     -0.9865   20.9145   12.1367 O   1 1 1666.0000
     1668  O                     -0.8436   21.0615   11.4019 O   1 1 1667.0000
     1669  O                     -1.3238   20.2958   11.3514 O   1 1 1668.0000
     1670  O                     -1.5806   20.6865   12.1613 O   1 1 1669.0000
     1671  O                     -0.9726   20.0550   12.0207 O   1 1 1670.0000
     1672  O                     -0.9690   19.9106   12.2906 O   1 1 1671.0000
     1673  O                     -0.7813   20.2823   11.6942 O   1 1 1672.0000
     1674  O                     -0.2080   20.4543   11.0665 O   1 1 1673.0000
     1675  O                     -0.4504   19.7756   10.9657 O   1 1 1674.0000
     1676  O                     -1.0800   19.8660   11.2449 O   1 1 1675.0000
     1677  O                     -1.7697   19.5670   11.0769 O   1 1 1676.0000
     1678  O                     -1.4267   19.8724   10.6982 O   1 1 1677.0000
     1679  O                     -1.3325   19.4560   11.1565 O   1 1 1678.0000
     1680  O                     -1.3755   19.5790   10.4488 O   1 1 1679.0000
     1681  O                     -2.0034   19.3376   10.4676 O   1 1 1680.0000
     1682  O                     -1.4902   19.0250   10.4318 O   1 1 1681.0000
     1683  O                     -0.8382   19.1932   10.6635 O   1 1 1682.0000
     1684  O                     -0.7072   18.6826   10.9451 O   1 1 1683.0000
     1685  O                     -1.0417   19.3030   10.7011 O   1 1 1684.0000
     1686  O                     -1.6672   19.1862   10.9046 O   1 1 1685.0000
     1687  O                     -2.4629   18.9673   10.8778 O   1 1 1686.0000
     1688  O                     -1.8505   18.8671   11.1315 O   1 1 1687.0000
     1689  O                     -1.2047   18.8691   11.0462 O   1 1 1688.0000
     1690  O                     -1.0174   18.3696   10.7573 O   1 1 1689.0000
     1691  O                     -0.4157   18.0809   10.0696 O   1 1 1690.0000
     1692  O                      0.0165   19.0332    9.8009 O    1 1 1691.0000
     1693  O                     -0.1769   18.5142    9.7506 O    1 1 1692.0000
     1694  O                     -0.8923   18.3640   10.2684 O   1 1 1693.0000
     1695  O                     -1.6955   18.4551   10.4082 O   1 1 1694.0000
     1696  O                     -1.0215   18.6988   10.1750 O   1 1 1695.0000
     1697  O                     -0.9374   17.8145   10.5740 O   1 1 1696.0000
     1698  O                     -1.2114   17.6081   11.5491 O   1 1 1697.0000
     1699  O                     -1.4105   17.9502   10.6791 O   1 1 1698.0000
     1700  O                     -0.4977   17.7283   10.3688 O   1 1 1699.0000
     1701  O                     -0.6106   17.5390   11.1488 O   1 1 1700.0000
     1702  O                     -1.2876   18.0013   10.9964 O   1 1 1701.0000
     1703  O                     -0.1727   18.1019   11.2839 O   1 1 1702.0000
     1704  O                     -0.1275   18.5238   10.4316 O   1 1 1703.0000
     1705  O                     -0.0858   18.5174   11.3193 O   1 1 1704.0000
     1706  O                      0.1910   18.2549   11.0622 O   1 1 1705.0000
     1707  O                      0.5973   18.1067   10.8785 O   1 1 1706.0000
     1708  O                      0.9769   17.6342   11.2757 O   1 1 1707.0000
     1709  O                      0.6276   17.2729   11.0939 O   1 1 1708.0000
     1710  O                      0.2891   17.5889   11.6480 O   1 1 1709.0000
     1711  O                      0.0997   17.3392   11.1192 O   1 1 1710.0000
     1712  O                      0.3990   17.7582   11.3078 O   1 1 1711.0000
     1713  O                      0.7736   17.2869   11.5374 O   1 1 1712.0000
     1714  O                      0.6384   17.1674   12.0311 O   1 1 1713.0000
     1715  O                      0.4496   17.5280   12.2762 O   1 1 1714.0000
     1716  O                      0.5471   17.7964   11.7109 O   1 1 1715.0000
     1717  O                      0.0929   18.1041   12.3612 O   1 1 1716.0000
     1718  O                      0.2839   18.7426   12.4603 O   1 1 1717.0000
     1719  O                      1.0195   18.4678   12.5741 O   1 1 1718.0000
     1720  O                      1.3063   18.1236   11.5503 O   1 1 1719.0000
     1721  O                      1.0290   18.6041   11.6773 O   1 1 1720.0000
     1722  O                      1.4532   17.6824   11.9950 O   1 1 1721.0000
     1723  O                      1.5271   18.1035   12.0596 O   1 1 1722.0000
     1724  O                      0.8091   18.3072   11.7978 O   1 1 1723.0000
     1725  O                      0.9849   18.0311   12.3899 O   1 1 1724.0000
     1726  O                      0.5760   17.7869   12.8366 O   1 1 1725.0000
     1727  O                      0.9279   17.7533   12.1330 O   1 1 1726.0000
     1728  O                      1.4996   17.7506   12.6766 O   1 1 1727.0000
     1729  O                      1.2814   18.6855   12.2078 O   1 1 1728.0000
     1730  O                      1.2548   18.5632   11.7596 O   1 1 1729.0000
     1731  O                      0.9958   18.6603   12.6964 O   1 1 1730.0000
     1732  O                      0.7477   18.1028   12.0784 O   1 1 1731.0000
     1733  O                      0.8307   18.1256   12.8472 O   1 1 1732.0000
     1734  O                      0.6607   18.5117   12.1742 O   1 1 1733.0000
     1735  O                      0.1973   18.1941   11.9639 O   1 1 1734.0000
     1736  O                     -0.4060   18.0922   12.2477 O   1 1 1735.0000
     1737  O                     -0.0669   18.9693   12.4607 O   1 1 1736.0000
     1738  O                      0.0487   19.6148   12.1881 O   1 1 1737.0000
     1739  O                      0.7696   19.7331   11.9753 O   1 1 1738.0000
     1740  O                      0.5212   18.9044   12.0114 O   1 1 1739.0000
     1741  O                      0.5912   19.3764   12.2820 O   1 1 1740.0000
     1742  O                      0.8413   19.1583   11.8628 O   1 1 1741.0000
     1743  O                      0.3019   19.4043   12.2570 O   1 1 1742.0000
     1744  O                      0.1732   19.0792   11.7313 O   1 1 1743.0000
     1745  O                      0.6249   19.0119   11.2971 O   1 1 1744.0000
     1746  O                      0.2529   19.3484   11.5111 O   1 1 1745.0000
     1747  O                     -0.0655   19.5870   12.0253 O   1 1 1746.0000
     1748  O                     -0.4957   19.1570   11.5263 O   1 1 1747.0000
     1749  O                     -0.0714   18.8222   11.9526 O   1 1 1748.0000
     1750  O                      0.0323   18.4074   12.5078 O   1 1 1749.0000
     1751  O                      0.2596   18.5115   11.7086 O   1 1 1750.0000
     1752  O                      0.2385   18.7670   10.8702 O   1 1 1751.0000
     1753  O                     -0.4555   18.0140   11.3099 O   1 1 1752.0000
     1754  O                     -0.2118   17.8610   10.6558 O   1 1 1753.0000
     1755  O                      0.1717   17.4584   10.3348 O   1 1 1754.0000
     1756  O                      0.4427   17.8919   10.1238 O   1 1 1755.0000
     1757  O                      1.2439   18.4160   10.8471 O   1 1 1756.0000
     1758  O                      1.1814   18.9200   11.3844 O   1 1 1757.0000
     1759  O                      0.9679   19.5354   11.6965 O   1 1 1758.0000
     1760  O                      0.9966   20.4110   12.0089 O   1 1 1759.0000
     1761  O                      0.8509   20.8612   12.4299 O   1 1 1760.0000
     1762  O                      0.9139   20.4562   12.5095 O   1 1 1761.0000
     1763  O                     -0.0202   20.3744   12.7199 O   1 1 1762.0000
     1764  O                     -0.5312   20.0594   12.4140 O   1 1 1763.0000
     1765  O                     -0.4625   19.7574   13.0789 O   1 1 1764.0000
     1766  O                     -0.8254   19.3899   13.5041 O   1 1 1765.0000
     1767  O                     -1.1121   18.7948   13.4367 O   1 1 1766.0000
     1768  O                     -1.0716   18.4339   13.0407 O   1 1 1767.0000
     1769  O                     -0.4330   18.1224   13.1209 O   1 1 1768.0000
     1770  O                     -0.4365   18.7831   13.3438 O   1 1 1769.0000
     1771  O                     -0.6125   19.4224   12.9375 O   1 1 1770.0000
     1772  O                     -0.0231   18.8284   12.7336 O   1 1 1771.0000
     1773  O                      1.0111   18.9624   12.2785 O   1 1 1772.0000
     1774  O                      1.6845   19.4414   11.6375 O   1 1 1773.0000
     1775  O                      1.4876   19.8466   12.3008 O   1 1 1774.0000
     1776  O                      1.6744   19.3605   12.0099 O   1 1 1775.0000
     1777  O                      2.1771   18.8874   11.1204 O   1 1 1776.0000
     1778  O                      2.7696   19.1115   10.8852 O   1 1 1777.0000
     1779  O                      2.8562   19.6690   11.4226 O   1 1 1778.0000
     1780  O                      2.2259   19.8956   11.7189 O   1 1 1779.0000
     1781  O                      3.0320   19.9293   11.8756 O   1 1 1780.0000
     1782  O                      2.5027   19.6847   12.1154 O   1 1 1781.0000
     1783  O                      3.2028   19.5403   12.1349 O   1 1 1782.0000
     1784  O                      2.6851   19.7616   12.6775 O   1 1 1783.0000
     1785  O                      2.9592   19.9193   13.3491 O   1 1 1784.0000
     1786  O                      3.2673   19.9658   12.7480 O   1 1 1785.0000
     1787  O                      2.8086   19.1741   12.6909 O   1 1 1786.0000
     1788  O                      2.9988   18.4842   12.2332 O   1 1 1787.0000
     1789  O                      3.1377   18.8768   11.5192 O   1 1 1788.0000
     1790  O                      3.2480   19.2650   11.8558 O   1 1 1789.0000
     1791  O                      2.8835   18.8639   11.8016 O   1 1 1790.0000
     1792  O                      3.1077   19.1213   12.4839 O   1 1 1791.0000
     1793  O                      2.6224   19.1608   11.8115 O   1 1 1792.0000
     1794  O                      2.1482   18.6440   11.5509 O   1 1 1793.0000
     1795  O                      2.2504   19.1250   11.9673 O   1 1 1794.0000
     1796  O                      2.3530   20.0757   12.2932 O   1 1 1795.0000
     1797  O                      2.7984   19.3332   12.3590 O   1 1 1796.0000
     1798  O                      3.4180   20.1438   12.4458 O   1 1 1797.0000
     1799  O                      2.8642   20.2076   12.3769 O   1 1 1798.0000
     1800  O                      2.4150   20.7163   12.1527 O   1 1 1799.0000
     1801  O                      2.0051   20.1224   12.4361 O   1 1 1800.0000
     1802  O                      2.5782   20.2836   12.7934 O   1 1 1801.0000
     1803  O                      2.4868   19.5300   12.8517 O   1 1 1802.0000
     1804  O                      2.0992   19.2260   12.2700 O   1 1 1803.0000
     1805  O                      2.4656   19.0184   12.5261 O   1 1 1804.0000
     1806  O                      2.0230   18.5122   11.9707 O   1 1 1805.0000
     1807  O                      1.5776   18.3601   12.3749 O   1 1 1806.0000
     1808  O                      1.6992   18.9953   12.7121 O   1 1 1807.0000
     1809  O                      1.6232   18.5959   13.0290 O   1 1 1808.0000
     1810  O                      1.6116   19.3732   12.8538 O   1 1 1809.0000
     1811  O                      2.0540   18.8488   13.0395 O   1 1 1810.0000
     1812  O                      1.9060   18.2867   12.8465 O   1 1 1811.0000
     1813  O                      2.7766   18.8417   13.3900 O   1 1 1812.0000
     1814  O                      2.1604   18.8997   13.8070 O   1 1 1813.0000
     1815  O                      1.9412   19.5401   14.3903 O   1 1 1814.0000
     1816  O                      2.1789   19.2300   13.9029 O   1 1 1815.0000
     1817  O                      2.7151   19.4077   14.0218 O   1 1 1816.0000
     1818  O                      2.3907   19.8040   13.8801 O   1 1 1817.0000
     1819  O                      2.6647   19.3519   13.4594 O   1 1 1818.0000
     1820  O                      1.9822   19.4837   13.2534 O   1 1 1819.0000
     1821  O                      2.5614   18.8743   13.0885 O   1 1 1820.0000
     1822  O                      2.3962   18.4260   12.6932 O   1 1 1821.0000
     1823  O                      1.7779   18.9071   12.4622 O   1 1 1822.0000
     1824  O                      2.2223   19.2516   13.1745 O   1 1 1823.0000
     1825  O                      2.0297   19.9465   13.5485 O   1 1 1824.0000
     1826  O                      1.8061   20.0973   12.9348 O   1 1 1825.0000
     1827  O                      1.7634   20.6277   12.3684 O   1 1 1826.0000
     1828  O                      1.7538   20.4185   12.7654 O   1 1 1827.0000
     1829  O                      2.5468   20.2169   13.1663 O   1 1 1828.0000
     1830  O                      3.2957   20.7559   13.0684 O   1 1 1829.0000
     1831  O                      2.7923   21.1380   13.4823 O   1 1 1830.0000
     1832  O                      2.7466   20.6748   13.5174 O   1 1 1831.0000
     1833  O                      2.7962   20.6572   12.8683 O   1 1 1832.0000
     1834  O                      2.2788   21.0917   12.6867 O   1 1 1833.0000
     1835  O                      2.3576   21.1142   13.1044 O   1 1 1834.0000
     1836  O                      2.5174   21.1421   12.5641 O   1 1 1835.0000
     1837  O                      2.2184   20.6024   13.1351 O   1 1 1836.0000
     1838  O                      2.2224   20.7373   13.5768 O   1 1 1837.0000
     1839  O                      1.6447   20.7046   13.1866 O   1 1 1838.0000
     1840  O                      1.7892   21.2234   13.7215 O   1 1 1839.0000
     1841  O                      1.3444   21.4539   13.2145 O   1 1 1840.0000
     1842  O                      0.9227   20.6699   13.0051 O   1 1 1841.0000
     1843  O                      0.5571   21.3186   13.0287 O   1 1 1842.0000
     1844  O                      0.1824   20.8503   13.4744 O   1 1 1843.0000
     1845  O                      1.1192   20.7668   13.3742 O   1 1 1844.0000
     1846  O                      0.9278   21.1377   12.8948 O   1 1 1845.0000
     1847  O                      1.4544   21.3699   12.6946 O   1 1 1846.0000
     1848  O                      0.8460   21.4671   12.3295 O   1 1 1847.0000
     1849  O                      1.2389   22.2164   12.4277 O   1 1 1848.0000
     1850  O                      0.8835   21.7658   12.7676 O   1 1 1849.0000
     1851  O                      0.7380   21.5024   13.4050 O   1 1 1850.0000
     1852  O                      1.0253   20.9392   14.0168 O   1 1 1851.0000
     1853  O                      1.4867   21.1880   13.9742 O   1 1 1852.0000
     1854  O                      1.7307   21.3138   13.1827 O   1 1 1853.0000
     1855  O                      1.7613   21.8344   12.4473 O   1 1 1854.0000
     1856  O                      1.1506   22.0598   12.9052 O   1 1 1855.0000
     1857  O                      1.6224   22.0284   12.9998 O   1 1 1856.0000
     1858  O                      1.7378   22.4240   13.0984 O   1 1 1857.0000
     1859  O                      2.2996   22.4382   13.3637 O   1 1 1858.0000
     1860  O                      2.3833   21.7693   13.2647 O   1 1 1859.0000
     1861  O                      2.3132   21.3266   13.6745 O   1 1 1860.0000
     1862  O                      1.8120   20.5373   13.8605 O   1 1 1861.0000
     1863  O                      2.2860   20.6599   14.1833 O   1 1 1862.0000
     1864  O                      1.9144   19.9077   14.3802 O   1 1 1863.0000
     1865  O                      1.3640   20.0172   14.3290 O   1 1 1864.0000
     1866  O                      1.2233   19.4694   14.0804 O   1 1 1865.0000
     1867  O                      1.1335   20.1236   14.5885 O   1 1 1866.0000
     1868  O                      1.4763   20.2354   13.9833 O   1 1 1867.0000
     1869  O                      1.0363   20.1714   13.5192 O   1 1 1868.0000
     1870  O                      1.3106   20.1517   13.1992 O   1 1 1869.0000
     1871  O                      0.9653   20.4903   13.8245 O   1 1 1870.0000
     1872  O                      0.4186   20.1759   14.3803 O   1 1 1871.0000
     1873  O                      0.6605   20.2280   14.7848 O   1 1 1872.0000
     1874  O                      0.5393   19.8111   13.9646 O   1 1 1873.0000
     1875  O                     -0.0355   19.5057   13.1692 O   1 1 1874.0000
     1876  O                      0.4294   19.7604   12.7832 O   1 1 1875.0000
     1877  O                      1.2461   19.4341   12.9496 O   1 1 1876.0000
     1878  O                      1.5484   19.4881   13.5316 O   1 1 1877.0000
     1879  O                      1.4121   18.5728   14.0371 O   1 1 1878.0000
     1880  O                      1.2074   18.9893   13.5429 O   1 1 1879.0000
     1881  O                      1.2751   19.1628   14.2918 O   1 1 1880.0000
     1882  O                      1.0131   18.5418   13.7847 O   1 1 1881.0000
     1883  O                      1.4811   19.5259   13.9431 O   1 1 1882.0000
     1884  O                      0.8281   19.3436   14.5912 O   1 1 1883.0000
     1885  O                      0.0004   19.5879   15.0162 O   1 1 1884.0000
     1886  O                     -0.7031   19.4039   14.7976 O   1 1 1885.0000
     1887  O                     -0.2881   19.1250   14.1342 O   1 1 1886.0000
     1888  O                      0.0029   19.5389   14.4011 O   1 1 1887.0000
     1889  O                      0.6666   18.9578   14.3917 O   1 1 1888.0000
     1890  O                      0.6630   18.2567   13.4868 O   1 1 1889.0000
     1891  O                      0.7108   18.2314   13.2054 O   1 1 1890.0000
     1892  O                      0.4073   18.7768   13.7887 O   1 1 1891.0000
     1893  O                      0.3009   18.5591   14.7094 O   1 1 1892.0000
     1894  O                      0.5550   18.6199   14.4063 O   1 1 1893.0000
     1895  O                      0.0545   18.2487   14.1917 O   1 1 1894.0000
     1896  O                      0.1942   18.5756   13.3052 O   1 1 1895.0000
     1897  O                      0.5223   19.1831   13.8336 O   1 1 1896.0000
     1898  O                      0.2595   19.0055   14.7447 O   1 1 1897.0000
     1899  O                      0.0136   19.1144   14.2165 O   1 1 1898.0000
     1900  O                      0.0809   18.5289   13.7419 O   1 1 1899.0000
     1901  O                     -0.0411   18.5305   14.1756 O   1 1 1900.0000
     1902  O                     -0.8477   18.2743   14.0070 O   1 1 1901.0000
     1903  O                     -0.2540   17.8634   13.4860 O   1 1 1902.0000
     1904  O                     -0.4100   18.5276   13.2706 O   1 1 1903.0000
     1905  O                      0.4133   19.1220   12.9597 O   1 1 1904.0000
     1906  O                     -0.0918   19.5606   13.5013 O   1 1 1905.0000
     1907  O                      0.3024   19.1072   13.3493 O   1 1 1906.0000
     1908  O                      0.8760   19.1066   13.2854 O   1 1 1907.0000
     1909  O                      1.0815   19.2323   12.8073 O   1 1 1908.0000
     1910  O                      0.5206   19.7465   13.1391 O   1 1 1909.0000
     1911  O                      0.7719   19.8112   13.5578 O   1 1 1910.0000
     1912  O                      0.2537   20.0537   13.2675 O   1 1 1911.0000
     1913  O                      0.7712   19.3326   13.4514 O   1 1 1912.0000
     1914  O                      1.1997   19.9755   12.8923 O   1 1 1913.0000
     1915  O                      1.5157   20.0570   11.8934 O   1 1 1914.0000
     1916  O                      0.8208   19.9400   12.6368 O   1 1 1915.0000
     1917  O                      0.1608   20.3910   13.3619 O   1 1 1916.0000
     1918  O                      0.2332   21.1205   13.8863 O   1 1 1917.0000
     1919  O                     -0.2794   20.7679   14.2118 O   1 1 1918.0000
     1920  O                     -0.6359   20.1810   14.4530 O   1 1 1919.0000
     1921  O                      0.0166   20.3332   14.8933 O   1 1 1920.0000
     1922  O                     -0.1324   20.0568   14.2349 O   1 1 1921.0000
     1923  O                      0.1174   20.0890   13.9556 O   1 1 1922.0000
     1924  O                     -0.6046   20.1361   13.9212 O   1 1 1923.0000
     1925  O                     -1.4244   20.4024   14.1055 O   1 1 1924.0000
     1926  O                     -1.0255   20.6136   13.9681 O   1 1 1925.0000
     1927  O                     -1.4308   19.7740   13.8610 O   1 1 1926.0000
     1928  O                     -1.0939   19.9804   13.9802 O   1 1 1927.0000
     1929  O                     -1.3246   19.5061   14.3611 O   1 1 1928.0000
     1930  O                     -0.6464   19.6342   13.8939 O   1 1 1929.0000
     1931  O                     -0.4301   20.3113   13.5815 O   1 1 1930.0000
     1932  O                     -0.8290   20.2215   13.3551 O   1 1 1931.0000
     1933  O                     -1.1325   19.8203   13.2685 O   1 1 1932.0000
     1934  O                     -1.1215   20.3293   12.7578 O   1 1 1933.0000
     1935  O                     -0.8506   20.8597   13.3909 O   1 1 1934.0000
     1936  O                     -1.4440   20.4693   13.3144 O   1 1 1935.0000
     1937  O                     -1.7258   20.9386   12.8463 O   1 1 1936.0000
     1938  O                     -2.0126   19.9546   13.0815 O   1 1 1937.0000
     1939  O                     -1.9468   20.4026   13.6127 O   1 1 1938.0000
     1940  O                     -2.3246   21.0529   13.4616 O   1 1 1939.0000
     1941  O                     -2.5883   20.5879   13.0197 O   1 1 1940.0000
     1942  O                     -2.6735   20.8860   13.5241 O   1 1 1941.0000
     1943  O                     -2.7253   21.0041   12.8735 O   1 1 1942.0000
     1944  O                     -3.4519   21.0782   12.7969 O   1 1 1943.0000
     1945  O                     -2.9704   20.7540   12.6205 O   1 1 1944.0000
     1946  O                     -2.7031   20.9996   12.1300 O   1 1 1945.0000
     1947  O                     -2.3337   20.3833   12.6738 O   1 1 1946.0000
     1948  O                     -1.7184   19.6280   12.5788 O   1 1 1947.0000
     1949  O                     -0.3060   20.4016   12.8717 O   1 1 1948.0000
     1950  O                     -0.9619   20.6377   12.6746 O   1 1 1949.0000
     1951  O                     -1.4997   19.8959   12.8089 O   1 1 1950.0000
     1952  O                     -2.0440   20.6437   12.6686 O   1 1 1951.0000
     1953  O                     -2.0449   20.9477   12.2965 O   1 1 1952.0000
     1954  O                     -1.4817   20.3069   12.1765 O   1 1 1953.0000
     1955  O                     -2.0967   19.4898   12.2971 O   1 1 1954.0000
     1956  O                     -2.1220   19.5635   11.8357 O   1 1 1955.0000
     1957  O                     -1.7290   19.7578   11.6181 O   1 1 1956.0000
     1958  O                     -2.4542   20.0705   11.6679 O   1 1 1957.0000
     1959  O                     -3.1620   20.3125   11.8518 O   1 1 1958.0000
     1960  O                     -2.6616   20.1287   11.9912 O   1 1 1959.0000
     1961  O                     -2.8710   19.8141   12.1414 O   1 1 1960.0000
     1962  O                     -2.5789   19.3652   12.4614 O   1 1 1961.0000
     1963  O                     -2.8772   19.2656   12.0261 O   1 1 1962.0000
     1964  O                     -2.5125   18.9111   11.5266 O   1 1 1963.0000
     1965  O                     -2.8721   18.3089   12.2078 O   1 1 1964.0000
     1966  O                     -2.8050   17.5198   11.7557 O   1 1 1965.0000
     1967  O                     -2.7879   17.6390   11.1658 O   1 1 1966.0000
     1968  O                     -2.6790   17.4771   11.5798 O   1 1 1967.0000
     1969  O                     -3.2768   17.7615   11.2883 O   1 1 1968.0000
     1970  O                     -2.9549   18.2962   11.3308 O   1 1 1969.0000
     1971  O                     -2.0313   17.7817   11.2748 O   1 1 1970.0000
     1972  O                     -2.2889   17.8509   10.9106 O   1 1 1971.0000
     1973  O                     -1.8628   17.3735   11.2928 O   1 1 1972.0000
     1974  O                     -2.0865   16.6257   11.9535 O   1 1 1973.0000
     1975  O                     -1.9220   17.1318   11.6649 O   1 1 1974.0000
     1976  O                     -2.2845   18.1628   11.7488 O   1 1 1975.0000
     1977  O                     -2.7751   18.0115   11.5124 O   1 1 1976.0000
     1978  O                     -3.1352   17.5321   10.8930 O   1 1 1977.0000
     1979  O                     -3.2266   17.3338   11.4528 O   1 1 1978.0000
     1980  O                     -3.3953   17.0905   12.4596 O   1 1 1979.0000
     1981  O                     -3.7953   16.3810   12.7059 O   1 1 1980.0000
     1982  O                     -3.2012   15.9007   12.9056 O   1 1 1981.0000
     1983  O                     -3.0205   15.3475   12.6154 O   1 1 1982.0000
     1984  O                     -2.4505   15.6072   12.4263 O   1 1 1983.0000
     1985  O                     -2.3634   15.7855   11.9048 O   1 1 1984.0000
     1986  O                     -2.6471   16.6035   11.9774 O   1 1 1985.0000
     1987  O                     -2.3868   16.3627   12.4443 O   1 1 1986.0000
     1988  O                     -2.9918   16.1752   11.8962 O   1 1 1987.0000
     1989  O                     -3.3831   16.5989   11.6134 O   1 1 1988.0000
     1990  O                     -3.4786   17.2090   11.8945 O   1 1 1989.0000
     1991  O                     -3.2039   17.8473   12.0251 O   1 1 1990.0000
     1992  O                     -2.7939   17.3627   12.2281 O   1 1 1991.0000
     1993  O                     -1.9163   17.6078   12.7541 O   1 1 1992.0000
     1994  O                     -2.0241   17.0141   12.5454 O   1 1 1993.0000
     1995  O                     -2.3611   17.5054   12.2567 O   1 1 1994.0000
     1996  O                     -1.8764   17.0622   12.0887 O   1 1 1995.0000
     1997  O                     -2.3977   17.1933   12.7836 O   1 1 1996.0000
     1998  O                     -3.1909   17.6428   12.9095 O   1 1 1997.0000
     1999  O                     -2.8401   17.9183   13.0582 O   1 1 1998.0000
     2000  O                     -2.2910   17.3138   13.2103 O   1 1 1999.0000
     2001  O                     -2.6258   17.3900   12.8174 O   1 1 2000.0000
     2002  O                     -2.5359   17.4037   11.9478 O   1 1 2001.0000
     2003  O                     -2.4741   16.7243   11.6629 O   1 1 2002.0000
     2004  O                     -3.1810   16.6270   12.0494 O   1 1 2003.0000
     2005  O                     -2.7466   16.4513   12.5198 O   1 1 2004.0000
     2006  O                     -3.0000   17.0507   12.8418 O   1 1 2005.0000
     2007  O                     -2.4822   16.9027   13.4798 O   1 1 2006.0000
     2008  O                     -1.8585   17.0845   13.8686 O   1 1 2007.0000
     2009  O                     -1.5403   17.8044   14.1335 O   1 1 2008.0000
     2010  O                     -1.3601   18.0810   13.5048 O   1 1 2009.0000
     2011  O                     -2.2162   18.1518   13.3526 O   1 1 2010.0000
     2012  O                     -2.4987   18.2838   12.6941 O   1 1 2011.0000
     2013  O                     -3.2510   18.3479   12.5862 O   1 1 2012.0000
     2014  O                     -3.9586   18.3283   12.6433 O   1 1 2013.0000
     2015  O                     -4.5911   18.5465   12.4361 O   1 1 2014.0000
     2016  O                     -5.1725   17.9413   12.3266 O   1 1 2015.0000
     2017  O                     -4.8334   18.7824   11.7358 O   1 1 2016.0000
     2018  O                     -4.3145   18.7426   12.0186 O   1 1 2017.0000
     2019  O                     -3.3858   18.8150   12.4207 O   1 1 2018.0000
     2020  O                     -3.3669   18.6082   11.7501 O   1 1 2019.0000
     2021  O                     -3.5336   18.4218   12.2975 O   1 1 2020.0000
     2022  O                     -4.0371   18.8077   11.7318 O   1 1 2021.0000
     2023  O                     -4.0886   18.3631   11.6450 O   1 1 2022.0000
     2024  O                     -3.7040   18.0705   12.2189 O   1 1 2023.0000
     2025  O                     -3.2483   17.4935   12.3841 O   1 1 2024.0000
     2026  O                     -3.0895   18.4016   12.7432 O   1 1 2025.0000
     2027  O                     -2.7675   18.6242   13.0991 O   1 1 2026.0000
     2028  O                     -2.6106   18.5717   13.6042 O   1 1 2027.0000
     2029  O                     -2.2348   18.7415   12.6681 O   1 1 2028.0000
     2030  O                     -2.4533   17.8654   12.6370 O   1 1 2029.0000
     2031  O                     -1.6708   17.9092   12.6219 O   1 1 2030.0000
     2032  O                     -1.6510   18.4536   12.6481 O   1 1 2031.0000
     2033  O                     -1.3426   18.2112   11.8947 O   1 1 2032.0000
     2034  O                     -1.9398   18.5191   12.0913 O   1 1 2033.0000
     2035  O                     -1.4508   18.2598   11.3416 O   1 1 2034.0000
     2036  O                     -1.8507   18.8319   11.6024 O   1 1 2035.0000
     2037  O                     -2.0143   18.3272   11.0546 O   1 1 2036.0000
     2038  O                     -2.5709   18.9475   12.0129 O   1 1 2037.0000
     2039  O                     -3.2894   19.1777   12.8126 O   1 1 2038.0000
     2040  O                     -2.7487   19.2822   13.1277 O   1 1 2039.0000
     2041  O                     -3.0164   18.8016   13.6805 O   1 1 2040.0000
     2042  O                     -3.5077   19.4612   13.2529 O   1 1 2041.0000
     2043  O                     -2.9507   19.9399   13.6183 O   1 1 2042.0000
     2044  O                     -3.1713   20.0262   13.1543 O   1 1 2043.0000
     2045  O                     -2.7089   19.6653   13.0742 O   1 1 2044.0000
     2046  O                     -3.0510   19.5960   13.3919 O   1 1 2045.0000
     2047  O                     -2.6377   20.1704   12.9428 O   1 1 2046.0000
     2048  O                     -3.2125   20.0707   12.6561 O   1 1 2047.0000
     2049  O                     -3.2551   19.6006   12.6796 O   1 1 2048.0000
     2050  O                     -3.2609   20.2793   13.2644 O   1 1 2049.0000
     2051  O                     -2.5750   20.1946   13.9466 O   1 1 2050.0000
     2052  O                     -1.8245   19.8059   13.7868 O   1 1 2051.0000
     2053  O                     -2.4496   19.2242   13.7954 O   1 1 2052.0000
     2054  O                     -2.6537   19.4555   14.1703 O   1 1 2053.0000
     2055  O                     -3.0790   20.2765   14.2014 O   1 1 2054.0000
     2056  O                     -2.8794   19.8195   14.5351 O   1 1 2055.0000
     2057  O                     -3.2765   19.4287   14.0438 O   1 1 2056.0000
     2058  O                     -2.9377   19.2313   13.6853 O   1 1 2057.0000
     2059  O                     -3.3143   20.1443   13.8257 O   1 1 2058.0000
     2060  O                     -3.5635   19.5119   13.5554 O   1 1 2059.0000
     2061  O                     -3.6625   18.9580   13.3753 O   1 1 2060.0000
     2062  O                     -3.7708   19.2568   13.9296 O   1 1 2061.0000
     2063  O                     -3.8391   19.9803   13.8598 O   1 1 2062.0000
     2064  O                     -3.9693   19.5215   13.3033 O   1 1 2063.0000
     2065  O                     -4.5982   19.1168   13.1878 O   1 1 2064.0000
     2066  O                     -4.1461   19.2043   13.0743 O   1 1 2065.0000
     2067  O                     -3.9860   19.1587   12.5713 O   1 1 2066.0000
     2068  O                     -4.3341   19.1539   12.4676 O   1 1 2067.0000
     2069  O                     -4.1661   19.8287   12.6797 O   1 1 2068.0000
     2070  O                     -4.3908   19.5331   11.9364 O   1 1 2069.0000
     2071  O                     -3.9294   20.1304   11.8425 O   1 1 2070.0000
     2072  O                     -3.9341   19.5614   12.2877 O   1 1 2071.0000
     2073  O                     -4.7167   19.2839   12.5271 O   1 1 2072.0000
     2074  O                     -4.6293   19.6693   12.8339 O   1 1 2073.0000
     2075  O                     -4.9941   19.4792   13.2472 O   1 1 2074.0000
     2076  O                     -4.8396   19.8342   13.6569 O   1 1 2075.0000
     2077  O                     -4.7274   20.3076   13.2310 O   1 1 2076.0000
     2078  O                     -4.3064   20.4471   12.4826 O   1 1 2077.0000
     2079  O                     -4.8083   20.0620   12.4047 O   1 1 2078.0000
     2080  O                     -4.3525   20.3039   12.8192 O   1 1 2079.0000
     2081  O                     -4.1017   20.8420   13.4452 O   1 1 2080.0000
     2082  O                     -3.6457   20.6626   13.0959 O   1 1 2081.0000
     2083  O                     -3.7546   20.4784   13.7081 O   1 1 2082.0000
     2084  O                     -4.1682   20.2759   13.3346 O   1 1 2083.0000
     2085  O                     -3.8835   20.0875   12.9260 O   1 1 2084.0000
     2086  O                     -4.2098   19.9326   13.3376 O   1 1 2085.0000
     2087  O                     -4.2084   19.8269   12.3657 O   1 1 2086.0000
     2088  O                     -3.7625   19.8724   12.8499 O   1 1 2087.0000
     2089  O                     -3.4584   19.1203   11.9650 O   1 1 2088.0000
     2090  O                     -2.7670   18.2760   11.8762 O   1 1 2089.0000
     2091  O                     -1.9377   17.8240   11.8059 O   1 1 2090.0000
     2092  O                     -1.0742   17.7141   12.1753 O   1 1 2091.0000
     2093  O                     -1.9894   18.1926   11.9247 O   1 1 2092.0000
     2094  O                     -1.5917   17.3748   11.9293 O   1 1 2093.0000
     2095  O                     -1.0578   17.1736   12.1711 O   1 1 2094.0000
     2096  O                     -0.4221   17.3332   12.5394 O   1 1 2095.0000
     2097  O                     -1.0833   17.0013   12.4766 O   1 1 2096.0000
     2098  O                     -0.9023   17.5176   12.9450 O   1 1 2097.0000
     2099  O                     -0.2762   17.5851   12.6732 O   1 1 2098.0000
     2100  O                     -1.2500   17.4178   12.4877 O   1 1 2099.0000
     2101  O                     -1.0127   16.8796   12.9849 O   1 1 2100.0000
     2102  O                     -1.0910   17.2170   13.3315 O   1 1 2101.0000
     2103  O                     -1.6444   17.0800   13.7051 O   1 1 2102.0000
     2104  O                     -1.9278   16.4962   13.0803 O   1 1 2103.0000
     2105  O                     -1.5892   17.0776   12.8425 O   1 1 2104.0000
     2106  O                     -1.6624   16.7648   12.8347 O   1 1 2105.0000
     2107  O                     -1.4565   17.6804   13.5380 O   1 1 2106.0000
     2108  O                     -1.5911   18.4583   14.0346 O   1 1 2107.0000
     2109  O                     -1.6673   19.2402   14.1995 O   1 1 2108.0000
     2110  O                     -1.6041   19.2977   13.6614 O   1 1 2109.0000
     2111  O                     -1.4287   18.6974   13.1357 O   1 1 2110.0000
     2112  O                     -1.6427   18.8354   13.8149 O   1 1 2111.0000
     2113  O                     -0.9109   18.1048   13.5156 O   1 1 2112.0000
     2114  O                     -0.9436   18.0443   12.8446 O   1 1 2113.0000
     2115  O                     -1.7991   17.7794   13.1429 O   1 1 2114.0000
     2116  O                     -2.1591   17.7626   13.7794 O   1 1 2115.0000
     2117  O                     -1.9296   18.0634   13.7471 O   1 1 2116.0000
     2118  O                     -2.1638   18.8617   13.8866 O   1 1 2117.0000
     2119  O                     -1.0243   18.7684   14.0305 O   1 1 2118.0000
     2120  O                     -1.7965   18.5116   13.3087 O   1 1 2119.0000
     2121  O                     -1.8651   19.2232   13.3150 O   1 1 2120.0000
     2122  O                     -2.1478   19.0950   13.0152 O   1 1 2121.0000
     2123  O                     -1.9257   19.0143   12.6477 O   1 1 2122.0000
     2124  O                     -2.3805   18.6167   12.5710 O   1 1 2123.0000
     2125  O                     -3.4348   18.0924   11.7169 O   1 1 2124.0000
     2126  O                     -4.2401   17.8746   11.7025 O   1 1 2125.0000
     2127  O                     -4.0120   17.6543   11.9588 O   1 1 2126.0000
     2128  O                     -4.1380   17.6735   12.7805 O   1 1 2127.0000
     2129  O                     -3.8373   17.1905   11.8285 O   1 1 2128.0000
     2130  O                     -4.0585   17.1972   12.5606 O   1 1 2129.0000
     2131  O                     -4.5259   17.2852   12.0247 O   1 1 2130.0000
     2132  O                     -4.5077   18.3546   11.9387 O   1 1 2131.0000
     2133  O                     -4.5112   17.6081   12.2809 O   1 1 2132.0000
     2134  O                     -4.5940   17.0930   12.7492 O   1 1 2133.0000
     2135  O                     -5.0802   17.4330   13.0317 O   1 1 2134.0000
     2136  O                     -5.7004   17.6030   12.3663 O   1 1 2135.0000
     2137  O                     -5.0897   17.6429   11.8318 O   1 1 2136.0000
     2138  O                     -5.3841   17.1388   12.0193 O   1 1 2137.0000
     2139  O                     -5.0700   16.9534   11.6746 O   1 1 2138.0000
     2140  O                     -5.7853   17.1116   11.6668 O   1 1 2139.0000
     2141  O                     -5.8048   16.3600   11.6513 O   1 1 2140.0000
     2142  O                     -5.2051   16.1697   11.7197 O   1 1 2141.0000
     2143  O                     -5.1232   16.7130   12.0300 O   1 1 2142.0000
     2144  O                     -4.4172   16.6500   12.0789 O   1 1 2143.0000
     2145  O                     -4.5245   17.4156   11.6081 O   1 1 2144.0000
     2146  O                     -4.4883   16.9177   11.5587 O   1 1 2145.0000
     2147  O                     -4.1363   17.0568   11.1962 O   1 1 2146.0000
     2148  O                     -4.1372   17.0914   10.6759 O   1 1 2147.0000
     2149  O                     -4.4824   17.5037   10.7947 O   1 1 2148.0000
     2150  O                     -4.9623   17.7122   11.3964 O   1 1 2149.0000
     2151  O                     -5.1727   18.0886   10.6056 O   1 1 2150.0000
     2152  O                     -4.9994   17.2069   11.2367 O   1 1 2151.0000
     2153  O                     -4.8942   16.3848   11.2546 O   1 1 2152.0000
     2154  O                     -4.2635   16.1112   11.8982 O   1 1 2153.0000
     2155  O                     -4.8644   16.0577   12.2294 O   1 1 2154.0000
     2156  O                     -5.3929   15.8959   12.0937 O   1 1 2155.0000
     2157  O                     -4.8730   15.3612   12.2346 O   1 1 2156.0000
     2158  O                     -4.5520   15.2665   11.9215 O   1 1 2157.0000
     2159  O                     -5.0732   15.2843   11.6521 O   1 1 2158.0000
     2160  O                     -4.5992   15.5131   11.2797 O   1 1 2159.0000
     2161  O                     -4.6036   15.8726   10.8050 O   1 1 2160.0000
     2162  O                     -4.2287   16.1136   11.0915 O   1 1 2161.0000
     2163  O                     -4.2615   16.5956   11.6903 O   1 1 2162.0000
     2164  O                     -3.8818   15.8855   11.8346 O   1 1 2163.0000
     2165  O                     -3.6924   15.5824   12.3373 O   1 1 2164.0000
     2166  O                     -4.0628   15.1765   12.4800 O   1 1 2165.0000
     2167  O                     -4.4834   14.6746   12.5864 O   1 1 2166.0000
     2168  O                     -4.9684   14.9149   12.8297 O   1 1 2167.0000
     2169  O                     -4.8434   14.8680   13.6100 O   1 1 2168.0000
     2170  O                     -4.4501   15.3582   13.6725 O   1 1 2169.0000
     2171  O                     -4.6626   15.7087   13.7682 O   1 1 2170.0000
     2172  O                     -4.5057   16.0504   13.3770 O   1 1 2171.0000
     2173  O                     -4.0449   15.8646   13.0849 O   1 1 2172.0000
     2174  O                     -3.3478   15.8861   13.5987 O   1 1 2173.0000
     2175  O                     -3.1164   15.5039   13.6832 O   1 1 2174.0000
     2176  O                     -2.6850   15.2176   13.3742 O   1 1 2175.0000
     2177  O                     -2.0775   15.4898   13.5132 O   1 1 2176.0000
     2178  O                     -2.4494   15.7065   13.8008 O   1 1 2177.0000
     2179  O                     -2.4621   16.1600   13.8616 O   1 1 2178.0000
     2180  O                     -2.6889   16.6388   14.2537 O   1 1 2179.0000
     2181  O                     -2.2630   16.6843   14.7981 O   1 1 2180.0000
     2182  O                     -2.4518   16.4293   14.2397 O   1 1 2181.0000
     2183  O                     -3.1769   16.6492   14.5908 O   1 1 2182.0000
     2184  O                     -3.3052   17.3222   14.4482 O   1 1 2183.0000
     2185  O                     -3.3841   17.0675   13.9243 O   1 1 2184.0000
     2186  O                     -2.5785   17.3668   13.7758 O   1 1 2185.0000
     2187  O                     -2.8435   17.3876   14.4389 O   1 1 2186.0000
     2188  O                     -2.6123   17.9430   13.9859 O   1 1 2187.0000
     2189  O                     -3.0801   18.1542   14.0703 O   1 1 2188.0000
     2190  O                     -3.2404   18.0839   14.6120 O   1 1 2189.0000
     2191  O                     -3.7048   18.4656   14.4203 O   1 1 2190.0000
     2192  O                     -3.3509   18.2927   14.8277 O   1 1 2191.0000
     2193  O                     -3.4784   18.1923   14.1169 O   1 1 2192.0000
     2194  O                     -3.3086   17.5747   13.8307 O   1 1 2193.0000
     2195  O                     -3.3442   18.2653   13.5898 O   1 1 2194.0000
     2196  O                     -3.7347   17.7621   13.2605 O   1 1 2195.0000
     2197  O                     -3.3277   17.2589   13.3429 O   1 1 2196.0000
     2198  O                     -3.4048   16.7622   13.1160 O   1 1 2197.0000
     2199  O                     -3.4667   16.4548   13.4778 O   1 1 2198.0000
     2200  O                     -3.9970   16.6317   13.7291 O   1 1 2199.0000
     2201  O                     -4.0812   17.4350   13.3430 O   1 1 2200.0000
     2202  O                     -3.9260   17.9578   13.4777 O   1 1 2201.0000
     2203  O                     -4.1825   18.2512   13.0373 O   1 1 2202.0000
     2204  O                     -3.9371   17.1706   13.5376 O   1 1 2203.0000
     2205  O                     -3.7409   17.6618   14.2874 O   1 1 2204.0000
     2206  O                     -4.3738   17.4351   14.1006 O   1 1 2205.0000
     2207  O                     -4.1106   17.8998   13.8745 O   1 1 2206.0000
     2208  O                     -4.7527   17.6577   13.4943 O   1 1 2207.0000
     2209  O                     -5.2031   17.1614   13.7416 O   1 1 2208.0000
     2210  O                     -4.7489   16.8959   13.6816 O   1 1 2209.0000
     2211  O                     -4.6033   16.7681   13.4007 O   1 1 2210.0000
     2212  O                     -4.2035   16.8636   14.1469 O   1 1 2211.0000
     2213  O                     -4.1010   17.1606   14.7335 O   1 1 2212.0000
     2214  O                     -4.8688   17.1524   14.2628 O   1 1 2213.0000
     2215  O                     -3.8747   16.8763   14.1385 O   1 1 2214.0000
     2216  O                     -4.3950   16.6748   14.6449 O   1 1 2215.0000
     2217  O                     -4.5321   17.4067   14.7024 O   1 1 2216.0000
     2218  O                     -4.2352   17.6864   14.1753 O   1 1 2217.0000
     2219  O                     -4.2888   17.9699   14.8075 O   1 1 2218.0000
     2220  O                     -3.4378   17.8185   15.1182 O   1 1 2219.0000
     2221  O                     -3.4223   17.1037   14.9995 O   1 1 2220.0000
     2222  O                     -3.5142   17.6864   14.7281 O   1 1 2221.0000
     2223  O                     -2.7716   17.9283   14.7797 O   1 1 2222.0000
     2224  O                     -2.7035   18.8150   14.5258 O   1 1 2223.0000
     2225  O                     -3.5228   19.1435   14.4411 O   1 1 2224.0000
     2226  O                     -3.5022   19.3381   14.9726 O   1 1 2225.0000
     2227  O                     -3.8899   18.4938   15.2558 O   1 1 2226.0000
     2228  O                     -4.2895   18.4544   14.8705 O   1 1 2227.0000
     2229  O                     -4.4523   19.1250   14.9367 O   1 1 2228.0000
     2230  O                     -4.2140   18.5935   14.1902 O   1 1 2229.0000
     2231  O                     -4.3499   19.3535   13.9585 O   1 1 2230.0000
     2232  O                     -4.8688   18.8935   13.7373 O   1 1 2231.0000
     2233  O                     -4.9227   18.5505   14.2862 O   1 1 2232.0000
     2234  O                     -5.9232   18.3291   14.2899 O   1 1 2233.0000
     2235  O                     -5.2653   18.0046   13.8714 O   1 1 2234.0000
     2236  O                     -4.8439   17.8875   14.2587 O   1 1 2235.0000
     2237  O                     -4.3475   18.5190   13.8783 O   1 1 2236.0000
     2238  O                     -4.9142   18.0125   14.2979 O   1 1 2237.0000
     2239  O                     -4.8189   17.9823   13.3048 O   1 1 2238.0000
     2240  O                     -4.8716   18.5943   13.2504 O   1 1 2239.0000
     2241  O                     -5.3945   18.4640   13.0492 O   1 1 2240.0000
     2242  O                     -6.0115   18.4118   12.8337 O   1 1 2241.0000
     2243  H                      0.0000    0.0000    0.0000 H    1 1 -2.0000
     2244  H                     22.0000    0.0000    0.0000 H    1 1 -2.0000
     2245  H                      0.0000   22.0000    0.0000 H    1 1 -2.0000
     2246  H                      0.0000    0.0000   22.0000 H   1 1 -2.0000
     2247  H                     22.0000   22.0000    0.0000 H    1 1 -2.0000
     2248  H                      0.0000   22.0000   22.0000 H   1 1 -2.0000
     2249  H                     22.0000    0.0000   22.0000 H   1 1 -2.0000
     2250  H                     22.0000   22.0000   22.0000 H   1 1 -2.0000

@<TRIPOS>BOND
           1           0           0 1
           2           1           2 1
           3           1          30 1
           4           2           3 1
           5           2           7 1
           6           2          16 1
           7           2          26 1
           8           2         453 1
           9           3           4 1
          10           3           7 1
          11           4           5 1
          12           4           9 1
          13           4          37 1
          14           5           6 1
          15           5          71 1
          16           6           7 1
          17           6           8 1
          18           6          61 1
          19           7           8 1
          20           8           9 1
          21           9          10 1
          22          10          11 1
          23          11          12 1
          24          12          13 1
          25          13          14 1
          26          14          52 1
          27          14         447 1
          28          14          15 1
          29          15          16 1
          30          15          18 1
          31          15          31 1
          32          15         216 1
          33          16          17 1
          34          17          18 1
          35          17          20 1
          36          17         365 1
          37          18          19 1
          38          18          22 1
          39          18          20 1
          40          19          20 1
          41          19          22 1
          42          20          21 1
          43          20         404 1
          44          20          30 1
          45          21          22 1
          46          21          27 1
          47          22          23 1
          48          23          26 1
          49          23         108 1
          50          23          24 1
          51          24          32 1
          52          24         154 1
          53          24          25 1
          54          25          26 1
          55          25          56 1
          56          25         124 1
          57          26          27 1
          58          26          29 1
          59          26          31 1
          60          26          39 1
          61          27          28 1
          62          27          29 1
          63          27          35 1
          64          27          39 1
          65          28          29 1
          66          28          30 1
          67          29          30 1
          68          29          35 1
          69          30          31 1
          70          30          32 1
          71          30          34 1
          72          30          36 1
          73          31          33 1
          74          31          34 1
          75          31          36 1
          76          31         108 1
          77          31          32 1
          78          32          33 1
          79          33          34 1
          80          33          35 1
          81          33          36 1
          82          33          37 1
          83          34          35 1
          84          35          59 1
          85          35          36 1
          86          36          37 1
          87          37          38 1
          88          37          70 1
          89          38          39 1
          90          38          52 1
          91          38          82 1
          92          38          42 1
          93          39          40 1
          94          39          41 1
          95          40          41 1
          96          41          48 1
          97          41          42 1
          98          42          43 1
          99          42          63 1
         100          42          64 1
         101          43          44 1
         102          43         145 1
         103          43         493 1
         104          43         623 1
         105          44          45 1
         106          45          46 1
         107          46          47 1
         108          46          50 1
         109          47          48 1
         110          48          49 1
         111          48          50 1
         112          49          50 1
         113          49          59 1
         114          49          62 1
         115          49         432 1
         116          50          51 1
         117          51          52 1
         118          51          59 1
         119          52         402 1
         120          52          53 1
         121          53          96 1
         122          53          97 1
         123          53          98 1
         124          53          54 1
         125          54          55 1
         126          55          56 1
         127          55          66 1
         128          56          57 1
         129          56          58 1
         130          56          59 1
         131          56          62 1
         132          56          65 1
         133          57          58 1
         134          57          59 1
         135          57          64 1
         136          57         401 1
         137          57         402 1
         138          58          59 1
         139          58          60 1
         140          58          63 1
         141          58         151 1
         142          59          68 1
         143          59          60 1
         144          60          62 1
         145          60          63 1
         146          60          61 1
         147          61          62 1
         148          61          63 1
         149          62          63 1
         150          62         101 1
         151          63          64 1
         152          64          65 1
         153          65          66 1
         154          66          67 1
         155          66          88 1
         156          66        1597 1
         157          67          68 1
         158          67          70 1
         159          67          82 1
         160          68          69 1
         161          68         145 1
         162          69          70 1
         163          69          86 1
         164          69          92 1
         165          70          71 1
         166          71          74 1
         167          71          76 1
         168          71          77 1
         169          71          72 1
         170          72          73 1
         171          73          74 1
         172          73          76 1
         173          73          77 1
         174          73          88 1
         175          74          75 1
         176          74          76 1
         177          74        1974 1
         178          75          77 1
         179          75          87 1
         180          75          76 1
         181          76          77 1
         182          76          78 1
         183          77          87 1
         184          77        1974 1
         185          77          78 1
         186          78          79 1
         187          78        1975 1
         188          79          86 1
         189          79          80 1
         190          80        1711 1
         191          80          81 1
         192          81          82 1
         193          81          83 1
         194          81          92 1
         195          81         145 1
         196          81        1711 1
         197          82          83 1
         198          82         119 1
         199          82         124 1
         200          83          84 1
         201          83          92 1
         202          84          85 1
         203          84          87 1
         204          84          89 1
         205          84          91 1
         206          84         428 1
         207          85          86 1
         208          85          90 1
         209          85          91 1
         210          86          87 1
         211          86          90 1
         212          86         768 1
         213          87          91 1
         214          87          88 1
         215          88          90 1
         216          88          89 1
         217          89          90 1
         218          90          91 1
         219          90        1598 1
         220          91          92 1
         221          92          93 1
         222          93          94 1
         223          93         455 1
         224          94          95 1
         225          95          96 1
         226          95         107 1
         227          96          97 1
         228          96         439 1
         229          97          99 1
         230          97         107 1
         231          97         109 1
         232          97          98 1
         233          98          99 1
         234          99         101 1
         235          99         107 1
         236          99         115 1
         237          99         100 1
         238         100         102 1
         239         100         101 1
         240         101         102 1
         241         101         106 1
         242         102         103 1
         243         102         128 1
         244         103         104 1
         245         103         105 1
         246         104         105 1
         247         104         106 1
         248         104         107 1
         249         104         108 1
         250         105         106 1
         251         105         107 1
         252         106         107 1
         253         106         108 1
         254         106         109 1
         255         106         118 1
         256         107         108 1
         257         107         109 1
         258         107         162 1
         259         108         144 1
         260         108         158 1
         261         108         109 1
         262         109         110 1
         263         110         111 1
         264         110         128 1
         265         111         112 1
         266         111         113 1
         267         111         137 1
         268         112         113 1
         269         112         114 1
         270         113         114 1
         271         113         182 1
         272         113        1472 1
         273         113        1473 1
         274         114         115 1
         275         114         116 1
         276         115         116 1
         277         115         117 1
         278         116         117 1
         279         116         118 1
         280         117         118 1
         281         118         119 1
         282         119         120 1
         283         120         129 1
         284         120         179 1
         285         120        1723 1
         286         120         121 1
         287         121         122 1
         288         122         123 1
         289         122         437 1
         290         122        1732 1
         291         123         124 1
         292         124         125 1
         293         124         130 1
         294         124         178 1
         295         125         126 1
         296         125         142 1
         297         126         127 1
         298         126        1583 1
         299         127         128 1
         300         127         130 1
         301         127         136 1
         302         127         399 1
         303         127        1720 1
         304         128         161 1
         305         128         129 1
         306         129         143 1
         307         129         175 1
         308         129         213 1
         309         129         130 1
         310         130         131 1
         311         130         132 1
         312         130         135 1
         313         130         139 1
         314         130         153 1
         315         131         132 1
         316         131         150 1
         317         131         135 1
         318         132         133 1
         319         132         134 1
         320         132         252 1
         321         133         135 1
         322         133         134 1
         323         134         135 1
         324         134         236 1
         325         134         237 1
         326         135         136 1
         327         135         150 1
         328         136         137 1
         329         136         153 1
         330         137         138 1
         331         137         139 1
         332         137         140 1
         333         137         144 1
         334         137         382 1
         335         138         139 1
         336         138         140 1
         337         138         141 1
         338         138         234 1
         339         139         140 1
         340         139         390 1
         341         139        1794 1
         342         140         141 1
         343         141         142 1
         344         141         151 1
         345         141         171 1
         346         142         144 1
         347         142         145 1
         348         142         143 1
         349         143         144 1
         350         143         150 1
         351         144         146 1
         352         144         151 1
         353         144         145 1
         354         145         146 1
         355         145         147 1
         356         146         147 1
         357         146         154 1
         358         146         168 1
         359         147         148 1
         360         147         150 1
         361         147         151 1
         362         147         390 1
         363         148         150 1
         364         148         172 1
         365         148         149 1
         366         149         150 1
         367         149         154 1
         368         150         152 1
         369         150         160 1
         370         150         424 1
         371         150         429 1
         372         150         151 1
         373         151         153 1
         374         151         390 1
         375         151         421 1
         376         151         425 1
         377         151         429 1
         378         151         438 1
         379         151         152 1
         380         152         428 1
         381         152         153 1
         382         153         154 1
         383         153         155 1
         384         153         158 1
         385         153         181 1
         386         154         155 1
         387         154         156 1
         388         154         158 1
         389         154         179 1
         390         154         422 1
         391         154         427 1
         392         155         156 1
         393         155         157 1
         394         155         158 1
         395         155         159 1
         396         155         165 1
         397         155         170 1
         398         155         173 1
         399         155         179 1
         400         155         439 1
         401         156         158 1
         402         156         168 1
         403         156         209 1
         404         156         215 1
         405         156         454 1
         406         156         157 1
         407         157         178 1
         408         157         423 1
         409         157         158 1
         410         158         159 1
         411         158         160 1
         412         158         162 1
         413         158         164 1
         414         158         167 1
         415         158         168 1
         416         158         209 1
         417         158         165 1
         418         159         160 1
         419         159         162 1
         420         159         164 1
         421         159         165 1
         422         159         169 1
         423         159         161 1
         424         160         162 1
         425         160         165 1
         426         160         166 1
         427         160         392 1
         428         160         395 1
         429         160         161 1
         430         161         165 1
         431         161         166 1
         432         161         171 1
         433         161         176 1
         434         161         235 1
         435         161         162 1
         436         162         163 1
         437         162         164 1
         438         162         165 1
         439         162         166 1
         440         162         167 1
         441         162         172 1
         442         162         173 1
         443         163         164 1
         444         164         165 1
         445         164         166 1
         446         164         169 1
         447         164         172 1
         448         164         174 1
         449         165         215 1
         450         165         166 1
         451         166         167 1
         452         167         169 1
         453         167         170 1
         454         167         173 1
         455         167         174 1
         456         167         168 1
         457         168         169 1
         458         168         170 1
         459         168         426 1
         460         169         173 1
         461         169         174 1
         462         169         170 1
         463         170         171 1
         464         170         177 1
         465         170         229 1
         466         170         230 1
         467         171         172 1
         468         171         173 1
         469         171         239 1
         470         171         257 1
         471         172         180 1
         472         172         422 1
         473         172         173 1
         474         173         236 1
         475         173         367 1
         476         173         427 1
         477         173         174 1
         478         174         175 1
         479         175         176 1
         480         175         190 1
         481         176         177 1
         482         176         178 1
         483         176         179 1
         484         176         188 1
         485         176         189 1
         486         176         191 1
         487         177         178 1
         488         177         180 1
         489         178         179 1
         490         178         398 1
         491         178         425 1
         492         179         180 1
         493         180         181 1
         494         180         193 1
         495         180         212 1
         496         181         196 1
         497         181         211 1
         498         181         182 1
         499         182         197 1
         500         182         183 1
         501         183         184 1
         502         183         185 1
         503         184         185 1
         504         184         186 1
         505         184         187 1
         506         184         188 1
         507         184         189 1
         508         185         186 1
         509         186         188 1
         510         186         189 1
         511         186         191 1
         512         186         194 1
         513         186         187 1
         514         187         189 1
         515         187         191 1
         516         187         196 1
         517         187         188 1
         518         188         189 1
         519         189         190 1
         520         190         192 1
         521         190         193 1
         522         190         196 1
         523         190         244 1
         524         190         191 1
         525         191         192 1
         526         192         193 1
         527         192         195 1
         528         192         303 1
         529         192         378 1
         530         193         194 1
         531         193         196 1
         532         193         242 1
         533         193        1777 1
         534         194         195 1
         535         194         196 1
         536         194         204 1
         537         194         370 1
         538         195         197 1
         539         195         201 1
         540         195         203 1
         541         195         211 1
         542         195         196 1
         543         196         213 1
         544         196         197 1
         545         197         198 1
         546         197         199 1
         547         197         201 1
         548         197         273 1
         549         197         303 1
         550         198         199 1
         551         198         208 1
         552         198         262 1
         553         198         409 1
         554         199         200 1
         555         199         203 1
         556         200         201 1
         557         200         202 1
         558         200         234 1
         559         200         295 1
         560         201         204 1
         561         201         212 1
         562         201         202 1
         563         202         209 1
         564         202         259 1
         565         202         203 1
         566         203         358 1
         567         203         422 1
         568         203         204 1
         569         204         205 1
         570         204         211 1
         571         204         213 1
         572         204         281 1
         573         205         206 1
         574         205         209 1
         575         205         249 1
         576         205         259 1
         577         206         207 1
         578         206         208 1
         579         206         210 1
         580         206         387 1
         581         207         208 1
         582         207         228 1
         583         207         246 1
         584         208         210 1
         585         208         214 1
         586         208         216 1
         587         208         222 1
         588         208         227 1
         589         208         228 1
         590         208         209 1
         591         209         211 1
         592         209         358 1
         593         209         210 1
         594         210         211 1
         595         211         212 1
         596         211         358 1
         597         212         213 1
         598         212         215 1
         599         212         224 1
         600         212         226 1
         601         212         214 1
         602         213         214 1
         603         214         216 1
         604         214         251 1
         605         214         215 1
         606         215         216 1
         607         215         259 1
         608         216         223 1
         609         216         224 1
         610         216         256 1
         611         216         423 1
         612         216         217 1
         613         217         222 1
         614         217         224 1
         615         217         218 1
         616         218         219 1
         617         218         221 1
         618         218         222 1
         619         218         224 1
         620         218         249 1
         621         219         220 1
         622         219         222 1
         623         219         245 1
         624         219         324 1
         625         220         221 1
         626         220         222 1
         627         221         222 1
         628         221         227 1
         629         222         223 1
         630         222         232 1
         631         223         224 1
         632         223         225 1
         633         223         228 1
         634         224         226 1
         635         224         232 1
         636         224         330 1
         637         224         419 1
         638         224         225 1
         639         225         228 1
         640         225         230 1
         641         225         231 1
         642         225         232 1
         643         225         251 1
         644         225         226 1
         645         226         227 1
         646         226         229 1
         647         226         236 1
         648         226         244 1
         649         227         228 1
         650         227         230 1
         651         227         233 1
         652         228         229 1
         653         228         233 1
         654         228         251 1
         655         228         230 1
         656         229         230 1
         657         230         232 1
         658         230         231 1
         659         231         233 1
         660         231         232 1
         661         232         233 1
         662         232         234 1
         663         232         235 1
         664         232         246 1
         665         232         247 1
         666         232         257 1
         667         233         234 1
         668         234         235 1
         669         234         237 1
         670         235         236 1
         671         235         238 1
         672         235         239 1
         673         235         243 1
         674         235         252 1
         675         236         237 1
         676         236         239 1
         677         236         249 1
         678         236         256 1
         679         236         425 1
         680         237         249 1
         681         237         238 1
         682         238         245 1
         683         238         239 1
         684         239         240 1
         685         239         241 1
         686         239         242 1
         687         239         244 1
         688         239         245 1
         689         239         246 1
         690         239         247 1
         691         240         241 1
         692         240         243 1
         693         240         245 1
         694         240         247 1
         695         240         256 1
         696         240         283 1
         697         241         242 1
         698         241         243 1
         699         241         244 1
         700         241         245 1
         701         241         246 1
         702         242         245 1
         703         242         268 1
         704         242         243 1
         705         243         246 1
         706         243         274 1
         707         243         276 1
         708         243         244 1
         709         244         245 1
         710         245         246 1
         711         245         247 1
         712         245         249 1
         713         246         247 1
         714         246         249 1
         715         246         273 1
         716         246         304 1
         717         247         248 1
         718         247         249 1
         719         247         254 1
         720         247         306 1
         721         247         320 1
         722         248         249 1
         723         248         253 1
         724         248         260 1
         725         249         250 1
         726         249         253 1
         727         249         261 1
         728         249         267 1
         729         249         251 1
         730         250         251 1
         731         250         252 1
         732         251         252 1
         733         252         253 1
         734         253         254 1
         735         253         308 1
         736         254         259 1
         737         254         317 1
         738         254         327 1
         739         254         360 1
         740         254         255 1
         741         255         256 1
         742         255         257 1
         743         255         258 1
         744         255         265 1
         745         255         286 1
         746         256         259 1
         747         256         260 1
         748         256         261 1
         749         256         262 1
         750         256         320 1
         751         256         257 1
         752         257         259 1
         753         257         359 1
         754         257         258 1
         755         258         259 1
         756         258         260 1
         757         258         261 1
         758         258         262 1
         759         259         260 1
         760         260         261 1
         761         260         262 1
         762         260         263 1
         763         260         265 1
         764         260         286 1
         765         261         262 1
         766         261         275 1
         767         261         277 1
         768         261         367 1
         769         262         263 1
         770         262         281 1
         771         262         282 1
         772         262         306 1
         773         262         327 1
         774         262         345 1
         775         263         266 1
         776         263         271 1
         777         263         279 1
         778         263         416 1
         779         263         264 1
         780         264         268 1
         781         264         276 1
         782         264         278 1
         783         264         279 1
         784         264         416 1
         785         264         265 1
         786         265         266 1
         787         265         267 1
         788         265         288 1
         789         265         276 1
         790         266         267 1
         791         266         270 1
         792         266         273 1
         793         267         270 1
         794         267         273 1
         795         267         284 1
         796         267         416 1
         797         267         268 1
         798         268         271 1
         799         268         274 1
         800         268         275 1
         801         268         276 1
         802         268         277 1
         803         268         278 1
         804         268         280 1
         805         268         296 1
         806         268         269 1
         807         269         275 1
         808         269         278 1
         809         269         270 1
         810         270         271 1
         811         270         273 1
         812         270         275 1
         813         270         281 1
         814         270         416 1
         815         270         839 1
         816         271         272 1
         817         271         839 1
         818         272         273 1
         819         272         275 1
         820         272         276 1
         821         273         274 1
         822         273         284 1
         823         273         293 1
         824         273         276 1
         825         274         278 1
         826         274         275 1
         827         275         277 1
         828         275         280 1
         829         275         296 1
         830         275         340 1
         831         275         276 1
         832         276         277 1
         833         276         283 1
         834         277         278 1
         835         278         279 1
         836         278         282 1
         837         278         283 1
         838         278         284 1
         839         278         286 1
         840         278         305 1
         841         279         280 1
         842         280         281 1
         843         280         282 1
         844         281         283 1
         845         281         377 1
         846         281         282 1
         847         282         361 1
         848         282         283 1
         849         283         284 1
         850         283         287 1
         851         283         302 1
         852         283         320 1
         853         284         285 1
         854         284         293 1
         855         284         297 1
         856         284         337 1
         857         285         286 1
         858         285         287 1
         859         286         287 1
         860         286         288 1
         861         286         289 1
         862         286         290 1
         863         286         292 1
         864         286         294 1
         865         286         335 1
         866         286         346 1
         867         287         289 1
         868         287         296 1
         869         287         298 1
         870         287         300 1
         871         287         288 1
         872         288         293 1
         873         288         294 1
         874         288         296 1
         875         288         289 1
         876         289         290 1
         877         289         293 1
         878         289         295 1
         879         289         299 1
         880         289         301 1
         881         290         291 1
         882         290         299 1
         883         290         313 1
         884         290         294 1
         885         291         292 1
         886         291         293 1
         887         291         297 1
         888         291         302 1
         889         291         328 1
         890         291         341 1
         891         291         294 1
         892         292         298 1
         893         292         299 1
         894         292         305 1
         895         292         293 1
         896         293         299 1
         897         293         294 1
         898         294         295 1
         899         294         298 1
         900         294         299 1
         901         294         302 1
         902         295         296 1
         903         295         301 1
         904         295         320 1
         905         295         327 1
         906         296         297 1
         907         296         301 1
         908         296         302 1
         909         296         329 1
         910         297         298 1
         911         298         299 1
         912         298         335 1
         913         299         300 1
         914         299         301 1
         915         299        1391 1
         916         300         302 1
         917         300         304 1
         918         300         301 1
         919         301         323 1
         920         301         302 1
         921         302         303 1
         922         302         304 1
         923         302         305 1
         924         302         332 1
         925         303         304 1
         926         303         305 1
         927         303         311 1
         928         304         323 1
         929         304         305 1
         930         305         306 1
         931         305         325 1
         932         306         307 1
         933         306         321 1
         934         306         322 1
         935         306         318 1
         936         307         308 1
         937         307         327 1
         938         308         310 1
         939         308         319 1
         940         308         309 1
         941         309         311 1
         942         309         312 1
         943         309         314 1
         944         309         319 1
         945         309         310 1
         946         310         311 1
         947         310         314 1
         948         310         315 1
         949         310         316 1
         950         310         321 1
         951         311         312 1
         952         312         313 1
         953         312         317 1
         954         313         314 1
         955         313         315 1
         956         313         316 1
         957         313         318 1
         958         313         324 1
         959         313         342 1
         960         314         315 1
         961         315         316 1
         962         315         317 1
         963         316         317 1
         964         316         342 1
         965         317         321 1
         966         317         324 1
         967         317         332 1
         968         317         318 1
         969         318         319 1
         970         318         320 1
         971         318         325 1
         972         319         320 1
         973         319         321 1
         974         319         323 1
         975         319         328 1
         976         320         321 1
         977         320         322 1
         978         320         336 1
         979         321         322 1
         980         322         323 1
         981         322         328 1
         982         323         325 1
         983         323         332 1
         984         323         337 1
         985         323         345 1
         986         323         358 1
         987         323         324 1
         988         324         326 1
         989         324         328 1
         990         324         329 1
         991         324         331 1
         992         324         332 1
         993         324         334 1
         994         324         338 1
         995         324         366 1
         996         324         325 1
         997         325         326 1
         998         325         327 1
         999         325         328 1
        1000         325         329 1
        1001         325         332 1
        1002         325         333 1
        1003         325         335 1
        1004         326         327 1
        1005         326         328 1
        1006         326         329 1
        1007         326         333 1
        1008         326         334 1
        1009         326         335 1
        1010         326         338 1
        1011         327         329 1
        1012         327         330 1
        1013         327         331 1
        1014         327         333 1
        1015         327         337 1
        1016         327         340 1
        1017         327         328 1
        1018         328         330 1
        1019         328         332 1
        1020         328         329 1
        1021         328         336 1
        1022         329         332 1
        1023         329         333 1
        1024         329         334 1
        1025         329         336 1
        1026         329         330 1
        1027         329         354 1
        1028         330         331 1
        1029         330         332 1
        1030         330         336 1
        1031         330         337 1
        1032         331         333 1
        1033         331         334 1
        1034         331         340 1
        1035         331         332 1
        1036         332         334 1
        1037         332         335 1
        1038         332         341 1
        1039         332         357 1
        1040         332         333 1
        1041         333         334 1
        1042         333         335 1
        1043         333         336 1
        1044         334         335 1
        1045         334         337 1
        1046         335         336 1
        1047         335         337 1
        1048         335         343 1
        1049         336         337 1
        1050         336         345 1
        1051         337         338 1
        1052         337         340 1
        1053         337         352 1
        1054         337         353 1
        1055         337         354 1
        1056         337         355 1
        1057         337         356 1
        1058         337         358 1
        1059         338         340 1
        1060         338         341 1
        1061         338         342 1
        1062         338         343 1
        1063         338         344 1
        1064         338         348 1
        1065         338         353 1
        1066         338         355 1
        1067         338         667 1
        1068         338         339 1
        1069         339         341 1
        1070         339         340 1
        1071         339         345 1
        1072         339         360 1
        1073         339         342 1
        1074         340         341 1
        1075         340         342 1
        1076         340         354 1
        1077         340         343 1
        1078         341         342 1
        1079         341         348 1
        1080         341         352 1
        1081         342         345 1
        1082         342         346 1
        1083         342         361 1
        1084         342         343 1
        1085         343         345 1
        1086         343         346 1
        1087         343         354 1
        1088         343         357 1
        1089         343         344 1
        1090         344         345 1
        1091         344         346 1
        1092         344         348 1
        1093         344         352 1
        1094         344         667 1
        1095         345         346 1
        1096         345         352 1
        1097         345         354 1
        1098         345         365 1
        1099         345         380 1
        1100         346         347 1
        1101         346         352 1
        1102         346         358 1
        1103         347         353 1
        1104         347         355 1
        1105         347         379 1
        1106         347         348 1
        1107         348         355 1
        1108         348         349 1
        1109         349         350 1
        1110         349         355 1
        1111         350         351 1
        1112         351         352 1
        1113         351         353 1
        1114         351         355 1
        1115         351         356 1
        1116         351         359 1
        1117         351         417 1
        1118         352         353 1
        1119         352         354 1
        1120         352         355 1
        1121         353         354 1
        1122         353         380 1
        1123         353         355 1
        1124         354         380 1
        1125         354         355 1
        1126         355         404 1
        1127         355         356 1
        1128         356         357 1
        1129         356         360 1
        1130         357         358 1
        1131         357         360 1
        1132         358         359 1
        1133         358         360 1
        1134         359         360 1
        1135         359         361 1
        1136         360         361 1
        1137         361         362 1
        1138         361         368 1
        1139         362         363 1
        1140         362         365 1
        1141         363         364 1
        1142         363         366 1
        1143         363         417 1
        1144         364         365 1
        1145         364         411 1
        1146         365         366 1
        1147         366         367 1
        1148         366         368 1
        1149         367         376 1
        1150         367         368 1
        1151         368         385 1
        1152         368         369 1
        1153         369         370 1
        1154         370         371 1
        1155         370         372 1
        1156         370         378 1
        1157         370         380 1
        1158         370         381 1
        1159         370         385 1
        1160         371         374 1
        1161         371         375 1
        1162         371         376 1
        1163         371         372 1
        1164         372         373 1
        1165         372         375 1
        1166         372         376 1
        1167         372        1752 1
        1168         372         374 1
        1169         373         374 1
        1170         374         376 1
        1171         374         377 1
        1172         374         378 1
        1173         374         381 1
        1174         374         375 1
        1175         375         377 1
        1176         375         381 1
        1177         375         390 1
        1178         375        1467 1
        1179         375         376 1
        1180         376         377 1
        1181         376         379 1
        1182         376         398 1
        1183         377         378 1
        1184         377         379 1
        1185         378         379 1
        1186         378         380 1
        1187         378         382 1
        1188         378         383 1
        1189         378         384 1
        1190         378         386 1
        1191         378         391 1
        1192         378         395 1
        1193         379         380 1
        1194         379         381 1
        1195         379         382 1
        1196         379         395 1
        1197         379         388 1
        1198         380         382 1
        1199         380         381 1
        1200         381         382 1
        1201         381         383 1
        1202         381         414 1
        1203         382         383 1
        1204         383         384 1
        1205         383         386 1
        1206         383         400 1
        1207         384         386 1
        1208         384         391 1
        1209         384         673 1
        1210         384         676 1
        1211         384         385 1
        1212         385         386 1
        1213         385         394 1
        1214         385         397 1
        1215         385         400 1
        1216         385         672 1
        1217         385         389 1
        1218         386         388 1
        1219         386         389 1
        1220         386         391 1
        1221         386         400 1
        1222         386         387 1
        1223         387         389 1
        1224         387         392 1
        1225         387         393 1
        1226         387         394 1
        1227         387         395 1
        1228         387         397 1
        1229         387         399 1
        1230         387         388 1
        1231         388         389 1
        1232         388         390 1
        1233         388         394 1
        1234         389         390 1
        1235         389         391 1
        1236         389         392 1
        1237         389         394 1
        1238         389         414 1
        1239         389         421 1
        1240         390         391 1
        1241         390         394 1
        1242         390         396 1
        1243         390         401 1
        1244         391         393 1
        1245         391         394 1
        1246         391         395 1
        1247         391         396 1
        1248         391         397 1
        1249         391         399 1
        1250         391         403 1
        1251         391         415 1
        1252         391         392 1
        1253         392         393 1
        1254         393         394 1
        1255         393         398 1
        1256         393         399 1
        1257         394         395 1
        1258         394         398 1
        1259         394         399 1
        1260         394         428 1
        1261         395         396 1
        1262         395         397 1
        1263         395         399 1
        1264         395         401 1
        1265         396         401 1
        1266         396         397 1
        1267         397         399 1
        1268         397         400 1
        1269         397         401 1
        1270         397         415 1
        1271         397         398 1
        1272         398         399 1
        1273         399         400 1
        1274         400         401 1
        1275         400         416 1
        1276         400         428 1
        1277         400         442 1
        1278         401         402 1
        1279         401         426 1
        1280         402         403 1
        1281         402         609 1
        1282         403         404 1
        1283         403         405 1
        1284         403         406 1
        1285         403         407 1
        1286         403         410 1
        1287         403         416 1
        1288         403         651 1
        1289         403         408 1
        1290         404         407 1
        1291         404         408 1
        1292         404         409 1
        1293         404         410 1
        1294         404         419 1
        1295         404         608 1
        1296         404         405 1
        1297         405         406 1
        1298         405         407 1
        1299         406         407 1
        1300         406         419 1
        1301         407         408 1
        1302         407         411 1
        1303         407         414 1
        1304         407         415 1
        1305         407         416 1
        1306         407         417 1
        1307         407         447 1
        1308         408         410 1
        1309         408         420 1
        1310         408         421 1
        1311         408         409 1
        1312         409         411 1
        1313         409         413 1
        1314         409         410 1
        1315         410         411 1
        1316         410         412 1
        1317         410         413 1
        1318         411         412 1
        1319         411         413 1
        1320         411         415 1
        1321         411         417 1
        1322         411         420 1
        1323         412         413 1
        1324         412         414 1
        1325         412         416 1
        1326         413         414 1
        1327         414         415 1
        1328         414         420 1
        1329         414         423 1
        1330         415         416 1
        1331         415         424 1
        1332         416         417 1
        1333         416         419 1
        1334         416         423 1
        1335         417         419 1
        1336         417         420 1
        1337         417         608 1
        1338         417         609 1
        1339         417         418 1
        1340         418         422 1
        1341         418         419 1
        1342         419         420 1
        1343         419         421 1
        1344         420         421 1
        1345         420         422 1
        1346         420         443 1
        1347         421         422 1
        1348         421         424 1
        1349         421         425 1
        1350         421         443 1
        1351         422         424 1
        1352         422         423 1
        1353         423         424 1
        1354         424         425 1
        1355         425         426 1
        1356         426         429 1
        1357         426         458 1
        1358         426         427 1
        1359         427         429 1
        1360         427         432 1
        1361         427         428 1
        1362         428         429 1
        1363         428         430 1
        1364         428         432 1
        1365         428         440 1
        1366         428         457 1
        1367         428         625 1
        1368         429         430 1
        1369         430         431 1
        1370         430         433 1
        1371         430         445 1
        1372         431         432 1
        1373         431         434 1
        1374         431         448 1
        1375         432         433 1
        1376         432         434 1
        1377         432         456 1
        1378         433         436 1
        1379         433         439 1
        1380         433         441 1
        1381         433         444 1
        1382         433         545 1
        1383         433         434 1
        1384         434         438 1
        1385         434         435 1
        1386         435         436 1
        1387         436         437 1
        1388         436         439 1
        1389         437         438 1
        1390         437         439 1
        1391         438         439 1
        1392         438         440 1
        1393         438         447 1
        1394         438         449 1
        1395         439         440 1
        1396         440         441 1
        1397         441         442 1
        1398         442         443 1
        1399         442         452 1
        1400         443         444 1
        1401         444         445 1
        1402         444         448 1
        1403         445         449 1
        1404         445         451 1
        1405         445         453 1
        1406         445         454 1
        1407         445         446 1
        1408         446         448 1
        1409         446         450 1
        1410         446         483 1
        1411         446         447 1
        1412         447         448 1
        1413         447         450 1
        1414         447         546 1
        1415         448         449 1
        1416         448         450 1
        1417         448         460 1
        1418         449         450 1
        1419         449         616 1
        1420         450         451 1
        1421         450         594 1
        1422         451         452 1
        1423         451         453 1
        1424         451         454 1
        1425         451         455 1
        1426         451         457 1
        1427         452         453 1
        1428         452         454 1
        1429         453         455 1
        1430         453         474 1
        1431         453         486 1
        1432         453         601 1
        1433         453         454 1
        1434         454         455 1
        1435         455         456 1
        1436         456         457 1
        1437         457         458 1
        1438         457         651 1
        1439         458         459 1
        1440         459         460 1
        1441         459         461 1
        1442         459         494 1
        1443         460         461 1
        1444         460         474 1
        1445         460         479 1
        1446         461         462 1
        1447         461         467 1
        1448         461         507 1
        1449         461         470 1
        1450         462         467 1
        1451         462         469 1
        1452         462         474 1
        1453         462         463 1
        1454         463         469 1
        1455         463         477 1
        1456         463         464 1
        1457         464         465 1
        1458         464         466 1
        1459         464         467 1
        1460         464         471 1
        1461         464         475 1
        1462         464         477 1
        1463         464         501 1
        1464         465         466 1
        1465         465         467 1
        1466         466         467 1
        1467         466         471 1
        1468         467         468 1
        1469         467         469 1
        1470         467         475 1
        1471         468         469 1
        1472         468         479 1
        1473         469         470 1
        1474         469         475 1
        1475         469         478 1
        1476         469         471 1
        1477         470         473 1
        1478         470         479 1
        1479         470         471 1
        1480         471         472 1
        1481         471         473 1
        1482         471         476 1
        1483         471         478 1
        1484         471         479 1
        1485         472         473 1
        1486         473         474 1
        1487         473         479 1
        1488         474         475 1
        1489         474         478 1
        1490         474         605 1
        1491         475         476 1
        1492         475         477 1
        1493         475         503 1
        1494         476         503 1
        1495         476         519 1
        1496         476         477 1
        1497         477         479 1
        1498         477         480 1
        1499         477         478 1
        1500         478         479 1
        1501         478         480 1
        1502         479         480 1
        1503         479         603 1
        1504         480         481 1
        1505         480         492 1
        1506         480         498 1
        1507         480         509 1
        1508         480         611 1
        1509         481         482 1
        1510         481         483 1
        1511         481         484 1
        1512         481         577 1
        1513         482         483 1
        1514         482         823 1
        1515         483         484 1
        1516         483         491 1
        1517         483         498 1
        1518         484         490 1
        1519         484         491 1
        1520         484         516 1
        1521         484         485 1
        1522         485         490 1
        1523         485         491 1
        1524         485         492 1
        1525         485         496 1
        1526         485         486 1
        1527         486         487 1
        1528         486         489 1
        1529         486         490 1
        1530         486         495 1
        1531         487         488 1
        1532         487         489 1
        1533         487         493 1
        1534         487         496 1
        1535         487         490 1
        1536         488         489 1
        1537         488         490 1
        1538         489         495 1
        1539         489         496 1
        1540         489         508 1
        1541         489         566 1
        1542         489         490 1
        1543         490         496 1
        1544         490         566 1
        1545         490         491 1
        1546         491         494 1
        1547         491         495 1
        1548         491         502 1
        1549         491         535 1
        1550         491         492 1
        1551         492         493 1
        1552         492         494 1
        1553         492         498 1
        1554         492         536 1
        1555         493         494 1
        1556         493         496 1
        1557         493         540 1
        1558         493         542 1
        1559         494         495 1
        1560         494         496 1
        1561         495         496 1
        1562         495         506 1
        1563         495         513 1
        1564         495         550 1
        1565         496         497 1
        1566         496         512 1
        1567         497         507 1
        1568         497         521 1
        1569         497         530 1
        1570         497         538 1
        1571         497         498 1
        1572         498         512 1
        1573         498         519 1
        1574         498         525 1
        1575         498         499 1
        1576         499         500 1
        1577         500         509 1
        1578         500         529 1
        1579         500         501 1
        1580         501         502 1
        1581         501         514 1
        1582         502         503 1
        1583         502         517 1
        1584         502         522 1
        1585         502         507 1
        1586         503         504 1
        1587         503         508 1
        1588         504         515 1
        1589         504         517 1
        1590         504         518 1
        1591         504         519 1
        1592         504         505 1
        1593         505         516 1
        1594         505         506 1
        1595         506         507 1
        1596         506         509 1
        1597         506         513 1
        1598         506         515 1
        1599         506         517 1
        1600         506         519 1
        1601         506         529 1
        1602         506         827 1
        1603         507         508 1
        1604         507         512 1
        1605         508         509 1
        1606         508         611 1
        1607         509         510 1
        1608         509         513 1
        1609         509         514 1
        1610         509         517 1
        1611         510         511 1
        1612         510         513 1
        1613         510         517 1
        1614         510         537 1
        1615         511         521 1
        1616         511         512 1
        1617         512         517 1
        1618         512         518 1
        1619         512         521 1
        1620         512         543 1
        1621         512         513 1
        1622         513         514 1
        1623         513         518 1
        1624         513         567 1
        1625         514         515 1
        1626         514         517 1
        1627         514         524 1
        1628         514         536 1
        1629         515         516 1
        1630         515         517 1
        1631         516         517 1
        1632         517         518 1
        1633         517         520 1
        1634         517         524 1
        1635         518         519 1
        1636         518         563 1
        1637         519         522 1
        1638         519         529 1
        1639         519         532 1
        1640         519         536 1
        1641         519         520 1
        1642         520         522 1
        1643         520         521 1
        1644         521         522 1
        1645         521         531 1
        1646         522         523 1
        1647         522         525 1
        1648         522         527 1
        1649         522         530 1
        1650         522         537 1
        1651         523         524 1
        1652         523         525 1
        1653         523         530 1
        1654         523         531 1
        1655         523         534 1
        1656         523         570 1
        1657         524         525 1
        1658         524         528 1
        1659         524         529 1
        1660         524         527 1
        1661         525         527 1
        1662         525         528 1
        1663         525         530 1
        1664         525         526 1
        1665         526         528 1
        1666         526         529 1
        1667         526         533 1
        1668         526         534 1
        1669         526         527 1
        1670         527         529 1
        1671         527         537 1
        1672         527         550 1
        1673         527         528 1
        1674         528         529 1
        1675         528         530 1
        1676         529         530 1
        1677         530         531 1
        1678         530         544 1
        1679         530         547 1
        1680         531         563 1
        1681         531         532 1
        1682         532         537 1
        1683         532         582 1
        1684         532         533 1
        1685         533         534 1
        1686         533         536 1
        1687         534         535 1
        1688         534         536 1
        1689         534         538 1
        1690         534         540 1
        1691         535         536 1
        1692         535         537 1
        1693         535         538 1
        1694         535         552 1
        1695         536         537 1
        1696         536         540 1
        1697         537         538 1
        1698         537         543 1
        1699         538         539 1
        1700         539         540 1
        1701         539         542 1
        1702         539         551 1
        1703         540         541 1
        1704         540         543 1
        1705         540         548 1
        1706         540         552 1
        1707         540         553 1
        1708         541         542 1
        1709         542         543 1
        1710         542         548 1
        1711         542         549 1
        1712         542         550 1
        1713         542         557 1
        1714         543         545 1
        1715         543         547 1
        1716         543         548 1
        1717         543         549 1
        1718         543         550 1
        1719         543         556 1
        1720         543         544 1
        1721         544         550 1
        1722         544         545 1
        1723         545         546 1
        1724         545         550 1
        1725         545         557 1
        1726         546         547 1
        1727         546         557 1
        1728         547         548 1
        1729         547         549 1
        1730         547         554 1
        1731         548         549 1
        1732         548         625 1
        1733         549         550 1
        1734         550         551 1
        1735         550         572 1
        1736         550         553 1
        1737         551         552 1
        1738         551         556 1
        1739         552         553 1
        1740         553         554 1
        1741         553         555 1
        1742         553         556 1
        1743         553        1985 1
        1744         554         555 1
        1745         554         769 1
        1746         554        1046 1
        1747         555         556 1
        1748         556         557 1
        1749         557         558 1
        1750         557         591 1
        1751         558         559 1
        1752         558        1047 1
        1753         559         560 1
        1754         559         564 1
        1755         559         568 1
        1756         560         561 1
        1757         561         562 1
        1758         562         563 1
        1759         563         564 1
        1760         563         590 1
        1761         564         565 1
        1762         565         566 1
        1763         565         569 1
        1764         565         761 1
        1765         566         567 1
        1766         567         568 1
        1767         567         569 1
        1768         567         570 1
        1769         568         569 1
        1770         568         570 1
        1771         568         573 1
        1772         568         576 1
        1773         568         593 1
        1774         568         780 1
        1775         568        1047 1
        1776         568         614 1
        1777         569         570 1
        1778         569         573 1
        1779         569         574 1
        1780         569         575 1
        1781         570         576 1
        1782         570         571 1
        1783         571         579 1
        1784         571         572 1
        1785         572         573 1
        1786         572         574 1
        1787         572         575 1
        1788         572         579 1
        1789         572         644 1
        1790         573         574 1
        1791         573         575 1
        1792         573         576 1
        1793         574         575 1
        1794         574         576 1
        1795         575         576 1
        1796         575         579 1
        1797         576         577 1
        1798         577         578 1
        1799         578         579 1
        1800         578         580 1
        1801         578        1020 1
        1802         579         624 1
        1803         579         580 1
        1804         580         581 1
        1805         580         635 1
        1806         580         656 1
        1807         580         805 1
        1808         581         658 1
        1809         581         582 1
        1810         582         583 1
        1811         583         584 1
        1812         583         626 1
        1813         584         585 1
        1814         584         587 1
        1815         584         611 1
        1816         585         586 1
        1817         585         587 1
        1818         585         827 1
        1819         586         592 1
        1820         586         594 1
        1821         586         600 1
        1822         586         616 1
        1823         586         619 1
        1824         586         631 1
        1825         586         587 1
        1826         587         588 1
        1827         587         589 1
        1828         587         597 1
        1829         588         589 1
        1830         588         592 1
        1831         588        1050 1
        1832         589         590 1
        1833         589         591 1
        1834         589         592 1
        1835         589         594 1
        1836         589         828 1
        1837         590         591 1
        1838         591         592 1
        1839         592         593 1
        1840         593         594 1
        1841         593         597 1
        1842         593         614 1
        1843         594         595 1
        1844         594         601 1
        1845         595         596 1
        1846         595         597 1
        1847         595         598 1
        1848         595         616 1
        1849         595         625 1
        1850         596         597 1
        1851         596         845 1
        1852         597         614 1
        1853         597         598 1
        1854         598         599 1
        1855         598         616 1
        1856         598         831 1
        1857         599         600 1
        1858         599         609 1
        1859         600         601 1
        1860         600         602 1
        1861         600         604 1
        1862         600         605 1
        1863         600         611 1
        1864         601         604 1
        1865         601         606 1
        1866         601         607 1
        1867         601         610 1
        1868         601         824 1
        1869         601         602 1
        1870         602         605 1
        1871         602         607 1
        1872         602         610 1
        1873         602         611 1
        1874         602         603 1
        1875         603         604 1
        1876         603         609 1
        1877         603         826 1
        1878         603         827 1
        1879         604         605 1
        1880         604         608 1
        1881         604         611 1
        1882         605         606 1
        1883         605         608 1
        1884         606         607 1
        1885         607         608 1
        1886         608         609 1
        1887         609         610 1
        1888         610         611 1
        1889         611         612 1
        1890         611         647 1
        1891         612         613 1
        1892         612         832 1
        1893         613         614 1
        1894         613         626 1
        1895         613         820 1
        1896         614         615 1
        1897         614         647 1
        1898         615         616 1
        1899         615         631 1
        1900         615         655 1
        1901         615        1700 1
        1902         616         800 1
        1903         616         831 1
        1904         616         617 1
        1905         617         618 1
        1906         618         619 1
        1907         618         718 1
        1908         618         798 1
        1909         618         804 1
        1910         619         620 1
        1911         619         624 1
        1912         619         648 1
        1913         619         654 1
        1914         620         621 1
        1915         620         622 1
        1916         620        1697 1
        1917         620        1700 1
        1918         621         622 1
        1919         622         623 1
        1920         622         631 1
        1921         623         624 1
        1922         624         625 1
        1923         624         656 1
        1924         624         813 1
        1925         625         626 1
        1926         625         627 1
        1927         625         642 1
        1928         625         656 1
        1929         626         633 1
        1930         626         641 1
        1931         626         643 1
        1932         626         627 1
        1933         627         628 1
        1934         627         641 1
        1935         628         629 1
        1936         628         631 1
        1937         629         638 1
        1938         629         644 1
        1939         629        2095 1
        1940         629         630 1
        1941         630         641 1
        1942         630         658 1
        1943         630         631 1
        1944         631         632 1
        1945         631         637 1
        1946         632         633 1
        1947         632         637 1
        1948         632         643 1
        1949         633         634 1
        1950         633         635 1
        1951         633         637 1
        1952         634         635 1
        1953         634         637 1
        1954         635         636 1
        1955         635         637 1
        1956         636         637 1
        1957         636         639 1
        1958         636        2035 1
        1959         637         638 1
        1960         638         640 1
        1961         638         639 1
        1962         639         640 1
        1963         639         655 1
        1964         639         780 1
        1965         640         641 1
        1966         641         642 1
        1967         641         645 1
        1968         642         643 1
        1969         643         644 1
        1970         644         645 1
        1971         644         648 1
        1972         645         646 1
        1973         645         647 1
        1974         646         647 1
        1975         647         660 1
        1976         647         648 1
        1977         648         650 1
        1978         648         653 1
        1979         648         654 1
        1980         648         655 1
        1981         648         830 1
        1982         648         649 1
        1983         649         650 1
        1984         649         651 1
        1985         649         652 1
        1986         650         651 1
        1987         650         653 1
        1988         651         652 1
        1989         652         653 1
        1990         652         654 1
        1991         652        1756 1
        1992         652         660 1
        1993         653         654 1
        1994         653         660 1
        1995         653         831 1
        1996         654         655 1
        1997         655         656 1
        1998         655         658 1
        1999         655         659 1
        2000         655         832 1
        2001         655         673 1
        2002         656         657 1
        2003         656        1247 1
        2004         656        1260 1
        2005         657         658 1
        2006         657         659 1
        2007         657        1260 1
        2008         658         659 1
        2009         658         660 1
        2010         658         762 1
        2011         659         660 1
        2012         659         662 1
        2013         659        1563 1
        2014         660         661 1
        2015         661         662 1
        2016         662         663 1
        2017         662         902 1
        2018         662         956 1
        2019         663         664 1
        2020         663         772 1
        2021         663        2037 1
        2022         664         665 1
        2023         664         685 1
        2024         665         666 1
        2025         665         668 1
        2026         665         672 1
        2027         665        1033 1
        2028         666         667 1
        2029         666         668 1
        2030         666         669 1
        2031         666         682 1
        2032         666         704 1
        2033         667         668 1
        2034         667         717 1
        2035         667         720 1
        2036         668         669 1
        2037         669         670 1
        2038         669         672 1
        2039         669         686 1
        2040         669         755 1
        2041         670         671 1
        2042         670         672 1
        2043         671         672 1
        2044         671         674 1
        2045         672         673 1
        2046         672         687 1
        2047         672         756 1
        2048         673         674 1
        2049         674         675 1
        2050         674         676 1
        2051         674         686 1
        2052         674         786 1
        2053         675         676 1
        2054         675         677 1
        2055         675         690 1
        2056         676         688 1
        2057         676         677 1
        2058         677         678 1
        2059         677         683 1
        2060         677         717 1
        2061         677         857 1
        2062         678         682 1
        2063         678         711 1
        2064         678         679 1
        2065         679         680 1
        2066         679         682 1
        2067         679         683 1
        2068         679         717 1
        2069         680         682 1
        2070         680         688 1
        2071         680         681 1
        2072         681         683 1
        2073         681         682 1
        2074         682         683 1
        2075         682         684 1
        2076         682         686 1
        2077         683         684 1
        2078         683         687 1
        2079         683         688 1
        2080         683         697 1
        2081         683         853 1
        2082         684         685 1
        2083         684         688 1
        2084         684         709 1
        2085         685         686 1
        2086         685        1170 1
        2087         686         687 1
        2088         686         712 1
        2089         687         688 1
        2090         687         689 1
        2091         688         689 1
        2092         688         690 1
        2093         689         690 1
        2094         689         697 1
        2095         689         698 1
        2096         689         799 1
        2097         690         691 1
        2098         691        1756 1
        2099         691         692 1
        2100         692         693 1
        2101         693         718 1
        2102         693         726 1
        2103         693         741 1
        2104         693         784 1
        2105         693         694 1
        2106         694         695 1
        2107         694         716 1
        2108         695         696 1
        2109         695         716 1
        2110         695         758 1
        2111         695         923 1
        2112         696         697 1
        2113         697         698 1
        2114         697         887 1
        2115         698         699 1
        2116         698         705 1
        2117         699         700 1
        2118         699         716 1
        2119         699         722 1
        2120         700         716 1
        2121         700         722 1
        2122         700         701 1
        2123         701         702 1
        2124         701         844 1
        2125         702         703 1
        2126         703         985 1
        2127         703        1004 1
        2128         703         704 1
        2129         704         713 1
        2130         704         716 1
        2131         704         740 1
        2132         704         705 1
        2133         705         706 1
        2134         705         712 1
        2135         706         707 1
        2136         706         709 1
        2137         706         714 1
        2138         706         716 1
        2139         707         708 1
        2140         707         710 1
        2141         707         711 1
        2142         708         709 1
        2143         708         849 1
        2144         708         866 1
        2145         709         710 1
        2146         710         711 1
        2147         710         713 1
        2148         711         717 1
        2149         711         712 1
        2150         712         713 1
        2151         712         717 1
        2152         712         724 1
        2153         713         714 1
        2154         713         717 1
        2155         713         745 1
        2156         714         717 1
        2157         714         715 1
        2158         715         717 1
        2159         715         716 1
        2160         716         717 1
        2161         716         834 1
        2162         717         718 1
        2163         717         721 1
        2164         718         719 1
        2165         718         720 1
        2166         719         720 1
        2167         719         731 1
        2168         719         740 1
        2169         719         741 1
        2170         719         745 1
        2171         720         721 1
        2172         720         722 1
        2173         721         722 1
        2174         721         730 1
        2175         722         723 1
        2176         722         724 1
        2177         722         747 1
        2178         722         750 1
        2179         723         724 1
        2180         723         726 1
        2181         723         727 1
        2182         723         729 1
        2183         723         742 1
        2184         724         729 1
        2185         724         732 1
        2186         724         738 1
        2187         724         725 1
        2188         725         728 1
        2189         725         730 1
        2190         725         883 1
        2191         725         726 1
        2192         726         727 1
        2193         726         732 1
        2194         727         729 1
        2195         727         728 1
        2196         728         729 1
        2197         728         733 1
        2198         729         730 1
        2199         729         732 1
        2200         730         731 1
        2201         730         734 1
        2202         730         735 1
        2203         731         732 1
        2204         731         733 1
        2205         731         735 1
        2206         731         738 1
        2207         731         741 1
        2208         732         733 1
        2209         732         736 1
        2210         732         739 1
        2211         732         740 1
        2212         733         738 1
        2213         733         740 1
        2214         733         734 1
        2215         734         735 1
        2216         735         737 1
        2217         735         738 1
        2218         735         939 1
        2219         735         736 1
        2220         736         737 1
        2221         736         740 1
        2222         736         742 1
        2223         736         748 1
        2224         736        1246 1
        2225         737         738 1
        2226         737         740 1
        2227         737         748 1
        2228         737         747 1
        2229         738         739 1
        2230         738         747 1
        2231         739         740 1
        2232         739         745 1
        2233         740         741 1
        2234         740         747 1
        2235         740         751 1
        2236         740         754 1
        2237         740         742 1
        2238         741         742 1
        2239         741         744 1
        2240         742         745 1
        2241         742         747 1
        2242         742         814 1
        2243         742         743 1
        2244         743         986 1
        2245         743         744 1
        2246         744         745 1
        2247         744         755 1
        2248         745         746 1
        2249         745         749 1
        2250         745         755 1
        2251         745         784 1
        2252         745         803 1
        2253         745         816 1
        2254         745         844 1
        2255         746         747 1
        2256         746         748 1
        2257         746         751 1
        2258         746         755 1
        2259         747         748 1
        2260         747         751 1
        2261         748         749 1
        2262         748        1246 1
        2263         749         750 1
        2264         749        1246 1
        2265         750         752 1
        2266         750         753 1
        2267         750         754 1
        2268         750         751 1
        2269         751         752 1
        2270         752         753 1
        2271         752         757 1
        2272         753         754 1
        2273         753         755 1
        2274         753         756 1
        2275         753         757 1
        2276         754         755 1
        2277         755         756 1
        2278         755         822 1
        2279         756         757 1
        2280         757         758 1
        2281         758         917 1
        2282         758         981 1
        2283         758         759 1
        2284         759         760 1
        2285         759         761 1
        2286         760         762 1
        2287         760         778 1
        2288         760         798 1
        2289         760         761 1
        2290         761         762 1
        2291         762         778 1
        2292         762         813 1
        2293         762         763 1
        2294         763         769 1
        2295         763         775 1
        2296         763         764 1
        2297         764         765 1
        2298         764         766 1
        2299         764         770 1
        2300         764         776 1
        2301         764         777 1
        2302         764        2129 1
        2303         765         766 1
        2304         765         767 1
        2305         765         769 1
        2306         766         767 1
        2307         767         768 1
        2308         767         772 1
        2309         767         778 1
        2310         768         769 1
        2311         768         776 1
        2312         769         770 1
        2313         769         777 1
        2314         770         771 1
        2315         770         777 1
        2316         771         772 1
        2317         772         775 1
        2318         772         776 1
        2319         772         777 1
        2320         772         773 1
        2321         773         782 1
        2322         773         774 1
        2323         774         775 1
        2324         774         777 1
        2325         774        1996 1
        2326         775         776 1
        2327         775         777 1
        2328         776         777 1
        2329         777         778 1
        2330         778         779 1
        2331         778        1026 1
        2332         779         780 1
        2333         779        1068 1
        2334         779        1047 1
        2335         780         781 1
        2336         780        1027 1
        2337         780        1030 1
        2338         781         794 1
        2339         781         782 1
        2340         782         793 1
        2341         782        1036 1
        2342         782         783 1
        2343         783         784 1
        2344         783         785 1
        2345         783         794 1
        2346         783         803 1
        2347         784         785 1
        2348         785         786 1
        2349         785         792 1
        2350         785         803 1
        2351         785         856 1
        2352         786         787 1
        2353         786         806 1
        2354         787         788 1
        2355         787         792 1
        2356         787         794 1
        2357         787         798 1
        2358         787         870 1
        2359         787        1581 1
        2360         788         789 1
        2361         788         793 1
        2362         788         790 1
        2363         789         791 1
        2364         789         793 1
        2365         789         790 1
        2366         790         791 1
        2367         790         792 1
        2368         790         793 1
        2369         790         794 1
        2370         790         848 1
        2371         791         792 1
        2372         791         793 1
        2373         791         794 1
        2374         791        1567 1
        2375         792         793 1
        2376         793         794 1
        2377         793        1247 1
        2378         794         795 1
        2379         795         796 1
        2380         795         848 1
        2381         796         797 1
        2382         796         845 1
        2383         796         900 1
        2384         796        1362 1
        2385         796        1543 1
        2386         796        1262 1
        2387         797         798 1
        2388         798         799 1
        2389         798         814 1
        2390         799         800 1
        2391         799         845 1
        2392         800         801 1
        2393         801         802 1
        2394         802         803 1
        2395         802         808 1
        2396         802        1047 1
        2397         803         804 1
        2398         803         805 1
        2399         804         805 1
        2400         804         806 1
        2401         804         816 1
        2402         804         817 1
        2403         805         806 1
        2404         805         807 1
        2405         806         807 1
        2406         806         809 1
        2407         806         846 1
        2408         807         808 1
        2409         808         813 1
        2410         808         809 1
        2411         809         812 1
        2412         809         810 1
        2413         810         811 1
        2414         810         812 1
        2415         810         813 1
        2416         810         815 1
        2417         810         822 1
        2418         810         823 1
        2419         810         827 1
        2420         811         813 1
        2421         811         812 1
        2422         812         813 1
        2423         813         814 1
        2424         813         830 1
        2425         813        1027 1
        2426         813         832 1
        2427         814         815 1
        2428         814         816 1
        2429         814         990 1
        2430         815         816 1
        2431         816         819 1
        2432         816         821 1
        2433         816        1033 1
        2434         816         817 1
        2435         817         818 1
        2436         817         819 1
        2437         817         820 1
        2438         817         821 1
        2439         817         823 1
        2440         817         828 1
        2441         817         830 1
        2442         818         819 1
        2443         818         824 1
        2444         819         820 1
        2445         819         821 1
        2446         819         828 1
        2447         819         829 1
        2448         819         834 1
        2449         820         821 1
        2450         820         827 1
        2451         820         828 1
        2452         821         823 1
        2453         821         826 1
        2454         821         827 1
        2455         821         822 1
        2456         822         827 1
        2457         822         828 1
        2458         822         830 1
        2459         822         833 1
        2460         822         823 1
        2461         823         824 1
        2462         823         828 1
        2463         824         825 1
        2464         825         826 1
        2465         825         828 1
        2466         826         827 1
        2467         826         829 1
        2468         826         828 1
        2469         827         828 1
        2470         828         829 1
        2471         829         830 1
        2472         830         831 1
        2473         831         832 1
        2474         832         833 1
        2475         832         835 1
        2476         833         834 1
        2477         834         836 1
        2478         834         835 1
        2479         835         838 1
        2480         835         839 1
        2481         835         836 1
        2482         836         837 1
        2483         836         838 1
        2484         837         838 1
        2485         837         844 1
        2486         838         839 1
        2487         839         840 1
        2488         840         841 1
        2489         840         843 1
        2490         840         849 1
        2491         841         842 1
        2492         841         847 1
        2493         842         843 1
        2494         842         844 1
        2495         842         847 1
        2496         842         873 1
        2497         842         878 1
        2498         843         844 1
        2499         843         845 1
        2500         843         874 1
        2501         844         846 1
        2502         844         845 1
        2503         845         846 1
        2504         846         847 1
        2505         846         849 1
        2506         847         848 1
        2507         848         849 1
        2508         848         901 1
        2509         849         850 1
        2510         849         917 1
        2511         850         851 1
        2512         850         876 1
        2513         850         853 1
        2514         851         852 1
        2515         851         853 1
        2516         851         869 1
        2517         852         853 1
        2518         852         877 1
        2519         852         856 1
        2520         853         854 1
        2521         853         858 1
        2522         854         855 1
        2523         855        1155 1
        2524         855         856 1
        2525         856         858 1
        2526         856         869 1
        2527         856         872 1
        2528         856         874 1
        2529         856         857 1
        2530         857         858 1
        2531         857         894 1
        2532         858         859 1
        2533         858         874 1
        2534         859         860 1
        2535         859         885 1
        2536         860         861 1
        2537         860         876 1
        2538         860         898 1
        2539         861         862 1
        2540         861         874 1
        2541         861         875 1
        2542         862         863 1
        2543         862         870 1
        2544         862         871 1
        2545         862         875 1
        2546         862        1370 1
        2547         863         865 1
        2548         863         875 1
        2549         863         864 1
        2550         864         869 1
        2551         864         874 1
        2552         864         883 1
        2553         864         892 1
        2554         864         865 1
        2555         865         866 1
        2556         865         867 1
        2557         865         869 1
        2558         865         872 1
        2559         865        1540 1
        2560         866         868 1
        2561         866         869 1
        2562         866         870 1
        2563         866        1370 1
        2564         866         867 1
        2565         867         869 1
        2566         867         870 1
        2567         867        1362 1
        2568         867         868 1
        2569         868         869 1
        2570         869         873 1
        2571         869        1540 1
        2572         869         870 1
        2573         870         872 1
        2574         870         871 1
        2575         871         872 1
        2576         872         873 1
        2577         873         874 1
        2578         873         875 1
        2579         873         877 1
        2580         873         879 1
        2581         874         875 1
        2582         874         876 1
        2583         875         876 1
        2584         875         885 1
        2585         876         877 1
        2586         876         878 1
        2587         876        1191 1
        2588         877         878 1
        2589         877        1161 1
        2590         878         879 1
        2591         878         918 1
        2592         879         880 1
        2593         880         882 1
        2594         880         891 1
        2595         880         881 1
        2596         881         883 1
        2597         881         882 1
        2598         882         883 1
        2599         883         884 1
        2600         883         886 1
        2601         884         885 1
        2602         885         886 1
        2603         885         887 1
        2604         885        1196 1
        2605         886         887 1
        2606         886         889 1
        2607         886         891 1
        2608         886         939 1
        2609         886        1156 1
        2610         887         888 1
        2611         887         892 1
        2612         887         894 1
        2613         888        1204 1
        2614         888         889 1
        2615         889         893 1
        2616         889         894 1
        2617         889         890 1
        2618         890         945 1
        2619         890         891 1
        2620         891         892 1
        2621         891         894 1
        2622         892         893 1
        2623         893         894 1
        2624         894         895 1
        2625         894         896 1
        2626         895         896 1
        2627         895         925 1
        2628         896         897 1
        2629         896         899 1
        2630         896         951 1
        2631         897         898 1
        2632         898         899 1
        2633         898        1159 1
        2634         898        1355 1
        2635         899         900 1
        2636         899        1158 1
        2637         900         901 1
        2638         900         903 1
        2639         900         904 1
        2640         900        1127 1
        2641         900        1161 1
        2642         901         903 1
        2643         901         902 1
        2644         902         999 1
        2645         902        1002 1
        2646         902        1026 1
        2647         902         903 1
        2648         903         904 1
        2649         903         906 1
        2650         904         905 1
        2651         904        1012 1
        2652         905         906 1
        2653         905         907 1
        2654         905        1172 1
        2655         906         907 1
        2656         906         909 1
        2657         906        1123 1
        2658         907         908 1
        2659         907         912 1
        2660         907        1154 1
        2661         907         911 1
        2662         908         909 1
        2663         908         910 1
        2664         909         965 1
        2665         909         910 1
        2666         910         927 1
        2667         910         967 1
        2668         910         982 1
        2669         910         911 1
        2670         911         912 1
        2671         911         915 1
        2672         912         913 1
        2673         912         920 1
        2674         913         914 1
        2675         914         915 1
        2676         915         916 1
        2677         915         926 1
        2678         915        1008 1
        2679         916         917 1
        2680         916         928 1
        2681         916         930 1
        2682         917         918 1
        2683         918         919 1
        2684         918         921 1
        2685         918         922 1
        2686         918         963 1
        2687         919         920 1
        2688         920         940 1
        2689         920         921 1
        2690         921         925 1
        2691         921         939 1
        2692         921         922 1
        2693         922         923 1
        2694         922         924 1
        2695         922         925 1
        2696         922         963 1
        2697         923         924 1
        2698         923         925 1
        2699         923         945 1
        2700         924         931 1
        2701         924         934 1
        2702         924         945 1
        2703         924         925 1
        2704         925         926 1
        2705         925         931 1
        2706         925         932 1
        2707         925         939 1
        2708         925         985 1
        2709         925         927 1
        2710         926         928 1
        2711         926         934 1
        2712         926         938 1
        2713         926         927 1
        2714         927         931 1
        2715         927         934 1
        2716         927         936 1
        2717         927         928 1
        2718         928         929 1
        2719         928         931 1
        2720         928         938 1
        2721         928         943 1
        2722         929         930 1
        2723         929         936 1
        2724         930         931 1
        2725         930         932 1
        2726         930         933 1
        2727         930         938 1
        2728         930         939 1
        2729         931         932 1
        2730         931         934 1
        2731         931         944 1
        2732         932         933 1
        2733         933         934 1
        2734         933         939 1
        2735         933         987 1
        2736         934         947 1
        2737         934         935 1
        2738         935         938 1
        2739         935         975 1
        2740         935         936 1
        2741         936         937 1
        2742         936         938 1
        2743         936         987 1
        2744         937         938 1
        2745         938         939 1
        2746         938         940 1
        2747         939         940 1
        2748         939         944 1
        2749         939         992 1
        2750         940         941 1
        2751         940         943 1
        2752         941         942 1
        2753         941         944 1
        2754         942        1219 1
        2755         942         943 1
        2756         943         944 1
        2757         944         945 1
        2758         944        1005 1
        2759         945         952 1
        2760         945         946 1
        2761         946         949 1
        2762         946         968 1
        2763         946         947 1
        2764         947         948 1
        2765         948         949 1
        2766         948         953 1
        2767         948         966 1
        2768         949         950 1
        2769         950         951 1
        2770         950         958 1
        2771         951         952 1
        2772         951         953 1
        2773         951         997 1
        2774         951        1125 1
        2775         952         953 1
        2776         952         956 1
        2777         952         967 1
        2778         953         954 1
        2779         954         955 1
        2780         954        1073 1
        2781         955         956 1
        2782         956         957 1
        2783         957        1254 1
        2784         957         958 1
        2785         958         959 1
        2786         958         961 1
        2787         958         963 1
        2788         958        1071 1
        2789         959         960 1
        2790         959         961 1
        2791         959        1306 1
        2792         960         961 1
        2793         960         962 1
        2794         960         963 1
        2795         960         964 1
        2796         960         965 1
        2797         960         966 1
        2798         960         970 1
        2799         960        1008 1
        2800         961        1115 1
        2801         961         962 1
        2802         962         964 1
        2803         962        1174 1
        2804         962         963 1
        2805         963         969 1
        2806         963         973 1
        2807         963        1069 1
        2808         963        1072 1
        2809         963        1174 1
        2810         963         964 1
        2811         964         965 1
        2812         964         966 1
        2813         964        1002 1
        2814         964        1112 1
        2815         964        1125 1
        2816         965         966 1
        2817         965         975 1
        2818         966         967 1
        2819         966         985 1
        2820         966        1002 1
        2821         967         968 1
        2822         967         972 1
        2823         967         974 1
        2824         967         986 1
        2825         968         969 1
        2826         968         972 1
        2827         968        1000 1
        2828         969         971 1
        2829         969         973 1
        2830         969         970 1
        2831         970         971 1
        2832         971         972 1
        2833         971         973 1
        2834         971         984 1
        2835         972         973 1
        2836         972         974 1
        2837         973         974 1
        2838         973         976 1
        2839         973         977 1
        2840         973        1022 1
        2841         973        1023 1
        2842         974         975 1
        2843         974        1014 1
        2844         975         976 1
        2845         975         977 1
        2846         975         981 1
        2847         976         977 1
        2848         976         979 1
        2849         976         988 1
        2850         976        1018 1
        2851         977         982 1
        2852         977         985 1
        2853         977        1006 1
        2854         977         978 1
        2855         978         981 1
        2856         978         983 1
        2857         978        1045 1
        2858         978         979 1
        2859         979         980 1
        2860         979         989 1
        2861         979        1022 1
        2862         980         981 1
        2863         980         985 1
        2864         980        1043 1
        2865         981         982 1
        2866         981         990 1
        2867         981        1020 1
        2868         982         983 1
        2869         982         984 1
        2870         982         985 1
        2871         982         987 1
        2872         982         988 1
        2873         983         985 1
        2874         983         986 1
        2875         983         987 1
        2876         983         984 1
        2877         984         985 1
        2878         985         986 1
        2879         985         988 1
        2880         985         989 1
        2881         986         987 1
        2882         986         994 1
        2883         987         988 1
        2884         987         989 1
        2885         987         991 1
        2886         988         989 1
        2887         989         990 1
        2888         989         994 1
        2889         989        1003 1
        2890         990         991 1
        2891         990         992 1
        2892         990         993 1
        2893         991         992 1
        2894         992         993 1
        2895         993         995 1
        2896         993         996 1
        2897         993         994 1
        2898         994         996 1
        2899         994         997 1
        2900         994        1034 1
        2901         994        1036 1
        2902         994         995 1
        2903         995         996 1
        2904         995        1018 1
        2905         996         997 1
        2906         996        1012 1
        2907         997         998 1
        2908         997        1009 1
        2909         997        1044 1
        2910         997        1048 1
        2911         998         999 1
        2912         998        1001 1
        2913         999        1000 1
        2914        1000        1001 1
        2915        1000        1005 1
        2916        1000        1119 1
        2917        1001        1002 1
        2918        1001        1005 1
        2919        1001        1009 1
        2920        1001        1014 1
        2921        1002        1004 1
        2922        1002        1008 1
        2923        1002        1003 1
        2924        1003        1004 1
        2925        1004        1005 1
        2926        1004        1031 1
        2927        1005        1006 1
        2928        1005        1007 1
        2929        1005        1008 1
        2930        1005        1009 1
        2931        1006        1007 1
        2932        1006        1008 1
        2933        1007        1008 1
        2934        1008        1009 1
        2935        1009        1010 1
        2936        1010        1011 1
        2937        1010        1012 1
        2938        1010        1022 1
        2939        1010        1026 1
        2940        1010        1036 1
        2941        1011        1012 1
        2942        1011        1015 1
        2943        1012        1017 1
        2944        1012        1020 1
        2945        1012        1026 1
        2946        1012        1013 1
        2947        1013        1017 1
        2948        1013        1019 1
        2949        1013        1035 1
        2950        1013        1014 1
        2951        1014        1015 1
        2952        1015        1016 1
        2953        1015        1025 1
        2954        1016        1017 1
        2955        1016        1018 1
        2956        1016        1019 1
        2957        1016        1067 1
        2958        1017        1018 1
        2959        1017        1019 1
        2960        1017        1021 1
        2961        1018        1019 1
        2962        1019        1020 1
        2963        1020        1021 1
        2964        1021        1047 1
        2965        1021        1022 1
        2966        1022        1025 1
        2967        1022        1035 1
        2968        1022        1023 1
        2969        1023        1024 1
        2970        1024        1025 1
        2971        1025        1026 1
        2972        1026        1027 1
        2973        1026        1032 1
        2974        1027        1028 1
        2975        1027        1038 1
        2976        1027        1029 1
        2977        1028        1029 1
        2978        1028        1030 1
        2979        1028        1031 1
        2980        1029        1030 1
        2981        1029        1031 1
        2982        1029        1059 1
        2983        1030        1031 1
        2984        1030        1032 1
        2985        1030        1035 1
        2986        1031        1034 1
        2987        1031        1044 1
        2988        1031        1102 1
        2989        1031        1032 1
        2990        1032        1034 1
        2991        1032        1033 1
        2992        1033        1034 1
        2993        1034        1035 1
        2994        1035        1036 1
        2995        1035        1101 1
        2996        1036        1037 1
        2997        1036        1048 1
        2998        1037        1038 1
        2999        1037        1039 1
        3000        1038        1039 1
        3001        1038        1040 1
        3002        1038        1047 1
        3003        1038        1049 1
        3004        1039        1040 1
        3005        1040        1041 1
        3006        1040        1044 1
        3007        1041        1042 1
        3008        1041        1043 1
        3009        1042        1043 1
        3010        1043        1044 1
        3011        1044        1047 1
        3012        1044        1063 1
        3013        1044        1045 1
        3014        1045        1047 1
        3015        1045        1058 1
        3016        1045        1046 1
        3017        1046        1047 1
        3018        1046        1049 1
        3019        1047        1048 1
        3020        1048        1049 1
        3021        1048        1050 1
        3022        1049        1050 1
        3023        1049        1051 1
        3024        1049        1052 1
        3025        1049        1054 1
        3026        1050        1051 1
        3027        1050        1052 1
        3028        1050        1055 1
        3029        1051        1052 1
        3030        1051        1057 1
        3031        1051        1056 1
        3032        1052        1053 1
        3033        1053        1054 1
        3034        1053        1055 1
        3035        1054        1055 1
        3036        1055        1063 1
        3037        1055        1056 1
        3038        1056        1057 1
        3039        1057        1058 1
        3040        1057        1063 1
        3041        1058        1059 1
        3042        1059        1060 1
        3043        1059        1065 1
        3044        1060        1061 1
        3045        1061        1062 1
        3046        1061        1063 1
        3047        1061        1064 1
        3048        1062        1063 1
        3049        1063        1064 1
        3050        1063        1066 1
        3051        1064        1065 1
        3052        1064        1989 1
        3053        1065        1066 1
        3054        1066        1067 1
        3055        1067        1068 1
        3056        1067        1103 1
        3057        1068        1173 1
        3058        1068        1069 1
        3059        1069        1072 1
        3060        1069        1092 1
        3061        1069        1070 1
        3062        1070        1071 1
        3063        1070        1072 1
        3064        1070        1172 1
        3065        1071        1072 1
        3066        1071        1090 1
        3067        1072        1073 1
        3068        1072        1093 1
        3069        1072        1078 1
        3070        1073        1074 1
        3071        1073        1125 1
        3072        1074        1075 1
        3073        1074        1101 1
        3074        1074        1702 1
        3075        1074        1102 1
        3076        1075        1076 1
        3077        1075        1105 1
        3078        1075        1972 1
        3079        1076        1078 1
        3080        1076        1080 1
        3081        1076        1145 1
        3082        1076        1254 1
        3083        1076        1964 1
        3084        1076        1077 1
        3085        1077        1082 1
        3086        1077        1134 1
        3087        1077        1322 1
        3088        1077        1078 1
        3089        1078        1079 1
        3090        1078        1081 1
        3091        1078        1101 1
        3092        1078        1103 1
        3093        1078        1147 1
        3094        1079        1080 1
        3095        1079        1105 1
        3096        1080        1081 1
        3097        1080        1082 1
        3098        1080        2089 1
        3099        1081        1082 1
        3100        1081        1085 1
        3101        1081        1094 1
        3102        1081        1099 1
        3103        1082        1083 1
        3104        1082        1107 1
        3105        1082        1114 1
        3106        1082        1142 1
        3107        1082        1292 1
        3108        1082        1293 1
        3109        1083        1106 1
        3110        1083        1084 1
        3111        1084        1098 1
        3112        1084        1085 1
        3113        1085        1086 1
        3114        1085        1087 1
        3115        1085        1090 1
        3116        1085        1095 1
        3117        1085        1097 1
        3118        1086        1087 1
        3119        1086        1093 1
        3120        1087        1088 1
        3121        1087        1095 1
        3122        1087        1100 1
        3123        1088        1089 1
        3124        1088        1095 1
        3125        1088        1144 1
        3126        1088        1687 1
        3127        1089        1090 1
        3128        1089        1097 1
        3129        1090        1144 1
        3130        1090        1091 1
        3131        1091        1092 1
        3132        1092        1094 1
        3133        1092        1095 1
        3134        1092        1105 1
        3135        1092        1113 1
        3136        1092        1093 1
        3137        1093        1094 1
        3138        1093        1095 1
        3139        1093        1110 1
        3140        1093        1113 1
        3141        1093        2022 1
        3142        1093        2023 1
        3143        1094        1095 1
        3144        1094        1096 1
        3145        1094        1119 1
        3146        1094        1144 1
        3147        1095        1096 1
        3148        1095        1244 1
        3149        1096        1097 1
        3150        1096        1101 1
        3151        1096        1119 1
        3152        1097        1101 1
        3153        1097        1244 1
        3154        1097        1098 1
        3155        1098        1105 1
        3156        1098        1099 1
        3157        1099        1100 1
        3158        1100        1101 1
        3159        1101        1102 1
        3160        1101        1125 1
        3161        1102        1103 1
        3162        1102        1125 1
        3163        1102        1127 1
        3164        1102        1978 1
        3165        1102        1147 1
        3166        1103        1104 1
        3167        1104        1105 1
        3168        1104        1114 1
        3169        1104        1125 1
        3170        1104        1172 1
        3171        1105        1106 1
        3172        1105        1112 1
        3173        1105        1122 1
        3174        1105        1129 1
        3175        1106        1114 1
        3176        1106        1119 1
        3177        1106        1136 1
        3178        1106        1107 1
        3179        1107        1114 1
        3180        1107        1108 1
        3181        1108        1109 1
        3182        1108        1115 1
        3183        1108        1119 1
        3184        1108        1173 1
        3185        1109        1110 1
        3186        1109        1118 1
        3187        1109        2151 1
        3188        1110        1111 1
        3189        1110        1112 1
        3190        1110        1114 1
        3191        1110        1116 1
        3192        1111        1112 1
        3193        1111        1113 1
        3194        1111        1121 1
        3195        1111        1286 1
        3196        1112        1113 1
        3197        1112        1120 1
        3198        1113        1114 1
        3199        1113        1147 1
        3200        1114        1118 1
        3201        1114        1119 1
        3202        1114        1121 1
        3203        1114        1141 1
        3204        1114        1115 1
        3205        1115        1116 1
        3206        1116        1117 1
        3207        1116        1120 1
        3208        1117        1118 1
        3209        1118        1119 1
        3210        1119        1120 1
        3211        1119        1122 1
        3212        1119        1123 1
        3213        1120        1121 1
        3214        1120        1123 1
        3215        1121        1123 1
        3216        1121        1160 1
        3217        1121        1122 1
        3218        1122        1123 1
        3219        1123        1124 1
        3220        1123        1190 1
        3221        1123        1129 1
        3222        1124        1125 1
        3223        1124        1146 1
        3224        1124        1161 1
        3225        1125        1130 1
        3226        1125        1254 1
        3227        1125        1126 1
        3228        1126        1128 1
        3229        1126        1168 1
        3230        1126        1127 1
        3231        1127        1128 1
        3232        1127        1131 1
        3233        1128        1129 1
        3234        1128        1140 1
        3235        1128        1595 1
        3236        1128        1680 1
        3237        1129        1130 1
        3238        1129        1132 1
        3239        1129        1250 1
        3240        1129        1254 1
        3241        1130        1131 1
        3242        1130        1135 1
        3243        1131        1132 1
        3244        1132        1133 1
        3245        1132        1135 1
        3246        1132        1136 1
        3247        1133        1134 1
        3248        1133        1301 1
        3249        1134        1135 1
        3250        1135        1142 1
        3251        1135        1136 1
        3252        1136        1137 1
        3253        1137        1138 1
        3254        1137        1653 1
        3255        1138        1139 1
        3256        1138        1142 1
        3257        1139        1140 1
        3258        1139        1141 1
        3259        1139        1669 1
        3260        1140        1268 1
        3261        1140        1347 1
        3262        1140        1141 1
        3263        1141        1142 1
        3264        1142        1143 1
        3265        1143        1144 1
        3266        1144        1145 1
        3267        1145        1146 1
        3268        1145        1147 1
        3269        1145        1288 1
        3270        1146        1157 1
        3271        1146        1620 1
        3272        1146        1147 1
        3273        1147        1148 1
        3274        1148        1149 1
        3275        1149        1150 1
        3276        1150        1151 1
        3277        1150        1152 1
        3278        1150        1161 1
        3279        1150        1371 1
        3280        1151        1152 1
        3281        1151        1155 1
        3282        1151        1167 1
        3283        1152        1153 1
        3284        1152        1167 1
        3285        1152        1185 1
        3286        1152        1186 1
        3287        1152        1253 1
        3288        1153        1154 1
        3289        1154        1155 1
        3290        1155        1156 1
        3291        1156        1157 1
        3292        1156        1170 1
        3293        1157        1158 1
        3294        1157        1160 1
        3295        1158        1172 1
        3296        1158        1178 1
        3297        1158        1159 1
        3298        1159        1161 1
        3299        1159        1190 1
        3300        1159        1620 1
        3301        1159        1160 1
        3302        1160        1161 1
        3303        1160        1167 1
        3304        1160        1169 1
        3305        1160        1189 1
        3306        1160        1312 1
        3307        1160        1171 1
        3308        1161        1162 1
        3309        1161        1165 1
        3310        1161        1175 1
        3311        1161        1169 1
        3312        1162        1163 1
        3313        1162        1167 1
        3314        1162        1174 1
        3315        1163        1164 1
        3316        1163        1168 1
        3317        1163        1166 1
        3318        1164        1165 1
        3319        1165        1166 1
        3320        1165        1167 1
        3321        1165        1254 1
        3322        1166        1167 1
        3323        1166        1172 1
        3324        1166        1189 1
        3325        1167        1168 1
        3326        1168        1169 1
        3327        1168        1170 1
        3328        1168        1171 1
        3329        1168        1172 1
        3330        1169        1170 1
        3331        1170        1171 1
        3332        1171        1172 1
        3333        1172        1173 1
        3334        1172        1174 1
        3335        1172        1176 1
        3336        1172        1180 1
        3337        1172        1222 1
        3338        1173        1174 1
        3339        1174        1175 1
        3340        1174        1190 1
        3341        1175        1621 1
        3342        1175        1176 1
        3343        1176        1179 1
        3344        1176        1177 1
        3345        1177        1178 1
        3346        1177        1179 1
        3347        1177        1180 1
        3348        1177        1183 1
        3349        1177        1184 1
        3350        1177        1190 1
        3351        1177        1250 1
        3352        1177        1191 1
        3353        1178        1179 1
        3354        1178        1182 1
        3355        1179        1180 1
        3356        1179        1189 1
        3357        1179        1216 1
        3358        1179        1222 1
        3359        1179        1306 1
        3360        1179        1211 1
        3361        1180        1181 1
        3362        1181        1183 1
        3363        1181        1184 1
        3364        1181        1190 1
        3365        1181        1200 1
        3366        1181        1213 1
        3367        1181        1182 1
        3368        1182        1184 1
        3369        1182        1233 1
        3370        1182        1305 1
        3371        1182        1183 1
        3372        1183        1184 1
        3373        1183        1185 1
        3374        1183        1301 1
        3375        1183        1354 1
        3376        1184        1185 1
        3377        1185        1186 1
        3378        1185        1187 1
        3379        1185        1280 1
        3380        1186        1187 1
        3381        1186        1188 1
        3382        1186        1191 1
        3383        1187        1188 1
        3384        1188        1189 1
        3385        1188        1257 1
        3386        1189        1190 1
        3387        1189        1229 1
        3388        1190        1191 1
        3389        1190        1200 1
        3390        1191        1219 1
        3391        1191        1222 1
        3392        1191        1192 1
        3393        1192        1196 1
        3394        1192        1206 1
        3395        1192        1239 1
        3396        1192        1193 1
        3397        1193        1194 1
        3398        1193        1197 1
        3399        1193        1199 1
        3400        1193        1217 1
        3401        1193        1232 1
        3402        1194        1203 1
        3403        1194        1205 1
        3404        1194        1195 1
        3405        1195        1196 1
        3406        1195        1207 1
        3407        1195        1230 1
        3408        1196        1197 1
        3409        1196        1198 1
        3410        1196        1199 1
        3411        1196        1205 1
        3412        1197        1205 1
        3413        1197        1216 1
        3414        1197        1198 1
        3415        1198        1208 1
        3416        1198        1199 1
        3417        1199        1200 1
        3418        1199        1202 1
        3419        1199        1209 1
        3420        1199        1223 1
        3421        1199        1227 1
        3422        1200        1201 1
        3423        1200        1205 1
        3424        1200        1230 1
        3425        1201        1202 1
        3426        1201        1209 1
        3427        1202        1203 1
        3428        1202        1208 1
        3429        1203        1204 1
        3430        1203        1208 1
        3431        1203        1209 1
        3432        1203        1223 1
        3433        1204        1205 1
        3434        1204        1207 1
        3435        1205        1217 1
        3436        1205        1223 1
        3437        1205        1206 1
        3438        1206        1207 1
        3439        1207        1208 1
        3440        1207        1224 1
        3441        1207        1354 1
        3442        1208        1209 1
        3443        1208        1215 1
        3444        1209        1210 1
        3445        1209        1211 1
        3446        1210        1212 1
        3447        1210        1228 1
        3448        1210        1354 1
        3449        1210        1211 1
        3450        1211        1212 1
        3451        1211        1213 1
        3452        1211        1216 1
        3453        1212        1213 1
        3454        1212        1354 1
        3455        1212        1363 1
        3456        1213        1214 1
        3457        1214        1217 1
        3458        1214        1219 1
        3459        1214        1222 1
        3460        1214        1223 1
        3461        1214        1224 1
        3462        1214        1215 1
        3463        1215        1230 1
        3464        1215        1354 1
        3465        1215        1216 1
        3466        1216        1217 1
        3467        1216        1230 1
        3468        1217        1218 1
        3469        1217        1223 1
        3470        1218        1219 1
        3471        1218        1222 1
        3472        1218        1225 1
        3473        1218        1229 1
        3474        1218        1236 1
        3475        1219        1220 1
        3476        1219        1223 1
        3477        1220        1221 1
        3478        1220        1223 1
        3479        1221        1222 1
        3480        1221        1241 1
        3481        1222        1223 1
        3482        1222        1224 1
        3483        1223        1224 1
        3484        1223        1231 1
        3485        1224        1230 1
        3486        1224        1231 1
        3487        1224        1233 1
        3488        1224        1225 1
        3489        1225        1227 1
        3490        1225        1229 1
        3491        1225        1226 1
        3492        1226        1227 1
        3493        1226        1228 1
        3494        1227        1228 1
        3495        1227        1230 1
        3496        1228        1229 1
        3497        1228        1231 1
        3498        1229        1230 1
        3499        1229        1234 1
        3500        1229        1235 1
        3501        1230        1231 1
        3502        1230        1233 1
        3503        1230        1232 1
        3504        1231        1232 1
        3505        1232        1233 1
        3506        1232        1234 1
        3507        1233        1237 1
        3508        1233        1270 1
        3509        1233        1303 1
        3510        1233        1234 1
        3511        1234        1235 1
        3512        1235        1236 1
        3513        1235        1301 1
        3514        1236        1237 1
        3515        1236        1240 1
        3516        1236        1241 1
        3517        1237        1238 1
        3518        1237        1240 1
        3519        1237        1295 1
        3520        1238        1239 1
        3521        1239        1240 1
        3522        1240        1241 1
        3523        1241        1242 1
        3524        1241        1243 1
        3525        1242        1243 1
        3526        1243        1244 1
        3527        1243        1306 1
        3528        1244        1245 1
        3529        1245        1246 1
        3530        1246        1247 1
        3531        1247        1248 1
        3532        1248        1253 1
        3533        1248        1249 1
        3534        1249        1253 1
        3535        1249        1270 1
        3536        1249        1250 1
        3537        1250        1251 1
        3538        1250        1254 1
        3539        1250        1255 1
        3540        1250        1261 1
        3541        1250        1363 1
        3542        1251        1252 1
        3543        1251        1270 1
        3544        1251        1332 1
        3545        1252        1253 1
        3546        1252        1256 1
        3547        1252        1360 1
        3548        1253        1254 1
        3549        1253        1255 1
        3550        1254        1255 1
        3551        1255        1257 1
        3552        1255        1260 1
        3553        1255        1263 1
        3554        1255        1582 1
        3555        1255        1256 1
        3556        1256        1258 1
        3557        1256        1257 1
        3558        1257        1258 1
        3559        1257        1558 1
        3560        1258        1259 1
        3561        1258        1260 1
        3562        1258        1264 1
        3563        1258        1266 1
        3564        1258        1558 1
        3565        1258        1559 1
        3566        1259        1260 1
        3567        1260        1261 1
        3568        1260        1264 1
        3569        1261        1262 1
        3570        1261        1263 1
        3571        1261        1264 1
        3572        1262        1263 1
        3573        1262        1264 1
        3574        1262        1265 1
        3575        1262        1266 1
        3576        1262        1311 1
        3577        1263        1543 1
        3578        1263        1264 1
        3579        1264        1266 1
        3580        1264        1704 1
        3581        1264        1265 1
        3582        1265        1266 1
        3583        1265        1366 1
        3584        1265        1370 1
        3585        1266        1267 1
        3586        1266        1346 1
        3587        1267        1268 1
        3588        1267        1321 1
        3589        1267        1614 1
        3590        1268        1269 1
        3591        1268        1270 1
        3592        1268        1272 1
        3593        1268        1273 1
        3594        1268        1276 1
        3595        1268        1287 1
        3596        1268        1275 1
        3597        1269        1270 1
        3598        1269        1275 1
        3599        1270        1274 1
        3600        1270        1275 1
        3601        1270        1278 1
        3602        1270        1372 1
        3603        1270        1271 1
        3604        1271        1274 1
        3605        1271        1278 1
        3606        1271        1297 1
        3607        1271        1301 1
        3608        1271        1272 1
        3609        1272        1273 1
        3610        1272        1274 1
        3611        1272        1275 1
        3612        1273        1274 1
        3613        1273        1275 1
        3614        1273        1276 1
        3615        1273        1278 1
        3616        1273        1293 1
        3617        1274        1275 1
        3618        1274        1276 1
        3619        1274        1338 1
        3620        1275        1276 1
        3621        1275        1279 1
        3622        1275        1280 1
        3623        1275        1283 1
        3624        1276        1296 1
        3625        1276        1277 1
        3626        1277        1279 1
        3627        1277        1278 1
        3628        1278        1279 1
        3629        1278        1287 1
        3630        1278        1296 1
        3631        1279        1280 1
        3632        1280        1281 1
        3633        1280        1287 1
        3634        1280        1296 1
        3635        1281        1282 1
        3636        1282        1283 1
        3637        1282        1284 1
        3638        1283        1284 1
        3639        1283        1296 1
        3640        1284        1285 1
        3641        1285        1286 1
        3642        1285        1294 1
        3643        1286        1287 1
        3644        1286        1289 1
        3645        1286        1292 1
        3646        1286        1290 1
        3647        1287        1289 1
        3648        1287        1292 1
        3649        1287        1295 1
        3650        1287        1296 1
        3651        1287        1299 1
        3652        1287        1314 1
        3653        1287        1288 1
        3654        1288        1289 1
        3655        1288        1291 1
        3656        1288        1292 1
        3657        1288        1293 1
        3658        1288        1294 1
        3659        1288        1295 1
        3660        1288        1313 1
        3661        1289        1290 1
        3662        1289        1291 1
        3663        1289        1296 1
        3664        1290        1291 1
        3665        1290        1293 1
        3666        1290        1297 1
        3667        1291        1292 1
        3668        1291        1293 1
        3669        1292        1294 1
        3670        1292        1296 1
        3671        1292        1293 1
        3672        1293        1296 1
        3673        1293        1294 1
        3674        1294        1295 1
        3675        1294        1296 1
        3676        1294        1297 1
        3677        1295        1296 1
        3678        1295        1300 1
        3679        1296        1297 1
        3680        1296        1299 1
        3681        1297        1298 1
        3682        1297        1299 1
        3683        1297        1315 1
        3684        1297        1318 1
        3685        1297        1652 1
        3686        1297        1946 1
        3687        1298        1299 1
        3688        1298        1959 1
        3689        1298        1961 1
        3690        1299        1300 1
        3691        1300        1301 1
        3692        1301        1302 1
        3693        1302        1303 1
        3694        1303        1304 1
        3695        1304        1305 1
        3696        1305        1306 1
        3697        1306        1307 1
        3698        1307        1308 1
        3699        1308        1309 1
        3700        1309        1310 1
        3701        1309        1314 1
        3702        1309        1323 1
        3703        1309        1326 1
        3704        1310        1311 1
        3705        1310        1314 1
        3706        1311        1312 1
        3707        1311        1313 1
        3708        1312        1313 1
        3709        1313        1314 1
        3710        1314        1315 1
        3711        1315        1316 1
        3712        1316        1317 1
        3713        1316        1318 1
        3714        1317        1318 1
        3715        1318        1320 1
        3716        1318        1319 1
        3717        1319        1321 1
        3718        1319        1320 1
        3719        1320        1321 1
        3720        1320        1953 1
        3721        1321        1322 1
        3722        1321        1329 1
        3723        1321        1616 1
        3724        1321        1957 1
        3725        1322        1364 1
        3726        1322        1960 1
        3727        1322        1323 1
        3728        1323        1324 1
        3729        1323        1687 1
        3730        1324        1326 1
        3731        1324        1652 1
        3732        1324        1325 1
        3733        1325        1326 1
        3734        1325        1934 1
        3735        1326        1329 1
        3736        1326        1958 1
        3737        1326        1327 1
        3738        1327        1331 1
        3739        1327        1954 1
        3740        1327        1328 1
        3741        1328        1329 1
        3742        1328        1337 1
        3743        1328        1950 1
        3744        1329        1330 1
        3745        1329        1595 1
        3746        1329        1634 1
        3747        1330        1331 1
        3748        1330        1339 1
        3749        1330        1346 1
        3750        1330        1457 1
        3751        1330        1645 1
        3752        1331        1332 1
        3753        1331        1341 1
        3754        1331        1349 1
        3755        1332        1333 1
        3756        1333        1334 1
        3757        1333        1340 1
        3758        1333        1342 1
        3759        1334        1336 1
        3760        1334        1341 1
        3761        1334        1335 1
        3762        1335        1337 1
        3763        1335        1336 1
        3764        1336        1337 1
        3765        1336        1501 1
        3766        1337        1338 1
        3767        1338        1339 1
        3768        1339        1340 1
        3769        1339        1342 1
        3770        1339        1345 1
        3771        1340        1341 1
        3772        1340        1342 1
        3773        1340        1363 1
        3774        1341        1342 1
        3775        1341        1343 1
        3776        1341        1374 1
        3777        1342        1343 1
        3778        1342        1353 1
        3779        1342        1572 1
        3780        1342        1345 1
        3781        1343        1344 1
        3782        1343        1374 1
        3783        1344        1345 1
        3784        1345        1351 1
        3785        1345        1457 1
        3786        1345        1346 1
        3787        1346        1347 1
        3788        1346        1349 1
        3789        1346        1367 1
        3790        1347        1348 1
        3791        1347        1349 1
        3792        1347        1354 1
        3793        1347        1366 1
        3794        1347        1616 1
        3795        1348        1349 1
        3796        1348        1365 1
        3797        1349        1350 1
        3798        1349        1365 1
        3799        1349        1622 1
        3800        1350        1351 1
        3801        1350        1352 1
        3802        1350        1534 1
        3803        1350        1626 1
        3804        1351        1352 1
        3805        1351        1366 1
        3806        1351        1577 1
        3807        1351        1355 1
        3808        1352        1365 1
        3809        1352        1678 1
        3810        1352        1353 1
        3811        1353        1354 1
        3812        1353        1355 1
        3813        1353        1361 1
        3814        1353        1362 1
        3815        1354        1355 1
        3816        1354        1358 1
        3817        1354        1362 1
        3818        1354        1356 1
        3819        1355        1356 1
        3820        1355        1358 1
        3821        1355        1366 1
        3822        1355        1369 1
        3823        1356        1357 1
        3824        1356        1358 1
        3825        1356        1367 1
        3826        1356        1375 1
        3827        1357        1359 1
        3828        1357        1360 1
        3829        1357        1368 1
        3830        1357        1376 1
        3831        1357        1581 1
        3832        1357        1585 1
        3833        1357        1358 1
        3834        1358        1360 1
        3835        1358        1359 1
        3836        1359        1360 1
        3837        1360        1361 1
        3838        1361        1362 1
        3839        1361        1363 1
        3840        1361        1678 1
        3841        1361        1680 1
        3842        1362        1363 1
        3843        1363        1364 1
        3844        1363        1377 1
        3845        1364        1365 1
        3846        1365        1366 1
        3847        1365        1367 1
        3848        1366        1367 1
        3849        1366        1370 1
        3850        1366        1616 1
        3851        1367        1368 1
        3852        1367        1370 1
        3853        1367        1376 1
        3854        1367        1500 1
        3855        1368        1543 1
        3856        1368        1546 1
        3857        1368        1369 1
        3858        1369        1500 1
        3859        1369        1502 1
        3860        1369        1370 1
        3861        1370        1371 1
        3862        1370        1373 1
        3863        1371        1372 1
        3864        1372        1373 1
        3865        1373        1374 1
        3866        1373        1375 1
        3867        1373        1376 1
        3868        1373        1377 1
        3869        1373        1383 1
        3870        1373        1501 1
        3871        1374        1375 1
        3872        1374        1376 1
        3873        1374        1377 1
        3874        1374        1385 1
        3875        1375        1376 1
        3876        1375        1378 1
        3877        1375        1383 1
        3878        1376        1378 1
        3879        1376        1388 1
        3880        1376        1543 1
        3881        1376        1377 1
        3882        1377        1381 1
        3883        1377        1588 1
        3884        1377        1378 1
        3885        1378        1379 1
        3886        1378        1380 1
        3887        1378        1381 1
        3888        1378        1385 1
        3889        1379        1380 1
        3890        1379        1382 1
        3891        1379        1550 1
        3892        1380        1381 1
        3893        1380        1382 1
        3894        1380        1386 1
        3895        1380        1406 1
        3896        1380        1558 1
        3897        1381        1382 1
        3898        1381        1406 1
        3899        1382        1383 1
        3900        1382        1385 1
        3901        1382        1398 1
        3902        1382        1384 1
        3903        1383        1386 1
        3904        1383        1387 1
        3905        1383        1384 1
        3906        1384        1386 1
        3907        1384        1388 1
        3908        1384        1385 1
        3909        1385        1386 1
        3910        1386        1387 1
        3911        1386        1388 1
        3912        1386        1402 1
        3913        1387        1388 1
        3914        1387        1395 1
        3915        1387        1541 1
        3916        1387        1551 1
        3917        1387        1553 1
        3918        1388        1389 1
        3919        1388        1399 1
        3920        1388        1541 1
        3921        1389        1390 1
        3922        1389        1399 1
        3923        1390        1392 1
        3924        1390        1393 1
        3925        1390        1399 1
        3926        1390        1391 1
        3927        1391        1392 1
        3928        1392        1393 1
        3929        1392        1396 1
        3930        1392        1399 1
        3931        1392        1404 1
        3932        1392        1408 1
        3933        1393        1394 1
        3934        1393        1396 1
        3935        1393        1400 1
        3936        1394        1395 1
        3937        1395        1396 1
        3938        1395        1399 1
        3939        1396        1397 1
        3940        1396        1398 1
        3941        1396        1399 1
        3942        1397        1398 1
        3943        1398        1399 1
        3944        1398        1403 1
        3945        1399        1400 1
        3946        1399        1403 1
        3947        1400        1401 1
        3948        1401        1403 1
        3949        1401        1405 1
        3950        1401        1408 1
        3951        1401        1402 1
        3952        1402        1404 1
        3953        1402        1403 1
        3954        1403        1404 1
        3955        1404        1405 1
        3956        1404        1406 1
        3957        1404        1408 1
        3958        1405        1406 1
        3959        1405        1410 1
        3960        1406        1407 1
        3961        1406        1410 1
        3962        1406        1411 1
        3963        1406        1414 1
        3964        1406        1408 1
        3965        1407        1408 1
        3966        1407        1414 1
        3967        1407        1409 1
        3968        1408        1409 1
        3969        1408        1411 1
        3970        1409        1410 1
        3971        1410        1411 1
        3972        1411        1492 1
        3973        1411        1550 1
        3974        1411        1412 1
        3975        1412        1413 1
        3976        1412        1415 1
        3977        1412        1552 1
        3978        1413        1414 1
        3979        1414        1415 1
        3980        1414        1416 1
        3981        1414        1449 1
        3982        1414        1518 1
        3983        1414        1519 1
        3984        1415        1416 1
        3985        1415        1445 1
        3986        1415        1446 1
        3987        1415        1449 1
        3988        1416        1417 1
        3989        1416        1422 1
        3990        1416        1424 1
        3991        1416        1440 1
        3992        1416        1458 1
        3993        1416        1518 1
        3994        1417        1418 1
        3995        1418        1440 1
        3996        1418        1419 1
        3997        1419        1421 1
        3998        1419        1420 1
        3999        1420        1421 1
        4000        1420        1430 1
        4001        1420        1436 1
        4002        1420        1494 1
        4003        1421        1423 1
        4004        1421        1430 1
        4005        1421        1431 1
        4006        1421        1432 1
        4007        1421        1447 1
        4008        1421        1462 1
        4009        1421        1469 1
        4010        1421        1486 1
        4011        1421        1524 1
        4012        1421        1422 1
        4013        1422        1423 1
        4014        1422        1424 1
        4015        1422        1431 1
        4016        1422        1432 1
        4017        1422        1435 1
        4018        1422        1429 1
        4019        1423        1436 1
        4020        1423        1439 1
        4021        1423        1519 1
        4022        1423        1424 1
        4023        1424        1425 1
        4024        1424        1429 1
        4025        1424        1430 1
        4026        1424        1435 1
        4027        1424        1483 1
        4028        1425        1426 1
        4029        1425        1439 1
        4030        1426        1427 1
        4031        1426        1433 1
        4032        1426        1440 1
        4033        1427        1428 1
        4034        1427        1430 1
        4035        1427        1435 1
        4036        1427        1441 1
        4037        1428        1429 1
        4038        1428        1499 1
        4039        1429        1441 1
        4040        1429        1482 1
        4041        1429        1430 1
        4042        1430        1432 1
        4043        1430        1434 1
        4044        1430        1431 1
        4045        1431        1432 1
        4046        1431        1437 1
        4047        1432        1433 1
        4048        1432        1435 1
        4049        1432        1441 1
        4050        1432        1444 1
        4051        1433        1434 1
        4052        1433        1436 1
        4053        1433        1439 1
        4054        1434        1435 1
        4055        1434        1436 1
        4056        1434        1440 1
        4057        1434        1442 1
        4058        1434        1443 1
        4059        1435        1436 1
        4060        1435        1440 1
        4061        1435        1442 1
        4062        1436        1437 1
        4063        1436        1440 1
        4064        1436        1448 1
        4065        1436        1438 1
        4066        1437        1774 1
        4067        1437        1438 1
        4068        1438        1439 1
        4069        1438        1440 1
        4070        1438        1455 1
        4071        1438        1836 1
        4072        1439        1440 1
        4073        1440        1441 1
        4074        1440        1447 1
        4075        1440        1448 1
        4076        1441        1442 1
        4077        1442        1443 1
        4078        1442        1444 1
        4079        1443        1444 1
        4080        1444        1445 1
        4081        1445        1446 1
        4082        1446        1447 1
        4083        1446        1534 1
        4084        1447        1448 1
        4085        1447        1452 1
        4086        1448        1855 1
        4087        1448        1449 1
        4088        1449        1451 1
        4089        1449        1450 1
        4090        1450        1451 1
        4091        1450        1452 1
        4092        1450        1454 1
        4093        1450        1456 1
        4094        1450        1457 1
        4095        1451        1452 1
        4096        1451        1460 1
        4097        1451        1571 1
        4098        1451        1458 1
        4099        1452        1453 1
        4100        1452        1454 1
        4101        1452        1456 1
        4102        1452        1458 1
        4103        1453        1454 1
        4104        1453        1462 1
        4105        1453        1467 1
        4106        1453        1746 1
        4107        1454        1455 1
        4108        1454        1462 1
        4109        1454        1514 1
        4110        1454        1457 1
        4111        1455        1459 1
        4112        1455        1636 1
        4113        1455        1637 1
        4114        1455        1639 1
        4115        1455        1456 1
        4116        1456        1457 1
        4117        1457        1458 1
        4118        1457        1460 1
        4119        1457        1461 1
        4120        1458        1459 1
        4121        1458        1461 1
        4122        1458        1463 1
        4123        1459        1460 1
        4124        1459        1461 1
        4125        1459        1462 1
        4126        1459        1634 1
        4127        1459        1647 1
        4128        1460        1461 1
        4129        1460        1463 1
        4130        1460        1465 1
        4131        1460        1470 1
        4132        1460        1474 1
        4133        1461        1463 1
        4134        1461        1464 1
        4135        1461        1647 1
        4136        1461        1462 1
        4137        1462        1464 1
        4138        1462        1469 1
        4139        1462        1463 1
        4140        1463        1464 1
        4141        1464        1465 1
        4142        1464        1474 1
        4143        1465        1466 1
        4144        1465        1634 1
        4145        1466        1467 1
        4146        1466        1472 1
        4147        1466        1782 1
        4148        1467        1468 1
        4149        1467        1469 1
        4150        1468        1469 1
        4151        1468        1470 1
        4152        1468        1479 1
        4153        1468        1491 1
        4154        1468        1473 1
        4155        1469        1470 1
        4156        1470        1471 1
        4157        1471        1472 1
        4158        1472        1473 1
        4159        1473        1474 1
        4160        1473        1489 1
        4161        1474        1475 1
        4162        1475        1476 1
        4163        1475        1484 1
        4164        1475        1520 1
        4165        1475        1523 1
        4166        1476        1477 1
        4167        1477        1478 1
        4168        1477        1481 1
        4169        1478        1479 1
        4170        1479        1480 1
        4171        1479        1487 1
        4172        1480        1481 1
        4173        1480        1491 1
        4174        1481        1482 1
        4175        1481        1532 1
        4176        1482        1483 1
        4177        1482        1484 1
        4178        1482        1524 1
        4179        1483        1484 1
        4180        1484        1524 1
        4181        1484        1485 1
        4182        1485        1489 1
        4183        1485        1492 1
        4184        1485        1486 1
        4185        1486        1487 1
        4186        1486        1488 1
        4187        1486        1489 1
        4188        1486        1508 1
        4189        1487        1488 1
        4190        1487        1489 1
        4191        1488        1492 1
        4192        1488        1502 1
        4193        1488        1489 1
        4194        1489        1490 1
        4195        1489        1491 1
        4196        1489        1497 1
        4197        1490        1491 1
        4198        1490        1562 1
        4199        1491        1492 1
        4200        1492        1493 1
        4201        1493        1498 1
        4202        1493        1577 1
        4203        1493        1494 1
        4204        1494        1497 1
        4205        1494        1495 1
        4206        1495        1496 1
        4207        1495        1497 1
        4208        1495        1721 1
        4209        1495        1730 1
        4210        1496        1497 1
        4211        1497        1498 1
        4212        1497        1720 1
        4213        1497        1730 1
        4214        1498        1499 1
        4215        1498        1501 1
        4216        1498        1518 1
        4217        1499        1500 1
        4218        1499        1501 1
        4219        1499        1502 1
        4220        1499        1508 1
        4221        1499        1517 1
        4222        1500        1501 1
        4223        1500        1502 1
        4224        1500        1506 1
        4225        1500        1508 1
        4226        1500        1511 1
        4227        1501        1502 1
        4228        1501        1504 1
        4229        1501        1514 1
        4230        1502        1503 1
        4231        1502        1504 1
        4232        1502        1507 1
        4233        1502        1514 1
        4234        1502        1528 1
        4235        1503        1504 1
        4236        1503        1505 1
        4237        1503        1506 1
        4238        1503        1507 1
        4239        1503        1523 1
        4240        1504        1505 1
        4241        1504        1506 1
        4242        1504        1513 1
        4243        1505        1506 1
        4244        1505        1508 1
        4245        1505        1513 1
        4246        1505        1523 1
        4247        1506        1507 1
        4248        1506        1526 1
        4249        1506        1528 1
        4250        1507        1509 1
        4251        1507        1515 1
        4252        1507        1508 1
        4253        1508        1509 1
        4254        1509        1510 1
        4255        1509        1518 1
        4256        1509        1528 1
        4257        1510        1511 1
        4258        1510        1516 1
        4259        1511        1512 1
        4260        1512        1513 1
        4261        1512        1514 1
        4262        1513        1514 1
        4263        1513        1515 1
        4264        1513        1516 1
        4265        1513        1517 1
        4266        1514        1515 1
        4267        1514        1517 1
        4268        1515        1516 1
        4269        1516        1521 1
        4270        1516        1517 1
        4271        1517        1518 1
        4272        1518        1519 1
        4273        1519        1520 1
        4274        1519        1528 1
        4275        1520        1521 1
        4276        1521        1522 1
        4277        1521        1538 1
        4278        1522        1523 1
        4279        1522        1535 1
        4280        1523        1524 1
        4281        1524        1525 1
        4282        1524        1527 1
        4283        1524        1532 1
        4284        1525        1526 1
        4285        1525        1527 1
        4286        1525        1528 1
        4287        1525        1533 1
        4288        1525        1534 1
        4289        1526        1527 1
        4290        1526        1528 1
        4291        1526        1530 1
        4292        1526        1532 1
        4293        1526        1536 1
        4294        1527        1529 1
        4295        1527        1537 1
        4296        1527        1528 1
        4297        1528        1530 1
        4298        1528        1532 1
        4299        1528        1529 1
        4300        1529        1530 1
        4301        1529        1531 1
        4302        1529        1534 1
        4303        1530        1531 1
        4304        1530        1554 1
        4305        1531        1532 1
        4306        1531        1536 1
        4307        1532        1533 1
        4308        1532        1552 1
        4309        1533        1534 1
        4310        1533        1539 1
        4311        1533        1557 1
        4312        1534        1535 1
        4313        1534        1536 1
        4314        1535        1536 1
        4315        1535        1539 1
        4316        1535        1547 1
        4317        1535        1568 1
        4318        1535        1580 1
        4319        1536        1538 1
        4320        1536        1539 1
        4321        1536        1560 1
        4322        1536        1579 1
        4323        1536        1537 1
        4324        1537        1540 1
        4325        1537        1538 1
        4326        1538        1539 1
        4327        1538        1540 1
        4328        1538        1545 1
        4329        1539        1540 1
        4330        1539        1543 1
        4331        1540        1541 1
        4332        1540        1546 1
        4333        1540        1548 1
        4334        1541        1543 1
        4335        1541        1544 1
        4336        1541        1545 1
        4337        1541        1566 1
        4338        1541        1542 1
        4339        1542        1548 1
        4340        1542        1543 1
        4341        1543        1544 1
        4342        1544        1545 1
        4343        1545        1546 1
        4344        1546        1547 1
        4345        1547        1550 1
        4346        1547        1548 1
        4347        1548        1549 1
        4348        1548        1554 1
        4349        1549        1550 1
        4350        1549        1551 1
        4351        1549        1552 1
        4352        1549        1553 1
        4353        1549        1556 1
        4354        1550        1551 1
        4355        1550        1553 1
        4356        1551        1552 1
        4357        1551        1554 1
        4358        1552        1553 1
        4359        1552        1557 1
        4360        1553        1554 1
        4361        1553        1555 1
        4362        1553        1557 1
        4363        1554        1555 1
        4364        1555        1556 1
        4365        1555        1557 1
        4366        1556        1557 1
        4367        1556        1558 1
        4368        1557        1559 1
        4369        1557        1558 1
        4370        1558        1559 1
        4371        1559        1560 1
        4372        1559        1567 1
        4373        1559        1578 1
        4374        1560        1561 1
        4375        1560        1619 1
        4376        1561        1562 1
        4377        1561        1566 1
        4378        1562        1563 1
        4379        1562        1569 1
        4380        1563        1564 1
        4381        1563        1565 1
        4382        1564        1565 1
        4383        1565        1566 1
        4384        1566        1567 1
        4385        1566        1568 1
        4386        1567        1568 1
        4387        1568        1569 1
        4388        1568        1580 1
        4389        1569        1623 1
        4390        1569        1570 1
        4391        1570        1576 1
        4392        1570        1581 1
        4393        1570        1582 1
        4394        1570        1631 1
        4395        1570        1692 1
        4396        1570        1571 1
        4397        1571        1572 1
        4398        1571        1573 1
        4399        1572        1573 1
        4400        1572        1574 1
        4401        1573        1574 1
        4402        1574        1575 1
        4403        1574        1589 1
        4404        1575        1576 1
        4405        1575        1915 1
        4406        1576        1577 1
        4407        1576        1580 1
        4408        1577        1578 1
        4409        1577        1589 1
        4410        1577        1625 1
        4411        1577        1674 1
        4412        1578        1582 1
        4413        1578        1758 1
        4414        1578        1579 1
        4415        1579        1588 1
        4416        1579        1628 1
        4417        1579        1704 1
        4418        1579        1580 1
        4419        1580        1581 1
        4420        1580        1582 1
        4421        1580        1589 1
        4422        1580        1692 1
        4423        1581        1583 1
        4424        1581        1584 1
        4425        1581        1629 1
        4426        1581        1685 1
        4427        1581        1582 1
        4428        1581        1693 1
        4429        1582        1583 1
        4430        1582        1616 1
        4431        1582        1622 1
        4432        1583        1584 1
        4433        1584        1585 1
        4434        1584        1596 1
        4435        1585        1586 1
        4436        1585        1680 1
        4437        1585        1587 1
        4438        1586        1587 1
        4439        1587        1588 1
        4440        1587        1590 1
        4441        1587        1647 1
        4442        1588        1589 1
        4443        1589        1590 1
        4444        1590        1591 1
        4445        1591        1592 1
        4446        1592        1593 1
        4447        1593        1594 1
        4448        1594        1595 1
        4449        1595        1596 1
        4450        1596        1597 1
        4451        1596        1600 1
        4452        1596        1602 1
        4453        1597        1599 1
        4454        1597        2096 1
        4455        1597        1598 1
        4456        1598        1599 1
        4457        1598        1753 1
        4458        1599        1601 1
        4459        1599        1605 1
        4460        1599        1735 1
        4461        1599        1600 1
        4462        1600        1601 1
        4463        1600        1602 1
        4464        1600        1604 1
        4465        1600        1609 1
        4466        1600        1610 1
        4467        1600        1613 1
        4468        1600        1705 1
        4469        1600        2036 1
        4470        1600        2035 1
        4471        1601        1602 1
        4472        1601        1603 1
        4473        1601        1604 1
        4474        1601        1606 1
        4475        1601        1719 1
        4476        1602        1603 1
        4477        1602        1604 1
        4478        1602        1607 1
        4479        1602        1717 1
        4480        1603        1604 1
        4481        1603        1606 1
        4482        1603        1613 1
        4483        1603        1607 1
        4484        1604        1609 1
        4485        1604        1605 1
        4486        1605        1606 1
        4487        1605        1608 1
        4488        1605        1609 1
        4489        1605        1610 1
        4490        1605        1611 1
        4491        1606        1607 1
        4492        1606        1608 1
        4493        1606        1615 1
        4494        1606        1635 1
        4495        1607        1608 1
        4496        1607        1609 1
        4497        1607        1610 1
        4498        1607        1611 1
        4499        1607        1642 1
        4500        1608        1609 1
        4501        1608        1610 1
        4502        1609        1610 1
        4503        1609        1611 1
        4504        1610        1611 1
        4505        1610        1635 1
        4506        1611        1612 1
        4507        1612        1613 1
        4508        1612        1672 1
        4509        1612        1896 1
        4510        1613        1614 1
        4511        1613        1615 1
        4512        1613        1633 1
        4513        1613        1634 1
        4514        1613        1635 1
        4515        1613        1734 1
        4516        1613        1737 1
        4517        1613        1875 1
        4518        1614        1615 1
        4519        1615        1616 1
        4520        1615        1626 1
        4521        1615        1634 1
        4522        1616        1617 1
        4523        1616        1622 1
        4524        1617        1619 1
        4525        1617        1622 1
        4526        1617        1627 1
        4527        1617        1631 1
        4528        1617        1634 1
        4529        1617        1635 1
        4530        1617        1738 1
        4531        1617        1957 1
        4532        1617        1618 1
        4533        1618        1630 1
        4534        1618        1634 1
        4535        1618        1619 1
        4536        1619        1620 1
        4537        1619        1696 1
        4538        1620        1621 1
        4539        1620        1622 1
        4540        1620        1625 1
        4541        1621        1622 1
        4542        1621        1699 1
        4543        1622        1623 1
        4544        1622        1624 1
        4545        1622        1752 1
        4546        1623        1624 1
        4547        1623        1628 1
        4548        1623        1629 1
        4549        1624        1625 1
        4550        1624        1647 1
        4551        1624        1648 1
        4552        1625        1626 1
        4553        1625        1627 1
        4554        1625        1631 1
        4555        1625        1683 1
        4556        1626        1632 1
        4557        1626        1627 1
        4558        1627        1630 1
        4559        1627        1632 1
        4560        1627        1648 1
        4561        1627        1628 1
        4562        1628        1629 1
        4563        1628        1631 1
        4564        1628        1632 1
        4565        1629        1630 1
        4566        1629        1632 1
        4567        1629        1706 1
        4568        1629        1631 1
        4569        1630        1631 1
        4570        1631        1632 1
        4571        1631        1633 1
        4572        1631        1645 1
        4573        1631        1648 1
        4574        1631        1649 1
        4575        1631        1650 1
        4576        1631        1634 1
        4577        1632        1634 1
        4578        1632        1633 1
        4579        1633        1721 1
        4580        1633        1634 1
        4581        1634        1635 1
        4582        1634        1644 1
        4583        1634        1651 1
        4584        1634        1676 1
        4585        1635        1636 1
        4586        1635        1637 1
        4587        1635        1639 1
        4588        1635        1640 1
        4589        1635        1641 1
        4590        1635        1642 1
        4591        1635        1649 1
        4592        1636        1637 1
        4593        1636        1638 1
        4594        1636        1639 1
        4595        1636        1641 1
        4596        1636        1650 1
        4597        1636        1747 1
        4598        1637        1639 1
        4599        1637        1640 1
        4600        1637        1641 1
        4601        1637        1642 1
        4602        1637        1644 1
        4603        1637        1667 1
        4604        1637        1673 1
        4605        1637        1674 1
        4606        1637        1638 1
        4607        1638        1640 1
        4608        1638        1644 1
        4609        1638        1639 1
        4610        1639        1640 1
        4611        1639        1641 1
        4612        1639        1642 1
        4613        1639        1643 1
        4614        1640        1641 1
        4615        1640        1643 1
        4616        1640        1647 1
        4617        1640        1642 1
        4618        1641        1642 1
        4619        1641        1643 1
        4620        1641        1760 1
        4621        1641        1644 1
        4622        1642        1643 1
        4623        1643        1644 1
        4624        1643        1645 1
        4625        1644        1648 1
        4626        1644        1645 1
        4627        1645        1668 1
        4628        1645        1646 1
        4629        1646        1647 1
        4630        1646        1657 1
        4631        1647        1648 1
        4632        1648        1649 1
        4633        1648        1650 1
        4634        1649        1650 1
        4635        1649        1651 1
        4636        1649        1652 1
        4637        1650        1651 1
        4638        1650        1652 1
        4639        1650        1653 1
        4640        1650        1669 1
        4641        1650        1934 1
        4642        1651        1652 1
        4643        1652        1653 1
        4644        1653        1654 1
        4645        1654        1655 1
        4646        1654        1657 1
        4647        1655        1656 1
        4648        1655        1659 1
        4649        1655        1665 1
        4650        1655        1657 1
        4651        1656        1663 1
        4652        1656        1657 1
        4653        1657        1658 1
        4654        1658        1659 1
        4655        1659        1660 1
        4656        1659        1763 1
        4657        1660        1661 1
        4658        1660        1662 1
        4659        1660        1663 1
        4660        1660        1919 1
        4661        1661        1876 1
        4662        1661        1662 1
        4663        1662        1663 1
        4664        1662        1665 1
        4665        1663        1664 1
        4666        1663        1936 1
        4667        1664        1665 1
        4668        1664        1670 1
        4669        1665        1666 1
        4670        1665        1671 1
        4671        1666        1667 1
        4672        1667        1937 1
        4673        1667        1668 1
        4674        1668        1669 1
        4675        1669        1670 1
        4676        1669        1685 1
        4677        1670        1671 1
        4678        1671        1672 1
        4679        1671        1679 1
        4680        1671        1747 1
        4681        1672        1673 1
        4682        1673        1674 1
        4683        1673        1676 1
        4684        1674        1675 1
        4685        1674        1676 1
        4686        1675        1676 1
        4687        1675        1683 1
        4688        1676        1677 1
        4689        1676        1678 1
        4690        1676        1686 1
        4691        1676        1764 1
        4692        1676        1680 1
        4693        1677        1678 1
        4694        1677        1686 1
        4695        1678        1679 1
        4696        1678        1682 1
        4697        1679        1680 1
        4698        1679        1683 1
        4699        1680        1681 1
        4700        1681        1682 1
        4701        1682        1683 1
        4702        1682        1689 1
        4703        1682        1690 1
        4704        1683        1684 1
        4705        1683        1689 1
        4706        1684        1689 1
        4707        1684        1694 1
        4708        1684        1703 1
        4709        1684        1685 1
        4710        1685        1696 1
        4711        1685        1686 1
        4712        1686        1687 1
        4713        1686        1696 1
        4714        1687        1688 1
        4715        1688        1689 1
        4716        1689        1690 1
        4717        1689        1748 1
        4718        1690        1691 1
        4719        1690        1694 1
        4720        1690        1697 1
        4721        1691        1692 1
        4722        1691        1696 1
        4723        1691        1700 1
        4724        1692        1693 1
        4725        1693        1694 1
        4726        1694        1695 1
        4727        1695        1696 1
        4728        1696        1697 1
        4729        1697        1698 1
        4730        1697        1699 1
        4731        1698        1699 1
        4732        1698        1702 1
        4733        1698        2100 1
        4734        1698        1971 1
        4735        1699        1700 1
        4736        1699        1971 1
        4737        1700        1701 1
        4738        1700        1704 1
        4739        1701        1702 1
        4740        1702        1703 1
        4741        1703        1704 1
        4742        1703        1710 1
        4743        1703        1716 1
        4744        1703        1735 1
        4745        1703        1705 1
        4746        1704        1705 1
        4747        1704        1706 1
        4748        1705        1706 1
        4749        1705        1707 1
        4750        1705        1712 1
        4751        1705        1746 1
        4752        1706        1707 1
        4753        1706        1711 1
        4754        1706        1716 1
        4755        1707        1708 1
        4756        1707        1709 1
        4757        1707        1712 1
        4758        1707        1716 1
        4759        1708        1709 1
        4760        1708        1710 1
        4761        1708        1711 1
        4762        1708        1716 1
        4763        1709        1710 1
        4764        1709        1712 1
        4765        1709        1713 1
        4766        1710        1711 1
        4767        1710        1712 1
        4768        1710        1713 1
        4769        1710        1714 1
        4770        1710        1716 1
        4771        1711        1712 1
        4772        1711        1753 1
        4773        1712        1715 1
        4774        1712        1713 1
        4775        1713        1714 1
        4776        1714        1715 1
        4777        1714        1716 1
        4778        1715        1716 1
        4779        1715        1727 1
        4780        1716        1717 1
        4781        1716        1722 1
        4782        1716        1724 1
        4783        1716        1725 1
        4784        1716        1726 1
        4785        1717        1718 1
        4786        1717        1726 1
        4787        1717        1732 1
        4788        1717        1749 1
        4789        1717        1772 1
        4790        1717        1727 1
        4791        1718        1719 1
        4792        1718        1743 1
        4793        1718        1749 1
        4794        1719        1720 1
        4795        1719        1722 1
        4796        1719        1735 1
        4797        1719        1808 1
        4798        1719        1809 1
        4799        1720        1722 1
        4800        1720        1723 1
        4801        1720        1725 1
        4802        1720        1727 1
        4803        1720        1730 1
        4804        1720        1734 1
        4805        1720        1721 1
        4806        1721        1724 1
        4807        1721        1729 1
        4808        1721        1732 1
        4809        1721        1722 1
        4810        1722        1723 1
        4811        1722        1728 1
        4812        1722        1725 1
        4813        1723        1724 1
        4814        1723        1725 1
        4815        1723        1733 1
        4816        1723        1734 1
        4817        1724        1725 1
        4818        1724        1727 1
        4819        1724        1740 1
        4820        1724        1742 1
        4821        1725        1726 1
        4822        1725        1727 1
        4823        1725        1728 1
        4824        1725        1729 1
        4825        1725        1731 1
        4826        1725        1733 1
        4827        1726        1727 1
        4828        1726        1890 1
        4829        1726        1891 1
        4830        1727        1728 1
        4831        1728        1733 1
        4832        1728        1729 1
        4833        1729        1730 1
        4834        1729        1734 1
        4835        1729        1740 1
        4836        1729        1741 1
        4837        1729        1731 1
        4838        1730        1731 1
        4839        1730        1732 1
        4840        1730        1735 1
        4841        1731        1732 1
        4842        1731        1734 1
        4843        1731        1897 1
        4844        1732        1734 1
        4845        1732        1735 1
        4846        1732        1740 1
        4847        1732        1733 1
        4848        1733        1734 1
        4849        1733        1900 1
        4850        1734        1735 1
        4851        1735        1737 1
        4852        1735        1740 1
        4853        1735        1736 1
        4854        1736        1737 1
        4855        1737        1738 1
        4856        1737        1741 1
        4857        1738        1740 1
        4858        1738        1741 1
        4859        1738        1905 1
        4860        1738        1739 1
        4861        1739        1742 1
        4862        1739        1743 1
        4863        1739        1740 1
        4864        1740        1741 1
        4865        1740        1742 1
        4866        1740        1744 1
        4867        1740        1745 1
        4868        1741        1742 1
        4869        1741        1743 1
        4870        1741        1744 1
        4871        1741        1746 1
        4872        1741        1747 1
        4873        1741        1810 1
        4874        1741        1905 1
        4875        1742        1743 1
        4876        1742        1744 1
        4877        1742        1745 1
        4878        1742        1746 1
        4879        1743        1744 1
        4880        1743        1746 1
        4881        1743        1747 1
        4882        1743        1749 1
        4883        1744        1748 1
        4884        1744        1749 1
        4885        1744        1751 1
        4886        1744        1745 1
        4887        1745        1747 1
        4888        1745        1751 1
        4889        1745        1746 1
        4890        1746        1747 1
        4891        1746        1749 1
        4892        1747        1748 1
        4893        1747        1749 1
        4894        1748        1749 1
        4895        1749        1750 1
        4896        1749        1751 1
        4897        1750        1773 1
        4898        1750        2114 1
        4899        1750        1751 1
        4900        1751        1752 1
        4901        1752        1753 1
        4902        1752        1759 1
        4903        1753        1754 1
        4904        1753        2092 1
        4905        1754        1755 1
        4906        1755        1756 1
        4907        1756        1757 1
        4908        1757        1806 1
        4909        1757        1758 1
        4910        1758        1759 1
        4911        1758        1773 1
        4912        1758        1823 1
        4913        1759        1760 1
        4914        1759        1916 1
        4915        1760        1761 1
        4916        1761        1762 1
        4917        1761        1763 1
        4918        1761        1839 1
        4919        1762        1763 1
        4920        1762        1915 1
        4921        1763        1764 1
        4922        1763        1771 1
        4923        1764        1765 1
        4924        1764        1771 1
        4925        1765        1766 1
        4926        1766        1767 1
        4927        1767        1768 1
        4928        1768        1769 1
        4929        1768        1771 1
        4930        1768        1993 1
        4931        1769        1770 1
        4932        1770        1772 1
        4933        1770        1771 1
        4934        1771        1772 1
        4935        1771        1951 1
        4936        1772        1773 1
        4937        1773        1774 1
        4938        1773        1807 1
        4939        1773        1909 1
        4940        1774        1775 1
        4941        1774        1794 1
        4942        1774        1777 1
        4943        1775        1776 1
        4944        1775        1780 1
        4945        1775        1826 1
        4946        1775        1870 1
        4947        1776        1877 1
        4948        1776        1777 1
        4949        1777        1778 1
        4950        1778        1779 1
        4951        1779        1780 1
        4952        1780        1796 1
        4953        1780        1804 1
        4954        1780        1781 1
        4955        1781        1783 1
        4956        1781        1786 1
        4957        1781        1790 1
        4958        1781        1793 1
        4959        1781        1782 1
        4960        1782        1783 1
        4961        1782        1784 1
        4962        1782        1787 1
        4963        1782        1790 1
        4964        1782        1791 1
        4965        1782        1792 1
        4966        1782        1828 1
        4967        1782        1915 1
        4968        1783        1784 1
        4969        1783        1791 1
        4970        1783        1792 1
        4971        1783        1797 1
        4972        1784        1785 1
        4973        1784        1787 1
        4974        1784        1793 1
        4975        1784        1824 1
        4976        1784        1837 1
        4977        1785        1824 1
        4978        1785        1786 1
        4979        1786        1802 1
        4980        1786        1803 1
        4981        1786        1787 1
        4982        1787        1788 1
        4983        1787        1790 1
        4984        1787        1792 1
        4985        1787        1797 1
        4986        1787        1811 1
        4987        1788        1789 1
        4988        1788        1791 1
        4989        1788        1806 1
        4990        1788        1822 1
        4991        1789        1790 1
        4992        1789        1791 1
        4993        1789        1793 1
        4994        1790        1791 1
        4995        1790        1793 1
        4996        1790        1792 1
        4997        1791        1792 1
        4998        1791        1795 1
        4999        1791        1797 1
        5000        1792        1821 1
        5001        1792        1793 1
        5002        1793        1796 1
        5003        1793        1797 1
        5004        1793        1794 1
        5005        1794        1795 1
        5006        1795        1796 1
        5007        1795        1797 1
        5008        1795        1823 1
        5009        1796        1797 1
        5010        1796        1799 1
        5011        1796        1800 1
        5012        1796        1802 1
        5013        1796        1828 1
        5014        1797        1798 1
        5015        1797        1803 1
        5016        1797        1805 1
        5017        1798        1799 1
        5018        1799        1800 1
        5019        1799        1803 1
        5020        1800        1801 1
        5021        1801        1802 1
        5022        1801        1810 1
        5023        1801        1915 1
        5024        1802        1803 1
        5025        1803        1805 1
        5026        1803        1813 1
        5027        1803        1819 1
        5028        1803        1824 1
        5029        1803        1804 1
        5030        1804        1805 1
        5031        1804        1806 1
        5032        1804        1808 1
        5033        1804        1809 1
        5034        1805        1806 1
        5035        1805        1808 1
        5036        1805        1824 1
        5037        1806        1807 1
        5038        1806        1812 1
        5039        1807        1808 1
        5040        1807        1812 1
        5041        1808        1809 1
        5042        1808        1820 1
        5043        1808        1824 1
        5044        1808        1810 1
        5045        1809        1811 1
        5046        1809        1812 1
        5047        1809        1820 1
        5048        1809        1810 1
        5049        1810        1811 1
        5050        1811        1812 1
        5051        1811        1816 1
        5052        1811        1823 1
        5053        1812        1813 1
        5054        1812        1822 1
        5055        1813        1814 1
        5056        1813        1817 1
        5057        1813        1819 1
        5058        1814        1815 1
        5059        1814        1820 1
        5060        1814        1824 1
        5061        1815        1816 1
        5062        1815        1817 1
        5063        1815        1825 1
        5064        1815        1866 1
        5065        1816        1817 1
        5066        1816        1818 1
        5067        1817        1818 1
        5068        1817        1819 1
        5069        1818        1838 1
        5070        1818        1878 1
        5071        1818        1819 1
        5072        1819        1821 1
        5073        1819        1820 1
        5074        1820        1821 1
        5075        1820        1824 1
        5076        1820        1826 1
        5077        1820        1829 1
        5078        1821        1822 1
        5079        1821        1823 1
        5080        1821        1824 1
        5081        1822        1823 1
        5082        1822        1824 1
        5083        1823        1824 1
        5084        1823        1909 1
        5085        1824        1825 1
        5086        1824        1883 1
        5087        1825        1864 1
        5088        1825        1826 1
        5089        1826        1827 1
        5090        1826        1837 1
        5091        1826        1838 1
        5092        1827        1839 1
        5093        1827        1828 1
        5094        1828        1842 1
        5095        1828        1854 1
        5096        1828        1829 1
        5097        1829        1830 1
        5098        1829        1833 1
        5099        1830        1831 1
        5100        1830        1833 1
        5101        1831        1832 1
        5102        1831        1833 1
        5103        1831        1835 1
        5104        1831        1838 1
        5105        1832        1833 1
        5106        1832        1838 1
        5107        1833        1834 1
        5108        1833        1835 1
        5109        1833        1836 1
        5110        1833        1837 1
        5111        1834        1835 1
        5112        1834        1836 1
        5113        1834        1837 1
        5114        1834        1847 1
        5115        1835        1837 1
        5116        1835        1839 1
        5117        1835        1836 1
        5118        1836        1837 1
        5119        1837        1838 1
        5120        1837        1839 1
        5121        1837        1863 1
        5122        1838        1839 1
        5123        1838        1840 1
        5124        1839        1840 1
        5125        1839        1846 1
        5126        1839        1871 1
        5127        1840        1841 1
        5128        1841        1842 1
        5129        1841        1853 1
        5130        1842        1843 1
        5131        1842        1844 1
        5132        1842        1869 1
        5133        1842        1949 1
        5134        1843        1844 1
        5135        1843        1846 1
        5136        1844        1845 1
        5137        1844        1851 1
        5138        1844        1935 1
        5139        1844        1919 1
        5140        1845        1847 1
        5141        1845        1862 1
        5142        1845        1870 1
        5143        1845        1846 1
        5144        1846        1847 1
        5145        1846        1848 1
        5146        1846        1850 1
        5147        1847        1848 1
        5148        1847        1850 1
        5149        1848        1849 1
        5150        1848        1850 1
        5151        1849        1850 1
        5152        1849        1855 1
        5153        1850        1851 1
        5154        1850        1857 1
        5155        1851        1852 1
        5156        1851        1856 1
        5157        1852        1853 1
        5158        1852        1868 1
        5159        1853        1854 1
        5160        1853        1868 1
        5161        1854        1855 1
        5162        1855        1857 1
        5163        1855        1858 1
        5164        1855        1860 1
        5165        1855        1856 1
        5166        1856        1858 1
        5167        1856        1857 1
        5168        1857        1858 1
        5169        1858        1859 1
        5170        1859        1860 1
        5171        1860        1861 1
        5172        1861        1863 1
        5173        1861        1862 1
        5174        1862        1863 1
        5175        1862        1883 1
        5176        1863        1864 1
        5177        1864        1881 1
        5178        1864        1865 1
        5179        1865        1866 1
        5180        1865        1867 1
        5181        1865        1869 1
        5182        1866        1867 1
        5183        1866        1897 1
        5184        1866        1911 1
        5185        1866        1868 1
        5186        1867        1871 1
        5187        1867        1873 1
        5188        1867        1868 1
        5189        1868        1869 1
        5190        1868        1878 1
        5191        1869        1870 1
        5192        1869        1874 1
        5193        1870        1871 1
        5194        1871        1872 1
        5195        1871        1911 1
        5196        1872        1873 1
        5197        1872        1897 1
        5198        1873        1874 1
        5199        1874        1875 1
        5200        1874        1907 1
        5201        1875        1876 1
        5202        1875        1904 1
        5203        1876        1877 1
        5204        1877        1878 1
        5205        1877        1880 1
        5206        1878        1880 1
        5207        1878        1883 1
        5208        1878        1908 1
        5209        1878        1879 1
        5210        1879        1889 1
        5211        1879        1880 1
        5212        1880        1881 1
        5213        1880        1882 1
        5214        1880        1905 1
        5215        1881        1882 1
        5216        1881        1884 1
        5217        1881        1889 1
        5218        1882        1890 1
        5219        1882        1891 1
        5220        1882        1892 1
        5221        1882        1883 1
        5222        1883        1884 1
        5223        1884        1888 1
        5224        1884        1894 1
        5225        1884        1885 1
        5226        1885        1886 1
        5227        1886        1887 1
        5228        1887        1892 1
        5229        1887        1907 1
        5230        1887        2119 1
        5231        1887        1888 1
        5232        1888        1898 1
        5233        1888        1920 1
        5234        1888        1930 1
        5235        1888        1889 1
        5236        1889        1890 1
        5237        1889        1892 1
        5238        1889        1898 1
        5239        1889        1901 1
        5240        1890        1891 1
        5241        1890        1892 1
        5242        1890        1896 1
        5243        1891        1892 1
        5244        1891        1896 1
        5245        1892        1893 1
        5246        1892        1894 1
        5247        1892        1899 1
        5248        1892        1900 1
        5249        1892        1913 1
        5250        1893        1894 1
        5251        1893        1901 1
        5252        1894        1895 1
        5253        1894        1897 1
        5254        1894        1899 1
        5255        1894        1901 1
        5256        1895        1900 1
        5257        1895        1896 1
        5258        1896        1900 1
        5259        1896        1901 1
        5260        1896        1897 1
        5261        1897        1898 1
        5262        1897        1900 1
        5263        1898        1899 1
        5264        1899        1900 1
        5265        1899        1901 1
        5266        1899        1922 1
        5267        1900        1901 1
        5268        1900        1902 1
        5269        1900        1903 1
        5270        1901        1902 1
        5271        1902        1903 1
        5272        1902        2117 1
        5273        1903        1904 1
        5274        1904        2010 1
        5275        1904        1905 1
        5276        1905        1906 1
        5277        1905        1907 1
        5278        1905        1911 1
        5279        1906        1907 1
        5280        1907        1909 1
        5281        1907        1908 1
        5282        1908        1909 1
        5283        1908        1910 1
        5284        1909        1910 1
        5285        1910        1911 1
        5286        1910        1912 1
        5287        1910        1913 1
        5288        1910        1916 1
        5289        1910        1949 1
        5290        1911        1912 1
        5291        1911        1913 1
        5292        1911        1916 1
        5293        1911        1923 1
        5294        1912        1913 1
        5295        1912        1923 1
        5296        1912        1949 1
        5297        1913        1914 1
        5298        1914        1915 1
        5299        1915        1916 1
        5300        1916        1917 1
        5301        1917        1918 1
        5302        1917        1924 1
        5303        1918        1919 1
        5304        1919        1922 1
        5305        1919        1926 1
        5306        1919        1920 1
        5307        1920        1921 1
        5308        1920        1925 1
        5309        1921        1922 1
        5310        1921        1923 1
        5311        1922        1923 1
        5312        1922        1924 1
        5313        1922        1930 1
        5314        1923        1924 1
        5315        1924        1925 1
        5316        1924        1926 1
        5317        1924        1928 1
        5318        1924        1930 1
        5319        1924        1932 1
        5320        1924        1931 1
        5321        1925        1926 1
        5322        1925        1939 1
        5323        1925        2052 1
        5324        1926        1935 1
        5325        1926        1927 1
        5326        1927        1929 1
        5327        1927        1930 1
        5328        1927        1939 1
        5329        1927        1951 1
        5330        1927        1928 1
        5331        1928        1929 1
        5332        1928        1932 1
        5333        1929        1930 1
        5334        1930        1931 1
        5335        1930        1932 1
        5336        1930        1933 1
        5337        1931        1932 1
        5338        1931        1935 1
        5339        1932        1933 1
        5340        1932        1934 1
        5341        1933        1934 1
        5342        1934        1935 1
        5343        1935        1936 1
        5344        1935        1950 1
        5345        1936        1937 1
        5346        1936        1938 1
        5347        1937        1938 1
        5348        1937        1941 1
        5349        1938        1962 1
        5350        1938        1939 1
        5351        1939        1942 1
        5352        1939        1940 1
        5353        1940        1941 1
        5354        1941        1942 1
        5355        1941        1945 1
        5356        1941        1947 1
        5357        1941        2044 1
        5358        1942        1943 1
        5359        1943        1944 1
        5360        1943        1945 1
        5361        1943        1947 1
        5362        1944        1945 1
        5363        1945        1946 1
        5364        1945        1960 1
        5365        1946        1947 1
        5366        1946        1953 1
        5367        1947        1948 1
        5368        1948        1949 1
        5369        1948        1957 1
        5370        1948        2122 1
        5371        1948        2124 1
        5372        1949        1950 1
        5373        1950        1951 1
        5374        1951        1952 1
        5375        1951        1954 1
        5376        1951        1955 1
        5377        1951        2110 1
        5378        1952        1953 1
        5379        1953        1954 1
        5380        1954        1955 1
        5381        1955        1956 1
        5382        1955        1976 1
        5383        1956        1957 1
        5384        1956        1958 1
        5385        1956        1964 1
        5386        1957        1958 1
        5387        1958        1959 1
        5388        1959        1960 1
        5389        1959        1961 1
        5390        1960        1961 1
        5391        1961        1962 1
        5392        1961        2029 1
        5393        1962        1963 1
        5394        1962        1965 1
        5395        1963        1964 1
        5396        1964        1976 1
        5397        1964        1965 1
        5398        1965        1968 1
        5399        1965        1976 1
        5400        1965        1998 1
        5401        1965        2026 1
        5402        1965        1966 1
        5403        1966        1967 1
        5404        1966        1969 1
        5405        1966        1974 1
        5406        1967        1971 1
        5407        1967        1972 1
        5408        1967        1979 1
        5409        1967        1968 1
        5410        1968        1969 1
        5411        1968        1972 1
        5412        1968        1986 1
        5413        1969        1970 1
        5414        1970        1971 1
        5415        1970        1972 1
        5416        1970        1991 1
        5417        1971        1975 1
        5418        1971        2002 1
        5419        1971        1972 1
        5420        1972        1973 1
        5421        1973        1974 1
        5422        1974        1975 1
        5423        1974        2005 1
        5424        1975        1976 1
        5425        1976        1977 1
        5426        1976        1995 1
        5427        1977        1978 1
        5428        1978        1979 1
        5429        1979        1980 1
        5430        1979        1989 1
        5431        1979        2125 1
        5432        1980        1981 1
        5433        1980        1998 1
        5434        1981        1982 1
        5435        1982        1983 1
        5436        1983        1984 1
        5437        1984        1985 1
        5438        1985        1986 1
        5439        1985        1987 1
        5440        1986        1988 1
        5441        1986        1989 1
        5442        1986        1995 1
        5443        1986        1996 1
        5444        1986        2003 1
        5445        1986        2025 1
        5446        1986        1987 1
        5447        1987        2004 1
        5448        1987        2106 1
        5449        1987        1988 1
        5450        1988        1989 1
        5451        1988        2003 1
        5452        1989        1990 1
        5453        1989        2004 1
        5454        1990        1991 1
        5455        1990        1992 1
        5456        1991        1992 1
        5457        1991        2001 1
        5458        1991        2021 1
        5459        1992        1993 1
        5460        1992        1997 1
        5461        1993        1994 1
        5462        1993        2000 1
        5463        1994        1995 1
        5464        1994        2003 1
        5465        1995        1997 1
        5466        1995        1999 1
        5467        1995        2001 1
        5468        1995        2030 1
        5469        1995        1996 1
        5470        1996        2097 1
        5471        1996        1997 1
        5472        1997        1998 1
        5473        1997        2000 1
        5474        1997        2002 1
        5475        1998        1999 1
        5476        1998        2194 1
        5477        1999        2000 1
        5478        1999        2001 1
        5479        1999        2021 1
        5480        1999        2026 1
        5481        1999        2117 1
        5482        2000        2001 1
        5483        2001        2002 1
        5484        2002        2003 1
        5485        2002        2004 1
        5486        2002        2091 1
        5487        2003        2004 1
        5488        2004        2005 1
        5489        2004        2144 1
        5490        2005        2006 1
        5491        2006        2025 1
        5492        2006        2030 1
        5493        2006        2007 1
        5494        2007        2008 1
        5495        2008        2009 1
        5496        2009        2010 1
        5497        2010        2011 1
        5498        2011        2012 1
        5499        2011        2028 1
        5500        2012        2013 1
        5501        2012        2019 1
        5502        2012        2115 1
        5503        2012        2027 1
        5504        2013        2014 1
        5505        2013        2020 1
        5506        2013        2024 1
        5507        2014        2015 1
        5508        2014        2024 1
        5509        2014        2021 1
        5510        2015        2016 1
        5511        2015        2018 1
        5512        2016        2017 1
        5513        2017        2018 1
        5514        2018        2021 1
        5515        2018        2019 1
        5516        2019        2020 1
        5517        2019        2022 1
        5518        2020        2021 1
        5519        2020        2023 1
        5520        2021        2022 1
        5521        2022        2023 1
        5522        2022        2067 1
        5523        2023        2024 1
        5524        2024        2025 1
        5525        2024        2131 1
        5526        2025        2026 1
        5527        2025        2130 1
        5528        2026        2027 1
        5529        2026        2061 1
        5530        2026        2122 1
        5531        2027        2028 1
        5532        2027        2029 1
        5533        2028        2029 1
        5534        2028        2193 1
        5535        2029        2032 1
        5536        2029        2034 1
        5537        2029        2038 1
        5538        2029        2030 1
        5539        2030        2031 1
        5540        2031        2032 1
        5541        2031        2033 1
        5542        2032        2033 1
        5543        2033        2034 1
        5544        2033        2035 1
        5545        2034        2035 1
        5546        2035        2036 1
        5547        2035        2037 1
        5548        2036        2038 1
        5549        2036        2037 1
        5550        2037        2038 1
        5551        2038        2039 1
        5552        2038        2049 1
        5553        2038        2093 1
        5554        2039        2040 1
        5555        2039        2046 1
        5556        2039        2060 1
        5557        2039        2072 1
        5558        2040        2043 1
        5559        2040        2058 1
        5560        2040        2041 1
        5561        2041        2053 1
        5562        2041        2058 1
        5563        2041        2195 1
        5564        2041        2042 1
        5565        2042        2043 1
        5566        2042        2050 1
        5567        2042        2067 1
        5568        2043        2044 1
        5569        2043        2045 1
        5570        2043        2046 1
        5571        2044        2045 1
        5572        2044        2046 1
        5573        2044        2048 1
        5574        2044        2064 1
        5575        2044        2085 1
        5576        2045        2046 1
        5577        2045        2047 1
        5578        2045        2049 1
        5579        2045        2058 1
        5580        2046        2047 1
        5581        2046        2054 1
        5582        2046        2061 1
        5583        2047        2048 1
        5584        2048        2085 1
        5585        2048        2049 1
        5586        2049        2050 1
        5587        2049        2066 1
        5588        2050        2051 1
        5589        2050        2059 1
        5590        2050        2063 1
        5591        2050        2082 1
        5592        2051        2052 1
        5593        2051        2056 1
        5594        2052        2053 1
        5595        2053        2054 1
        5596        2053        2110 1
        5597        2054        2055 1
        5598        2054        2109 1
        5599        2055        2056 1
        5600        2055        2059 1
        5601        2056        2057 1
        5602        2057        2060 1
        5603        2057        2058 1
        5604        2058        2062 1
        5605        2058        2059 1
        5606        2059        2088 1
        5607        2059        2060 1
        5608        2060        2061 1
        5609        2060        2066 1
        5610        2060        2083 1
        5611        2061        2062 1
        5612        2061        2064 1
        5613        2062        2063 1
        5614        2062        2066 1
        5615        2062        2225 1
        5616        2063        2064 1
        5617        2063        2086 1
        5618        2064        2065 1
        5619        2064        2067 1
        5620        2064        2069 1
        5621        2064        2076 1
        5622        2065        2066 1
        5623        2065        2074 1
        5624        2066        2068 1
        5625        2066        2069 1
        5626        2066        2073 1
        5627        2066        2086 1
        5628        2066        2087 1
        5629        2066        2088 1
        5630        2066        2203 1
        5631        2066        2237 1
        5632        2066        2067 1
        5633        2067        2070 1
        5634        2067        2073 1
        5635        2067        2074 1
        5636        2067        2085 1
        5637        2067        2087 1
        5638        2067        2132 1
        5639        2067        2068 1
        5640        2068        2069 1
        5641        2068        2073 1
        5642        2069        2070 1
        5643        2069        2074 1
        5644        2069        2079 1
        5645        2069        2084 1
        5646        2070        2073 1
        5647        2070        2087 1
        5648        2070        2071 1
        5649        2071        2072 1
        5650        2071        2087 1
        5651        2072        2074 1
        5652        2072        2078 1
        5653        2072        2073 1
        5654        2073        2075 1
        5655        2073        2079 1
        5656        2073        2074 1
        5657        2074        2075 1
        5658        2074        2077 1
        5659        2074        2080 1
        5660        2074        2088 1
        5661        2075        2076 1
        5662        2075        2077 1
        5663        2076        2077 1
        5664        2077        2078 1
        5665        2077        2079 1
        5666        2077        2085 1
        5667        2078        2079 1
        5668        2078        2080 1
        5669        2078        2082 1
        5670        2078        2085 1
        5671        2078        2087 1
        5672        2079        2087 1
        5673        2079        2080 1
        5674        2080        2081 1
        5675        2080        2084 1
        5676        2080        2086 1
        5677        2080        2087 1
        5678        2081        2082 1
        5679        2082        2083 1
        5680        2082        2084 1
        5681        2083        2084 1
        5682        2083        2085 1
        5683        2084        2085 1
        5684        2084        2088 1
        5685        2085        2086 1
        5686        2085        2087 1
        5687        2086        2087 1
        5688        2087        2088 1
        5689        2088        2089 1
        5690        2089        2090 1
        5691        2090        2091 1
        5692        2090        2093 1
        5693        2091        2092 1
        5694        2092        2098 1
        5695        2092        2114 1
        5696        2092        2093 1
        5697        2093        2094 1
[truncated: 11,233 more chars]
