# Supplementary material for: Order and stochasticity in the folding of individual Drosophila genomes
Source: Nat Commun. 2021 Jan 4;12:41. doi: 10.1038/s41467-020-20292-z (PMC7782554; doi:10.1038/s41467-020-20292-z)
Supplement: Supplementary file 4 — Source Data [file 41467_2020_20292_MOESM4_ESM.zip › a8.mol2]

@<TRIPOS>MOLECULE
dna
 2250 4864 0 0 0
SMALL
GASTEIGER

@<TRIPOS>ATOM
        1  O                     17.0110    3.7959   12.9245 O   1 1 0.0000
        2  O                     17.2838    4.1623   12.9950 O   1 1 1.0000
        3  O                     17.9658    4.4940   13.6614 O   1 1 2.0000
        4  O                     17.7405    4.6803   13.4628 O   1 1 3.0000
        5  O                     17.6610    4.2155   13.3279 O   1 1 4.0000
        6  O                     17.3542    4.6048   12.7694 O   1 1 5.0000
        7  O                     17.9035    4.5616   12.1334 O   1 1 6.0000
        8  O                     18.3465    4.7747   11.4857 O   1 1 7.0000
        9  O                     18.5321    5.3849   11.3589 O   1 1 8.0000
       10  O                     18.0622    6.0097   11.4134 O   1 1 9.0000
       11  O                     17.6909    5.3847   11.9970 O   1 1 10.0000
       12  O                     17.5911    5.3899   12.5628 O   1 1 11.0000
       13  O                     18.2610    4.7422   12.4346 O   1 1 12.0000
       14  O                     18.3809    5.5821   11.8287 O   1 1 13.0000
       15  O                     17.8741    5.9891   11.9016 O   1 1 14.0000
       16  O                     17.5137    6.5287   11.7042 O   1 1 15.0000
       17  O                     17.5849    6.7177   12.4368 O   1 1 16.0000
       18  O                     18.0992    7.2034   12.0898 O   1 1 17.0000
       19  O                     18.5302    7.0060   12.1832 O   1 1 18.0000
       20  O                     18.5573    8.0080   12.1548 O   1 1 19.0000
       21  O                     18.2699    8.4387   12.2507 O   1 1 20.0000
       22  O                     17.9821    8.4309   12.7652 O   1 1 21.0000
       23  O                     18.0654    7.6445   12.8757 O   1 1 22.0000
       24  O                     18.8697    7.1085   12.6605 O   1 1 23.0000
       25  O                     18.9951    6.3818   12.1119 O   1 1 24.0000
       26  O                     18.4913    6.7761   11.6520 O   1 1 25.0000
       27  O                     19.0146    7.2117   12.2063 O   1 1 26.0000
       28  O                     18.6005    7.5652   11.9536 O   1 1 27.0000
       29  O                     18.3727    7.4717   11.3508 O   1 1 28.0000
       30  O                     18.0544    7.7192   11.8575 O   1 1 29.0000
       31  O                     17.5439    7.1567   12.2646 O   1 1 30.0000
       32  O                     17.5521    7.8936   12.2527 O   1 1 31.0000
       33  O                     17.2599    7.4723   12.7113 O   1 1 32.0000
       34  O                     16.7188    7.3168   11.9795 O   1 1 33.0000
       35  O                     17.2022    7.2991   11.6020 O   1 1 34.0000
       36  O                     17.1591    6.9340   12.1016 O   1 1 35.0000
       37  O                     17.6727    6.4701   12.5720 O   1 1 36.0000
       38  O                     18.7276    5.9067   12.5842 O   1 1 37.0000
       39  O                     18.2031    6.2349   12.1553 O   1 1 38.0000
       40  O                     18.1498    6.1573   12.8388 O   1 1 39.0000
       41  O                     18.6509    6.3900   12.4595 O   1 1 40.0000
       42  O                     17.9973    6.5071   12.2215 O   1 1 41.0000
       43  O                     18.2068    6.6637   12.7861 O   1 1 42.0000
       44  O                     18.6559    7.2729   13.0551 O   1 1 43.0000
       45  O                     18.1952    6.9767   13.1289 O   1 1 44.0000
       46  O                     18.0537    6.6912   13.5038 O   1 1 45.0000
       47  O                     18.2981    6.2092   13.3495 O   1 1 46.0000
       48  O                     17.7662    6.0915   13.3828 O   1 1 47.0000
       49  O                     17.4890    5.0659   13.6262 O   1 1 48.0000
       50  O                     17.8739    5.6116   13.6802 O   1 1 49.0000
       51  O                     17.9445    5.2131   14.1308 O   1 1 50.0000
       52  O                     17.7978    5.2586   13.1622 O   1 1 51.0000
       53  O                     18.3080    5.6101   12.4202 O   1 1 52.0000
       54  O                     18.4468    5.5146   12.9518 O   1 1 53.0000
       55  O                     18.3913    4.7153   12.9881 O   1 1 54.0000
       56  O                     18.5637    5.1698   13.4922 O   1 1 55.0000
       57  O                     19.1580    5.3015   13.0902 O   1 1 56.0000
       58  O                     18.7217    5.4957   13.5486 O   1 1 57.0000
       59  O                     18.9667    4.8652   13.3704 O   1 1 58.0000
       60  O                     18.6276    5.4727   14.0038 O   1 1 59.0000
       61  O                     18.2667    5.3083   13.0800 O   1 1 60.0000
       62  O                     17.5497    5.6241   12.8533 O   1 1 61.0000
       63  O                     16.9656    6.2632   12.4134 O   1 1 62.0000
       64  O                     16.6379    6.9104   12.6183 O   1 1 63.0000
       65  O                     16.2151    7.1358   12.9359 O   1 1 64.0000
       66  O                     16.3265    7.8874   13.1365 O   1 1 65.0000
       67  O                     16.9088    7.7444   13.6994 O   1 1 66.0000
       68  O                     16.5213    7.2909   14.0016 O   1 1 67.0000
       69  O                     16.3763    7.0592   13.5735 O   1 1 68.0000
       70  O                     15.8557    7.4069   13.6803 O   1 1 69.0000
       71  O                     15.4673    7.5268   14.0687 O   1 1 70.0000
       72  O                     15.6927    7.7712   13.6698 O   1 1 71.0000
       73  O                     16.0975    8.0645   14.2460 O   1 1 72.0000
       74  O                     16.6055    7.7475   14.5526 O   1 1 73.0000
       75  O                     16.1633    7.4671   14.3763 O   1 1 74.0000
       76  O                     15.8644    6.9719   14.4083 O   1 1 75.0000
       77  O                     16.5025    6.7314   14.1867 O   1 1 76.0000
       78  O                     17.3080    6.2855   14.4140 O   1 1 77.0000
       79  O                     17.7524    6.2781   14.0496 O   1 1 78.0000
       80  O                     18.1516    7.0093   13.7023 O   1 1 79.0000
       81  O                     17.2507    6.9156   13.8696 O   1 1 80.0000
       82  O                     17.5774    7.0243   13.3048 O   1 1 81.0000
       83  O                     16.8995    7.2083   13.0734 O   1 1 82.0000
       84  O                     17.7354    7.7353   13.1446 O   1 1 83.0000
       85  O                     17.7470    7.1811   13.6218 O   1 1 84.0000
       86  O                     17.0939    7.2924   13.7463 O   1 1 85.0000
       87  O                     17.0297    7.2516   14.7423 O   1 1 86.0000
       88  O                     17.7784    7.5519   14.1920 O   1 1 87.0000
       89  O                     17.7505    6.7445   14.4261 O   1 1 88.0000
       90  O                     17.9083    6.1984   13.8105 O   1 1 89.0000
       91  O                     17.2568    6.3594   13.5940 O   1 1 90.0000
       92  O                     16.6815    5.5694   13.6665 O   1 1 91.0000
       93  O                     16.3771    6.2430   13.9327 O   1 1 92.0000
       94  O                     16.3273    6.0720   13.4682 O   1 1 93.0000
       95  O                     16.5223    5.8020   14.1970 O   1 1 94.0000
       96  O                     16.8829    5.7725   13.4571 O   1 1 95.0000
       97  O                     16.2616    5.4379   13.4659 O   1 1 96.0000
       98  O                     16.0303    5.3517   13.8134 O   1 1 97.0000
       99  O                     15.4390    5.4292   13.2950 O   1 1 98.0000
      100  O                     15.9629    5.3627   12.8372 O   1 1 99.0000
      101  O                     16.4730    5.6399   12.9430 O   1 1 100.0000
      102  O                     16.7275    6.4502   13.0448 O   1 1 101.0000
      103  O                     17.1001    6.0711   12.8795 O   1 1 102.0000
      104  O                     17.3832    5.9679   13.5484 O   1 1 103.0000
      105  O                     16.9378    6.5023   13.9686 O   1 1 104.0000
      106  O                     17.2061    6.3088   13.2831 O   1 1 105.0000
      107  O                     16.3288    6.5640   13.7507 O   1 1 106.0000
      108  O                     15.8092    6.7241   14.2485 O   1 1 107.0000
      109  O                     16.0623    6.1798   14.3624 O   1 1 108.0000
      110  O                     16.4653    5.5168   14.4901 O   1 1 109.0000
      111  O                     16.9864    5.3009   14.1677 O   1 1 110.0000
      112  O                     17.0562    5.2259   13.4272 O   1 1 111.0000
      113  O                     16.8072    5.1770   12.7563 O   1 1 112.0000
      114  O                     16.7195    4.4771   12.8118 O   1 1 113.0000
      115  O                     16.2562    4.9009   13.1569 O   1 1 114.0000
      116  O                     15.5820    4.8940   13.5273 O   1 1 115.0000
      117  O                     16.1686    4.8617   13.9246 O   1 1 116.0000
      118  O                     16.8373    5.2672   14.3186 O   1 1 117.0000
      119  O                     17.5394    5.8500   14.4196 O   1 1 118.0000
      120  O                     17.6111    6.0532   15.0336 O   1 1 119.0000
      121  O                     17.0126    5.9426   14.9461 O   1 1 120.0000
      122  O                     17.0499    6.6813   14.8467 O   1 1 121.0000
      123  O                     16.4308    6.9198   15.1292 O   1 1 122.0000
      124  O                     16.3428    6.5163   15.6721 O   1 1 123.0000
      125  O                     15.9482    5.9051   15.7734 O   1 1 124.0000
      126  O                     15.9918    6.5018   15.8852 O   1 1 125.0000
      127  O                     15.9982    7.2492   15.7088 O   1 1 126.0000
      128  O                     15.7914    7.0570   16.3451 O   1 1 127.0000
      129  O                     15.8011    7.4077   16.8137 O   1 1 128.0000
      130  O                     16.2750    7.0482   16.9795 O   1 1 129.0000
      131  O                     17.0073    7.1889   16.8244 O   1 1 130.0000
      132  O                     16.4610    7.0052   16.4531 O   1 1 131.0000
      133  O                     15.9853    6.9255   15.7195 O   1 1 132.0000
      134  O                     15.3977    7.0227   16.0916 O   1 1 133.0000
      135  O                     15.4765    6.5330   16.5857 O   1 1 134.0000
      136  O                     16.2610    6.1677   16.7059 O   1 1 135.0000
      137  O                     16.6884    5.7971   16.3219 O   1 1 136.0000
      138  O                     16.7730    6.3904   16.7562 O   1 1 137.0000
      139  O                     16.6117    6.3554   16.1089 O   1 1 138.0000
      140  O                     16.7940    6.6298   15.3549 O   1 1 139.0000
      141  O                     16.2745    6.5870   14.7873 O   1 1 140.0000
      142  O                     15.8296    6.4019   15.1033 O   1 1 141.0000
      143  O                     15.2793    6.1363   15.4787 O   1 1 142.0000
      144  O                     15.6649    6.3175   16.0552 O   1 1 143.0000
      145  O                     15.3226    5.7799   16.1526 O   1 1 144.0000
      146  O                     15.7999    5.2553   16.1299 O   1 1 145.0000
      147  O                     16.7180    4.6449   16.9045 O   1 1 146.0000
      148  O                     17.0703    4.2059   16.0558 O   1 1 147.0000
      149  O                     16.8348    4.9769   16.4000 O   1 1 148.0000
      150  O                     17.1992    4.1614   16.8613 O   1 1 149.0000
      151  O                     17.4694    4.3085   16.1973 O   1 1 150.0000
      152  O                     17.2514    5.1927   16.5317 O   1 1 151.0000
      153  O                     16.7936    5.5446   15.7741 O   1 1 152.0000
      154  O                     16.5543    4.4295   15.6151 O   1 1 153.0000
      155  O                     17.1708    4.3594   15.6187 O   1 1 154.0000
      156  O                     16.6009    5.3050   16.0251 O   1 1 155.0000
      157  O                     17.2941    5.8063   15.8261 O   1 1 156.0000
      158  O                     16.9759    5.7811   15.3025 O   1 1 157.0000
      159  O                     17.8823    5.6201   15.3318 O   1 1 158.0000
      160  O                     17.7218    5.5154   15.7807 O   1 1 159.0000
      161  O                     17.7548    4.9742   15.9358 O   1 1 160.0000
      162  O                     17.3846    5.4413   15.7376 O   1 1 161.0000
      163  O                     17.0215    5.0822   15.9490 O   1 1 162.0000
      164  O                     16.7779    4.6742   15.3751 O   1 1 163.0000
      165  O                     16.3394    4.9258   15.6895 O   1 1 164.0000
      166  O                     16.2152    5.5563   15.3469 O   1 1 165.0000
      167  O                     15.9261    5.0973   15.2074 O   1 1 166.0000
      168  O                     16.3706    4.8309   15.1135 O   1 1 167.0000
      169  O                     16.9702    4.8700   15.3191 O   1 1 168.0000
      170  O                     17.4973    4.8869   15.1787 O   1 1 169.0000
      171  O                     17.2667    5.3113   15.1534 O   1 1 170.0000
      172  O                     17.4221    5.1484   15.9855 O   1 1 171.0000
      173  O                     17.5057    4.7973   15.6221 O   1 1 172.0000
      174  O                     18.0720    5.0723   15.2095 O   1 1 173.0000
      175  O                     18.1420    4.6758   14.7207 O   1 1 174.0000
      176  O                     17.9190    4.2011   15.4319 O   1 1 175.0000
      177  O                     17.4554    3.5186   16.1619 O   1 1 176.0000
      178  O                     17.3001    3.8346   15.4620 O   1 1 177.0000
      179  O                     17.5849    4.4810   16.3851 O   1 1 178.0000
      180  O                     18.2017    4.7517   16.7903 O   1 1 179.0000
      181  O                     17.8466    5.4049   17.1306 O   1 1 180.0000
      182  O                     17.1827    5.8813   16.5274 O   1 1 181.0000
      183  O                     16.6880    6.2310   15.7691 O   1 1 182.0000
      184  O                     16.6041    6.1809   14.8733 O   1 1 183.0000
      185  O                     16.2667    6.1688   15.1652 O   1 1 184.0000
      186  O                     16.1862    5.5069   14.9094 O   1 1 185.0000
      187  O                     16.4391    4.8569   14.4953 O   1 1 186.0000
      188  O                     16.8843    4.5077   14.4110 O   1 1 187.0000
      189  O                     17.5681    4.4765   14.1321 O   1 1 188.0000
      190  O                     17.6488    4.9867   14.3230 O   1 1 189.0000
      191  O                     17.4686    5.2915   14.8281 O   1 1 190.0000
      192  O                     17.2861    4.6715   14.5963 O   1 1 191.0000
      193  O                     16.8085    4.0556   14.9244 O   1 1 192.0000
      194  O                     16.1527    3.6264   14.6284 O   1 1 193.0000
      195  O                     16.3533    3.3004   14.7575 O   1 1 194.0000
      196  O                     15.9018    2.6996   14.4753 O   1 1 195.0000
      197  O                     15.7481    3.3022   14.2942 O   1 1 196.0000
      198  O                     15.2775    3.2832   13.9920 O   1 1 197.0000
      199  O                     16.2367    4.0547   13.7589 O   1 1 198.0000
      200  O                     17.0430    4.6478   13.8906 O   1 1 199.0000
      201  O                     17.8428    4.5411   14.3135 O   1 1 200.0000
      202  O                     18.2696    4.3251   14.4985 O   1 1 201.0000
      203  O                     18.7299    4.5112   15.0288 O   1 1 202.0000
      204  O                     18.4926    3.8955   14.8142 O   1 1 203.0000
      205  O                     19.3896    3.6215   14.8494 O   1 1 204.0000
      206  O                     19.3685    3.9589   14.7940 O   1 1 205.0000
      207  O                     18.5521    3.6729   15.2070 O   1 1 206.0000
      208  O                     18.2123    3.5391   15.1631 O   1 1 207.0000
      209  O                     18.1361    3.4636   14.4475 O   1 1 208.0000
      210  O                     17.5496    3.0353   14.6905 O   1 1 209.0000
      211  O                     17.9149    2.7838   14.6682 O   1 1 210.0000
      212  O                     17.8249    2.4160   15.2349 O   1 1 211.0000
      213  O                     17.8601    2.8150   15.5322 O   1 1 212.0000
      214  O                     17.2508    2.7304   15.4191 O   1 1 213.0000
      215  O                     16.7186    2.8474   15.0086 O   1 1 214.0000
      216  O                     17.3110    3.3293   15.2075 O   1 1 215.0000
      217  O                     18.0754    3.2274   15.2657 O   1 1 216.0000
      218  O                     17.7894    2.4738   15.5488 O   1 1 217.0000
      219  O                     17.3218    2.2161   16.0066 O   1 1 218.0000
      220  O                     17.0857    2.2384   15.0525 O   1 1 219.0000
      221  O                     17.0145    2.6022   15.7314 O   1 1 220.0000
      222  O                     17.3434    1.9515   15.3599 O   1 1 221.0000
      223  O                     16.7835    2.1938   14.7643 O   1 1 222.0000
      224  O                     17.3203    2.1059   14.8251 O   1 1 223.0000
      225  O                     16.6198    1.8039   15.1951 O   1 1 224.0000
      226  O                     16.3950    2.5059   14.9486 O   1 1 225.0000
      227  O                     16.5084    3.5312   15.5668 O   1 1 226.0000
      228  O                     17.0981    2.8199   14.9409 O   1 1 227.0000
      229  O                     16.8034    2.5689   14.3345 O   1 1 228.0000
      230  O                     17.0233    2.8298   13.7970 O   1 1 229.0000
      231  O                     16.4586    2.8586   13.7259 O   1 1 230.0000
      232  O                     16.4463    2.6328   14.3651 O   1 1 231.0000
      233  O                     16.2937    3.1262   14.1733 O   1 1 232.0000
      234  O                     16.8392    3.4322   15.1265 O   1 1 233.0000
      235  O                     16.7361    3.1510   14.5838 O   1 1 234.0000
      236  O                     17.0268    3.3278   14.1611 O   1 1 235.0000
      237  O                     17.3282    4.0271   13.8841 O   1 1 236.0000
      238  O                     16.8080    4.2259   13.5248 O   1 1 237.0000
      239  O                     16.5952    3.5360   13.2513 O   1 1 238.0000
      240  O                     17.2317    3.4317   13.5655 O   1 1 239.0000
      241  O                     16.5024    3.6391   13.7849 O   1 1 240.0000
      242  O                     17.0763    3.4853   14.3345 O   1 1 241.0000
      243  O                     17.7112    3.7780   14.1049 O   1 1 242.0000
      244  O                     17.6186    3.2595   14.4969 O   1 1 243.0000
      245  O                     17.1055    3.8510   14.3439 O   1 1 244.0000
      246  O                     17.6656    3.9298   14.5693 O   1 1 245.0000
      247  O                     17.9632    3.5478   14.8502 O   1 1 246.0000
      248  O                     17.7590    3.9961   14.9607 O   1 1 247.0000
      249  O                     16.4609    3.8951   15.2501 O   1 1 248.0000
      250  O                     16.2209    4.2903   14.6051 O   1 1 249.0000
      251  O                     16.8870    4.5274   14.8823 O   1 1 250.0000
      252  O                     17.2693    3.9646   15.0670 O   1 1 251.0000
      253  O                     16.9603    3.7764   15.7288 O   1 1 252.0000
      254  O                     17.8175    4.0141   15.8048 O   1 1 253.0000
      255  O                     18.0924    3.7045   16.3251 O   1 1 254.0000
      256  O                     18.5023    4.1347   16.0554 O   1 1 255.0000
      257  O                     18.2005    3.7959   15.7702 O   1 1 256.0000
      258  O                     17.4021    3.7942   15.7163 O   1 1 257.0000
      259  O                     17.5801    3.8482   16.5860 O   1 1 258.0000
      260  O                     17.4437    3.4096   16.0399 O   1 1 259.0000
      261  O                     17.2176    3.1924   15.6506 O   1 1 260.0000
      262  O                     17.0332    3.3517   16.3570 O   1 1 261.0000
      263  O                     16.5557    2.9047   16.0775 O   1 1 262.0000
      264  O                     16.6991    3.1855   15.3695 O   1 1 263.0000
      265  O                     15.8256    3.2933   15.9597 O   1 1 264.0000
      266  O                     15.9380    3.7752   15.2395 O   1 1 265.0000
      267  O                     16.2175    4.1655   14.2977 O   1 1 266.0000
      268  O                     15.5848    4.4776   14.0428 O   1 1 267.0000
      269  O                     14.8116    4.5293   14.2684 O   1 1 268.0000
      270  O                     14.6627    4.9492   14.9347 O   1 1 269.0000
      271  O                     14.3313    4.6252   15.4753 O   1 1 270.0000
      272  O                     14.7383    4.7699   15.2447 O   1 1 271.0000
      273  O                     15.1137    5.2888   15.6494 O   1 1 272.0000
      274  O                     14.7227    5.6315   15.1624 O   1 1 273.0000
      275  O                     14.8065    5.3356   14.4899 O   1 1 274.0000
      276  O                     15.4039    5.7951   15.0078 O   1 1 275.0000
      277  O                     15.5119    5.1846   14.6999 O   1 1 276.0000
      278  O                     15.1474    5.0623   14.4874 O   1 1 277.0000
      279  O                     15.2490    4.6044   14.3807 O   1 1 278.0000
      280  O                     15.3004    4.6940   14.9889 O   1 1 279.0000
      281  O                     15.7282    4.3437   15.0622 O   1 1 280.0000
      282  O                     15.1117    4.2638   15.6299 O   1 1 281.0000
      283  O                     15.2382    4.0722   15.1738 O   1 1 282.0000
      284  O                     15.4621    3.5588   15.3489 O   1 1 283.0000
      285  O                     15.2731    3.6424   15.7199 O   1 1 284.0000
      286  O                     15.0318    4.2542   15.1331 O   1 1 285.0000
      287  O                     14.7133    3.9891   15.3546 O   1 1 286.0000
      288  O                     15.0214    3.7295   14.8201 O   1 1 287.0000
      289  O                     15.5427    3.8617   14.3578 O   1 1 288.0000
      290  O                     14.9023    4.1516   14.4762 O   1 1 289.0000
      291  O                     14.6062    3.4971   14.7826 O   1 1 290.0000
      292  O                     14.6598    4.0401   14.8176 O   1 1 291.0000
      293  O                     15.1962    3.5645   15.0132 O   1 1 292.0000
      294  O                     15.4983    3.7425   14.8885 O   1 1 293.0000
      295  O                     14.8174    3.3352   14.8917 O   1 1 294.0000
      296  O                     14.9601    3.5658   14.4461 O   1 1 295.0000
      297  O                     14.1478    3.4630   14.7655 O   1 1 296.0000
      298  O                     14.3401    3.5718   15.1977 O   1 1 297.0000
      299  O                     14.7618    3.3462   15.5868 O   1 1 298.0000
      300  O                     14.5467    4.0165   15.6758 O   1 1 299.0000
      301  O                     13.9677    3.8924   15.5769 O   1 1 300.0000
      302  O                     14.0649    3.4529   15.4294 O   1 1 301.0000
      303  O                     14.2899    3.4444   15.8888 O   1 1 302.0000
      304  O                     14.2639    3.3688   16.2103 O   1 1 303.0000
      305  O                     14.8510    2.8750   16.2581 O   1 1 304.0000
      306  O                     14.6826    3.2508   16.1867 O   1 1 305.0000
      307  O                     14.2449    2.6867   16.4884 O   1 1 306.0000
      308  O                     13.6712    2.0873   16.4117 O   1 1 307.0000
      309  O                     13.8497    2.3837   15.9779 O   1 1 308.0000
      310  O                     13.7861    2.7566   16.2991 O   1 1 309.0000
      311  O                     14.1946    2.3832   16.2504 O   1 1 310.0000
      312  O                     14.6488    2.0130   16.5146 O   1 1 311.0000
      313  O                     14.4805    1.8973   15.7272 O   1 1 312.0000
      314  O                     14.5452    2.8358   15.5964 O   1 1 313.0000
      315  O                     14.6971    2.1011   15.5303 O   1 1 314.0000
      316  O                     14.4331    2.2885   15.6277 O   1 1 315.0000
      317  O                     14.6722    2.0893   16.0264 O   1 1 316.0000
      318  O                     13.9694    2.0023   15.5402 O   1 1 317.0000
      319  O                     14.0856    2.7736   15.6451 O   1 1 318.0000
      320  O                     14.3993    2.3084   14.8151 O   1 1 319.0000
      321  O                     14.9344    2.3614   15.3101 O   1 1 320.0000
      322  O                     15.0134    2.6440   14.7372 O   1 1 321.0000
      323  O                     15.3913    3.0137   15.0572 O   1 1 322.0000
      324  O                     15.5952    2.9234   15.2248 O   1 1 323.0000
      325  O                     15.6017    3.0173   15.6827 O   1 1 324.0000
      326  O                     15.2643    2.9601   15.7908 O   1 1 325.0000
      327  O                     15.3244    2.6331   15.3022 O   1 1 326.0000
      328  O                     15.1965    2.1173   14.7518 O   1 1 327.0000
      329  O                     15.6531    2.4304   14.9014 O   1 1 328.0000
      330  O                     15.5762    2.1409   15.3777 O   1 1 329.0000
      331  O                     15.4323    1.8684   15.4330 O   1 1 330.0000
      332  O                     16.0944    2.5661   15.2651 O   1 1 331.0000
      333  O                     16.3082    2.3198   15.7177 O   1 1 332.0000
      334  O                     16.2047    2.9635   15.7724 O   1 1 333.0000
      335  O                     16.9667    2.7803   16.3890 O   1 1 334.0000
      336  O                     16.6037    2.6078   15.7382 O   1 1 335.0000
      337  O                     16.5185    2.4876   16.3855 O   1 1 336.0000
      338  O                     16.1627    2.0572   16.8127 O   1 1 337.0000
      339  O                     16.1618    1.6279   16.3029 O   1 1 338.0000
      340  O                     16.5849    1.9978   16.6211 O   1 1 339.0000
      341  O                     16.6578    2.0283   16.1843 O   1 1 340.0000
      342  O                     16.0326    2.0253   16.0927 O   1 1 341.0000
      343  O                     16.1166    2.1588   15.5864 O   1 1 342.0000
      344  O                     15.6506    2.3971   16.1046 O   1 1 343.0000
      345  O                     15.3849    2.0081   16.7218 O   1 1 344.0000
      346  O                     14.9867    2.8428   16.7782 O   1 1 345.0000
      347  O                     15.0049    2.7034   17.1541 O   1 1 346.0000
      348  O                     15.2433    2.6526   16.5285 O   1 1 347.0000
      349  O                     15.4023    2.0496   16.1047 O   1 1 348.0000
      350  O                     15.8131    2.0030   16.6428 O   1 1 349.0000
      351  O                     15.3568    1.9291   16.3756 O   1 1 350.0000
      352  O                     14.9815    2.2811   16.1179 O   1 1 351.0000
      353  O                     15.7559    2.6436   16.1399 O   1 1 352.0000
      354  O                     16.0175    2.2011   17.1044 O   1 1 353.0000
      355  O                     16.4204    2.4806   16.8795 O   1 1 354.0000
      356  O                     16.0073    2.6794   16.5405 O   1 1 355.0000
      357  O                     15.7185    2.6028   17.0772 O   1 1 356.0000
      358  O                     15.5273    3.3478   16.5238 O   1 1 357.0000
      359  O                     15.5843    2.9443   17.4104 O   1 1 358.0000
      360  O                     15.6590    3.0125   16.7620 O   1 1 359.0000
      361  O                     16.4385    3.3342   17.6114 O   1 1 360.0000
      362  O                     17.1807    3.8101   17.4690 O   1 1 361.0000
      363  O                     16.4272    4.3044   17.7104 O   1 1 362.0000
      364  O                     15.9394    4.4312   18.1916 O   1 1 363.0000
      365  O                     15.5273    4.6424   17.8566 O   1 1 364.0000
      366  O                     15.0742    4.6798   17.5447 O   1 1 365.0000
      367  O                     15.4057    4.2368   16.5939 O   1 1 366.0000
      368  O                     15.8237    4.1845   16.2001 O   1 1 367.0000
      369  O                     15.9828    4.4591   15.7063 O   1 1 368.0000
      370  O                     15.4965    4.8393   15.8067 O   1 1 369.0000
      371  O                     15.7524    4.8329   15.3330 O   1 1 370.0000
      372  O                     15.6956    3.8766   15.8014 O   1 1 371.0000
      373  O                     16.3031    3.6834   16.5131 O   1 1 372.0000
      374  O                     15.8788    4.2638   16.5252 O   1 1 373.0000
      375  O                     15.7084    4.7968   16.4260 O   1 1 374.0000
      376  O                     16.1426    4.4730   16.4864 O   1 1 375.0000
      377  O                     16.2299    4.6527   16.8938 O   1 1 376.0000
      378  O                     16.2020    5.0663   17.2952 O   1 1 377.0000
      379  O                     15.6964    5.0984   16.7570 O   1 1 378.0000
      380  O                     16.1453    5.5070   16.6419 O   1 1 379.0000
      381  O                     15.4716    5.0133   16.9484 O   1 1 380.0000
      382  O                     15.9982    4.7636   17.3454 O   1 1 381.0000
      383  O                     15.3628    4.3547   16.6884 O   1 1 382.0000
      384  O                     14.8675    4.3751   16.1347 O   1 1 383.0000
      385  O                     14.7497    4.8438   15.8026 O   1 1 384.0000
      386  O                     14.3518    4.7498   15.9981 O   1 1 385.0000
      387  O                     14.2630    4.2749   16.1936 O   1 1 386.0000
      388  O                     14.7933    4.2284   16.4752 O   1 1 387.0000
      389  O                     14.6527    3.6354   16.7431 O   1 1 388.0000
      390  O                     15.0725    3.7346   16.3478 O   1 1 389.0000
      391  O                     14.3209    4.1961   16.4517 O   1 1 390.0000
      392  O                     14.3086    4.6479   16.7663 O   1 1 391.0000
      393  O                     14.9223    5.1202   16.6645 O   1 1 392.0000
      394  O                     15.0686    4.6749   16.4224 O   1 1 393.0000
      395  O                     15.5204    4.5105   15.8454 O   1 1 394.0000
      396  O                     14.9572    4.4855   16.8688 O   1 1 395.0000
      397  O                     15.4550    4.6158   17.1588 O   1 1 396.0000
      398  O                     15.8425    4.0959   17.5937 O   1 1 397.0000
      399  O                     15.3475    4.0327   17.0196 O   1 1 398.0000
      400  O                     15.5117    4.4809   17.2658 O   1 1 399.0000
      401  O                     14.6033    4.2309   17.3086 O   1 1 400.0000
      402  O                     15.0846    3.7359   17.6534 O   1 1 401.0000
      403  O                     14.9865    3.6539   16.9849 O   1 1 402.0000
      404  O                     15.3237    3.8685   17.4915 O   1 1 403.0000
      405  O                     15.4252    3.7116   16.9618 O   1 1 404.0000
      406  O                     14.5735    3.5373   17.3546 O   1 1 405.0000
      407  O                     15.3825    3.3082   17.1741 O   1 1 406.0000
      408  O                     15.8794    3.7170   17.2301 O   1 1 407.0000
      409  O                     16.6029    3.5823   17.5022 O   1 1 408.0000
      410  O                     16.3800    2.9658   17.1593 O   1 1 409.0000
      411  O                     15.9542    3.6396   16.8637 O   1 1 410.0000
      412  O                     16.4423    3.6552   16.0239 O   1 1 411.0000
      413  O                     16.4763    3.2883   16.5486 O   1 1 412.0000
      414  O                     17.0446    3.2500   16.8477 O   1 1 413.0000
      415  O                     16.3469    3.2012   16.9945 O   1 1 414.0000
      416  O                     16.7138    3.5782   16.7060 O   1 1 415.0000
      417  O                     16.1464    3.3692   16.4253 O   1 1 416.0000
      418  O                     15.2355    3.6745   16.3327 O   1 1 417.0000
      419  O                     16.2479    3.9014   17.1388 O   1 1 418.0000
      420  O                     16.6892    4.0071   16.6828 O   1 1 419.0000
      421  O                     16.2565    4.2566   16.7275 O   1 1 420.0000
      422  O                     16.0931    4.1929   17.4941 O   1 1 421.0000
      423  O                     16.8975    4.4409   17.3645 O   1 1 422.0000
      424  O                     16.8698    3.8571   17.3329 O   1 1 423.0000
      425  O                     17.0349    4.7803   17.4274 O   1 1 424.0000
      426  O                     16.8608    5.1707   17.6964 O   1 1 425.0000
      427  O                     17.2867    4.8344   18.1384 O   1 1 426.0000
      428  O                     16.9068    4.4841   17.8347 O   1 1 427.0000
      429  O                     16.6113    4.7000   18.3754 O   1 1 428.0000
      430  O                     16.5381    5.0648   18.1147 O   1 1 429.0000
      431  O                     17.5629    4.9914   18.2064 O   1 1 430.0000
      432  O                     17.2173    5.5401   18.5884 O   1 1 431.0000
      433  O                     16.8046    5.5157   18.2535 O   1 1 432.0000
      434  O                     16.1072    5.8388   17.5901 O   1 1 433.0000
      435  O                     15.7927    5.7235   16.7553 O   1 1 434.0000
      436  O                     16.2397    5.1295   16.9101 O   1 1 435.0000
      437  O                     15.8779    5.0614   17.8183 O   1 1 436.0000
      438  O                     15.5277    5.3909   17.4506 O   1 1 437.0000
      439  O                     16.3312    5.8907   17.1096 O   1 1 438.0000
      440  O                     16.8260    5.7554   17.6118 O   1 1 439.0000
      441  O                     17.6716    5.2523   17.7289 O   1 1 440.0000
      442  O                     17.8348    4.5856   17.3415 O   1 1 441.0000
      443  O                     18.1291    4.9447   16.3109 O   1 1 442.0000
      444  O                     17.6786    5.3391   16.7309 O   1 1 443.0000
      445  O                     17.0455    5.4937   16.8786 O   1 1 444.0000
      446  O                     17.0573    5.7147   17.4076 O   1 1 445.0000
      447  O                     17.3246    5.2165   16.9738 O   1 1 446.0000
      448  O                     17.0876    5.0002   17.0920 O   1 1 447.0000
      449  O                     16.5850    5.3119   16.9338 O   1 1 448.0000
      450  O                     16.2154    5.2802   16.1035 O   1 1 449.0000
      451  O                     16.5002    4.5816   16.0846 O   1 1 450.0000
      452  O                     16.9843    4.7341   16.3333 O   1 1 451.0000
      453  O                     16.4053    3.9915   15.8260 O   1 1 452.0000
      454  O                     17.0811    4.6285   16.9148 O   1 1 453.0000
      455  O                     17.2172    3.5891   17.1538 O   1 1 454.0000
      456  O                     17.1098    3.0582   17.5095 O   1 1 455.0000
      457  O                     17.6602    2.9115   17.7476 O   1 1 456.0000
      458  O                     17.1371    2.6161   17.4570 O   1 1 457.0000
      459  O                     16.5391    2.5330   17.6123 O   1 1 458.0000
      460  O                     17.1756    2.3528   18.2329 O   1 1 459.0000
      461  O                     17.4766    2.8910   17.6033 O   1 1 460.0000
      462  O                     17.4675    2.0702   17.9128 O   1 1 461.0000
      463  O                     17.2095    2.3225   17.0656 O   1 1 462.0000
      464  O                     16.8791    1.7789   17.1835 O   1 1 463.0000
      465  O                     17.2281    1.5708   17.5404 O   1 1 464.0000
      466  O                     17.9945    1.9475   17.6638 O   1 1 465.0000
      467  O                     18.5077    1.4877   17.0228 O   1 1 466.0000
      468  O                     17.7805    1.1330   17.4753 O   1 1 467.0000
      469  O                     17.6380    1.7748   17.0996 O   1 1 468.0000
      470  O                     17.4204    1.7899   16.5238 O   1 1 469.0000
      471  O                     17.6562    2.1934   17.1891 O   1 1 470.0000
      472  O                     17.8482    2.1013   18.0089 O   1 1 471.0000
      473  O                     17.2186    1.8395   18.3708 O   1 1 472.0000
      474  O                     16.8890    1.8429   17.8175 O   1 1 473.0000
      475  O                     17.1824    1.4891   17.9893 O   1 1 474.0000
      476  O                     16.6392    1.6825   18.4260 O   1 1 475.0000
      477  O                     16.6550    2.3930   18.4574 O   1 1 476.0000
      478  O                     16.2144    2.2141   18.3529 O   1 1 477.0000
      479  O                     16.0083    2.5435   17.8542 O   1 1 478.0000
      480  O                     16.5924    2.6395   17.9916 O   1 1 479.0000
      481  O                     16.3588    2.9154   18.7614 O   1 1 480.0000
      482  O                     15.7547    3.1742   18.6729 O   1 1 481.0000
      483  O                     15.6899    3.6155   19.4012 O   1 1 482.0000
      484  O                     16.4245    3.5090   19.2511 O   1 1 483.0000
      485  O                     15.8721    3.2816   19.8392 O   1 1 484.0000
      486  O                     15.8597    3.1789   19.2616 O   1 1 485.0000
      487  O                     15.8025    3.6761   18.4253 O   1 1 486.0000
      488  O                     15.1976    3.4559   18.5317 O   1 1 487.0000
      489  O                     15.4838    3.9924   18.9260 O   1 1 488.0000
      490  O                     16.1973    3.8182   18.6439 O   1 1 489.0000
      491  O                     15.8880    3.4065   18.2399 O   1 1 490.0000
      492  O                     16.3668    3.1529   18.6260 O   1 1 491.0000
      493  O                     16.3920    3.5771   18.0616 O   1 1 492.0000
      494  O                     16.6327    3.1268   18.0662 O   1 1 493.0000
      495  O                     16.9938    3.5495   18.4101 O   1 1 494.0000
      496  O                     17.0956    2.6900   18.3344 O   1 1 495.0000
      497  O                     16.8704    3.1460   18.9237 O   1 1 496.0000
      498  O                     16.4224    4.2038   18.8950 O   1 1 497.0000
      499  O                     16.6224    4.0234   18.7027 O   1 1 498.0000
      500  O                     17.2265    3.5609   19.0090 O   1 1 499.0000
      501  O                     17.7333    2.7696   18.7897 O   1 1 500.0000
      502  O                     17.5847    3.1808   18.3298 O   1 1 501.0000
      503  O                     17.1764    3.4116   18.0583 O   1 1 502.0000
      504  O                     17.2633    3.5792   18.6989 O   1 1 503.0000
      505  O                     17.9066    3.8183   18.6832 O   1 1 504.0000
      506  O                     17.6960    4.4543   18.4527 O   1 1 505.0000
      507  O                     17.4498    4.3647   18.9222 O   1 1 506.0000
      508  O                     16.8963    3.9680   18.3242 O   1 1 507.0000
      509  O                     17.2830    3.9844   18.7783 O   1 1 508.0000
      510  O                     16.9656    4.3679   19.2621 O   1 1 509.0000
      511  O                     16.9782    3.9490   19.3095 O   1 1 510.0000
      512  O                     17.5017    3.7597   19.3006 O   1 1 511.0000
      513  O                     17.2231    4.3486   19.4909 O   1 1 512.0000
      514  O                     16.5738    3.5091   19.5938 O   1 1 513.0000
      515  O                     17.3357    3.0070   19.3920 O   1 1 514.0000
      516  O                     17.1145    2.8141   18.9265 O   1 1 515.0000
      517  O                     16.6539    2.9465   19.4504 O   1 1 516.0000
      518  O                     17.0965    3.3531   19.5160 O   1 1 517.0000
      519  O                     17.2783    3.9985   19.8812 O   1 1 518.0000
      520  O                     17.7321    3.5432   19.9295 O   1 1 519.0000
      521  O                     18.4293    3.4039   20.2223 O   1 1 520.0000
      522  O                     18.0543    3.4072   19.9269 O   1 1 521.0000
      523  O                     17.7595    3.1591   19.0760 O   1 1 522.0000
      524  O                     18.1128    2.6981   19.0585 O   1 1 523.0000
      525  O                     18.5446    3.2356   19.3366 O   1 1 524.0000
      526  O                     17.9504    3.4092   19.0032 O   1 1 525.0000
      527  O                     17.9853    3.0801   18.4591 O   1 1 526.0000
      528  O                     18.5122    3.2128   17.5347 O   1 1 527.0000
      529  O                     17.7660    4.0053   18.2758 O   1 1 528.0000
      530  O                     18.1785    4.3912   18.9693 O   1 1 529.0000
      531  O                     18.4111    4.1183   19.7450 O   1 1 530.0000
      532  O                     18.8491    3.5688   19.9218 O   1 1 531.0000
      533  O                     18.0843    4.0466   19.3487 O   1 1 532.0000
      534  O                     18.3546    3.6489   18.9676 O   1 1 533.0000
      535  O                     18.4539    4.3992   19.3150 O   1 1 534.0000
      536  O                     18.9029    3.9278   19.5179 O   1 1 535.0000
      537  O                     18.2845    3.4970   19.5435 O   1 1 536.0000
      538  O                     17.7020    2.9144   19.6097 O   1 1 537.0000
      539  O                     17.4575    2.6049   20.0724 O   1 1 538.0000
      540  O                     17.7685    2.0182   20.2318 O   1 1 539.0000
      541  O                     17.3262    1.8773   19.6711 O   1 1 540.0000
      542  O                     17.0999    2.1175   19.2881 O   1 1 541.0000
      543  O                     16.4493    2.5484   19.2101 O   1 1 542.0000
      544  O                     16.5320    2.6232   19.8208 O   1 1 543.0000
      545  O                     16.9560    2.3490   19.7535 O   1 1 544.0000
      546  O                     17.6944    2.2105   19.5490 O   1 1 545.0000
      547  O                     17.8746    1.8077   19.1020 O   1 1 546.0000
      548  O                     18.2074    1.8712   19.5476 O   1 1 547.0000
      549  O                     18.1253    2.5269   19.7296 O   1 1 548.0000
      550  O                     19.0989    2.5542   19.6228 O   1 1 549.0000
      551  O                     19.0112    2.9870   19.6664 O   1 1 550.0000
      552  O                     18.5886    2.5247   19.6704 O   1 1 551.0000
      553  O                     19.0852    1.8427   19.7703 O   1 1 552.0000
      554  O                     18.7926    1.3341   19.4417 O   1 1 553.0000
      555  O                     19.5318    1.0433   19.0005 O   1 1 554.0000
      556  O                     19.3475    1.3935   18.1938 O   1 1 555.0000
      557  O                     19.7561    2.4349   18.2088 O   1 1 556.0000
      558  O                     19.4147    2.3743   19.0854 O   1 1 557.0000
      559  O                     19.3342    1.9531   18.9617 O   1 1 558.0000
      560  O                     19.1838    2.2527   18.1874 O   1 1 559.0000
      561  O                     19.1049    1.6644   18.6498 O   1 1 560.0000
      562  O                     18.6826    1.7472   18.9180 O   1 1 561.0000
      563  O                     18.6878    2.1857   18.8625 O   1 1 562.0000
      564  O                     18.5505    2.7005   18.1219 O   1 1 563.0000
      565  O                     18.7960    1.9572   18.3355 O   1 1 564.0000
      566  O                     19.2807    2.8590   18.8080 O   1 1 565.0000
      567  O                     18.5848    2.2643   18.4284 O   1 1 566.0000
      568  O                     18.9291    2.7475   17.7258 O   1 1 567.0000
      569  O                     19.1063    2.2754   17.8854 O   1 1 568.0000
      570  O                     18.3165    2.2899   18.2587 O   1 1 569.0000
      571  O                     17.8780    1.8692   18.6458 O   1 1 570.0000
      572  O                     18.1997    1.3995   18.2724 O   1 1 571.0000
      573  O                     18.6988    1.6367   17.7822 O   1 1 572.0000
      574  O                     18.4393    1.5437   16.8418 O   1 1 573.0000
      575  O                     18.9077    1.4050   16.3408 O   1 1 574.0000
      576  O                     17.8825    1.5240   16.1970 O   1 1 575.0000
      577  O                     17.9405    2.1105   16.1503 O   1 1 576.0000
      578  O                     17.2928    2.6805   16.4727 O   1 1 577.0000
      579  O                     17.8509    2.8736   16.6594 O   1 1 578.0000
      580  O                     17.8166    2.7852   16.0671 O   1 1 579.0000
      581  O                     18.5307    2.8910   15.9105 O   1 1 580.0000
      582  O                     19.1468    3.0262   15.5526 O   1 1 581.0000
      583  O                     19.9110    3.7481   15.9916 O   1 1 582.0000
      584  O                     20.7504    4.3871   16.3834 O   1 1 583.0000
      585  O                     19.8355    4.3885   16.3905 O   1 1 584.0000
      586  O                     19.3455    4.0461   16.5377 O   1 1 585.0000
      587  O                     18.9022    3.5963   15.9943 O   1 1 586.0000
      588  O                     18.6277    4.4007   16.8432 O   1 1 587.0000
      589  O                     19.3552    4.7971   16.5921 O   1 1 588.0000
      590  O                     19.3512    4.5855   16.8998 O   1 1 589.0000
      591  O                     19.8818    4.4298   17.1011 O   1 1 590.0000
      592  O                     19.1529    4.4151   17.3789 O   1 1 591.0000
      593  O                     19.3262    3.8738   17.3271 O   1 1 592.0000
      594  O                     18.3773    4.0183   16.8355 O   1 1 593.0000
      595  O                     18.9817    4.1834   16.9308 O   1 1 594.0000
      596  O                     18.7043    3.7297   16.4397 O   1 1 595.0000
      597  O                     18.9245    3.5484   17.1899 O   1 1 596.0000
      598  O                     18.4776    3.9064   17.5495 O   1 1 597.0000
      599  O                     17.6961    3.9070   17.7097 O   1 1 598.0000
      600  O                     18.1041    3.4371   17.8307 O   1 1 599.0000
      601  O                     18.3217    3.7238   17.4565 O   1 1 600.0000
      602  O                     18.4417    4.2353   17.9459 O   1 1 601.0000
      603  O                     18.2650    3.6391   18.1753 O   1 1 602.0000
      604  O                     18.8277    4.2680   17.6792 O   1 1 603.0000
      605  O                     18.2510    4.2493   17.0439 O   1 1 604.0000
      606  O                     17.6764    4.1584   17.0256 O   1 1 605.0000
      607  O                     17.9526    3.5721   17.2918 O   1 1 606.0000
      608  O                     19.1017    3.8794   17.6950 O   1 1 607.0000
      609  O                     19.4802    3.3998   17.0374 O   1 1 608.0000
      610  O                     19.0614    3.3618   17.7127 O   1 1 609.0000
      611  O                     18.6968    3.4883   16.9054 O   1 1 610.0000
      612  O                     18.2978    3.2247   16.8864 O   1 1 611.0000
      613  O                     17.9555    2.7994   17.2943 O   1 1 612.0000
      614  O                     18.6376    2.3331   17.2600 O   1 1 613.0000
      615  O                     18.0794    2.9574   16.8794 O   1 1 614.0000
      616  O                     18.6571    2.7283   16.5677 O   1 1 615.0000
      617  O                     18.3015    2.2057   16.6618 O   1 1 616.0000
      618  O                     18.6215    2.6227   16.0288 O   1 1 617.0000
      619  O                     18.1772    3.3377   16.1722 O   1 1 618.0000
      620  O                     17.9497    2.5469   16.4756 O   1 1 619.0000
      621  O                     18.9002    2.5262   16.2484 O   1 1 620.0000
      622  O                     19.6004    3.6617   16.6630 O   1 1 621.0000
      623  O                     20.1301    3.9081   17.2269 O   1 1 622.0000
      624  O                     20.3463    4.5427   17.2336 O   1 1 623.0000
      625  O                     20.6905    5.2543   17.5415 O   1 1 624.0000
      626  O                     20.3300    5.0553   17.9469 O   1 1 625.0000
      627  O                     19.4771    5.0184   18.1458 O   1 1 626.0000
      628  O                     19.8667    4.4801   18.3024 O   1 1 627.0000
      629  O                     20.4947    4.7827   18.1605 O   1 1 628.0000
      630  O                     20.4744    4.6864   17.6483 O   1 1 629.0000
      631  O                     19.9185    4.7615   17.8463 O   1 1 630.0000
      632  O                     19.3234    4.3582   17.9605 O   1 1 631.0000
      633  O                     18.7673    3.6431   18.1893 O   1 1 632.0000
      634  O                     19.1288    4.2689   18.3584 O   1 1 633.0000
      635  O                     19.2034    4.7760   17.7305 O   1 1 634.0000
      636  O                     19.6740    4.1904   17.4446 O   1 1 635.0000
      637  O                     20.0569    3.7387   17.6524 O   1 1 636.0000
      638  O                     19.7530    3.8728   18.1447 O   1 1 637.0000
      639  O                     19.3333    3.1872   18.2828 O   1 1 638.0000
      640  O                     19.4093    3.5727   17.7205 O   1 1 639.0000
      641  O                     19.0699    3.0862   17.1645 O   1 1 640.0000
      642  O                     19.3266    2.4648   16.8653 O   1 1 641.0000
      643  O                     19.4189    2.7644   17.1851 O   1 1 642.0000
      644  O                     19.1156    2.1128   16.9654 O   1 1 643.0000
      645  O                     18.3225    2.1450   17.5883 O   1 1 644.0000
      646  O                     18.2108    2.8622   17.9178 O   1 1 645.0000
      647  O                     19.2097    3.0228   17.8519 O   1 1 646.0000
      648  O                     19.0874    2.5246   18.0713 O   1 1 647.0000
      649  O                     18.6976    3.0890   18.4440 O   1 1 648.0000
      650  O                     18.4509    2.8146   18.8740 O   1 1 649.0000
      651  O                     18.8842    2.9877   18.6637 O   1 1 650.0000
      652  O                     18.7709    3.9364   18.8402 O   1 1 651.0000
      653  O                     18.4785    3.5954   18.5984 O   1 1 652.0000
      654  O                     18.3862    4.1550   18.4328 O   1 1 653.0000
      655  O                     18.3172    4.9056   18.0876 O   1 1 654.0000
      656  O                     17.9475    4.5690   17.5139 O   1 1 655.0000
      657  O                     18.5478    4.9765   17.5978 O   1 1 656.0000
      658  O                     18.6918    4.5713   18.4100 O   1 1 657.0000
      659  O                     19.0143    4.8315   18.9109 O   1 1 658.0000
      660  O                     19.1563    4.1565   19.2950 O   1 1 659.0000
      661  O                     19.6055    3.4373   19.3024 O   1 1 660.0000
      662  O                     20.2759    2.9894   18.8485 O   1 1 661.0000
      663  O                     20.1552    3.7333   18.6294 O   1 1 662.0000
      664  O                     20.3330    3.4626   18.1051 O   1 1 663.0000
      665  O                     21.4100    3.0152   17.9737 O   1 1 664.0000
      666  O                     22.0608    2.6103   17.4061 O   1 1 665.0000
      667  O                     22.2221    2.7143   18.1263 O   1 1 666.0000
      668  O                     21.4615    2.4586   18.2950 O   1 1 667.0000
      669  O                     21.1653    2.7314   18.6962 O   1 1 668.0000
      670  O                     20.8867    2.4848   18.8164 O   1 1 669.0000
      671  O                     20.8150    3.3188   19.1834 O   1 1 670.0000
      672  O                     21.3448    3.5644   19.1026 O   1 1 671.0000
      673  O                     20.8113    3.7942   18.8787 O   1 1 672.0000
      674  O                     20.3291    3.1178   19.1230 O   1 1 673.0000
      675  O                     20.5974    3.5768   18.2913 O   1 1 674.0000
      676  O                     21.0921    3.4339   18.1255 O   1 1 675.0000
      677  O                     21.8814    3.5371   18.3962 O   1 1 676.0000
      678  O                     21.6516    4.0722   17.9799 O   1 1 677.0000
      679  O                     20.9136    3.6864   17.5343 O   1 1 678.0000
      680  O                     21.4405    3.8682   17.8976 O   1 1 679.0000
      681  O                     21.4336    3.9872   18.6783 O   1 1 680.0000
      682  O                     21.2386    3.6345   18.3673 O   1 1 681.0000
      683  O                     21.3156    4.0890   18.4345 O   1 1 682.0000
      684  O                     21.6275    4.6532   17.8700 O   1 1 683.0000
      685  O                     21.1527    4.5627   18.1050 O   1 1 684.0000
      686  O                     21.0239    4.7940   17.5647 O   1 1 685.0000
      687  O                     20.8313    3.9928   17.5201 O   1 1 686.0000
      688  O                     20.4316    4.2506   18.3971 O   1 1 687.0000
      689  O                     20.1103    4.2100   18.6486 O   1 1 688.0000
      690  O                     19.5091    3.8681   18.4695 O   1 1 689.0000
      691  O                     19.0996    3.6289   18.7371 O   1 1 690.0000
      692  O                     19.7552    3.9837   19.1693 O   1 1 691.0000
      693  O                     19.7338    3.5426   18.5267 O   1 1 692.0000
      694  O                     19.7325    2.5970   18.3564 O   1 1 693.0000
      695  O                     20.1915    2.9634   18.2585 O   1 1 694.0000
      696  O                     20.9237    2.6678   17.8527 O   1 1 695.0000
      697  O                     21.6015    2.5924   17.5770 O   1 1 696.0000
      698  O                     21.6857    2.1409   17.7481 O   1 1 697.0000
      699  O                     21.5290    1.8027   17.0971 O   1 1 698.0000
      700  O                     21.5184    1.8865   16.4927 O   1 1 699.0000
      701  O                     21.3368    1.4880   17.1996 O   1 1 700.0000
      702  O                     21.2344    1.6173   17.9422 O   1 1 701.0000
      703  O                     20.8572    2.1509   18.3144 O   1 1 702.0000
      704  O                     20.5836    2.0215   18.9863 O   1 1 703.0000
      705  O                     20.2660    2.2140   18.6238 O   1 1 704.0000
      706  O                     19.8793    1.7898   18.8035 O   1 1 705.0000
      707  O                     20.2757    1.4230   18.2267 O   1 1 706.0000
      708  O                     20.5167    1.7406   18.0016 O   1 1 707.0000
      709  O                     20.8043    1.1759   17.4703 O   1 1 708.0000
      710  O                     21.1352    1.1161   16.8625 O   1 1 709.0000
      711  O                     20.6334    1.6996   17.1612 O   1 1 710.0000
      712  O                     20.4260    2.0036   17.8779 O   1 1 711.0000
      713  O                     19.8633    2.1584   17.5058 O   1 1 712.0000
      714  O                     20.1084    1.4108   17.8156 O   1 1 713.0000
      715  O                     19.5876    1.8961   18.0052 O   1 1 714.0000
      716  O                     20.5419    2.5749   17.8943 O   1 1 715.0000
      717  O                     20.8666    2.2707   17.3301 O   1 1 716.0000
      718  O                     19.8179    2.0541   17.1667 O   1 1 717.0000
      719  O                     19.7720    2.7802   17.5044 O   1 1 718.0000
      720  O                     19.8786    3.1037   17.9286 O   1 1 719.0000
      721  O                     20.3855    2.8166   17.7595 O   1 1 720.0000
      722  O                     20.0950    3.0767   17.1589 O   1 1 721.0000
      723  O                     20.1735    3.0735   16.2968 O   1 1 722.0000
      724  O                     20.5941    3.2091   17.1515 O   1 1 723.0000
      725  O                     20.4644    2.6222   17.2527 O   1 1 724.0000
      726  O                     19.9072    3.1320   17.1999 O   1 1 725.0000
      727  O                     20.5720    2.5885   16.8688 O   1 1 726.0000
      728  O                     20.3238    3.0004   16.8222 O   1 1 727.0000
      729  O                     20.3234    3.5091   16.6414 O   1 1 728.0000
      730  O                     20.7046    3.6061   16.6843 O   1 1 729.0000
      731  O                     20.3146    3.7780   16.1493 O   1 1 730.0000
      732  O                     21.1401    3.3127   16.3667 O   1 1 731.0000
      733  O                     21.0281    2.6140   16.2674 O   1 1 732.0000
      734  O                     21.3295    2.8122   16.7388 O   1 1 733.0000
      735  O                     21.5410    2.1225   16.1553 O   1 1 734.0000
      736  O                     21.6787    2.7177   16.7898 O   1 1 735.0000
      737  O                     20.7691    2.6123   16.9207 O   1 1 736.0000
      738  O                     21.3355    3.2403   16.7138 O   1 1 737.0000
      739  O                     21.2590    2.6662   17.1078 O   1 1 738.0000
      740  O                     21.2863    3.2115   17.3304 O   1 1 739.0000
      741  O                     21.1286    3.6061   17.0812 O   1 1 740.0000
      742  O                     21.1749    4.1655   17.0233 O   1 1 741.0000
      743  O                     21.4491    4.5709   17.3463 O   1 1 742.0000
      744  O                     22.0066    4.2652   17.4681 O   1 1 743.0000
      745  O                     21.5797    3.5390   17.4605 O   1 1 744.0000
      746  O                     21.7035    3.9663   17.4596 O   1 1 745.0000
      747  O                     21.9988    3.4959   16.7509 O   1 1 746.0000
      748  O                     21.9235    3.2099   17.3190 O   1 1 747.0000
      749  O                     22.2827    3.3536   17.6916 O   1 1 748.0000
      750  O                     22.7512    3.9610   17.7134 O   1 1 749.0000
      751  O                     22.5303    3.8380   17.0157 O   1 1 750.0000
      752  O                     21.5876    4.1854   16.7683 O   1 1 751.0000
      753  O                     20.5067    3.9068   16.6363 O   1 1 752.0000
      754  O                     20.8095    4.4195   16.7926 O   1 1 753.0000
      755  O                     19.9368    3.8830   16.4491 O   1 1 754.0000
      756  O                     19.0109    3.2021   16.2027 O   1 1 755.0000
      757  O                     19.6586    2.6982   16.6928 O   1 1 756.0000
      758  O                     19.9690    2.9748   15.8131 O   1 1 757.0000
      759  O                     20.1449    2.7343   14.4481 O   1 1 758.0000
      760  O                     20.5877    2.2287   14.6001 O   1 1 759.0000
      761  O                     20.0078    1.9694   15.5279 O   1 1 760.0000
      762  O                     20.5518    2.5285   15.9628 O   1 1 761.0000
      763  O                     20.4715    1.9741   15.5970 O   1 1 762.0000
      764  O                     20.3252    1.2962   16.0807 O   1 1 763.0000
      765  O                     20.4351    0.8499   16.1215 O   1 1 764.0000
      766  O                     20.7412    1.3061   15.8345 O   1 1 765.0000
      767  O                     20.8195    2.0467   15.8488 O   1 1 766.0000
      768  O                     21.0023    1.4479   16.3883 O   1 1 767.0000
      769  O                     20.7721    0.5456   16.4943 O   1 1 768.0000
      770  O                     20.4361    1.2846   16.6445 O   1 1 769.0000
      771  O                     19.6701    1.4780   16.1963 O   1 1 770.0000
      772  O                     20.2029    1.4572   15.7653 O   1 1 771.0000
      773  O                     20.2339    1.8344   16.4014 O   1 1 772.0000
      774  O                     20.2563    2.4754   15.9551 O   1 1 773.0000
      775  O                     20.8025    2.0647   16.6331 O   1 1 774.0000
      776  O                     20.1665    2.2067   16.9682 O   1 1 775.0000
      777  O                     19.9262    2.3462   16.4604 O   1 1 776.0000
      778  O                     19.9131    1.9457   15.8933 O   1 1 777.0000
      779  O                     19.7205    1.7009   16.6061 O   1 1 778.0000
      780  O                     19.3486    1.2277   16.9164 O   1 1 779.0000
      781  O                     18.9007    1.7015   16.5963 O   1 1 780.0000
      782  O                     19.1861    1.9780   17.4099 O   1 1 781.0000
      783  O                     19.5899    1.9406   16.7846 O   1 1 782.0000
      784  O                     19.1941    1.7301   15.9163 O   1 1 783.0000
      785  O                     18.5243    1.3825   15.8248 O   1 1 784.0000
      786  O                     18.5103    2.2752   15.4267 O   1 1 785.0000
      787  O                     19.1806    2.1126   15.6084 O   1 1 786.0000
      788  O                     18.7276    2.1212   15.9931 O   1 1 787.0000
      789  O                     18.2705    1.3349   16.1317 O   1 1 788.0000
      790  O                     18.2494    1.6044   15.5491 O   1 1 789.0000
      791  O                     19.0348    1.1324   15.4471 O   1 1 790.0000
      792  O                     18.7041    0.8794   15.0395 O   1 1 791.0000
      793  O                     19.4671    1.1020   15.6832 O   1 1 792.0000
      794  O                     20.1093    0.5686   15.7298 O   1 1 793.0000
      795  O                     19.5389    0.6685   16.1401 O   1 1 794.0000
      796  O                     19.5471    0.7847   16.9072 O   1 1 795.0000
      797  O                     19.0026    0.5328   17.1799 O   1 1 796.0000
      798  O                     19.7483    0.6745   17.4923 O   1 1 797.0000
      799  O                     19.3542    0.8351   17.6220 O   1 1 798.0000
      800  O                     18.9335    1.3479   17.5055 O   1 1 799.0000
      801  O                     19.4702    1.4529   17.3950 O   1 1 800.0000
      802  O                     20.0152    1.1107   17.0922 O   1 1 801.0000
      803  O                     20.4218    0.9149   17.1382 O   1 1 802.0000
      804  O                     19.6542    1.5990   16.5024 O   1 1 803.0000
      805  O                     19.6938    2.5267   16.0348 O   1 1 804.0000
      806  O                     19.5704    3.3698   15.8481 O   1 1 805.0000
      807  O                     18.8099    3.6477   15.5453 O   1 1 806.0000
      808  O                     19.3873    3.0446   16.3255 O   1 1 807.0000
      809  O                     18.9116    2.6749   17.3025 O   1 1 808.0000
      810  O                     18.8152    3.3118   16.6253 O   1 1 809.0000
      811  O                     19.2454    4.1456   15.5218 O   1 1 810.0000
      812  O                     19.7915    4.2406   15.2550 O   1 1 811.0000
      813  O                     19.5730    4.6197   15.8304 O   1 1 812.0000
      814  O                     19.4384    4.6928   15.0569 O   1 1 813.0000
      815  O                     18.6744    5.0601   15.2186 O   1 1 814.0000
      816  O                     18.2395    5.3660   14.8296 O   1 1 815.0000
      817  O                     17.9276    4.5035   15.4774 O   1 1 816.0000
      818  O                     18.5612    4.5044   15.3038 O   1 1 817.0000
      819  O                     18.4898    5.1897   15.7155 O   1 1 818.0000
      820  O                     18.8207    5.4581   15.9966 O   1 1 819.0000
      821  O                     18.2692    5.5549   16.2407 O   1 1 820.0000
      822  O                     18.5852    5.1790   16.5405 O   1 1 821.0000
      823  O                     18.8196    4.7968   16.1256 O   1 1 822.0000
      824  O                     18.7221    4.5233   15.8512 O   1 1 823.0000
      825  O                     19.2085    4.1865   15.7729 O   1 1 824.0000
      826  O                     19.1102    4.7350   15.2871 O   1 1 825.0000
      827  O                     18.7643    5.0697   14.6344 O   1 1 826.0000
      828  O                     18.4834    5.2028   14.4727 O   1 1 827.0000
      829  O                     18.7976    4.6212   14.3377 O   1 1 828.0000
      830  O                     19.1883    4.3366   14.4961 O   1 1 829.0000
      831  O                     19.2870    4.6531   13.7662 O   1 1 830.0000
      832  O                     19.7711    4.5862   13.8547 O   1 1 831.0000
      833  O                     19.9331    5.2107   13.1984 O   1 1 832.0000
      834  O                     19.5034    4.8897   13.4189 O   1 1 833.0000
      835  O                     19.6019    4.5484   12.7515 O   1 1 834.0000
      836  O                     20.0663    4.6669   12.7070 O   1 1 835.0000
      837  O                     19.7353    4.0173   12.4755 O   1 1 836.0000
      838  O                     20.4706    4.3009   12.6715 O   1 1 837.0000
      839  O                     20.0786    4.3112   13.2288 O   1 1 838.0000
      840  O                     20.0229    3.8762   14.0981 O   1 1 839.0000
      841  O                     20.1607    3.3917   13.6970 O   1 1 840.0000
      842  O                     19.8823    3.0702   14.2457 O   1 1 841.0000
      843  O                     19.7727    3.7749   14.1350 O   1 1 842.0000
      844  O                     19.6354    3.8098   14.8892 O   1 1 843.0000
      845  O                     19.6312    3.3284   15.1734 O   1 1 844.0000
      846  O                     19.3272    3.3094   16.1545 O   1 1 845.0000
      847  O                     19.5685    2.6317   15.6840 O   1 1 846.0000
      848  O                     19.6075    1.8605   15.2997 O   1 1 847.0000
      849  O                     19.2206    2.1421   15.2725 O   1 1 848.0000
      850  O                     18.7205    1.8518   14.7859 O   1 1 849.0000
      851  O                     19.3924    2.2750   14.7060 O   1 1 850.0000
      852  O                     19.7231    2.5279   14.7881 O   1 1 851.0000
      853  O                     20.0061    1.8340   14.7266 O   1 1 852.0000
      854  O                     19.6893    2.0777   14.3161 O   1 1 853.0000
      855  O                     19.4360    2.4504   13.7606 O   1 1 854.0000
      856  O                     19.8017    2.4253   13.9315 O   1 1 855.0000
      857  O                     19.9485    1.9020   14.0816 O   1 1 856.0000
      858  O                     19.8671    1.1414   14.5780 O   1 1 857.0000
      859  O                     19.4298    1.1443   15.1316 O   1 1 858.0000
      860  O                     19.4063    1.2745   14.2667 O   1 1 859.0000
      861  O                     19.1126    1.7307   14.3747 O   1 1 860.0000
      862  O                     18.7450    0.9961   14.8903 O   1 1 861.0000
      863  O                     18.6652    0.9621   14.2724 O   1 1 862.0000
      864  O                     18.5450    1.5181   14.3299 O   1 1 863.0000
      865  O                     18.2241    0.9599   14.5201 O   1 1 864.0000
      866  O                     18.4012    1.2288   13.9070 O   1 1 865.0000
      867  O                     18.9421    0.6707   13.8938 O   1 1 866.0000
      868  O                     19.4275    0.6020   14.0074 O   1 1 867.0000
      869  O                     19.6986    0.4809   13.5574 O   1 1 868.0000
      870  O                     19.1223    1.1339   13.5473 O   1 1 869.0000
      871  O                     19.5805    1.4446   13.5712 O   1 1 870.0000
      872  O                     19.2710    1.8503   13.5864 O   1 1 871.0000
      873  O                     18.6221    1.7363   13.6126 O   1 1 872.0000
      874  O                     19.2354    1.7396   13.2028 O   1 1 873.0000
      875  O                     18.7047    2.1605   14.0188 O   1 1 874.0000
      876  O                     18.1094    2.3244   13.9117 O   1 1 875.0000
      877  O                     18.4497    2.5019   14.6184 O   1 1 876.0000
      878  O                     18.7122    2.8731   15.2464 O   1 1 877.0000
      879  O                     18.7533    2.6404   14.6554 O   1 1 878.0000
      880  O                     18.8487    3.1697   14.9349 O   1 1 879.0000
      881  O                     19.3577    2.7871   15.1781 O   1 1 880.0000
      882  O                     19.8328    3.1066   14.6887 O   1 1 881.0000
      883  O                     19.3909    3.5451   14.0172 O   1 1 882.0000
      884  O                     19.0526    3.1386   14.4702 O   1 1 883.0000
      885  O                     19.0111    3.4051   14.2487 O   1 1 884.0000
      886  O                     19.4287    3.8294   13.2735 O   1 1 885.0000
      887  O                     19.0247    4.5047   12.8526 O   1 1 886.0000
      888  O                     19.0063    5.0887   12.4942 O   1 1 887.0000
      889  O                     19.7885    5.1429   12.5734 O   1 1 888.0000
      890  O                     19.2904    4.6372   12.3251 O   1 1 889.0000
      891  O                     18.7626    4.0595   12.5979 O   1 1 890.0000
      892  O                     19.4402    3.7933   12.4865 O   1 1 891.0000
      893  O                     18.9514    3.4825   12.2800 O   1 1 892.0000
      894  O                     18.6045    3.2686   12.5859 O   1 1 893.0000
      895  O                     18.3662    2.8534   13.6240 O   1 1 894.0000
      896  O                     18.4985    2.3438   13.2834 O   1 1 895.0000
      897  O                     17.8247    2.5577   13.2585 O   1 1 896.0000
      898  O                     17.7729    2.7953   13.8366 O   1 1 897.0000
      899  O                     18.3993    2.9725   14.1028 O   1 1 898.0000
      900  O                     18.7539    3.1849   13.5398 O   1 1 899.0000
      901  O                     18.6933    3.9958   14.2092 O   1 1 900.0000
      902  O                     19.2285    3.9782   13.7736 O   1 1 901.0000
      903  O                     19.4582    3.4612   13.0619 O   1 1 902.0000
      904  O                     19.1206    2.7375   13.0633 O   1 1 903.0000
      905  O                     18.7423    2.6817   12.5141 O   1 1 904.0000
      906  O                     19.0067    3.2374   13.1775 O   1 1 905.0000
      907  O                     18.3836    3.4449   12.9063 O   1 1 906.0000
      908  O                     18.6028    4.0784   13.2792 O   1 1 907.0000
      909  O                     18.6337    4.6063   13.7855 O   1 1 908.0000
      910  O                     18.1521    3.9521   13.6514 O   1 1 909.0000
      911  O                     18.8669    3.7880   13.4309 O   1 1 910.0000
      912  O                     18.2720    4.0872   12.8096 O   1 1 911.0000
      913  O                     17.8482    3.7880   12.3332 O   1 1 912.0000
      914  O                     17.5933    3.1892   12.7265 O   1 1 913.0000
      915  O                     17.4166    3.1070   13.3757 O   1 1 914.0000
      916  O                     18.2595    3.3046   13.4602 O   1 1 915.0000
      917  O                     18.3163    2.7311   12.8845 O   1 1 916.0000
      918  O                     18.9191    2.3944   13.0292 O   1 1 917.0000
      919  O                     19.2855    2.7602   12.6842 O   1 1 918.0000
      920  O                     19.3617    1.9789   12.9675 O   1 1 919.0000
      921  O                     19.8690    1.8413   12.7848 O   1 1 920.0000
      922  O                     20.4495    2.4934   12.9393 O   1 1 921.0000
      923  O                     20.2765    1.9910   12.5174 O   1 1 922.0000
      924  O                     19.1338    1.9441   12.2467 O   1 1 923.0000
      925  O                     18.6783    1.7334   12.1561 O   1 1 924.0000
      926  O                     19.0364    2.4176   11.8582 O   1 1 925.0000
      927  O                     19.1068    1.8029   11.5527 O   1 1 926.0000
      928  O                     19.8452    2.1669   11.3510 O   1 1 927.0000
      929  O                     19.2516    2.5025   12.2652 O   1 1 928.0000
      930  O                     19.7301    1.9853   11.9507 O   1 1 929.0000
      931  O                     20.1859    1.5697   11.9943 O   1 1 930.0000
      932  O                     19.6808    1.5754   12.1782 O   1 1 931.0000
      933  O                     19.8030    2.3115   12.4134 O   1 1 932.0000
      934  O                     19.8799    2.6885   12.9272 O   1 1 933.0000
      935  O                     20.4555    2.8413   12.8512 O   1 1 934.0000
      936  O                     20.0015    2.5666   12.2994 O   1 1 935.0000
      937  O                     20.0729    2.8521   11.6335 O   1 1 936.0000
      938  O                     20.6842    3.4299   11.6750 O   1 1 937.0000
      939  O                     19.8407    3.4172   11.5180 O   1 1 938.0000
      940  O                     19.1084    3.4141   11.9787 O   1 1 939.0000
      941  O                     19.1693    2.8752   11.7652 O   1 1 940.0000
      942  O                     19.7517    3.0887   11.9455 O   1 1 941.0000
      943  O                     20.3589    2.9334   11.6966 O   1 1 942.0000
      944  O                     20.5969    2.3619   11.9487 O   1 1 943.0000
      945  O                     20.7409    2.0929   12.8925 O   1 1 944.0000
      946  O                     20.1200    2.4510   13.4319 O   1 1 945.0000
      947  O                     19.9011    2.8884   13.3873 O   1 1 946.0000
      948  O                     19.7445    3.1130   12.8085 O   1 1 947.0000
      949  O                     19.5003    2.2908   13.2681 O   1 1 948.0000
      950  O                     18.7964    2.3323   13.9552 O   1 1 949.0000
      951  O                     19.2841    2.8636   14.3793 O   1 1 950.0000
      952  O                     19.5262    3.1947   13.6700 O   1 1 951.0000
      953  O                     19.9841    3.6099   13.3364 O   1 1 952.0000
      954  O                     20.0774    3.5952   12.5868 O   1 1 953.0000
      955  O                     20.7921    3.9570   12.4920 O   1 1 954.0000
      956  O                     21.0483    3.2569   12.4711 O   1 1 955.0000
      957  O                     21.7360    3.2377   13.1968 O   1 1 956.0000
      958  O                     21.3253    3.2708   12.7837 O   1 1 957.0000
      959  O                     20.6518    3.4158   12.9288 O   1 1 958.0000
      960  O                     20.3636    3.6323   12.2636 O   1 1 959.0000
      961  O                     19.8982    3.1303   12.3689 O   1 1 960.0000
      962  O                     20.5288    2.6181   12.1649 O   1 1 961.0000
      963  O                     20.7295    1.9922   12.4825 O   1 1 962.0000
      964  O                     20.5151    3.0449   12.5367 O   1 1 963.0000
      965  O                     21.1805    2.9489   11.7873 O   1 1 964.0000
      966  O                     22.0824    3.0478   11.8223 O   1 1 965.0000
      967  O                     22.4215    3.2996   12.4465 O   1 1 966.0000
      968  O                     22.1645    2.9083   12.4822 O   1 1 967.0000
      969  O                     22.2286    3.3927   12.5451 O   1 1 968.0000
      970  O                     21.6051    3.0324   12.4382 O   1 1 969.0000
      971  O                     21.0217    2.6312   12.7747 O   1 1 970.0000
      972  O                     21.2178    2.5790   12.2252 O   1 1 971.0000
      973  O                     21.4699    2.5228   12.5524 O   1 1 972.0000
      974  O                     22.0978    2.6513   12.8730 O   1 1 973.0000
      975  O                     22.6063    2.5865   12.4627 O   1 1 974.0000
      976  O                     22.5156    1.9792   12.5907 O   1 1 975.0000
      977  O                     21.9540    2.3528   12.1657 O   1 1 976.0000
      978  O                     21.5509    1.8685   12.0539 O   1 1 977.0000
      979  O                     22.1690    1.8934   12.3051 O   1 1 978.0000
      980  O                     22.4436    1.4634   12.3630 O   1 1 979.0000
      981  O                     22.8823    1.9263   12.2554 O   1 1 980.0000
      982  O                     22.3999    2.1585   11.8253 O   1 1 981.0000
      983  O                     22.0511    1.5078   11.9995 O   1 1 982.0000
      984  O                     21.7120    1.2920   12.5349 O   1 1 983.0000
      985  O                     21.6784    1.8686   13.0574 O   1 1 984.0000
      986  O                     22.1083    1.7086   12.8236 O   1 1 985.0000
      987  O                     22.6003    2.4286   13.1642 O   1 1 986.0000
      988  O                     23.0165    2.4241   13.9597 O   1 1 987.0000
      989  O                     22.3980    2.7702   13.7992 O   1 1 988.0000
      990  O                     21.9844    2.2557   13.3328 O   1 1 989.0000
      991  O                     22.0835    2.8299   13.5163 O   1 1 990.0000
      992  O                     22.5029    3.2258   13.1104 O   1 1 991.0000
      993  O                     21.9353    2.4312   13.0991 O   1 1 992.0000
      994  O                     21.1168    2.3164   13.1356 O   1 1 993.0000
      995  O                     21.5436    2.3984   12.8387 O   1 1 994.0000
      996  O                     21.4710    1.8188   12.4117 O   1 1 995.0000
      997  O                     21.4549    1.5491   11.9777 O   1 1 996.0000
      998  O                     21.1244    0.9514   11.8305 O   1 1 997.0000
      999  O                     20.8454    1.3631   12.1932 O   1 1 998.0000
     1000  O                     20.4222    1.0624   12.6478 O   1 1 999.0000
     1001  O                     21.0845    0.9713   13.2298 O   1 1 1000.0000
     1002  O                     21.1714    0.9908   12.7956 O   1 1 1001.0000
     1003  O                     21.3812    0.9202   13.6853 O   1 1 1002.0000
     1004  O                     21.0277    1.4259   12.8977 O   1 1 1003.0000
     1005  O                     21.4297    0.6650   12.9012 O   1 1 1004.0000
     1006  O                     21.4432    1.4007   13.3693 O   1 1 1005.0000
     1007  O                     21.2967    1.3285   13.9387 O   1 1 1006.0000
     1008  O                     20.7330    1.2806   13.5011 O   1 1 1007.0000
     1009  O                     21.1368    1.7564   13.2493 O   1 1 1008.0000
     1010  O                     21.6225    2.3926   13.7377 O   1 1 1009.0000
     1011  O                     21.9801    2.2000   14.0966 O   1 1 1010.0000
     1012  O                     21.3445    2.2892   14.4276 O   1 1 1011.0000
     1013  O                     20.7771    2.0891   14.2508 O   1 1 1012.0000
     1014  O                     21.1646    1.7718   13.9155 O   1 1 1013.0000
     1015  O                     20.8523    2.1118   13.7900 O   1 1 1014.0000
     1016  O                     20.4269    1.6857   14.0472 O   1 1 1015.0000
     1017  O                     20.3735    1.7335   13.4797 O   1 1 1016.0000
     1018  O                     20.2364    1.4480   13.3237 O   1 1 1017.0000
     1019  O                     20.8456    2.0423   13.4475 O   1 1 1018.0000
     1020  O                     20.1999    1.1363   13.6531 O   1 1 1019.0000
     1021  O                     19.9418    0.8882   13.9215 O   1 1 1020.0000
     1022  O                     20.6285    1.3541   13.9454 O   1 1 1021.0000
     1023  O                     21.2331    1.9604   14.3692 O   1 1 1022.0000
     1024  O                     21.4540    2.0120   13.8464 O   1 1 1023.0000
     1025  O                     21.6894    1.2294   13.5900 O   1 1 1024.0000
     1026  O                     22.3457    1.2251   13.3008 O   1 1 1025.0000
     1027  O                     22.7186    1.6863   13.3375 O   1 1 1026.0000
     1028  O                     22.1427    1.7644   13.3895 O   1 1 1027.0000
     1029  O                     23.3003    1.9864   13.8174 O   1 1 1028.0000
     1030  O                     23.5542    1.5990   14.2188 O   1 1 1029.0000
     1031  O                     22.8613    1.3242   13.8241 O   1 1 1030.0000
     1032  O                     22.1452    1.6642   13.8374 O   1 1 1031.0000
     1033  O                     21.7921    1.0996   14.3291 O   1 1 1032.0000
     1034  O                     21.4338    1.3634   14.5194 O   1 1 1033.0000
     1035  O                     21.8085    1.3232   14.8931 O   1 1 1034.0000
     1036  O                     21.9796    1.2581   15.3880 O   1 1 1035.0000
     1037  O                     22.5140    1.3985   15.5183 O   1 1 1036.0000
     1038  O                     22.2298    0.8398   14.8085 O   1 1 1037.0000
     1039  O                     21.9637    1.2268   14.2036 O   1 1 1038.0000
     1040  O                     21.8570    1.8106   14.4076 O   1 1 1039.0000
     1041  O                     21.4204    1.6506   14.7918 O   1 1 1040.0000
     1042  O                     20.5846    1.5019   14.6980 O   1 1 1041.0000
     1043  O                     20.5687    1.2423   14.8738 O   1 1 1042.0000
     1044  O                     21.0095    1.0963   14.6292 O   1 1 1043.0000
     1045  O                     21.6838    0.6570   14.5743 O   1 1 1044.0000
     1046  O                     21.7597    0.9645   14.8951 O   1 1 1045.0000
     1047  O                     21.5566    0.8658   15.4546 O   1 1 1046.0000
     1048  O                     20.9794    0.4958   15.0291 O   1 1 1047.0000
     1049  O                     20.5227    0.6841   14.4265 O   1 1 1048.0000
     1050  O                     21.2886    0.4222   14.9368 O   1 1 1049.0000
     1051  O                     20.7456    0.8135   14.7735 O   1 1 1050.0000
     1052  O                     21.3322    0.6404   14.2974 O   1 1 1051.0000
     1053  O                     20.8959    0.4618   13.9356 O   1 1 1052.0000
     1054  O                     21.6591    0.6398   13.8104 O   1 1 1053.0000
     1055  O                     22.1836    0.2542   14.4694 O   1 1 1054.0000
     1056  O                     22.5381    1.0256   15.0023 O   1 1 1055.0000
     1057  O                     23.2397    1.2748   14.4627 O   1 1 1056.0000
     1058  O                     23.0231    0.9409   14.1284 O   1 1 1057.0000
     1059  O                     22.1491    0.6976   14.0125 O   1 1 1058.0000
     1060  O                     22.1702    1.0912   14.3885 O   1 1 1059.0000
     1061  O                     22.7610    1.0610   14.2315 O   1 1 1060.0000
     1062  O                     22.2097    1.7441   14.5869 O   1 1 1061.0000
     1063  O                     21.8520    2.9893   13.9555 O   1 1 1062.0000
     1064  O                     21.2468    2.9542   13.5982 O   1 1 1063.0000
     1065  O                     21.9185    3.0489   14.3595 O   1 1 1064.0000
     1066  O                     21.3186    2.7679   14.0435 O   1 1 1065.0000
     1067  O                     22.1082    3.3093   14.4378 O   1 1 1066.0000
     1068  O                     22.5959    3.0438   14.5202 O   1 1 1067.0000
     1069  O                     22.1295    3.4600   13.9722 O   1 1 1068.0000
     1070  O                     21.7157    3.4188   14.5800 O   1 1 1069.0000
     1071  O                     21.2987    3.4788   15.0673 O   1 1 1070.0000
     1072  O                     20.9465    4.4203   14.9368 O   1 1 1071.0000
     1073  O                     21.0695    5.6218   14.9169 O   1 1 1072.0000
     1074  O                     21.7195    4.1174   15.0500 O   1 1 1073.0000
     1075  O                     22.5409    3.8347   14.6268 O   1 1 1074.0000
     1076  O                     23.1102    3.6933   14.9302 O   1 1 1075.0000
     1077  O                     22.6456    3.4476   15.3780 O   1 1 1076.0000
     1078  O                     22.5407    3.2439   15.8535 O   1 1 1077.0000
     1079  O                     21.8310    3.1309   15.9341 O   1 1 1078.0000
     1080  O                     22.0903    3.4434   15.3342 O   1 1 1079.0000
     1081  O                     22.1384    3.1179   15.2192 O   1 1 1080.0000
     1082  O                     21.9266    3.3580   14.9756 O   1 1 1081.0000
     1083  O                     22.4843    3.0836   15.4714 O   1 1 1082.0000
     1084  O                     23.0687    2.5651   15.7192 O   1 1 1083.0000
     1085  O                     23.5684    2.1657   15.7673 O   1 1 1084.0000
     1086  O                     23.2236    1.9281   15.2330 O   1 1 1085.0000
     1087  O                     23.0150    2.1990   14.6217 O   1 1 1086.0000
     1088  O                     22.8334    2.5713   15.3634 O   1 1 1087.0000
     1089  O                     23.1587    2.9967   15.2000 O   1 1 1088.0000
     1090  O                     23.1786    2.4737   14.8315 O   1 1 1089.0000
     1091  O                     23.4781    2.8142   15.7674 O   1 1 1090.0000
     1092  O                     22.8400    2.4764   16.5254 O   1 1 1091.0000
     1093  O                     22.4881    2.2303   15.8349 O   1 1 1092.0000
     1094  O                     22.5187    2.4442   15.0978 O   1 1 1093.0000
     1095  O                     22.2904    2.4661   14.4204 O   1 1 1094.0000
     1096  O                     21.5016    2.6607   14.4564 O   1 1 1095.0000
     1097  O                     20.6134    2.2532   14.6815 O   1 1 1096.0000
     1098  O                     20.6737    2.9293   14.8209 O   1 1 1097.0000
     1099  O                     20.8425    2.4907   15.1524 O   1 1 1098.0000
     1100  O                     21.4751    2.7961   15.2670 O   1 1 1099.0000
     1101  O                     21.4560    1.8730   15.0307 O   1 1 1100.0000
     1102  O                     20.1252    1.2890   15.1836 O   1 1 1101.0000
     1103  O                     20.9940    1.2159   15.3959 O   1 1 1102.0000
     1104  O                     21.1500    1.6630   15.8248 O   1 1 1103.0000
     1105  O                     21.3966    0.8270   16.2892 O   1 1 1104.0000
     1106  O                     21.7005    1.1723   15.6859 O   1 1 1105.0000
     1107  O                     22.1766    1.8870   15.5260 O   1 1 1106.0000
     1108  O                     22.8231    2.7650   16.0976 O   1 1 1107.0000
     1109  O                     22.3939    3.0553   16.6254 O   1 1 1108.0000
     1110  O                     22.0484    2.6204   16.0759 O   1 1 1109.0000
     1111  O                     21.8653    2.5365   16.4964 O   1 1 1110.0000
     1112  O                     22.4903    2.2706   16.6846 O   1 1 1111.0000
     1113  O                     22.2784    1.5577   16.7890 O   1 1 1112.0000
     1114  O                     21.8585    1.6319   16.2691 O   1 1 1113.0000
     1115  O                     22.2175    2.0396   16.1893 O   1 1 1114.0000
     1116  O                     21.7159    2.3817   15.6930 O   1 1 1115.0000
     1117  O                     20.6473    2.7411   15.4810 O   1 1 1116.0000
     1118  O                     21.1596    2.8728   16.0406 O   1 1 1117.0000
     1119  O                     20.5193    2.9901   15.8157 O   1 1 1118.0000
     1120  O                     20.9672    2.3143   15.2906 O   1 1 1119.0000
     1121  O                     20.1277    2.3872   15.0729 O   1 1 1120.0000
     1122  O                     21.0205    1.8849   15.2194 O   1 1 1121.0000
     1123  O                     21.3605    2.5147   15.5963 O   1 1 1122.0000
     1124  O                     22.0345    2.4738   15.0198 O   1 1 1123.0000
     1125  O                     22.4005    2.2303   14.6974 O   1 1 1124.0000
     1126  O                     21.6597    2.2759   14.8006 O   1 1 1125.0000
     1127  O                     21.6900    2.1303   15.5160 O   1 1 1126.0000
     1128  O                     22.2850    2.4772   15.4087 O   1 1 1127.0000
     1129  O                     22.5711    1.6747   15.8071 O   1 1 1128.0000
     1130  O                     22.8457    1.6928   15.2567 O   1 1 1129.0000
     1131  O                     23.2774    1.5632   15.5771 O   1 1 1130.0000
     1132  O                     22.5068    1.7280   15.1267 O   1 1 1131.0000
     1133  O                     22.8999    1.6789   14.6295 O   1 1 1132.0000
     1134  O                     22.4640    2.1699   14.2402 O   1 1 1133.0000
     1135  O                     23.1178    2.5496   13.6024 O   1 1 1134.0000
     1136  O                     22.7708    3.4403   13.7907 O   1 1 1135.0000
     1137  O                     23.4964    3.4218   13.6419 O   1 1 1136.0000
     1138  O                     23.1479    2.8659   14.2160 O   1 1 1137.0000
     1139  O                     23.1433    3.2348   14.1184 O   1 1 1138.0000
     1140  O                     22.6401    3.2579   14.6867 O   1 1 1139.0000
     1141  O                     22.4959    4.0181   14.1474 O   1 1 1140.0000
     1142  O                     21.3807    3.8497   14.5075 O   1 1 1141.0000
     1143  O                     20.1973    3.9517   14.6582 O   1 1 1142.0000
     1144  O                     20.1790    3.2716   15.4383 O   1 1 1143.0000
     1145  O                     20.0569    4.0580   15.6988 O   1 1 1144.0000
     1146  O                     20.5505    4.0834   15.3972 O   1 1 1145.0000
     1147  O                     20.6768    3.5619   15.2070 O   1 1 1146.0000
     1148  O                     20.3573    3.6907   14.4402 O   1 1 1147.0000
     1149  O                     20.7897    3.6426   14.1132 O   1 1 1148.0000
     1150  O                     20.9463    4.2517   14.3246 O   1 1 1149.0000
     1151  O                     21.3849    4.7403   14.8686 O   1 1 1150.0000
     1152  O                     20.9107    4.0439   14.6534 O   1 1 1151.0000
     1153  O                     20.7047    3.2611   14.6000 O   1 1 1152.0000
     1154  O                     20.5280    3.0968   13.9500 O   1 1 1153.0000
     1155  O                     20.8295    2.5945   13.5780 O   1 1 1154.0000
     1156  O                     20.9322    3.0232   14.2760 O   1 1 1155.0000
     1157  O                     21.3788    3.0408   14.8669 O   1 1 1156.0000
     1158  O                     21.4565    4.3053   15.0139 O   1 1 1157.0000
     1159  O                     21.6423    4.0347   15.7409 O   1 1 1158.0000
     1160  O                     21.9805    3.5702   16.1706 O   1 1 1159.0000
     1161  O                     21.8254    3.7254   16.5840 O   1 1 1160.0000
     1162  O                     21.3359    3.9711   16.0800 O   1 1 1161.0000
     1163  O                     21.0087    3.6651   16.2850 O   1 1 1162.0000
     1164  O                     20.8704    3.7365   15.6456 O   1 1 1163.0000
     1165  O                     21.1696    3.3343   15.6383 O   1 1 1164.0000
     1166  O                     21.2759    4.0063   15.6806 O   1 1 1165.0000
     1167  O                     20.9275    4.5252   15.8095 O   1 1 1166.0000
     1168  O                     21.2400    4.9972   15.5492 O   1 1 1167.0000
     1169  O                     21.7395    5.7625   16.0436 O   1 1 1168.0000
     1170  O                     22.6192    5.7123   15.9539 O   1 1 1169.0000
     1171  O                     22.8688    6.6040   15.6290 O   1 1 1170.0000
     1172  O                     22.4387    7.0432   15.8312 O   1 1 1171.0000
     1173  O                     22.2744    6.3661   15.3978 O   1 1 1172.0000
     1174  O                     23.0564    5.7197   15.5146 O   1 1 1173.0000
     1175  O                     22.0321    5.4975   16.0704 O   1 1 1174.0000
     1176  O                     21.8954    5.1421   15.4907 O   1 1 1175.0000
     1177  O                     22.1914    4.5220   16.0734 O   1 1 1176.0000
     1178  O                     22.0512    4.1169   15.7163 O   1 1 1177.0000
     1179  O                     21.4154    4.5714   16.1233 O   1 1 1178.0000
     1180  O                     21.9117    4.9039   16.6432 O   1 1 1179.0000
     1181  O                     22.4521    4.5774   17.3133 O   1 1 1180.0000
     1182  O                     22.2775    4.2228   16.5991 O   1 1 1181.0000
     1183  O                     21.8735    4.5726   16.7665 O   1 1 1182.0000
     1184  O                     22.0442    5.0527   17.2073 O   1 1 1183.0000
     1185  O                     22.3709    4.5913   16.6999 O   1 1 1184.0000
     1186  O                     22.8728    4.5374   16.6195 O   1 1 1185.0000
     1187  O                     22.5479    5.0615   16.5254 O   1 1 1186.0000
     1188  O                     22.0600    5.1419   16.0802 O   1 1 1187.0000
     1189  O                     21.9579    4.8278   15.6560 O   1 1 1188.0000
     1190  O                     22.4314    4.4624   15.7691 O   1 1 1189.0000
     1191  O                     22.7214    3.8972   15.1477 O   1 1 1190.0000
     1192  O                     22.6594    3.8885   15.8831 O   1 1 1191.0000
     1193  O                     23.1506    4.1878   15.9007 O   1 1 1192.0000
     1194  O                     22.6941    4.2998   15.6503 O   1 1 1193.0000
     1195  O                     23.0842    3.9436   15.6813 O   1 1 1194.0000
     1196  O                     23.4931    4.4659   16.2353 O   1 1 1195.0000
     1197  O                     22.8811    4.2846   16.2113 O   1 1 1196.0000
     1198  O                     23.5311    3.6565   16.7195 O   1 1 1197.0000
     1199  O                     23.3497    3.7794   16.1573 O   1 1 1198.0000
     1200  O                     22.7382    3.6584   16.5211 O   1 1 1199.0000
     1201  O                     22.8638    3.3651   17.3980 O   1 1 1200.0000
     1202  O                     23.4013    3.0303   17.7228 O   1 1 1201.0000
     1203  O                     23.5766    3.3875   17.3331 O   1 1 1202.0000
     1204  O                     23.2577    3.0650   16.4634 O   1 1 1203.0000
     1205  O                     23.8421    3.6325   16.0919 O   1 1 1204.0000
     1206  O                     23.7601    4.1293   15.6334 O   1 1 1205.0000
     1207  O                     24.2292    4.1652   15.1457 O   1 1 1206.0000
     1208  O                     23.3606    4.2179   15.2977 O   1 1 1207.0000
     1209  O                     23.3833    3.5264   15.7878 O   1 1 1208.0000
     1210  O                     23.7796    3.5230   15.1434 O   1 1 1209.0000
     1211  O                     23.2160    3.3775   15.4472 O   1 1 1210.0000
     1212  O                     24.0223    4.0500   15.6858 O   1 1 1211.0000
     1213  O                     24.4693    3.6531   15.7658 O   1 1 1212.0000
     1214  O                     24.1277    4.2453   16.2395 O   1 1 1213.0000
     1215  O                     24.1519    4.6931   16.0906 O   1 1 1214.0000
     1216  O                     23.4007    4.7282   15.9866 O   1 1 1215.0000
     1217  O                     23.3912    5.3494   16.0841 O   1 1 1216.0000
     1218  O                     23.3955    4.8201   15.7353 O   1 1 1217.0000
     1219  O                     22.8725    5.0624   16.1427 O   1 1 1218.0000
     1220  O                     23.3773    5.2341   16.7520 O   1 1 1219.0000
     1221  O                     23.6244    4.7680   17.2920 O   1 1 1220.0000
     1222  O                     23.1799    4.2182   17.0671 O   1 1 1221.0000
     1223  O                     23.5228    4.5588   16.7502 O   1 1 1222.0000
     1224  O                     24.4118    4.6947   16.8951 O   1 1 1223.0000
     1225  O                     24.2514    3.8360   17.1986 O   1 1 1224.0000
     1226  O                     23.9591    4.3688   17.2832 O   1 1 1225.0000
     1227  O                     23.9926    4.9003   16.6609 O   1 1 1226.0000
     1228  O                     23.5469    5.0184   16.8489 O   1 1 1227.0000
     1229  O                     23.1154    5.9918   17.1647 O   1 1 1228.0000
     1230  O                     23.6336    5.9410   16.5920 O   1 1 1229.0000
     1231  O                     24.1088    5.2509   16.0457 O   1 1 1230.0000
     1232  O                     24.2240    5.5099   16.8318 O   1 1 1231.0000
     1233  O                     23.6955    5.4770   17.2977 O   1 1 1232.0000
     1234  O                     23.9227    5.5146   17.9719 O   1 1 1233.0000
     1235  O                     23.1982    5.7597   17.9147 O   1 1 1234.0000
     1236  O                     23.4574    6.0235   17.7236 O   1 1 1235.0000
     1237  O                     23.7382    6.5682   17.1475 O   1 1 1236.0000
     1238  O                     24.0304    6.0997   17.3015 O   1 1 1237.0000
     1239  O                     24.1026    5.9333   16.5767 O   1 1 1238.0000
     1240  O                     24.0260    6.2545   15.8244 O   1 1 1239.0000
     1241  O                     23.4172    5.9161   15.8312 O   1 1 1240.0000
     1242  O                     23.6277    5.9445   16.2607 O   1 1 1241.0000
     1243  O                     23.6456    5.4625   15.8329 O   1 1 1242.0000
     1244  O                     23.7297    5.3601   15.0301 O   1 1 1243.0000
     1245  O                     23.4948    4.5109   15.2591 O   1 1 1244.0000
     1246  O                     23.9439    4.7621   15.2520 O   1 1 1245.0000
     1247  O                     23.8482    4.6891   14.7459 O   1 1 1246.0000
     1248  O                     23.1196    4.7132   15.2776 O   1 1 1247.0000
     1249  O                     22.8357    5.3904   15.8032 O   1 1 1248.0000
     1250  O                     22.5816    4.9392   15.5245 O   1 1 1249.0000
     1251  O                     22.1800    5.8756   15.1085 O   1 1 1250.0000
     1252  O                     22.5496    5.8645   14.5422 O   1 1 1251.0000
     1253  O                     23.1824    5.3093   14.9788 O   1 1 1252.0000
     1254  O                     22.6153    5.3513   14.5878 O   1 1 1253.0000
     1255  O                     23.1274    4.4896   14.6729 O   1 1 1254.0000
     1256  O                     23.4389    4.0905   14.3885 O   1 1 1255.0000
     1257  O                     23.2434    4.7244   14.3437 O   1 1 1256.0000
     1258  O                     23.2597    5.4443   14.3371 O   1 1 1257.0000
     1259  O                     24.0100    5.9758   14.1960 O   1 1 1258.0000
     1260  O                     23.7889    5.2064   14.3293 O   1 1 1259.0000
     1261  O                     23.5027    5.9108   14.6721 O   1 1 1260.0000
     1262  O                     23.1680    5.6078   13.9938 O   1 1 1261.0000
     1263  O                     22.9180    5.8059   13.6363 O   1 1 1262.0000
     1264  O                     21.9962    5.6122   13.6371 O   1 1 1263.0000
     1265  O                     22.6207    5.0804   13.5503 O   1 1 1264.0000
     1266  O                     22.1483    5.4767   13.1698 O   1 1 1265.0000
     1267  O                     22.6237    5.9369   13.0312 O   1 1 1266.0000
     1268  O                     23.0682    5.4460   12.9108 O   1 1 1267.0000
     1269  O                     22.7135    5.1661   12.4404 O   1 1 1268.0000
     1270  O                     22.4630    5.2540   12.7440 O   1 1 1269.0000
     1271  O                     22.9490    4.9990   13.1065 O   1 1 1270.0000
     1272  O                     22.5352    4.9841   13.0643 O   1 1 1271.0000
     1273  O                     23.0640    4.8379   12.8314 O   1 1 1272.0000
     1274  O                     23.0041    5.1315   13.6515 O   1 1 1273.0000
     1275  O                     22.3396    5.7203   13.7610 O   1 1 1274.0000
     1276  O                     22.4524    5.0944   13.9881 O   1 1 1275.0000
     1277  O                     22.4898    5.5293   13.5756 O   1 1 1276.0000
     1278  O                     21.8716    5.6731   13.8097 O   1 1 1277.0000
     1279  O                     21.2600    5.4502   13.9823 O   1 1 1278.0000
     1280  O                     21.7604    5.0048   13.4193 O   1 1 1279.0000
     1281  O                     21.9336    4.2975   13.5222 O   1 1 1280.0000
     1282  O                     22.4715    4.2395   13.7556 O   1 1 1281.0000
     1283  O                     22.5632    4.6550   13.7383 O   1 1 1282.0000
     1284  O                     21.6860    4.8034   14.1064 O   1 1 1283.0000
     1285  O                     21.8507    4.7124   13.4506 O   1 1 1284.0000
     1286  O                     21.5198    5.1539   13.1218 O   1 1 1285.0000
     1287  O                     21.9895    4.6345   12.9918 O   1 1 1286.0000
     1288  O                     22.3583    4.7609   13.5618 O   1 1 1287.0000
     1289  O                     22.1334    4.4351   14.3032 O   1 1 1288.0000
     1290  O                     21.6635    4.2834   13.9070 O   1 1 1289.0000
     1291  O                     21.1048    4.6868   14.1050 O   1 1 1290.0000
     1292  O                     21.7957    4.9683   13.9354 O   1 1 1291.0000
     1293  O                     21.7232    4.3560   14.4823 O   1 1 1292.0000
     1294  O                     22.2520    4.8258   14.1775 O   1 1 1293.0000
     1295  O                     21.9746    5.3002   14.5526 O   1 1 1294.0000
     1296  O                     22.2490    5.8473   14.1391 O   1 1 1295.0000
     1297  O                     21.6942    5.9320   14.6777 O   1 1 1296.0000
     1298  O                     21.9877    5.3026   15.0286 O   1 1 1297.0000
     1299  O                     22.4316    5.0940   14.5509 O   1 1 1298.0000
     1300  O                     22.8971    5.2258   15.1030 O   1 1 1299.0000
     1301  O                     22.1993    4.9491   15.1016 O   1 1 1300.0000
     1302  O                     22.1793    4.3355   14.7385 O   1 1 1301.0000
     1303  O                     22.7677    4.2369   14.1943 O   1 1 1302.0000
     1304  O                     22.2185    4.1893   14.8628 O   1 1 1303.0000
     1305  O                     22.0506    4.5341   15.1396 O   1 1 1304.0000
     1306  O                     22.7312    4.6691   14.5315 O   1 1 1305.0000
     1307  O                     22.7206    4.0385   13.8185 O   1 1 1306.0000
     1308  O                     22.1780    4.1726   12.8846 O   1 1 1307.0000
     1309  O                     22.6491    4.4062   12.6409 O   1 1 1308.0000
     1310  O                     22.2144    4.7868   12.3771 O   1 1 1309.0000
     1311  O                     22.1726    4.3029   12.2587 O   1 1 1310.0000
     1312  O                     21.3232    4.5096   12.9158 O   1 1 1311.0000
     1313  O                     20.6887    4.8534   12.8601 O   1 1 1312.0000
     1314  O                     19.9137    4.5178   13.1991 O   1 1 1313.0000
     1315  O                     20.6750    4.3135   13.2693 O   1 1 1314.0000
     1316  O                     21.2369    5.0966   13.2421 O   1 1 1315.0000
     1317  O                     21.4445    6.4580   13.5571 O   1 1 1316.0000
     1318  O                     22.8626    6.1670   14.0929 O   1 1 1317.0000
     1319  O                     22.9655    5.8900   14.7750 O   1 1 1318.0000
     1320  O                     23.0276    5.2329   14.4890 O   1 1 1319.0000
     1321  O                     23.3425    4.6227   13.6072 O   1 1 1320.0000
     1322  O                     23.3098    4.1171   13.3086 O   1 1 1321.0000
     1323  O                     22.7571    4.0669   13.1688 O   1 1 1322.0000
     1324  O                     22.1513    3.7244   13.2224 O   1 1 1323.0000
     1325  O                     21.2263    4.1240   13.3324 O   1 1 1324.0000
     1326  O                     21.3027    3.5191   13.9026 O   1 1 1325.0000
     1327  O                     21.9584    3.7695   13.7602 O   1 1 1326.0000
     1328  O                     21.2693    4.4268   13.3154 O   1 1 1327.0000
     1329  O                     20.8453    5.0300   12.5583 O   1 1 1328.0000
     1330  O                     20.6646    5.7273   12.5456 O   1 1 1329.0000
     1331  O                     20.7712    5.9299   11.7208 O   1 1 1330.0000
     1332  O                     21.2162    5.7644   11.8437 O   1 1 1331.0000
     1333  O                     20.5161    5.5585   11.9991 O   1 1 1332.0000
     1334  O                     20.9537    5.0627   11.5879 O   1 1 1333.0000
     1335  O                     20.9356    4.7826   12.0448 O   1 1 1334.0000
     1336  O                     21.4979    5.4718   12.0679 O   1 1 1335.0000
     1337  O                     21.9420    5.8198   12.4285 O   1 1 1336.0000
     1338  O                     21.4662    5.3433   12.7201 O   1 1 1337.0000
     1339  O                     21.5247    4.8396   12.2937 O   1 1 1338.0000
     1340  O                     21.3582    4.0795   12.5840 O   1 1 1339.0000
     1341  O                     21.2421    3.4985   13.2704 O   1 1 1340.0000
     1342  O                     20.7393    2.9177   13.5799 O   1 1 1341.0000
     1343  O                     20.5432    3.8279   13.6629 O   1 1 1342.0000
     1344  O                     20.3832    4.4447   13.7109 O   1 1 1343.0000
     1345  O                     20.9559    4.0148   13.7162 O   1 1 1344.0000
     1346  O                     20.3626    4.2469   14.0715 O   1 1 1345.0000
     1347  O                     20.8664    4.9062   13.6572 O   1 1 1346.0000
     1348  O                     20.5004    5.1323   14.5130 O   1 1 1347.0000
     1349  O                     20.8172    5.9021   14.9613 O   1 1 1348.0000
     1350  O                     20.4675    5.6801   14.7113 O   1 1 1349.0000
     1351  O                     20.7763    5.1802   14.5233 O   1 1 1350.0000
     1352  O                     20.9822    5.5910   14.1358 O   1 1 1351.0000
     1353  O                     21.2918    6.2109   13.8508 O   1 1 1352.0000
     1354  O                     21.6886    5.6246   14.2909 O   1 1 1353.0000
     1355  O                     21.3469    4.9560   13.8161 O   1 1 1354.0000
     1356  O                     21.5048    5.2486   14.7768 O   1 1 1355.0000
     1357  O                     22.0295    6.4334   14.4918 O   1 1 1356.0000
     1358  O                     21.5111    7.2599   14.8427 O   1 1 1357.0000
     1359  O                     21.7294    6.5432   14.9267 O   1 1 1358.0000
     1360  O                     21.1255    6.4014   14.8236 O   1 1 1359.0000
     1361  O                     21.5984    6.2113   14.3278 O   1 1 1360.0000
     1362  O                     21.0467    6.1046   14.3997 O   1 1 1361.0000
     1363  O                     20.4463    5.7486   13.7406 O   1 1 1362.0000
     1364  O                     20.0983    5.2748   13.9200 O   1 1 1363.0000
     1365  O                     20.0303    5.9445   13.5534 O   1 1 1364.0000
     1366  O                     20.5993    6.1259   13.8354 O   1 1 1365.0000
     1367  O                     20.7776    7.0241   14.0269 O   1 1 1366.0000
     1368  O                     20.8732    6.8981   14.3915 O   1 1 1367.0000
     1369  O                     20.6021    6.3565   14.0950 O   1 1 1368.0000
     1370  O                     20.8886    6.5362   14.3026 O   1 1 1369.0000
     1371  O                     20.8516    6.6680   13.4805 O   1 1 1370.0000
     1372  O                     20.1833    6.8355   13.2978 O   1 1 1371.0000
     1373  O                     20.2852    6.2546   13.3170 O   1 1 1372.0000
     1374  O                     19.9570    6.3679   12.6715 O   1 1 1373.0000
     1375  O                     19.6214    6.3373   12.8617 O   1 1 1374.0000
     1376  O                     19.0829    6.4589   12.8487 O   1 1 1375.0000
     1377  O                     19.4561    6.7849   12.3035 O   1 1 1376.0000
     1378  O                     19.4881    7.0670   12.8562 O   1 1 1377.0000
     1379  O                     19.5007    6.4023   13.1107 O   1 1 1378.0000
     1380  O                     19.7404    6.9097   13.3078 O   1 1 1379.0000
     1381  O                     19.9463    7.3842   13.2663 O   1 1 1380.0000
     1382  O                     20.5175    6.7780   13.5283 O   1 1 1381.0000
     1383  O                     20.7908    7.1518   12.8466 O   1 1 1382.0000
     1384  O                     20.1670    7.3672   12.3604 O   1 1 1383.0000
     1385  O                     20.2083    7.0589   12.5750 O   1 1 1384.0000
     1386  O                     20.3498    7.5932   13.0020 O   1 1 1385.0000
     1387  O                     21.0199    6.9050   13.1672 O   1 1 1386.0000
     1388  O                     20.6791    6.5251   12.3380 O   1 1 1387.0000
     1389  O                     21.1422    6.5556   11.9804 O   1 1 1388.0000
     1390  O                     21.3766    6.6019   12.3719 O   1 1 1389.0000
     1391  O                     21.4670    7.0335   11.9695 O   1 1 1390.0000
     1392  O                     21.7001    7.0213   12.5780 O   1 1 1391.0000
     1393  O                     20.8781    6.7088   12.8250 O   1 1 1392.0000
     1394  O                     20.2760    6.6273   12.8104 O   1 1 1393.0000
     1395  O                     20.0172    6.5948   13.3900 O   1 1 1394.0000
     1396  O                     19.6203    5.9961   13.0551 O   1 1 1395.0000
     1397  O                     20.0242    5.7737   12.5142 O   1 1 1396.0000
     1398  O                     20.5624    5.9732   12.8595 O   1 1 1397.0000
     1399  O                     21.0368    6.0068   13.2019 O   1 1 1398.0000
     1400  O                     21.7564    6.5569   12.9198 O   1 1 1399.0000
     1401  O                     22.2945    6.9215   13.0791 O   1 1 1400.0000
     1402  O                     22.2642    6.4483   13.6342 O   1 1 1401.0000
     1403  O                     21.8144    6.6512   13.9075 O   1 1 1402.0000
     1404  O                     21.6594    7.1419   13.2395 O   1 1 1403.0000
     1405  O                     21.2288    7.4540   13.6729 O   1 1 1404.0000
     1406  O                     20.5676    7.6732   14.7203 O   1 1 1405.0000
     1407  O                     20.5470    7.8308   13.7901 O   1 1 1406.0000
     1408  O                     20.9272    7.2940   13.2772 O   1 1 1407.0000
     1409  O                     21.1212    7.9518   12.6819 O   1 1 1408.0000
     1410  O                     21.4993    8.2001   13.3909 O   1 1 1409.0000
     1411  O                     20.9766    8.1401   13.2047 O   1 1 1410.0000
     1412  O                     21.0640    7.6436   13.7415 O   1 1 1411.0000
     1413  O                     20.8510    8.3481   14.1911 O   1 1 1412.0000
     1414  O                     21.1821    8.7818   14.2204 O   1 1 1413.0000
     1415  O                     21.7521    8.4143   14.6490 O   1 1 1414.0000
     1416  O                     22.0173    9.1331   14.9132 O   1 1 1415.0000
     1417  O                     22.4954    8.6317   14.6509 O   1 1 1416.0000
     1418  O                     21.8547    8.1393   14.7531 O   1 1 1417.0000
     1419  O                     21.9126    8.8197   14.1605 O   1 1 1418.0000
     1420  O                     21.4585    8.8815   13.6818 O   1 1 1419.0000
     1421  O                     22.0321    9.2179   14.0233 O   1 1 1420.0000
     1422  O                     21.6739    8.6547   13.9201 O   1 1 1421.0000
     1423  O                     21.5081    9.2513   14.4263 O   1 1 1422.0000
     1424  O                     22.2242    9.4800   14.2130 O   1 1 1423.0000
     1425  O                     21.7535    9.5595   13.8715 O   1 1 1424.0000
     1426  O                     21.7414    9.7977   14.4081 O   1 1 1425.0000
     1427  O                     22.3533    9.6151   14.6630 O   1 1 1426.0000
     1428  O                     22.3759    9.5531   15.4064 O   1 1 1427.0000
     1429  O                     22.7074    8.5795   15.7557 O   1 1 1428.0000
     1430  O                     22.2948    8.4083   15.3848 O   1 1 1429.0000
     1431  O                     22.1510    8.8432   15.0672 O   1 1 1430.0000
     1432  O                     22.7880    8.7227   14.8909 O   1 1 1431.0000
     1433  O                     22.8475    9.1334   14.3778 O   1 1 1432.0000
     1434  O                     22.9047    9.1597   13.9260 O   1 1 1433.0000
     1435  O                     22.5587    9.6763   13.3646 O   1 1 1434.0000
     1436  O                     22.0096    9.1388   13.2618 O   1 1 1435.0000
     1437  O                     22.5558    9.0819   13.2287 O   1 1 1436.0000
     1438  O                     22.1678    8.5695   13.4384 O   1 1 1437.0000
     1439  O                     22.4722    9.0336   13.7550 O   1 1 1438.0000
     1440  O                     23.1306    8.7726   13.6225 O   1 1 1439.0000
     1441  O                     23.1636    8.3796   13.3007 O   1 1 1440.0000
     1442  O                     22.6592    8.2290   12.9727 O   1 1 1441.0000
     1443  O                     22.1088    8.5367   13.1814 O   1 1 1442.0000
     1444  O                     22.1932    8.0051   12.7228 O   1 1 1443.0000
     1445  O                     21.6305    7.3874   12.9778 O   1 1 1444.0000
     1446  O                     21.9182    6.6207   13.4779 O   1 1 1445.0000
     1447  O                     22.3982    6.5967   14.1782 O   1 1 1446.0000
     1448  O                     22.7948    7.2446   14.2927 O   1 1 1447.0000
     1449  O                     22.9352    8.0805   14.3717 O   1 1 1448.0000
     1450  O                     23.1333    7.6014   13.8923 O   1 1 1449.0000
     1451  O                     22.7222    7.7789   13.6397 O   1 1 1450.0000
     1452  O                     22.3734    7.7057   13.1895 O   1 1 1451.0000
     1453  O                     21.9041    7.9820   13.6010 O   1 1 1452.0000
     1454  O                     21.5539    8.0386   13.9314 O   1 1 1453.0000
     1455  O                     22.1299    8.0245   14.5766 O   1 1 1454.0000
     1456  O                     22.2237    7.6587   14.7059 O   1 1 1455.0000
     1457  O                     21.7540    7.2926   14.0303 O   1 1 1456.0000
     1458  O                     21.0246    7.9349   14.2284 O   1 1 1457.0000
     1459  O                     21.9347    7.8012   14.1381 O   1 1 1458.0000
     1460  O                     21.8720    7.3231   14.4235 O   1 1 1459.0000
     1461  O                     22.3050    7.4410   13.9065 O   1 1 1460.0000
     1462  O                     22.2829    8.0561   13.9667 O   1 1 1461.0000
     1463  O                     22.7725    8.2760   14.1950 O   1 1 1462.0000
     1464  O                     22.6812    7.9651   14.7135 O   1 1 1463.0000
     1465  O                     22.6089    7.2991   14.7961 O   1 1 1464.0000
     1466  O                     22.3850    6.6889   14.9751 O   1 1 1465.0000
     1467  O                     22.5164    6.0090   15.1665 O   1 1 1466.0000
     1468  O                     21.7098    5.9966   15.3814 O   1 1 1467.0000
     1469  O                     22.7566    6.4242   15.0805 O   1 1 1468.0000
     1470  O                     23.3185    6.5521   14.7901 O   1 1 1469.0000
     1471  O                     22.9683    6.7764   14.5447 O   1 1 1470.0000
     1472  O                     23.8464    6.9083   14.3052 O   1 1 1471.0000
     1473  O                     24.3329    7.0649   14.3539 O   1 1 1472.0000
     1474  O                     23.8154    7.4369   14.5390 O   1 1 1473.0000
     1475  O                     23.9935    7.7087   14.8560 O   1 1 1474.0000
     1476  O                     23.6952    7.3460   15.1197 O   1 1 1475.0000
     1477  O                     23.1991    7.1791   15.3421 O   1 1 1476.0000
     1478  O                     23.2938    7.5005   14.6747 O   1 1 1477.0000
     1479  O                     23.1990    7.0321   14.1912 O   1 1 1478.0000
     1480  O                     23.6911    6.4449   13.9761 O   1 1 1479.0000
     1481  O                     24.2899    6.0745   14.4945 O   1 1 1480.0000
     1482  O                     23.6496    6.6020   15.3042 O   1 1 1481.0000
     1483  O                     24.2547    6.6490   15.2948 O   1 1 1482.0000
     1484  O                     24.3860    6.1907   15.0892 O   1 1 1483.0000
     1485  O                     23.8610    6.1659   14.8275 O   1 1 1484.0000
     1486  O                     23.8896    6.8884   14.9780 O   1 1 1485.0000
     1487  O                     24.3281    7.2146   15.0527 O   1 1 1486.0000
     1488  O                     24.6316    6.7302   15.7088 O   1 1 1487.0000
     1489  O                     24.0747    6.6644   16.2400 O   1 1 1488.0000
     1490  O                     23.5341    6.9241   15.9401 O   1 1 1489.0000
     1491  O                     22.9991    6.8911   16.6220 O   1 1 1490.0000
     1492  O                     21.9693    6.9193   16.0802 O   1 1 1491.0000
     1493  O                     21.5414    7.2634   15.6349 O   1 1 1492.0000
     1494  O                     22.2040    7.5769   15.3877 O   1 1 1493.0000
     1495  O                     22.8353    7.1947   15.4776 O   1 1 1494.0000
     1496  O                     23.4903    6.9723   15.7589 O   1 1 1495.0000
     1497  O                     23.0155    7.4950   15.8110 O   1 1 1496.0000
     1498  O                     23.5591    7.9161   16.0580 O   1 1 1497.0000
     1499  O                     24.1629    7.1893   15.8348 O   1 1 1498.0000
     1500  O                     24.5837    7.6827   16.1936 O   1 1 1499.0000
     1501  O                     24.0084    7.5448   16.0037 O   1 1 1500.0000
     1502  O                     24.4104    8.1683   16.0001 O   1 1 1501.0000
     1503  O                     24.5394    7.8064   15.5578 O   1 1 1502.0000
     1504  O                     24.1085    7.7343   15.4959 O   1 1 1503.0000
     1505  O                     23.6540    7.5672   16.1862 O   1 1 1504.0000
     1506  O                     23.2430    8.0246   15.5798 O   1 1 1505.0000
     1507  O                     23.7301    8.1917   15.8079 O   1 1 1506.0000
     1508  O                     23.4865    8.1819   15.2270 O   1 1 1507.0000
     1509  O                     24.0824    8.3380   15.1966 O   1 1 1508.0000
     1510  O                     23.0236    8.3753   15.2786 O   1 1 1509.0000
     1511  O                     23.8260    8.5757   15.6075 O   1 1 1510.0000
     1512  O                     23.9081    8.8502   16.0705 O   1 1 1511.0000
     1513  O                     23.5967    8.8721   15.4800 O   1 1 1512.0000
     1514  O                     23.3065    8.3552   16.0154 O   1 1 1513.0000
     1515  O                     23.3217    7.7266   16.5193 O   1 1 1514.0000
     1516  O                     23.8146    7.5283   16.6367 O   1 1 1515.0000
     1517  O                     23.5444    6.8202   16.6268 O   1 1 1516.0000
     1518  O                     23.3524    6.0753   16.6931 O   1 1 1517.0000
     1519  O                     22.5958    5.9690   16.5762 O   1 1 1518.0000
     1520  O                     22.9698    5.3959   16.5748 O   1 1 1519.0000
     1521  O                     22.7503    6.2488   15.9390 O   1 1 1520.0000
     1522  O                     23.3703    6.5019   16.3836 O   1 1 1521.0000
     1523  O                     22.9029    6.1725   16.4166 O   1 1 1522.0000
     1524  O                     22.8237    7.1668   16.2065 O   1 1 1523.0000
     1525  O                     21.9605    7.6418   16.0404 O   1 1 1524.0000
     1526  O                     22.3737    6.9926   16.5203 O   1 1 1525.0000
     1527  O                     22.1647    7.5625   16.4707 O   1 1 1526.0000
     1528  O                     22.4473    8.2411   16.1950 O   1 1 1527.0000
     1529  O                     22.4830    7.8353   15.6665 O   1 1 1528.0000
     1530  O                     22.4514    7.8474   16.4682 O   1 1 1529.0000
     1531  O                     22.4642    7.2526   16.8418 O   1 1 1530.0000
     1532  O                     22.6844    6.6693   16.6986 O   1 1 1531.0000
     1533  O                     23.1358    6.5706   17.4268 O   1 1 1532.0000
     1534  O                     22.8476    6.5251   17.1247 O   1 1 1533.0000
     1535  O                     22.8433    5.8912   17.3397 O   1 1 1534.0000
     1536  O                     22.6101    5.3422   17.5951 O   1 1 1535.0000
     1537  O                     22.9328    4.8197   17.1808 O   1 1 1536.0000
     1538  O                     22.7630    4.7568   17.6367 O   1 1 1537.0000
     1539  O                     23.4829    4.7408   17.8064 O   1 1 1538.0000
     1540  O                     22.7657    5.1111   17.9771 O   1 1 1539.0000
     1541  O                     22.6730    5.5944   17.3508 O   1 1 1540.0000
     1542  O                     22.0208    6.1451   17.0364 O   1 1 1541.0000
     1543  O                     22.1625    6.3978   16.4001 O   1 1 1542.0000
     1544  O                     22.1579    6.0433   16.3000 O   1 1 1543.0000
     1545  O                     22.0679    5.6279   16.9372 O   1 1 1544.0000
     1546  O                     21.4188    5.2880   17.2140 O   1 1 1545.0000
     1547  O                     21.2704    5.4556   16.6517 O   1 1 1546.0000
     1548  O                     20.8724    4.8315   16.5351 O   1 1 1547.0000
     1549  O                     21.3685    4.9000   15.9985 O   1 1 1548.0000
     1550  O                     21.2839    5.0644   16.6789 O   1 1 1549.0000
     1551  O                     20.8714    5.3754   16.8717 O   1 1 1550.0000
     1552  O                     20.6743    6.3614   17.0187 O   1 1 1551.0000
     1553  O                     20.8220    6.9419   16.1283 O   1 1 1552.0000
     1554  O                     20.8965    7.2024   15.5047 O   1 1 1553.0000
     1555  O                     21.5986    6.8697   16.0323 O   1 1 1554.0000
     1556  O                     22.0866    7.1170   15.2308 O   1 1 1555.0000
     1557  O                     22.0033    6.8348   15.5766 O   1 1 1556.0000
     1558  O                     22.5272    6.2310   15.8015 O   1 1 1557.0000
     1559  O                     21.8481    6.0184   16.2892 O   1 1 1558.0000
     1560  O                     21.2616    6.0198   15.8832 O   1 1 1559.0000
     1561  O                     20.7982    6.5365   15.4097 O   1 1 1560.0000
     1562  O                     21.4145    6.7927   15.4822 O   1 1 1561.0000
     1563  O                     20.6459    6.9681   15.6873 O   1 1 1562.0000
     1564  O                     19.9756    7.3989   15.4925 O   1 1 1563.0000
     1565  O                     20.4143    7.2387   16.4370 O   1 1 1564.0000
     1566  O                     21.1791    7.3686   16.8902 O   1 1 1565.0000
     1567  O                     20.9191    7.4434   16.1854 O   1 1 1566.0000
     1568  O                     21.3139    6.6894   16.0333 O   1 1 1567.0000
     1569  O                     21.5374    6.6002   16.6841 O   1 1 1568.0000
     1570  O                     22.2010    6.7046   17.1918 O   1 1 1569.0000
     1571  O                     22.1602    5.9983   17.3444 O   1 1 1570.0000
     1572  O                     21.8278    5.6426   16.8270 O   1 1 1571.0000
     1573  O                     20.9306    5.9893   17.0977 O   1 1 1572.0000
     1574  O                     19.6031    6.1091   17.0974 O   1 1 1573.0000
     1575  O                     19.2768    5.4862   17.2229 O   1 1 1574.0000
     1576  O                     18.9821    5.9935   16.9587 O   1 1 1575.0000
     1577  O                     18.8918    6.3546   17.0814 O   1 1 1576.0000
     1578  O                     18.3501    6.3437   17.3872 O   1 1 1577.0000
     1579  O                     18.5176    5.9773   16.7529 O   1 1 1578.0000
     1580  O                     18.1622    5.8792   16.1175 O   1 1 1579.0000
     1581  O                     18.3843    5.9154   15.4859 O   1 1 1580.0000
     1582  O                     17.8627    6.6809   15.4372 O   1 1 1581.0000
     1583  O                     17.6805    6.2391   15.4128 O   1 1 1582.0000
     1584  O                     18.1053    6.1432   15.8597 O   1 1 1583.0000
     1585  O                     17.7794    6.4054   16.3029 O   1 1 1584.0000
     1586  O                     18.3037    6.3226   16.7264 O   1 1 1585.0000
     1587  O                     17.6261    6.3906   17.5154 O   1 1 1586.0000
     1588  O                     17.2690    6.6289   18.2161 O   1 1 1587.0000
     1589  O                     17.2766    7.2810   17.7445 O   1 1 1588.0000
     1590  O                     16.8484    7.5536   17.1834 O   1 1 1589.0000
     1591  O                     17.0475    7.9898   16.6577 O   1 1 1590.0000
     1592  O                     16.8297    7.4919   16.2975 O   1 1 1591.0000
     1593  O                     17.1450    6.9566   15.6749 O   1 1 1592.0000
     1594  O                     17.4564    6.2849   16.0950 O   1 1 1593.0000
     1595  O                     18.1349    6.4601   16.5492 O   1 1 1594.0000
     1596  O                     18.0201    6.0383   17.1199 O   1 1 1595.0000
     1597  O                     18.5061    5.5670   17.2429 O   1 1 1596.0000
     1598  O                     18.9554    5.5043   17.4653 O   1 1 1597.0000
     1599  O                     19.8304    5.8538   17.7624 O   1 1 1598.0000
     1600  O                     19.3892    5.9554   18.4818 O   1 1 1599.0000
     1601  O                     19.4161    5.7706   17.9685 O   1 1 1600.0000
     1602  O                     18.6914    5.9181   18.0024 O   1 1 1601.0000
     1603  O                     18.5405    6.5171   17.7999 O   1 1 1602.0000
     1604  O                     19.3043    6.6866   17.7132 O   1 1 1603.0000
     1605  O                     18.6633    6.8632   18.1507 O   1 1 1604.0000
     1606  O                     19.0388    6.1092   17.7274 O   1 1 1605.0000
     1607  O                     18.7476    6.2004   18.5077 O   1 1 1606.0000
     1608  O                     18.2280    5.6466   18.0511 O   1 1 1607.0000
     1609  O                     19.1033    5.5554   18.1261 O   1 1 1608.0000
     1610  O                     19.6106    6.0879   17.9419 O   1 1 1609.0000
     1611  O                     19.7275    6.6020   16.9391 O   1 1 1610.0000
     1612  O                     20.3665    7.1251   15.9889 O   1 1 1611.0000
     1613  O                     20.4400    6.8231   15.3629 O   1 1 1612.0000
     1614  O                     20.1938    6.3566   14.7819 O   1 1 1613.0000
     1615  O                     20.0332    5.6369   14.7644 O   1 1 1614.0000
     1616  O                     19.3563    5.4520   14.8076 O   1 1 1615.0000
     1617  O                     19.8292    6.3152   15.2710 O   1 1 1616.0000
     1618  O                     19.4248    7.1266   16.0544 O   1 1 1617.0000
     1619  O                     19.0714    6.9304   15.4057 O   1 1 1618.0000
     1620  O                     18.6398    6.2704   15.5918 O   1 1 1619.0000
     1621  O                     18.9788    6.3178   16.1334 O   1 1 1620.0000
     1622  O                     19.0412    5.6074   16.4190 O   1 1 1621.0000
     1623  O                     19.5596    5.9626   16.2916 O   1 1 1622.0000
     1624  O                     18.9908    6.2046   15.8981 O   1 1 1623.0000
     1625  O                     19.2028    6.3291   15.4677 O   1 1 1624.0000
     1626  O                     19.9749    6.6437   15.2716 O   1 1 1625.0000
     1627  O                     19.7398    6.2809   15.7665 O   1 1 1626.0000
     1628  O                     19.4379    6.8720   15.4429 O   1 1 1627.0000
     1629  O                     19.4696    6.6716   16.1279 O   1 1 1628.0000
     1630  O                     20.0324    5.8586   16.1113 O   1 1 1629.0000
     1631  O                     19.6483    5.9695   15.5732 O   1 1 1630.0000
     1632  O                     19.7721    6.6873   16.0462 O   1 1 1631.0000
     1633  O                     20.3912    5.8037   15.4421 O   1 1 1632.0000
     1634  O                     20.9038    5.1507   15.3784 O   1 1 1633.0000
     1635  O                     21.1360    5.1493   14.6118 O   1 1 1634.0000
     1636  O                     20.7245    4.9493   15.2837 O   1 1 1635.0000
     1637  O                     20.3451    5.3512   16.0005 O   1 1 1636.0000
     1638  O                     20.0112    5.1956   16.3151 O   1 1 1637.0000
     1639  O                     20.4329    4.8426   15.9940 O   1 1 1638.0000
     1640  O                     20.4306    5.3667   15.3713 O   1 1 1639.0000
     1641  O                     19.8673    5.7209   15.6333 O   1 1 1640.0000
     1642  O                     20.0744    5.4208   15.3104 O   1 1 1641.0000
     1643  O                     19.4411    5.1839   15.2239 O   1 1 1642.0000
     1644  O                     19.9606    4.8847   15.2876 O   1 1 1643.0000
     1645  O                     19.6732    5.1310   15.8340 O   1 1 1644.0000
     1646  O                     19.3259    5.7347   15.5091 O   1 1 1645.0000
     1647  O                     19.4153    6.2387   14.9937 O   1 1 1646.0000
     1648  O                     19.9001    6.7940   14.8173 O   1 1 1647.0000
     1649  O                     20.0671    6.5986   14.1520 O   1 1 1648.0000
     1650  O                     19.8790    5.9907   14.7901 O   1 1 1649.0000
     1651  O                     19.5618    6.3826   14.4827 O   1 1 1650.0000
     1652  O                     19.0222    5.9294   15.0866 O   1 1 1651.0000
     1653  O                     19.4496    5.1248   14.9912 O   1 1 1652.0000
     1654  O                     19.8845    4.4625   14.4339 O   1 1 1653.0000
     1655  O                     19.2933    5.2707   14.3055 O   1 1 1654.0000
     1656  O                     19.1894    6.6565   14.8875 O   1 1 1655.0000
     1657  O                     19.6295    7.4867   14.8082 O   1 1 1656.0000
     1658  O                     20.2267    8.0395   14.1873 O   1 1 1657.0000
     1659  O                     19.4027    7.8488   14.2529 O   1 1 1658.0000
     1660  O                     20.0481    7.4581   14.2853 O   1 1 1659.0000
     1661  O                     19.9619    6.9388   14.5323 O   1 1 1660.0000
     1662  O                     19.2599    6.9805   14.6850 O   1 1 1661.0000
     1663  O                     19.5946    7.0514   13.9246 O   1 1 1662.0000
     1664  O                     19.1513    7.2546   14.2511 O   1 1 1663.0000
     1665  O                     19.6111    7.2356   14.7627 O   1 1 1664.0000
     1666  O                     19.7755    7.4096   15.2939 O   1 1 1665.0000
     1667  O                     18.9962    7.4772   14.6937 O   1 1 1666.0000
     1668  O                     18.5851    7.0440   14.8976 O   1 1 1667.0000
     1669  O                     18.2650    7.2718   14.3673 O   1 1 1668.0000
     1670  O                     17.9129    6.4553   14.4395 O   1 1 1669.0000
     1671  O                     18.5052    6.7043   14.3662 O   1 1 1670.0000
     1672  O                     18.4446    6.1430   14.2892 O   1 1 1671.0000
     1673  O                     18.2338    6.0263   14.8019 O   1 1 1672.0000
     1674  O                     18.3505    6.6295   14.6437 O   1 1 1673.0000
     1675  O                     18.9729    6.9400   14.3441 O   1 1 1674.0000
     1676  O                     19.4241    6.3783   13.8748 O   1 1 1675.0000
     1677  O                     18.9099    6.3922   14.2157 O   1 1 1676.0000
     1678  O                     19.3694    6.6334   13.7345 O   1 1 1677.0000
     1679  O                     18.8998    6.9630   13.8433 O   1 1 1678.0000
     1680  O                     18.5035    6.3288   13.5434 O   1 1 1679.0000
     1681  O                     18.9407    5.8575   13.2925 O   1 1 1680.0000
     1682  O                     18.7691    5.9069   14.0322 O   1 1 1681.0000
     1683  O                     19.2184    6.1583   14.2177 O   1 1 1682.0000
     1684  O                     19.8887    6.0723   14.3918 O   1 1 1683.0000
     1685  O                     19.5502    5.8384   13.8483 O   1 1 1684.0000
     1686  O                     19.4249    5.4412   13.8087 O   1 1 1685.0000
     1687  O                     19.4872    5.4884   14.3836 O   1 1 1686.0000
     1688  O                     20.2798    5.5924   14.1453 O   1 1 1687.0000
     1689  O                     19.8033    5.0995   14.3946 O   1 1 1688.0000
     1690  O                     20.3129    4.8996   13.9559 O   1 1 1689.0000
     1691  O                     19.5814    5.4928   13.4726 O   1 1 1690.0000
     1692  O                     20.4617    5.3669   13.2622 O   1 1 1691.0000
     1693  O                     21.1536    5.5955   13.5562 O   1 1 1692.0000
     1694  O                     21.2910    5.9160   13.0183 O   1 1 1693.0000
     1695  O                     22.0089    5.9173   13.1485 O   1 1 1694.0000
     1696  O                     23.0601    6.3777   13.4987 O   1 1 1695.0000
     1697  O                     23.4961    6.7524   13.4474 O   1 1 1696.0000
     1698  O                     23.7391    6.3433   12.8658 O   1 1 1697.0000
     1699  O                     23.6280    7.0661   13.1835 O   1 1 1698.0000
     1700  O                     22.9414    6.9788   13.4775 O   1 1 1699.0000
     1701  O                     22.4164    7.0351   13.8693 O   1 1 1700.0000
     1702  O                     22.5971    6.7055   12.9213 O   1 1 1701.0000
     1703  O                     21.9374    6.0927   12.4243 O   1 1 1702.0000
     1704  O                     21.2246    6.0243   12.5746 O   1 1 1703.0000
     1705  O                     20.7671    5.4510   12.9157 O   1 1 1704.0000
     1706  O                     20.3364    5.0751   13.6329 O   1 1 1705.0000
     1707  O                     19.6523    4.9094   14.1354 O   1 1 1706.0000
     1708  O                     20.0985    4.6955   14.6222 O   1 1 1707.0000
     1709  O                     20.1606    4.3575   15.0513 O   1 1 1708.0000
     1710  O                     20.1933    4.4978   15.8472 O   1 1 1709.0000
     1711  O                     19.3855    5.0196   15.9091 O   1 1 1710.0000
     1712  O                     18.8314    5.3866   15.3836 O   1 1 1711.0000
     1713  O                     18.9071    5.8720   14.7829 O   1 1 1712.0000
     1714  O                     18.4336    6.4613   15.3309 O   1 1 1713.0000
     1715  O                     18.1421    6.9655   15.8314 O   1 1 1714.0000
     1716  O                     17.9885    7.8258   16.0461 O   1 1 1715.0000
     1717  O                     18.2575    7.9279   16.3688 O   1 1 1716.0000
     1718  O                     18.6019    8.2144   16.4683 O   1 1 1717.0000
     1719  O                     19.0919    8.0069   16.7896 O   1 1 1718.0000
     1720  O                     19.1478    8.4189   17.1005 O   1 1 1719.0000
     1721  O                     18.8263    8.4268   17.4853 O   1 1 1720.0000
     1722  O                     18.4565    8.5389   16.8348 O   1 1 1721.0000
     1723  O                     18.6023    8.8296   17.0497 O   1 1 1722.0000
     1724  O                     18.1880    9.1758   17.4712 O   1 1 1723.0000
     1725  O                     18.1771    8.6909   17.3049 O   1 1 1724.0000
     1726  O                     17.7200    8.4982   16.8205 O   1 1 1725.0000
     1727  O                     17.7320    7.8859   16.4795 O   1 1 1726.0000
     1728  O                     18.1277    8.1041   17.0390 O   1 1 1727.0000
     1729  O                     18.5521    7.7725   16.9746 O   1 1 1728.0000
     1730  O                     19.3226    7.7654   17.5646 O   1 1 1729.0000
     1731  O                     18.4125    7.8767   17.4776 O   1 1 1730.0000
     1732  O                     17.8866    7.5605   17.1024 O   1 1 1731.0000
     1733  O                     17.6111    7.7906   17.5970 O   1 1 1732.0000
     1734  O                     18.0494    7.0998   17.2352 O   1 1 1733.0000
     1735  O                     18.5968    7.0686   16.8277 O   1 1 1734.0000
     1736  O                     18.2764    7.2938   16.5939 O   1 1 1735.0000
     1737  O                     17.9511    6.9106   16.8666 O   1 1 1736.0000
     1738  O                     17.5928    7.3528   16.8520 O   1 1 1737.0000
     1739  O                     17.6541    7.0713   16.1163 O   1 1 1738.0000
     1740  O                     17.2041    7.7246   16.1132 O   1 1 1739.0000
     1741  O                     17.3640    7.1878   16.5051 O   1 1 1740.0000
     1742  O                     17.6074    7.0450   17.5453 O   1 1 1741.0000
     1743  O                     18.6020    7.1777   18.0388 O   1 1 1742.0000
     1744  O                     18.6434    7.2230   17.3742 O   1 1 1743.0000
     1745  O                     19.0329    7.4902   17.0770 O   1 1 1744.0000
     1746  O                     19.0854    7.1572   16.7673 O   1 1 1745.0000
     1747  O                     18.8940    6.6767   16.6357 O   1 1 1746.0000
     1748  O                     19.2078    6.2765   16.1916 O   1 1 1747.0000
     1749  O                     18.4838    6.8054   16.0611 O   1 1 1748.0000
     1750  O                     18.8089    7.1573   16.0424 O   1 1 1749.0000
     1751  O                     18.3913    7.3516   15.6360 O   1 1 1750.0000
     1752  O                     18.5370    7.9471   15.5860 O   1 1 1751.0000
     1753  O                     18.9649    7.6552   15.9384 O   1 1 1752.0000
     1754  O                     18.2439    7.7137   15.3593 O   1 1 1753.0000
     1755  O                     17.7353    8.0900   15.3216 O   1 1 1754.0000
     1756  O                     17.7573    7.9719   14.5780 O   1 1 1755.0000
     1757  O                     18.1193    8.0345   14.1011 O   1 1 1756.0000
     1758  O                     18.8484    7.8232   13.7973 O   1 1 1757.0000
     1759  O                     19.1626    7.3396   13.6170 O   1 1 1758.0000
     1760  O                     19.7377    7.6684   13.7449 O   1 1 1759.0000
     1761  O                     19.8012    8.1150   13.8833 O   1 1 1760.0000
     1762  O                     20.4353    8.2677   13.3453 O   1 1 1761.0000
     1763  O                     20.3933    7.8211   13.7150 O   1 1 1762.0000
     1764  O                     20.1254    8.5705   14.0839 O   1 1 1763.0000
     1765  O                     20.0860    8.5455   13.2894 O   1 1 1764.0000
     1766  O                     19.5038    8.2641   13.4404 O   1 1 1765.0000
     1767  O                     19.3757    8.0719   12.8442 O   1 1 1766.0000
     1768  O                     19.0442    7.5011   13.1296 O   1 1 1767.0000
     1769  O                     18.8875    7.8320   14.1311 O   1 1 1768.0000
     1770  O                     18.3675    8.0584   13.7306 O   1 1 1769.0000
     1771  O                     17.7278    8.0526   13.8961 O   1 1 1770.0000
     1772  O                     18.3010    7.6079   14.0751 O   1 1 1771.0000
     1773  O                     17.5680    7.1103   14.3264 O   1 1 1772.0000
     1774  O                     17.9378    7.4574   14.8252 O   1 1 1773.0000
     1775  O                     17.3079    7.5125   15.0122 O   1 1 1774.0000
     1776  O                     16.7428    7.6524   15.3365 O   1 1 1775.0000
     1777  O                     17.3019    8.0050   15.7990 O   1 1 1776.0000
     1778  O                     17.7909    8.6630   15.5627 O   1 1 1777.0000
     1779  O                     18.1569    8.8172   15.6404 O   1 1 1778.0000
     1780  O                     17.4239    9.0624   16.0141 O   1 1 1779.0000
     1781  O                     17.8809    8.7486   16.1740 O   1 1 1780.0000
     1782  O                     17.3496    8.5381   15.8515 O   1 1 1781.0000
     1783  O                     17.7794    9.1652   16.5106 O   1 1 1782.0000
     1784  O                     18.2057    9.1405   16.6270 O   1 1 1783.0000
     1785  O                     18.3063    9.5019   15.9920 O   1 1 1784.0000
     1786  O                     18.1926    9.6730   16.6989 O   1 1 1785.0000
     1787  O                     17.9259    9.6384   15.9103 O   1 1 1786.0000
     1788  O                     17.4932    9.2304   15.5174 O   1 1 1787.0000
     1789  O                     17.1432    8.7596   15.0357 O   1 1 1788.0000
     1790  O                     17.3437    8.7300   14.5954 O   1 1 1789.0000
     1791  O                     17.4878    9.0388   14.9538 O   1 1 1790.0000
     1792  O                     17.2235    9.3363   15.3747 O   1 1 1791.0000
     1793  O                     18.1840    9.1904   15.0968 O   1 1 1792.0000
     1794  O                     17.9322    8.4259   15.1426 O   1 1 1793.0000
     1795  O                     18.4842    8.3564   15.0634 O   1 1 1794.0000
     1796  O                     18.2666    9.2258   15.3189 O   1 1 1795.0000
     1797  O                     18.1082    8.7085   14.4926 O   1 1 1796.0000
     1798  O                     17.7098    9.4575   14.7845 O   1 1 1797.0000
     1799  O                     18.1774   10.1369   14.7908 O   1 1 1798.0000
     1800  O                     18.5838    9.7708   15.4024 O   1 1 1799.0000
     1801  O                     18.8073    9.3880   15.5472 O   1 1 1800.0000
     1802  O                     18.7534    9.6625   15.0496 O   1 1 1801.0000
     1803  O                     18.4879    9.7885   14.6587 O   1 1 1802.0000
     1804  O                     18.4093    9.0386   14.8296 O   1 1 1803.0000
     1805  O                     18.4727    8.4628   14.1689 O   1 1 1804.0000
     1806  O                     18.2343    8.7987   13.8137 O   1 1 1805.0000
     1807  O                     18.4777    9.0251   14.2739 O   1 1 1806.0000
     1808  O                     19.0182    9.2904   14.8886 O   1 1 1807.0000
     1809  O                     18.7031    9.4118   14.0042 O   1 1 1808.0000
     1810  O                     19.1974    9.6398   14.0536 O   1 1 1809.0000
     1811  O                     18.5900    9.5963   14.1829 O   1 1 1810.0000
     1812  O                     19.3754    9.5845   14.5770 O   1 1 1811.0000
     1813  O                     19.6426    8.9488   13.9051 O   1 1 1812.0000
     1814  O                     19.1066    8.7416   14.0837 O   1 1 1813.0000
     1815  O                     19.4742    9.2328   14.2087 O   1 1 1814.0000
     1816  O                     18.9389    9.0486   13.7581 O   1 1 1815.0000
     1817  O                     19.1058    8.7830   14.5817 O   1 1 1816.0000
     1818  O                     19.1545    8.6057   14.7649 O   1 1 1817.0000
     1819  O                     19.1890    8.0821   15.1762 O   1 1 1818.0000
     1820  O                     18.7753    8.1150   14.7971 O   1 1 1819.0000
     1821  O                     19.5351    8.3182   14.7136 O   1 1 1820.0000
     1822  O                     20.2504    8.6709   15.0458 O   1 1 1821.0000
     1823  O                     19.7247    8.1157   15.4589 O   1 1 1822.0000
     1824  O                     19.8345    8.8574   15.3658 O   1 1 1823.0000
     1825  O                     19.9171    9.2018   15.0677 O   1 1 1824.0000
     1826  O                     19.7465    9.7797   15.0562 O   1 1 1825.0000
     1827  O                     19.3389    9.7485   15.5584 O   1 1 1826.0000
     1828  O                     19.1267    9.0182   15.6344 O   1 1 1827.0000
     1829  O                     18.9758    8.4306   16.1155 O   1 1 1828.0000
     1830  O                     18.9963    9.0599   16.3518 O   1 1 1829.0000
     1831  O                     18.7504    8.8949   15.5995 O   1 1 1830.0000
     1832  O                     19.3139    9.3444   15.9622 O   1 1 1831.0000
     1833  O                     18.7972    9.5188   16.1952 O   1 1 1832.0000
     1834  O                     18.4366    8.4853   16.0667 O   1 1 1833.0000
     1835  O                     19.1071    8.8264   15.2985 O   1 1 1834.0000
     1836  O                     19.6716    8.7497   14.6272 O   1 1 1835.0000
     1837  O                     20.3385    8.4400   14.4670 O   1 1 1836.0000
     1838  O                     20.3155    8.0626   15.1162 O   1 1 1837.0000
     1839  O                     20.5475    7.4593   15.5697 O   1 1 1838.0000
     1840  O                     20.8601    7.2227   14.7235 O   1 1 1839.0000
     1841  O                     20.4989    7.3487   15.0275 O   1 1 1840.0000
     1842  O                     19.9641    7.1475   15.7173 O   1 1 1841.0000
     1843  O                     19.3520    7.5122   15.6087 O   1 1 1842.0000
     1844  O                     19.7596    7.8282   16.2806 O   1 1 1843.0000
     1845  O                     19.7931    8.2127   15.5911 O   1 1 1844.0000
     1846  O                     19.5661    8.6141   15.4234 O   1 1 1845.0000
     1847  O                     19.1714    8.1826   15.5777 O   1 1 1846.0000
     1848  O                     19.2885    8.2156   16.2591 O   1 1 1847.0000
     1849  O                     19.9474    8.8358   16.0189 O   1 1 1848.0000
     1850  O                     19.9591    9.3881   16.7104 O   1 1 1849.0000
     1851  O                     19.5312    9.8720   16.9016 O   1 1 1850.0000
     1852  O                     19.8229    9.7530   17.3352 O   1 1 1851.0000
     1853  O                     19.8965    9.7318   17.9750 O   1 1 1852.0000
     1854  O                     19.8507    9.1466   17.7453 O   1 1 1853.0000
     1855  O                     19.9051    9.3946   17.4545 O   1 1 1854.0000
     1856  O                     19.8919    8.7702   17.4713 O   1 1 1855.0000
     1857  O                     19.8116    8.3684   16.7695 O   1 1 1856.0000
     1858  O                     19.4577    8.5578   16.4207 O   1 1 1857.0000
     1859  O                     19.8366    8.6269   16.1447 O   1 1 1858.0000
     1860  O                     19.5656    8.9542   16.6247 O   1 1 1859.0000
     1861  O                     18.8635    9.5517   16.6965 O   1 1 1860.0000
     1862  O                     19.2038    9.0539   17.0740 O   1 1 1861.0000
     1863  O                     19.9631    8.9277   17.1230 O   1 1 1862.0000
     1864  O                     20.6504    9.2658   17.2847 O   1 1 1863.0000
     1865  O                     20.4841    8.5545   16.9442 O   1 1 1864.0000
     1866  O                     19.9793    7.9152   16.5349 O   1 1 1865.0000
     1867  O                     20.2237    8.3131   16.7387 O   1 1 1866.0000
     1868  O                     20.3208    8.1616   16.1348 O   1 1 1867.0000
     1869  O                     20.4801    8.6253   16.3828 O   1 1 1868.0000
     1870  O                     20.6082    7.8605   16.5402 O   1 1 1869.0000
     1871  O                     21.1295    8.1897   16.5230 O   1 1 1870.0000
     1872  O                     20.5436    7.9228   15.8601 O   1 1 1871.0000
     1873  O                     21.0697    7.9011   16.0068 O   1 1 1872.0000
     1874  O                     21.6257    7.8893   15.2919 O   1 1 1873.0000
     1875  O                     20.7862    7.7113   15.0322 O   1 1 1874.0000
     1876  O                     21.4869    7.5107   15.3255 O   1 1 1875.0000
     1877  O                     21.2245    7.9404   14.7643 O   1 1 1876.0000
     1878  O                     21.1548    8.6666   15.2141 O   1 1 1877.0000
     1879  O                     20.6874    9.1713   14.6716 O   1 1 1878.0000
     1880  O                     20.6062    8.7422   15.4487 O   1 1 1879.0000
     1881  O                     20.8173    8.2034   15.3131 O   1 1 1880.0000
     1882  O                     20.5795    8.8805   14.6723 O   1 1 1881.0000
     1883  O                     21.1662    8.9501   14.9489 O   1 1 1882.0000
     1884  O                     20.8778    9.5244   15.2090 O   1 1 1883.0000
     1885  O                     20.8875    9.1489   15.7757 O   1 1 1884.0000
     1886  O                     21.3271    9.3202   16.7517 O   1 1 1885.0000
     1887  O                     21.7408    9.3781   16.1259 O   1 1 1886.0000
     1888  O                     21.7526    9.4795   15.4969 O   1 1 1887.0000
     1889  O                     22.2464    9.1698   16.0292 O   1 1 1888.0000
     1890  O                     21.4976    9.0010   15.7749 O   1 1 1889.0000
     1891  O                     21.1009    8.7165   15.8662 O   1 1 1890.0000
     1892  O                     21.0706    9.2002   16.2880 O   1 1 1891.0000
     1893  O                     21.1742    8.7130   16.3901 O   1 1 1892.0000
     1894  O                     21.6118    9.0306   16.6074 O   1 1 1893.0000
     1895  O                     22.3331    8.5519   16.4467 O   1 1 1894.0000
     1896  O                     21.7606    8.7839   15.8481 O   1 1 1895.0000
     1897  O                     21.2626    9.6603   15.9301 O   1 1 1896.0000
     1898  O                     20.2154    9.6755   16.1360 O   1 1 1897.0000
     1899  O                     20.9724    9.6913   16.4457 O   1 1 1898.0000
     1900  O                     20.8734    9.4981   16.1743 O   1 1 1899.0000
     1901  O                     20.3853    9.4160   15.7204 O   1 1 1900.0000
     1902  O                     20.1342    9.1784   16.2440 O   1 1 1901.0000
     1903  O                     20.7803    9.2109   16.9658 O   1 1 1902.0000
     1904  O                     21.4223    8.4278   16.9969 O   1 1 1903.0000
     1905  O                     21.7199    7.6238   16.9344 O   1 1 1904.0000
     1906  O                     21.2659    7.3802   16.3131 O   1 1 1905.0000
     1907  O                     21.8153    7.4647   16.3887 O   1 1 1906.0000
     1908  O                     21.8447    8.1136   15.9259 O   1 1 1907.0000
     1909  O                     21.4718    8.2342   15.5533 O   1 1 1908.0000
     1910  O                     21.6093    8.4087   16.3485 O   1 1 1909.0000
     1911  O                     21.0464    7.8140   16.9481 O   1 1 1910.0000
     1912  O                     21.0826    7.5310   17.4512 O   1 1 1911.0000
     1913  O                     20.6116    7.9092   17.7808 O   1 1 1912.0000
     1914  O                     20.0374    7.9379   17.5610 O   1 1 1913.0000
     1915  O                     19.8751    7.6863   16.8167 O   1 1 1914.0000
     1916  O                     19.8492    6.9698   16.6839 O   1 1 1915.0000
     1917  O                     19.4183    7.0312   17.5135 O   1 1 1916.0000
     1918  O                     19.6557    7.6921   17.1817 O   1 1 1917.0000
     1919  O                     19.6176    7.6670   16.4145 O   1 1 1918.0000
     1920  O                     19.7743    7.2465   17.1373 O   1 1 1919.0000
     1921  O                     19.7840    7.1352   17.8183 O   1 1 1920.0000
     1922  O                     19.8156    7.1527   18.5513 O   1 1 1921.0000
     1923  O                     19.9437    7.4410   17.9196 O   1 1 1922.0000
     1924  O                     19.1522    7.2395   18.4265 O   1 1 1923.0000
     1925  O                     19.3358    6.7983   18.1611 O   1 1 1924.0000
     1926  O                     20.1028    7.1345   18.5092 O   1 1 1925.0000
     1927  O                     19.5717    6.8388   18.8215 O   1 1 1926.0000
     1928  O                     19.7332    6.3932   18.6162 O   1 1 1927.0000
     1929  O                     19.9286    6.5831   17.9809 O   1 1 1928.0000
     1930  O                     20.3571    6.6666   18.1838 O   1 1 1929.0000
     1931  O                     20.7145    7.2540   18.1014 O   1 1 1930.0000
     1932  O                     20.4065    7.0150   17.6937 O   1 1 1931.0000
     1933  O                     21.0391    6.8574   17.9056 O   1 1 1932.0000
     1934  O                     21.3152    6.9304   17.5120 O   1 1 1933.0000
     1935  O                     21.6607    6.8988   17.0482 O   1 1 1934.0000
     1936  O                     21.1768    5.4111   17.2767 O   1 1 1935.0000
     1937  O                     20.5314    5.6260   17.4389 O   1 1 1936.0000
     1938  O                     19.7598    5.3070   17.4510 O   1 1 1937.0000
     1939  O                     20.1951    5.3723   17.2387 O   1 1 1938.0000
     1940  O                     19.9065    6.3883   17.3870 O   1 1 1939.0000
     1941  O                     19.6854    5.8969   16.7785 O   1 1 1940.0000
     1942  O                     20.3151    6.1039   16.5011 O   1 1 1941.0000
     1943  O                     21.0132    5.6041   16.1504 O   1 1 1942.0000
     1944  O                     21.5111    5.4873   15.3937 O   1 1 1943.0000
     1945  O                     21.2880    5.9250   15.2390 O   1 1 1944.0000
     1946  O                     21.6652    6.4551   15.6624 O   1 1 1945.0000
     1947  O                     20.9606    6.6244   16.5076 O   1 1 1946.0000
     1948  O                     20.6518    5.6369   16.3724 O   1 1 1947.0000
     1949  O                     20.1455    4.9363   16.5985 O   1 1 1948.0000
     1950  O                     20.4145    5.5771   16.6711 O   1 1 1949.0000
     1951  O                     20.3908    6.3907   16.1681 O   1 1 1950.0000
     1952  O                     20.6499    6.3092   15.1180 O   1 1 1951.0000
     1953  O                     20.8150    5.8016   15.8294 O   1 1 1952.0000
     1954  O                     20.7710    6.3454   16.0662 O   1 1 1953.0000
     1955  O                     20.5550    6.9317   16.7701 O   1 1 1954.0000
     1956  O                     21.2993    6.2025   16.8309 O   1 1 1955.0000
     1957  O                     20.8706    6.6922   16.8363 O   1 1 1956.0000
     1958  O                     20.5207    6.6788   17.3007 O   1 1 1957.0000
     1959  O                     20.3615    5.9879   17.0838 O   1 1 1958.0000
     1960  O                     20.6452    6.2014   17.8803 O   1 1 1959.0000
     1961  O                     21.3044    6.0622   17.5403 O   1 1 1960.0000
     1962  O                     21.4198    6.2818   17.2537 O   1 1 1961.0000
     1963  O                     21.0272    6.1795   18.0413 O   1 1 1962.0000
     1964  O                     21.3253    5.7935   18.1622 O   1 1 1963.0000
     1965  O                     21.5166    6.1585   18.4111 O   1 1 1964.0000
     1966  O                     21.7753    7.3098   18.2915 O   1 1 1965.0000
     1967  O                     21.6151    7.7138   17.7535 O   1 1 1966.0000
     1968  O                     20.9061    7.2625   18.1613 O   1 1 1967.0000
     1969  O                     21.3856    7.3794   17.4674 O   1 1 1968.0000
     1970  O                     21.9754    7.2944   17.4308 O   1 1 1969.0000
     1971  O                     22.5051    7.1117   17.5338 O   1 1 1970.0000
     1972  O                     22.0244    6.7055   18.4392 O   1 1 1971.0000
     1973  O                     21.8849    6.6470   17.8596 O   1 1 1972.0000
     1974  O                     22.4017    6.4718   17.9444 O   1 1 1973.0000
     1975  O                     21.6188    6.8376   18.3828 O   1 1 1974.0000
     1976  O                     20.4160    7.5043   17.4660 O   1 1 1975.0000
     1977  O                     20.2516    8.2122   18.1295 O   1 1 1976.0000
     1978  O                     19.5934    8.3719   17.8979 O   1 1 1977.0000
     1979  O                     19.8340    8.8104   18.3187 O   1 1 1978.0000
     1980  O                     20.3529    9.1009   18.4985 O   1 1 1979.0000
     1981  O                     20.8426    9.4462   18.4845 O   1 1 1980.0000
     1982  O                     21.1119    9.3129   18.1490 O   1 1 1981.0000
     1983  O                     21.1323    8.8663   17.7670 O   1 1 1982.0000
     1984  O                     20.8462    8.7308   18.4504 O   1 1 1983.0000
     1985  O                     21.2503    8.4781   17.9803 O   1 1 1984.0000
     1986  O                     21.0770    8.3560   18.5602 O   1 1 1985.0000
     1987  O                     21.5628    8.1370   18.4780 O   1 1 1986.0000
     1988  O                     21.2910    7.9400   18.0034 O   1 1 1987.0000
     1989  O                     21.4567    7.2514   18.0903 O   1 1 1988.0000
     1990  O                     21.1496    7.4410   18.4994 O   1 1 1989.0000
     1991  O                     21.2285    7.5942   19.3089 O   1 1 1990.0000
     1992  O                     20.7721    7.3071   19.0260 O   1 1 1991.0000
     1993  O                     20.8821    6.6974   19.3889 O   1 1 1992.0000
     1994  O                     20.3546    7.0476   19.2089 O   1 1 1993.0000
     1995  O                     20.8509    6.7976   18.7951 O   1 1 1994.0000
     1996  O                     21.6613    6.8004   18.9977 O   1 1 1995.0000
     1997  O                     21.2689    7.0813   19.5109 O   1 1 1996.0000
     1998  O                     21.4334    7.3294   19.8736 O   1 1 1997.0000
     1999  O                     21.4232    7.7908   19.1189 O   1 1 1998.0000
     2000  O                     21.6747    7.4386   18.9997 O   1 1 1999.0000
     2001  O                     21.3078    7.1473   19.0047 O   1 1 2000.0000
     2002  O                     21.6198    6.9110   19.6032 O   1 1 2001.0000
     2003  O                     21.9848    6.6189   19.1548 O   1 1 2002.0000
     2004  O                     21.4690    6.1664   18.9934 O   1 1 2003.0000
     2005  O                     20.9573    5.5300   18.7554 O   1 1 2004.0000
     2006  O                     21.0240    5.0901   18.3169 O   1 1 2005.0000
     2007  O                     20.4047    5.7370   18.2258 O   1 1 2006.0000
     2008  O                     20.5629    6.3287   18.6994 O   1 1 2007.0000
     2009  O                     21.1217    6.6105   18.6626 O   1 1 2008.0000
     2010  O                     20.6536    7.7952   18.4993 O   1 1 2009.0000
     2011  O                     20.4514    8.3557   18.8395 O   1 1 2010.0000
     2012  O                     20.0486    7.8007   19.0051 O   1 1 2011.0000
     2013  O                     20.3954    8.2038   19.5432 O   1 1 2012.0000
     2014  O                     20.1194    8.7972   19.9273 O   1 1 2013.0000
     2015  O                     20.0377    8.1804   19.4592 O   1 1 2014.0000
     2016  O                     20.6491    8.0095   19.2305 O   1 1 2015.0000
     2017  O                     20.9133    8.3014   19.1317 O   1 1 2016.0000
     2018  O                     20.5623    8.7962   19.0428 O   1 1 2017.0000
     2019  O                     21.0843    7.9956   18.5958 O   1 1 2018.0000
     2020  O                     20.0783    7.9440   18.3703 O   1 1 2019.0000
     2021  O                     20.1019    8.1991   18.7162 O   1 1 2020.0000
     2022  O                     20.5183    8.1164   17.9472 O   1 1 2021.0000
     2023  O                     20.5908    7.9576   17.0782 O   1 1 2022.0000
     2024  O                     21.0742    8.5433   17.2275 O   1 1 2023.0000
     2025  O                     21.4747    8.3996   17.5380 O   1 1 2024.0000
     2026  O                     21.7813    9.2142   17.5158 O   1 1 2025.0000
     2027  O                     22.4467    9.0214   17.9969 O   1 1 2026.0000
     2028  O                     22.6541    9.2299   17.5667 O   1 1 2027.0000
     2029  O                     22.3712    8.7475   16.9653 O   1 1 2028.0000
     2030  O                     22.0923    8.1035   17.0433 O   1 1 2029.0000
     2031  O                     22.6015    7.5232   17.5832 O   1 1 2030.0000
     2032  O                     21.9473    7.9645   17.6668 O   1 1 2031.0000
     2033  O                     22.5031    8.5971   17.4823 O   1 1 2032.0000
     2034  O                     22.7514    8.2041   17.6266 O   1 1 2033.0000
     2035  O                     23.0136    7.7811   17.7659 O   1 1 2034.0000
     2036  O                     22.3939    7.3132   18.1318 O   1 1 2035.0000
     2037  O                     21.9020    7.7148   18.6261 O   1 1 2036.0000
     2038  O                     22.0607    8.2177   19.0669 O   1 1 2037.0000
     2039  O                     21.4750    8.6307   19.1652 O   1 1 2038.0000
     2040  O                     21.9542    8.7626   18.7885 O   1 1 2039.0000
     2041  O                     21.8016    8.6655   18.0617 O   1 1 2040.0000
     2042  O                     22.2979    8.2162   17.6011 O   1 1 2041.0000
     2043  O                     22.2670    8.2935   18.2236 O   1 1 2042.0000
     2044  O                     22.3661    8.6006   18.3605 O   1 1 2043.0000
     2045  O                     22.5712    7.9043   18.1443 O   1 1 2044.0000
     2046  O                     22.5970    8.7284   18.8119 O   1 1 2045.0000
     2047  O                     22.7647    8.7492   19.4297 O   1 1 2046.0000
     2048  O                     22.5179    8.2769   19.7679 O   1 1 2047.0000
     2049  O                     22.3902    7.3945   19.4245 O   1 1 2048.0000
     2050  O                     22.7658    7.8588   18.7809 O   1 1 2049.0000
     2051  O                     22.8721    8.3334   19.3996 O   1 1 2050.0000
     2052  O                     22.3341    7.7419   19.1648 O   1 1 2051.0000
     2053  O                     22.8147    7.6941   19.2680 O   1 1 2052.0000
     2054  O                     22.4475    7.2805   18.9829 O   1 1 2053.0000
     2055  O                     22.8035    7.5726   18.4967 O   1 1 2054.0000
     2056  O                     23.3894    7.8664   18.8053 O   1 1 2055.0000
     2057  O                     23.1711    8.3305   18.8138 O   1 1 2056.0000
     2058  O                     23.6018    8.5350   18.7955 O   1 1 2057.0000
     2059  O                     23.2254    8.8267   18.8499 O   1 1 2058.0000
     2060  O                     22.9692    8.6334   17.8992 O   1 1 2059.0000
     2061  O                     23.0986    8.9170   18.2533 O   1 1 2060.0000
     2062  O                     23.5319    8.3556   18.4485 O   1 1 2061.0000
     2063  O                     23.2543    8.1037   18.0687 O   1 1 2062.0000
     2064  O                     23.8092    7.7381   17.9710 O   1 1 2063.0000
     2065  O                     24.4854    8.2281   18.2897 O   1 1 2064.0000
     2066  O                     24.5024    9.0015   18.0861 O   1 1 2065.0000
     2067  O                     24.0625    9.3828   18.3480 O   1 1 2066.0000
     2068  O                     24.3535    8.8961   18.4232 O   1 1 2067.0000
     2069  O                     24.1823    8.8241   17.7826 O   1 1 2068.0000
     2070  O                     24.6105    8.3266   17.6423 O   1 1 2069.0000
     2071  O                     24.8237    7.8252   18.0858 O   1 1 2070.0000
     2072  O                     24.1667    8.1784   17.5295 O   1 1 2071.0000
     2073  O                     23.9241    8.7003   16.8910 O   1 1 2072.0000
     2074  O                     23.3895    9.1035   16.5915 O   1 1 2073.0000
     2075  O                     23.1232    8.8839   16.8746 O   1 1 2074.0000
     2076  O                     23.4963    9.0831   17.4125 O   1 1 2075.0000
     2077  O                     23.2842    8.4705   17.3647 O   1 1 2076.0000
     2078  O                     23.7470    8.8157   17.6829 O   1 1 2077.0000
     2079  O                     23.2690    9.0963   17.9091 O   1 1 2078.0000
     2080  O                     23.9380    8.2726   18.2121 O   1 1 2079.0000
     2081  O                     24.1188    7.4112   18.3520 O   1 1 2080.0000
     2082  O                     24.1879    6.9872   17.6620 O   1 1 2081.0000
     2083  O                     24.1164    7.2265   17.1494 O   1 1 2082.0000
     2084  O                     24.4456    7.7605   17.1966 O   1 1 2083.0000
     2085  O                     23.8967    8.0984   16.9782 O   1 1 2084.0000
     2086  O                     23.1179    8.3213   16.7804 O   1 1 2085.0000
     2087  O                     22.8217    8.0645   17.1436 O   1 1 2086.0000
     2088  O                     23.0614    7.2957   17.1775 O   1 1 2087.0000
     2089  O                     23.6266    7.6889   17.2506 O   1 1 2088.0000
     2090  O                     23.2313    7.4266   17.4745 O   1 1 2089.0000
     2091  O                     22.9064    6.7309   18.0255 O   1 1 2090.0000
     2092  O                     23.5691    6.4726   17.9530 O   1 1 2091.0000
     2093  O                     23.9003    6.6725   18.1637 O   1 1 2092.0000
     2094  O                     24.1243    6.3363   18.7959 O   1 1 2093.0000
     2095  O                     23.6984    6.4233   19.0306 O   1 1 2094.0000
     2096  O                     23.3255    6.1481   18.4350 O   1 1 2095.0000
     2097  O                     22.7802    5.8124   18.4889 O   1 1 2096.0000
     2098  O                     22.2498    6.4469   18.8077 O   1 1 2097.0000
     2099  O                     22.4450    6.9931   18.7139 O   1 1 2098.0000
     2100  O                     23.1498    7.1414   18.5971 O   1 1 2099.0000
     2101  O                     23.6272    7.1523   18.5020 O   1 1 2100.0000
     2102  O                     23.3323    7.1009   18.0198 O   1 1 2101.0000
     2103  O                     22.9672    6.5346   18.2634 O   1 1 2102.0000
     2104  O                     23.0858    6.6665   18.9989 O   1 1 2103.0000
     2105  O                     23.2822    7.2878   19.0789 O   1 1 2104.0000
     2106  O                     23.1055    7.0507   19.6652 O   1 1 2105.0000
     2107  O                     22.5016    6.6478   19.7556 O   1 1 2106.0000
     2108  O                     22.3732    6.2123   19.4869 O   1 1 2107.0000
     2109  O                     23.0297    5.9403   19.7532 O   1 1 2108.0000
     2110  O                     23.1138    6.0764   19.2176 O   1 1 2109.0000
     2111  O                     23.4593    5.7378   19.2102 O   1 1 2110.0000
     2112  O                     23.4017    5.7137   18.6310 O   1 1 2111.0000
     2113  O                     22.7016    5.9562   19.1493 O   1 1 2112.0000
     2114  O                     22.1410    5.9377   18.7914 O   1 1 2113.0000
     2115  O                     21.6116    6.5767   17.8561 O   1 1 2114.0000
     2116  O                     21.6322    5.5170   17.7131 O   1 1 2115.0000
     2117  O                     21.7854    5.3245   18.2555 O   1 1 2116.0000
     2118  O                     21.8248    5.8754   17.8147 O   1 1 2117.0000
     2119  O                     22.3240    5.8344   18.0024 O   1 1 2118.0000
     2120  O                     22.9344    6.2062   18.5874 O   1 1 2119.0000
     2121  O                     22.7234    6.7714   19.2325 O   1 1 2120.0000
     2122  O                     23.4320    6.5646   19.6080 O   1 1 2121.0000
     2123  O                     23.4936    7.1355   20.0451 O   1 1 2122.0000
     2124  O                     24.0060    7.3587   20.2039 O   1 1 2123.0000
     2125  O                     24.0526    6.8416   20.0204 O   1 1 2124.0000
     2126  O                     24.1886    6.7978   20.4894 O   1 1 2125.0000
     2127  O                     24.4417    6.1573   20.3726 O   1 1 2126.0000
     2128  O                     24.5959    6.7680   19.8970 O   1 1 2127.0000
     2129  O                     23.9191    6.1792   19.7932 O   1 1 2128.0000
     2130  O                     23.8191    6.6990   19.4286 O   1 1 2129.0000
     2131  O                     24.2970    7.3520   19.6693 O   1 1 2130.0000
     2132  O                     24.5932    7.0315   19.4562 O   1 1 2131.0000
     2133  O                     24.5245    7.4799   19.1001 O   1 1 2132.0000
     2134  O                     24.6972    7.3772   18.3306 O   1 1 2133.0000
     2135  O                     24.6874    7.8977   18.9795 O   1 1 2134.0000
     2136  O                     25.1323    7.7473   18.6960 O   1 1 2135.0000
     2137  O                     25.5145    8.2587   18.6889 O   1 1 2136.0000
     2138  O                     24.9977    8.3935   19.1066 O   1 1 2137.0000
     2139  O                     24.4163    8.2548   19.1630 O   1 1 2138.0000
     2140  O                     24.1182    7.9997   19.0049 O   1 1 2139.0000
     2141  O                     23.8035    7.4944   19.3039 O   1 1 2140.0000
     2142  O                     23.8052    7.9334   19.6674 O   1 1 2141.0000
     2143  O                     22.9575    7.8160   19.8859 O   1 1 2142.0000
     2144  O                     22.3302    7.2544   19.9894 O   1 1 2143.0000
     2145  O                     22.5549    7.2254   20.6609 O   1 1 2144.0000
     2146  O                     21.9258    7.7597   21.1769 O   1 1 2145.0000
     2147  O                     21.3956    7.4220   21.3264 O   1 1 2146.0000
     2148  O                     20.7005    7.2630   21.4185 O   1 1 2147.0000
     2149  O                     20.9289    8.0710   21.4438 O   1 1 2148.0000
     2150  O                     20.0492    8.4330   21.1217 O   1 1 2149.0000
     2151  O                     20.5332    7.9846   20.8650 O   1 1 2150.0000
     2152  O                     20.9321    7.4723   20.6056 O   1 1 2151.0000
     2153  O                     20.7148    7.0825   20.6159 O   1 1 2152.0000
     2154  O                     20.8306    6.7899   20.2980 O   1 1 2153.0000
     2155  O                     20.4418    7.0908   19.9286 O   1 1 2154.0000
     2156  O                     19.8604    7.0915   20.4798 O   1 1 2155.0000
     2157  O                     19.5974    6.8550   19.9314 O   1 1 2156.0000
     2158  O                     19.9869    6.5400   20.6516 O   1 1 2157.0000
     2159  O                     19.9764    6.1210   20.1419 O   1 1 2158.0000
     2160  O                     19.6264    6.3534   19.7282 O   1 1 2159.0000
     2161  O                     19.0365    6.5648   19.6198 O   1 1 2160.0000
     2162  O                     19.0330    5.7909   19.5818 O   1 1 2161.0000
     2163  O                     19.1708    5.7237   19.8681 O   1 1 2162.0000
     2164  O                     19.1970    5.6823   20.3755 O   1 1 2163.0000
     2165  O                     19.3250    5.1933   20.6389 O   1 1 2164.0000
     2166  O                     19.8214    5.1868   20.9922 O   1 1 2165.0000
     2167  O                     19.9904    5.7299   21.1039 O   1 1 2166.0000
     2168  O                     20.0484    5.9258   21.4973 O   1 1 2167.0000
     2169  O                     20.5812    5.7034   21.7559 O   1 1 2168.0000
     2170  O                     20.2214    5.2061   21.8345 O   1 1 2169.0000
     2171  O                     20.8912    5.2341   21.5922 O   1 1 2170.0000
     2172  O                     21.4519    5.4174   21.1325 O   1 1 2171.0000
     2173  O                     21.3830    4.8524   20.9455 O   1 1 2172.0000
     2174  O                     21.1701    4.7916   20.5622 O   1 1 2173.0000
     2175  O                     21.7010    4.6336   20.7210 O   1 1 2174.0000
     2176  O                     22.0684    4.4578   20.2700 O   1 1 2175.0000
     2177  O                     22.6213    4.6464   20.1263 O   1 1 2176.0000
     2178  O                     22.7282    5.2410   20.3307 O   1 1 2177.0000
     2179  O                     22.3851    5.7465   20.3865 O   1 1 2178.0000
     2180  O                     21.9024    6.0152   20.7817 O   1 1 2179.0000
     2181  O                     21.7323    6.3363   20.3607 O   1 1 2180.0000
     2182  O                     21.2388    6.3108   20.0774 O   1 1 2181.0000
     2183  O                     21.2394    6.2058   19.6032 O   1 1 2182.0000
     2184  O                     21.2226    5.9203   19.3255 O   1 1 2183.0000
     2185  O                     21.6696    6.4993   19.4291 O   1 1 2184.0000
     2186  O                     21.8906    5.8901   19.8538 O   1 1 2185.0000
     2187  O                     21.5486    5.2326   20.1649 O   1 1 2186.0000
     2188  O                     21.4777    5.6489   20.4582 O   1 1 2187.0000
     2189  O                     21.2024    5.2741   19.5792 O   1 1 2188.0000
     2190  O                     21.8268    5.3374   19.3090 O   1 1 2189.0000
     2191  O                     21.4979    5.1800   19.0027 O   1 1 2190.0000
     2192  O                     21.8444    5.0619   18.5476 O   1 1 2191.0000
     2193  O                     22.2014    4.5303   18.3047 O   1 1 2192.0000
     2194  O                     21.6188    4.4757   18.5393 O   1 1 2193.0000
     2195  O                     20.9112    4.5588   18.8491 O   1 1 2194.0000
     2196  O                     20.3360    4.5711   18.9959 O   1 1 2195.0000
     2197  O                     19.9398    4.2463   19.6664 O   1 1 2196.0000
     2198  O                     19.8729    3.6384   19.9354 O   1 1 2197.0000
     2199  O                     20.3028    3.9053   20.1091 O   1 1 2198.0000
     2200  O                     20.7761    4.3872   20.3390 O   1 1 2199.0000
     2201  O                     20.6604    4.9876   19.9447 O   1 1 2200.0000
     2202  O                     20.2088    4.7411   19.8205 O   1 1 2201.0000
     2203  O                     19.8928    5.2243   19.2626 O   1 1 2202.0000
     2204  O                     19.8454    5.8322   19.2641 O   1 1 2203.0000
     2205  O                     20.1296    5.3802   19.8391 O   1 1 2204.0000
     2206  O                     20.7070    5.3135   19.3920 O   1 1 2205.0000
     2207  O                     20.1166    4.9521   19.2123 O   1 1 2206.0000
     2208  O                     20.3900    4.5335   19.6624 O   1 1 2207.0000
     2209  O                     20.2655    4.5916   20.1108 O   1 1 2208.0000
     2210  O                     19.6843    4.7336   20.0846 O   1 1 2209.0000
     2211  O                     19.8567    5.0278   20.4662 O   1 1 2210.0000
     2212  O                     19.8079    5.7665   20.4834 O   1 1 2211.0000
     2213  O                     20.3424    5.4398   20.3729 O   1 1 2212.0000
     2214  O                     20.7678    5.6048   20.1478 O   1 1 2213.0000
     2215  O                     20.4368    5.9433   19.6692 O   1 1 2214.0000
     2216  O                     20.5682    5.8804   18.9330 O   1 1 2215.0000
     2217  O                     20.1162    5.3335   18.6831 O   1 1 2216.0000
     2218  O                     20.4791    5.0443   18.6442 O   1 1 2217.0000
     2219  O                     20.9609    4.8677   19.1743 O   1 1 2218.0000
     2220  O                     20.8764    4.0201   19.4045 O   1 1 2219.0000
     2221  O                     21.4608    4.3358   19.8846 O   1 1 2220.0000
     2222  O                     21.2536    3.9260   20.3809 O   1 1 2221.0000
     2223  O                     21.5735    3.5553   20.0308 O   1 1 2222.0000
     2224  O                     21.5342    3.8135   19.5131 O   1 1 2223.0000
     2225  O                     22.2559    3.9355   19.1339 O   1 1 2224.0000
     2226  O                     21.7481    4.3618   19.3131 O   1 1 2225.0000
     2227  O                     21.0702    4.6152   19.5954 O   1 1 2226.0000
     2228  O                     21.2976    4.8564   20.0259 O   1 1 2227.0000
     2229  O                     22.0155    4.8871   19.9307 O   1 1 2228.0000
     2230  O                     22.6840    5.1811   19.8449 O   1 1 2229.0000
     2231  O                     22.2669    5.0815   19.4786 O   1 1 2230.0000
     2232  O                     22.2207    4.5203   19.3491 O   1 1 2231.0000
     2233  O                     22.1610    4.8718   18.7421 O   1 1 2232.0000
     2234  O                     22.9325    5.0122   18.9234 O   1 1 2233.0000
     2235  O                     22.8384    4.5847   19.3612 O   1 1 2234.0000
     2236  O                     22.7963    5.3623   18.8037 O   1 1 2235.0000
     2237  O                     23.6527    5.0552   19.3369 O   1 1 2236.0000
     2238  O                     23.1981    4.7321   19.3326 O   1 1 2237.0000
     2239  O                     23.5214    4.5680   19.8719 O   1 1 2238.0000
     2240  O                     23.1820    4.0560   19.5171 O   1 1 2239.0000
     2241  O                     23.1789    3.7513   19.7323 O   1 1 2240.0000
     2242  O                     22.7557    4.0671   20.2427 O   1 1 2241.0000
     2243  H                      0.0000    0.0000    0.0000 H    1 1 -2.0000
     2244  H                     22.0000    0.0000    0.0000 H    1 1 -2.0000
     2245  H                      0.0000   22.0000    0.0000 H    1 1 -2.0000
     2246  H                      0.0000    0.0000   22.0000 H   1 1 -2.0000
     2247  H                     22.0000   22.0000    0.0000 H    1 1 -2.0000
     2248  H                      0.0000   22.0000   22.0000 H   1 1 -2.0000
     2249  H                     22.0000    0.0000   22.0000 H   1 1 -2.0000
     2250  H                     22.0000   22.0000   22.0000 H   1 1 -2.0000

@<TRIPOS>BOND
           1           0           0 1
           2           1         114 1
           3           1         240 1
           4           1           2 1
           5           2           3 1
           6           2           4 1
           7           2           6 1
           8           3           4 1
           9           3           5 1
          10           3         175 1
          11           4           5 1
          12           5           6 1
          13           6           7 1
          14           6         238 1
          15           7           8 1
          16           8           9 1
          17           9          10 1
          18          10          11 1
          19          10          26 1
          20          11          12 1
          21          12         104 1
          22          12          13 1
          23          13          61 1
          24          13         891 1
          25          13          14 1
          26          14          15 1
          27          15          16 1
          28          15          17 1
          29          16          17 1
          30          17          18 1
          31          17          23 1
          32          17         103 1
          33          18          19 1
          34          19          20 1
          35          19          26 1
          36          19          45 1
          37          20          21 1
          38          21          22 1
          39          22          23 1
          40          23        1770 1
          41          23          24 1
          42          24          25 1
          43          24          27 1
          44          25          26 1
          45          26          27 1
          46          26          29 1
          47          27          28 1
          48          27        1768 1
          49          28          29 1
          50          28          30 1
          51          29          30 1
          52          30          31 1
          53          30          32 1
          54          31          32 1
          55          31          33 1
          56          31          37 1
          57          31          64 1
          58          32          33 1
          59          33          34 1
          60          34          35 1
          61          34          36 1
          62          35          36 1
          63          36          37 1
          64          37          38 1
          65          37          39 1
          66          37         102 1
          67          38          39 1
          68          38          47 1
          69          38          54 1
          70          38         888 1
          71          38        1375 1
          72          38        1376 1
          73          39          40 1
          74          39          42 1
          75          40          42 1
          76          40          52 1
          77          40          53 1
          78          40          54 1
          79          40         106 1
          80          40        1376 1
          81          40          41 1
          82          41          43 1
          83          41          42 1
          84          42          43 1
          85          43          44 1
          86          43          45 1
          87          43          47 1
          88          43          48 1
          89          44          45 1
          90          45          46 1
          91          45          47 1
          92          45          85 1
          93          46          47 1
          94          46          48 1
          95          46          85 1
          96          47          48 1
          97          47          50 1
          98          47          90 1
          99          48          50 1
         100          48          49 1
         101          49         237 1
         102          49          50 1
         103          50          51 1
         104          51          52 1
         105          51          60 1
         106          51         170 1
         107          51         201 1
         108          52          53 1
         109          52          54 1
         110          53          54 1
         111          54          55 1
         112          54          56 1
         113          54          57 1
         114          55          59 1
         115          55          56 1
         116          56          58 1
         117          56          60 1
         118          56          61 1
         119          56          57 1
         120          57          59 1
         121          57          58 1
         122          58          59 1
         123          58          61 1
         124          58        1672 1
         125          59          60 1
         126          60          61 1
         127          60        1647 1
         128          61          62 1
         129          62          63 1
         130          63          64 1
         131          64          65 1
         132          64          83 1
         133          65          66 1
         134          65          70 1
         135          66          67 1
         136          67          68 1
         137          67          81 1
         138          68          69 1
         139          68          75 1
         140          68          86 1
         141          69          70 1
         142          70          72 1
         143          70          75 1
         144          70          71 1
         145          71          72 1
         146          71          73 1
         147          71          75 1
         148          71          76 1
         149          72          73 1
         150          73          75 1
         151          73          74 1
         152          74          87 1
         153          74          75 1
         154          75          76 1
         155          76          77 1
         156          77          78 1
         157          78          79 1
         158          78          81 1
         159          78         121 1
         160          79          80 1
         161          79         111 1
         162          80          81 1
         163          80          89 1
         164          80        1758 1
         165          80        1759 1
         166          81          82 1
         167          82          83 1
         168          83          84 1
         169          83          86 1
         170          84          85 1
         171          85          88 1
         172          85        1669 1
         173          85          86 1
         174          86          87 1
         175          87          88 1
         176          87         105 1
         177          87        1593 1
         178          88          89 1
         179          88        1805 1
         180          89          90 1
         181          89         119 1
         182          90          91 1
         183          90        1680 1
         184          91          92 1
         185          91          93 1
         186          91          96 1
         187          91         104 1
         188          91        1773 1
         189          92          94 1
         190          92          95 1
         191          92          97 1
         192          92          98 1
         193          92         101 1
         194          92         238 1
         195          92          93 1
         196          93         109 1
         197          93          94 1
         198          94          95 1
         199          94          96 1
         200          94          97 1
         201          94         102 1
         202          95          96 1
         203          95          97 1
         204          95         105 1
         205          95         107 1
         206          95         166 1
         207          96          97 1
         208          96         101 1
         209          97          98 1
         210          97         100 1
         211          97         115 1
         212          98          99 1
         213          99         100 1
         214         100         101 1
         215         101         102 1
         216         101         103 1
         217         102         103 1
         218         102         105 1
         219         103         104 1
         220         103         106 1
         221         103         113 1
         222         104         105 1
         223         104         106 1
         224         105         106 1
         225         105         107 1
         226         105         184 1
         227         106         107 1
         228         107         108 1
         229         108         109 1
         230         109         110 1
         231         109         185 1
         232         110         111 1
         233         111         112 1
         234         111         251 1
         235         112         113 1
         236         113         114 1
         237         114         115 1
         238         115         116 1
         239         116         117 1
         240         117         118 1
         241         118         119 1
         242         119         120 1
         243         119         191 1
         244         120         121 1
         245         121         141 1
         246         121         163 1
         247         121         171 1
         248         121         184 1
         249         121         122 1
         250         122         123 1
         251         123         124 1
         252         123         133 1
         253         124         125 1
         254         124         140 1
         255         124         185 1
         256         125         126 1
         257         125         153 1
         258         126         127 1
         259         126         128 1
         260         126         132 1
         261         126         133 1
         262         126         166 1
         263         127         128 1
         264         128         130 1
         265         128         144 1
         266         128         129 1
         267         129         132 1
         268         129         130 1
         269         130         131 1
         270         131         132 1
         271         131        1732 1
         272         132         133 1
         273         133         134 1
         274         134         135 1
         275         135         136 1
         276         136         137 1
         277         137         138 1
         278         137         139 1
         279         137         149 1
         280         137         172 1
         281         138         139 1
         282         139         140 1
         283         140         184 1
         284         140         141 1
         285         141         142 1
         286         142         143 1
         287         142         167 1
         288         143         144 1
         289         144         145 1
         290         145         146 1
         291         146         166 1
         292         146         393 1
         293         146         394 1
         294         146         147 1
         295         147         148 1
         296         147         363 1
         297         147         425 1
         298         147         426 1
         299         147         606 1
         300         148         150 1
         301         148         154 1
         302         148         170 1
         303         148         173 1
         304         148         216 1
         305         148         149 1
         306         149         150 1
         307         150         151 1
         308         150         377 1
         309         150         414 1
         310         150         656 1
         311         151         152 1
         312         151         155 1
         313         151         163 1
         314         151         172 1
         315         151         619 1
         316         152         153 1
         317         152         425 1
         318         152         454 1
         319         153         154 1
         320         153         156 1
         321         153         158 1
         322         153         160 1
         323         153         165 1
         324         153        1594 1
         325         154         155 1
         326         154         164 1
         327         154         234 1
         328         154         369 1
         329         155         156 1
         330         155         162 1
         331         155         169 1
         332         155         234 1
         333         155         817 1
         334         156         158 1
         335         156         163 1
         336         156         380 1
         337         156         421 1
         338         156         157 1
         339         157         159 1
         340         157         160 1
         341         157         162 1
         342         157         158 1
         343         158         159 1
         344         158         162 1
         345         158         170 1
         346         159         160 1
         347         159         161 1
         348         160         161 1
         349         161         163 1
         350         161         169 1
         351         161         256 1
         352         161         162 1
         353         162         163 1
         354         163         164 1
         355         164         166 1
         356         164         167 1
         357         164         169 1
         358         164         176 1
         359         164         227 1
         360         164         165 1
         361         165         168 1
         362         165         169 1
         363         165         374 1
         364         165         166 1
         365         166         171 1
         366         166         167 1
         367         167         168 1
         368         168         169 1
         369         168         188 1
         370         168         277 1
         371         169         170 1
         372         170         171 1
         373         170         172 1
         374         170         191 1
         375         171         172 1
         376         171         173 1
         377         171         174 1
         378         172         173 1
         379         173         174 1
         380         173         178 1
         381         173         179 1
         382         173         452 1
         383         174         175 1
         384         174         443 1
         385         174         829 1
         386         175         176 1
         387         175         248 1
         388         175        1616 1
         389         176         177 1
         390         176         807 1
         391         177         178 1
         392         177         208 1
         393         177         335 1
         394         177         416 1
         395         177         455 1
         396         177         179 1
         397         178         195 1
         398         178         179 1
         399         179         180 1
         400         180         181 1
         401         181         182 1
         402         181         445 1
         403         181         656 1
         404         182         183 1
         405         183         184 1
         406         183         185 1
         407         184         185 1
         408         184         186 1
         409         185         186 1
         410         186         187 1
         411         186         371 1
         412         187         188 1
         413         187         190 1
         414         187         193 1
         415         188         189 1
         416         188         200 1
         417         189         190 1
         418         189         200 1
         419         189         910 1
         420         190         191 1
         421         191         192 1
         422         192         193 1
         423         193         194 1
         424         193         258 1
         425         194         195 1
         426         194         215 1
         427         194         293 1
         428         195         196 1
         429         195         197 1
         430         196         197 1
         431         196         215 1
         432         196         223 1
         433         196         322 1
         434         197         198 1
         435         197         289 1
         436         198         199 1
         437         198         296 1
         438         199         200 1
         439         200         201 1
         440         201         202 1
         441         201         203 1
         442         201         246 1
         443         202         203 1
         444         202         208 1
         445         202         909 1
         446         203         204 1
         447         203         812 1
         448         203         813 1
         449         204         205 1
         450         204         208 1
         451         204         248 1
         452         205         206 1
         453         205        1143 1
         454         206         207 1
         455         206         208 1
         456         206        1143 1
         457         206        1346 1
         458         207         208 1
         459         207         257 1
         460         208         209 1
         461         208         211 1
         462         208         257 1
         463         208         210 1
         464         209         210 1
         465         209         247 1
         466         210         212 1
         467         210         213 1
         468         210         215 1
         469         210         240 1
         470         210         211 1
         471         211         213 1
         472         211         244 1
         473         211         212 1
         474         212         213 1
         475         212         214 1
         476         212         223 1
         477         212         577 1
         478         213         214 1
         479         213         615 1
         480         214         215 1
         481         214         216 1
         482         214         218 1
         483         214         219 1
         484         215         216 1
         485         215         220 1
         486         215         242 1
         487         215         332 1
         488         215         333 1
         489         216         217 1
         490         216         218 1
         491         216         244 1
         492         217         218 1
         493         218         222 1
         494         218         219 1
         495         219         221 1
         496         219         222 1
         497         219         463 1
         498         219         220 1
         499         220         221 1
         500         220         228 1
         501         220         229 1
         502         221         222 1
         503         221         224 1
         504         221         234 1
         505         222         224 1
         506         222         225 1
         507         222         790 1
         508         222         223 1
         509         223         224 1
         510         223         232 1
         511         223         225 1
         512         224         225 1
         513         224         228 1
         514         225         226 1
         515         226         227 1
         516         227         368 1
         517         227         228 1
         518         228         229 1
         519         229         230 1
         520         229         231 1
         521         229         236 1
         522         230         231 1
         523         230         236 1
         524         231         232 1
         525         231         233 1
         526         231         239 1
         527         232         233 1
         528         232         235 1
         529         233         234 1
         530         233         235 1
         531         233         236 1
         532         234         236 1
         533         234         242 1
         534         234         412 1
         535         234         235 1
         536         235         236 1
         537         235         245 1
         538         235         264 1
         539         236         240 1
         540         236         237 1
         541         237         242 1
         542         237         243 1
         543         237         238 1
         544         238         239 1
         545         238         240 1
         546         238         245 1
         547         239         240 1
         548         239         241 1
         549         240         241 1
         550         241         242 1
         551         242         243 1
         552         242         245 1
         553         243         244 1
         554         243         245 1
         555         243         246 1
         556         244         245 1
         557         244         247 1
         558         245         246 1
         559         245         267 1
         560         246         247 1
         561         246         248 1
         562         247         248 1
         563         248         249 1
         564         249         250 1
         565         249         251 1
         566         249         258 1
         567         249         284 1
         568         249         334 1
         569         249         395 1
         570         250         251 1
         571         251         252 1
         572         252         253 1
         573         252         254 1
         574         253         254 1
         575         253         451 1
         576         254         255 1
         577         254         257 1
         578         255         256 1
         579         255         258 1
         580         255         612 1
         581         256         257 1
         582         256         595 1
         583         257         258 1
         584         258         260 1
         585         258         261 1
         586         258         259 1
         587         259         262 1
         588         259         424 1
         589         259         579 1
         590         259         594 1
         591         259         260 1
         592         260         261 1
         593         261         262 1
         594         261         264 1
         595         262         263 1
         596         263         265 1
         597         263         264 1
         598         264         265 1
         599         265         266 1
         600         265         284 1
         601         265         348 1
         602         265         405 1
         603         266         267 1
         604         266         285 1
         605         266         369 1
         606         267         268 1
         607         268         269 1
         608         269         280 1
         609         269         270 1
         610         270         271 1
         611         270         273 1
         612         270         274 1
         613         270         290 1
         614         271         272 1
         615         271         300 1
         616         272         273 1
         617         272         274 1
         618         272         275 1
         619         272         292 1
         620         273         274 1
         621         273         276 1
         622         273         280 1
         623         273         370 1
         624         273         435 1
         625         274         275 1
         626         275         276 1
         627         275         278 1
         628         276         277 1
         629         277         279 1
         630         277         280 1
         631         277         278 1
         632         278         279 1
         633         278         286 1
         634         279         280 1
         635         279         281 1
         636         279         292 1
         637         280         281 1
         638         280         283 1
         639         280         300 1
         640         281         282 1
         641         281         284 1
         642         281         286 1
         643         281         289 1
         644         281         292 1
         645         281         453 1
         646         282         284 1
         647         282         285 1
         648         282         287 1
         649         282         372 1
         650         282         283 1
         651         283         285 1
         652         283         286 1
         653         283         287 1
         654         283         288 1
         655         283         290 1
         656         283         293 1
         657         283         294 1
         658         283         284 1
         659         284         285 1
         660         284         286 1
         661         284         288 1
         662         284         290 1
         663         284         291 1
         664         284         295 1
         665         284         326 1
         666         285         286 1
         667         285         287 1
         668         285         293 1
         669         285         306 1
         670         286         287 1
         671         286         288 1
         672         286         292 1
         673         286         300 1
         674         287         288 1
         675         288         289 1
         676         288         291 1
         677         288         292 1
         678         288         293 1
         679         288         294 1
         680         288         295 1
         681         288         296 1
         682         289         290 1
         683         290         292 1
         684         290         294 1
         685         290         296 1
         686         290         291 1
         687         291         293 1
         688         291         294 1
         689         291         298 1
         690         291         302 1
         691         291         292 1
         692         292         293 1
         693         292         295 1
         694         292         296 1
         695         292         298 1
         696         293         294 1
         697         293         298 1
         698         294         295 1
         699         294         296 1
         700         294         453 1
         701         295         296 1
         702         295         298 1
         703         296         297 1
         704         296         299 1
         705         297         298 1
         706         298         299 1
         707         298         300 1
         708         298         302 1
         709         298         303 1
         710         299         300 1
         711         299         301 1
         712         299         353 1
         713         300         301 1
         714         300         303 1
         715         300         314 1
         716         300         388 1
         717         301         302 1
         718         301         303 1
         719         302         303 1
         720         302         304 1
         721         302         306 1
         722         303         304 1
         723         303         310 1
         724         303         314 1
         725         303         319 1
         726         303         387 1
         727         303         418 1
         728         303         306 1
         729         304         305 1
         730         305         306 1
         731         305         307 1
         732         305         314 1
         733         305         317 1
         734         305         321 1
         735         305         403 1
         736         306         307 1
         737         307         308 1
         738         307         309 1
         739         307         311 1
         740         307         312 1
         741         307         319 1
         742         308         309 1
         743         308         311 1
         744         309         310 1
         745         309         311 1
         746         309         316 1
         747         309         318 1
         748         310         311 1
         749         311         312 1
         750         311         314 1
         751         311         317 1
         752         311         352 1
         753         311         313 1
         754         312         313 1
         755         312         317 1
         756         312         345 1
         757         312         348 1
         758         312         351 1
         759         313         316 1
         760         313         314 1
         761         314         315 1
         762         315         317 1
         763         315         321 1
         764         315         316 1
         765         316         317 1
         766         316         318 1
         767         316         319 1
         768         316         326 1
         769         316         352 1
         770         317         318 1
         771         317         351 1
         772         318         319 1
         773         319         320 1
         774         320         321 1
         775         320         322 1
         776         321         322 1
         777         321         323 1
         778         321         330 1
         779         321         331 1
         780         322         323 1
         781         322         330 1
         782         323         324 1
         783         323         325 1
         784         323         326 1
         785         323         327 1
         786         323         330 1
         787         324         325 1
         788         324         327 1
         789         324         330 1
         790         324         332 1
         791         324         353 1
         792         325         326 1
         793         325         327 1
         794         325         332 1
         795         325         358 1
         796         326         329 1
         797         326         330 1
         798         326         352 1
         799         326         360 1
         800         326         327 1
         801         327         330 1
         802         327         331 1
         803         327         332 1
         804         327         344 1
         805         327         328 1
         806         328         329 1
         807         329         330 1
         808         329         331 1
         809         329         332 1
         810         330         331 1
         811         330         342 1
         812         330         343 1
         813         331         332 1
         814         331         343 1
         815         331         349 1
         816         332         333 1
         817         332         343 1
         818         332         334 1
         819         333         338 1
         820         333         339 1
         821         333         334 1
         822         334         336 1
         823         334         337 1
         824         334         343 1
         825         334         335 1
         826         334         453 1
         827         334         344 1
         828         335         336 1
         829         335         337 1
         830         335         340 1
         831         335         341 1
         832         335         353 1
         833         335         615 1
         834         336         337 1
         835         337         339 1
         836         337         340 1
         837         337         342 1
         838         337         350 1
         839         337         413 1
         840         337         338 1
         841         338         340 1
         842         338         351 1
         843         338         410 1
         844         338         339 1
         845         339         340 1
         846         339         341 1
         847         339         342 1
         848         339         345 1
         849         340         341 1
         850         340         345 1
         851         340         350 1
         852         341         342 1
         853         341         343 1
         854         342         343 1
         855         342         344 1
         856         342         356 1
         857         343         344 1
         858         343         353 1
         859         344         348 1
         860         344         349 1
         861         344         350 1
         862         344         352 1
         863         344         345 1
         864         345         346 1
         865         345         348 1
         866         345         349 1
         867         345         351 1
         868         346         347 1
         869         346         352 1
         870         346         390 1
         871         347         348 1
         872         348         349 1
         873         348         352 1
         874         348         353 1
         875         349         352 1
         876         349         353 1
         877         349         350 1
         878         350         353 1
         879         350         357 1
         880         350         351 1
         881         351         352 1
         882         352         353 1
         883         353         354 1
         884         353         355 1
         885         353         356 1
         886         354         355 1
         887         354         356 1
         888         354         357 1
         889         355         356 1
         890         356         357 1
         891         356         358 1
         892         356         417 1
         893         357         358 1
         894         358         360 1
         895         358         367 1
         896         358         383 1
         897         358         359 1
         898         359         360 1
         899         360         361 1
         900         361         362 1
         901         361         363 1
         902         362         363 1
         903         362         416 1
         904         362         656 1
         905         363         364 1
         906         363         400 1
         907         364         365 1
         908         364         422 1
         909         365         366 1
         910         365         398 1
         911         366         396 1
         912         366         367 1
         913         367         370 1
         914         367         374 1
         915         367         375 1
         916         367         379 1
         917         367         400 1
         918         367         408 1
         919         367         368 1
         920         368         369 1
         921         368         375 1
         922         368         376 1
         923         368         377 1
         924         368         394 1
         925         368         405 1
         926         369         370 1
         927         369         371 1
         928         370         371 1
         929         371         372 1
         930         372         373 1
         931         372         374 1
         932         372         390 1
         933         373         374 1
         934         373         376 1
         935         373         407 1
         936         373         578 1
         937         374         375 1
         938         374         376 1
         939         374         379 1
         940         374         390 1
         941         374         394 1
         942         374         399 1
         943         374         400 1
         944         374         413 1
         945         375         376 1
         946         375         379 1
         947         375         394 1
         948         376         377 1
         949         376         378 1
         950         377         397 1
         951         377         378 1
         952         378         379 1
         953         379         380 1
         954         379         382 1
         955         380         381 1
         956         381         382 1
         957         381         383 1
         958         381         400 1
         959         382         383 1
         960         382         398 1
         961         382         430 1
         962         383         384 1
         963         383         388 1
         964         383         394 1
         965         383         395 1
         966         383         396 1
         967         383         399 1
         968         383         411 1
         969         384         385 1
         970         384         393 1
         971         384         418 1
         972         384         387 1
         973         385         387 1
         974         385         395 1
         975         385         386 1
         976         386         387 1
         977         386         394 1
         978         387         388 1
         979         387         392 1
         980         387         401 1
         981         387         389 1
         982         388         389 1
         983         388         392 1
         984         388         394 1
         985         388         396 1
         986         388         400 1
         987         389         390 1
         988         390         394 1
         989         390         399 1
         990         390         391 1
         991         391         394 1
         992         391         396 1
         993         391         392 1
         994         392         393 1
         995         392         394 1
         996         392         396 1
         997         393         394 1
         998         393         396 1
         999         393         397 1
        1000         394         395 1
        1001         394         396 1
        1002         395         396 1
        1003         395         450 1
        1004         396         397 1
        1005         396         403 1
        1006         397         398 1
        1007         398         399 1
        1008         398         400 1
        1009         398         421 1
        1010         398         422 1
        1011         398         487 1
        1012         398         493 1
        1013         398         409 1
        1014         399         400 1
        1015         399         403 1
        1016         399         405 1
        1017         399         411 1
        1018         400         401 1
        1019         400         402 1
        1020         400         405 1
        1021         400         407 1
        1022         400         436 1
        1023         400         437 1
        1024         400         438 1
        1025         401         404 1
        1026         401         406 1
        1027         401         402 1
        1028         402         405 1
        1029         402         407 1
        1030         402         403 1
        1031         403         404 1
        1032         403         405 1
        1033         403         406 1
        1034         403         407 1
        1035         403         408 1
        1036         403         411 1
        1037         404         405 1
        1038         404         406 1
        1039         404         408 1
        1040         404         422 1
        1041         405         406 1
        1042         405         415 1
        1043         405         418 1
        1044         406         407 1
        1045         407         408 1
        1046         408         409 1
        1047         408         413 1
        1048         408         422 1
        1049         408         424 1
        1050         409         410 1
        1051         409         416 1
        1052         409         599 1
        1053         410         413 1
        1054         410         414 1
        1055         410         416 1
        1056         410         411 1
        1057         411         412 1
        1058         411         417 1
        1059         412         413 1
        1060         412         416 1
        1061         413         415 1
        1062         413         417 1
        1063         413         414 1
        1064         414         416 1
        1065         414         415 1
        1066         415         416 1
        1067         416         417 1
        1068         416         421 1
        1069         417         418 1
        1070         417         421 1
        1071         418         419 1
        1072         419         420 1
        1073         419         422 1
        1074         419         423 1
        1075         419         424 1
        1076         420         421 1
        1077         420         452 1
        1078         421         422 1
        1079         422         423 1
        1080         423         424 1
        1081         423         425 1
        1082         423         448 1
        1083         423         428 1
        1084         424         428 1
        1085         424         425 1
        1086         425         426 1
        1087         425         431 1
        1088         425         454 1
        1089         426         427 1
        1090         426         440 1
        1091         427         428 1
        1092         428         429 1
        1093         428         454 1
        1094         429         430 1
        1095         429         432 1
        1096         429         433 1
        1097         430         431 1
        1098         430         437 1
        1099         431         433 1
        1100         431         529 1
        1101         431        1608 1
        1102         431         432 1
        1103         432         433 1
        1104         433         434 1
        1105         434         435 1
        1106         434         449 1
        1107         435         436 1
        1108         435         439 1
        1109         436         437 1
        1110         436         451 1
        1111         437         438 1
        1112         438         439 1
        1113         439         440 1
        1114         439         445 1
        1115         440         441 1
        1116         441         442 1
        1117         442         443 1
        1118         442         454 1
        1119         442         529 1
        1120         443         444 1
        1121         443         818 1
        1122         444         447 1
        1123         444         448 1
        1124         444         445 1
        1125         445         452 1
        1126         445         446 1
        1127         446         447 1
        1128         446         449 1
        1129         447         448 1
        1130         447         454 1
        1131         448         449 1
        1132         449         450 1
        1133         449         454 1
        1134         450         451 1
        1135         451         452 1
        1136         451         453 1
        1137         452         454 1
        1138         452         453 1
        1139         453         454 1
        1140         454         455 1
        1141         455         494 1
        1142         455         456 1
        1143         456         457 1
        1144         456         471 1
        1145         456         493 1
        1146         457         458 1
        1147         457         466 1
        1148         457         502 1
        1149         457         527 1
        1150         457         603 1
        1151         458         459 1
        1152         458         463 1
        1153         458         474 1
        1154         459         460 1
        1155         460         461 1
        1156         460         462 1
        1157         460         496 1
        1158         461         463 1
        1159         461         466 1
        1160         461         480 1
        1161         461         607 1
        1162         461         462 1
        1163         462         463 1
        1164         462         472 1
        1165         462         473 1
        1166         462         474 1
        1167         462         475 1
        1168         463         464 1
        1169         463         620 1
        1170         464         465 1
        1171         464         469 1
        1172         464         474 1
        1173         465         466 1
        1174         465         474 1
        1175         466         468 1
        1176         466         472 1
        1177         466         467 1
        1178         467         771 1
        1179         467         468 1
        1180         468         469 1
        1181         469         470 1
        1182         469         471 1
        1183         470         471 1
        1184         471         472 1
        1185         472         473 1
        1186         472         527 1
        1187         473         474 1
        1188         473         475 1
        1189         474         475 1
        1190         474         476 1
        1191         474         477 1
        1192         475         476 1
        1193         476         477 1
        1194         477         492 1
        1195         477         494 1
        1196         477         478 1
        1197         478         479 1
        1198         479         480 1
        1199         479         494 1
        1200         480         481 1
        1201         481         482 1
        1202         481         487 1
        1203         481         494 1
        1204         481         517 1
        1205         481         543 1
        1206         481         490 1
        1207         482         483 1
        1208         482         486 1
        1209         482         487 1
        1210         482         488 1
        1211         482         492 1
        1212         483         485 1
        1213         483         486 1
        1214         483         489 1
        1215         483         484 1
        1216         484         486 1
        1217         484         490 1
        1218         484         492 1
        1219         484         500 1
        1220         484         510 1
        1221         484         485 1
        1222         485         486 1
        1223         486         487 1
        1224         486         517 1
        1225         487         488 1
        1226         487         498 1
        1227         488         489 1
        1228         489         490 1
        1229         490         491 1
        1230         490         497 1
        1231         490         508 1
        1232         491         492 1
        1233         492         493 1
        1234         492         494 1
        1235         492         514 1
        1236         493         494 1
        1237         493         499 1
        1238         494         495 1
        1239         495         496 1
        1240         495         497 1
        1241         495         499 1
        1242         495         503 1
        1243         495         511 1
        1244         495         529 1
        1245         496         497 1
        1246         497         498 1
        1247         497         523 1
        1248         498         499 1
        1249         498         513 1
        1250         499         500 1
        1251         499         510 1
        1252         500         502 1
        1253         500         504 1
        1254         500         506 1
        1255         500         526 1
        1256         500         501 1
        1257         501         504 1
        1258         501         515 1
        1259         501         516 1
        1260         501         549 1
        1261         501         570 1
        1262         501         502 1
        1263         502         503 1
        1264         502         505 1
        1265         503         504 1
        1266         504         505 1
        1267         504         507 1
        1268         504         508 1
        1269         504         509 1
        1270         505         506 1
        1271         505         509 1
        1272         505         512 1
        1273         505         527 1
        1274         506         509 1
        1275         506         656 1
        1276         506         658 1
        1277         506         507 1
        1278         507         510 1
        1279         507         512 1
        1280         507         508 1
        1281         508         509 1
        1282         509         510 1
        1283         509         516 1
        1284         509         513 1
        1285         510         511 1
        1286         510         512 1
        1287         510         518 1
        1288         511         512 1
        1289         511         513 1
        1290         511         514 1
        1291         511         519 1
        1292         512         515 1
        1293         512         519 1
        1294         512         513 1
        1295         513         533 1
        1296         513         514 1
        1297         514         515 1
        1298         514         517 1
        1299         515         516 1
        1300         515         517 1
        1301         516         517 1
        1302         517         518 1
        1303         517         545 1
        1304         518         519 1
        1305         518         526 1
        1306         519         520 1
        1307         520         521 1
        1308         520         522 1
        1309         520         526 1
        1310         521         522 1
        1311         521         532 1
        1312         522         523 1
        1313         523         527 1
        1314         523         534 1
        1315         523         537 1
        1316         523         524 1
        1317         524         548 1
        1318         524         649 1
        1319         524         525 1
        1320         525         526 1
        1321         525         534 1
        1322         525         537 1
        1323         526         527 1
        1324         526         529 1
        1325         526         538 1
        1326         526         633 1
        1327         527         528 1
        1328         527         534 1
        1329         528         529 1
        1330         528         810 1
        1331         528         809 1
        1332         529         534 1
        1333         529         599 1
        1334         529         530 1
        1335         530         534 1
        1336         530         531 1
        1337         531         532 1
        1338         531         537 1
        1339         532         533 1
        1340         532         551 1
        1341         533         534 1
        1342         533         535 1
        1343         533         653 1
        1344         534         535 1
        1345         534         536 1
        1346         534         691 1
        1347         535         536 1
        1348         536         537 1
        1349         537         538 1
        1350         538         546 1
        1351         538         539 1
        1352         539         544 1
        1353         539         545 1
        1354         539         546 1
        1355         539         540 1
        1356         540         541 1
        1357         541         542 1
        1358         541         545 1
        1359         542         545 1
        1360         542         543 1
        1361         543         544 1
        1362         543         545 1
        1363         544         545 1
        1364         545         546 1
        1365         546         547 1
        1366         546         552 1
        1367         547         548 1
        1368         548         562 1
        1369         548         549 1
        1370         549         552 1
        1371         549         550 1
        1372         550         551 1
        1373         550         552 1
        1374         550         558 1
        1375         551         552 1
        1376         551         558 1
        1377         551         661 1
        1378         552         553 1
        1379         553         554 1
        1380         554         555 1
        1381         555         556 1
        1382         556         557 1
        1383         556         560 1
        1384         556         799 1
        1385         557         558 1
        1386         557         720 1
        1387         557         721 1
        1388         558         560 1
        1389         558         559 1
        1390         559         560 1
        1391         560         561 1
        1392         560         568 1
        1393         560         614 1
        1394         560         694 1
        1395         560         706 1
        1396         560         715 1
        1397         560         809 1
        1398         561         562 1
        1399         561         563 1
        1400         562         563 1
        1401         563         564 1
        1402         563         565 1
        1403         563         566 1
        1404         564         567 1
        1405         564         570 1
        1406         564         610 1
        1407         564         565 1
        1408         565         567 1
        1409         565         570 1
        1410         565         572 1
        1411         565         573 1
        1412         565         566 1
        1413         566         567 1
        1414         566         674 1
        1415         567         568 1
        1416         567         570 1
        1417         567         573 1
        1418         567         648 1
        1419         568         569 1
        1420         568         597 1
        1421         569         570 1
        1422         569         713 1
        1423         570         571 1
        1424         570         573 1
        1425         570         651 1
        1426         571         572 1
        1427         572         573 1
        1428         573         574 1
        1429         573         715 1
        1430         574         575 1
        1431         574         577 1
        1432         575         576 1
        1433         575         718 1
        1434         575         859 1
        1435         575         780 1
        1436         576         577 1
        1437         577         578 1
        1438         578         579 1
        1439         578         580 1
        1440         579         580 1
        1441         579         641 1
        1442         580         581 1
        1443         581         582 1
        1444         581         616 1
        1445         581         786 1
        1446         581         788 1
        1447         581         587 1
        1448         582         596 1
        1449         582         786 1
        1450         582         787 1
        1451         582         788 1
        1452         582         808 1
        1453         582         951 1
        1454         582         583 1
        1455         583         584 1
        1456         583         585 1
        1457         584         585 1
        1458         584        1183 1
        1459         585         586 1
        1460         585         589 1
        1461         585         591 1
        1462         586         587 1
        1463         586         590 1
        1464         587         588 1
        1465         587         878 1
        1466         588         597 1
        1467         588         656 1
        1468         588         657 1
        1469         588         589 1
        1470         589         590 1
        1471         590         591 1
        1472         590         592 1
        1473         590         593 1
        1474         591         592 1
        1475         591         604 1
        1476         591         679 1
        1477         592         593 1
        1478         592         602 1
        1479         593         594 1
        1480         593         598 1
        1481         593         664 1
        1482         594         595 1
        1483         595         608 1
        1484         595         611 1
        1485         595         635 1
        1486         595         596 1
        1487         596         605 1
        1488         596         597 1
        1489         597         598 1
        1490         597         601 1
        1491         597         726 1
        1492         598         599 1
        1493         598         601 1
        1494         598         604 1
        1495         598         605 1
        1496         598         608 1
        1497         599         600 1
        1498         599         601 1
        1499         599         602 1
        1500         600         602 1
        1501         600         607 1
        1502         600         614 1
        1503         600         601 1
        1504         601         602 1
        1505         601         604 1
        1506         602         603 1
        1507         602         632 1
        1508         603         604 1
        1509         604         605 1
        1510         605         607 1
        1511         605         606 1
        1512         606         607 1
        1513         607         608 1
        1514         608         609 1
        1515         608         610 1
        1516         608         690 1
        1517         608         693 1
        1518         609         728 1
        1519         609         846 1
        1520         609         610 1
        1521         610         612 1
        1522         610         690 1
        1523         610         611 1
        1524         611         612 1
        1525         612         613 1
        1526         612         616 1
        1527         613         614 1
        1528         614         615 1
        1529         614         616 1
        1530         614         617 1
        1531         614         621 1
        1532         614         800 1
        1533         615         616 1
        1534         615         617 1
        1535         615         646 1
        1536         616         617 1
        1537         616         621 1
        1538         616         756 1
        1539         616         757 1
        1540         617         618 1
        1541         617         620 1
        1542         618         619 1
        1543         619         620 1
        1544         619         756 1
        1545         620         621 1
        1546         621         622 1
        1547         621         849 1
        1548         622         623 1
        1549         623         637 1
        1550         623         640 1
        1551         623         624 1
        1552         624         630 1
        1553         624         625 1
        1554         625         626 1
        1555         625         629 1
        1556         625        1959 1
        1557         625        1962 1
        1558         626         627 1
        1559         627         628 1
        1560         627         632 1
        1561         627         635 1
        1562         628         629 1
        1563         628         632 1
        1564         628         638 1
        1565         628         663 1
        1566         628         631 1
        1567         629         630 1
        1568         630         631 1
        1569         631         632 1
        1570         631         635 1
        1571         632         633 1
        1572         632         635 1
        1573         632         636 1
        1574         632         640 1
        1575         633         634 1
        1576         633         641 1
        1577         634         638 1
        1578         634         693 1
        1579         634         635 1
        1580         635         636 1
        1581         636         637 1
        1582         637         638 1
        1583         638         639 1
        1584         638         640 1
        1585         639         640 1
        1586         639         648 1
        1587         640         641 1
        1588         640         643 1
        1589         640         647 1
        1590         640         658 1
        1591         640         719 1
        1592         641         642 1
        1593         641         719 1
        1594         641         846 1
        1595         642         643 1
        1596         642         644 1
        1597         643         644 1
        1598         644         645 1
        1599         644         779 1
        1600         644         781 1
        1601         645         646 1
        1602         646         647 1
        1603         646         649 1
        1604         646         653 1
        1605         647         648 1
        1606         647         695 1
        1607         648         651 1
        1608         648         782 1
        1609         648         649 1
        1610         649         654 1
        1611         649         650 1
        1612         650         651 1
        1613         651         652 1
        1614         652         653 1
        1615         652         654 1
        1616         652         660 1
        1617         653         654 1
        1618         654         655 1
        1619         655         656 1
        1620         656         657 1
        1621         657         658 1
        1622         657        1938 1
        1623         658         659 1
        1624         659         660 1
        1625         660         661 1
        1626         661         662 1
        1627         662         663 1
        1628         662         669 1
        1629         662         664 1
        1630         663         664 1
        1631         663         720 1
        1632         664         665 1
        1633         664         693 1
        1634         665         666 1
        1635         665         668 1
        1636         666         667 1
        1637         666        1092 1
        1638         667         668 1
        1639         668         669 1
        1640         668         670 1
        1641         669         670 1
        1642         669         671 1
        1643         669         716 1
        1644         670         671 1
        1645         670         703 1
        1646         670         705 1
        1647         671         672 1
        1648         671         673 1
        1649         671         675 1
        1650         671        2220 1
        1651         671        2224 1
        1652         672         673 1
        1653         672         682 1
        1654         673         674 1
        1655         673         676 1
        1656         673         682 1
        1657         673         683 1
        1658         674         675 1
        1659         675         676 1
        1660         675         682 1
        1661         675         687 1
        1662         675         695 1
        1663         676         677 1
        1664         676         679 1
        1665         677         678 1
        1666         678         679 1
        1667         678         681 1
        1668         678         682 1
        1669         678         683 1
        1670         679         680 1
        1671         679         682 1
        1672         679         734 1
        1673         679         743 1
        1674         679         721 1
        1675         680         681 1
        1676         680         683 1
        1677         680         745 1
        1678         681         682 1
        1679         682         683 1
        1680         683         684 1
        1681         683         685 1
        1682         683         688 1
        1683         684         686 1
        1684         684         685 1
        1685         685         686 1
        1686         686         687 1
        1687         686        1545 1
        1688         687         688 1
        1689         687        1163 1
        1690         688         689 1
        1691         688         692 1
        1692         689         690 1
        1693         689         693 1
        1694         690         691 1
        1695         690         692 1
        1696         690         693 1
        1697         690        2196 1
        1698         691         692 1
        1699         691         693 1
        1700         692         693 1
        1701         693         694 1
        1702         694         695 1
        1703         694         705 1
        1704         695         696 1
        1705         695         713 1
        1706         696         697 1
        1707         697         739 1
        1708         697         698 1
        1709         698         699 1
        1710         699         700 1
        1711         700         701 1
        1712         700         710 1
        1713         700        1127 1
        1714         701         702 1
        1715         702         703 1
        1716         702         708 1
        1717         703         704 1
        1718         703         721 1
        1719         703         712 1
        1720         704         705 1
        1721         705         706 1
        1722         705         712 1
        1723         706         707 1
        1724         707         712 1
        1725         707         714 1
        1726         707         708 1
        1727         708         709 1
        1728         708         713 1
        1729         709         714 1
        1730         709         710 1
        1731         710         803 1
        1732         710         711 1
        1733         711         712 1
        1734         711         717 1
        1735         712         713 1
        1736         712         717 1
        1737         712         725 1
        1738         713         714 1
        1739         713         757 1
        1740         714         715 1
        1741         715         716 1
        1742         715         718 1
        1743         716         717 1
        1744         716         740 1
        1745         717         718 1
        1746         717         748 1
        1747         718         719 1
        1748         719         721 1
        1749         719         722 1
        1750         719         720 1
        1751         720         721 1
        1752         720         722 1
        1753         721         724 1
        1754         721         725 1
        1755         721         728 1
        1756         721         722 1
        1757         722         727 1
        1758         722         729 1
        1759         722         723 1
        1760         723         724 1
        1761         723        1119 1
        1762         723        1144 1
        1763         724         725 1
        1764         724         726 1
        1765         725         726 1
        1766         726         727 1
        1767         726         728 1
        1768         727         728 1
        1769         727         739 1
        1770         727         776 1
        1771         728         729 1
        1772         728         737 1
        1773         729         730 1
        1774         729         731 1
        1775         729         733 1
        1776         730         731 1
        1777         731        1710 1
        1778         731         732 1
        1779         732         738 1
        1780         732         733 1
        1781         733         734 1
        1782         733         737 1
        1783         733         762 1
        1784         733         767 1
        1785         734         737 1
        1786         734         735 1
        1787         735         736 1
        1788         735        1036 1
        1789         736         737 1
        1790         736         741 1
        1791         736        1079 1
        1792         737         738 1
        1793         737         739 1
        1794         737         740 1
        1795         737         783 1
        1796         738         739 1
        1797         738         742 1
        1798         738         747 1
        1799         739         745 1
        1800         739         775 1
        1801         739         740 1
        1802         740         742 1
        1803         740         748 1
        1804         740         741 1
        1805         741         742 1
        1806         741         745 1
        1807         742         743 1
        1808         742         745 1
        1809         742         754 1
        1810         742        1936 1
        1811         743         746 1
        1812         743         752 1
        1813         743        1545 1
        1814         743         744 1
        1815         744         745 1
        1816         745         746 1
        1817         746         747 1
        1818         747         748 1
        1819         747         751 1
        1820         747         752 1
        1821         747        1111 1
        1822         748         751 1
        1823         748         749 1
        1824         749         750 1
        1825         750        1537 1
        1826         750         751 1
        1827         751         752 1
        1828         751        1537 1
        1829         752         753 1
        1830         752         754 1
        1831         753         754 1
        1832         753         757 1
        1833         754         755 1
        1834         754        1949 1
        1835         755         756 1
        1836         756         757 1
        1837         756         758 1
        1838         757         758 1
        1839         757         774 1
        1840         758         759 1
        1841         758         777 1
        1842         759         760 1
        1843         759        1342 1
        1844         760        1012 1
        1845         760        1014 1
        1846         760         761 1
        1847         761         763 1
        1848         761         771 1
        1849         761         762 1
        1850         762         763 1
        1851         762         767 1
        1852         763         764 1
        1853         763         766 1
        1854         763         767 1
        1855         763         772 1
        1856         763         774 1
        1857         763         778 1
        1858         763        1099 1
        1859         764         765 1
        1860         764         770 1
        1861         764         771 1
        1862         765         766 1
        1863         766         772 1
        1864         766         767 1
        1865         767         770 1
        1866         767         774 1
        1867         767        1099 1
        1868         767         768 1
        1869         768         769 1
        1870         769         770 1
        1871         770         771 1
        1872         770         773 1
        1873         771         772 1
        1874         771         773 1
        1875         772         773 1
        1876         773         774 1
        1877         774         775 1
        1878         774         806 1
        1879         775         776 1
        1880         776         777 1
        1881         776         779 1
        1882         777         779 1
        1883         777         778 1
        1884         778         779 1
        1885         779         780 1
        1886         780         781 1
        1887         781         782 1
        1888         781         788 1
        1889         781         789 1
        1890         782         783 1
        1891         782         801 1
        1892         783         784 1
        1893         784         785 1
        1894         784         787 1
        1895         784         788 1
        1896         784         790 1
        1897         785         786 1
        1898         785         788 1
        1899         785         791 1
        1900         786         788 1
        1901         786         787 1
        1902         787         793 1
        1903         787         788 1
        1904         788         789 1
        1905         789         790 1
        1906         790         791 1
        1907         791         792 1
        1908         791        1102 1
        1909         792         793 1
        1910         792         865 1
        1911         793         794 1
        1912         793         795 1
        1913         794         795 1
        1914         794        1102 1
        1915         795         796 1
        1916         796         797 1
        1917         796         798 1
        1918         796         799 1
        1919         797         798 1
        1920         797         799 1
        1921         798         799 1
        1922         799         801 1
        1923         799         800 1
        1924         800         801 1
        1925         801         802 1
        1926         802         803 1
        1927         803         804 1
        1928         804         805 1
        1929         805         806 1
        1930         806         807 1
        1931         806         825 1
        1932         807         808 1
        1933         808         809 1
        1934         808         810 1
        1935         808        1119 1
        1936         809         810 1
        1937         810         811 1
        1938         811         813 1
        1939         811         825 1
        1940         811         830 1
        1941         811         812 1
        1942         812         813 1
        1943         813         814 1
        1944         813        1949 1
        1945         814         815 1
        1946         814         825 1
        1947         814        1689 1
        1948         815         816 1
        1949         815         818 1
        1950         815         819 1
        1951         816         817 1
        1952         817         818 1
        1953         818         819 1
        1954         818         825 1
        1955         818         901 1
        1956         819         820 1
        1957         819         822 1
        1958         820         822 1
        1959         820         826 1
        1960         820         821 1
        1961         821        1595 1
        1962         821         822 1
        1963         822         823 1
        1964         822        1597 1
        1965         823         824 1
        1966         823         825 1
        1967         823         826 1
        1968         824         825 1
        1969         825         826 1
        1970         826         827 1
        1971         826         830 1
        1972         826         844 1
        1973         826        1643 1
        1974         827         828 1
        1975         828         829 1
        1976         829         831 1
        1977         829         901 1
        1978         829         909 1
        1979         829         830 1
        1980         830         832 1
        1981         830         831 1
        1982         831         832 1
        1983         831         833 1
        1984         831         834 1
        1985         831         909 1
        1986         832         833 1
        1987         832        1364 1
        1988         833         834 1
        1989         833         836 1
        1990         833         839 1
        1991         833        1395 1
        1992         834         835 1
        1993         834         840 1
        1994         834        1396 1
        1995         835         836 1
        1996         835         837 1
        1997         836         837 1
        1998         836         838 1
        1999         836         839 1
        2000         837         839 1
        2001         837         940 1
        2002         837         838 1
        2003         838         839 1
        2004         839         840 1
        2005         839         841 1
        2006         840         841 1
        2007         840         845 1
        2008         840        1150 1
        2009         841         842 1
        2010         841         843 1
        2011         841         971 1
        2012         841        1148 1
        2013         842         843 1
        2014         843         844 1
        2015         844         845 1
        2016         845         852 1
        2017         845         846 1
        2018         846         847 1
        2019         847         848 1
        2020         847         849 1
        2021         848         849 1
        2022         848         853 1
        2023         849         850 1
        2024         849         851 1
        2025         849         852 1
        2026         849         861 1
        2027         850         851 1
        2028         851         852 1
        2029         851         853 1
        2030         852         853 1
        2031         853         854 1
        2032         853        1044 1
        2033         854         855 1
        2034         855         856 1
        2035         855         900 1
        2036         855         904 1
        2037         855         857 1
        2038         856         857 1
        2039         857         858 1
        2040         857        1097 1
        2041         858         859 1
        2042         859         860 1
        2043         860         861 1
        2044         860         871 1
        2045         860        1021 1
        2046         860         870 1
        2047         861         862 1
        2048         861         872 1
        2049         861         875 1
        2050         862         863 1
        2051         863         864 1
        2052         863         867 1
        2053         864         866 1
        2054         864         873 1
        2055         864         865 1
        2056         865         866 1
        2057         866         873 1
        2058         866         867 1
        2059         867         868 1
        2060         867         869 1
        2061         868         869 1
        2062         869         870 1
        2063         869        1020 1
        2064         869        1021 1
        2065         870         871 1
        2066         870         872 1
        2067         870         873 1
        2068         871         872 1
        2069         872         873 1
        2070         872         918 1
        2071         873         874 1
        2072         873         875 1
        2073         873         896 1
        2074         874         875 1
        2075         874         921 1
        2076         875         877 1
        2077         875         896 1
        2078         875         876 1
        2079         876         877 1
        2080         877         878 1
        2081         878         879 1
        2082         878         881 1
        2083         879         880 1
        2084         879         884 1
        2085         880         881 1
        2086         880         885 1
        2087         881         882 1
        2088         882         883 1
        2089         882         885 1
        2090         882        1117 1
        2091         882        1121 1
        2092         883         886 1
        2093         883         906 1
        2094         883         884 1
        2095         884         885 1
        2096         885         886 1
        2097         886         887 1
        2098         886         891 1
        2099         886         892 1
        2100         887         888 1
        2101         888         889 1
        2102         889         890 1
        2103         889        1329 1
        2104         890         891 1
        2105         891         892 1
        2106         891         894 1
        2107         892         893 1
        2108         892         954 1
        2109         893         894 1
        2110         893         919 1
        2111         894         895 1
        2112         894         940 1
        2113         895         896 1
        2114         895         897 1
        2115         895         899 1
        2116         895         910 1
        2117         895         950 1
        2118         896         897 1
        2119         896         950 1
        2120         897         898 1
        2121         898         899 1
        2122         899         900 1
        2123         900         901 1
        2124         900         904 1
        2125         900         952 1
        2126         900         916 1
        2127         901         902 1
        2128         902         911 1
        2129         902         903 1
        2130         903         904 1
        2131         903         906 1
        2132         903         911 1
        2133         903         947 1
        2134         903         964 1
        2135         904         905 1
        2136         904         929 1
        2137         905         906 1
        2138         906         907 1
        2139         907         908 1
        2140         907         917 1
        2141         908         909 1
        2142         909         910 1
        2143         909        1655 1
        2144         910         911 1
        2145         911         912 1
        2146         911        1314 1
        2147         912         913 1
        2148         913         914 1
        2149         914         915 1
        2150         915         916 1
        2151         916         917 1
        2152         917         918 1
        2153         918         919 1
        2154         918         920 1
        2155         918         934 1
        2156         919         920 1
        2157         919         961 1
        2158         920         921 1
        2159         921         922 1
        2160         921         923 1
        2161         921         933 1
        2162         922         933 1
        2163         922         973 1
        2164         922        1015 1
        2165         922        1342 1
        2166         922         923 1
        2167         923         935 1
        2168         923         972 1
        2169         923         924 1
        2170         924         925 1
        2171         924         926 1
        2172         924         927 1
        2173         924         929 1
        2174         925         926 1
        2175         926         927 1
        2176         926         933 1
        2177         927         928 1
        2178         928         929 1
        2179         928         931 1
        2180         928         937 1
        2181         929         930 1
        2182         929         933 1
        2183         929         941 1
        2184         930         931 1
        2185         930         932 1
        2186         931         999 1
        2187         931         932 1
        2188         932         933 1
        2189         933         934 1
        2190         933         937 1
        2191         933         941 1
        2192         934         935 1
        2193         934         936 1
        2194         935         971 1
        2195         935        1064 1
        2196         935         936 1
        2197         936         937 1
        2198         937         938 1
        2199         937         939 1
        2200         938         939 1
        2201         938         943 1
        2202         938         956 1
        2203         939         943 1
        2204         939         940 1
        2205         940         941 1
        2206         941         942 1
        2207         942         943 1
        2208         942         948 1
        2209         943         944 1
        2210         944         945 1
        2211         945         946 1
        2212         945        1004 1
        2213         945        1155 1
        2214         946         947 1
        2215         946         949 1
        2216         947         948 1
        2217         948         949 1
        2218         948         954 1
        2219         949         950 1
        2220         950         951 1
        2221         951         952 1
        2222         952         953 1
        2223         953        1315 1
        2224         953         954 1
        2225         954         964 1
        2226         954         955 1
        2227         955         956 1
        2228         955         960 1
        2229         955        1312 1
        2230         956         957 1
        2231         956         971 1
        2232         956         973 1
        2233         957         958 1
        2234         957         989 1
        2235         957         991 1
        2236         958         959 1
        2237         958         964 1
        2238         959         960 1
        2239         959        1343 1
        2240         960         964 1
        2241         960         961 1
        2242         961         962 1
        2243         962         963 1
        2244         963         964 1
        2245         963         999 1
        2246         963        1004 1
        2247         964         965 1
        2248         964         971 1
        2249         965         966 1
        2250         965         972 1
        2251         966         967 1
        2252         966         968 1
        2253         966         975 1
        2254         967         968 1
        2255         967         974 1
        2256         968         969 1
        2257         968         973 1
        2258         968         974 1
        2259         969         970 1
        2260         969         992 1
        2261         970         971 1
        2262         970         972 1
        2263         970         973 1
        2264         971         972 1
        2265         971         977 1
        2266         971         999 1
        2267         972         973 1
        2268         973         978 1
        2269         973         979 1
        2270         973         985 1
        2271         973         990 1
        2272         973         974 1
        2273         974         975 1
        2274         974         976 1
        2275         974        1010 1
        2276         975         976 1
        2277         975         981 1
        2278         975         987 1
        2279         975         977 1
        2280         976         981 1
        2281         976         982 1
        2282         976         986 1
        2283         976        1026 1
        2284         976         977 1
        2285         977         978 1
        2286         977         979 1
        2287         977         982 1
        2288         978         979 1
        2289         978         986 1
        2290         979         980 1
        2291         979         983 1
        2292         979         986 1
        2293         980         981 1
        2294         980         985 1
        2295         980         986 1
        2296         981         982 1
        2297         982         983 1
        2298         983         984 1
        2299         984         985 1
        2300         985         986 1
        2301         985         993 1
        2302         985        1004 1
        2303         985        1014 1
        2304         986         987 1
        2305         986        1006 1
        2306         987         988 1
        2307         987         990 1
        2308         987         991 1
        2309         988         989 1
        2310         988        1087 1
        2311         988        1090 1
        2312         989         990 1
        2313         989         992 1
        2314         989        1010 1
        2315         989        1011 1
        2316         989        1094 1
        2317         990         995 1
        2318         990         996 1
        2319         990        1040 1
        2320         990         991 1
        2321         991        1010 1
        2322         991        1096 1
        2323         991         992 1
        2324         992         993 1
        2325         992        1323 1
        2326         993         994 1
        2327         993         995 1
        2328         993        1024 1
        2329         994         995 1
        2330         994        1019 1
        2331         994        1024 1
        2332         995         996 1
        2333         996         997 1
        2334         997         998 1
        2335         997         999 1
        2336         998         999 1
        2337         999        1002 1
        2338         999        1000 1
        2339        1000        1008 1
        2340        1000        1001 1
        2341        1001        1002 1
        2342        1001        1003 1
        2343        1001        1004 1
        2344        1001        1005 1
        2345        1001        1033 1
        2346        1002        1003 1
        2347        1002        1004 1
        2348        1002        1005 1
        2349        1003        1004 1
        2350        1003        1006 1
        2351        1003        1007 1
        2352        1003        1034 1
        2353        1003        1059 1
        2354        1004        1006 1
        2355        1004        1008 1
        2356        1004        1005 1
        2357        1005        1006 1
        2358        1006        1007 1
        2359        1006        1019 1
        2360        1007        1008 1
        2361        1007        1014 1
        2362        1007        1023 1
        2363        1007        1054 1
        2364        1008        1009 1
        2365        1009        1010 1
        2366        1009        1019 1
        2367        1010        1011 1
        2368        1010        1012 1
        2369        1010        1014 1
        2370        1010        1015 1
        2371        1010        1032 1
        2372        1010        1126 1
        2373        1010        1134 1
        2374        1011        1012 1
        2375        1012        1040 1
        2376        1012        1013 1
        2377        1013        1015 1
        2378        1013        1016 1
        2379        1013        1014 1
        2380        1014        1015 1
        2381        1014        1016 1
        2382        1014        1022 1
        2383        1015        1016 1
        2384        1015        1017 1
        2385        1015        1041 1
        2386        1016        1017 1
        2387        1017        1018 1
        2388        1017        1022 1
        2389        1018        1019 1
        2390        1018        1020 1
        2391        1018        1022 1
        2392        1019        1066 1
        2393        1019        1342 1
        2394        1019        1020 1
        2395        1020        1022 1
        2396        1020        1021 1
        2397        1021        1022 1
        2398        1022        1023 1
        2399        1022        1024 1
        2400        1022        1049 1
        2401        1023        1024 1
        2402        1023        1157 1
        2403        1024        1025 1
        2404        1024        1028 1
        2405        1024        1156 1
        2406        1025        1026 1
        2407        1025        1039 1
        2408        1025        1054 1
        2409        1026        1027 1
        2410        1026        1054 1
        2411        1027        1028 1
        2412        1027        1031 1
        2413        1028        1029 1
        2414        1029        1030 1
        2415        1030        1031 1
        2416        1030        1133 1
        2417        1031        1032 1
        2418        1031        1134 1
        2419        1032        1033 1
        2420        1033        1035 1
        2421        1033        1046 1
        2422        1033        1047 1
        2423        1033        1034 1
        2424        1034        1035 1
        2425        1034        1038 1
        2426        1034        1044 1
        2427        1034        1122 1
        2428        1035        1040 1
        2429        1035        1036 1
        2430        1036        1038 1
        2431        1036        1041 1
        2432        1036        1130 1
        2433        1036        1037 1
        2434        1037        1038 1
        2435        1038        1039 1
        2436        1039        1040 1
        2437        1040        1041 1
        2438        1040        1060 1
        2439        1040        1126 1
        2440        1041        1042 1
        2441        1041        1052 1
        2442        1041        1127 1
        2443        1042        1043 1
        2444        1042        1044 1
        2445        1043        1044 1
        2446        1043        1051 1
        2447        1044        1045 1
        2448        1044        1046 1
        2449        1044        1048 1
        2450        1044        1053 1
        2451        1045        1046 1
        2452        1045        1054 1
        2453        1046        1047 1
        2454        1046        1048 1
        2455        1046        1050 1
        2456        1046        1056 1
        2457        1046        1060 1
        2458        1046        1106 1
        2459        1046        1107 1
        2460        1047        1048 1
        2461        1047        1114 1
        2462        1048        1049 1
        2463        1049        1050 1
        2464        1049        1053 1
        2465        1050        1051 1
        2466        1050        1052 1
        2467        1051        1052 1
        2468        1052        1054 1
        2469        1052        1059 1
        2470        1052        1053 1
        2471        1053        1054 1
        2472        1054        1055 1
        2473        1055        1056 1
        2474        1056        1057 1
        2475        1056        1086 1
        2476        1057        1058 1
        2477        1057        1062 1
        2478        1058        1059 1
        2479        1059        1060 1
        2480        1059        1061 1
        2481        1060        1061 1
        2482        1060        1062 1
        2483        1061        1062 1
        2484        1062        1063 1
        2485        1062        1095 1
        2486        1062        1101 1
        2487        1063        1327 1
        2488        1063        1064 1
        2489        1064        1066 1
        2490        1064        1065 1
        2491        1065        1068 1
        2492        1065        1081 1
        2493        1065        1082 1
        2494        1065        1066 1
        2495        1066        1067 1
        2496        1067        1080 1
        2497        1067        1068 1
        2498        1068        1069 1
        2499        1068        1095 1
        2500        1068        1138 1
        2501        1068        1211 1
        2502        1069        1070 1
        2503        1070        1071 1
        2504        1070        1082 1
        2505        1071        1074 1
        2506        1071        1099 1
        2507        1071        1100 1
        2508        1071        1072 1
        2509        1072        1073 1
        2510        1073        1369 1
        2511        1073        1370 1
        2512        1073        1952 1
        2513        1073        1074 1
        2514        1074        1075 1
        2515        1074        1082 1
        2516        1075        1076 1
        2517        1075        1139 1
        2518        1075        1141 1
        2519        1076        1077 1
        2520        1076        1089 1
        2521        1076        1210 1
        2522        1076        1245 1
        2523        1077        1078 1
        2524        1078        1079 1
        2525        1078        1080 1
        2526        1078        1084 1
        2527        1078        1178 1
        2528        1078        1094 1
        2529        1079        1080 1
        2530        1079        1081 1
        2531        1080        1081 1
        2532        1081        1082 1
        2533        1081        1088 1
        2534        1082        1083 1
        2535        1083        1084 1
        2536        1084        1085 1
        2537        1084        1086 1
        2538        1084        1092 1
        2539        1085        1086 1
        2540        1086        1087 1
        2541        1087        1088 1
        2542        1087        1095 1
        2543        1088        1089 1
        2544        1088        1093 1
        2545        1088        1107 1
        2546        1088        1090 1
        2547        1089        1195 1
        2548        1089        1090 1
        2549        1090        1091 1
        2550        1090        1094 1
        2551        1091        1092 1
        2552        1092        1093 1
        2553        1092        1111 1
        2554        1093        1094 1
        2555        1094        1095 1
        2556        1094        1130 1
        2557        1095        1096 1
        2558        1096        1097 1
        2559        1096        1120 1
        2560        1097        1098 1
        2561        1097        1120 1
        2562        1098        1153 1
        2563        1098        1099 1
        2564        1099        1122 1
        2565        1099        1157 1
        2566        1099        1100 1
        2567        1100        1101 1
        2568        1101        1102 1
        2569        1101        1132 1
        2570        1102        1103 1
        2571        1103        1104 1
        2572        1103        1106 1
        2573        1104        1105 1
        2574        1104        1116 1
        2575        1104        1120 1
        2576        1105        1106 1
        2577        1106        1107 1
        2578        1107        1108 1
        2579        1107        1116 1
        2580        1108        1110 1
        2581        1108        1112 1
        2582        1108        1115 1
        2583        1108        1204 1
        2584        1108        1209 1
        2585        1108        1211 1
        2586        1108        1109 1
        2587        1109        1110 1
        2588        1110        1115 1
        2589        1110        1116 1
        2590        1110        1128 1
        2591        1110        1111 1
        2592        1111        1112 1
        2593        1111        1118 1
        2594        1112        1113 1
        2595        1112        1115 1
        2596        1113        1114 1
        2597        1114        1115 1
        2598        1114        1116 1
        2599        1115        1116 1
        2600        1116        1117 1
        2601        1116        1120 1
        2602        1117        1118 1
        2603        1118        1119 1
        2604        1118        1123 1
        2605        1119        1147 1
        2606        1119        1163 1
        2607        1119        1120 1
        2608        1120        1121 1
        2609        1121        1122 1
        2610        1122        1123 1
        2611        1123        1124 1
        2612        1124        1125 1
        2613        1124        1134 1
        2614        1125        1126 1
        2615        1126        1127 1
        2616        1126        1157 1
        2617        1127        1128 1
        2618        1128        1129 1
        2619        1128        1140 1
        2620        1129        1130 1
        2621        1129        1132 1
        2622        1130        1133 1
        2623        1130        1131 1
        2624        1131        1132 1
        2625        1132        1133 1
        2626        1133        1134 1
        2627        1134        1135 1
        2628        1135        1136 1
        2629        1136        1137 1
        2630        1136        1141 1
        2631        1137        1138 1
        2632        1138        1139 1
        2633        1138        1140 1
        2634        1139        1140 1
        2635        1140        1141 1
        2636        1141        1142 1
        2637        1141        1257 1
        2638        1141        1276 1
        2639        1142        1143 1
        2640        1143        1144 1
        2641        1144        1145 1
        2642        1145        1146 1
        2643        1146        1147 1
        2644        1147        1148 1
        2645        1147        1150 1
        2646        1147        1153 1
        2647        1148        1149 1
        2648        1148        1153 1
        2649        1149        1150 1
        2650        1149        1153 1
        2651        1149        1154 1
        2652        1150        1151 1
        2653        1150        1293 1
        2654        1150        1315 1
        2655        1150        1351 1
        2656        1151        1152 1
        2657        1151        1189 1
        2658        1151        1293 1
        2659        1151        1354 1
        2660        1151        1356 1
        2661        1151        1301 1
        2662        1152        1153 1
        2663        1153        1154 1
        2664        1153        1156 1
        2665        1154        1155 1
        2666        1154        1156 1
        2667        1155        1156 1
        2668        1156        1157 1
        2669        1156        1345 1
        2670        1157        1158 1
        2671        1157        1165 1
        2672        1158        1159 1
        2673        1158        1168 1
        2674        1158        1289 1
        2675        1158        1293 1
        2676        1158        1356 1
        2677        1159        1162 1
        2678        1159        1163 1
        2679        1159        1177 1
        2680        1159        1160 1
        2681        1160        1161 1
        2682        1161        1162 1
        2683        1162        1163 1
        2684        1162        1164 1
        2685        1162        1165 1
        2686        1162        1167 1
        2687        1162        1179 1
        2688        1163        1164 1
        2689        1163        1165 1
        2690        1164        1165 1
        2691        1165        1166 1
        2692        1166        1167 1
        2693        1167        1168 1
        2694        1167        1179 1
        2695        1168        1169 1
        2696        1168        1356 1
        2697        1169        1188 1
        2698        1169        1568 1
        2699        1169        1962 1
        2700        1169        1170 1
        2701        1170        1217 1
        2702        1170        1171 1
        2703        1171        1172 1
        2704        1171        1477 1
        2705        1172        1173 1
        2706        1172        1497 1
        2707        1173        1174 1
        2708        1173        1359 1
        2709        1173        1544 1
        2710        1173        1558 1
        2711        1174        1175 1
        2712        1174        1261 1
        2713        1175        1176 1
        2714        1175        1177 1
        2715        1175        1572 1
        2716        1176        1177 1
        2717        1176        1188 1
        2718        1176        1298 1
        2719        1176        1178 1
        2720        1177        1178 1
        2721        1177        1183 1
        2722        1177        1185 1
        2723        1177        1188 1
        2724        1178        1179 1
        2725        1179        1180 1
        2726        1180        1181 1
        2727        1180        1184 1
        2728        1180        1572 1
        2729        1181        1182 1
        2730        1181        1183 1
        2731        1181        1185 1
        2732        1181        1222 1
        2733        1182        1186 1
        2734        1182        1187 1
        2735        1182        1183 1
        2736        1183        1185 1
        2737        1183        1187 1
        2738        1183        1184 1
        2739        1184        1185 1
        2740        1184        1545 1
        2741        1185        1186 1
        2742        1185        1190 1
        2743        1186        1187 1
        2744        1187        1188 1
        2745        1187        1197 1
        2746        1187        1518 1
        2747        1188        1189 1
        2748        1188        1249 1
        2749        1188        1560 1
        2750        1189        1190 1
        2751        1189        1219 1
        2752        1190        1191 1
        2753        1190        1193 1
        2754        1190        1197 1
        2755        1190        1248 1
        2756        1191        1192 1
        2757        1191        1193 1
        2758        1191        1208 1
        2759        1191        1289 1
        2760        1192        1193 1
        2761        1192        1194 1
        2762        1192        1197 1
        2763        1192        1200 1
        2764        1193        1199 1
        2765        1193        1214 1
        2766        1193        1194 1
        2767        1194        1197 1
        2768        1194        1250 1
        2769        1194        1195 1
        2770        1195        1196 1
        2771        1195        1197 1
        2772        1196        1197 1
        2773        1196        1206 1
        2774        1196        1208 1
        2775        1196        1215 1
        2776        1196        1228 1
        2777        1197        1198 1
        2778        1197        1199 1
        2779        1197        1206 1
        2780        1197        1200 1
        2781        1198        1199 1
        2782        1199        1200 1
        2783        1199        1245 1
        2784        1200        1201 1
        2785        1200        1204 1
        2786        1201        1202 1
        2787        1202        1203 1
        2788        1203        1204 1
        2789        1203        1225 1
        2790        1204        1205 1
        2791        1205        1206 1
        2792        1205        1209 1
        2793        1206        1209 1
        2794        1206        1218 1
        2795        1206        1245 1
        2796        1206        1207 1
        2797        1207        1246 1
        2798        1207        1208 1
        2799        1208        1209 1
        2800        1208        1211 1
        2801        1208        1212 1
        2802        1208        1246 1
        2803        1208        1253 1
        2804        1208        1257 1
        2805        1209        1210 1
        2806        1209        1211 1
        2807        1209        1216 1
        2808        1210        1211 1
        2809        1211        1212 1
        2810        1212        1213 1
        2811        1212        1215 1
        2812        1213        1214 1
        2813        1214        1215 1
        2814        1215        1216 1
        2815        1215        1227 1
        2816        1216        1217 1
        2817        1216        1219 1
        2818        1217        1218 1
        2819        1218        1219 1
        2820        1218        1223 1
        2821        1218        1255 1
        2822        1219        1249 1
        2823        1219        1220 1
        2824        1220        1227 1
        2825        1220        1233 1
        2826        1220        1523 1
        2827        1220        1221 1
        2828        1221        1228 1
        2829        1221        1222 1
        2830        1222        1223 1
        2831        1223        1224 1
        2832        1224        1225 1
        2833        1224        1227 1
        2834        1224        1231 1
        2835        1225        1226 1
        2836        1226        1227 1
        2837        1227        1228 1
        2838        1228        1233 1
        2839        1228        1229 1
        2840        1229        1230 1
        2841        1229        1974 1
        2842        1230        1231 1
        2843        1230        1489 1
        2844        1231        1245 1
        2845        1231        1232 1
        2846        1232        1233 1
        2847        1233        1234 1
        2848        1233        1235 1
        2849        1234        1235 1
        2850        1235        2092 1
        2851        1235        2120 1
        2852        1235        1236 1
        2853        1236        1237 1
        2854        1236        1238 1
        2855        1236        2097 1
        2856        1237        1238 1
        2857        1237        1242 1
        2858        1237        2090 1
        2859        1238        1239 1
        2860        1239        1240 1
        2861        1239        1243 1
        2862        1240        1241 1
        2863        1241        1242 1
        2864        1241        1243 1
        2865        1241        1558 1
        2866        1242        1243 1
        2867        1243        1244 1
        2868        1243        1300 1
        2869        1244        1245 1
        2870        1245        1246 1
        2871        1245        1253 1
        2872        1245        1303 1
        2873        1246        1247 1
        2874        1246        1248 1
        2875        1247        1248 1
        2876        1248        1249 1
        2877        1249        1250 1
        2878        1250        1251 1
        2879        1251        1252 1
        2880        1251        1254 1
        2881        1251        1562 1
        2882        1252        1253 1
        2883        1252        1254 1
        2884        1252        1357 1
        2885        1253        1254 1
        2886        1253        1261 1
        2887        1253        1467 1
        2888        1254        1255 1
        2889        1254        1257 1
        2890        1254        1294 1
        2891        1254        1276 1
        2892        1255        1256 1
        2893        1255        1257 1
        2894        1255        1276 1
        2895        1255        1320 1
        2896        1256        1257 1
        2897        1257        1258 1
        2898        1257        1260 1
        2899        1257        1294 1
        2900        1258        1318 1
        2901        1258        1259 1
        2902        1259        1261 1
        2903        1259        1260 1
        2904        1260        1261 1
        2905        1261        1262 1
        2906        1262        1263 1
        2907        1262        1265 1
        2908        1263        1264 1
        2909        1263        1265 1
        2910        1263        1275 1
        2911        1264        1265 1
        2912        1264        1286 1
        2913        1264        1635 1
        2914        1265        1266 1
        2915        1265        1268 1
        2916        1265        1270 1
        2917        1265        1272 1
        2918        1265        1303 1
        2919        1266        1267 1
        2920        1266        1269 1
        2921        1266        1275 1
        2922        1266        1277 1
        2923        1267        1270 1
        2924        1267        1296 1
        2925        1267        1268 1
        2926        1268        1270 1
        2927        1268        1272 1
        2928        1268        1273 1
        2929        1268        1269 1
        2930        1269        1270 1
        2931        1269        1272 1
        2932        1269        1309 1
        2933        1270        1271 1
        2934        1270        1310 1
        2935        1270        1272 1
        2936        1271        1272 1
        2937        1271        1273 1
        2938        1271        1274 1
        2939        1271        1276 1
        2940        1272        1274 1
        2941        1272        1280 1
        2942        1272        1273 1
        2943        1273        1274 1
        2944        1273        1283 1
        2945        1274        1276 1
        2946        1274        1275 1
        2947        1275        1292 1
        2948        1275        1361 1
        2949        1275        1276 1
        2950        1276        1277 1
        2951        1276        1281 1
        2952        1276        1283 1
        2953        1276        1295 1
        2954        1276        1693 1
        2955        1277        1278 1
        2956        1277        1288 1
        2957        1278        1279 1
        2958        1278        1294 1
        2959        1278        1297 1
        2960        1279        1280 1
        2961        1279        1291 1
        2962        1279        1366 1
        2963        1280        1285 1
        2964        1280        1286 1
        2965        1280        1292 1
        2966        1280        1294 1
        2967        1280        1338 1
        2968        1280        1281 1
        2969        1281        1290 1
        2970        1281        1328 1
        2971        1281        1282 1
        2972        1282        1294 1
        2973        1282        1283 1
        2974        1283        1284 1
        2975        1283        1285 1
        2976        1283        1294 1
        2977        1283        1303 1
        2978        1284        1285 1
        2979        1284        1288 1
        2980        1284        1291 1
        2981        1284        1294 1
        2982        1284        1299 1
        2983        1284        1635 1
        2984        1285        1286 1
        2985        1285        1287 1
        2986        1285        1288 1
        2987        1285        1294 1
        2988        1286        1313 1
        2989        1286        1329 1
        2990        1286        1287 1
        2991        1287        1288 1
        2992        1287        1290 1
        2993        1288        1289 1
        2994        1289        1292 1
        2995        1289        1293 1
        2996        1289        1294 1
        2997        1289        1290 1
        2998        1290        1291 1
        2999        1291        1292 1
        3000        1292        1293 1
        3001        1293        1294 1
        3002        1293        1295 1
        3003        1294        1295 1
        3004        1294        1302 1
        3005        1294        1635 1
        3006        1295        1296 1
        3007        1295        1297 1
        3008        1295        1944 1
        3009        1296        1297 1
        3010        1297        1298 1
        3011        1297        1362 1
        3012        1298        1299 1
        3013        1299        1300 1
        3014        1300        1306 1
        3015        1300        1301 1
        3016        1301        1305 1
        3017        1301        1302 1
        3018        1302        1305 1
        3019        1302        1306 1
        3020        1302        1303 1
        3021        1303        1304 1
        3022        1303        1327 1
        3023        1304        1305 1
        3024        1305        1306 1
        3025        1305        1549 1
        3026        1306        1320 1
        3027        1306        1307 1
        3028        1307        1308 1
        3029        1308        1309 1
        3030        1308        1310 1
        3031        1308        1311 1
        3032        1308        1323 1
        3033        1308        1312 1
        3034        1309        1310 1
        3035        1309        1311 1
        3036        1309        1323 1
        3037        1310        1311 1
        3038        1311        1312 1
        3039        1312        1315 1
        3040        1312        1328 1
        3041        1312        1355 1
        3042        1312        1313 1
        3043        1313        1314 1
        3044        1313        1398 1
        3045        1314        1315 1
        3046        1315        1316 1
        3047        1316        1317 1
        3048        1316        1325 1
        3049        1317        1318 1
        3050        1317        1404 1
        3051        1317        1405 1
        3052        1317        1408 1
        3053        1318        1319 1
        3054        1319        1320 1
        3055        1319        1521 1
        3056        1320        1321 1
        3057        1320        1467 1
        3058        1321        1323 1
        3059        1321        1322 1
        3060        1322        1323 1
        3061        1323        1324 1
        3062        1324        1325 1
        3063        1324        1327 1
        3064        1325        1326 1
        3065        1326        1327 1
        3066        1326        1342 1
        3067        1327        1328 1
        3068        1328        1329 1
        3069        1328        1340 1
        3070        1328        1346 1
        3071        1328        1355 1
        3072        1329        1330 1
        3073        1329        1335 1
        3074        1329        1336 1
        3075        1329        1339 1
        3076        1330        1333 1
        3077        1330        1338 1
        3078        1330        1373 1
        3079        1330        1331 1
        3080        1331        1389 1
        3081        1331        1332 1
        3082        1332        1333 1
        3083        1332        1336 1
        3084        1333        1334 1
        3085        1334        1335 1
        3086        1335        1336 1
        3087        1335        1339 1
        3088        1336        1337 1
        3089        1336        1339 1
        3090        1336        1703 1
        3091        1337        1338 1
        3092        1338        1339 1
        3093        1339        1340 1
        3094        1340        1341 1
        3095        1341        1342 1
        3096        1342        1343 1
        3097        1343        1345 1
        3098        1343        1346 1
        3099        1343        1654 1
        3100        1343        1344 1
        3101        1344        1346 1
        3102        1344        1345 1
        3103        1345        1346 1
        3104        1345        1347 1
        3105        1346        1654 1
        3106        1346        1347 1
        3107        1347        1348 1
        3108        1347        1399 1
        3109        1348        1349 1
        3110        1348        1350 1
        3111        1348        1364 1
        3112        1349        1350 1
        3113        1349        1945 1
        3114        1350        1614 1
        3115        1350        1351 1
        3116        1351        1362 1
        3117        1351        1352 1
        3118        1352        1353 1
        3119        1353        1354 1
        3120        1353        1355 1
        3121        1353        1362 1
        3122        1353        1382 1
        3123        1353        1446 1
        3124        1354        1355 1
        3125        1354        1356 1
        3126        1354        1447 1
        3127        1355        1356 1
        3128        1356        1357 1
        3129        1357        1358 1
        3130        1357        1359 1
        3131        1357        1402 1
        3132        1357        1403 1
        3133        1357        1557 1
        3134        1358        1359 1
        3135        1358        1909 1
        3136        1359        1360 1
        3137        1360        1361 1
        3138        1360        1362 1
        3139        1360        1617 1
        3140        1361        1362 1
        3141        1362        1363 1
        3142        1362        1367 1
        3143        1362        1368 1
        3144        1363        1395 1
        3145        1363        1364 1
        3146        1364        1365 1
        3147        1365        1366 1
        3148        1365        1373 1
        3149        1365        1684 1
        3150        1366        1367 1
        3151        1366        1373 1
        3152        1366        1375 1
        3153        1367        1763 1
        3154        1367        1368 1
        3155        1368        1369 1
        3156        1368        1840 1
        3157        1369        1370 1
        3158        1369        1371 1
        3159        1369        1372 1
        3160        1369        1373 1
        3161        1369        1952 1
        3162        1370        1371 1
        3163        1370        1373 1
        3164        1370        1382 1
        3165        1370        1840 1
        3166        1370        1952 1
        3167        1371        1373 1
        3168        1371        1398 1
        3169        1371        1412 1
        3170        1371        1372 1
        3171        1372        1374 1
        3172        1372        1381 1
        3173        1372        1382 1
        3174        1372        1386 1
        3175        1372        1396 1
        3176        1372        1373 1
        3177        1373        1374 1
        3178        1373        1375 1
        3179        1373        1380 1
        3180        1373        1385 1
        3181        1373        1382 1
        3182        1374        1375 1
        3183        1374        1376 1
        3184        1374        1379 1
        3185        1375        1376 1
        3186        1375        1379 1
        3187        1375        1380 1
        3188        1375        1394 1
        3189        1376        1378 1
        3190        1376        1379 1
        3191        1376        1380 1
        3192        1376        1377 1
        3193        1377        1384 1
        3194        1377        1378 1
        3195        1378        1379 1
        3196        1378        1380 1
        3197        1378        1381 1
        3198        1378        1384 1
        3199        1378        1395 1
        3200        1379        1380 1
        3201        1379        1396 1
        3202        1380        1381 1
        3203        1380        1382 1
        3204        1380        1395 1
        3205        1380        1759 1
        3206        1381        1382 1
        3207        1382        1383 1
        3208        1383        1384 1
        3209        1383        1394 1
        3210        1383        1405 1
        3211        1384        1385 1
        3212        1385        1386 1
        3213        1386        1387 1
        3214        1387        1393 1
        3215        1387        1457 1
        3216        1387        1388 1
        3217        1388        1389 1
        3218        1388        1398 1
        3219        1389        1390 1
        3220        1389        1393 1
        3221        1390        1391 1
        3222        1390        1392 1
        3223        1390        1393 1
        3224        1391        1392 1
        3225        1392        1393 1
        3226        1392        1400 1
        3227        1393        1394 1
        3228        1393        1395 1
        3229        1393        1398 1
        3230        1393        1399 1
        3231        1394        1398 1
        3232        1394        1395 1
        3233        1395        1661 1
        3234        1395        1396 1
        3235        1396        1397 1
        3236        1396        1678 1
        3237        1397        1398 1
        3238        1398        1399 1
        3239        1399        1400 1
        3240        1400        1401 1
        3241        1400        1402 1
        3242        1400        1403 1
        3243        1400        1445 1
        3244        1401        1402 1
        3245        1401        1404 1
        3246        1401        1446 1
        3247        1402        1403 1
        3248        1403        1404 1
        3249        1404        1405 1
        3250        1404        1408 1
        3251        1405        1408 1
        3252        1405        1422 1
        3253        1405        1406 1
        3254        1406        1554 1
        3255        1406        1564 1
        3256        1406        1881 1
        3257        1406        1407 1
        3258        1407        1408 1
        3259        1407        1760 1
        3260        1408        1409 1
        3261        1408        1410 1
        3262        1409        1410 1
        3263        1409        1445 1
        3264        1410        1411 1
        3265        1410        1420 1
        3266        1410        1438 1
        3267        1411        1412 1
        3268        1412        1453 1
        3269        1412        1457 1
        3270        1412        1413 1
        3271        1413        1414 1
        3272        1414        1415 1
        3273        1415        1416 1
        3274        1415        1417 1
        3275        1415        1418 1
        3276        1415        1419 1
        3277        1415        1431 1
        3278        1415        1459 1
        3279        1416        1417 1
        3280        1416        1424 1
        3281        1417        1418 1
        3282        1417        1440 1
        3283        1418        1419 1
        3284        1418        1422 1
        3285        1418        1556 1
        3286        1419        1421 1
        3287        1419        1438 1
        3288        1419        1420 1
        3289        1420        1436 1
        3290        1420        1421 1
        3291        1421        1422 1
        3292        1421        1425 1
        3293        1421        1427 1
        3294        1421        1436 1
        3295        1421        1439 1
        3296        1422        1423 1
        3297        1422        1425 1
        3298        1422        1443 1
        3299        1423        1424 1
        3300        1423        1426 1
        3301        1424        1425 1
        3302        1424        1433 1
        3303        1425        1426 1
        3304        1426        1427 1
        3305        1427        1428 1
        3306        1428        1429 1
        3307        1429        1430 1
        3308        1429        1432 1
        3309        1429        1498 1
        3310        1429        2075 1
        3311        1430        1431 1
        3312        1430        1456 1
        3313        1431        1432 1
        3314        1432        1433 1
        3315        1433        1434 1
        3316        1433        1449 1
        3317        1434        1435 1
        3318        1434        1437 1
        3319        1434        1439 1
        3320        1435        1436 1
        3321        1436        1437 1
        3322        1436        1443 1
        3323        1437        1438 1
        3324        1438        1463 1
        3325        1438        1439 1
        3326        1439        1443 1
        3327        1439        1440 1
        3328        1440        1441 1
        3329        1441        1442 1
        3330        1442        1443 1
        3331        1443        1444 1
        3332        1444        1445 1
        3333        1445        1446 1
        3334        1446        1447 1
        3335        1447        1448 1
        3336        1447        1457 1
        3337        1447        1471 1
        3338        1447        1479 1
        3339        1448        1449 1
        3340        1449        1455 1
        3341        1449        1450 1
        3342        1450        1461 1
        3343        1450        1451 1
        3344        1451        1452 1
        3345        1452        1453 1
        3346        1453        1454 1
        3347        1453        1455 1
        3348        1453        1459 1
        3349        1454        1455 1
        3350        1454        1457 1
        3351        1454        1458 1
        3352        1454        1459 1
        3353        1455        1456 1
        3354        1455        1457 1
        3355        1455        1458 1
        3356        1455        1460 1
        3357        1455        1462 1
        3358        1455        1510 1
        3359        1455        1529 1
        3360        1456        1457 1
        3361        1456        1874 1
        3362        1456        1701 1
        3363        1457        1461 1
        3364        1457        1458 1
        3365        1458        1459 1
        3366        1458        1460 1
        3367        1458        1761 1
        3368        1458        1764 1
        3369        1459        1460 1
        3370        1459        1462 1
        3371        1459        1701 1
        3372        1459        1877 1
        3373        1460        1461 1
        3374        1460        1466 1
        3375        1461        1462 1
        3376        1462        1463 1
        3377        1463        1464 1
        3378        1464        1465 1
        3379        1465        1478 1
        3380        1465        1556 1
        3381        1465        1466 1
        3382        1466        1521 1
        3383        1466        1557 1
        3384        1466        1467 1
        3385        1467        1468 1
        3386        1467        1521 1
        3387        1467        1556 1
        3388        1468        1469 1
        3389        1468        1633 1
        3390        1469        1470 1
        3391        1469        1558 1
        3392        1470        1471 1
        3393        1470        1479 1
        3394        1470        1482 1
        3395        1470        1486 1
        3396        1471        1472 1
        3397        1472        1473 1
        3398        1472        1479 1
        3399        1473        1487 1
        3400        1473        1474 1
        3401        1474        1476 1
        3402        1474        1479 1
        3403        1474        1475 1
        3404        1475        1476 1
        3405        1476        1477 1
        3406        1476        1487 1
        3407        1476        1508 1
        3408        1476        1490 1
        3409        1477        1478 1
        3410        1478        1479 1
        3411        1479        1480 1
        3412        1480        1481 1
        3413        1480        1696 1
        3414        1481        1482 1
        3415        1481        1484 1
        3416        1482        1485 1
        3417        1482        1496 1
        3418        1482        1483 1
        3419        1483        1486 1
        3420        1483        1487 1
        3421        1483        1484 1
        3422        1484        1485 1
        3423        1484        1486 1
        3424        1484        1488 1
        3425        1485        1486 1
        3426        1486        1487 1
        3427        1487        1488 1
        3428        1487        1499 1
        3429        1487        1504 1
        3430        1488        1489 1
        3431        1489        1490 1
        3432        1489        1491 1
        3433        1489        1499 1
        3434        1490        1491 1
        3435        1491        1492 1
        3436        1491        1971 1
        3437        1492        1493 1
        3438        1492        1560 1
        3439        1493        1494 1
        3440        1493        1555 1
        3441        1493        1612 1
        3442        1494        1495 1
        3443        1495        1496 1
        3444        1495        1497 1
        3445        1496        1497 1
        3446        1496        1501 1
        3447        1496        1522 1
        3448        1497        1506 1
        3449        1497        1498 1
        3450        1498        1499 1
        3451        1498        1511 1
        3452        1498        1516 1
        3453        1499        1500 1
        3454        1499        1501 1
        3455        1499        1503 1
        3456        1500        1501 1
        3457        1500        1503 1
        3458        1500        1502 1
        3459        1501        1502 1
        3460        1502        1503 1
        3461        1502        1507 1
        3462        1503        1504 1
        3463        1503        1509 1
        3464        1504        1505 1
        3465        1505        1506 1
        3466        1505        1507 1
        3467        1505        1524 1
        3468        1505        2085 1
        3469        1506        1507 1
        3470        1506        1510 1
        3471        1507        1509 1
        3472        1507        1513 1
        3473        1507        1508 1
        3474        1508        1509 1
        3475        1508        1514 1
        3476        1508        1510 1
        3477        1509        1510 1
        3478        1509        1511 1
        3479        1510        1511 1
        3480        1510        1513 1
        3481        1510        1514 1
        3482        1511        1512 1
        3483        1512        1513 1
        3484        1512        1514 1
        3485        1513        1514 1
        3486        1514        1515 1
        3487        1515        1516 1
        3488        1515        1517 1
        3489        1516        1517 1
        3490        1517        1518 1
        3491        1518        1519 1
        3492        1518        1522 1
        3493        1519        1521 1
        3494        1519        1532 1
        3495        1519        1520 1
        3496        1520        1537 1
        3497        1520        1521 1
        3498        1521        1522 1
        3499        1521        1524 1
        3500        1521        1532 1
        3501        1522        1523 1
        3502        1523        1524 1
        3503        1523        1526 1
        3504        1523        1545 1
        3505        1524        1525 1
        3506        1524        1526 1
        3507        1524        1529 1
        3508        1524        1532 1
        3509        1524        1543 1
        3510        1525        1526 1
        3511        1525        1527 1
        3512        1525        1876 1
        3513        1526        1527 1
        3514        1527        1528 1
        3515        1527        1566 1
        3516        1527        1531 1
        3517        1528        1908 1
        3518        1528        1529 1
        3519        1529        1530 1
        3520        1530        1531 1
        3521        1531        1532 1
        3522        1532        1533 1
        3523        1532        1534 1
        3524        1532        1570 1
        3525        1533        1534 1
        3526        1533        1535 1
        3527        1534        1535 1
        3528        1535        1536 1
        3529        1536        1537 1
        3530        1537        1538 1
        3531        1538        1539 1
        3532        1538        1540 1
        3533        1539        1540 1
        3534        1540        1541 1
        3535        1541        1542 1
        3536        1542        1543 1
        3537        1542        1555 1
        3538        1543        1544 1
        3539        1543        1545 1
        3540        1544        1545 1
        3541        1544        1547 1
        3542        1544        1558 1
        3543        1545        1546 1
        3544        1545        1559 1
        3545        1545        1961 1
        3546        1546        1547 1
        3547        1546        1550 1
        3548        1546        2116 1
        3549        1547        1548 1
        3550        1547        1549 1
        3551        1547        1552 1
        3552        1547        1948 1
        3553        1547        1551 1
        3554        1548        1550 1
        3555        1548        1549 1
        3556        1549        1550 1
        3557        1550        1551 1
        3558        1551        1552 1
        3559        1552        1553 1
        3560        1552        1932 1
        3561        1552        1599 1
        3562        1553        1554 1
        3563        1553        1555 1
        3564        1553        1839 1
        3565        1554        1555 1
        3566        1555        1556 1
        3567        1556        1557 1
        3568        1556        1946 1
        3569        1557        1907 1
        3570        1557        1558 1
        3571        1558        1559 1
        3572        1559        1560 1
        3573        1560        1561 1
        3574        1560        1630 1
        3575        1561        1562 1
        3576        1561        1626 1
        3577        1562        1563 1
        3578        1562        1567 1
        3579        1562        1906 1
        3580        1563        1564 1
        3581        1563        1568 1
        3582        1563        1666 1
        3583        1563        1906 1
        3584        1564        1565 1
        3585        1564        1613 1
        3586        1564        1753 1
        3587        1565        1566 1
        3588        1566        1567 1
        3589        1566        1569 1
        3590        1567        1872 1
        3591        1567        1568 1
        3592        1568        1569 1
        3593        1568        1612 1
        3594        1569        1570 1
        3595        1569        1573 1
        3596        1570        1571 1
        3597        1571        1572 1
        3598        1572        1573 1
        3599        1572        1956 1
        3600        1573        1574 1
        3601        1573        1960 1
        3602        1574        1575 1
        3603        1574        1576 1
        3604        1574        1577 1
        3605        1575        1576 1
        3606        1576        1621 1
        3607        1576        1577 1
        3608        1577        1606 1
        3609        1577        1578 1
        3610        1578        1579 1
        3611        1579        1580 1
        3612        1579        1584 1
        3613        1579        1585 1
        3614        1580        1581 1
        3615        1580        1584 1
        3616        1580        1586 1
        3617        1581        1582 1
        3618        1581        1584 1
        3619        1581        1643 1
        3620        1582        1583 1
        3621        1582        1739 1
        3622        1583        1584 1
        3623        1584        1586 1
        3624        1584        1594 1
        3625        1584        1624 1
        3626        1584        1585 1
        3627        1585        1586 1
        3628        1586        1587 1
        3629        1586        1596 1
        3630        1586        1747 1
        3631        1587        1588 1
        3632        1588        1589 1
        3633        1589        1590 1
        3634        1590        1591 1
        3635        1591        1592 1
        3636        1592        1593 1
        3637        1592        1739 1
        3638        1592        1741 1
        3639        1593        1594 1
        3640        1593        1741 1
        3641        1594        1595 1
        3642        1595        1736 1
        3643        1595        1596 1
        3644        1596        1597 1
        3645        1597        1602 1
        3646        1597        1598 1
        3647        1598        1599 1
        3648        1598        1606 1
        3649        1599        1600 1
        3650        1599        1601 1
        3651        1600        1601 1
        3652        1600        1602 1
        3653        1600        1607 1
        3654        1601        1602 1
        3655        1601        1604 1
        3656        1602        1603 1
        3657        1603        1604 1
        3658        1603        1605 1
        3659        1603        1606 1
        3660        1603        1607 1
        3661        1603        1608 1
        3662        1603        1735 1
        3663        1604        1605 1
        3664        1604        1744 1
        3665        1604        1920 1
        3666        1604        1610 1
        3667        1605        1607 1
        3668        1605        1606 1
        3669        1606        1607 1
        3670        1606        1608 1
        3671        1606        1917 1
        3672        1607        1608 1
        3673        1608        1609 1
        3674        1609        1610 1
        3675        1610        1611 1
        3676        1610        2217 1
        3677        1611        1612 1
        3678        1611        1632 1
        3679        1612        1613 1
        3680        1612        1618 1
        3681        1612        1657 1
        3682        1613        1617 1
        3683        1613        1626 1
        3684        1613        1839 1
        3685        1613        1614 1
        3686        1614        1617 1
        3687        1614        1626 1
        3688        1614        1615 1
        3689        1615        1616 1
        3690        1616        1617 1
        3691        1617        1618 1
        3692        1617        1630 1
        3693        1617        1648 1
        3694        1618        1619 1
        3695        1618        1628 1
        3696        1618        1735 1
        3697        1619        1620 1
        3698        1619        1624 1
        3699        1619        1666 1
        3700        1619        1668 1
        3701        1620        1652 1
        3702        1620        1621 1
        3703        1621        1623 1
        3704        1621        1625 1
        3705        1621        1629 1
        3706        1621        1749 1
        3707        1621        1622 1
        3708        1622        1624 1
        3709        1622        1623 1
        3710        1623        1627 1
        3711        1623        1630 1
        3712        1623        1624 1
        3713        1624        1625 1
        3714        1624        1627 1
        3715        1624        1629 1
        3716        1624        1631 1
        3717        1625        1626 1
        3718        1625        1629 1
        3719        1626        1661 1
        3720        1626        1627 1
        3721        1627        1630 1
        3722        1627        1631 1
        3723        1627        1628 1
        3724        1628        1629 1
        3725        1628        1662 1
        3726        1629        1630 1
        3727        1629        1916 1
        3728        1630        1631 1
        3729        1630        1632 1
        3730        1630        1638 1
        3731        1630        1641 1
        3732        1630        1959 1
        3733        1631        1632 1
        3734        1631        1633 1
        3735        1631        1646 1
        3736        1631        1647 1
        3737        1632        1633 1
        3738        1632        1646 1
        3739        1632        1750 1
        3740        1632        1842 1
        3741        1632        1843 1
        3742        1633        1634 1
        3743        1633        1640 1
        3744        1633        1641 1
        3745        1633        1642 1
        3746        1633        1684 1
        3747        1634        1635 1
        3748        1634        1636 1
        3749        1635        1640 1
        3750        1635        1690 1
        3751        1635        1636 1
        3752        1636        1637 1
        3753        1636        1639 1
        3754        1637        1638 1
        3755        1637        1641 1
        3756        1638        1639 1
        3757        1639        1640 1
        3758        1640        1642 1
        3759        1640        1644 1
        3760        1640        1641 1
        3761        1641        1642 1
        3762        1641        1748 1
        3763        1642        1643 1
        3764        1642        1644 1
        3765        1642        1650 1
        3766        1643        1644 1
        3767        1643        1707 1
        3768        1644        1645 1
        3769        1644        1708 1
        3770        1645        1646 1
        3771        1645        1949 1
        3772        1646        1647 1
        3773        1646        1653 1
        3774        1647        1665 1
        3775        1647        1648 1
        3776        1648        1657 1
        3777        1648        1649 1
        3778        1649        1650 1
        3779        1650        1651 1
        3780        1651        1652 1
        3781        1651        1661 1
        3782        1652        1653 1
        3783        1652        1677 1
        3784        1653        1654 1
        3785        1654        1709 1
        3786        1654        1655 1
        3787        1655        1656 1
        3788        1656        1657 1
        3789        1656        1843 1
        3790        1657        1658 1
        3791        1657        1660 1
        3792        1657        1769 1
        3793        1658        1659 1
        3794        1659        1760 1
        3795        1659        1660 1
        3796        1660        1661 1
        3797        1661        1662 1
        3798        1661        1663 1
        3799        1661        1666 1
        3800        1661        1875 1
        3801        1662        1663 1
        3802        1662        1664 1
        3803        1662        1678 1
        3804        1663        1664 1
        3805        1663        1679 1
        3806        1664        1665 1
        3807        1664        1668 1
        3808        1665        1666 1
        3809        1665        1667 1
        3810        1665        1875 1
        3811        1666        1667 1
        3812        1666        1872 1
        3813        1667        1668 1
        3814        1667        1669 1
        3815        1667        1675 1
        3816        1667        1795 1
        3817        1668        1669 1
        3818        1668        1671 1
        3819        1668        1674 1
        3820        1669        1670 1
        3821        1670        1671 1
        3822        1670        1673 1
        3823        1671        1672 1
        3824        1672        1674 1
        3825        1672        1673 1
        3826        1673        1674 1
        3827        1674        1675 1
        3828        1675        1676 1
        3829        1675        1677 1
        3830        1676        1677 1
        3831        1676        1679 1
        3832        1676        1691 1
        3833        1677        1678 1
        3834        1677        1679 1
        3835        1678        1679 1
        3836        1679        1680 1
        3837        1680        1681 1
        3838        1680        1682 1
        3839        1681        1682 1
        3840        1682        1683 1
        3841        1682        1691 1
        3842        1683        1684 1
        3843        1683        1713 1
        3844        1684        1685 1
        3845        1685        1686 1
        3846        1686        1689 1
        3847        1686        1687 1
        3848        1687        1688 1
        3849        1687        1689 1
        3850        1687        1713 1
        3851        1688        1689 1
        3852        1688        1693 1
        3853        1689        1690 1
        3854        1690        1691 1
        3855        1690        1692 1
        3856        1691        1692 1
        3857        1692        1693 1
        3858        1693        1694 1
        3859        1693        1695 1
        3860        1694        1695 1
        3861        1694        1705 1
        3862        1695        1696 1
        3863        1696        1697 1
        3864        1697        1698 1
        3865        1698        1699 1
        3866        1699        1700 1
        3867        1700        1701 1
        3868        1701        1702 1
        3869        1702        1703 1
        3870        1703        1704 1
        3871        1704        1705 1
        3872        1705        1706 1
        3873        1706        1707 1
        3874        1707        1708 1
        3875        1708        1709 1
        3876        1709        1710 1
        3877        1710        1711 1
        3878        1711        1712 1
        3879        1712        1713 1
        3880        1713        1714 1
        3881        1714        1715 1
        3882        1715        1716 1
        3883        1716        1717 1
        3884        1716        1718 1
        3885        1716        1727 1
        3886        1716        1778 1
        3887        1717        1718 1
        3888        1718        1719 1
        3889        1718        1722 1
        3890        1718        1723 1
        3891        1718        1848 1
        3892        1718        1720 1
        3893        1719        1720 1
        3894        1719        1736 1
        3895        1719        1866 1
        3896        1719        1722 1
        3897        1720        1721 1
        3898        1720        1722 1
        3899        1721        1723 1
        3900        1721        1722 1
        3901        1722        1726 1
        3902        1722        1723 1
        3903        1723        1724 1
        3904        1723        1725 1
        3905        1724        1725 1
        3906        1725        1726 1
        3907        1725        1728 1
        3908        1726        1727 1
        3909        1727        1728 1
        3910        1728        1729 1
        3911        1728        1731 1
        3912        1728        1732 1
        3913        1728        1834 1
        3914        1729        1730 1
        3915        1729        1732 1
        3916        1730        1731 1
        3917        1730        1976 1
        3918        1731        1732 1
        3919        1732        1733 1
        3920        1732        1734 1
        3921        1732        1735 1
        3922        1732        1736 1
        3923        1733        1734 1
        3924        1734        1738 1
        3925        1734        1735 1
        3926        1735        1736 1
        3927        1735        1737 1
        3928        1736        1737 1
        3929        1736        1738 1
        3930        1737        1738 1
        3931        1738        1739 1
        3932        1739        1740 1
        3933        1739        1741 1
        3934        1740        1741 1
        3935        1741        1742 1
        3936        1742        1743 1
        3937        1743        1744 1
        3938        1743        1925 1
        3939        1744        1745 1
        3940        1744        1746 1
        3941        1745        1746 1
        3942        1746        1747 1
        3943        1746        1748 1
        3944        1746        1753 1
        3945        1747        1750 1
        3946        1747        1748 1
        3947        1748        1749 1
        3948        1749        1750 1
        3949        1750        1751 1
        3950        1750        1753 1
        3951        1751        1752 1
        3952        1751        1753 1
        3953        1751        1754 1
        3954        1752        1753 1
        3955        1753        1754 1
        3956        1753        1819 1
        3957        1753        1834 1
        3958        1754        1755 1
        3959        1754        1774 1
        3960        1755        1756 1
        3961        1755        1779 1
        3962        1756        1757 1
        3963        1757        1758 1
        3964        1758        1759 1
        3965        1758        1761 1
        3966        1759        1760 1
        3967        1760        1761 1
        3968        1761        1762 1
        3969        1761        1766 1
        3970        1761        1836 1
        3971        1762        1763 1
        3972        1763        1764 1
        3973        1764        1765 1
        3974        1764        1769 1
        3975        1764        1813 1
        3976        1764        1817 1
        3977        1765        1766 1
        3978        1766        1767 1
        3979        1767        1768 1
        3980        1768        1769 1
        3981        1769        1770 1
        3982        1769        1772 1
        3983        1770        1772 1
        3984        1770        1797 1
        3985        1770        1771 1
        3986        1771        1772 1
        3987        1772        1773 1
        3988        1772        1774 1
        3989        1773        1774 1
        3990        1773        1775 1
        3991        1774        1775 1
        3992        1775        1776 1
        3993        1776        1777 1
        3994        1777        1778 1
        3995        1778        1779 1
        3996        1778        1780 1
        3997        1778        1781 1
        3998        1778        1782 1
        3999        1778        1788 1
        4000        1778        1792 1
        4001        1778        1797 1
        4002        1778        1804 1
        4003        1779        1780 1
        4004        1779        1782 1
        4005        1779        1787 1
        4006        1779        1791 1
        4007        1779        1793 1
        4008        1779        1794 1
        4009        1779        1835 1
        4010        1779        1847 1
        4011        1779        1781 1
        4012        1780        1781 1
        4013        1780        1788 1
        4014        1780        1792 1
        4015        1780        1782 1
        4016        1781        1782 1
        4017        1781        1783 1
        4018        1781        1784 1
        4019        1782        1783 1
        4020        1783        1784 1
        4021        1783        1787 1
        4022        1784        1862 1
        4023        1784        1785 1
        4024        1785        1793 1
        4025        1785        1786 1
        4026        1786        1787 1
        4027        1786        1861 1
        4028        1787        1788 1
        4029        1788        1789 1
        4030        1788        1791 1
        4031        1788        1793 1
        4032        1789        1790 1
        4033        1790        1791 1
        4034        1791        1792 1
        4035        1791        1793 1
        4036        1791        1794 1
        4037        1792        1793 1
        4038        1793        1794 1
        4039        1793        1798 1
        4040        1793        1817 1
        4041        1794        1795 1
        4042        1795        1797 1
        4043        1795        1831 1
        4044        1795        1796 1
        4045        1796        1800 1
        4046        1796        1797 1
        4047        1797        1798 1
        4048        1797        1806 1
        4049        1797        1807 1
        4050        1797        1811 1
        4051        1798        1799 1
        4052        1799        1800 1
        4053        1800        1801 1
        4054        1800        1827 1
        4055        1801        1802 1
        4056        1801        1804 1
        4057        1801        1808 1
        4058        1801        1833 1
        4059        1802        1803 1
        4060        1802        1808 1
        4061        1802        1804 1
        4062        1803        1808 1
        4063        1803        1804 1
        4064        1804        1805 1
        4065        1804        1807 1
        4066        1804        1831 1
        4067        1805        1806 1
        4068        1805        1809 1
        4069        1805        1814 1
        4070        1806        1807 1
        4071        1806        1816 1
        4072        1807        1808 1
        4073        1808        1809 1
        4074        1808        1812 1
        4075        1808        1846 1
        4076        1809        1810 1
        4077        1810        1811 1
        4078        1810        1815 1
        4079        1810        1816 1
        4080        1810        1812 1
        4081        1811        1812 1
        4082        1812        1813 1
        4083        1812        1827 1
        4084        1813        1814 1
        4085        1814        1815 1
        4086        1814        1818 1
        4087        1815        1817 1
        4088        1815        1825 1
        4089        1815        1816 1
        4090        1816        1817 1
        4091        1817        1818 1
        4092        1817        1835 1
        4093        1818        1819 1
        4094        1818        1820 1
        4095        1818        1828 1
        4096        1819        1821 1
        4097        1819        1846 1
        4098        1819        1820 1
        4099        1820        1821 1
        4100        1821        1822 1
        4101        1822        1823 1
        4102        1822        1879 1
        4103        1823        1824 1
        4104        1823        1843 1
        4105        1824        1825 1
        4106        1824        1826 1
        4107        1824        1835 1
        4108        1824        1859 1
        4109        1825        1826 1
        4110        1825        1836 1
        4111        1825        1846 1
        4112        1825        1901 1
        4113        1826        1827 1
        4114        1827        1828 1
        4115        1827        1832 1
        4116        1828        1829 1
        4117        1828        1830 1
        4118        1828        1832 1
        4119        1828        1831 1
        4120        1829        1843 1
        4121        1829        1862 1
        4122        1829        1830 1
        4123        1830        1831 1
        4124        1830        1832 1
        4125        1830        1833 1
        4126        1830        1858 1
        4127        1830        1860 1
        4128        1830        1861 1
        4129        1831        1832 1
        4130        1832        1833 1
        4131        1832        1898 1
        4132        1832        1902 1
        4133        1833        1834 1
        4134        1834        1835 1
        4135        1835        1836 1
        4136        1836        1837 1
        4137        1837        1838 1
        4138        1838        1839 1
        4139        1838        1840 1
        4140        1838        1845 1
        4141        1839        1840 1
        4142        1839        1842 1
        4143        1839        1866 1
        4144        1840        1841 1
        4145        1840        1877 1
        4146        1841        1842 1
        4147        1842        1843 1
        4148        1843        1844 1
        4149        1843        1847 1
        4150        1844        1845 1
        4151        1844        1847 1
        4152        1844        1848 1
        4153        1844        1976 1
        4154        1845        1847 1
        4155        1845        1846 1
        4156        1846        1849 1
        4157        1846        1847 1
        4158        1847        1848 1
        4159        1848        1849 1
        4160        1849        1850 1
        4161        1849        1880 1
        4162        1850        1851 1
        4163        1850        1852 1
        4164        1850        1855 1
        4165        1850        1863 1
        4166        1851        1852 1
        4167        1852        1853 1
        4168        1852        1854 1
        4169        1852        1855 1
        4170        1853        1854 1
        4171        1853        1855 1
        4172        1854        1856 1
        4173        1854        1855 1
        4174        1855        1856 1
        4175        1856        1857 1
        4176        1857        1858 1
        4177        1857        1859 1
        4178        1857        1860 1
        4179        1857        1902 1
        4180        1857        1920 1
        4181        1858        1859 1
        4182        1858        1860 1
        4183        1859        1860 1
        4184        1859        1919 1
        4185        1860        1861 1
        4186        1860        1867 1
        4187        1861        1862 1
        4188        1862        1863 1
        4189        1863        1864 1
        4190        1863        1865 1
        4191        1864        1865 1
        4192        1865        1871 1
        4193        1865        1866 1
        4194        1866        1868 1
        4195        1866        1870 1
        4196        1866        1867 1
        4197        1867        1868 1
        4198        1867        1869 1
        4199        1867        1870 1
        4200        1868        1869 1
        4201        1869        1870 1
        4202        1869        1892 1
        4203        1870        1871 1
        4204        1870        1872 1
        4205        1871        1872 1
        4206        1871        1873 1
        4207        1871        2030 1
        4208        1872        1873 1
        4209        1872        1881 1
        4210        1873        1874 1
        4211        1874        1908 1
        4212        1874        1875 1
        4213        1875        1877 1
        4214        1875        1878 1
        4215        1875        1876 1
        4216        1876        1877 1
        4217        1877        1878 1
        4218        1878        1879 1
        4219        1878        1885 1
        4220        1878        1888 1
        4221        1878        1896 1
        4222        1879        1880 1
        4223        1879        1883 1
        4224        1880        1881 1
        4225        1880        1883 1
        4226        1880        1885 1
        4227        1881        1882 1
        4228        1882        1883 1
        4229        1883        1909 1
        4230        1883        1884 1
        4231        1884        1885 1
        4232        1885        1886 1
        4233        1885        1891 1
        4234        1885        1893 1
        4235        1885        1901 1
        4236        1886        1887 1
        4237        1886        1983 1
        4238        1887        1888 1
        4239        1887        1889 1
        4240        1888        1889 1
        4241        1889        1890 1
        4242        1890        1891 1
        4243        1890        1897 1
        4244        1890        1900 1
        4245        1890        1908 1
        4246        1891        1892 1
        4247        1891        1909 1
        4248        1891        1893 1
        4249        1892        1897 1
        4250        1892        1893 1
        4251        1893        1894 1
        4252        1893        1910 1
        4253        1894        1895 1
        4254        1895        1896 1
        4255        1896        1897 1
        4256        1896        1910 1
        4257        1897        1898 1
        4258        1897        1899 1
        4259        1898        1899 1
        4260        1898        1900 1
        4261        1899        1900 1
        4262        1899        1901 1
        4263        1899        1903 1
        4264        1900        1901 1
        4265        1901        1902 1
        4266        1902        1903 1
        4267        1903        1904 1
        4268        1904        1905 1
        4269        1905        1906 1
        4270        1905        1935 1
        4271        1906        1907 1
        4272        1906        1911 1
        4273        1907        1908 1
        4274        1907        1935 1
        4275        1908        1909 1
        4276        1909        1910 1
        4277        1910        1911 1
        4278        1911        1912 1
        4279        1911        1913 1
        4280        1912        1913 1
        4281        1912        2115 1
        4282        1913        1914 1
        4283        1913        1923 1
        4284        1914        1918 1
        4285        1914        2020 1
        4286        1914        1915 1
        4287        1915        1916 1
        4288        1916        1917 1
        4289        1916        1919 1
        4290        1916        1942 1
        4291        1917        1918 1
        4292        1917        1921 1
        4293        1918        1919 1
        4294        1918        1920 1
        4295        1919        1920 1
        4296        1920        1921 1
        4297        1920        1958 1
        4298        1921        1922 1
        4299        1921        1925 1
        4300        1921        1929 1
        4301        1922        1923 1
        4302        1922        1925 1
        4303        1922        1927 1
        4304        1922        1930 1
        4305        1923        1926 1
        4306        1923        1932 1
        4307        1923        1924 1
        4308        1924        1925 1
        4309        1925        1926 1
        4310        1925        1927 1
        4311        1925        1929 1
        4312        1925        1940 1
        4313        1926        1928 1
        4314        1926        1932 1
        4315        1926        2001 1
        4316        1926        1927 1
        4317        1927        1928 1
        4318        1928        1929 1
        4319        1929        1930 1
        4320        1929        1931 1
        4321        1929        1940 1
        4322        1930        1932 1
        4323        1930        1968 1
        4324        1930        1931 1
        4325        1931        2037 1
        4326        1931        1932 1
        4327        1932        1933 1
        4328        1933        1934 1
        4329        1934        1935 1
        4330        1934        2115 1
        4331        1935        1936 1
        4332        1936        1937 1
        4333        1936        1939 1
        4334        1937        1938 1
        4335        1937        1942 1
        4336        1937        1950 1
        4337        1937        1963 1
        4338        1937        2007 1
        4339        1938        1939 1
        4340        1939        1940 1
        4341        1939        1949 1
        4342        1940        1941 1
        4343        1941        1942 1
        4344        1942        1953 1
        4345        1942        1943 1
        4346        1943        1956 1
        4347        1943        1944 1
        4348        1944        1945 1
        4349        1945        1946 1
        4350        1946        1947 1
        4351        1947        1948 1
        4352        1947        1962 1
        4353        1947        1976 1
        4354        1948        1949 1
        4355        1949        1950 1
        4356        1950        1951 1
        4357        1951        1952 1
        4358        1951        1955 1
        4359        1952        1953 1
        4360        1952        1954 1
        4361        1953        1954 1
        4362        1954        1955 1
        4363        1955        2023 1
        4364        1955        1956 1
        4365        1956        1957 1
        4366        1956        2118 1
        4367        1957        1958 1
        4368        1958        1959 1
        4369        1958        1960 1
        4370        1958        1961 1
        4371        1959        1960 1
        4372        1960        1961 1
        4373        1960        1995 1
        4374        1961        1962 1
        4375        1961        1973 1
        4376        1962        1963 1
        4377        1962        1969 1
        4378        1963        1964 1
        4379        1963        1972 1
        4380        1963        1965 1
        4381        1964        1965 1
        4382        1965        1966 1
        4383        1966        1967 1
        4384        1966        2000 1
        4385        1967        1968 1
        4386        1967        1969 1
        4387        1967        2019 1
        4388        1967        2030 1
        4389        1968        1969 1
        4390        1968        1994 1
        4391        1968        1995 1
        4392        1969        1970 1
        4393        1969        1988 1
        4394        1970        1971 1
        4395        1971        1972 1
        4396        1971        2045 1
        4397        1972        1974 1
        4398        1972        1996 1
        4399        1972        2003 1
        4400        1972        2054 1
        4401        1972        1973 1
        4402        1973        1974 1
        4403        1974        1975 1
        4404        1975        1976 1
        4405        1975        2185 1
        4406        1976        1977 1
        4407        1976        1988 1
        4408        1977        1978 1
        4409        1978        1979 1
        4410        1979        1980 1
        4411        1980        1981 1
        4412        1981        1982 1
        4413        1982        1983 1
        4414        1983        1984 1
        4415        1983        1985 1
        4416        1983        1988 1
        4417        1984        1985 1
        4418        1984        2010 1
        4419        1985        1986 1
        4420        1985        1987 1
        4421        1985        2032 1
        4422        1985        1988 1
        4423        1986        1988 1
        4424        1986        2011 1
        4425        1986        2016 1
        4426        1986        1987 1
        4427        1987        1988 1
        4428        1987        1990 1
        4429        1987        1999 1
        4430        1988        1989 1
        4431        1988        1990 1
        4432        1988        2025 1
        4433        1989        1990 1
        4434        1989        2115 1
        4435        1990        1991 1
        4436        1990        1992 1
        4437        1991        1992 1
        4438        1991        2017 1
        4439        1992        1994 1
        4440        1992        1995 1
        4441        1992        2001 1
        4442        1992        1993 1
        4443        1993        1995 1
        4444        1993        1997 1
        4445        1993        2001 1
        4446        1993        1994 1
        4447        1994        1995 1
        4448        1994        2012 1
        4449        1995        1996 1
        4450        1995        1997 1
        4451        1996        1997 1
        4452        1997        1998 1
        4453        1997        1999 1
        4454        1998        1999 1
        4455        1998        2001 1
        4456        1999        2000 1
        4457        1999        2001 1
        4458        2000        2001 1
        4459        2001        2002 1
        4460        2001        2098 1
        4461        2001        2016 1
        4462        2002        2144 1
        4463        2002        2003 1
        4464        2003        2004 1
        4465        2003        2009 1
        4466        2003        2110 1
        4467        2004        2005 1
        4468        2005        2006 1
        4469        2006        2007 1
        4470        2007        2008 1
        4471        2007        2216 1
        4472        2008        2009 1
        4473        2009        2010 1
        4474        2010        2011 1
        4475        2010        2017 1
        4476        2010        2020 1
        4477        2010        2022 1
        4478        2011        2016 1
        4479        2011        2018 1
        4480        2011        2022 1
        4481        2011        2012 1
        4482        2012        2015 1
        4483        2012        2020 1
        4484        2012        2021 1
        4485        2012        2013 1
        4486        2013        2014 1
        4487        2014        2015 1
        4488        2015        2016 1
        4489        2016        2017 1
        4490        2016        2018 1
        4491        2016        2021 1
        4492        2017        2018 1
        4493        2018        2019 1
        4494        2019        2020 1
        4495        2020        2021 1
        4496        2021        2022 1
        4497        2022        2023 1
        4498        2023        2024 1
        4499        2024        2025 1
        4500        2024        2026 1
        4501        2025        2026 1
        4502        2026        2027 1
        4503        2027        2028 1
        4504        2027        2060 1
        4505        2027        2061 1
        4506        2028        2029 1
        4507        2028        2061 1
        4508        2029        2030 1
        4509        2030        2031 1
        4510        2030        2042 1
        4511        2030        2087 1
        4512        2031        2032 1
        4513        2031        2034 1
        4514        2031        2036 1
        4515        2031        2087 1
        4516        2031        2091 1
        4517        2032        2034 1
        4518        2032        2033 1
        4519        2033        2041 1
        4520        2033        2034 1
        4521        2034        2035 1
        4522        2035        2036 1
        4523        2035        2090 1
        4524        2035        2102 1
        4525        2036        2037 1
        4526        2036        2091 1
        4527        2037        2038 1
        4528        2037        2043 1
        4529        2038        2039 1
        4530        2039        2040 1
        4531        2040        2041 1
        4532        2040        2044 1
        4533        2040        2046 1
        4534        2041        2042 1
        4535        2041        2043 1
        4536        2042        2087 1
        4537        2042        2043 1
        4538        2043        2045 1
        4539        2043        2044 1
        4540        2044        2045 1
        4541        2045        2046 1
        4542        2046        2047 1
        4543        2046        2058 1
        4544        2047        2048 1
        4545        2047        2051 1
        4546        2047        2059 1
        4547        2048        2049 1
        4548        2049        2050 1
        4549        2049        2185 1
        4550        2050        2051 1
        4551        2050        2063 1
        4552        2051        2057 1
        4553        2051        2052 1
        4554        2052        2054 1
        4555        2052        2053 1
        4556        2053        2054 1
        4557        2053        2056 1
        4558        2053        2057 1
        4559        2054        2055 1
        4560        2055        2056 1
        4561        2056        2057 1
        4562        2057        2058 1
        4563        2057        2061 1
        4564        2057        2062 1
        4565        2058        2059 1
        4566        2058        2062 1
        4567        2058        2068 1
        4568        2059        2060 1
        4569        2059        2062 1
        4570        2060        2061 1
        4571        2060        2062 1
        4572        2060        2063 1
        4573        2060        2075 1
        4574        2061        2079 1
        4575        2061        2062 1
        4576        2062        2063 1
        4577        2062        2140 1
        4578        2063        2064 1
        4579        2064        2065 1
        4580        2064        2085 1
        4581        2064        2101 1
        4582        2065        2066 1
        4583        2065        2071 1
        4584        2066        2067 1
        4585        2066        2069 1
        4586        2066        2078 1
        4587        2067        2068 1
        4588        2067        2069 1
        4589        2068        2069 1
        4590        2068        2080 1
        4591        2069        2076 1
        4592        2069        2080 1
        4593        2069        2070 1
        4594        2070        2085 1
        4595        2070        2071 1
        4596        2071        2072 1
        4597        2071        2135 1
        4598        2072        2073 1
        4599        2072        2077 1
        4600        2073        2074 1
        4601        2074        2075 1
        4602        2075        2076 1
        4603        2075        2087 1
        4604        2076        2077 1
        4605        2077        2078 1
        4606        2077        2087 1
        4607        2078        2079 1
        4608        2078        2080 1
        4609        2079        2080 1
        4610        2080        2081 1
        4611        2081        2082 1
        4612        2082        2093 1
        4613        2082        2083 1
        4614        2083        2084 1
        4615        2084        2085 1
        4616        2085        2086 1
        4617        2086        2087 1
        4618        2087        2088 1
        4619        2087        2090 1
        4620        2088        2089 1
        4621        2089        2090 1
        4622        2090        2091 1
        4623        2091        2092 1
        4624        2091        2096 1
        4625        2091        2120 1
        4626        2092        2093 1
        4627        2092        2101 1
        4628        2093        2095 1
        4629        2093        2102 1
        4630        2093        2094 1
        4631        2094        2095 1
        4632        2095        2104 1
        4633        2095        2110 1
        4634        2095        2096 1
        4635        2096        2097 1
        4636        2096        2100 1
        4637        2096        2102 1
        4638        2096        2112 1
        4639        2096        2236 1
        4640        2097        2098 1
        4641        2097        2236 1
        4642        2098        2099 1
        4643        2099        2100 1
        4644        2100        2101 1
        4645        2100        2103 1
        4646        2101        2102 1
        4647        2101        2105 1
        4648        2102        2103 1
        4649        2103        2104 1
        4650        2104        2110 1
        4651        2104        2113 1
        4652        2104        2105 1
        4653        2105        2106 1
        4654        2106        2107 1
        4655        2107        2108 1
        4656        2108        2109 1
        4657        2108        2114 1
        4658        2109        2110 1
        4659        2109        2129 1
        4660        2110        2111 1
        4661        2111        2112 1
        4662        2112        2113 1
        4663        2112        2120 1
        4664        2113        2114 1
        4665        2113        2120 1
        4666        2114        2115 1
        4667        2115        2118 1
        4668        2115        2116 1
        4669        2116        2119 1
        4670        2116        2117 1
        4671        2117        2118 1
        4672        2117        2191 1
        4673        2118        2119 1
        4674        2119        2120 1
        4675        2120        2121 1
        4676        2121        2122 1
        4677        2121        2144 1
        4678        2122        2123 1
        4679        2122        2125 1
        4680        2123        2124 1
        4681        2124        2125 1
        4682        2124        2130 1
        4683        2124        2131 1
        4684        2125        2126 1
        4685        2125        2129 1
        4686        2125        2132 1
        4687        2126        2127 1
        4688        2127        2128 1
        4689        2128        2129 1
        4690        2128        2131 1
        4691        2129        2130 1
        4692        2130        2131 1
        4693        2131        2132 1
        4694        2131        2133 1
        4695        2131        2135 1
        4696        2131        2142 1
        4697        2132        2133 1
        4698        2133        2134 1
        4699        2133        2140 1
        4700        2134        2135 1
        4701        2135        2136 1
        4702        2135        2140 1
        4703        2136        2137 1
        4704        2137        2138 1
        4705        2138        2139 1
        4706        2139        2140 1
        4707        2140        2141 1
        4708        2141        2142 1
        4709        2142        2143 1
        4710        2143        2144 1
        4711        2144        2145 1
        4712        2145        2146 1
        4713        2146        2147 1
        4714        2147        2148 1
        4715        2147        2149 1
        4716        2148        2149 1
        4717        2149        2150 1
        4718        2150        2151 1
        4719        2151        2152 1
        4720        2152        2153 1
        4721        2153        2154 1
        4722        2154        2155 1
        4723        2155        2156 1
        4724        2156        2157 1
        4725        2157        2160 1
        4726        2157        2158 1
        4727        2158        2159 1
        4728        2159        2160 1
        4729        2160        2161 1
        4730        2160        2162 1
        4731        2160        2204 1
        4732        2161        2162 1
        4733        2162        2163 1
        4734        2163        2164 1
        4735        2164        2165 1
        4736        2165        2166 1
        4737        2166        2167 1
        4738        2167        2168 1
        4739        2168        2169 1
        4740        2169        2170 1
        4741        2170        2171 1
        4742        2171        2172 1
        4743        2172        2173 1
        4744        2173        2174 1
        4745        2174        2175 1
        4746        2175        2176 1
        4747        2176        2177 1
        4748        2177        2178 1
        4749        2177        2235 1
        4750        2178        2179 1
        4751        2179        2180 1
        4752        2180        2181 1
        4753        2181        2182 1
        4754        2181        2186 1
        4755        2182        2183 1
        4756        2182        2185 1
        4757        2182        2188 1
        4758        2183        2184 1
        4759        2183        2185 1
        4760        2184        2185 1
        4761        2184        2206 1
        4762        2185        2186 1
        4763        2186        2190 1
        4764        2186        2187 1
        4765        2187        2221 1
        4766        2187        2188 1
        4767        2188        2189 1
        4768        2189        2190 1
        4769        2189        2214 1
        4770        2189        2219 1
        4771        2190        2191 1
        4772        2191        2192 1
        4773        2192        2193 1
        4774        2192        2194 1
        4775        2193        2194 1
        4776        2194        2195 1
        4777        2194        2233 1
        4778        2195        2207 1
        4779        2195        2196 1
        4780        2196        2201 1
        4781        2196        2206 1
        4782        2196        2217 1
        4783        2196        2197 1
        4784        2197        2208 1
        4785        2197        2198 1
        4786        2198        2199 1
        4787        2199        2200 1
        4788        2200        2201 1
        4789        2201        2202 1
        4790        2201        2209 1
        4791        2201        2214 1
        4792        2201        2227 1
        4793        2201        2228 1
        4794        2202        2203 1
        4795        2202        2207 1
        4796        2203        2204 1
        4797        2203        2217 1
        4798        2204        2205 1
        4799        2204        2217 1
        4800        2205        2206 1
        4801        2205        2207 1
        4802        2206        2216 1
        4803        2206        2219 1
        4804        2206        2207 1
        4805        2207        2217 1
        4806        2207        2218 1
        4807        2207        2208 1
        4808        2208        2209 1
        4809        2208        2210 1
        4810        2208        2227 1
        4811        2209        2210 1
        4812        2209        2227 1
        4813        2210        2211 1
        4814        2211        2212 1
        4815        2211        2213 1
        4816        2212        2213 1
        4817        2213        2214 1
        4818        2214        2215 1
        4819        2215        2216 1
        4820        2216        2217 1
        4821        2217        2218 1
        4822        2217        2219 1
        4823        2218        2219 1
        4824        2219        2220 1
        4825        2219        2227 1
        4826        2220        2221 1
        4827        2221        2222 1
        4828        2221        2224 1
        4829        2222        2223 1
        4830        2223        2224 1
        4831        2224        2225 1
        4832        2225        2226 1
        4833        2225        2235 1
        4834        2226        2227 1
        4835        2227        2228 1
        4836        2228        2229 1
        4837        2229        2231 1
        4838        2229        2230 1
        4839        2230        2231 1
        4840        2230        2236 1
        4841        2231        2232 1
        4842        2232        2233 1
        4843        2233        2234 1
        4844        2233        2236 1
        4845        2234        2235 1
        4846        2235        2236 1
        4847        2236        2237 1
        4848        2237        2238 1
        4849        2238        2239 1
        4850        2239        2240 1
        4851        2240        2241 1
        4852        2241        2242 1
        4853        2243        2244 1
        4854        2243        2245 1
        4855        2243        2246 1
        4856        2244        2247 1
        4857        2244        2249 1
        4858        2245        2247 1
        4859        2245        2248 1
        4860        2246        2248 1
        4861        2246        2249 1
        4862        2247        2250 1
        4863        2248        2250 1
        4864        2249        2250 1
