# Supplementary material for: Order and stochasticity in the folding of individual Drosophila genomes
Source: Nat Commun. 2021 Jan 4;12:41. doi: 10.1038/s41467-020-20292-z (PMC7782554; doi:10.1038/s41467-020-20292-z)
Supplement: Supplementary file 4 — Source Data [file 41467_2020_20292_MOESM4_ESM.zip › a9.mol2]

@<TRIPOS>MOLECULE
dna
 2250 2759 0 0 0
SMALL
GASTEIGER

@<TRIPOS>ATOM
        1  O                     15.5661   10.2286   15.3901 O   1 1 0.0000
        2  O                     15.6144    9.5146   15.9518 O   1 1 1.0000
        3  O                     15.8893    9.1515   15.7871 O   1 1 2.0000
        4  O                     16.3702    9.1757   15.3941 O   1 1 3.0000
        5  O                     15.9612    9.8090   15.2288 O   1 1 4.0000
        6  O                     16.2825    9.8307   14.9179 O   1 1 5.0000
        7  O                     16.4445   10.1688   14.7468 O   1 1 6.0000
        8  O                     16.7883   10.2264   14.3509 O   1 1 7.0000
        9  O                     16.7699   10.2786   13.7070 O   1 1 8.0000
       10  O                     16.9718   10.3627   12.8988 O   1 1 9.0000
       11  O                     17.3151   10.6996   13.1921 O   1 1 10.0000
       12  O                     17.4929   11.0116   13.8909 O   1 1 11.0000
       13  O                     17.2374   11.5086   13.3603 O   1 1 12.0000
       14  O                     16.9536   11.9866   13.5987 O   1 1 13.0000
       15  O                     17.0034   11.5511   12.9533 O   1 1 14.0000
       16  O                     16.4906   11.0875   12.7049 O   1 1 15.0000
       17  O                     16.1643   10.8458   12.6107 O   1 1 16.0000
       18  O                     15.7573   10.5191   12.5154 O   1 1 17.0000
       19  O                     15.0714    9.9949   12.8959 O   1 1 18.0000
       20  O                     15.5695   10.0428   12.7907 O   1 1 19.0000
       21  O                     15.1279   10.5748   12.9969 O   1 1 20.0000
       22  O                     15.6288   10.8817   13.1399 O   1 1 21.0000
       23  O                     16.1847   11.2493   13.1851 O   1 1 22.0000
       24  O                     15.9389   11.6856   13.3994 O   1 1 23.0000
       25  O                     16.2806   11.8893   12.8113 O   1 1 24.0000
       26  O                     15.9617   12.1034   13.1801 O   1 1 25.0000
       27  O                     16.3714   12.4035   12.9180 O   1 1 26.0000
       28  O                     16.5117   12.3741   13.5262 O   1 1 27.0000
       29  O                     16.9690   12.5681   13.9707 O   1 1 28.0000
       30  O                     17.5473   12.6003   14.5130 O   1 1 29.0000
       31  O                     17.9763   12.7624   14.8230 O   1 1 30.0000
       32  O                     18.2057   12.7423   14.1956 O   1 1 31.0000
       33  O                     18.2823   13.3865   14.2599 O   1 1 32.0000
       34  O                     18.1465   13.8871   13.8782 O   1 1 33.0000
       35  O                     18.0244   14.2464   14.2163 O   1 1 34.0000
       36  O                     18.7859   14.1467   14.8935 O   1 1 35.0000
       37  O                     19.1224   14.2041   14.2933 O   1 1 36.0000
       38  O                     19.2470   14.4570   14.0090 O   1 1 37.0000
       39  O                     18.6487   14.8054   13.5688 O   1 1 38.0000
       40  O                     18.4842   15.3111   13.0589 O   1 1 39.0000
       41  O                     18.0701   15.0343   13.3808 O   1 1 40.0000
       42  O                     17.7321   14.7747   13.8643 O   1 1 41.0000
       43  O                     17.2436   14.6427   14.1033 O   1 1 42.0000
       44  O                     16.9357   14.5242   13.3882 O   1 1 43.0000
       45  O                     16.9390   13.9011   12.6846 O   1 1 44.0000
       46  O                     16.9137   13.3335   12.7891 O   1 1 45.0000
       47  O                     16.7287   13.5553   13.2661 O   1 1 46.0000
       48  O                     16.1511   13.5391   13.7606 O   1 1 47.0000
       49  O                     16.1555   14.1366   13.3098 O   1 1 48.0000
       50  O                     15.7889   13.9520   13.5488 O   1 1 49.0000
       51  O                     15.7558   14.2749   14.4294 O   1 1 50.0000
       52  O                     15.8359   14.6581   14.6772 O   1 1 51.0000
       53  O                     15.2600   14.9072   14.1457 O   1 1 52.0000
       54  O                     15.5106   15.0160   13.7436 O   1 1 53.0000
       55  O                     16.2358   15.0880   13.5077 O   1 1 54.0000
       56  O                     16.1599   15.6799   13.4639 O   1 1 55.0000
       57  O                     15.7091   16.2183   13.4088 O   1 1 56.0000
       58  O                     16.2259   16.1478   13.6652 O   1 1 57.0000
       59  O                     16.8064   16.4185   14.0151 O   1 1 58.0000
       60  O                     16.3342   16.5391   13.8920 O   1 1 59.0000
       61  O                     16.5383   17.0528   13.4668 O   1 1 60.0000
       62  O                     16.4185   17.2553   12.8679 O   1 1 61.0000
       63  O                     16.9972   16.6393   12.5472 O   1 1 62.0000
       64  O                     16.3437   16.3220   12.4443 O   1 1 63.0000
       65  O                     16.0914   17.0161   12.7439 O   1 1 64.0000
       66  O                     16.0862   17.7702   13.0812 O   1 1 65.0000
       67  O                     15.6094   17.3265   13.3446 O   1 1 66.0000
       68  O                     15.2391   16.8130   13.3625 O   1 1 67.0000
       69  O                     15.7668   16.6491   13.0381 O   1 1 68.0000
       70  O                     15.1353   15.9278   12.9032 O   1 1 69.0000
       71  O                     15.6153   16.0269   12.3867 O   1 1 70.0000
       72  O                     15.8811   16.5214   11.9324 O   1 1 71.0000
       73  O                     15.3698   16.8466   11.8038 O   1 1 72.0000
       74  O                     14.7080   17.1360   11.9498 O   1 1 73.0000
       75  O                     14.7615   17.6876   12.2807 O   1 1 74.0000
       76  O                     14.9594   18.4147   12.3432 O   1 1 75.0000
       77  O                     14.9922   19.2364   12.3424 O   1 1 76.0000
       78  O                     14.8581   19.1430   12.6842 O   1 1 77.0000
       79  O                     14.3404   18.7558   12.9202 O   1 1 78.0000
       80  O                     14.0427   18.6250   13.2745 O   1 1 79.0000
       81  O                     14.0556   17.9441   13.4145 O   1 1 80.0000
       82  O                     14.0282   17.4465   14.0678 O   1 1 81.0000
       83  O                     14.5079   17.4786   13.6025 O   1 1 82.0000
       84  O                     14.4624   17.1162   13.2476 O   1 1 83.0000
       85  O                     14.9397   16.7864   12.9523 O   1 1 84.0000
       86  O                     14.6650   16.4978   12.4012 O   1 1 85.0000
       87  O                     14.5148   15.8673   12.2285 O   1 1 86.0000
       88  O                     14.4286   15.5986   12.4111 O   1 1 87.0000
       89  O                     14.0806   16.1990   12.4998 O   1 1 88.0000
       90  O                     13.9954   16.0452   13.1043 O   1 1 89.0000
       91  O                     14.2148   15.3964   12.9512 O   1 1 90.0000
       92  O                     14.6429   15.6704   13.3625 O   1 1 91.0000
       93  O                     14.5472   16.2281   13.5377 O   1 1 92.0000
       94  O                     14.2092   16.3568   13.7952 O   1 1 93.0000
       95  O                     14.2508   15.9810   14.2676 O   1 1 94.0000
       96  O                     13.9367   16.4826   14.3237 O   1 1 95.0000
       97  O                     13.2769   16.3751   13.9659 O   1 1 96.0000
       98  O                     13.2613   15.5458   14.2288 O   1 1 97.0000
       99  O                     13.0291   14.7881   14.1369 O   1 1 98.0000
      100  O                     13.1893   14.5532   13.6659 O   1 1 99.0000
      101  O                     13.2165   13.9607   13.7661 O   1 1 100.0000
      102  O                     13.6637   13.7643   13.8771 O   1 1 101.0000
      103  O                     14.0731   14.2365   14.0632 O   1 1 102.0000
      104  O                     14.4429   13.7635   14.2680 O   1 1 103.0000
      105  O                     14.5923   13.4376   14.1193 O   1 1 104.0000
      106  O                     14.4968   13.0402   14.7216 O   1 1 105.0000
      107  O                     14.1444   12.9269   14.0867 O   1 1 106.0000
      108  O                     14.2996   12.6219   14.4070 O   1 1 107.0000
      109  O                     14.1746   11.8070   14.5978 O   1 1 108.0000
      110  O                     14.1808   11.3115   14.3035 O   1 1 109.0000
      111  O                     14.6847   11.0441   14.3986 O   1 1 110.0000
      112  O                     15.2374   10.7585   14.2837 O   1 1 111.0000
      113  O                     15.0723   10.6951   13.6359 O   1 1 112.0000
      114  O                     14.9008   11.1522   13.5270 O   1 1 113.0000
      115  O                     14.8794   11.7064   13.0461 O   1 1 114.0000
      116  O                     14.2994   11.4311   13.2784 O   1 1 115.0000
      117  O                     13.8150   11.5942   13.8365 O   1 1 116.0000
      118  O                     13.2346   11.6070   13.9617 O   1 1 117.0000
      119  O                     12.8233   11.4694   13.5752 O   1 1 118.0000
      120  O                     12.0458   11.6779   13.5656 O   1 1 119.0000
      121  O                     12.1524   11.2548   13.3179 O   1 1 120.0000
      122  O                     11.9846   10.6592   13.3232 O   1 1 121.0000
      123  O                     11.4564   10.4314   13.3798 O   1 1 122.0000
      124  O                     11.1546    9.8741   12.9447 O   1 1 123.0000
      125  O                     11.0540    9.1229   12.9354 O   1 1 124.0000
      126  O                     11.0048    8.4527   12.7735 O   1 1 125.0000
      127  O                     10.3545    8.3164   12.6461 O   1 1 126.0000
      128  O                     10.6381    8.4616   12.2985 O   1 1 127.0000
      129  O                     10.1787    8.5233   11.9775 O   1 1 128.0000
      130  O                      9.8174    7.9800   12.2176 O   1 1 129.0000
      131  O                      9.7509    8.7252   12.1271 O   1 1 130.0000
      132  O                      9.4115    8.7967   12.3268 O   1 1 131.0000
      133  O                      8.5945    9.0477   12.5050 O   1 1 132.0000
      134  O                      8.4604    8.6945   12.1505 O   1 1 133.0000
      135  O                      8.2908    8.7011   11.7707 O   1 1 134.0000
      136  O                      7.7748    8.1824   11.2260 O   1 1 135.0000
      137  O                      7.9841    7.8502   10.8125 O   1 1 136.0000
      138  O                      7.8274    7.4305   10.4347 O   1 1 137.0000
      139  O                      7.5880    6.7848    9.9735 O    1 1 138.0000
      140  O                      7.5689    7.2822    9.4303 O    1 1 139.0000
      141  O                      8.1190    7.5760    9.0836 O    1 1 140.0000
      142  O                      7.8166    7.5541    8.5023 O    1 1 141.0000
      143  O                      7.8348    7.8554    8.3686 O    1 1 142.0000
      144  O                      7.7671    7.2402    7.8449 O    1 1 143.0000
      145  O                      8.0076    7.5504    7.7116 O    1 1 144.0000
      146  O                      7.8690    8.1491    7.9786 O    1 1 145.0000
      147  O                      7.4669    8.1993    7.6921 O    1 1 146.0000
      148  O                      7.3028    7.9901    8.3155 O    1 1 147.0000
      149  O                      7.6209    8.1962    8.4679 O    1 1 148.0000
      150  O                      7.8131    8.9088    8.6305 O    1 1 149.0000
      151  O                      8.1154    8.4764    8.7256 O    1 1 150.0000
      152  O                      8.0809    8.5171    7.9426 O    1 1 151.0000
      153  O                      8.6543    8.4736    7.6592 O    1 1 152.0000
      154  O                      9.1503    8.3781    7.2025 O    1 1 153.0000
      155  O                      9.1088    7.9480    6.8138 O    1 1 154.0000
      156  O                      8.7603    7.9488    6.5192 O    1 1 155.0000
      157  O                      9.3318    7.5409    6.5850 O    1 1 156.0000
      158  O                      9.9031    7.9072    6.6627 O    1 1 157.0000
      159  O                     10.2019    7.5992    7.2527 O    1 1 158.0000
      160  O                     10.6625    7.3505    7.3474 O    1 1 159.0000
      161  O                     11.0953    7.5757    7.1771 O    1 1 160.0000
      162  O                     11.3034    7.1689    7.6167 O    1 1 161.0000
      163  O                     10.4977    7.1573    7.8653 O    1 1 162.0000
      164  O                      9.9053    6.9437    7.8372 O    1 1 163.0000
      165  O                     10.3138    6.7698    7.3942 O    1 1 164.0000
      166  O                     10.7178    6.8000    6.9148 O    1 1 165.0000
      167  O                     10.7257    7.4880    6.5366 O    1 1 166.0000
      168  O                     10.5322    8.1103    6.7297 O    1 1 167.0000
      169  O                     10.0213    8.4275    6.9635 O    1 1 168.0000
      170  O                     10.6523    8.2316    7.4063 O    1 1 169.0000
      171  O                     10.7902    7.9840    7.8817 O    1 1 170.0000
      172  O                     11.3917    7.6816    7.8378 O    1 1 171.0000
      173  O                     11.7093    7.6640    8.1273 O    1 1 172.0000
      174  O                     12.1255    7.9018    8.2872 O    1 1 173.0000
      175  O                     12.7015    7.9438    8.7620 O    1 1 174.0000
      176  O                     13.1838    7.3493    8.8553 O    1 1 175.0000
      177  O                     12.5772    7.0067    8.9574 O    1 1 176.0000
      178  O                     12.4861    7.1360    9.3295 O    1 1 177.0000
      179  O                     12.8391    7.1549    9.9922 O    1 1 178.0000
      180  O                     12.4936    7.3071   10.1992 O   1 1 179.0000
      181  O                     12.5647    7.8084    9.8801 O    1 1 180.0000
      182  O                     12.7553    8.2577    9.9636 O    1 1 181.0000
      183  O                     13.1911    7.9986   10.0894 O   1 1 182.0000
      184  O                     13.1322    8.3737    9.5580 O    1 1 183.0000
      185  O                     13.1020    8.7937    9.3027 O    1 1 184.0000
      186  O                     12.5335    9.1585    8.8020 O    1 1 185.0000
      187  O                     12.4054    9.6820    9.0183 O    1 1 186.0000
      188  O                     12.5262   10.2031    8.9354 O    1 1 187.0000
      189  O                     12.8425   10.6271    9.5460 O    1 1 188.0000
      190  O                     12.9189   10.2450    9.8315 O    1 1 189.0000
      191  O                     13.2674    9.6195   10.0905 O   1 1 190.0000
      192  O                     13.9376    9.8901   10.4374 O   1 1 191.0000
      193  O                     14.4106    9.1033   10.4644 O   1 1 192.0000
      194  O                     13.7686    9.0606   10.6136 O   1 1 193.0000
      195  O                     13.4331    8.4605   10.7425 O   1 1 194.0000
      196  O                     13.6440    8.2377   11.3488 O   1 1 195.0000
      197  O                     13.6623    7.5707   11.5387 O   1 1 196.0000
      198  O                     14.6834    7.5472   11.9006 O   1 1 197.0000
      199  O                     15.2536    6.9962   12.1771 O   1 1 198.0000
      200  O                     15.0185    7.3920   11.6739 O   1 1 199.0000
      201  O                     15.0773    7.4409   10.8398 O   1 1 200.0000
      202  O                     15.5042    8.0640   10.7130 O   1 1 201.0000
      203  O                     15.2964    8.9637   10.3049 O   1 1 202.0000
      204  O                     14.8438    9.1297   10.9157 O   1 1 203.0000
      205  O                     15.1249    9.5110   11.3931 O   1 1 204.0000
      206  O                     15.5184    9.9426   11.6705 O   1 1 205.0000
      207  O                     15.7501    9.4270   11.6432 O   1 1 206.0000
      208  O                     16.2815    9.0213   11.9075 O   1 1 207.0000
      209  O                     15.8571    9.2607   11.3041 O   1 1 208.0000
      210  O                     16.4343    9.7404   11.4750 O   1 1 209.0000
      211  O                     16.1164    9.8291   12.1454 O   1 1 210.0000
      212  O                     15.6425    9.6516   12.3603 O   1 1 211.0000
      213  O                     15.2575    9.5315   12.2713 O   1 1 212.0000
      214  O                     14.7910    9.5105   11.8948 O   1 1 213.0000
      215  O                     14.6127    9.7894   11.0608 O   1 1 214.0000
      216  O                     14.1659   10.0900   10.5058 O   1 1 215.0000
      217  O                     13.9310    9.8148   10.2073 O   1 1 216.0000
      218  O                     13.7383   10.1230    9.6583 O    1 1 217.0000
      219  O                     14.0621   10.6102    9.7107 O    1 1 218.0000
      220  O                     13.4611   10.5342    9.4735 O    1 1 219.0000
      221  O                     13.4221   10.1920    9.2526 O    1 1 220.0000
      222  O                     13.6161   10.4067    8.6460 O    1 1 221.0000
      223  O                     13.5111   10.9806    8.8924 O    1 1 222.0000
      224  O                     13.3885   11.1310    8.4536 O    1 1 223.0000
      225  O                     13.0325   11.3064    8.9804 O    1 1 224.0000
      226  O                     12.6218   11.4742    8.8821 O    1 1 225.0000
      227  O                     12.7147   12.0469    8.9467 O    1 1 226.0000
      228  O                     12.9362   12.5618    9.5611 O    1 1 227.0000
      229  O                     12.5147   12.0138    9.5152 O    1 1 228.0000
      230  O                     12.8430   11.5498    9.6981 O    1 1 229.0000
      231  O                     13.2643   11.2851   10.2445 O   1 1 230.0000
      232  O                     13.1399   10.7208    9.9904 O    1 1 231.0000
      233  O                     13.3900   10.6987   10.7077 O   1 1 232.0000
      234  O                     13.0852   11.3009   10.8276 O   1 1 233.0000
      235  O                     13.5746   11.2691   10.8905 O   1 1 234.0000
      236  O                     14.1580   11.4940   11.0618 O   1 1 235.0000
      237  O                     14.0873   11.0353   11.3356 O   1 1 236.0000
      238  O                     14.4814   10.7054   10.9773 O   1 1 237.0000
      239  O                     14.5982   10.8418   10.5004 O   1 1 238.0000
      240  O                     13.9594   10.9303   10.2703 O   1 1 239.0000
      241  O                     14.0221   10.3849   10.6701 O   1 1 240.0000
      242  O                     14.1953   10.2930   11.4885 O   1 1 241.0000
      243  O                     14.6500   10.4721   11.8173 O   1 1 242.0000
      244  O                     15.1676   10.2022   12.1642 O   1 1 243.0000
      245  O                     15.1827   10.3872   11.5055 O   1 1 244.0000
      246  O                     15.7098   10.9295   11.5697 O   1 1 245.0000
      247  O                     15.9519   11.3012   11.2644 O   1 1 246.0000
      248  O                     16.1575   11.1451   11.7666 O   1 1 247.0000
      249  O                     16.7569   11.2897   11.7697 O   1 1 248.0000
      250  O                     16.9835   11.1889   11.2581 O   1 1 249.0000
      251  O                     16.4435   10.8277   10.9721 O   1 1 250.0000
      252  O                     16.5657   10.8201   10.3866 O   1 1 251.0000
      253  O                     16.3003   10.3128   10.6255 O   1 1 252.0000
      254  O                     16.0242    9.9927   10.7880 O   1 1 253.0000
      255  O                     16.1138    9.4892   11.0472 O   1 1 254.0000
      256  O                     16.2770    9.5460   10.6083 O   1 1 255.0000
      257  O                     15.7553    9.2372   10.7708 O   1 1 256.0000
      258  O                     15.8472    8.6942   10.7089 O   1 1 257.0000
      259  O                     15.4968    8.7568   11.2073 O   1 1 258.0000
      260  O                     14.9819    8.0493   11.1766 O   1 1 259.0000
      261  O                     14.3652    7.9054   11.4053 O   1 1 260.0000
      262  O                     15.0315    7.9334   10.6226 O   1 1 261.0000
      263  O                     15.5823    8.3199   10.0390 O   1 1 262.0000
      264  O                     16.3689    8.0558    9.8652 O    1 1 263.0000
      265  O                     17.0302    7.9644    9.7726 O    1 1 264.0000
      266  O                     16.8385    8.4698   10.2382 O   1 1 265.0000
      267  O                     16.2923    8.7313    9.9777 O    1 1 266.0000
      268  O                     15.7244    8.8471    9.4742 O    1 1 267.0000
      269  O                     15.8895    9.1691   10.2695 O   1 1 268.0000
      270  O                     15.4020    9.3550    9.8677 O    1 1 269.0000
      271  O                     14.6269    9.1633    9.9569 O    1 1 270.0000
      272  O                     13.7706    9.0966   10.4417 O   1 1 271.0000
      273  O                     13.8475    8.3246   10.0950 O   1 1 272.0000
      274  O                     14.0163    8.6293    9.8265 O    1 1 273.0000
      275  O                     14.4981    8.1108    9.6583 O    1 1 274.0000
      276  O                     15.3008    8.4899    9.5921 O    1 1 275.0000
      277  O                     15.2353    7.9915    9.9641 O    1 1 276.0000
      278  O                     14.7985    8.3224    9.9251 O    1 1 277.0000
      279  O                     14.3380    8.1664    9.9515 O    1 1 278.0000
      280  O                     14.8082    8.5205   10.4148 O   1 1 279.0000
      281  O                     14.3274    8.6146   10.5837 O   1 1 280.0000
      282  O                     14.1610    8.6280   11.0816 O   1 1 281.0000
      283  O                     13.9255    8.3627   11.6675 O   1 1 282.0000
      284  O                     14.6008    8.1631   11.2784 O   1 1 283.0000
      285  O                     14.3279    7.9997   10.8613 O   1 1 284.0000
      286  O                     14.0195    7.4207   10.8697 O   1 1 285.0000
      287  O                     13.1486    8.0783   10.8995 O   1 1 286.0000
      288  O                     12.4544    8.6500   11.3977 O   1 1 287.0000
      289  O                     12.2424    8.6578   11.8187 O   1 1 288.0000
      290  O                     11.7611    9.0411   11.8171 O   1 1 289.0000
      291  O                     11.4838    9.0724   11.2621 O   1 1 290.0000
      292  O                     11.3237    8.9003   11.5916 O   1 1 291.0000
      293  O                     11.9489    8.8500   11.0903 O   1 1 292.0000
      294  O                     11.6564    8.3381   11.1931 O   1 1 293.0000
      295  O                     11.4741    8.4449   11.9195 O   1 1 294.0000
      296  O                     11.5925    7.8869   12.2442 O   1 1 295.0000
      297  O                     11.3266    7.6714   12.7239 O   1 1 296.0000
      298  O                     11.4263    8.3130   12.6986 O   1 1 297.0000
      299  O                     11.6873    8.8734   12.3991 O   1 1 298.0000
      300  O                     12.1037    9.4771   11.9852 O   1 1 299.0000
      301  O                     12.4390    9.3270   11.2838 O   1 1 300.0000
      302  O                     12.4208    9.7944   10.6120 O   1 1 301.0000
      303  O                     12.4687   10.1314   10.8964 O   1 1 302.0000
      304  O                     12.9785    9.8692   10.8537 O   1 1 303.0000
      305  O                     13.8126    9.7691   10.9315 O   1 1 304.0000
      306  O                     13.2485   10.0956   10.6470 O   1 1 305.0000
      307  O                     13.0857    9.2431   10.9034 O   1 1 306.0000
      308  O                     12.8704    8.6102   11.0365 O   1 1 307.0000
      309  O                     12.8869    8.9607   10.3998 O   1 1 308.0000
      310  O                     12.9283    8.9965   10.0092 O   1 1 309.0000
      311  O                     12.4423    8.8536    9.7547 O    1 1 310.0000
      312  O                     12.2278    9.2586    9.6906 O    1 1 311.0000
      313  O                     12.4470    9.3780   10.1949 O   1 1 312.0000
      314  O                     12.1253    9.6567   10.5830 O   1 1 313.0000
      315  O                     11.8584    9.6056   11.1587 O   1 1 314.0000
      316  O                     11.4977    9.7401   10.4527 O   1 1 315.0000
      317  O                     11.4418    9.0085   10.2946 O   1 1 316.0000
      318  O                     12.1341    8.6614   10.4158 O   1 1 317.0000
      319  O                     12.5646    8.4433   10.5293 O   1 1 318.0000
      320  O                     12.7149    8.3472   11.2434 O   1 1 319.0000
      321  O                     13.2531    8.2180   12.1208 O   1 1 320.0000
      322  O                     13.2562    8.8531   11.8859 O   1 1 321.0000
      323  O                     13.9163    9.3905   11.6926 O   1 1 322.0000
      324  O                     13.9374    9.2215   11.1697 O   1 1 323.0000
      325  O                     14.3212    9.5382   11.3694 O   1 1 324.0000
      326  O                     14.8253    8.8502   11.4634 O   1 1 325.0000
      327  O                     15.3277    8.4990   11.7785 O   1 1 326.0000
      328  O                     15.7809    8.4436   11.5294 O   1 1 327.0000
      329  O                     15.6263    8.9666   11.7164 O   1 1 328.0000
      330  O                     14.7628    8.6654   11.8843 O   1 1 329.0000
      331  O                     14.1332    8.8950   11.6588 O   1 1 330.0000
      332  O                     13.7919    9.0202   12.0117 O   1 1 331.0000
      333  O                     13.8971    9.5162   12.4203 O   1 1 332.0000
      334  O                     13.7455    9.9705   12.8176 O   1 1 333.0000
      335  O                     13.0447   10.0388   13.2800 O   1 1 334.0000
      336  O                     12.5225    9.5680   12.8626 O   1 1 335.0000
      337  O                     12.2158    9.3847   13.3175 O   1 1 336.0000
      338  O                     11.8171    9.7129   12.8758 O   1 1 337.0000
      339  O                     11.6177    9.8840   12.1529 O   1 1 338.0000
      340  O                     12.1014    9.9592   12.3815 O   1 1 339.0000
      341  O                     12.0753   10.0220   11.7696 O   1 1 340.0000
      342  O                     12.5348   10.2669   12.1026 O   1 1 341.0000
      343  O                     12.0143   10.4344   12.0492 O   1 1 342.0000
      344  O                     12.6171   10.6716   11.8782 O   1 1 343.0000
      345  O                     12.8993   11.1107   12.0577 O   1 1 344.0000
      346  O                     12.2435   11.1979   11.8495 O   1 1 345.0000
      347  O                     12.5026   10.5138   11.4093 O   1 1 346.0000
      348  O                     11.9961   10.6969   11.3623 O   1 1 347.0000
      349  O                     11.6872   11.2073   11.5425 O   1 1 348.0000
      350  O                     12.0410   11.0021   11.0903 O   1 1 349.0000
      351  O                     12.3341   11.4405   11.0885 O   1 1 350.0000
      352  O                     12.9010   11.0584   11.3647 O   1 1 351.0000
      353  O                     13.0943   10.3102   11.3772 O   1 1 352.0000
      354  O                     13.0531    9.1791   11.6422 O   1 1 353.0000
      355  O                     12.5846    9.2768   12.2034 O   1 1 354.0000
      356  O                     13.0363    9.6393   12.0049 O   1 1 355.0000
      357  O                     13.2973    9.4479   12.4612 O   1 1 356.0000
      358  O                     13.5808    9.8793   11.9626 O   1 1 357.0000
      359  O                     13.6474   10.3529   11.7177 O   1 1 358.0000
      360  O                     13.8413   10.5323   12.1202 O   1 1 359.0000
      361  O                     13.3097   10.3614   12.5889 O   1 1 360.0000
      362  O                     12.7743   10.6575   12.7281 O   1 1 361.0000
      363  O                     12.3464   10.2871   12.5498 O   1 1 362.0000
      364  O                     11.7094   10.6373   12.7112 O   1 1 363.0000
      365  O                     11.5713   11.0308   12.5616 O   1 1 364.0000
      366  O                     11.6845   11.3483   12.0209 O   1 1 365.0000
      367  O                     11.7391   11.8163   12.4717 O   1 1 366.0000
      368  O                     11.2213   11.7938   12.6757 O   1 1 367.0000
      369  O                     11.6396   11.8463   13.1998 O   1 1 368.0000
      370  O                     11.8065   12.5147   12.7473 O   1 1 369.0000
      371  O                     11.8303   13.0705   12.6101 O   1 1 370.0000
      372  O                     11.3593   12.8194   12.0802 O   1 1 371.0000
      373  O                     11.4669   12.6005   12.6471 O   1 1 372.0000
      374  O                     10.8689   12.3981   13.0480 O   1 1 373.0000
      375  O                     11.2698   12.6823   13.0838 O   1 1 374.0000
      376  O                     11.1905   13.0229   13.6269 O   1 1 375.0000
      377  O                     10.9121   13.4977   13.7359 O   1 1 376.0000
      378  O                     10.9648   14.1935   13.5126 O   1 1 377.0000
      379  O                     10.7761   14.2115   14.0644 O   1 1 378.0000
      380  O                     11.0350   14.7888   14.2662 O   1 1 379.0000
      381  O                     11.3101   14.0319   14.3740 O   1 1 380.0000
      382  O                     11.9128   13.5216   13.8270 O   1 1 381.0000
      383  O                     12.2744   13.0562   13.8177 O   1 1 382.0000
      384  O                     12.5354   13.7865   13.7259 O   1 1 383.0000
      385  O                     12.7940   13.5029   14.1611 O   1 1 384.0000
      386  O                     12.5901   13.0394   14.2099 O   1 1 385.0000
      387  O                     12.3011   13.2828   14.7187 O   1 1 386.0000
      388  O                     11.8507   12.7230   14.2769 O   1 1 387.0000
      389  O                     12.1982   12.5584   14.6980 O   1 1 388.0000
      390  O                     11.5788   12.3511   14.7571 O   1 1 389.0000
      391  O                     11.5191   12.2069   14.1298 O   1 1 390.0000
      392  O                     11.9552   12.1402   14.5128 O   1 1 391.0000
      393  O                     11.6016   11.7205   14.1192 O   1 1 392.0000
      394  O                     11.9432   11.5052   14.4712 O   1 1 393.0000
      395  O                     11.8785   10.7882   14.9508 O   1 1 394.0000
      396  O                     12.5327   11.0417   14.6825 O   1 1 395.0000
      397  O                     12.7400   10.9994   14.1888 O   1 1 396.0000
      398  O                     12.9119   10.7530   13.3772 O   1 1 397.0000
      399  O                     13.2741   11.2619   13.1094 O   1 1 398.0000
      400  O                     13.6320   11.2698   13.1378 O   1 1 399.0000
      401  O                     13.8464   11.0464   12.6552 O   1 1 400.0000
      402  O                     14.4135   10.8732   12.7300 O   1 1 401.0000
      403  O                     14.7825   10.4058   12.4182 O   1 1 402.0000
      404  O                     15.4242   11.0449   12.6890 O   1 1 403.0000
      405  O                     15.0463   10.7875   12.2084 O   1 1 404.0000
      406  O                     15.3483   11.2995   11.9127 O   1 1 405.0000
      407  O                     14.9964   11.0033   11.4945 O   1 1 406.0000
      408  O                     15.2072   11.5983   11.0601 O   1 1 407.0000
      409  O                     14.8080   11.6920   11.3556 O   1 1 408.0000
      410  O                     14.7952   11.7768   11.9090 O   1 1 409.0000
      411  O                     14.9631   12.3179   12.4660 O   1 1 410.0000
      412  O                     14.6603   12.0279   11.8629 O   1 1 411.0000
      413  O                     14.5661   11.6244   12.2801 O   1 1 412.0000
      414  O                     13.8018   11.9727   12.1017 O   1 1 413.0000
      415  O                     13.4345   11.5819   11.9430 O   1 1 414.0000
      416  O                     13.3982   11.0855   12.3932 O   1 1 415.0000
      417  O                     13.5332   11.1584   11.8050 O   1 1 416.0000
      418  O                     14.1208   11.5366   11.8780 O   1 1 417.0000
      419  O                     14.2219   11.6758   12.4998 O   1 1 418.0000
      420  O                     13.7269   11.7268   12.8093 O   1 1 419.0000
      421  O                     13.7046   12.1548   12.7593 O   1 1 420.0000
      422  O                     13.9133   12.6044   12.1508 O   1 1 421.0000
      423  O                     13.5246   12.5583   12.6648 O   1 1 422.0000
      424  O                     13.6635   12.6435   13.3613 O   1 1 423.0000
      425  O                     14.2747   12.9997   13.2351 O   1 1 424.0000
      426  O                     14.5024   12.5534   13.1969 O   1 1 425.0000
      427  O                     15.1623   12.4288   13.5289 O   1 1 426.0000
      428  O                     14.7945   12.5967   13.8005 O   1 1 427.0000
      429  O                     15.0886   13.0978   13.4999 O   1 1 428.0000
      430  O                     15.2881   12.5423   13.0812 O   1 1 429.0000
      431  O                     15.9810   12.8228   13.5858 O   1 1 430.0000
      432  O                     16.2217   13.3149   13.4832 O   1 1 431.0000
      433  O                     15.7307   13.3196   12.8529 O   1 1 432.0000
      434  O                     16.2965   13.3897   12.3981 O   1 1 433.0000
      435  O                     16.3187   12.8812   11.9130 O   1 1 434.0000
      436  O                     15.9328   12.8463   12.2150 O   1 1 435.0000
      437  O                     15.7462   12.2278   12.4210 O   1 1 436.0000
      438  O                     15.6771   12.7251   12.8127 O   1 1 437.0000
      439  O                     15.5769   12.2339   13.1101 O   1 1 438.0000
      440  O                     15.5133   11.4845   12.7964 O   1 1 439.0000
      441  O                     15.0151   11.4630   12.7377 O   1 1 440.0000
      442  O                     14.5514   12.2199   12.7471 O   1 1 441.0000
      443  O                     14.3467   12.5472   12.2999 O   1 1 442.0000
      444  O                     15.1221   12.5501   11.9782 O   1 1 443.0000
      445  O                     15.5870   11.8396   11.9796 O   1 1 444.0000
      446  O                     16.3162   11.6569   12.1427 O   1 1 445.0000
      447  O                     16.7823   12.3389   12.0402 O   1 1 446.0000
      448  O                     16.4246   11.7736   11.6913 O   1 1 447.0000
      449  O                     17.1461   11.6809   11.8808 O   1 1 448.0000
      450  O                     17.8050   11.5107   11.6200 O   1 1 449.0000
      451  O                     17.7835   10.9129   12.1560 O   1 1 450.0000
      452  O                     18.2771   10.6478   11.9177 O   1 1 451.0000
      453  O                     18.0643   10.8288   11.2005 O   1 1 452.0000
      454  O                     17.6209   10.8537   10.8088 O   1 1 453.0000
      455  O                     17.4290   10.6539   10.0432 O   1 1 454.0000
      456  O                     17.1060   10.4233    9.7540 O    1 1 455.0000
      457  O                     16.5864   10.0558    9.4613 O    1 1 456.0000
      458  O                     16.0930    9.7535    9.5746 O    1 1 457.0000
      459  O                     15.9693    9.4225    9.0980 O    1 1 458.0000
      460  O                     15.7389    9.3379    8.6469 O    1 1 459.0000
      461  O                     15.3377    9.8669    8.4044 O    1 1 460.0000
      462  O                     15.4168    9.3975    7.9900 O    1 1 461.0000
      463  O                     14.9304    9.3553    8.3230 O    1 1 462.0000
      464  O                     14.5651    9.0329    8.8127 O    1 1 463.0000
      465  O                     15.0240    8.9702    9.1494 O    1 1 464.0000
      466  O                     14.6847    8.9403    8.6248 O    1 1 465.0000
      467  O                     15.2471    9.4247    8.9420 O    1 1 466.0000
      468  O                     15.5593    8.7839    8.6856 O    1 1 467.0000
      469  O                     16.1004    8.8688    8.9015 O    1 1 468.0000
      470  O                     15.9054    8.1033    9.0149 O    1 1 469.0000
      471  O                     15.9266    7.4859    9.1594 O    1 1 470.0000
      472  O                     15.9922    7.1346    8.2199 O    1 1 471.0000
      473  O                     15.6338    7.0783    8.3013 O    1 1 472.0000
      474  O                     15.4234    6.5627    8.3031 O    1 1 473.0000
      475  O                     15.3387    7.0658    8.5782 O    1 1 474.0000
      476  O                     14.8663    7.4771    8.5968 O    1 1 475.0000
      477  O                     15.6032    7.7534    8.6446 O    1 1 476.0000
      478  O                     15.3852    8.2751    8.3620 O    1 1 477.0000
      479  O                     15.2900    8.8114    7.9733 O    1 1 478.0000
      480  O                     14.4439    8.5015    8.0696 O    1 1 479.0000
      481  O                     14.8801    8.1869    7.9429 O    1 1 480.0000
      482  O                     14.1752    8.1860    7.9505 O    1 1 481.0000
      483  O                     13.7185    7.8652    8.4038 O    1 1 482.0000
      484  O                     13.8087    7.5488    7.8985 O    1 1 483.0000
      485  O                     14.4350    7.3153    7.9664 O    1 1 484.0000
      486  O                     14.2919    7.0545    8.3953 O    1 1 485.0000
      487  O                     13.9584    6.7053    8.4185 O    1 1 486.0000
      488  O                     13.3763    7.2036    8.5094 O    1 1 487.0000
      489  O                     13.9314    7.4389    8.7101 O    1 1 488.0000
      490  O                     13.2762    7.3900    9.6485 O    1 1 489.0000
      491  O                     13.3400    6.8452    9.1071 O    1 1 490.0000
      492  O                     14.1751    6.9680    9.1650 O    1 1 491.0000
      493  O                     13.7652    6.7860    9.2903 O    1 1 492.0000
      494  O                     13.9673    7.2777    9.9387 O    1 1 493.0000
      495  O                     13.9522    7.5370    9.3027 O    1 1 494.0000
      496  O                     13.3796    7.7403    9.2644 O    1 1 495.0000
      497  O                     14.0275    8.1904    8.9717 O    1 1 496.0000
      498  O                     14.4099    8.2782    8.7735 O    1 1 497.0000
      499  O                     14.9376    8.2860    8.8677 O    1 1 498.0000
      500  O                     14.9066    7.7663    8.9965 O    1 1 499.0000
      501  O                     14.7133    7.3966    9.2862 O    1 1 500.0000
      502  O                     15.1700    6.8325    9.2759 O    1 1 501.0000
      503  O                     15.1858    6.4536    8.8517 O    1 1 502.0000
      504  O                     14.2903    6.2333    8.8745 O    1 1 503.0000
      505  O                     13.6766    6.2096    8.9548 O    1 1 504.0000
      506  O                     13.3080    6.2383    8.3006 O    1 1 505.0000
      507  O                     13.2211    6.8381    8.2577 O    1 1 506.0000
      508  O                     12.9666    7.4499    8.0908 O    1 1 507.0000
      509  O                     13.1207    8.0976    7.9307 O    1 1 508.0000
      510  O                     13.5775    8.5402    7.7191 O    1 1 509.0000
      511  O                     13.0809    8.9510    8.0303 O    1 1 510.0000
      512  O                     12.6183    8.5617    7.8384 O    1 1 511.0000
      513  O                     12.2052    8.6743    8.1418 O    1 1 512.0000
      514  O                     12.6868    8.5770    8.6264 O    1 1 513.0000
      515  O                     13.3858    8.2510    8.5542 O    1 1 514.0000
      516  O                     13.4885    8.8521    8.5580 O    1 1 515.0000
      517  O                     13.3957    9.4529    8.8127 O    1 1 516.0000
      518  O                     13.6272    9.7883    8.2807 O    1 1 517.0000
      519  O                     14.1972    9.3126    7.8433 O    1 1 518.0000
      520  O                     14.2100    9.2874    8.4201 O    1 1 519.0000
      521  O                     14.5990    9.6395    8.9488 O    1 1 520.0000
      522  O                     14.4745   10.0864    9.4775 O    1 1 521.0000
      523  O                     14.0249    9.8725    9.0472 O    1 1 522.0000
      524  O                     13.8263    9.5490    9.3000 O    1 1 523.0000
      525  O                     13.1923    9.3585    9.5198 O    1 1 524.0000
      526  O                     13.6427    9.2725    9.7894 O    1 1 525.0000
      527  O                     13.7036    8.6345    9.3545 O    1 1 526.0000
      528  O                     14.4369    8.6877    9.2541 O    1 1 527.0000
      529  O                     14.1831    9.3234    9.4617 O    1 1 528.0000
      530  O                     14.6960    9.5984    9.8887 O    1 1 529.0000
      531  O                     14.8523    9.8421   10.4184 O   1 1 530.0000
      532  O                     15.1942   10.1450   11.0036 O   1 1 531.0000
      533  O                     15.7697   10.4607   11.6366 O   1 1 532.0000
      534  O                     16.5102   10.2619   12.0771 O   1 1 533.0000
      535  O                     16.8316   10.5136   11.9234 O   1 1 534.0000
      536  O                     16.6340   10.2733   11.4546 O   1 1 535.0000
      537  O                     17.1983   10.2554   10.8464 O   1 1 536.0000
      538  O                     16.9210    9.7917   11.1815 O   1 1 537.0000
      539  O                     17.5184   10.4426   11.3571 O   1 1 538.0000
      540  O                     17.4345   10.8779   11.7055 O   1 1 539.0000
      541  O                     17.2429   10.6440   12.1523 O   1 1 540.0000
      542  O                     17.3972   10.0858   11.5779 O   1 1 541.0000
      543  O                     17.9643    9.9500   11.6359 O   1 1 542.0000
      544  O                     17.9093    9.7025   12.0663 O   1 1 543.0000
      545  O                     17.9984    9.7666   12.7055 O   1 1 544.0000
      546  O                     17.9841   10.4212   12.7282 O   1 1 545.0000
      547  O                     17.6354    9.8006   12.4092 O   1 1 546.0000
      548  O                     17.0018    9.7913   12.2248 O   1 1 547.0000
      549  O                     16.6887    9.2264   12.3871 O   1 1 548.0000
      550  O                     16.4738    8.6484   12.4553 O   1 1 549.0000
      551  O                     16.2760    9.3869   12.6520 O   1 1 550.0000
      552  O                     16.4844   10.0809   13.3564 O   1 1 551.0000
      553  O                     16.5100   10.4026   12.7777 O   1 1 552.0000
      554  O                     17.1507    9.8629   12.9872 O   1 1 553.0000
      555  O                     17.1261    9.1471   13.1287 O   1 1 554.0000
      556  O                     17.6627    8.8297   13.8064 O   1 1 555.0000
      557  O                     18.2421    8.9954   14.3333 O   1 1 556.0000
      558  O                     18.5737    9.5589   14.0411 O   1 1 557.0000
      559  O                     18.3506   10.0714   13.6153 O   1 1 558.0000
      560  O                     18.3661    9.9563   14.3669 O   1 1 559.0000
      561  O                     18.1351    9.9848   13.7085 O   1 1 560.0000
      562  O                     18.3279   10.8142   14.1596 O   1 1 561.0000
      563  O                     18.1319   11.3983   13.7556 O   1 1 562.0000
      564  O                     18.6281   11.5031   14.1325 O   1 1 563.0000
      565  O                     18.9190   11.1872   13.9816 O   1 1 564.0000
      566  O                     18.5946   11.3237   14.9917 O   1 1 565.0000
      567  O                     19.0365   11.0493   14.3888 O   1 1 566.0000
      568  O                     19.1280   10.5755   14.6811 O   1 1 567.0000
      569  O                     19.5366   10.2430   15.1321 O   1 1 568.0000
      570  O                     19.4768    9.8472   15.6227 O   1 1 569.0000
      571  O                     19.5515    9.4561   15.7723 O   1 1 570.0000
      572  O                     19.0486    9.9955   15.5929 O   1 1 571.0000
      573  O                     18.8816    9.7023   15.9942 O   1 1 572.0000
      574  O                     18.9240    9.0388   16.1721 O   1 1 573.0000
      575  O                     18.7183    8.2054   16.5283 O   1 1 574.0000
      576  O                     18.1349    7.7555   16.8182 O   1 1 575.0000
      577  O                     18.3409    7.4594   17.0356 O   1 1 576.0000
      578  O                     18.8671    6.8728   17.3224 O   1 1 577.0000
      579  O                     18.7886    7.0252   17.8096 O   1 1 578.0000
      580  O                     18.9503    6.7377   17.9310 O   1 1 579.0000
      581  O                     18.6759    7.0709   18.3793 O   1 1 580.0000
      582  O                     18.1559    6.6281   18.3158 O   1 1 581.0000
      583  O                     17.3859    6.6073   18.5319 O   1 1 582.0000
      584  O                     17.3925    6.7965   17.9247 O   1 1 583.0000
      585  O                     16.9810    6.9208   17.5355 O   1 1 584.0000
      586  O                     17.1135    7.4818   17.3081 O   1 1 585.0000
      587  O                     16.5938    7.5878   17.0527 O   1 1 586.0000
      588  O                     16.3993    7.3388   17.4013 O   1 1 587.0000
      589  O                     15.9956    7.8572   16.8294 O   1 1 588.0000
      590  O                     15.4053    7.6154   16.9211 O   1 1 589.0000
      591  O                     15.3725    6.9731   16.9744 O   1 1 590.0000
      592  O                     15.6899    6.1991   17.0237 O   1 1 591.0000
      593  O                     16.2451    6.5848   17.2069 O   1 1 592.0000
      594  O                     16.7373    6.9065   17.0412 O   1 1 593.0000
      595  O                     17.5259    6.7815   16.8085 O   1 1 594.0000
      596  O                     17.7795    6.5924   16.3717 O   1 1 595.0000
      597  O                     17.9644    7.1167   16.2572 O   1 1 596.0000
      598  O                     17.9584    7.6380   16.1126 O   1 1 597.0000
      599  O                     18.1503    7.4746   15.5902 O   1 1 598.0000
      600  O                     17.8830    7.7652   15.8556 O   1 1 599.0000
      601  O                     17.8023    8.1152   15.1175 O   1 1 600.0000
      602  O                     18.1250    8.5625   14.7186 O   1 1 601.0000
      603  O                     18.1234    8.8407   15.1028 O   1 1 602.0000
      604  O                     18.3918    8.2285   14.9145 O   1 1 603.0000
      605  O                     19.0811    8.5247   14.9465 O   1 1 604.0000
      606  O                     19.3051    9.1945   15.1188 O   1 1 605.0000
      607  O                     19.2086    9.1743   14.6341 O   1 1 606.0000
      608  O                     19.4123    8.7364   14.4616 O   1 1 607.0000
      609  O                     19.6866    8.8803   14.1062 O   1 1 608.0000
      610  O                     20.2027    8.8364   13.6997 O   1 1 609.0000
      611  O                     20.0265    8.7190   13.1164 O   1 1 610.0000
      612  O                     19.9920    9.1505   12.7282 O   1 1 611.0000
      613  O                     19.4155    9.3229   12.8371 O   1 1 612.0000
      614  O                     19.3381    9.9521   12.6689 O   1 1 613.0000
      615  O                     18.8366    9.8292   12.3362 O   1 1 614.0000
      616  O                     19.6964    9.7980   12.6772 O   1 1 615.0000
      617  O                     18.7628    9.8382   12.6947 O   1 1 616.0000
      618  O                     18.6181   10.2868   12.0717 O   1 1 617.0000
      619  O                     18.9474   10.2447   11.4948 O   1 1 618.0000
      620  O                     19.1765    9.3887   11.9276 O   1 1 619.0000
      621  O                     19.6201    9.3076   11.4583 O   1 1 620.0000
      622  O                     19.6028    9.8131   11.2703 O   1 1 621.0000
      623  O                     19.7087    9.9466   11.7987 O   1 1 622.0000
      624  O                     20.3683    9.8952   11.8622 O   1 1 623.0000
      625  O                     20.4717   10.2956   11.4758 O   1 1 624.0000
      626  O                     20.4625    9.8577   11.0782 O   1 1 625.0000
      627  O                     20.9659    9.6406   10.8632 O   1 1 626.0000
      628  O                     21.3978   10.4663   11.0291 O   1 1 627.0000
      629  O                     21.1109   10.5685   11.2602 O   1 1 628.0000
      630  O                     20.5941   10.8425   10.8435 O   1 1 629.0000
      631  O                     20.9794   10.9637   10.1859 O   1 1 630.0000
      632  O                     20.9841   11.1494   10.7727 O   1 1 631.0000
      633  O                     20.6529   11.6524   10.7497 O   1 1 632.0000
      634  O                     20.0378   11.6708   10.4414 O   1 1 633.0000
      635  O                     19.9071   11.1291   10.3931 O   1 1 634.0000
      636  O                     19.9234   10.9120   10.8648 O   1 1 635.0000
      637  O                     19.5985   11.1342   11.5012 O   1 1 636.0000
      638  O                     19.8064   10.4718   11.2745 O   1 1 637.0000
      639  O                     19.4430   10.4471   10.9723 O   1 1 638.0000
      640  O                     19.0365   10.2467   10.5826 O   1 1 639.0000
      641  O                     18.5023   10.8925   10.7368 O   1 1 640.0000
      642  O                     18.2245   11.2127   10.7982 O   1 1 641.0000
      643  O                     18.0339   11.6610   11.4786 O   1 1 642.0000
      644  O                     17.9475   11.8478   12.0069 O   1 1 643.0000
      645  O                     17.5947   11.6298   12.2761 O   1 1 644.0000
      646  O                     17.3788   11.0419   12.6167 O   1 1 645.0000
      647  O                     17.9702   10.9635   13.0912 O   1 1 646.0000
      648  O                     18.2738   11.1264   12.5493 O   1 1 647.0000
      649  O                     18.5955   10.7686   12.5411 O   1 1 648.0000
      650  O                     18.9985   10.7745   12.1912 O   1 1 649.0000
      651  O                     19.0062   10.7132   12.8904 O   1 1 650.0000
      652  O                     18.4084   10.5578   13.1382 O   1 1 651.0000
      653  O                     18.4302   10.8965   13.4514 O   1 1 652.0000
      654  O                     18.8512   11.3778   13.3479 O   1 1 653.0000
      655  O                     18.2980   11.7975   13.5183 O   1 1 654.0000
      656  O                     18.6718   11.9273   13.0139 O   1 1 655.0000
      657  O                     18.4681   12.3451   13.6093 O   1 1 656.0000
      658  O                     18.6322   12.5886   13.2779 O   1 1 657.0000
      659  O                     18.7817   12.5014   12.6427 O   1 1 658.0000
      660  O                     19.2065   12.7814   12.7808 O   1 1 659.0000
      661  O                     19.6929   13.0343   12.3629 O   1 1 660.0000
      662  O                     19.5693   13.2579   11.6481 O   1 1 661.0000
      663  O                     18.8420   12.9768   11.8471 O   1 1 662.0000
      664  O                     18.2736   12.7054   12.0851 O   1 1 663.0000
      665  O                     18.0204   12.3488   12.4160 O   1 1 664.0000
      666  O                     17.4020   12.2221   12.5823 O   1 1 665.0000
      667  O                     17.3667   12.9002   12.3276 O   1 1 666.0000
      668  O                     17.6938   13.0069   11.6697 O   1 1 667.0000
      669  O                     17.5865   12.4149   11.3179 O   1 1 668.0000
      670  O                     17.4547   12.0819   11.0767 O   1 1 669.0000
      671  O                     16.9524   12.3842   10.7818 O   1 1 670.0000
      672  O                     16.8839   12.4352   11.2887 O   1 1 671.0000
      673  O                     17.0053   11.8992   11.0642 O   1 1 672.0000
      674  O                     16.3122   11.8509   10.9490 O   1 1 673.0000
      675  O                     16.1854   12.1433   10.3901 O   1 1 674.0000
      676  O                     15.6320   11.8508   10.6001 O   1 1 675.0000
      677  O                     15.6059   12.0943   10.0551 O   1 1 676.0000
      678  O                     15.4860   11.4548    9.7846 O    1 1 677.0000
      679  O                     15.1334   11.5937    9.4547 O    1 1 678.0000
      680  O                     14.5841   11.4896    9.8256 O    1 1 679.0000
      681  O                     14.7944   10.7349    9.9472 O    1 1 680.0000
      682  O                     15.0512   10.6537   10.4443 O   1 1 681.0000
      683  O                     15.3327   11.2166   10.2794 O   1 1 682.0000
      684  O                     16.2413   11.0056   10.0267 O   1 1 683.0000
      685  O                     15.8682   10.7879    9.8299 O    1 1 684.0000
      686  O                     15.5377   10.5046    9.9889 O    1 1 685.0000
      687  O                     16.1882   10.2874    9.8225 O    1 1 686.0000
      688  O                     16.7647    9.9503   10.2597 O   1 1 687.0000
      689  O                     17.1946    9.3075   10.7099 O   1 1 688.0000
      690  O                     17.6165    8.7597   10.8931 O   1 1 689.0000
      691  O                     18.2173    8.1741   10.7980 O   1 1 690.0000
      692  O                     17.9650    7.7216   11.2098 O   1 1 691.0000
      693  O                     17.9981    7.0288   11.1501 O   1 1 692.0000
      694  O                     18.0348    6.2706   10.6390 O   1 1 693.0000
      695  O                     17.4035    6.2412   11.2110 O   1 1 694.0000
      696  O                     17.7051    5.8165   11.6831 O   1 1 695.0000
      697  O                     17.7505    5.1919   12.1417 O   1 1 696.0000
      698  O                     17.5466    5.1691   12.8153 O   1 1 697.0000
      699  O                     17.5103    4.9165   13.3966 O   1 1 698.0000
      700  O                     17.4562    4.1271   13.3582 O   1 1 699.0000
      701  O                     16.5164    4.3024   13.4867 O   1 1 700.0000
      702  O                     15.8646    4.2289   13.9249 O   1 1 701.0000
      703  O                     15.2408    4.1763   14.1900 O   1 1 702.0000
      704  O                     15.7522    4.1382   14.6285 O   1 1 703.0000
      705  O                     15.9875    3.8206   14.8746 O   1 1 704.0000
      706  O                     15.7715    3.3281   14.5456 O   1 1 705.0000
      707  O                     16.2892    2.9506   14.5562 O   1 1 706.0000
      708  O                     16.7462    2.6503   14.5140 O   1 1 707.0000
      709  O                     17.4983    3.0504   14.2029 O   1 1 708.0000
      710  O                     17.9373    3.4822   13.7908 O   1 1 709.0000
      711  O                     17.6534    4.2157   13.8547 O   1 1 710.0000
      712  O                     17.8982    3.8700   14.4324 O   1 1 711.0000
      713  O                     17.8102    3.2129   14.9265 O   1 1 712.0000
      714  O                     18.4654    3.1129   14.8410 O   1 1 713.0000
      715  O                     19.0887    3.2517   14.4650 O   1 1 714.0000
      716  O                     19.0674    3.8307   14.4523 O   1 1 715.0000
      717  O                     19.4671    4.1402   14.0372 O   1 1 716.0000
      718  O                     19.2207    4.2189   13.8327 O   1 1 717.0000
      719  O                     18.6817    4.7086   13.7095 O   1 1 718.0000
      720  O                     18.3652    5.1470   13.2945 O   1 1 719.0000
      721  O                     17.9127    5.4232   12.8234 O   1 1 720.0000
      722  O                     17.8762    5.9355   12.5034 O   1 1 721.0000
      723  O                     17.6927    6.6359   12.2763 O   1 1 722.0000
      724  O                     17.9611    6.9331   11.8751 O   1 1 723.0000
      725  O                     18.5503    6.5575   11.8503 O   1 1 724.0000
      726  O                     17.8869    6.3558   11.6975 O   1 1 725.0000
      727  O                     17.2634    6.5046   11.6877 O   1 1 726.0000
      728  O                     17.0190    6.9718   12.1072 O   1 1 727.0000
      729  O                     17.0072    7.6843   11.8967 O   1 1 728.0000
      730  O                     16.9345    7.2931   12.2208 O   1 1 729.0000
      731  O                     17.4505    7.1369   11.9695 O   1 1 730.0000
      732  O                     17.5631    7.4286   12.5819 O   1 1 731.0000
      733  O                     17.9878    7.4457   12.3698 O   1 1 732.0000
      734  O                     17.5891    7.5871   11.9503 O   1 1 733.0000
      735  O                     17.8348    8.1833   12.1645 O   1 1 734.0000
      736  O                     18.1520    8.6341   11.8898 O   1 1 735.0000
      737  O                     17.7490    8.7777   11.5182 O   1 1 736.0000
      738  O                     17.0115    8.4196   11.7769 O   1 1 737.0000
      739  O                     17.1690    8.1774   12.0331 O   1 1 738.0000
      740  O                     17.2678    8.0959   11.4383 O   1 1 739.0000
      741  O                     17.2796    8.4312   10.9275 O   1 1 740.0000
      742  O                     16.8752    8.8040   10.7424 O   1 1 741.0000
      743  O                     16.5602    8.6937   11.0534 O   1 1 742.0000
      744  O                     16.4683    8.2899   11.1254 O   1 1 743.0000
      745  O                     17.0553    8.1199   10.5529 O   1 1 744.0000
      746  O                     16.9178    7.7132   10.2281 O   1 1 745.0000
      747  O                     16.8920    7.4156   10.8495 O   1 1 746.0000
      748  O                     17.1792    7.6194   11.5261 O   1 1 747.0000
      749  O                     17.6327    7.3032   10.8407 O   1 1 748.0000
      750  O                     17.7431    6.6998   11.0025 O   1 1 749.0000
      751  O                     18.3767    6.6827   10.6656 O   1 1 750.0000
      752  O                     18.2444    7.1035   10.0976 O   1 1 751.0000
      753  O                     18.1689    7.5100   10.2432 O   1 1 752.0000
      754  O                     17.8311    7.7337   10.3435 O   1 1 753.0000
      755  O                     18.6411    7.6135   10.6219 O   1 1 754.0000
      756  O                     18.9400    7.3166   11.1673 O   1 1 755.0000
      757  O                     19.3866    6.7998   11.5344 O   1 1 756.0000
      758  O                     19.2647    6.3315   11.2538 O   1 1 757.0000
      759  O                     18.9889    5.7871   11.5046 O   1 1 758.0000
      760  O                     19.3716    5.9694   11.9855 O   1 1 759.0000
      761  O                     19.1420    6.3775   12.4528 O   1 1 760.0000
      762  O                     18.8200    6.0836   12.5878 O   1 1 761.0000
      763  O                     19.1707    5.9504   13.2941 O   1 1 762.0000
      764  O                     18.8229    5.4313   13.7248 O   1 1 763.0000
      765  O                     19.0338    5.4332   14.4774 O   1 1 764.0000
      766  O                     19.5404    5.2051   13.9548 O   1 1 765.0000
      767  O                     19.5062    4.8076   13.6385 O   1 1 766.0000
      768  O                     19.5796    5.3262   13.0024 O   1 1 767.0000
      769  O                     19.8235    5.8469   13.0478 O   1 1 768.0000
      770  O                     20.2976    5.6819   12.7530 O   1 1 769.0000
      771  O                     20.1553    6.1541   12.8219 O   1 1 770.0000
      772  O                     19.6297    6.3050   12.8406 O   1 1 771.0000
      773  O                     20.0497    6.3947   13.3982 O   1 1 772.0000
      774  O                     20.1463    5.5159   13.7157 O   1 1 773.0000
      775  O                     19.5503    5.7112   13.8655 O   1 1 774.0000
      776  O                     19.3663    6.1967   14.0182 O   1 1 775.0000
      777  O                     19.0173    6.2127   14.4274 O   1 1 776.0000
      778  O                     18.3298    6.0850   14.2734 O   1 1 777.0000
      779  O                     18.3759    6.4611   14.9510 O   1 1 778.0000
      780  O                     18.5998    5.9438   15.1880 O   1 1 779.0000
      781  O                     18.3178    5.7882   15.5780 O   1 1 780.0000
      782  O                     17.9186    5.3657   15.8793 O   1 1 781.0000
      783  O                     18.1698    5.7586   16.1112 O   1 1 782.0000
      784  O                     18.4177    6.2334   15.8603 O   1 1 783.0000
      785  O                     18.4191    7.1137   15.9568 O   1 1 784.0000
      786  O                     18.4991    7.8632   15.6127 O   1 1 785.0000
      787  O                     18.2004    8.3060   15.9264 O   1 1 786.0000
      788  O                     18.0809    8.8615   15.8662 O   1 1 787.0000
      789  O                     18.2839    9.0750   16.5934 O   1 1 788.0000
      790  O                     18.8612    8.7250   16.7942 O   1 1 789.0000
      791  O                     18.1691    8.5845   16.3596 O   1 1 790.0000
      792  O                     18.4996    8.8812   15.9614 O   1 1 791.0000
      793  O                     18.5195    9.4292   15.4289 O   1 1 792.0000
      794  O                     18.5356    9.5361   14.9932 O   1 1 793.0000
      795  O                     18.9320    9.7007   14.5176 O   1 1 794.0000
      796  O                     18.9652   10.1064   13.8286 O   1 1 795.0000
      797  O                     18.8607    9.8014   13.2417 O   1 1 796.0000
      798  O                     18.8965    9.4648   13.5934 O   1 1 797.0000
      799  O                     18.7449    9.1233   13.3658 O   1 1 798.0000
      800  O                     19.5085    9.3403   13.4746 O   1 1 799.0000
      801  O                     19.7228    9.6779   13.9597 O   1 1 800.0000
      802  O                     19.7414    9.6651   14.3693 O   1 1 801.0000
      803  O                     19.4506    9.9740   14.3571 O   1 1 802.0000
      804  O                     18.8806   10.4336   14.8618 O   1 1 803.0000
      805  O                     18.4714   10.7106   15.1414 O   1 1 804.0000
      806  O                     18.5199   10.2471   15.5380 O   1 1 805.0000
      807  O                     18.0101   10.0158   15.1700 O   1 1 806.0000
      808  O                     17.7351    9.8026   14.4554 O   1 1 807.0000
      809  O                     17.2811    9.5537   14.6504 O   1 1 808.0000
      810  O                     16.9830    9.7957   15.4288 O   1 1 809.0000
      811  O                     16.8978    9.1239   15.0770 O   1 1 810.0000
      812  O                     16.7648    8.7943   14.7250 O   1 1 811.0000
      813  O                     16.6359    8.4556   14.9834 O   1 1 812.0000
      814  O                     17.0691    8.4279   14.5762 O   1 1 813.0000
      815  O                     16.9534    8.2441   13.5630 O   1 1 814.0000
      816  O                     16.6394    7.8676   13.4855 O   1 1 815.0000
      817  O                     17.1392    7.8003   12.8956 O   1 1 816.0000
      818  O                     16.6762    8.0843   12.9159 O   1 1 817.0000
      819  O                     16.2948    8.6990   13.0514 O   1 1 818.0000
      820  O                     16.4599    9.3071   13.3550 O   1 1 819.0000
      821  O                     16.5329    9.4547   14.0016 O   1 1 820.0000
      822  O                     16.7892    9.5669   14.3863 O   1 1 821.0000
      823  O                     17.0840    9.1780   14.2021 O   1 1 822.0000
      824  O                     16.9732    8.6082   13.8193 O   1 1 823.0000
      825  O                     17.5266    8.7683   14.2523 O   1 1 824.0000
      826  O                     17.5171    9.1828   13.4341 O   1 1 825.0000
      827  O                     18.0870    9.4134   12.9801 O   1 1 826.0000
      828  O                     18.5112    8.9347   12.7341 O   1 1 827.0000
      829  O                     18.6273    8.6105   12.2379 O   1 1 828.0000
      830  O                     18.5996    9.2754   12.3341 O   1 1 829.0000
      831  O                     17.7735    8.9708   12.4091 O   1 1 830.0000
      832  O                     17.2221    9.1933   12.6589 O   1 1 831.0000
      833  O                     17.0986    8.5269   12.7064 O   1 1 832.0000
      834  O                     17.4457    9.0099   12.4095 O   1 1 833.0000
      835  O                     17.0517    9.0511   11.8689 O   1 1 834.0000
      836  O                     17.3370    9.3143   11.5113 O   1 1 835.0000
      837  O                     16.7648    9.2476   11.3540 O   1 1 836.0000
      838  O                     16.4323    9.1703   10.6741 O   1 1 837.0000
      839  O                     16.7328    9.0432    9.9166 O    1 1 838.0000
      840  O                     17.3405    9.2024    9.6667 O    1 1 839.0000
      841  O                     17.2216    9.3939    9.9667 O    1 1 840.0000
      842  O                     17.4516    9.8524   10.2593 O   1 1 841.0000
      843  O                     17.9552    9.4780   10.2050 O   1 1 842.0000
      844  O                     18.4203    9.3796   10.5264 O   1 1 843.0000
      845  O                     18.1811    8.5786   10.4285 O   1 1 844.0000
      846  O                     18.5178    8.5525   10.4509 O   1 1 845.0000
      847  O                     18.6637    8.3363   11.3353 O   1 1 846.0000
      848  O                     19.0142    8.4178   11.7771 O   1 1 847.0000
      849  O                     19.4320    8.5669   12.4122 O   1 1 848.0000
      850  O                     19.2569    8.1171   12.0155 O   1 1 849.0000
      851  O                     19.9207    7.9480   12.0925 O   1 1 850.0000
      852  O                     20.2285    7.5545   11.7983 O   1 1 851.0000
      853  O                     20.6194    7.1247   11.9338 O   1 1 852.0000
      854  O                     21.1982    6.8262   11.7771 O   1 1 853.0000
      855  O                     20.8429    6.5711   11.8038 O   1 1 854.0000
      856  O                     20.3590    6.4106   12.2243 O   1 1 855.0000
      857  O                     19.8959    6.6041   12.1566 O   1 1 856.0000
      858  O                     20.0377    7.0110   12.7588 O   1 1 857.0000
      859  O                     20.2387    7.6999   12.7085 O   1 1 858.0000
      860  O                     19.6310    7.8475   12.7072 O   1 1 859.0000
      861  O                     19.2531    7.3492   12.4899 O   1 1 860.0000
      862  O                     18.5792    7.1027   12.8700 O   1 1 861.0000
      863  O                     18.7124    7.0423   13.3463 O   1 1 862.0000
      864  O                     18.0912    7.1602   13.2116 O   1 1 863.0000
      865  O                     18.3645    7.7717   13.4565 O   1 1 864.0000
      866  O                     18.7323    8.0264   13.8104 O   1 1 865.0000
      867  O                     19.0321    8.3173   13.7859 O   1 1 866.0000
      868  O                     18.9601    7.7626   13.5695 O   1 1 867.0000
      869  O                     19.6185    7.6229   13.2871 O   1 1 868.0000
      870  O                     19.6459    7.7294   13.8608 O   1 1 869.0000
      871  O                     19.3871    7.3815   13.9283 O   1 1 870.0000
      872  O                     19.1000    7.3910   13.3595 O   1 1 871.0000
      873  O                     18.9008    7.9436   12.9108 O   1 1 872.0000
      874  O                     19.1017    8.4971   13.4626 O   1 1 873.0000
      875  O                     18.8333    8.5329   13.0623 O   1 1 874.0000
      876  O                     18.2790    8.1611   13.4088 O   1 1 875.0000
      877  O                     17.7027    7.9404   13.2861 O   1 1 876.0000
      878  O                     17.7257    8.2004   13.0056 O   1 1 877.0000
      879  O                     18.3942    8.0408   12.7643 O   1 1 878.0000
      880  O                     18.5732    7.7902   12.1868 O   1 1 879.0000
      881  O                     18.5703    7.4091   11.4774 O   1 1 880.0000
      882  O                     18.6376    6.9303   11.8821 O   1 1 881.0000
      883  O                     18.5663    6.7500   12.7119 O   1 1 882.0000
      884  O                     17.7889    6.4046   12.9526 O   1 1 883.0000
      885  O                     17.5523    5.8015   13.4373 O   1 1 884.0000
      886  O                     17.5862    6.0699   14.1310 O   1 1 885.0000
      887  O                     17.6201    6.2721   14.7641 O   1 1 886.0000
      888  O                     18.1948    5.6502   14.8431 O   1 1 887.0000
      889  O                     17.9609    5.2655   14.2961 O   1 1 888.0000
      890  O                     17.6560    4.9912   13.9307 O   1 1 889.0000
      891  O                     17.6299    5.5212   14.2410 O   1 1 890.0000
      892  O                     17.1717    5.7730   14.1623 O   1 1 891.0000
      893  O                     16.7999    6.2116   13.8733 O   1 1 892.0000
      894  O                     16.9819    6.6956   13.5533 O   1 1 893.0000
      895  O                     17.1146    7.2196   13.4756 O   1 1 894.0000
      896  O                     17.3136    6.5991   13.1591 O   1 1 895.0000
      897  O                     16.7390    6.2762   13.3715 O   1 1 896.0000
      898  O                     16.1124    6.3605   13.7107 O   1 1 897.0000
      899  O                     15.2872    6.6879   13.7000 O   1 1 898.0000
      900  O                     15.7729    6.4405   13.1358 O   1 1 899.0000
      901  O                     16.2306    6.4484   12.8645 O   1 1 900.0000
      902  O                     15.6113    7.0832   13.0254 O   1 1 901.0000
      903  O                     16.5917    7.3396   13.4156 O   1 1 902.0000
      904  O                     16.4458    7.2498   14.1705 O   1 1 903.0000
      905  O                     16.8862    6.8126   14.1782 O   1 1 904.0000
      906  O                     17.7147    6.6107   13.9699 O   1 1 905.0000
      907  O                     18.0471    6.7097   14.4916 O   1 1 906.0000
      908  O                     18.0600    6.8119   15.3134 O   1 1 907.0000
      909  O                     17.9403    7.0646   14.8704 O   1 1 908.0000
      910  O                     17.4842    7.3100   14.5062 O   1 1 909.0000
      911  O                     18.0252    7.8093   14.2672 O   1 1 910.0000
      912  O                     17.5718    7.6974   13.9345 O   1 1 911.0000
      913  O                     18.0430    8.0866   14.1621 O   1 1 912.0000
      914  O                     18.3883    7.3649   14.2182 O   1 1 913.0000
      915  O                     18.4132    6.6360   13.8081 O   1 1 914.0000
      916  O                     18.2658    6.2330   13.5443 O   1 1 915.0000
      917  O                     18.6279    6.3300   13.2982 O   1 1 916.0000
      918  O                     18.2821    5.8950   12.8143 O   1 1 917.0000
      919  O                     18.5413    6.0314   12.1931 O   1 1 918.0000
      920  O                     18.1877    5.4851   11.7773 O   1 1 919.0000
      921  O                     18.4876    5.6718   11.2163 O   1 1 920.0000
      922  O                     18.2932    5.9610   11.0361 O   1 1 921.0000
      923  O                     18.0476    5.3833   10.8105 O   1 1 922.0000
      924  O                     17.7341    5.3148   11.2225 O   1 1 923.0000
      925  O                     18.1760    4.7828   11.6207 O   1 1 924.0000
      926  O                     18.3745    4.9974   12.4113 O   1 1 925.0000
      927  O                     18.0516    4.1624   12.3105 O   1 1 926.0000
      928  O                     17.8488    4.3005   12.0080 O   1 1 927.0000
      929  O                     17.4614    4.4937   11.5519 O   1 1 928.0000
      930  O                     17.2228    5.0607   11.5597 O   1 1 929.0000
      931  O                     17.5381    4.3855   12.3046 O   1 1 930.0000
      932  O                     16.9348    5.1166   12.0691 O   1 1 931.0000
      933  O                     16.2849    5.1423   11.5533 O   1 1 932.0000
      934  O                     15.2506    4.8568   11.5614 O   1 1 933.0000
      935  O                     15.8928    4.9130   11.3669 O   1 1 934.0000
      936  O                     16.0635    4.7265   10.5970 O   1 1 935.0000
      937  O                     16.3537    5.0415   10.5973 O   1 1 936.0000
      938  O                     16.8750    5.4458   10.3531 O   1 1 937.0000
      939  O                     16.5326    5.0458   10.0425 O   1 1 938.0000
      940  O                     15.7684    5.3701    9.6507 O    1 1 939.0000
      941  O                     15.5606    4.8077   10.1243 O   1 1 940.0000
      942  O                     15.4773    5.2318   10.3392 O   1 1 941.0000
      943  O                     15.2816    5.6369   10.1807 O   1 1 942.0000
      944  O                     14.9208    5.8503   10.9065 O   1 1 943.0000
      945  O                     15.3553    5.9527   11.4635 O   1 1 944.0000
      946  O                     15.7626    5.6335   11.5038 O   1 1 945.0000
      947  O                     15.4171    5.6554   11.1223 O   1 1 946.0000
      948  O                     15.4116    5.1688   10.9504 O   1 1 947.0000
      949  O                     14.9239    5.1741   11.1068 O   1 1 948.0000
      950  O                     14.4243    6.0610   11.5093 O   1 1 949.0000
      951  O                     14.0484    6.5475   11.2349 O   1 1 950.0000
      952  O                     13.9054    5.8128   11.0712 O   1 1 951.0000
      953  O                     13.3408    6.1942   11.4238 O   1 1 952.0000
      954  O                     13.7551    6.5511   11.8019 O   1 1 953.0000
      955  O                     14.0152    7.1252   11.5020 O   1 1 954.0000
      956  O                     14.1127    7.3515   12.1899 O   1 1 955.0000
      957  O                     13.3049    7.4434   12.7457 O   1 1 956.0000
      958  O                     13.3869    6.9094   12.6710 O   1 1 957.0000
      959  O                     13.6643    6.5405   12.1044 O   1 1 958.0000
      960  O                     14.2927    6.5962   11.9312 O   1 1 959.0000
      961  O                     14.7922    6.5310   11.4403 O   1 1 960.0000
      962  O                     15.0974    5.6890   11.7993 O   1 1 961.0000
      963  O                     15.3234    5.2130   12.1076 O   1 1 962.0000
      964  O                     15.6679    4.6712   12.1710 O   1 1 963.0000
      965  O                     15.1217    4.3833   11.7418 O   1 1 964.0000
      966  O                     15.5265    4.3133   11.1474 O   1 1 965.0000
      967  O                     15.7203    3.8032   11.6636 O   1 1 966.0000
      968  O                     16.2324    3.8109   12.2463 O   1 1 967.0000
      969  O                     16.0536    3.9524   11.6228 O   1 1 968.0000
      970  O                     16.4137    4.1068   11.2089 O   1 1 969.0000
      971  O                     15.7421    3.8903   11.0807 O   1 1 970.0000
      972  O                     15.3284    3.3855   11.8057 O   1 1 971.0000
      973  O                     15.4966    3.8261   12.3439 O   1 1 972.0000
      974  O                     15.7921    4.1893   12.6518 O   1 1 973.0000
      975  O                     15.8784    3.6655   12.7573 O   1 1 974.0000
      976  O                     16.2508    2.9703   12.9270 O   1 1 975.0000
      977  O                     16.5413    3.0352   12.5870 O   1 1 976.0000
      978  O                     16.5125    3.5325   12.9768 O   1 1 977.0000
      979  O                     16.7521    3.9663   12.7219 O   1 1 978.0000
      980  O                     16.9786    4.1577   13.3826 O   1 1 979.0000
      981  O                     16.4383    4.5300   12.9566 O   1 1 980.0000
      982  O                     16.2751    4.9851   12.4387 O   1 1 981.0000
      983  O                     16.2940    4.5913   11.9423 O   1 1 982.0000
      984  O                     16.7760    4.4104   12.0374 O   1 1 983.0000
      985  O                     16.7479    4.6218   11.2299 O   1 1 984.0000
      986  O                     16.3012    4.8116   11.0149 O   1 1 985.0000
      987  O                     16.1661    5.5693   10.6812 O   1 1 986.0000
      988  O                     16.1197    6.0097   10.6430 O   1 1 987.0000
      989  O                     16.9102    5.8270   10.8425 O   1 1 988.0000
      990  O                     16.9434    5.1470   11.2260 O   1 1 989.0000
      991  O                     17.0349    5.7601   11.1852 O   1 1 990.0000
      992  O                     16.7873    6.1969   11.7093 O   1 1 991.0000
      993  O                     16.8408    5.7874   11.9588 O   1 1 992.0000
      994  O                     17.4338    5.8492   12.4287 O   1 1 993.0000
      995  O                     17.1238    5.8650   13.1201 O   1 1 994.0000
      996  O                     16.6183    5.4176   12.8704 O   1 1 995.0000
      997  O                     16.2346    5.8848   12.7213 O   1 1 996.0000
      998  O                     15.6400    6.0669   12.4928 O   1 1 997.0000
      999  O                     15.7622    5.5253   12.5077 O   1 1 998.0000
     1000  O                     15.9231    5.0563   12.3689 O   1 1 999.0000
     1001  O                     15.9435    5.7424   11.9004 O   1 1 1000.0000
     1002  O                     15.8486    6.1584   11.3529 O   1 1 1001.0000
     1003  O                     15.5134    6.0123   10.4359 O   1 1 1002.0000
     1004  O                     15.4728    6.2875    9.9209 O    1 1 1003.0000
     1005  O                     15.7374    6.6170    9.5103 O    1 1 1004.0000
     1006  O                     16.0708    7.0723    9.6308 O    1 1 1005.0000
     1007  O                     15.5234    7.8115    9.2348 O    1 1 1006.0000
     1008  O                     15.4517    7.5300    9.6218 O    1 1 1007.0000
     1009  O                     15.7474    7.4097   10.2159 O   1 1 1008.0000
     1010  O                     16.3722    7.6098   10.1727 O   1 1 1009.0000
     1011  O                     16.1762    7.6152   10.6959 O   1 1 1010.0000
     1012  O                     16.3616    7.8842   10.7988 O   1 1 1011.0000
     1013  O                     15.8888    7.7204   11.3619 O   1 1 1012.0000
     1014  O                     15.9872    7.2279   11.6986 O   1 1 1013.0000
     1015  O                     16.4166    6.7605   11.8925 O   1 1 1014.0000
     1016  O                     16.1975    6.6942   12.6494 O   1 1 1015.0000
     1017  O                     17.0900    6.4188   12.4517 O   1 1 1016.0000
     1018  O                     16.5694    6.8797   12.5738 O   1 1 1017.0000
     1019  O                     16.2669    7.6026   12.7426 O   1 1 1018.0000
     1020  O                     15.6967    8.1156   12.9623 O   1 1 1019.0000
     1021  O                     15.6608    7.9013   12.3194 O   1 1 1020.0000
     1022  O                     16.3049    8.0343   12.0184 O   1 1 1021.0000
     1023  O                     16.4950    7.4030   11.5647 O   1 1 1022.0000
     1024  O                     16.7386    7.1320   11.1983 O   1 1 1023.0000
     1025  O                     17.0925    6.7415   11.0003 O   1 1 1024.0000
     1026  O                     17.3986    7.0135   10.4448 O   1 1 1025.0000
     1027  O                     17.5613    6.6202   10.0653 O   1 1 1026.0000
     1028  O                     16.7196    6.5448    9.7526 O    1 1 1027.0000
     1029  O                     17.0466    7.1605    9.4851 O    1 1 1028.0000
     1030  O                     17.4912    7.5728    9.3189 O    1 1 1029.0000
     1031  O                     16.9056    7.5910    9.2321 O    1 1 1030.0000
     1032  O                     16.6966    6.9648    9.1708 O    1 1 1031.0000
     1033  O                     16.6768    7.1438    9.6266 O    1 1 1032.0000
     1034  O                     16.4417    6.7444   10.0857 O   1 1 1033.0000
     1035  O                     15.8768    6.7564   10.6202 O   1 1 1034.0000
     1036  O                     15.8311    7.3978   11.0574 O   1 1 1035.0000
     1037  O                     15.4510    7.5682   11.7821 O   1 1 1036.0000
     1038  O                     15.6779    8.3472   12.2081 O   1 1 1037.0000
     1039  O                     15.1096    8.0267   12.3274 O   1 1 1038.0000
     1040  O                     14.6062    7.8429   12.2991 O   1 1 1039.0000
     1041  O                     14.6059    7.2724   12.6683 O   1 1 1040.0000
     1042  O                     14.2327    6.6189   12.5389 O   1 1 1041.0000
     1043  O                     14.3243    7.0489   11.7814 O   1 1 1042.0000
     1044  O                     14.7429    6.5323   12.0907 O   1 1 1043.0000
     1045  O                     15.2911    6.6015   12.2755 O   1 1 1044.0000
     1046  O                     15.2125    6.5491   11.5999 O   1 1 1045.0000
     1047  O                     15.7157    6.4104   11.9818 O   1 1 1046.0000
     1048  O                     15.7297    6.6147   11.5877 O   1 1 1047.0000
     1049  O                     15.9222    6.5072   11.0176 O   1 1 1048.0000
     1050  O                     16.4672    6.3005   11.3761 O   1 1 1049.0000
     1051  O                     16.3857    6.3202   10.5735 O   1 1 1050.0000
     1052  O                     16.1648    6.1017    9.7747 O    1 1 1051.0000
     1053  O                     16.4913    5.8747    9.8517 O    1 1 1052.0000
     1054  O                     17.2365    5.7494    9.7906 O    1 1 1053.0000
     1055  O                     17.7123    6.1324    9.3702 O    1 1 1054.0000
     1056  O                     17.5901    6.2081    8.7789 O    1 1 1055.0000
     1057  O                     17.7134    6.6102    8.6304 O    1 1 1056.0000
     1058  O                     17.0442    6.4506    8.9888 O    1 1 1057.0000
     1059  O                     16.6033    6.5528    8.7212 O    1 1 1058.0000
     1060  O                     16.7067    6.2664    8.4515 O    1 1 1059.0000
     1061  O                     16.1240    6.0631    8.4422 O    1 1 1060.0000
     1062  O                     16.2717    6.2317    7.8908 O    1 1 1061.0000
     1063  O                     15.5954    6.1562    8.0068 O    1 1 1062.0000
     1064  O                     15.3113    5.7524    7.7754 O    1 1 1063.0000
     1065  O                     14.6901    6.1119    8.4085 O    1 1 1064.0000
     1066  O                     14.6722    5.5283    7.9140 O    1 1 1065.0000
     1067  O                     14.3562    5.3277    8.2720 O    1 1 1066.0000
     1068  O                     14.0368    5.7767    8.4542 O    1 1 1067.0000
     1069  O                     13.4263    5.7714    8.6948 O    1 1 1068.0000
     1070  O                     12.8869    5.9132    8.8642 O    1 1 1069.0000
     1071  O                     12.8569    5.4662    9.2962 O    1 1 1070.0000
     1072  O                     13.1011    5.1024    9.8648 O    1 1 1071.0000
     1073  O                     12.8341    5.4523   10.5174 O   1 1 1072.0000
     1074  O                     13.2562    5.5073   11.0205 O   1 1 1073.0000
     1075  O                     13.6783    5.3253   11.6567 O   1 1 1074.0000
     1076  O                     13.5467    5.9383   12.1367 O   1 1 1075.0000
     1077  O                     13.0205    5.5869   12.0767 O   1 1 1076.0000
     1078  O                     12.6631    5.7046   11.8443 O   1 1 1077.0000
     1079  O                     12.7525    6.0949   11.5061 O   1 1 1078.0000
     1080  O                     12.6700    6.4581   11.1870 O   1 1 1079.0000
     1081  O                     12.6135    7.0268   11.3033 O   1 1 1080.0000
     1082  O                     12.0129    6.5052   11.2619 O   1 1 1081.0000
     1083  O                     11.9049    7.0226   10.7950 O   1 1 1082.0000
     1084  O                     11.2823    6.7221   10.5540 O   1 1 1083.0000
     1085  O                     11.5731    6.7964    9.9262 O    1 1 1084.0000
     1086  O                     12.1382    6.3982   10.2817 O   1 1 1085.0000
     1087  O                     12.3500    6.2450    9.4647 O    1 1 1086.0000
     1088  O                     12.9455    5.8901    9.8041 O    1 1 1087.0000
     1089  O                     12.8424    6.4609    9.5164 O    1 1 1088.0000
     1090  O                     13.1676    6.8275    9.9351 O    1 1 1089.0000
     1091  O                     13.5625    6.2921    9.5747 O    1 1 1090.0000
     1092  O                     13.7404    5.7695    9.3640 O    1 1 1091.0000
     1093  O                     14.0947    5.2020    9.0016 O    1 1 1092.0000
     1094  O                     13.7350    4.6066    8.7978 O    1 1 1093.0000
     1095  O                     13.7663    4.2284    8.9323 O    1 1 1094.0000
     1096  O                     14.2430    4.2670    9.2848 O    1 1 1095.0000
     1097  O                     13.7172    4.5720    9.7004 O    1 1 1096.0000
     1098  O                     13.5340    4.1935   10.0585 O   1 1 1097.0000
     1099  O                     13.2530    4.7558   10.4847 O   1 1 1098.0000
     1100  O                     13.0998    4.8648   10.9861 O   1 1 1099.0000
     1101  O                     13.8411    4.9412   11.2315 O   1 1 1100.0000
     1102  O                     13.7059    5.0695   10.6152 O   1 1 1101.0000
     1103  O                     13.6984    5.6584   10.4371 O   1 1 1102.0000
     1104  O                     13.1989    6.0069   10.4698 O   1 1 1103.0000
     1105  O                     13.5932    6.3271   11.0222 O   1 1 1104.0000
     1106  O                     13.1791    6.8311   11.3684 O   1 1 1105.0000
     1107  O                     13.1852    7.3110   11.7149 O   1 1 1106.0000
     1108  O                     13.2697    7.2704   11.0654 O   1 1 1107.0000
     1109  O                     13.4270    7.0264   10.6590 O   1 1 1108.0000
     1110  O                     14.0646    7.0247   10.4978 O   1 1 1109.0000
     1111  O                     13.7356    6.5878    9.9611 O    1 1 1110.0000
     1112  O                     13.7405    6.0572   10.1478 O   1 1 1111.0000
     1113  O                     14.1370    6.6325   10.6034 O   1 1 1112.0000
     1114  O                     14.9372    7.0010   11.0751 O   1 1 1113.0000
     1115  O                     14.5547    6.4421   10.8098 O   1 1 1114.0000
     1116  O                     14.2505    5.9896   10.3924 O   1 1 1115.0000
     1117  O                     14.3581    5.3006   10.3169 O   1 1 1116.0000
     1118  O                     14.8341    5.0044   10.1518 O   1 1 1117.0000
     1119  O                     14.3284    4.5787   10.2680 O   1 1 1118.0000
     1120  O                     13.9352    4.1790   10.3755 O   1 1 1119.0000
     1121  O                     14.0775    3.7835   10.6904 O   1 1 1120.0000
     1122  O                     14.1978    4.1906   11.1832 O   1 1 1121.0000
     1123  O                     14.3332    4.7600   11.1807 O   1 1 1122.0000
     1124  O                     14.2485    5.3754   11.4851 O   1 1 1123.0000
     1125  O                     13.7537    4.7504   11.9127 O   1 1 1124.0000
     1126  O                     13.4926    4.3961   11.8469 O   1 1 1125.0000
     1127  O                     13.9225    3.7764   11.8663 O   1 1 1126.0000
     1128  O                     14.4262    4.1760   11.6111 O   1 1 1127.0000
     1129  O                     14.2935    3.4768   11.4956 O   1 1 1128.0000
     1130  O                     14.4695    3.4167   10.8776 O   1 1 1129.0000
     1131  O                     14.8919    3.6583   10.3762 O   1 1 1130.0000
     1132  O                     14.9253    4.2470   10.3122 O   1 1 1131.0000
     1133  O                     14.6478    4.4671    9.6264 O    1 1 1132.0000
     1134  O                     14.6075    5.0838    9.3903 O    1 1 1133.0000
     1135  O                     14.6122    5.6001    9.7171 O    1 1 1134.0000
     1136  O                     14.1533    5.9760    9.2803 O    1 1 1135.0000
     1137  O                     14.6616    6.3870    9.6414 O    1 1 1136.0000
     1138  O                     15.2270    6.9614   10.1382 O   1 1 1137.0000
     1139  O                     15.2957    6.3849   10.5173 O   1 1 1138.0000
     1140  O                     14.6863    6.6547   10.2507 O   1 1 1139.0000
     1141  O                     14.1864    6.9515   10.0435 O   1 1 1140.0000
     1142  O                     14.3656    7.4678    9.8097 O    1 1 1141.0000
     1143  O                     13.6839    7.7761   10.2542 O   1 1 1142.0000
     1144  O                     12.8354    7.6173   10.5630 O   1 1 1143.0000
     1145  O                     12.5583    7.5321   10.8881 O   1 1 1144.0000
     1146  O                     12.0722    8.0579   10.9226 O   1 1 1145.0000
     1147  O                     11.7647    7.5517   10.6412 O   1 1 1146.0000
     1148  O                     11.8944    7.6147   11.2709 O   1 1 1147.0000
     1149  O                     11.7377    7.9978   11.8472 O   1 1 1148.0000
     1150  O                     12.1021    8.1901   12.4376 O   1 1 1149.0000
     1151  O                     12.1756    8.1717   11.9408 O   1 1 1150.0000
     1152  O                     12.2527    8.5043   12.5916 O   1 1 1151.0000
     1153  O                     12.7665    8.8923   12.3890 O   1 1 1152.0000
     1154  O                     12.7898    8.2734   12.8716 O   1 1 1153.0000
     1155  O                     12.5521    8.1332   13.5529 O   1 1 1154.0000
     1156  O                     12.6324    8.0429   14.1099 O   1 1 1155.0000
     1157  O                     12.7758    7.9064   14.8280 O   1 1 1156.0000
     1158  O                     13.3802    7.4400   14.8465 O   1 1 1157.0000
     1159  O                     14.0338    7.5129   14.7883 O   1 1 1158.0000
     1160  O                     14.3972    6.9835   14.3507 O   1 1 1159.0000
     1161  O                     14.1899    6.1152   14.1915 O   1 1 1160.0000
     1162  O                     13.9110    5.6369   13.6955 O   1 1 1161.0000
     1163  O                     14.1355    5.3725   13.3161 O   1 1 1162.0000
     1164  O                     14.3327    4.8345   13.5388 O   1 1 1163.0000
     1165  O                     14.1358    5.0377   13.0101 O   1 1 1164.0000
     1166  O                     13.5402    4.6409   12.9676 O   1 1 1165.0000
     1167  O                     13.5997    4.1557   12.4268 O   1 1 1166.0000
     1168  O                     13.3530    4.7275   12.7099 O   1 1 1167.0000
     1169  O                     13.1298    5.2877   12.8008 O   1 1 1168.0000
     1170  O                     13.1358    6.3894   12.5140 O   1 1 1169.0000
     1171  O                     13.5001    7.0910   12.4839 O   1 1 1170.0000
     1172  O                     13.0320    7.9051   11.6642 O   1 1 1171.0000
     1173  O                     12.7519    8.0226   11.8981 O   1 1 1172.0000
     1174  O                     12.8419    7.6881   12.4686 O   1 1 1173.0000
     1175  O                     12.4185    7.3861   13.3842 O   1 1 1174.0000
     1176  O                     12.5005    7.1650   14.1263 O   1 1 1175.0000
     1177  O                     12.5008    6.7422   14.7093 O   1 1 1176.0000
     1178  O                     12.0710    6.7414   15.4479 O   1 1 1177.0000
     1179  O                     12.4800    7.2664   15.7575 O   1 1 1178.0000
     1180  O                     13.0992    7.4169   16.3380 O   1 1 1179.0000
     1181  O                     13.7702    7.4177   16.7556 O   1 1 1180.0000
     1182  O                     14.1229    7.2749   17.0432 O   1 1 1181.0000
     1183  O                     14.5477    7.1596   17.2562 O   1 1 1182.0000
     1184  O                     15.1277    6.8485   17.3058 O   1 1 1183.0000
     1185  O                     15.7468    6.6254   16.8848 O   1 1 1184.0000
     1186  O                     15.6717    6.7587   16.2300 O   1 1 1185.0000
     1187  O                     15.8740    6.4988   16.0116 O   1 1 1186.0000
     1188  O                     16.0522    6.4860   15.2911 O   1 1 1187.0000
     1189  O                     16.1426    6.3252   14.6130 O   1 1 1188.0000
     1190  O                     16.5467    6.4566   14.1934 O   1 1 1189.0000
     1191  O                     16.1529    6.8930   13.7202 O   1 1 1190.0000
     1192  O                     15.7706    7.0577   14.0615 O   1 1 1191.0000
     1193  O                     15.4956    7.9044   14.1904 O   1 1 1192.0000
     1194  O                     15.2086    7.2071   13.9447 O   1 1 1193.0000
     1195  O                     14.8965    7.3994   14.2812 O   1 1 1194.0000
     1196  O                     14.7038    7.7603   13.9529 O   1 1 1195.0000
     1197  O                     14.3936    7.3263   13.7006 O   1 1 1196.0000
     1198  O                     13.8370    7.5008   13.8031 O   1 1 1197.0000
     1199  O                     13.2978    7.5789   13.1924 O   1 1 1198.0000
     1200  O                     13.1234    7.5650   13.5568 O   1 1 1199.0000
     1201  O                     12.9661    7.0404   13.5148 O   1 1 1200.0000
     1202  O                     13.4997    6.5131   13.7788 O   1 1 1201.0000
     1203  O                     13.0794    6.4264   13.1633 O   1 1 1202.0000
     1204  O                     13.7212    6.8066   13.5934 O   1 1 1203.0000
     1205  O                     13.8306    6.2707   13.5240 O   1 1 1204.0000
     1206  O                     13.1035    5.9792   13.7768 O   1 1 1205.0000
     1207  O                     13.3117    6.6479   14.1761 O   1 1 1206.0000
     1208  O                     12.9868    7.2836   14.3097 O   1 1 1207.0000
     1209  O                     13.0890    7.8172   14.1476 O   1 1 1208.0000
     1210  O                     13.2942    8.1009   13.7886 O   1 1 1209.0000
     1211  O                     13.7498    8.7991   14.1046 O   1 1 1210.0000
     1212  O                     13.4368    8.5386   14.5996 O   1 1 1211.0000
     1213  O                     13.7271    8.0015   14.1972 O   1 1 1212.0000
     1214  O                     14.1400    7.9844   14.2160 O   1 1 1213.0000
     1215  O                     14.4729    8.0680   13.6834 O   1 1 1214.0000
     1216  O                     13.9953    8.0178   13.4898 O   1 1 1215.0000
     1217  O                     14.5174    8.2464   13.0651 O   1 1 1216.0000
     1218  O                     14.9212    8.8239   12.9382 O   1 1 1217.0000
     1219  O                     15.0427    7.8262   12.9935 O   1 1 1218.0000
     1220  O                     14.7892    7.2435   13.1099 O   1 1 1219.0000
     1221  O                     14.1998    6.6459   12.8704 O   1 1 1220.0000
     1222  O                     14.0974    7.1492   13.2473 O   1 1 1221.0000
     1223  O                     14.2915    6.9594   14.0024 O   1 1 1222.0000
     1224  O                     14.5154    6.6416   14.6701 O   1 1 1223.0000
     1225  O                     14.3453    6.9735   15.2633 O   1 1 1224.0000
     1226  O                     14.4032    6.4538   15.0626 O   1 1 1225.0000
     1227  O                     15.1220    6.1793   15.2262 O   1 1 1226.0000
     1228  O                     15.2890    6.0180   14.6054 O   1 1 1227.0000
     1229  O                     15.0351    6.6955   14.4244 O   1 1 1228.0000
     1230  O                     15.0575    6.3457   14.1232 O   1 1 1229.0000
     1231  O                     14.9300    5.7946   13.7390 O   1 1 1230.0000
     1232  O                     14.4613    6.2516   13.6841 O   1 1 1231.0000
     1233  O                     14.1015    6.4153   13.0868 O   1 1 1232.0000
     1234  O                     14.0460    5.8382   12.7286 O   1 1 1233.0000
     1235  O                     13.8293    5.6558   12.3539 O   1 1 1234.0000
     1236  O                     14.2118    5.8795   11.8391 O   1 1 1235.0000
     1237  O                     14.4932    5.5650   12.0286 O   1 1 1236.0000
     1238  O                     14.7734    5.8337   12.3687 O   1 1 1237.0000
     1239  O                     15.1016    6.4064   12.8153 O   1 1 1238.0000
     1240  O                     14.7676    6.7127   13.1750 O   1 1 1239.0000
     1241  O                     14.8939    6.0590   13.1626 O   1 1 1240.0000
     1242  O                     15.4354    5.7610   13.2892 O   1 1 1241.0000
     1243  O                     15.5436    5.6992   13.7607 O   1 1 1242.0000
     1244  O                     15.7759    5.2854   13.2833 O   1 1 1243.0000
     1245  O                     15.0942    5.1884   13.3924 O   1 1 1244.0000
     1246  O                     14.6223    5.2906   13.3448 O   1 1 1245.0000
     1247  O                     14.5773    5.7606   12.8219 O   1 1 1246.0000
     1248  O                     14.5655    5.1738   12.4677 O   1 1 1247.0000
     1249  O                     14.8714    4.5915   12.1325 O   1 1 1248.0000
     1250  O                     14.7394    4.0861   12.5745 O   1 1 1249.0000
     1251  O                     14.4542    4.3958   12.9216 O   1 1 1250.0000
     1252  O                     14.1855    4.6515   12.5216 O   1 1 1251.0000
     1253  O                     14.3919    4.8597   12.0436 O   1 1 1252.0000
     1254  O                     15.0936    4.7605   12.5817 O   1 1 1253.0000
     1255  O                     15.0989    4.4566   13.1362 O   1 1 1254.0000
     1256  O                     15.3014    4.2699   13.2838 O   1 1 1255.0000
     1257  O                     15.4317    4.5300   13.7295 O   1 1 1256.0000
     1258  O                     15.4260    4.9918   13.9154 O   1 1 1257.0000
     1259  O                     15.8615    5.6146   14.4854 O   1 1 1258.0000
     1260  O                     15.4733    6.2159   15.1734 O   1 1 1259.0000
     1261  O                     15.7636    6.7058   15.5841 O   1 1 1260.0000
     1262  O                     15.7311    7.3386   16.1795 O   1 1 1261.0000
     1263  O                     15.7920    8.1222   16.3281 O   1 1 1262.0000
     1264  O                     16.0758    8.8037   16.3718 O   1 1 1263.0000
     1265  O                     16.4412    8.8535   15.8699 O   1 1 1264.0000
     1266  O                     16.1384    9.0694   16.7272 O   1 1 1265.0000
     1267  O                     15.5927    8.7338   17.3132 O   1 1 1266.0000
     1268  O                     15.6617    9.5111   17.5421 O   1 1 1267.0000
     1269  O                     15.7176    9.0743   17.8632 O   1 1 1268.0000
     1270  O                     16.0284    8.2912   17.7955 O   1 1 1269.0000
     1271  O                     15.7328    8.1833   17.5679 O   1 1 1270.0000
     1272  O                     15.6379    7.6919   17.4656 O   1 1 1271.0000
     1273  O                     15.3393    7.9418   18.2297 O   1 1 1272.0000
     1274  O                     15.0048    8.1300   17.5711 O   1 1 1273.0000
     1275  O                     14.7713    8.4450   17.6571 O   1 1 1274.0000
     1276  O                     14.7201    7.5820   17.6040 O   1 1 1275.0000
     1277  O                     15.0139    7.6781   17.2605 O   1 1 1276.0000
     1278  O                     14.9362    7.6540   16.6625 O   1 1 1277.0000
     1279  O                     14.9896    7.0216   16.6955 O   1 1 1278.0000
     1280  O                     14.8497    6.5458   16.4312 O   1 1 1279.0000
     1281  O                     14.9759    6.5141   15.9669 O   1 1 1280.0000
     1282  O                     14.3366    6.1528   15.8581 O   1 1 1281.0000
     1283  O                     14.4345    6.5296   16.3943 O   1 1 1282.0000
     1284  O                     14.1254    6.7832   15.7784 O   1 1 1283.0000
     1285  O                     13.4165    7.1750   16.0047 O   1 1 1284.0000
     1286  O                     13.5703    7.1051   15.5303 O   1 1 1285.0000
     1287  O                     12.8771    6.8202   15.4845 O   1 1 1286.0000
     1288  O                     13.4422    6.5259   15.7061 O   1 1 1287.0000
     1289  O                     13.4361    5.8222   15.5400 O   1 1 1288.0000
     1290  O                     13.2496    5.6745   15.9274 O   1 1 1289.0000
     1291  O                     13.9248    6.1871   15.3601 O   1 1 1290.0000
     1292  O                     13.2583    6.1862   14.9667 O   1 1 1291.0000
     1293  O                     13.2914    6.7897   14.8747 O   1 1 1292.0000
     1294  O                     13.6467    7.2717   14.5971 O   1 1 1293.0000
     1295  O                     13.7700    6.6193   15.0399 O   1 1 1294.0000
     1296  O                     13.6439    6.5360   15.9094 O   1 1 1295.0000
     1297  O                     13.7054    6.5485   16.7230 O   1 1 1296.0000
     1298  O                     13.4525    6.7969   17.4293 O   1 1 1297.0000
     1299  O                     13.7941    7.2059   17.6789 O   1 1 1298.0000
     1300  O                     13.9903    7.6309   17.6766 O   1 1 1299.0000
     1301  O                     14.2981    7.6205   18.0162 O   1 1 1300.0000
     1302  O                     13.9827    8.1331   17.7625 O   1 1 1301.0000
     1303  O                     14.0887    8.5922   17.9302 O   1 1 1302.0000
     1304  O                     14.4076    9.1715   17.6738 O   1 1 1303.0000
     1305  O                     14.0160    9.2308   17.5829 O   1 1 1304.0000
     1306  O                     13.9523    9.6426   17.2422 O   1 1 1305.0000
     1307  O                     13.9935    9.1689   16.7516 O   1 1 1306.0000
     1308  O                     13.8931    9.4956   16.1654 O   1 1 1307.0000
     1309  O                     14.0006    8.8053   15.6169 O   1 1 1308.0000
     1310  O                     14.1491    8.5070   15.1140 O   1 1 1309.0000
     1311  O                     14.5807    8.0070   15.1051 O   1 1 1310.0000
     1312  O                     14.4189    7.6845   15.4456 O   1 1 1311.0000
     1313  O                     14.0820    7.4759   15.2396 O   1 1 1312.0000
     1314  O                     13.4590    7.8250   15.8189 O   1 1 1313.0000
     1315  O                     13.1465    7.8315   16.5017 O   1 1 1314.0000
     1316  O                     13.2501    7.8014   17.2291 O   1 1 1315.0000
     1317  O                     14.0012    7.9822   17.1424 O   1 1 1316.0000
     1318  O                     13.9372    8.7423   17.1762 O   1 1 1317.0000
     1319  O                     13.2664    9.1425   17.1338 O   1 1 1318.0000
     1320  O                     13.3335    9.7699   16.9612 O   1 1 1319.0000
     1321  O                     14.0321   10.1205   17.0129 O   1 1 1320.0000
     1322  O                     14.1007   10.0174   16.2953 O   1 1 1321.0000
     1323  O                     13.6532    9.8732   15.7679 O   1 1 1322.0000
     1324  O                     13.8140   10.4316   15.2173 O   1 1 1323.0000
     1325  O                     13.3782   10.9672   14.7331 O   1 1 1324.0000
     1326  O                     13.3085   11.0120   15.3654 O   1 1 1325.0000
     1327  O                     12.9721   10.5997   15.1603 O   1 1 1326.0000
     1328  O                     12.7573   10.3068   14.5746 O   1 1 1327.0000
     1329  O                     12.8919    9.4782   14.9202 O   1 1 1328.0000
     1330  O                     12.6110   10.1452   15.4175 O   1 1 1329.0000
     1331  O                     11.9956   10.3861   15.8064 O   1 1 1330.0000
     1332  O                     11.9900    9.6242   15.7737 O   1 1 1331.0000
     1333  O                     11.5640    9.5391   16.4327 O   1 1 1332.0000
     1334  O                     11.5161    9.0736   16.3829 O   1 1 1333.0000
     1335  O                     12.0703    9.3307   16.9544 O   1 1 1334.0000
     1336  O                     12.5576    9.3662   16.8802 O   1 1 1335.0000
     1337  O                     12.4640    9.7662   16.9363 O   1 1 1336.0000
     1338  O                     12.9445   10.1778   16.7992 O   1 1 1337.0000
     1339  O                     13.2657    9.6336   16.3157 O   1 1 1338.0000
     1340  O                     13.0703    9.3126   15.9987 O   1 1 1339.0000
     1341  O                     12.8585    9.5444   15.8433 O   1 1 1340.0000
     1342  O                     13.3797    8.9829   15.4895 O   1 1 1341.0000
     1343  O                     13.7412    9.6034   15.4272 O   1 1 1342.0000
     1344  O                     13.3653    9.9491   15.0119 O   1 1 1343.0000
     1345  O                     13.9697    9.5134   15.1742 O   1 1 1344.0000
     1346  O                     14.0393   10.3426   14.7220 O   1 1 1345.0000
     1347  O                     13.4978   10.5556   14.3042 O   1 1 1346.0000
     1348  O                     13.0992   10.3625   14.0054 O   1 1 1347.0000
     1349  O                     13.4744   10.4625   13.3857 O   1 1 1348.0000
     1350  O                     13.4669   10.1976   14.0101 O   1 1 1349.0000
     1351  O                     13.5431    9.7359   14.4041 O   1 1 1350.0000
     1352  O                     13.7177    9.1351   14.2471 O   1 1 1351.0000
     1353  O                     14.3401    8.6156   14.0982 O   1 1 1352.0000
     1354  O                     14.6575    8.9903   14.5094 O   1 1 1353.0000
     1355  O                     14.3515    8.7083   14.8672 O   1 1 1354.0000
     1356  O                     14.6680    9.1988   15.0528 O   1 1 1355.0000
     1357  O                     14.4684    9.8431   15.2281 O   1 1 1356.0000
     1358  O                     14.6016    9.5612   15.7401 O   1 1 1357.0000
     1359  O                     14.5177    9.7137   16.3201 O   1 1 1358.0000
     1360  O                     14.8550    9.5741   16.6358 O   1 1 1359.0000
     1361  O                     15.0450    9.1638   16.8653 O   1 1 1360.0000
     1362  O                     15.0653    9.4074   17.4692 O   1 1 1361.0000
     1363  O                     15.1019    8.7882   17.0714 O   1 1 1362.0000
     1364  O                     15.5555    8.4891   16.7844 O   1 1 1363.0000
     1365  O                     15.5623    8.7562   16.1745 O   1 1 1364.0000
     1366  O                     14.9488    9.0559   16.1099 O   1 1 1365.0000
     1367  O                     15.1506    8.9479   15.3535 O   1 1 1366.0000
     1368  O                     14.7772    8.8963   15.9497 O   1 1 1367.0000
     1369  O                     14.1936    8.8916   16.3492 O   1 1 1368.0000
     1370  O                     13.5588    8.5882   16.1315 O   1 1 1369.0000
     1371  O                     13.7384    8.3718   15.3863 O   1 1 1370.0000
     1372  O                     13.1811    8.2917   15.7655 O   1 1 1371.0000
     1373  O                     13.0022    8.6960   15.3734 O   1 1 1372.0000
     1374  O                     13.2152    7.8534   15.4405 O   1 1 1373.0000
     1375  O                     12.7195    7.4691   15.3925 O   1 1 1374.0000
     1376  O                     12.6198    7.4721   14.7860 O   1 1 1375.0000
     1377  O                     11.9890    7.6911   14.4304 O   1 1 1376.0000
     1378  O                     12.4697    8.1045   14.4099 O   1 1 1377.0000
     1379  O                     12.4141    8.8887   14.0197 O   1 1 1378.0000
     1380  O                     12.6906    8.9515   13.5026 O   1 1 1379.0000
     1381  O                     12.9481    8.3406   13.2400 O   1 1 1380.0000
     1382  O                     13.5391    8.2531   12.7344 O   1 1 1381.0000
     1383  O                     13.6996    8.8759   12.8687 O   1 1 1382.0000
     1384  O                     13.8538    8.3291   12.8481 O   1 1 1383.0000
     1385  O                     13.7242    8.1998   12.2008 O   1 1 1384.0000
     1386  O                     14.3238    8.2689   12.3463 O   1 1 1385.0000
     1387  O                     14.2091    8.8862   12.3724 O   1 1 1386.0000
     1388  O                     14.7162    9.3400   12.4572 O   1 1 1387.0000
     1389  O                     15.2674    9.1918   12.7446 O   1 1 1388.0000
     1390  O                     15.4644    8.9237   13.4803 O   1 1 1389.0000
     1391  O                     15.5750    9.4186   14.0582 O   1 1 1390.0000
     1392  O                     14.9891    9.4207   13.4857 O   1 1 1391.0000
     1393  O                     14.7935    9.0348   13.0814 O   1 1 1392.0000
     1394  O                     15.0528    8.5119   12.6073 O   1 1 1393.0000
     1395  O                     15.9135    8.6932   12.6691 O   1 1 1394.0000
     1396  O                     15.7224    9.3613   13.1704 O   1 1 1395.0000
     1397  O                     15.5974   10.0058   13.4441 O   1 1 1396.0000
     1398  O                     15.3683    9.9072   14.0742 O   1 1 1397.0000
     1399  O                     15.7606   10.1329   14.2772 O   1 1 1398.0000
     1400  O                     15.9889    9.4863   14.0590 O   1 1 1399.0000
     1401  O                     16.2952    8.7482   13.5458 O   1 1 1400.0000
     1402  O                     15.9943    8.2576   13.6375 O   1 1 1401.0000
     1403  O                     16.3585    8.5924   14.1652 O   1 1 1402.0000
     1404  O                     16.3179    7.8449   14.2790 O   1 1 1403.0000
     1405  O                     16.8479    7.9286   14.4855 O   1 1 1404.0000
     1406  O                     15.8314    7.8148   14.4970 O   1 1 1405.0000
     1407  O                     15.5383    8.7250   14.1098 O   1 1 1406.0000
     1408  O                     15.0559    8.8290   14.4993 O   1 1 1407.0000
     1409  O                     14.8821    8.1795   14.6466 O   1 1 1408.0000
     1410  O                     14.9702    7.5195   14.5819 O   1 1 1409.0000
     1411  O                     15.1043    6.9589   14.8691 O   1 1 1410.0000
     1412  O                     15.3591    6.8573   15.2540 O   1 1 1411.0000
     1413  O                     15.6802    7.1096   14.7681 O   1 1 1412.0000
     1414  O                     15.6046    6.7809   14.5485 O   1 1 1413.0000
     1415  O                     15.9406    6.0633   14.0714 O   1 1 1414.0000
     1416  O                     15.8745    5.3119   14.1262 O   1 1 1415.0000
     1417  O                     15.7862    4.6862   14.9119 O   1 1 1416.0000
     1418  O                     15.0283    4.7622   14.5562 O   1 1 1417.0000
     1419  O                     14.8367    5.0158   14.8383 O   1 1 1418.0000
     1420  O                     14.6465    5.0063   14.1461 O   1 1 1419.0000
     1421  O                     14.5009    5.4146   14.4739 O   1 1 1420.0000
     1422  O                     14.1793    5.2465   14.0697 O   1 1 1421.0000
     1423  O                     13.9037    4.6186   14.3554 O   1 1 1422.0000
     1424  O                     13.9517    4.9845   14.8949 O   1 1 1423.0000
     1425  O                     14.3455    5.2109   15.0034 O   1 1 1424.0000
     1426  O                     14.1692    5.0946   15.7444 O   1 1 1425.0000
     1427  O                     13.9592    5.5965   15.2774 O   1 1 1426.0000
     1428  O                     13.7750    5.6302   14.7093 O   1 1 1427.0000
     1429  O                     13.7786    5.9146   14.3757 O   1 1 1428.0000
     1430  O                     13.5157    5.3379   14.1701 O   1 1 1429.0000
     1431  O                     12.9504    5.3888   14.2013 O   1 1 1430.0000
     1432  O                     12.9312    4.9689   14.4518 O   1 1 1431.0000
     1433  O                     12.6491    4.5431   14.1650 O   1 1 1432.0000
     1434  O                     13.1780    4.9144   13.7778 O   1 1 1433.0000
     1435  O                     12.7226    5.3067   13.8106 O   1 1 1434.0000
     1436  O                     13.0702    5.4842   13.3430 O   1 1 1435.0000
     1437  O                     13.5304    5.9483   12.8996 O   1 1 1436.0000
     1438  O                     13.6287    4.8980   13.3853 O   1 1 1437.0000
     1439  O                     12.9813    4.5661   13.6177 O   1 1 1438.0000
     1440  O                     12.2926    5.0282   13.7705 O   1 1 1439.0000
     1441  O                     11.9143    4.7197   13.3152 O   1 1 1440.0000
     1442  O                     11.4850    4.3272   13.3197 O   1 1 1441.0000
     1443  O                     11.4827    3.7678   13.2800 O   1 1 1442.0000
     1444  O                     11.5554    3.5197   13.7997 O   1 1 1443.0000
     1445  O                     12.3263    3.4859   13.7827 O   1 1 1444.0000
     1446  O                     12.4399    3.8584   13.7368 O   1 1 1445.0000
     1447  O                     12.8259    4.0396   14.0251 O   1 1 1446.0000
     1448  O                     12.2285    3.7939   14.5783 O   1 1 1447.0000
     1449  O                     11.8224    4.2558   14.0107 O   1 1 1448.0000
     1450  O                     11.6215    4.2599   14.4941 O   1 1 1449.0000
     1451  O                     11.3650    4.4535   13.8742 O   1 1 1450.0000
     1452  O                     11.2531    5.1241   13.7052 O   1 1 1451.0000
     1453  O                     11.5486    5.4577   13.7047 O   1 1 1452.0000
     1454  O                     11.9895    5.3229   14.4543 O   1 1 1453.0000
     1455  O                     12.3798    5.0104   14.8492 O   1 1 1454.0000
     1456  O                     13.0243    4.6137   15.4878 O   1 1 1455.0000
     1457  O                     13.5075    4.8236   16.0074 O   1 1 1456.0000
     1458  O                     13.2022    4.9060   16.7147 O   1 1 1457.0000
     1459  O                     13.1818    4.9631   17.3302 O   1 1 1458.0000
     1460  O                     13.3841    5.4345   17.5285 O   1 1 1459.0000
     1461  O                     13.7076    6.0930   17.4947 O   1 1 1460.0000
     1462  O                     13.6270    5.6213   17.0162 O   1 1 1461.0000
     1463  O                     14.0648    5.1791   17.1720 O   1 1 1462.0000
     1464  O                     14.0389    4.7691   17.8652 O   1 1 1463.0000
     1465  O                     14.3718    4.2809   17.8872 O   1 1 1464.0000
     1466  O                     14.1180    3.8453   17.6165 O   1 1 1465.0000
     1467  O                     13.4921    3.8175   17.7245 O   1 1 1466.0000
     1468  O                     13.3903    4.3510   18.2097 O   1 1 1467.0000
     1469  O                     13.7162    5.1021   18.1052 O   1 1 1468.0000
     1470  O                     13.8065    5.4179   18.6583 O   1 1 1469.0000
     1471  O                     13.9411    5.3293   19.1015 O   1 1 1470.0000
     1472  O                     13.9128    4.8815   18.6567 O   1 1 1471.0000
     1473  O                     14.5779    5.5056   18.3938 O   1 1 1472.0000
     1474  O                     14.5718    6.0490   18.1651 O   1 1 1473.0000
     1475  O                     14.4329    5.5439   17.5940 O   1 1 1474.0000
     1476  O                     14.5588    5.1075   17.2359 O   1 1 1475.0000
     1477  O                     14.7349    5.6023   16.9062 O   1 1 1476.0000
     1478  O                     14.8095    5.9213   17.0231 O   1 1 1477.0000
     1479  O                     14.4283    6.3131   17.2200 O   1 1 1478.0000
     1480  O                     14.2789    6.7393   17.0801 O   1 1 1479.0000
     1481  O                     13.6374    6.7230   16.8151 O   1 1 1480.0000
     1482  O                     13.0800    7.2039   16.9411 O   1 1 1481.0000
     1483  O                     12.1108    7.3514   16.6124 O   1 1 1482.0000
     1484  O                     11.5601    7.4685   16.9937 O   1 1 1483.0000
     1485  O                     11.4017    8.0451   17.1919 O   1 1 1484.0000
     1486  O                     11.7364    8.3594   17.8035 O   1 1 1485.0000
     1487  O                     12.3496    7.8078   17.7979 O   1 1 1486.0000
     1488  O                     12.3053    8.7082   17.5414 O   1 1 1487.0000
     1489  O                     12.4172    8.2711   17.1691 O   1 1 1488.0000
     1490  O                     11.8320    8.6937   17.1533 O   1 1 1489.0000
     1491  O                     12.4235    7.7904   17.0960 O   1 1 1490.0000
     1492  O                     12.8409    8.2363   16.4273 O   1 1 1491.0000
     1493  O                     12.6361    8.4726   16.3448 O   1 1 1492.0000
     1494  O                     12.6446    8.7270   16.9123 O   1 1 1493.0000
     1495  O                     13.1784    8.6065   17.2906 O   1 1 1494.0000
     1496  O                     13.3357    8.8546   16.6358 O   1 1 1495.0000
     1497  O                     13.7428    8.3272   16.5896 O   1 1 1496.0000
     1498  O                     13.9973    7.7496   16.2726 O   1 1 1497.0000
     1499  O                     14.2611    8.2980   15.8727 O   1 1 1498.0000
     1500  O                     14.9462    8.4346   15.6034 O   1 1 1499.0000
     1501  O                     15.2842    8.1434   15.6274 O   1 1 1500.0000
     1502  O                     15.8275    7.6183   15.5134 O   1 1 1501.0000
     1503  O                     15.4903    8.2810   15.0029 O   1 1 1502.0000
     1504  O                     15.8191    9.0132   15.0006 O   1 1 1503.0000
     1505  O                     16.0851    8.9259   14.7036 O   1 1 1504.0000
     1506  O                     15.9870    8.5154   15.1276 O   1 1 1505.0000
     1507  O                     16.4256    8.4133   15.5966 O   1 1 1506.0000
     1508  O                     16.4173    7.8286   15.9656 O   1 1 1507.0000
     1509  O                     15.9806    7.8520   15.8429 O   1 1 1508.0000
     1510  O                     15.2996    7.7242   16.1326 O   1 1 1509.0000
     1511  O                     15.1168    7.8353   15.7444 O   1 1 1510.0000
     1512  O                     14.6450    7.6834   15.8701 O   1 1 1511.0000
     1513  O                     14.6186    7.3129   16.3756 O   1 1 1512.0000
     1514  O                     14.9432    6.9651   15.7818 O   1 1 1513.0000
     1515  O                     15.2327    7.6579   15.2066 O   1 1 1514.0000
     1516  O                     16.0048    7.7943   15.0195 O   1 1 1515.0000
     1517  O                     16.2592    7.4654   14.9339 O   1 1 1516.0000
     1518  O                     16.1942    7.2781   15.4378 O   1 1 1517.0000
     1519  O                     16.4480    6.9783   15.7695 O   1 1 1518.0000
     1520  O                     16.7947    6.6000   15.4842 O   1 1 1519.0000
     1521  O                     16.8240    6.8750   14.9653 O   1 1 1520.0000
     1522  O                     16.7770    7.3195   14.7686 O   1 1 1521.0000
     1523  O                     17.5053    7.4895   15.1812 O   1 1 1522.0000
     1524  O                     16.8140    7.6671   15.4671 O   1 1 1523.0000
     1525  O                     16.9433    7.8962   16.1520 O   1 1 1524.0000
     1526  O                     16.6421    8.4563   16.2586 O   1 1 1525.0000
     1527  O                     16.4602    8.2071   16.5970 O   1 1 1526.0000
     1528  O                     16.5571    7.3435   16.5904 O   1 1 1527.0000
     1529  O                     16.8653    7.0099   16.0874 O   1 1 1528.0000
     1530  O                     17.4136    7.2550   16.7010 O   1 1 1529.0000
     1531  O                     17.5080    7.6923   16.1837 O   1 1 1530.0000
     1532  O                     17.4163    6.9619   15.9118 O   1 1 1531.0000
     1533  O                     17.6026    6.7087   15.6408 O   1 1 1532.0000
     1534  O                     17.0871    6.5022   15.8376 O   1 1 1533.0000
     1535  O                     16.8318    5.7002   15.5557 O   1 1 1534.0000
     1536  O                     15.8232    5.8121   15.8744 O   1 1 1535.0000
     1537  O                     16.4405    6.1019   16.2565 O   1 1 1536.0000
     1538  O                     16.5186    5.7225   15.9523 O   1 1 1537.0000
     1539  O                     16.1314    5.8562   16.6047 O   1 1 1538.0000
     1540  O                     15.3510    6.1214   16.5567 O   1 1 1539.0000
     1541  O                     14.9044    5.8825   16.2969 O   1 1 1540.0000
     1542  O                     15.6327    5.5902   16.2576 O   1 1 1541.0000
     1543  O                     15.3278    5.2255   15.8024 O   1 1 1542.0000
     1544  O                     14.8079    5.1682   15.7363 O   1 1 1543.0000
     1545  O                     14.6327    5.2724   16.4020 O   1 1 1544.0000
     1546  O                     14.1753    5.3258   16.4761 O   1 1 1545.0000
     1547  O                     14.3129    5.7589   16.2074 O   1 1 1546.0000
     1548  O                     14.8285    5.8678   15.6249 O   1 1 1547.0000
     1549  O                     15.3646    5.2279   15.3221 O   1 1 1548.0000
     1550  O                     15.4294    5.7070   15.0779 O   1 1 1549.0000
     1551  O                     16.0935    5.5776   15.1420 O   1 1 1550.0000
     1552  O                     16.5096    5.2630   15.3356 O   1 1 1551.0000
     1553  O                     16.5045    4.7690   14.8726 O   1 1 1552.0000
     1554  O                     16.5393    4.5791   14.1650 O   1 1 1553.0000
     1555  O                     17.0767    4.5740   13.8889 O   1 1 1554.0000
     1556  O                     17.0152    5.2796   13.9573 O   1 1 1555.0000
     1557  O                     16.6404    5.5629   14.4878 O   1 1 1556.0000
     1558  O                     16.5378    6.0503   14.7049 O   1 1 1557.0000
     1559  O                     16.7364    6.0320   15.2136 O   1 1 1558.0000
     1560  O                     17.3911    6.7992   14.8472 O   1 1 1559.0000
     1561  O                     17.3680    6.8464   14.1346 O   1 1 1560.0000
     1562  O                     17.6812    7.2954   13.4881 O   1 1 1561.0000
     1563  O                     17.0613    7.2760   12.9709 O   1 1 1562.0000
     1564  O                     16.3579    7.3685   12.3800 O   1 1 1563.0000
     1565  O                     15.6683    7.2955   12.5970 O   1 1 1564.0000
     1566  O                     15.4141    7.9236   13.6009 O   1 1 1565.0000
     1567  O                     14.8915    8.7627   13.7329 O   1 1 1566.0000
     1568  O                     14.4508    8.8538   13.3958 O   1 1 1567.0000
     1569  O                     14.1843    9.4806   13.2587 O   1 1 1568.0000
     1570  O                     14.6091    9.6497   12.9784 O   1 1 1569.0000
     1571  O                     14.3972   10.1905   12.6152 O   1 1 1570.0000
     1572  O                     14.1201   10.5446   13.4551 O   1 1 1571.0000
     1573  O                     14.3000   10.4021   14.1500 O   1 1 1572.0000
     1574  O                     14.2314    9.8906   14.3485 O   1 1 1573.0000
     1575  O                     14.9095    9.9290   14.8347 O   1 1 1574.0000
     1576  O                     15.0190    9.3865   14.4320 O   1 1 1575.0000
     1577  O                     14.8717    9.6339   13.9309 O   1 1 1576.0000
     1578  O                     14.2819    9.6162   14.1267 O   1 1 1577.0000
     1579  O                     14.3188    9.1345   13.6481 O   1 1 1578.0000
     1580  O                     13.6810    9.6442   13.4279 O   1 1 1579.0000
     1581  O                     12.7208    9.7665   13.7125 O   1 1 1580.0000
     1582  O                     12.8338    9.8158   13.9901 O   1 1 1581.0000
     1583  O                     13.3772    9.4580   13.7205 O   1 1 1582.0000
     1584  O                     13.3750    9.1971   13.3699 O   1 1 1583.0000
     1585  O                     13.6056    8.8641   13.6229 O   1 1 1584.0000
     1586  O                     13.1849    8.7671   13.6805 O   1 1 1585.0000
     1587  O                     12.9381    9.0426   14.4050 O   1 1 1586.0000
     1588  O                     12.4630    9.6475   14.6402 O   1 1 1587.0000
     1589  O                     12.2806    9.0972   14.3733 O   1 1 1588.0000
     1590  O                     11.7399    8.9714   14.6761 O   1 1 1589.0000
     1591  O                     12.2069    8.6762   14.7535 O   1 1 1590.0000
     1592  O                     11.6389    8.3676   15.5001 O   1 1 1591.0000
     1593  O                     11.3784    8.2145   16.1394 O   1 1 1592.0000
     1594  O                     11.5090    7.5482   16.4747 O   1 1 1593.0000
     1595  O                     11.7740    7.6242   15.8497 O   1 1 1594.0000
     1596  O                     11.2019    7.8395   15.9132 O   1 1 1595.0000
     1597  O                     11.3623    7.6528   15.4753 O   1 1 1596.0000
     1598  O                     11.0611    8.1472   15.0156 O   1 1 1597.0000
     1599  O                     11.2691    7.4808   14.9330 O   1 1 1598.0000
     1600  O                     11.4111    7.5153   14.3830 O   1 1 1599.0000
     1601  O                     11.5963    8.1562   14.4708 O   1 1 1600.0000
     1602  O                     11.1248    8.7777   14.7363 O   1 1 1601.0000
     1603  O                     11.2127    9.2642   15.1468 O   1 1 1602.0000
     1604  O                     10.5104    9.1953   14.7199 O   1 1 1603.0000
     1605  O                      9.8841    8.8708   14.5616 O   1 1 1604.0000
     1606  O                     10.4469    8.5125   15.0512 O   1 1 1605.0000
     1607  O                     10.8592    8.7258   15.3555 O   1 1 1606.0000
     1608  O                     11.2325    9.1881   15.7584 O   1 1 1607.0000
     1609  O                     11.6669    9.5512   15.3925 O   1 1 1608.0000
     1610  O                     11.6095   10.0837   15.0494 O   1 1 1609.0000
     1611  O                     12.0680   10.1891   14.8279 O   1 1 1610.0000
     1612  O                     12.0444   10.5395   14.6881 O   1 1 1611.0000
     1613  O                     12.3078   10.2490   13.9078 O   1 1 1612.0000
     1614  O                     11.9320   10.3761   13.4915 O   1 1 1613.0000
     1615  O                     11.9804    9.9135   13.7930 O   1 1 1614.0000
     1616  O                     11.6436   10.2366   14.4217 O   1 1 1615.0000
     1617  O                     11.1847   10.1281   14.7116 O   1 1 1616.0000
     1618  O                     10.9852    9.7635   14.3178 O   1 1 1617.0000
     1619  O                     10.4485    9.8245   14.7677 O   1 1 1618.0000
     1620  O                     10.1499    9.5021   15.2580 O   1 1 1619.0000
     1621  O                     10.4641    9.0782   15.7951 O   1 1 1620.0000
     1622  O                     10.0619    8.6053   15.6331 O   1 1 1621.0000
     1623  O                      9.7224    8.4190   15.2543 O   1 1 1622.0000
     1624  O                      9.7637    7.6412   15.2965 O   1 1 1623.0000
     1625  O                     10.2369    7.6655   15.2037 O   1 1 1624.0000
     1626  O                     10.5428    7.7273   15.7012 O   1 1 1625.0000
     1627  O                     10.8923    7.1398   15.6381 O   1 1 1626.0000
     1628  O                     11.4421    7.0278   15.7901 O   1 1 1627.0000
     1629  O                     11.7173    6.7456   16.1523 O   1 1 1628.0000
     1630  O                     11.4338    6.2243   16.2179 O   1 1 1629.0000
     1631  O                     10.8140    6.2660   16.4779 O   1 1 1630.0000
     1632  O                     10.5557    5.6033   16.3950 O   1 1 1631.0000
     1633  O                     10.8042    5.3056   16.4829 O   1 1 1632.0000
     1634  O                     11.0752    5.3504   15.7380 O   1 1 1633.0000
     1635  O                     11.4409    5.7319   15.4348 O   1 1 1634.0000
     1636  O                     11.3597    5.9772   15.0149 O   1 1 1635.0000
     1637  O                     11.9436    5.4250   15.0219 O   1 1 1636.0000
     1638  O                     11.5909    5.2473   15.2045 O   1 1 1637.0000
     1639  O                     11.0487    4.9486   15.5380 O   1 1 1638.0000
     1640  O                     10.8339    4.8105   16.1139 O   1 1 1639.0000
     1641  O                     11.5674    5.1333   16.0479 O   1 1 1640.0000
     1642  O                     11.4275    5.6396   16.4791 O   1 1 1641.0000
     1643  O                     11.2773    5.1005   16.6364 O   1 1 1642.0000
     1644  O                     11.9297    4.9908   16.6832 O   1 1 1643.0000
     1645  O                     12.6367    4.8914   16.5684 O   1 1 1644.0000
     1646  O                     12.3520    5.1597   16.9689 O   1 1 1645.0000
     1647  O                     12.4635    5.7056   16.9701 O   1 1 1646.0000
     1648  O                     12.8715    5.8956   17.3864 O   1 1 1647.0000
     1649  O                     13.0042    6.2718   17.3414 O   1 1 1648.0000
     1650  O                     12.9183    6.5160   16.9578 O   1 1 1649.0000
     1651  O                     13.0219    6.5650   16.5398 O   1 1 1650.0000
     1652  O                     12.5452    6.7125   16.6177 O   1 1 1651.0000
     1653  O                     12.1963    6.2787   17.3363 O   1 1 1652.0000
     1654  O                     11.9349    6.2720   17.8046 O   1 1 1653.0000
     1655  O                     11.5408    6.1989   17.7295 O   1 1 1654.0000
     1656  O                     11.0831    6.0428   17.6499 O   1 1 1655.0000
     1657  O                     11.5329    5.4662   18.0202 O   1 1 1656.0000
     1658  O                     12.2861    5.5964   17.9977 O   1 1 1657.0000
     1659  O                     11.9479    5.3570   17.4822 O   1 1 1658.0000
     1660  O                     12.1601    4.6397   17.1744 O   1 1 1659.0000
     1661  O                     12.3736    4.3050   16.6149 O   1 1 1660.0000
     1662  O                     12.4989    3.9420   16.0323 O   1 1 1661.0000
     1663  O                     12.1471    4.2487   15.7029 O   1 1 1662.0000
     1664  O                     12.0076    3.9556   15.5387 O   1 1 1663.0000
     1665  O                     11.4201    3.6772   15.4290 O   1 1 1664.0000
     1666  O                     10.8544    4.1692   15.4400 O   1 1 1665.0000
     1667  O                     11.4095    4.4372   15.5139 O   1 1 1666.0000
     1668  O                     11.3709    4.6216   14.9761 O   1 1 1667.0000
     1669  O                     11.0073    4.2232   14.5725 O   1 1 1668.0000
     1670  O                     10.4310    4.5827   15.0993 O   1 1 1669.0000
     1671  O                      9.9611    4.9091   14.6205 O   1 1 1670.0000
     1672  O                     10.4282    4.7440   14.0679 O   1 1 1671.0000
     1673  O                     10.7979    5.2464   14.5229 O   1 1 1672.0000
     1674  O                     10.6978    5.0305   14.9127 O   1 1 1673.0000
     1675  O                     10.0696    4.8639   14.7521 O   1 1 1674.0000
     1676  O                     10.2860    5.4287   15.1589 O   1 1 1675.0000
     1677  O                      9.5944    5.7931   15.0397 O   1 1 1676.0000
     1678  O                      9.1169    6.0791   15.0703 O   1 1 1677.0000
     1679  O                      8.9691    5.7987   15.8044 O   1 1 1678.0000
     1680  O                      9.0539    6.3707   15.7067 O   1 1 1679.0000
     1681  O                      9.7487    6.8022   15.4019 O   1 1 1680.0000
     1682  O                      9.5520    7.1402   14.9070 O   1 1 1681.0000
     1683  O                      9.2222    7.1311   14.5889 O   1 1 1682.0000
     1684  O                      8.6909    6.9690   14.7251 O   1 1 1683.0000
     1685  O                      8.0764    6.7276   14.9168 O   1 1 1684.0000
     1686  O                      7.9032    7.1067   14.5949 O   1 1 1685.0000
     1687  O                      8.2594    7.5877   14.7105 O   1 1 1686.0000
     1688  O                      7.9014    7.6721   15.3972 O   1 1 1687.0000
     1689  O                      7.9893    6.8560   15.5661 O   1 1 1688.0000
     1690  O                      8.5266    6.8671   15.1033 O   1 1 1689.0000
     1691  O                      8.4635    6.8322   14.2615 O   1 1 1690.0000
     1692  O                      9.0702    6.8824   14.2664 O   1 1 1691.0000
     1693  O                      9.1622    7.3947   13.8708 O   1 1 1692.0000
     1694  O                      8.7416    7.7196   13.2213 O   1 1 1693.0000
     1695  O                      8.8883    7.2556   13.3367 O   1 1 1694.0000
     1696  O                      9.2211    7.0126   13.0528 O   1 1 1695.0000
     1697  O                      9.3748    7.2675   12.5751 O   1 1 1696.0000
     1698  O                      9.6764    7.4688   12.7141 O   1 1 1697.0000
     1699  O                     10.1583    7.5796   12.1745 O   1 1 1698.0000
     1700  O                     10.5988    7.6514   11.8562 O   1 1 1699.0000
     1701  O                     11.3840    7.8757   11.3949 O   1 1 1700.0000
     1702  O                     11.9197    7.5435   11.7280 O   1 1 1701.0000
     1703  O                     11.2817    7.3002   11.5113 O   1 1 1702.0000
     1704  O                     11.1786    6.8522   11.6843 O   1 1 1703.0000
     1705  O                     11.1172    6.4845   12.1233 O   1 1 1704.0000
     1706  O                     11.5580    6.3816   11.4995 O   1 1 1705.0000
     1707  O                     12.0644    6.3711   11.8998 O   1 1 1706.0000
     1708  O                     12.2450    6.7718   12.0140 O   1 1 1707.0000
     1709  O                     12.7946    6.8947   11.8799 O   1 1 1708.0000
     1710  O                     12.2885    6.3517   12.6434 O   1 1 1709.0000
     1711  O                     12.3715    7.0039   12.2683 O   1 1 1710.0000
     1712  O                     11.6603    6.7927   12.4349 O   1 1 1711.0000
     1713  O                     12.4703    6.7041   12.6899 O   1 1 1712.0000
     1714  O                     12.0408    6.3642   13.5140 O   1 1 1713.0000
     1715  O                     11.6201    6.9226   13.9054 O   1 1 1714.0000
     1716  O                     11.5953    6.6655   13.2662 O   1 1 1715.0000
     1717  O                     11.1920    7.0395   13.1250 O   1 1 1716.0000
     1718  O                     11.5700    7.5349   13.5387 O   1 1 1717.0000
     1719  O                     11.1953    7.9649   13.4638 O   1 1 1718.0000
     1720  O                     10.7263    7.5162   13.8988 O   1 1 1719.0000
     1721  O                     10.4055    6.9074   14.1706 O   1 1 1720.0000
     1722  O                     10.6900    6.5421   14.0143 O   1 1 1721.0000
     1723  O                     11.1564    6.5607   14.1496 O   1 1 1722.0000
     1724  O                     10.7730    7.0665   14.6569 O   1 1 1723.0000
     1725  O                     10.6105    6.6636   14.8634 O   1 1 1724.0000
     1726  O                     10.9658    6.1883   15.0139 O   1 1 1725.0000
     1727  O                     10.5908    5.8849   14.7086 O   1 1 1726.0000
     1728  O                     10.2015    5.9099   14.2220 O   1 1 1727.0000
     1729  O                      9.9841    6.3841   13.7150 O   1 1 1728.0000
     1730  O                     10.0145    6.8838   13.6270 O   1 1 1729.0000
     1731  O                      9.7323    6.6314   13.1339 O   1 1 1730.0000
     1732  O                      8.9197    6.3434   13.0647 O   1 1 1731.0000
     1733  O                      9.4594    6.1453   12.8568 O   1 1 1732.0000
     1734  O                     10.1158    5.8727   13.3232 O   1 1 1733.0000
     1735  O                      9.3671    5.5169   13.2331 O   1 1 1734.0000
     1736  O                      9.8515    4.9908   13.4279 O   1 1 1735.0000
     1737  O                     10.4293    4.8695   13.7786 O   1 1 1736.0000
     1738  O                     10.3461    5.5508   13.9372 O   1 1 1737.0000
     1739  O                     10.4146    5.9333   13.5429 O   1 1 1738.0000
     1740  O                     11.0408    5.8101   13.1909 O   1 1 1739.0000
     1741  O                     11.0122    5.2956   13.7813 O   1 1 1740.0000
     1742  O                     11.2451    6.0142   13.5169 O   1 1 1741.0000
     1743  O                     11.4776    6.1910   12.8705 O   1 1 1742.0000
     1744  O                     11.4989    5.5477   12.8859 O   1 1 1743.0000
     1745  O                     10.9755    5.5814   12.5211 O   1 1 1744.0000
     1746  O                     11.1584    6.0058   12.2830 O   1 1 1745.0000
     1747  O                     11.7265    5.7949   12.0690 O   1 1 1746.0000
     1748  O                     11.7269    5.3531   11.6523 O   1 1 1747.0000
     1749  O                     11.2501    5.0516   11.9960 O   1 1 1748.0000
     1750  O                     11.6612    4.6622   12.5377 O   1 1 1749.0000
     1751  O                     11.7593    5.1393   12.7650 O   1 1 1750.0000
     1752  O                     12.1291    5.6219   12.7411 O   1 1 1751.0000
     1753  O                     12.5765    5.0823   12.3925 O   1 1 1752.0000
     1754  O                     12.4530    4.4026   12.5304 O   1 1 1753.0000
     1755  O                     11.9774    4.2130   12.5205 O   1 1 1754.0000
     1756  O                     12.3214    3.9540   12.9339 O   1 1 1755.0000
     1757  O                     12.7027    3.5250   12.8661 O   1 1 1756.0000
     1758  O                     13.4054    3.2236   12.9968 O   1 1 1757.0000
     1759  O                     12.9452    2.6291   12.9100 O   1 1 1758.0000
     1760  O                     12.7668    2.8135   12.2023 O   1 1 1759.0000
     1761  O                     12.3414    3.3314   11.6681 O   1 1 1760.0000
     1762  O                     12.8753    2.7512   11.6317 O   1 1 1761.0000
     1763  O                     12.8883    3.4891   11.6219 O   1 1 1762.0000
     1764  O                     12.9672    3.3249   12.1072 O   1 1 1763.0000
     1765  O                     13.5598    3.5299   12.2446 O   1 1 1764.0000
     1766  O                     13.5960    4.0207   12.8021 O   1 1 1765.0000
     1767  O                     13.0280    3.9247   13.1062 O   1 1 1766.0000
     1768  O                     12.6738    4.5737   13.0995 O   1 1 1767.0000
     1769  O                     12.6793    5.1823   13.0628 O   1 1 1768.0000
     1770  O                     12.6436    5.8615   12.9138 O   1 1 1769.0000
     1771  O                     12.5020    6.2190   13.3286 O   1 1 1770.0000
     1772  O                     12.6425    6.7754   13.9264 O   1 1 1771.0000
     1773  O                     12.2044    7.4906   13.7674 O   1 1 1772.0000
     1774  O                     11.8820    8.2785   13.5168 O   1 1 1773.0000
     1775  O                     11.9338    8.9951   13.8278 O   1 1 1774.0000
     1776  O                     11.4775    9.0176   13.5577 O   1 1 1775.0000
     1777  O                     11.5003    8.4749   13.4177 O   1 1 1776.0000
     1778  O                     11.0411    8.1565   13.9131 O   1 1 1777.0000
     1779  O                     10.8564    8.5638   13.9478 O   1 1 1778.0000
     1780  O                     11.4272    8.9168   14.0531 O   1 1 1779.0000
     1781  O                     10.8847    9.3436   13.9802 O   1 1 1780.0000
     1782  O                     10.2808    9.5584   13.7296 O   1 1 1781.0000
     1783  O                     10.2396    9.0638   13.4025 O   1 1 1782.0000
     1784  O                     10.2732    8.7594   12.9972 O   1 1 1783.0000
     1785  O                      9.7710    8.8423   13.2175 O   1 1 1784.0000
     1786  O                      9.8676    8.5958   13.8991 O   1 1 1785.0000
     1787  O                     10.2801    8.5186   13.7190 O   1 1 1786.0000
     1788  O                     10.3425    8.1360   14.2574 O   1 1 1787.0000
     1789  O                     10.4490    7.7277   14.7474 O   1 1 1788.0000
     1790  O                      9.7550    7.9483   14.4034 O   1 1 1789.0000
     1791  O                      9.3108    8.1299   14.8146 O   1 1 1790.0000
     1792  O                      8.9468    8.4824   15.0252 O   1 1 1791.0000
     1793  O                      8.6660    8.5953   15.6119 O   1 1 1792.0000
     1794  O                      8.4485    8.4784   14.8679 O   1 1 1793.0000
     1795  O                      8.3182    8.4618   14.5331 O   1 1 1794.0000
     1796  O                      8.4923    7.8748   14.6159 O   1 1 1795.0000
     1797  O                      9.1103    7.8158   14.6222 O   1 1 1796.0000
     1798  O                      8.9621    7.9962   13.9350 O   1 1 1797.0000
     1799  O                      9.5228    7.9144   14.1105 O   1 1 1798.0000
     1800  O                      9.8547    8.2966   13.5991 O   1 1 1799.0000
     1801  O                      9.5097    7.9763   13.0470 O   1 1 1800.0000
     1802  O                      9.7418    7.5396   13.3580 O   1 1 1801.0000
     1803  O                     10.2250    7.3501   13.6725 O   1 1 1802.0000
     1804  O                     10.3979    7.5461   13.1970 O   1 1 1803.0000
     1805  O                     10.3297    7.9220   13.3275 O   1 1 1804.0000
     1806  O                     10.7670    8.1812   13.2822 O   1 1 1805.0000
     1807  O                     11.5799    7.7993   13.1809 O   1 1 1806.0000
     1808  O                     12.1818    7.4322   12.8473 O   1 1 1807.0000
     1809  O                     11.8209    7.0980   12.8786 O   1 1 1808.0000
     1810  O                     11.6164    7.5759   12.4130 O   1 1 1809.0000
     1811  O                     11.2258    7.0625   12.5691 O   1 1 1810.0000
     1812  O                     10.3355    6.9472   12.4323 O   1 1 1811.0000
     1813  O                     10.2815    6.6049   11.9162 O   1 1 1812.0000
     1814  O                     10.1579    5.9007   11.5505 O   1 1 1813.0000
     1815  O                     10.5619    5.9490   11.8257 O   1 1 1814.0000
     1816  O                     10.7436    5.3638   11.5387 O   1 1 1815.0000
     1817  O                     10.4956    5.1863   12.0253 O   1 1 1816.0000
     1818  O                     10.3329    5.1772   12.6604 O   1 1 1817.0000
     1819  O                     10.3633    4.9025   12.8229 O   1 1 1818.0000
     1820  O                     10.9918    4.9479   12.9204 O   1 1 1819.0000
     1821  O                     11.1295    4.3618   12.9986 O   1 1 1820.0000
     1822  O                     10.7779    3.7684   12.8945 O   1 1 1821.0000
     1823  O                     11.0729    3.6597   13.7063 O   1 1 1822.0000
     1824  O                     11.5435    3.5765   14.2127 O   1 1 1823.0000
     1825  O                     11.5187    3.4310   14.6966 O   1 1 1824.0000
     1826  O                     12.1064    3.1338   14.4667 O   1 1 1825.0000
     1827  O                     12.3459    2.8042   14.2355 O   1 1 1826.0000
     1828  O                     12.4956    3.3891   14.5175 O   1 1 1827.0000
     1829  O                     13.1508    3.6085   14.7719 O   1 1 1828.0000
     1830  O                     13.4769    2.8458   14.8446 O   1 1 1829.0000
     1831  O                     13.7660    2.3956   14.6458 O   1 1 1830.0000
     1832  O                     14.0862    2.0981   14.0585 O   1 1 1831.0000
     1833  O                     13.4694    1.9666   14.1210 O   1 1 1832.0000
     1834  O                     12.7531    2.1096   14.1079 O   1 1 1833.0000
     1835  O                     12.7376    2.1563   13.5895 O   1 1 1834.0000
     1836  O                     13.2398    2.0186   13.2087 O   1 1 1835.0000
     1837  O                     13.6404    2.4244   13.5730 O   1 1 1836.0000
     1838  O                     13.6404    2.8867   14.1457 O   1 1 1837.0000
     1839  O                     14.4332    3.0613   13.9302 O   1 1 1838.0000
     1840  O                     14.1545    3.0662   13.2954 O   1 1 1839.0000
     1841  O                     13.6923    2.7964   12.8343 O   1 1 1840.0000
     1842  O                     13.9056    2.1981   12.4160 O   1 1 1841.0000
     1843  O                     13.8558    2.8911   12.4348 O   1 1 1842.0000
     1844  O                     14.3703    3.1341   12.2065 O   1 1 1843.0000
     1845  O                     14.7241    3.4831   12.6330 O   1 1 1844.0000
     1846  O                     15.2405    3.1700   13.0256 O   1 1 1845.0000
     1847  O                     15.1912    2.6113   13.4376 O   1 1 1846.0000
     1848  O                     14.9860    2.9369   13.8937 O   1 1 1847.0000
     1849  O                     14.7685    3.6190   13.4968 O   1 1 1848.0000
     1850  O                     14.6240    4.3971   13.7666 O   1 1 1849.0000
     1851  O                     13.9611    4.0676   14.0382 O   1 1 1850.0000
     1852  O                     13.8113    3.5803   14.7201 O   1 1 1851.0000
     1853  O                     13.3500    3.5919   14.3578 O   1 1 1852.0000
     1854  O                     13.5124    3.8172   13.7850 O   1 1 1853.0000
     1855  O                     13.1659    3.2490   13.7667 O   1 1 1854.0000
     1856  O                     13.1403    3.3141   13.3882 O   1 1 1855.0000
     1857  O                     13.9897    3.5335   13.3615 O   1 1 1856.0000
     1858  O                     14.2291    3.9330   13.0444 O   1 1 1857.0000
     1859  O                     14.0165    4.1361   13.4575 O   1 1 1858.0000
     1860  O                     14.4226    4.0899   13.9983 O   1 1 1859.0000
     1861  O                     14.5033    4.0278   14.3673 O   1 1 1860.0000
     1862  O                     14.6804    3.9535   14.7723 O   1 1 1861.0000
     1863  O                     15.0706    4.1226   15.0811 O   1 1 1862.0000
     1864  O                     14.4018    4.3405   15.4566 O   1 1 1863.0000
     1865  O                     13.9577    4.2156   15.3848 O   1 1 1864.0000
     1866  O                     13.5939    4.1893   14.9776 O   1 1 1865.0000
     1867  O                     13.4404    4.3089   14.2884 O   1 1 1866.0000
     1868  O                     13.3540    4.8513   14.8836 O   1 1 1867.0000
     1869  O                     13.2431    5.1900   15.3600 O   1 1 1868.0000
     1870  O                     12.8599    5.7032   14.6231 O   1 1 1869.0000
     1871  O                     12.9520    6.2651   14.2500 O   1 1 1870.0000
     1872  O                     12.2537    5.7980   14.2147 O   1 1 1871.0000
     1873  O                     11.7559    5.1139   14.4212 O   1 1 1872.0000
     1874  O                     12.1894    4.6602   14.9764 O   1 1 1873.0000
     1875  O                     12.8346    4.4001   14.7114 O   1 1 1874.0000
     1876  O                     12.9654    4.0193   15.3744 O   1 1 1875.0000
     1877  O                     13.2225    4.1092   15.8515 O   1 1 1876.0000
     1878  O                     14.1123    4.5485   16.2290 O   1 1 1877.0000
     1879  O                     14.8788    4.5813   15.9604 O   1 1 1878.0000
     1880  O                     14.7455    4.1272   15.8566 O   1 1 1879.0000
     1881  O                     15.4919    4.2647   15.6187 O   1 1 1880.0000
     1882  O                     16.0186    4.5716   15.7300 O   1 1 1881.0000
     1883  O                     16.6225    4.2278   15.6516 O   1 1 1882.0000
     1884  O                     17.0595    3.8883   16.0538 O   1 1 1883.0000
     1885  O                     17.5496    4.3814   16.3591 O   1 1 1884.0000
     1886  O                     17.3195    4.7107   16.9482 O   1 1 1885.0000
     1887  O                     17.0758    5.3041   16.6664 O   1 1 1886.0000
     1888  O                     16.9218    4.8419   16.5154 O   1 1 1887.0000
     1889  O                     17.5267    4.9942   15.9257 O   1 1 1888.0000
     1890  O                     16.9741    5.1882   15.7867 O   1 1 1889.0000
     1891  O                     16.4663    4.9496   15.9876 O   1 1 1890.0000
     1892  O                     15.9303    4.9172   16.5740 O   1 1 1891.0000
     1893  O                     16.3332    4.6747   16.5732 O   1 1 1892.0000
     1894  O                     16.9854    3.9352   16.6676 O   1 1 1893.0000
     1895  O                     16.3681    4.1732   16.3377 O   1 1 1894.0000
     1896  O                     16.2531    4.4712   17.0268 O   1 1 1895.0000
     1897  O                     15.6948    4.2606   16.6168 O   1 1 1896.0000
     1898  O                     15.2394    4.7129   16.4501 O   1 1 1897.0000
     1899  O                     15.2795    5.0513   16.8193 O   1 1 1898.0000
     1900  O                     15.9212    5.0880   17.1082 O   1 1 1899.0000
     1901  O                     16.4380    5.2197   17.0833 O   1 1 1900.0000
     1902  O                     16.1552    5.3597   17.7303 O   1 1 1901.0000
     1903  O                     15.5898    5.7350   18.0102 O   1 1 1902.0000
     1904  O                     15.4960    5.1632   18.0598 O   1 1 1903.0000
     1905  O                     14.9976    5.0229   17.8908 O   1 1 1904.0000
     1906  O                     15.0767    4.6265   17.4223 O   1 1 1905.0000
     1907  O                     14.5605    4.4952   16.9456 O   1 1 1906.0000
     1908  O                     15.0070    4.0035   16.7732 O   1 1 1907.0000
     1909  O                     14.3788    3.7677   16.3043 O   1 1 1908.0000
     1910  O                     13.9224    3.7434   15.9426 O   1 1 1909.0000
     1911  O                     13.8016    3.1878   16.1965 O   1 1 1910.0000
     1912  O                     13.3059    3.6550   16.3619 O   1 1 1911.0000
     1913  O                     12.8842    4.0797   16.4254 O   1 1 1912.0000
     1914  O                     12.9805    4.6369   16.2638 O   1 1 1913.0000
     1915  O                     12.7284    4.8879   15.5976 O   1 1 1914.0000
     1916  O                     12.3322    5.2703   15.6044 O   1 1 1915.0000
     1917  O                     12.0674    5.8697   15.1565 O   1 1 1916.0000
     1918  O                     11.8301    6.2180   14.6580 O   1 1 1917.0000
     1919  O                     11.9610    6.6433   14.3128 O   1 1 1918.0000
     1920  O                     12.0131    7.2106   14.9133 O   1 1 1919.0000
     1921  O                     11.9093    7.7350   15.0812 O   1 1 1920.0000
     1922  O                     12.3025    8.1401   15.4471 O   1 1 1921.0000
     1923  O                     11.9740    8.6556   15.7659 O   1 1 1922.0000
     1924  O                     12.3663    8.8927   16.1056 O   1 1 1923.0000
     1925  O                     11.9960    9.2198   15.8328 O   1 1 1924.0000
     1926  O                     12.3228    9.7998   16.3001 O   1 1 1925.0000
     1927  O                     12.1269   10.3374   16.8071 O   1 1 1926.0000
     1928  O                     12.9515   10.5642   16.9866 O   1 1 1927.0000
     1929  O                     13.0034   10.9514   17.3141 O   1 1 1928.0000
     1930  O                     13.5150   10.6445   17.3258 O   1 1 1929.0000
     1931  O                     14.1118   10.4649   17.4288 O   1 1 1930.0000
     1932  O                     13.9351   10.6684   17.1165 O   1 1 1931.0000
     1933  O                     13.4444   10.5602   16.7436 O   1 1 1932.0000
     1934  O                     13.3228   10.3069   15.9632 O   1 1 1933.0000
     1935  O                     13.0450   10.5221   16.2057 O   1 1 1934.0000
     1936  O                     12.5482   10.2433   16.0292 O   1 1 1935.0000
     1937  O                     12.4410   10.8616   15.8937 O   1 1 1936.0000
     1938  O                     12.3471   10.9475   15.4124 O   1 1 1937.0000
     1939  O                     12.8966   11.3608   15.6155 O   1 1 1938.0000
     1940  O                     13.6436   11.1753   15.8012 O   1 1 1939.0000
     1941  O                     13.6097   11.6371   15.9850 O   1 1 1940.0000
     1942  O                     13.9061   10.9420   16.2121 O   1 1 1941.0000
     1943  O                     14.2209   10.7724   15.7201 O   1 1 1942.0000
     1944  O                     14.6855   10.7230   15.6775 O   1 1 1943.0000
     1945  O                     14.8603   10.1158   15.7535 O   1 1 1944.0000
     1946  O                     15.2783    9.8643   16.3505 O   1 1 1945.0000
     1947  O                     15.4155    9.9869   16.9543 O   1 1 1946.0000
     1948  O                     14.9081   10.5898   16.5611 O   1 1 1947.0000
     1949  O                     14.5316   11.0587   16.3130 O   1 1 1948.0000
     1950  O                     14.2950   11.7401   16.5942 O   1 1 1949.0000
     1951  O                     14.9040   11.6653   16.6477 O   1 1 1950.0000
     1952  O                     14.2565   12.0742   16.9786 O   1 1 1951.0000
     1953  O                     14.6066   12.1207   16.3849 O   1 1 1952.0000
     1954  O                     14.2015   11.6694   16.0494 O   1 1 1953.0000
     1955  O                     13.7926   11.8195   15.5809 O   1 1 1954.0000
     1956  O                     14.0596   11.3979   15.1383 O   1 1 1955.0000
     1957  O                     13.3005   11.6539   14.8825 O   1 1 1956.0000
     1958  O                     13.0627   12.4114   14.8313 O   1 1 1957.0000
     1959  O                     13.4159   12.0177   14.9096 O   1 1 1958.0000
     1960  O                     13.7023   12.8652   14.6772 O   1 1 1959.0000
     1961  O                     14.1817   12.4312   15.1148 O   1 1 1960.0000
     1962  O                     14.4454   12.0471   15.3436 O   1 1 1961.0000
     1963  O                     14.8068   12.5555   15.5257 O   1 1 1962.0000
     1964  O                     14.6758   12.4790   15.9574 O   1 1 1963.0000
     1965  O                     14.0265   12.4553   16.3218 O   1 1 1964.0000
     1966  O                     14.2124   12.8740   15.9427 O   1 1 1965.0000
     1967  O                     14.1282   13.3837   16.2152 O   1 1 1966.0000
     1968  O                     14.4610   13.3083   15.7327 O   1 1 1967.0000
     1969  O                     14.3731   13.5944   15.3298 O   1 1 1968.0000
     1970  O                     14.3936   14.0348   15.4663 O   1 1 1969.0000
     1971  O                     14.8262   14.1768   15.0647 O   1 1 1970.0000
     1972  O                     15.1131   13.5749   15.1163 O   1 1 1971.0000
     1973  O                     15.2689   13.0424   15.5462 O   1 1 1972.0000
     1974  O                     15.7030   13.0739   15.9159 O   1 1 1973.0000
     1975  O                     15.3113   12.4728   15.8458 O   1 1 1974.0000
     1976  O                     15.7566   12.2607   15.4910 O   1 1 1975.0000
     1977  O                     15.6214   12.5849   14.8858 O   1 1 1976.0000
     1978  O                     15.6473   12.1050   14.2379 O   1 1 1977.0000
     1979  O                     16.1707   12.2409   14.5460 O   1 1 1978.0000
     1980  O                     16.2971   12.0338   13.9695 O   1 1 1979.0000
     1981  O                     16.3895   11.6190   14.0891 O   1 1 1980.0000
     1982  O                     16.8864   11.2988   13.8127 O   1 1 1981.0000
     1983  O                     16.4392   11.1577   13.5539 O   1 1 1982.0000
     1984  O                     16.5054   10.6326   13.9194 O   1 1 1983.0000
     1985  O                     16.4522   11.0398   14.5302 O   1 1 1984.0000
     1986  O                     16.5859   11.4940   15.0472 O   1 1 1985.0000
     1987  O                     16.7289   11.8596   14.7265 O   1 1 1986.0000
     1988  O                     15.9503   11.7142   15.0592 O   1 1 1987.0000
     1989  O                     15.5757   11.8911   15.2666 O   1 1 1988.0000
     1990  O                     15.0900   12.2764   15.1249 O   1 1 1989.0000
     1991  O                     14.9193   12.1636   14.6652 O   1 1 1990.0000
     1992  O                     14.6655   11.9160   14.0408 O   1 1 1991.0000
     1993  O                     15.2499   11.5837   14.3690 O   1 1 1992.0000
     1994  O                     15.3351   11.4966   14.8892 O   1 1 1993.0000
     1995  O                     15.6886   11.1236   14.7500 O   1 1 1994.0000
     1996  O                     15.7088   10.5676   14.5906 O   1 1 1995.0000
     1997  O                     15.2469   10.5954   14.8905 O   1 1 1996.0000
     1998  O                     14.6701   10.8766   14.9636 O   1 1 1997.0000
     1999  O                     15.1053   10.8133   15.3634 O   1 1 1998.0000
     2000  O                     15.5949   11.2288   15.3662 O   1 1 1999.0000
     2001  O                     15.4073   11.2389   16.0615 O   1 1 2000.0000
     2002  O                     15.8036   11.8430   16.2454 O   1 1 2001.0000
     2003  O                     16.3692   11.9429   15.5761 O   1 1 2002.0000
     2004  O                     16.5145   12.6952   14.9763 O   1 1 2003.0000
     2005  O                     16.3930   13.2160   14.5970 O   1 1 2004.0000
     2006  O                     16.7133   13.8081   14.3355 O   1 1 2005.0000
     2007  O                     16.7291   13.9204   14.9132 O   1 1 2006.0000
     2008  O                     17.1939   13.8488   15.2878 O   1 1 2007.0000
     2009  O                     16.7587   13.6419   15.0697 O   1 1 2008.0000
     2010  O                     16.6627   13.3317   15.5447 O   1 1 2009.0000
     2011  O                     17.2148   12.9146   15.1072 O   1 1 2010.0000
     2012  O                     17.4500   13.2193   14.7719 O   1 1 2011.0000
     2013  O                     17.8608   13.2805   14.1745 O   1 1 2012.0000
     2014  O                     17.9206   13.0927   13.3323 O   1 1 2013.0000
     2015  O                     18.3243   12.8726   12.8804 O   1 1 2014.0000
     2016  O                     17.6918   13.0269   13.1424 O   1 1 2015.0000
     2017  O                     17.2753   13.3055   13.1426 O   1 1 2016.0000
     2018  O                     16.9470   12.5644   13.1181 O   1 1 2017.0000
     2019  O                     17.4836   12.3456   13.2813 O   1 1 2018.0000
     2020  O                     17.9056   12.4239   13.5948 O   1 1 2019.0000
     2021  O                     17.9085   11.8391   14.1828 O   1 1 2020.0000
     2022  O                     17.9716   11.5549   14.3485 O   1 1 2021.0000
     2023  O                     17.8551   10.8187   14.8772 O   1 1 2022.0000
     2024  O                     17.3010   11.2870   14.6074 O   1 1 2023.0000
     2025  O                     17.3095   11.6902   15.0757 O   1 1 2024.0000
     2026  O                     17.2848   12.2370   15.3492 O   1 1 2025.0000
     2027  O                     16.9451   12.8018   15.5407 O   1 1 2026.0000
     2028  O                     16.8846   12.3894   16.0536 O   1 1 2027.0000
     2029  O                     17.4344   12.3066   15.9124 O   1 1 2028.0000
     2030  O                     17.2308   12.5674   16.5758 O   1 1 2029.0000
     2031  O                     16.8653   12.0420   16.4477 O   1 1 2030.0000
     2032  O                     16.7437   11.8256   17.1325 O   1 1 2031.0000
     2033  O                     17.6079   12.1835   17.1418 O   1 1 2032.0000
     2034  O                     17.1006   12.4417   17.3297 O   1 1 2033.0000
     2035  O                     17.4945   12.0920   17.6946 O   1 1 2034.0000
     2036  O                     17.4890   12.3203   18.0911 O   1 1 2035.0000
     2037  O                     17.1745   11.6682   17.7455 O   1 1 2036.0000
     2038  O                     17.0994   11.8845   18.5411 O   1 1 2037.0000
     2039  O                     16.2902   11.4224   18.7182 O   1 1 2038.0000
     2040  O                     15.6626   11.2644   18.7419 O   1 1 2039.0000
     2041  O                     16.3479   10.7332   18.7152 O   1 1 2040.0000
     2042  O                     16.2580   10.5258   18.5108 O   1 1 2041.0000
     2043  O                     15.5780   10.6865   18.7436 O   1 1 2042.0000
     2044  O                     15.3260   10.7816   19.4541 O   1 1 2043.0000
     2045  O                     15.3320   10.1011   19.1800 O   1 1 2044.0000
     2046  O                     14.8234    9.6314   18.9213 O   1 1 2045.0000
     2047  O                     14.7239    9.6573   18.1770 O   1 1 2046.0000
     2048  O                     14.2746    9.9352   17.8737 O   1 1 2047.0000
     2049  O                     14.1851   10.3685   18.3258 O   1 1 2048.0000
     2050  O                     14.4736   10.6913   18.7872 O   1 1 2049.0000
     2051  O                     14.1489   11.1497   18.4608 O   1 1 2050.0000
     2052  O                     14.3625   11.4937   18.1340 O   1 1 2051.0000
     2053  O                     14.0022   12.0257   18.3589 O   1 1 2052.0000
     2054  O                     13.8634   12.5482   18.7341 O   1 1 2053.0000
     2055  O                     14.5382   12.1790   18.5284 O   1 1 2054.0000
     2056  O                     15.0509   12.6567   18.6126 O   1 1 2055.0000
     2057  O                     15.3171   11.7402   18.4765 O   1 1 2056.0000
     2058  O                     14.9991   11.5565   18.9814 O   1 1 2057.0000
     2059  O                     14.8715   11.8898   19.2887 O   1 1 2058.0000
     2060  O                     14.4875   11.3156   19.2827 O   1 1 2059.0000
     2061  O                     14.6534   11.1715   19.7245 O   1 1 2060.0000
     2062  O                     15.0064   10.6963   19.4029 O   1 1 2061.0000
     2063  O                     14.8287   10.3635   18.6959 O   1 1 2062.0000
     2064  O                     14.7838   10.3157   18.1779 O   1 1 2063.0000
     2065  O                     14.7014   10.6544   17.7112 O   1 1 2064.0000
     2066  O                     14.7671   11.1899   17.6452 O   1 1 2065.0000
     2067  O                     13.9503   11.3969   17.6788 O   1 1 2066.0000
     2068  O                     13.9689   11.2999   17.2246 O   1 1 2067.0000
     2069  O                     14.5449   10.8780   16.9489 O   1 1 2068.0000
     2070  O                     14.9176   10.2673   17.3009 O   1 1 2069.0000
     2071  O                     15.4007   10.0877   17.9263 O   1 1 2070.0000
     2072  O                     15.5222   10.6612   17.6954 O   1 1 2071.0000
     2073  O                     15.7431   10.5041   18.0437 O   1 1 2072.0000
     2074  O                     15.5290   11.1384   17.9567 O   1 1 2073.0000
     2075  O                     16.1815   11.3473   17.9367 O   1 1 2074.0000
     2076  O                     16.7479   11.9058   18.0244 O   1 1 2075.0000
     2077  O                     16.3088   11.9684   18.3126 O   1 1 2076.0000
     2078  O                     15.6802   12.3421   18.3212 O   1 1 2077.0000
     2079  O                     16.3848   13.0610   18.0804 O   1 1 2078.0000
     2080  O                     16.1414   12.6986   17.4972 O   1 1 2079.0000
     2081  O                     15.5864   12.6814   17.7057 O   1 1 2080.0000
     2082  O                     15.7922   12.5249   16.9982 O   1 1 2081.0000
     2083  O                     15.6224   12.0457   16.8713 O   1 1 2082.0000
     2084  O                     15.1677   12.1192   17.4458 O   1 1 2083.0000
     2085  O                     14.8620   11.5870   17.1430 O   1 1 2084.0000
     2086  O                     15.2599   11.7925   17.9666 O   1 1 2085.0000
     2087  O                     15.7149   11.9633   17.8961 O   1 1 2086.0000
     2088  O                     16.0314   11.4876   17.4060 O   1 1 2087.0000
     2089  O                     16.0603   11.1319   17.0496 O   1 1 2088.0000
     2090  O                     16.4877   10.9496   16.5966 O   1 1 2089.0000
     2091  O                     16.9617   11.0041   16.3034 O   1 1 2090.0000
     2092  O                     17.0287   11.4692   16.0602 O   1 1 2091.0000
     2093  O                     16.4589   11.4731   16.5466 O   1 1 2092.0000
     2094  O                     16.3212   11.5689   15.8022 O   1 1 2093.0000
     2095  O                     16.3649   11.1625   15.8126 O   1 1 2094.0000
     2096  O                     16.3207   10.8742   15.1939 O   1 1 2095.0000
     2097  O                     16.1857   10.3938   15.3561 O   1 1 2096.0000
     2098  O                     16.9684   10.6248   15.1126 O   1 1 2097.0000
     2099  O                     17.2291   10.2778   14.9417 O   1 1 2098.0000
     2100  O                     17.3010    9.5501   15.0637 O   1 1 2099.0000
     2101  O                     17.3463    8.8447   15.1187 O   1 1 2100.0000
     2102  O                     17.4419    8.2591   15.2046 O   1 1 2101.0000
     2103  O                     17.2832    7.9328   15.6425 O   1 1 2102.0000
     2104  O                     17.1444    8.6078   15.7411 O   1 1 2103.0000
     2105  O                     17.4856    9.2550   15.8444 O   1 1 2104.0000
     2106  O                     16.8747    9.2084   16.0147 O   1 1 2105.0000
     2107  O                     16.6343    9.7160   15.9727 O   1 1 2106.0000
     2108  O                     17.1306    9.6533   15.8948 O   1 1 2107.0000
     2109  O                     16.8557   10.1703   15.5600 O   1 1 2108.0000
     2110  O                     16.9156   11.1044   15.4680 O   1 1 2109.0000
     2111  O                     17.0493   10.7053   15.8492 O   1 1 2110.0000
     2112  O                     17.5372   10.5247   15.8579 O   1 1 2111.0000
     2113  O                     17.4614   10.8972   16.4760 O   1 1 2112.0000
     2114  O                     17.7178   11.2772   16.0520 O   1 1 2113.0000
     2115  O                     17.7136   10.6655   16.6118 O   1 1 2114.0000
     2116  O                     17.1871   10.3716   16.5602 O   1 1 2115.0000
     2117  O                     16.9473   10.0651   16.5145 O   1 1 2116.0000
     2118  O                     16.4079   10.2080   16.0168 O   1 1 2117.0000
     2119  O                     16.0292   10.6374   16.1787 O   1 1 2118.0000
     2120  O                     16.0721   10.3619   16.2822 O   1 1 2119.0000
     2121  O                     15.9809   10.3005   16.8645 O   1 1 2120.0000
     2122  O                     16.4311    9.7727   16.9059 O   1 1 2121.0000
     2123  O                     16.8299    9.9174   17.4188 O   1 1 2122.0000
     2124  O                     16.9893   10.4302   17.3639 O   1 1 2123.0000
     2125  O                     17.1155   10.6894   17.5996 O   1 1 2124.0000
     2126  O                     17.8390   10.9950   17.3202 O   1 1 2125.0000
     2127  O                     17.8466   11.4070   17.1923 O   1 1 2126.0000
     2128  O                     18.3359   11.2794   16.8496 O   1 1 2127.0000
     2129  O                     18.6882   11.1827   16.0895 O   1 1 2128.0000
     2130  O                     18.1519   11.1798   15.5902 O   1 1 2129.0000
     2131  O                     17.6290   11.2259   15.2767 O   1 1 2130.0000
     2132  O                     17.9375   10.5794   15.9237 O   1 1 2131.0000
     2133  O                     17.6369   10.0335   16.2317 O   1 1 2132.0000
     2134  O                     17.9580    9.7875   16.4069 O   1 1 2133.0000
     2135  O                     17.4091    9.6001   17.1127 O   1 1 2134.0000
     2136  O                     17.8616    9.3691   16.9763 O   1 1 2135.0000
     2137  O                     17.1817    9.3618   17.4085 O   1 1 2136.0000
     2138  O                     17.1034    9.1996   18.1818 O   1 1 2137.0000
     2139  O                     16.6525    9.1962   18.7691 O   1 1 2138.0000
     2140  O                     17.0135    9.2908   18.8215 O   1 1 2139.0000
     2141  O                     16.8532    9.8858   18.8925 O   1 1 2140.0000
     2142  O                     16.7373    9.6671   18.3664 O   1 1 2141.0000
     2143  O                     16.4388   10.0792   17.9086 O   1 1 2142.0000
     2144  O                     16.3116    9.3964   17.8149 O   1 1 2143.0000
     2145  O                     16.4381    8.9210   17.5020 O   1 1 2144.0000
     2146  O                     16.6747    8.3812   17.5329 O   1 1 2145.0000
     2147  O                     16.5693    8.5742   18.1108 O   1 1 2146.0000
     2148  O                     16.7257    8.4753   18.5921 O   1 1 2147.0000
     2149  O                     16.2815    9.2069   18.4395 O   1 1 2148.0000
     2150  O                     16.2230    9.7871   18.8340 O   1 1 2149.0000
     2151  O                     16.5010    9.5244   19.4798 O   1 1 2150.0000
     2152  O                     16.1020    9.6004   20.2037 O   1 1 2151.0000
     2153  O                     16.5184    9.4540   20.3978 O   1 1 2152.0000
     2154  O                     16.3947   10.0424   20.1644 O   1 1 2153.0000
     2155  O                     16.1541   10.4317   19.8696 O   1 1 2154.0000
     2156  O                     16.1501   10.9105   19.5656 O   1 1 2155.0000
     2157  O                     15.8452   11.0805   20.0866 O   1 1 2156.0000
     2158  O                     15.9481   11.4446   20.3986 O   1 1 2157.0000
     2159  O                     16.3528   11.9217   20.6734 O   1 1 2158.0000
     2160  O                     16.8867   11.8399   20.7025 O   1 1 2159.0000
     2161  O                     17.2935   12.3633   20.2166 O   1 1 2160.0000
     2162  O                     17.4882   12.8103   19.8291 O   1 1 2161.0000
     2163  O                     16.9824   11.9867   19.5753 O   1 1 2162.0000
     2164  O                     17.5511   11.7822   19.4540 O   1 1 2163.0000
     2165  O                     17.2292   12.2808   18.8684 O   1 1 2164.0000
     2166  O                     17.6547   12.5222   18.4833 O   1 1 2165.0000
     2167  O                     18.0819   12.7255   19.1388 O   1 1 2166.0000
     2168  O                     18.4959   12.4028   18.8674 O   1 1 2167.0000
     2169  O                     18.4643   12.9530   18.5651 O   1 1 2168.0000
     2170  O                     18.1321   12.6489   18.1392 O   1 1 2169.0000
     2171  O                     18.0499   13.0881   17.8835 O   1 1 2170.0000
     2172  O                     17.8858   12.9539   17.3513 O   1 1 2171.0000
     2173  O                     17.6381   13.2171   16.8996 O   1 1 2172.0000
     2174  O                     17.2069   13.1673   17.2133 O   1 1 2173.0000
     2175  O                     17.4629   13.5332   16.9547 O   1 1 2174.0000
     2176  O                     17.3838   13.7320   16.2652 O   1 1 2175.0000
     2177  O                     17.4122   13.3204   15.8845 O   1 1 2176.0000
     2178  O                     18.0035   13.3451   15.3346 O   1 1 2177.0000
     2179  O                     17.8394   13.0328   15.8264 O   1 1 2178.0000
     2180  O                     17.6959   12.5534   15.7567 O   1 1 2179.0000
     2181  O                     18.3670   12.1621   15.6934 O   1 1 2180.0000
     2182  O                     18.7333   11.5959   15.5202 O   1 1 2181.0000
     2183  O                     18.9435   11.7404   16.1672 O   1 1 2182.0000
     2184  O                     19.1045   12.1636   16.0186 O   1 1 2183.0000
     2185  O                     18.9784   11.7159   16.6251 O   1 1 2184.0000
     2186  O                     19.4832   11.2272   16.2184 O   1 1 2185.0000
     2187  O                     19.9051   11.1160   16.4867 O   1 1 2186.0000
     2188  O                     20.0196   11.2826   16.8461 O   1 1 2187.0000
     2189  O                     19.9009   12.1395   16.8990 O   1 1 2188.0000
     2190  O                     19.9098   11.6815   17.2844 O   1 1 2189.0000
     2191  O                     19.6460   11.9673   16.5163 O   1 1 2190.0000
     2192  O                     19.9721   12.3602   16.0200 O   1 1 2191.0000
     2193  O                     20.4071   12.0463   15.7839 O   1 1 2192.0000
     2194  O                     20.5146   12.4792   15.3437 O   1 1 2193.0000
     2195  O                     21.0152   12.6997   15.3020 O   1 1 2194.0000
     2196  O                     20.6316   11.9271   15.4137 O   1 1 2195.0000
     2197  O                     20.5368   12.4601   14.9245 O   1 1 2196.0000
     2198  O                     20.2013   11.9748   14.8157 O   1 1 2197.0000
     2199  O                     19.9190   11.6518   14.7013 O   1 1 2198.0000
     2200  O                     19.5912   12.0365   14.9834 O   1 1 2199.0000
     2201  O                     19.3693   12.6449   15.1598 O   1 1 2200.0000
     2202  O                     19.1983   12.2051   15.4017 O   1 1 2201.0000
     2203  O                     19.4250   12.6707   16.0656 O   1 1 2202.0000
     2204  O                     19.6397   12.5598   15.5148 O   1 1 2203.0000
     2205  O                     19.8775   13.1965   15.6169 O   1 1 2204.0000
     2206  O                     20.6017   13.1623   15.6990 O   1 1 2205.0000
     2207  O                     20.5745   13.3182   16.3565 O   1 1 2206.0000
     2208  O                     20.3030   12.9101   16.4638 O   1 1 2207.0000
     2209  O                     20.1013   12.7871   16.0243 O   1 1 2208.0000
     2210  O                     19.4240   13.1965   16.2724 O   1 1 2209.0000
     2211  O                     18.9652   13.0365   16.0485 O   1 1 2210.0000
     2212  O                     18.6183   13.3893   15.6532 O   1 1 2211.0000
     2213  O                     18.4134   13.0940   16.1745 O   1 1 2212.0000
     2214  O                     18.4708   12.9621   16.5997 O   1 1 2213.0000
     2215  O                     18.1808   13.3464   17.0322 O   1 1 2214.0000
     2216  O                     18.5772   13.6420   16.9448 O   1 1 2215.0000
     2217  O                     19.0618   14.1358   16.7394 O   1 1 2216.0000
     2218  O                     18.7393   13.8794   16.1622 O   1 1 2217.0000
     2219  O                     18.2507   14.0744   15.6488 O   1 1 2218.0000
     2220  O                     19.0816   14.1683   15.2239 O   1 1 2219.0000
     2221  O                     19.1013   14.0275   15.7153 O   1 1 2220.0000
     2222  O                     18.9333   14.5469   15.9574 O   1 1 2221.0000
     2223  O                     19.4402   14.4770   16.1270 O   1 1 2222.0000
     2224  O                     19.7070   13.8815   16.1573 O   1 1 2223.0000
     2225  O                     20.0481   13.6052   16.5911 O   1 1 2224.0000
     2226  O                     20.4237   14.1036   16.8706 O   1 1 2225.0000
     2227  O                     20.6351   13.5241   17.1166 O   1 1 2226.0000
     2228  O                     20.7186   14.2067   16.7218 O   1 1 2227.0000
     2229  O                     19.9085   14.2627   16.7669 O   1 1 2228.0000
     2230  O                     19.5653   14.0897   17.1982 O   1 1 2229.0000
     2231  O                     19.6562   13.3797   17.3601 O   1 1 2230.0000
     2232  O                     19.1503   13.3308   17.8942 O   1 1 2231.0000
     2233  O                     19.3731   13.0928   17.5457 O   1 1 2232.0000
     2234  O                     19.1386   12.6819   17.2505 O   1 1 2233.0000
     2235  O                     18.9531   12.3637   16.7334 O   1 1 2234.0000
     2236  O                     19.3419   12.1340   17.2057 O   1 1 2235.0000
     2237  O                     18.7621   11.5583   17.1936 O   1 1 2236.0000
     2238  O                     18.4250   11.0094   17.4188 O   1 1 2237.0000
     2239  O                     19.0962   10.9689   16.9494 O   1 1 2238.0000
     2240  O                     19.4926   10.8484   17.2587 O   1 1 2239.0000
     2241  O                     19.2645   10.2776   17.0159 O   1 1 2240.0000
     2242  O                     19.1457    9.9913   16.5584 O   1 1 2241.0000
     2243  H                      0.0000    0.0000    0.0000 H    1 1 -2.0000
     2244  H                     22.0000    0.0000    0.0000 H    1 1 -2.0000
     2245  H                      0.0000   22.0000    0.0000 H    1 1 -2.0000
     2246  H                      0.0000    0.0000   22.0000 H   1 1 -2.0000
     2247  H                     22.0000   22.0000    0.0000 H    1 1 -2.0000
     2248  H                      0.0000   22.0000   22.0000 H   1 1 -2.0000
     2249  H                     22.0000    0.0000   22.0000 H   1 1 -2.0000
     2250  H                     22.0000   22.0000   22.0000 H   1 1 -2.0000

@<TRIPOS>BOND
           1           0           0 1
           2           1           2 1
           3           1           5 1
           4           2           3 1
           5           3           4 1
           6           4           5 1
           7           4        1265 1
           8           5           6 1
           9           5           7 1
          10           6           7 1
          11           6           8 1
          12           7           8 1
          13           8           9 1
          14           9          10 1
          15          10          11 1
          16          11          12 1
          17          12          13 1
          18          13          14 1
          19          14          15 1
          20          15          16 1
          21          15         645 1
          22          16          17 1
          23          17          18 1
          24          18          19 1
          25          19         244 1
          26          19         403 1
          27          19        1218 1
          28          19          20 1
          29          20          21 1
          30          21          22 1
          31          22          23 1
          32          23          24 1
          33          24          25 1
          34          25          26 1
          35          26          27 1
          36          27          28 1
          37          28          29 1
          38          29          30 1
          39          30          31 1
          40          31          32 1
          41          32          33 1
          42          33          34 1
          43          34          35 1
          44          35          36 1
          45          36          37 1
          46          37          38 1
          47          38          39 1
          48          39          40 1
          49          40          41 1
          50          41          42 1
          51          42          43 1
          52          43          44 1
          53          44          45 1
          54          45          46 1
          55          46          47 1
          56          47          48 1
          57          47        2017 1
          58          48          49 1
          59          48         431 1
          60          49          50 1
          61          50          51 1
          62          51          52 1
          63          52          53 1
          64          53          54 1
          65          54          55 1
          66          55          56 1
          67          56          57 1
          68          57          58 1
          69          58          59 1
          70          59          60 1
          71          60          61 1
          72          61          62 1
          73          62          63 1
          74          63          64 1
          75          64          65 1
          76          65          66 1
          77          66          67 1
          78          67          68 1
          79          68          69 1
          80          68          85 1
          81          69          70 1
          82          70          71 1
          83          71          72 1
          84          72          73 1
          85          73          74 1
          86          74          75 1
          87          75          76 1
          88          76          77 1
          89          77          78 1
          90          78          79 1
          91          79          80 1
          92          80          81 1
          93          81          82 1
          94          82          83 1
          95          83          84 1
          96          84          85 1
          97          85          86 1
          98          86          87 1
          99          86          89 1
         100          87          88 1
         101          87          89 1
         102          88          89 1
         103          89          90 1
         104          90          91 1
         105          91          92 1
         106          92          93 1
         107          93          94 1
         108          94          95 1
         109          95          96 1
         110          96          97 1
         111          97          98 1
         112          98          99 1
         113          99         100 1
         114         100         101 1
         115         101         102 1
         116         102         103 1
         117         103         104 1
         118         104         105 1
         119         105         106 1
         120         106         107 1
         121         106         108 1
         122         107         108 1
         123         108         109 1
         124         109         110 1
         125         110         111 1
         126         111         112 1
         127         112         113 1
         128         113         114 1
         129         113        1397 1
         130         114         115 1
         131         115         116 1
         132         115         440 1
         133         116         117 1
         134         117         118 1
         135         118         119 1
         136         119         120 1
         137         120         121 1
         138         121         122 1
         139         122         123 1
         140         123         124 1
         141         124         125 1
         142         125         126 1
         143         126         127 1
         144         126        1719 1
         145         127         128 1
         146         128         129 1
         147         129         130 1
         148         129         131 1
         149         130         131 1
         150         131         132 1
         151         132         133 1
         152         133         134 1
         153         134         135 1
         154         135         136 1
         155         136         137 1
         156         137         138 1
         157         138         139 1
         158         139         140 1
         159         140         141 1
         160         141         142 1
         161         142         143 1
         162         142         149 1
         163         143         144 1
         164         143         148 1
         165         144         145 1
         166         145         146 1
         167         146         147 1
         168         147         148 1
         169         148         149 1
         170         149         150 1
         171         149         151 1
         172         150         151 1
         173         151         152 1
         174         152         153 1
         175         153         154 1
         176         154         155 1
         177         155         156 1
         178         156         157 1
         179         157         158 1
         180         158         159 1
         181         159         160 1
         182         160         161 1
         183         160         163 1
         184         160         165 1
         185         161         162 1
         186         161         172 1
         187         162         163 1
         188         163         164 1
         189         163         165 1
         190         163         171 1
         191         164         165 1
         192         165         166 1
         193         166         167 1
         194         167         168 1
         195         168         169 1
         196         169         170 1
         197         170         171 1
         198         171         172 1
         199         172         173 1
         200         173         174 1
         201         174         175 1
         202         175         176 1
         203         176         177 1
         204         176         496 1
         205         177         178 1
         206         178         179 1
         207         179         180 1
         208         180         181 1
         209         181         182 1
         210         182         183 1
         211         183         184 1
         212         183         195 1
         213         184         185 1
         214         185         186 1
         215         186         187 1
         216         187         188 1
         217         188         189 1
         218         189         190 1
         219         190         191 1
         220         191         302 1
         221         191         192 1
         222         192         193 1
         223         192         241 1
         224         193         194 1
         225         193         203 1
         226         194         195 1
         227         195         196 1
         228         196         197 1
         229         197         198 1
         230         197         261 1
         231         197        1709 1
         232         198         199 1
         233         198         200 1
         234         199         200 1
         235         199         902 1
         236         200         201 1
         237         201         202 1
         238         201        1140 1
         239         202         203 1
         240         202         744 1
         241         203         204 1
         242         204         215 1
         243         204         205 1
         244         205         206 1
         245         206         207 1
         246         206         245 1
         247         207         208 1
         248         207         209 1
         249         208         209 1
         250         209         210 1
         251         209         259 1
         252         210         211 1
         253         211         212 1
         254         212         213 1
         255         213         214 1
         256         213         244 1
         257         213        1388 1
         258         214         215 1
         259         215         216 1
         260         216         217 1
         261         217         218 1
         262         218         219 1
         263         219         220 1
         264         220         221 1
         265         221         222 1
         266         222         223 1
         267         223         224 1
         268         223         225 1
         269         224         225 1
         270         225         226 1
         271         226         227 1
         272         227         228 1
         273         227         229 1
         274         228         229 1
         275         229         230 1
         276         230         231 1
         277         230         232 1
         278         231         232 1
         279         232         233 1
         280         233         234 1
         281         234         235 1
         282         235         236 1
         283         236         237 1
         284         237         238 1
         285         238         359 1
         286         238         682 1
         287         238         239 1
         288         239         240 1
         289         240         241 1
         290         241         242 1
         291         242         243 1
         292         243         244 1
         293         244         245 1
         294         245         246 1
         295         246         247 1
         296         246         248 1
         297         247         248 1
         298         248         249 1
         299         249         250 1
         300         250         251 1
         301         251         252 1
         302         252         253 1
         303         253         254 1
         304         254         255 1
         305         255         329 1
         306         255         256 1
         307         256         257 1
         308         257         258 1
         309         258         259 1
         310         259         260 1
         311         260         261 1
         312         261         262 1
         313         262         263 1
         314         262         280 1
         315         263         264 1
         316         263         277 1
         317         264         265 1
         318         264         266 1
         319         265         266 1
         320         266         267 1
         321         267         268 1
         322         267         841 1
         323         268         269 1
         324         269         270 1
         325         269         838 1
         326         270         271 1
         327         271         272 1
         328         272         305 1
         329         272         307 1
         330         272         273 1
         331         273         274 1
         332         274         275 1
         333         274         279 1
         334         274         281 1
         335         275         276 1
         336         276         277 1
         337         277         278 1
         338         278         279 1
         339         279         280 1
         340         280         281 1
         341         281         282 1
         342         282         283 1
         343         283         284 1
         344         283         331 1
         345         284         285 1
         346         285         286 1
         347         286         494 1
         348         286        1043 1
         349         286         287 1
         350         287         288 1
         351         288         289 1
         352         288         294 1
         353         289         290 1
         354         290         291 1
         355         290         300 1
         356         291         292 1
         357         292         293 1
         358         293         294 1
         359         293         301 1
         360         294         295 1
         361         295         296 1
         362         296         297 1
         363         297         298 1
         364         297        1717 1
         365         298         299 1
         366         299         300 1
         367         300         301 1
         368         300         363 1
         369         301         302 1
         370         302         304 1
         371         302         303 1
         372         303         304 1
         373         304         305 1
         374         305         306 1
         375         305         325 1
         376         306         307 1
         377         307         308 1
         378         308         309 1
         379         308         354 1
         380         308        1172 1
         381         309         310 1
         382         309         313 1
         383         309         318 1
         384         309         526 1
         385         310         311 1
         386         311         312 1
         387         312         313 1
         388         313         314 1
         389         314         315 1
         390         315         341 1
         391         315         316 1
         392         316         317 1
         393         317         318 1
         394         318         319 1
         395         319         320 1
         396         320         321 1
         397         321         322 1
         398         322         323 1
         399         322         332 1
         400         322         357 1
         401         322        1153 1
         402         323         324 1
         403         323         325 1
         404         323         358 1
         405         324         325 1
         406         325         326 1
         407         326         327 1
         408         327         328 1
         409         327         330 1
         410         327         329 1
         411         328         329 1
         412         328         744 1
         413         329         330 1
         414         330         331 1
         415         331         332 1
         416         331         333 1
         417         332         333 1
         418         333         334 1
         419         334         335 1
         420         335         336 1
         421         335        1328 1
         422         336         337 1
         423         336         340 1
         424         336         355 1
         425         337         338 1
         426         337        1775 1
         427         338         339 1
         428         339         340 1
         429         339         343 1
         430         339         341 1
         431         340         341 1
         432         341         342 1
         433         341         347 1
         434         342         356 1
         435         342         343 1
         436         343         344 1
         437         344         345 1
         438         344         353 1
         439         345         346 1
         440         346         347 1
         441         346         351 1
         442         347         348 1
         443         347         350 1
         444         348         349 1
         445         349         350 1
         446         350         351 1
         447         351         352 1
         448         352         353 1
         449         353         354 1
         450         353         359 1
         451         354         355 1
         452         355         356 1
         453         356         357 1
         454         357         358 1
         455         358         359 1
         456         359         360 1
         457         360         361 1
         458         361        1349 1
         459         361         362 1
         460         362         416 1
         461         362         363 1
         462         363         364 1
         463         364         365 1
         464         365         366 1
         465         366         367 1
         466         367         368 1
         467         368         369 1
         468         369         370 1
         469         370         371 1
         470         371         372 1
         471         371         373 1
         472         371         375 1
         473         372         373 1
         474         373         374 1
         475         373         375 1
         476         374         375 1
         477         374         376 1
         478         375         376 1
         479         376         377 1
         480         377         378 1
         481         378         379 1
         482         379         380 1
         483         380         381 1
         484         381         382 1
         485         382         383 1
         486         383         384 1
         487         384         385 1
         488         385         386 1
         489         386         387 1
         490         387         388 1
         491         387         389 1
         492         388         389 1
         493         388         390 1
         494         388         391 1
         495         389         390 1
         496         389         392 1
         497         390         391 1
         498         391         392 1
         499         391         393 1
         500         392         393 1
         501         393         394 1
         502         394         395 1
         503         395         396 1
         504         396         397 1
         505         396        1328 1
         506         396        1938 1
         507         397         398 1
         508         398         399 1
         509         399         400 1
         510         400         401 1
         511         401         402 1
         512         402         403 1
         513         402         405 1
         514         403         404 1
         515         404         405 1
         516         405         406 1
         517         406         445 1
         518         406         407 1
         519         407         409 1
         520         407         408 1
         521         408         409 1
         522         409         410 1
         523         409         412 1
         524         410         411 1
         525         410         419 1
         526         411         412 1
         527         412         413 1
         528         413         414 1
         529         413         419 1
         530         414         415 1
         531         414         421 1
         532         415         416 1
         533         415         417 1
         534         415         418 1
         535         416         417 1
         536         416         420 1
         537         417         418 1
         538         418         419 1
         539         419         420 1
         540         420         421 1
         541         421         422 1
         542         422         423 1
         543         423         424 1
         544         424         425 1
         545         425         426 1
         546         426         427 1
         547         427         428 1
         548         427         431 1
         549         427         439 1
         550         428         429 1
         551         429         430 1
         552         430         431 1
         553         431         432 1
         554         432         433 1
         555         433         434 1
         556         434         435 1
         557         435         436 1
         558         436         437 1
         559         437         446 1
         560         437         438 1
         561         438         439 1
         562         439         440 1
         563         440         441 1
         564         441         442 1
         565         442         443 1
         566         443         444 1
         567         444         445 1
         568         445         446 1
         569         446         447 1
         570         446         449 1
         571         447         448 1
         572         448         449 1
         573         449         450 1
         574         450         451 1
         575         450         453 1
         576         451         452 1
         577         452         453 1
         578         452         618 1
         579         453         454 1
         580         454         455 1
         581         455         456 1
         582         456         457 1
         583         457         458 1
         584         458         459 1
         585         459         460 1
         586         460         469 1
         587         460         461 1
         588         461         462 1
         589         462         463 1
         590         463         464 1
         591         464         465 1
         592         465         466 1
         593         465         468 1
         594         465         528 1
         595         466         467 1
         596         467         468 1
         597         468         469 1
         598         469         470 1
         599         470         471 1
         600         470         477 1
         601         471         472 1
         602         472         473 1
         603         473         474 1
         604         474         475 1
         605         475         502 1
         606         475         476 1
         607         476         477 1
         608         477         478 1
         609         478         479 1
         610         479         480 1
         611         480         481 1
         612         481         482 1
         613         482         483 1
         614         483         484 1
         615         483         489 1
         616         483         515 1
         617         484         485 1
         618         485         486 1
         619         486         487 1
         620         487         488 1
         621         488         489 1
         622         488         507 1
         623         488         508 1
         624         489         490 1
         625         489         495 1
         626         490         491 1
         627         490         494 1
         628         491         493 1
         629         491         492 1
         630         492         493 1
         631         493         494 1
         632         494         495 1
         633         495         496 1
         634         496         497 1
         635         497         498 1
         636         498         499 1
         637         499         500 1
         638         499         528 1
         639         500         501 1
         640         501         502 1
         641         502         503 1
         642         502        1004 1
         643         503         504 1
         644         504         505 1
         645         505         506 1
         646         506         507 1
         647         507         508 1
         648         508         509 1
         649         509         510 1
         650         510         511 1
         651         511         512 1
         652         511         516 1
         653         512         513 1
         654         513         514 1
         655         514         515 1
         656         514         516 1
         657         515         516 1
         658         516         517 1
         659         517         518 1
         660         518         519 1
         661         519         520 1
         662         520         521 1
         663         521         522 1
         664         521         523 1
         665         522         523 1
         666         522         529 1
         667         522         530 1
         668         523         524 1
         669         524         526 1
         670         524         529 1
         671         524         525 1
         672         525         526 1
         673         526         527 1
         674         526         529 1
         675         527         528 1
         676         528         529 1
         677         529         530 1
         678         530         531 1
         679         531         532 1
         680         532         533 1
         681         533         534 1
         682         534         535 1
         683         534         553 1
         684         535         536 1
         685         536         537 1
         686         536         542 1
         687         537         538 1
         688         538         539 1
         689         539         542 1
         690         539         540 1
         691         540         541 1
         692         541         542 1
         693         541         548 1
         694         542         543 1
         695         542         548 1
         696         543         544 1
         697         544         545 1
         698         545         546 1
         699         546         547 1
         700         546         652 1
         701         547         548 1
         702         548         549 1
         703         549         550 1
         704         550         551 1
         705         550        1038 1
         706         551         552 1
         707         552         553 1
         708         552        1984 1
         709         553         554 1
         710         554         555 1
         711         555         556 1
         712         555         826 1
         713         556         912 1
         714         556         557 1
         715         557         558 1
         716         558         559 1
         717         558         561 1
         718         559         560 1
         719         560         561 1
         720         561         562 1
         721         562         563 1
         722         562         565 1
         723         563         564 1
         724         564         565 1
         725         565         567 1
         726         565         654 1
         727         565         566 1
         728         566         567 1
         729         566        2182 1
         730         567         568 1
         731         568         569 1
         732         569         570 1
         733         570         571 1
         734         571         572 1
         735         572         573 1
         736         573         574 1
         737         574         575 1
         738         575         576 1
         739         576         577 1
         740         577         578 1
         741         578         579 1
         742         579         580 1
         743         580         581 1
         744         581         582 1
         745         582         583 1
         746         583         584 1
         747         584         585 1
         748         585         586 1
         749         585         595 1
         750         586         587 1
         751         587         588 1
         752         588         589 1
         753         589        1364 1
         754         589         590 1
         755         590         591 1
         756         591         592 1
         757         592         593 1
         758         592        1478 1
         759         593         594 1
         760         594         595 1
         761         595         596 1
         762         596         597 1
         763         597         598 1
         764         598         599 1
         765         599         600 1
         766         600         601 1
         767         601         602 1
         768         602         825 1
         769         602         603 1
         770         603         604 1
         771         604         605 1
         772         605         606 1
         773         606         607 1
         774         607         608 1
         775         608         609 1
         776         609         610 1
         777         610         611 1
         778         611         612 1
         779         612         613 1
         780         613         614 1
         781         614         615 1
         782         615         616 1
         783         615         830 1
         784         616         617 1
         785         617         618 1
         786         617         797 1
         787         618         619 1
         788         619         620 1
         789         620         621 1
         790         621         622 1
         791         622         623 1
         792         623         624 1
         793         624         625 1
         794         625         626 1
         795         626         627 1
         796         627         628 1
         797         628         629 1
         798         629         630 1
         799         630         631 1
         800         630         636 1
         801         631         632 1
         802         632         633 1
         803         633         634 1
         804         634         635 1
         805         635         636 1
         806         636         637 1
         807         637         638 1
         808         638         639 1
         809         639         640 1
         810         640         641 1
         811         641         642 1
         812         642         643 1
         813         643         644 1
         814         644         645 1
         815         645         646 1
         816         646         647 1
         817         647         648 1
         818         648         649 1
         819         649         650 1
         820         649         652 1
         821         650         651 1
         822         651         652 1
         823         652         653 1
         824         653         654 1
         825         654         655 1
         826         655         656 1
         827         656         657 1
         828         657         658 1
         829         658         659 1
         830         659         660 1
         831         660         661 1
         832         661         662 1
         833         662         663 1
         834         663         664 1
         835         664         665 1
         836         665         666 1
         837         666         667 1
         838         667         668 1
         839         668         669 1
         840         669         670 1
         841         670         671 1
         842         671         672 1
         843         672         673 1
         844         673         674 1
         845         674         675 1
         846         675         676 1
         847         675         677 1
         848         676         677 1
         849         677         678 1
         850         678         679 1
         851         679         680 1
         852         680         681 1
         853         681         682 1
         854         682         683 1
         855         682         686 1
         856         683         684 1
         857         684         685 1
         858         685         686 1
         859         686         687 1
         860         687         688 1
         861         688         689 1
         862         689         690 1
         863         690         691 1
         864         691         692 1
         865         692         693 1
         866         693         694 1
         867         694         695 1
         868         694         922 1
         869         695         696 1
         870         695         989 1
         871         696         697 1
         872         697         698 1
         873         698         699 1
         874         698         721 1
         875         699         700 1
         876         700         701 1
         877         701         702 1
         878         702         703 1
         879         703         704 1
         880         703        1850 1
         881         704         705 1
         882         705         706 1
         883         706         707 1
         884         707         708 1
         885         708         709 1
         886         709         710 1
         887         710         711 1
         888         711         712 1
         889         712         713 1
         890         713         714 1
         891         714         715 1
         892         715         716 1
         893         716         717 1
         894         717         718 1
         895         718         719 1
         896         719         720 1
         897         720         721 1
         898         721         722 1
         899         722         723 1
         900         723         724 1
         901         723         728 1
         902         723         731 1
         903         724         882 1
         904         724         725 1
         905         725         726 1
         906         726         727 1
         907         727         728 1
         908         728        1564 1
         909         728         729 1
         910         729         748 1
         911         729         730 1
         912         730         731 1
         913         731         732 1
         914         731         734 1
         915         732         733 1
         916         733         734 1
         917         733         864 1
         918         734         735 1
         919         735         736 1
         920         735         739 1
         921         736         737 1
         922         737         738 1
         923         738         739 1
         924         738         744 1
         925         739         740 1
         926         740         741 1
         927         741         742 1
         928         741         744 1
         929         742         743 1
         930         743         744 1
         931         744         748 1
         932         744        1012 1
         933         744         745 1
         934         745         747 1
         935         745         754 1
         936         745         746 1
         937         746         747 1
         938         747         748 1
         939         748         749 1
         940         749         750 1
         941         750         751 1
         942         751         752 1
         943         752         753 1
         944         753         754 1
         945         754         755 1
         946         755         756 1
         947         756         757 1
         948         757         758 1
         949         758         759 1
         950         759         760 1
         951         760         761 1
         952         761         762 1
         953         762         763 1
         954         763         764 1
         955         763         769 1
         956         763         775 1
         957         763         776 1
         958         764         765 1
         959         765         766 1
         960         766         767 1
         961         767         768 1
         962         768         769 1
         963         769         770 1
         964         770         771 1
         965         771         772 1
         966         772         773 1
         967         773         774 1
         968         774         775 1
         969         775         776 1
         970         776         777 1
         971         777         778 1
         972         778         779 1
         973         779         780 1
         974         780         781 1
         975         781         782 1
         976         782         783 1
         977         782        1889 1
         978         783         784 1
         979         784         785 1
         980         785         786 1
         981         786         787 1
         982         787         788 1
         983         787         792 1
         984         788         789 1
         985         789         790 1
         986         789         792 1
         987         789        2136 1
         988         790         791 1
         989         791         792 1
         990         792         793 1
         991         793         794 1
         992         794         795 1
         993         795         796 1
         994         796         797 1
         995         797         798 1
         996         798         799 1
         997         799         800 1
         998         800         801 1
         999         801         802 1
        1000         802         803 1
        1001         803         804 1
        1002         804         805 1
        1003         805         806 1
        1004         806         807 1
        1005         807         808 1
        1006         808         809 1
        1007         809         810 1
        1008         809         812 1
        1009         809         822 1
        1010         810         811 1
        1011         811         812 1
        1012         812         813 1
        1013         813         814 1
        1014         813        1265 1
        1015         814         815 1
        1016         815         818 1
        1017         815         816 1
        1018         816         817 1
        1019         816         818 1
        1020         816         895 1
        1021         817         818 1
        1022         817         878 1
        1023         818         819 1
        1024         818         833 1
        1025         819         820 1
        1026         819        1395 1
        1027         820         821 1
        1028         821         822 1
        1029         821         823 1
        1030         822         823 1
        1031         823         824 1
        1032         824         825 1
        1033         825         826 1
        1034         826         827 1
        1035         827         828 1
        1036         828         829 1
        1037         829         830 1
        1038         830         831 1
        1039         831         832 1
        1040         832         833 1
        1041         832         834 1
        1042         833         834 1
        1043         834         835 1
        1044         835         836 1
        1045         835         837 1
        1046         836         837 1
        1047         837         838 1
        1048         838         839 1
        1049         839         840 1
        1050         840         841 1
        1051         841         842 1
        1052         842         843 1
        1053         843         844 1
        1054         844         845 1
        1055         845         846 1
        1056         846         847 1
        1057         847         848 1
        1058         848         849 1
        1059         849         850 1
        1060         849         875 1
        1061         850         851 1
        1062         851         852 1
        1063         852         853 1
        1064         853         854 1
        1065         854         855 1
        1066         855         856 1
        1067         856         857 1
        1068         857         858 1
        1069         858         859 1
        1070         859         860 1
        1071         860         861 1
        1072         861         862 1
        1073         862         863 1
        1074         863         864 1
        1075         864         865 1
        1076         864         896 1
        1077         865         868 1
        1078         865         866 1
        1079         866         868 1
        1080         866         867 1
        1081         867         868 1
        1082         868         869 1
        1083         868         872 1
        1084         869         870 1
        1085         870         871 1
        1086         871         872 1
        1087         872         873 1
        1088         873         874 1
        1089         873         875 1
        1090         874         875 1
        1091         875         876 1
        1092         876         877 1
        1093         876        1562 1
        1094         877         878 1
        1095         878         879 1
        1096         879         880 1
        1097         880         881 1
        1098         881         882 1
        1099         882         883 1
        1100         883         884 1
        1101         884         885 1
        1102         885         886 1
        1103         886         887 1
        1104         886         893 1
        1105         887         888 1
        1106         888         889 1
        1107         889         890 1
        1108         890         891 1
        1109         891         892 1
        1110         892        1556 1
        1111         892         893 1
        1112         893         894 1
        1113         893         995 1
        1114         893        1190 1
        1115         894         895 1
        1116         895         896 1
        1117         896         897 1
        1118         897         898 1
        1119         898         899 1
        1120         899         902 1
        1121         899        1160 1
        1122         899         900 1
        1123         900         902 1
        1124         900         901 1
        1125         901         902 1
        1126         901         998 1
        1127         901        1001 1
        1128         902         903 1
        1129         903         904 1
        1130         903         912 1
        1131         904         905 1
        1132         904        1522 1
        1133         905         906 1
        1134         906         907 1
        1135         906         910 1
        1136         907         908 1
        1137         908         909 1
        1138         909         910 1
        1139         910         911 1
        1140         911         912 1
        1141         912         913 1
        1142         913         914 1
        1143         914         915 1
        1144         915         916 1
        1145         916         917 1
        1146         917         918 1
        1147         918         919 1
        1148         919         920 1
        1149         920         921 1
        1150         920         924 1
        1151         921         922 1
        1152         922         923 1
        1153         923         924 1
        1154         924         925 1
        1155         924         930 1
        1156         925         926 1
        1157         925         928 1
        1158         926         927 1
        1159         927         928 1
        1160         928         931 1
        1161         928         929 1
        1162         929         930 1
        1163         930         931 1
        1164         931         932 1
        1165         932         933 1
        1166         933        1001 1
        1167         933         934 1
        1168         934         935 1
        1169         935         936 1
        1170         935         986 1
        1171         936         937 1
        1172         937         938 1
        1173         938         939 1
        1174         938         991 1
        1175         939         940 1
        1176         940         941 1
        1177         940         943 1
        1178         941         942 1
        1179         942         943 1
        1180         943         944 1
        1181         943        1004 1
        1182         944         945 1
        1183         944         950 1
        1184         945         946 1
        1185         946         947 1
        1186         947         948 1
        1187         948         949 1
        1188         949         950 1
        1189         950         951 1
        1190         950         956 1
        1191         950        1124 1
        1192         951         952 1
        1193         951         955 1
        1194         952         953 1
        1195         953         954 1
        1196         954         955 1
        1197         955         956 1
        1198         956         957 1
        1199         956        1386 1
        1200         957         958 1
        1201         957        1808 1
        1202         958         959 1
        1203         959         960 1
        1204         960         961 1
        1205         961         962 1
        1206         962         963 1
        1207         963        1001 1
        1208         963         964 1
        1209         964         965 1
        1210         964         974 1
        1211         965         966 1
        1212         966         967 1
        1213         966         971 1
        1214         967         968 1
        1215         967         971 1
        1216         968         969 1
        1217         969         970 1
        1218         970         971 1
        1219         971         972 1
        1220         972         973 1
        1221         973         974 1
        1222         973         975 1
        1223         974         975 1
        1224         975         976 1
        1225         976         977 1
        1226         977         978 1
        1227         978         979 1
        1228         979         984 1
        1229         979         980 1
        1230         980         981 1
        1231         981         982 1
        1232         982         983 1
        1233         982         996 1
        1234         983         984 1
        1235         984         985 1
        1236         985         986 1
        1237         986         987 1
        1238         987         988 1
        1239         987         989 1
        1240         988        1002 1
        1241         988         989 1
        1242         989         990 1
        1243         989         991 1
        1244         990         991 1
        1245         991         992 1
        1246         992         993 1
        1247         993         994 1
        1248         994         995 1
        1249         994        1017 1
        1250         995         996 1
        1251         996         997 1
        1252         997         998 1
        1253         998         999 1
        1254         998        1045 1
        1255         999        1000 1
        1256        1000        1001 1
        1257        1001        1002 1
        1258        1002        1003 1
        1259        1003        1004 1
        1260        1004        1005 1
        1261        1005        1006 1
        1262        1006        1007 1
        1263        1007        1008 1
        1264        1008        1009 1
        1265        1009        1010 1
        1266        1010        1011 1
        1267        1011        1012 1
        1268        1012        1013 1
        1269        1013        1014 1
        1270        1014        1015 1
        1271        1015        1018 1
        1272        1015        1016 1
        1273        1016        1017 1
        1274        1017        1018 1
        1275        1018        1019 1
        1276        1019        1020 1
        1277        1020        1021 1
        1278        1020        1218 1
        1279        1021        1022 1
        1280        1022        1023 1
        1281        1023        1024 1
        1282        1024        1025 1
        1283        1025        1026 1
        1284        1026        1027 1
        1285        1027        1028 1
        1286        1028        1029 1
        1287        1028        1058 1
        1288        1029        1030 1
        1289        1030        1031 1
        1290        1030        1033 1
        1291        1031        1033 1
        1292        1031        1032 1
        1293        1032        1033 1
        1294        1033        1034 1
        1295        1034        1035 1
        1296        1035        1036 1
        1297        1036        1037 1
        1298        1037        1038 1
        1299        1037        1114 1
        1300        1037        1565 1
        1301        1038        1039 1
        1302        1039        1040 1
        1303        1040        1041 1
        1304        1041        1042 1
        1305        1042        1043 1
        1306        1042        1437 1
        1307        1043        1044 1
        1308        1044        1045 1
        1309        1045        1046 1
        1310        1045        1048 1
        1311        1046        1047 1
        1312        1046        1048 1
        1313        1047        1048 1
        1314        1048        1050 1
        1315        1048        1049 1
        1316        1049        1050 1
        1317        1050        1051 1
        1318        1051        1052 1
        1319        1052        1053 1
        1320        1053        1054 1
        1321        1054        1055 1
        1322        1055        1056 1
        1323        1056        1057 1
        1324        1056        1058 1
        1325        1057        1058 1
        1326        1058        1059 1
        1327        1059        1060 1
        1328        1060        1061 1
        1329        1061        1062 1
        1330        1062        1063 1
        1331        1063        1064 1
        1332        1064        1065 1
        1333        1065        1066 1
        1334        1066        1067 1
        1335        1067        1068 1
        1336        1068        1069 1
        1337        1069        1070 1
        1338        1070        1071 1
        1339        1071        1072 1
        1340        1072        1073 1
        1341        1073        1074 1
        1342        1073        1100 1
        1343        1074        1075 1
        1344        1074        1104 1
        1345        1075        1076 1
        1346        1075        1253 1
        1347        1076        1077 1
        1348        1076        1170 1
        1349        1076        1235 1
        1350        1077        1078 1
        1351        1078        1079 1
        1352        1079        1080 1
        1353        1080        1081 1
        1354        1081        1106 1
        1355        1081        1082 1
        1356        1082        1083 1
        1357        1083        1084 1
        1358        1084        1085 1
        1359        1085        1086 1
        1360        1086        1087 1
        1361        1087        1088 1
        1362        1088        1089 1
        1363        1089        1090 1
        1364        1090        1091 1
        1365        1091        1112 1
        1366        1091        1092 1
        1367        1092        1093 1
        1368        1092        1112 1
        1369        1093        1094 1
        1370        1094        1095 1
        1371        1095        1096 1
        1372        1096        1097 1
        1373        1097        1098 1
        1374        1098        1099 1
        1375        1099        1100 1
        1376        1100        1101 1
        1377        1101        1102 1
        1378        1101        1124 1
        1379        1102        1103 1
        1380        1103        1104 1
        1381        1104        1105 1
        1382        1104        1111 1
        1383        1105        1106 1
        1384        1105        1116 1
        1385        1106        1107 1
        1386        1107        1108 1
        1387        1107        1172 1
        1388        1108        1109 1
        1389        1109        1110 1
        1390        1110        1111 1
        1391        1111        1112 1
        1392        1111        1113 1
        1393        1112        1113 1
        1394        1112        1116 1
        1395        1113        1114 1
        1396        1113        1140 1
        1397        1114        1115 1
        1398        1115        1116 1
        1399        1116        1117 1
        1400        1117        1118 1
        1401        1118        1119 1
        1402        1119        1120 1
        1403        1120        1121 1
        1404        1121        1122 1
        1405        1122        1123 1
        1406        1123        1124 1
        1407        1124        1125 1
        1408        1124        1253 1
        1409        1125        1126 1
        1410        1126        1127 1
        1411        1127        1128 1
        1412        1128        1129 1
        1413        1128        1249 1
        1414        1128        1253 1
        1415        1129        1130 1
        1416        1130        1131 1
        1417        1131        1132 1
        1418        1132        1133 1
        1419        1133        1134 1
        1420        1134        1135 1
        1421        1135        1136 1
        1422        1136        1137 1
        1423        1137        1138 1
        1424        1137        1140 1
        1425        1138        1139 1
        1426        1139        1140 1
        1427        1140        1141 1
        1428        1141        1142 1
        1429        1142        1143 1
        1430        1143        1144 1
        1431        1144        1145 1
        1432        1145        1146 1
        1433        1146        1147 1
        1434        1147        1148 1
        1435        1148        1149 1
        1436        1149        1150 1
        1437        1149        1151 1
        1438        1150        1154 1
        1439        1150        1151 1
        1440        1151        1152 1
        1441        1152        1153 1
        1442        1153        1154 1
        1443        1154        1155 1
        1444        1155        1156 1
        1445        1156        1157 1
        1446        1157        1158 1
        1447        1158        1159 1
        1448        1159        1160 1
        1449        1159        1311 1
        1450        1160        1161 1
        1451        1160        1295 1
        1452        1161        1162 1
        1453        1162        1165 1
        1454        1162        1163 1
        1455        1163        1164 1
        1456        1164        1165 1
        1457        1165        1166 1
        1458        1166        1167 1
        1459        1167        1168 1
        1460        1168        1169 1
        1461        1169        1170 1
        1462        1170        1171 1
        1463        1171        1199 1
        1464        1171        1172 1
        1465        1172        1173 1
        1466        1173        1174 1
        1467        1174        1175 1
        1468        1175        1176 1
        1469        1176        1177 1
        1470        1177        1178 1
        1471        1178        1179 1
        1472        1178        1629 1
        1473        1179        1180 1
        1474        1180        1181 1
        1475        1181        1182 1
        1476        1182        1183 1
        1477        1182        1276 1
        1478        1183        1184 1
        1479        1184        1185 1
        1480        1185        1186 1
        1481        1186        1187 1
        1482        1187        1188 1
        1483        1188        1189 1
        1484        1189        1190 1
        1485        1190        1191 1
        1486        1191        1192 1
        1487        1192        1193 1
        1488        1193        1503 1
        1489        1193        1566 1
        1490        1193        1194 1
        1491        1194        1195 1
        1492        1194        1229 1
        1493        1195        1196 1
        1494        1196        1197 1
        1495        1197        1198 1
        1496        1198        1199 1
        1497        1199        1200 1
        1498        1199        1210 1
        1499        1200        1201 1
        1500        1201        1202 1
        1501        1202        1203 1
        1502        1202        1206 1
        1503        1202        1207 1
        1504        1203        1204 1
        1505        1204        1205 1
        1506        1204        1207 1
        1507        1204        1222 1
        1508        1205        1206 1
        1509        1206        1871 1
        1510        1206        1207 1
        1511        1207        1208 1
        1512        1208        1209 1
        1513        1209        1210 1
        1514        1210        1211 1
        1515        1211        1212 1
        1516        1211        1353 1
        1517        1212        1213 1
        1518        1213        1214 1
        1519        1214        1215 1
        1520        1214        1353 1
        1521        1215        1216 1
        1522        1216        1217 1
        1523        1216        1222 1
        1524        1217        1218 1
        1525        1218        1219 1
        1526        1219        1220 1
        1527        1220        1221 1
        1528        1220        1240 1
        1529        1221        1247 1
        1530        1221        1222 1
        1531        1222        1223 1
        1532        1223        1224 1
        1533        1223        1232 1
        1534        1224        1225 1
        1535        1224        1226 1
        1536        1224        1229 1
        1537        1225        1226 1
        1538        1226        1227 1
        1539        1227        1550 1
        1540        1227        1228 1
        1541        1228        1229 1
        1542        1229        1230 1
        1543        1229        1411 1
        1544        1230        1231 1
        1545        1231        1232 1
        1546        1232        1233 1
        1547        1233        1234 1
        1548        1234        1235 1
        1549        1235        1236 1
        1550        1236        1237 1
        1551        1237        1238 1
        1552        1238        1239 1
        1553        1239        1240 1
        1554        1240        1241 1
        1555        1241        1242 1
        1556        1242        1243 1
        1557        1243        1244 1
        1558        1244        1245 1
        1559        1245        1246 1
        1560        1246        1247 1
        1561        1247        1248 1
        1562        1248        1249 1
        1563        1249        1250 1
        1564        1249        1253 1
        1565        1250        1251 1
        1566        1251        1252 1
        1567        1251        1255 1
        1568        1252        1253 1
        1569        1253        1254 1
        1570        1254        1255 1
        1571        1255        1256 1
        1572        1255        1257 1
        1573        1256        1257 1
        1574        1257        1258 1
        1575        1258        1259 1
        1576        1259        1260 1
        1577        1260        1261 1
        1578        1261        1262 1
        1579        1262        1263 1
        1580        1263        1264 1
        1581        1264        1265 1
        1582        1264        1365 1
        1583        1265        1266 1
        1584        1266        1267 1
        1585        1267        1268 1
        1586        1267        1269 1
        1587        1267        1275 1
        1588        1268        1269 1
        1589        1269        2144 1
        1590        1269        1270 1
        1591        1270        1271 1
        1592        1270        1272 1
        1593        1271        1272 1
        1594        1272        1277 1
        1595        1272        1273 1
        1596        1273        1274 1
        1597        1274        1275 1
        1598        1275        1276 1
        1599        1276        1277 1
        1600        1277        1278 1
        1601        1278        1279 1
        1602        1279        1280 1
        1603        1280        1281 1
        1604        1281        1282 1
        1605        1281        1283 1
        1606        1282        1283 1
        1607        1282        1291 1
        1608        1283        1284 1
        1609        1284        1285 1
        1610        1285        1286 1
        1611        1286        1287 1
        1612        1286        1288 1
        1613        1286        1313 1
        1614        1287        1288 1
        1615        1287        1292 1
        1616        1287        1375 1
        1617        1288        1289 1
        1618        1289        1290 1
        1619        1290        1291 1
        1620        1291        1292 1
        1621        1291        1295 1
        1622        1291        1427 1
        1623        1292        1293 1
        1624        1292        1295 1
        1625        1292        1431 1
        1626        1293        1294 1
        1627        1294        1295 1
        1628        1295        1296 1
        1629        1296        1297 1
        1630        1296        1651 1
        1631        1297        1298 1
        1632        1298        1299 1
        1633        1299        1300 1
        1634        1300        1301 1
        1635        1301        1302 1
        1636        1302        1303 1
        1637        1303        1304 1
        1638        1304        1305 1
        1639        1305        1306 1
        1640        1306        1307 1
        1641        1307        1308 1
        1642        1308        1309 1
        1643        1308        1322 1
        1644        1309        1310 1
        1645        1310        1311 1
        1646        1311        1312 1
        1647        1312        1313 1
        1648        1313        1314 1
        1649        1314        1315 1
        1650        1314        1374 1
        1651        1314        1498 1
        1652        1315        1316 1
        1653        1316        1317 1
        1654        1317        1318 1
        1655        1318        1319 1
        1656        1319        1320 1
        1657        1320        1321 1
        1658        1321        1322 1
        1659        1322        1323 1
        1660        1323        1324 1
        1661        1324        1325 1
        1662        1325        1326 1
        1663        1325        1328 1
        1664        1325        1957 1
        1665        1326        1327 1
        1666        1327        1328 1
        1667        1328        1329 1
        1668        1329        1330 1
        1669        1329        1373 1
        1670        1330        1331 1
        1671        1331        1332 1
        1672        1332        1333 1
        1673        1332        1341 1
        1674        1333        1334 1
        1675        1334        1335 1
        1676        1335        1336 1
        1677        1336        1338 1
        1678        1336        1337 1
        1679        1337        1338 1
        1680        1338        1339 1
        1681        1339        1340 1
        1682        1339        1341 1
        1683        1340        1341 1
        1684        1340        1342 1
        1685        1340        1373 1
        1686        1341        1342 1
        1687        1342        1343 1
        1688        1342        1373 1
        1689        1343        1344 1
        1690        1344        1345 1
        1691        1345        1346 1
        1692        1346        1347 1
        1693        1347        1348 1
        1694        1347        1349 1
        1695        1348        1349 1
        1696        1349        1350 1
        1697        1349        1580 1
        1698        1350        1351 1
        1699        1351        1352 1
        1700        1352        1353 1
        1701        1353        1355 1
        1702        1353        1354 1
        1703        1354        1355 1
        1704        1355        1356 1
        1705        1356        1357 1
        1706        1356        1367 1
        1707        1357        1358 1
        1708        1358        1359 1
        1709        1359        1360 1
        1710        1360        1361 1
        1711        1361        1362 1
        1712        1362        1363 1
        1713        1363        1364 1
        1714        1364        1365 1
        1715        1365        1366 1
        1716        1366        1367 1
        1717        1367        1368 1
        1718        1368        1369 1
        1719        1369        1370 1
        1720        1370        1371 1
        1721        1371        1372 1
        1722        1372        1373 1
        1723        1373        1374 1
        1724        1374        1375 1
        1725        1375        1376 1
        1726        1376        1377 1
        1727        1377        1378 1
        1728        1378        1379 1
        1729        1379        1380 1
        1730        1380        1381 1
        1731        1381        1382 1
        1732        1382        1383 1
        1733        1382        1385 1
        1734        1383        1384 1
        1735        1383        1584 1
        1736        1384        1385 1
        1737        1385        1386 1
        1738        1386        1387 1
        1739        1386        1394 1
        1740        1387        1388 1
        1741        1388        1389 1
        1742        1389        1390 1
        1743        1390        1391 1
        1744        1391        1398 1
        1745        1391        1407 1
        1746        1391        1392 1
        1747        1392        1393 1
        1748        1393        1394 1
        1749        1394        1395 1
        1750        1395        1396 1
        1751        1396        1397 1
        1752        1397        1398 1
        1753        1398        1399 1
        1754        1399        1400 1
        1755        1400        1401 1
        1756        1401        1402 1
        1757        1402        1403 1
        1758        1403        1404 1
        1759        1404        1405 1
        1760        1405        1406 1
        1761        1406        1407 1
        1762        1406        1413 1
        1763        1407        1408 1
        1764        1408        1409 1
        1765        1409        1410 1
        1766        1410        1411 1
        1767        1411        1412 1
        1768        1412        1413 1
        1769        1413        1414 1
        1770        1413        1517 1
        1771        1414        1415 1
        1772        1415        1416 1
        1773        1416        1417 1
        1774        1417        1418 1
        1775        1418        1419 1
        1776        1419        1420 1
        1777        1420        1421 1
        1778        1420        1422 1
        1779        1421        1422 1
        1780        1422        1423 1
        1781        1422        1430 1
        1782        1422        1438 1
        1783        1423        1424 1
        1784        1424        1425 1
        1785        1425        1426 1
        1786        1426        1427 1
        1787        1427        1428 1
        1788        1428        1429 1
        1789        1429        1430 1
        1790        1430        1431 1
        1791        1431        1432 1
        1792        1431        1440 1
        1793        1432        1433 1
        1794        1432        1435 1
        1795        1433        1434 1
        1796        1434        1435 1
        1797        1434        1439 1
        1798        1435        1436 1
        1799        1435        1439 1
        1800        1436        1437 1
        1801        1437        1438 1
        1802        1438        1439 1
        1803        1439        1440 1
        1804        1439        1447 1
        1805        1440        1441 1
        1806        1441        1442 1
        1807        1442        1820 1
        1808        1442        1443 1
        1809        1443        1444 1
        1810        1444        1445 1
        1811        1445        1446 1
        1812        1446        1447 1
        1813        1447        1448 1
        1814        1447        1854 1
        1815        1448        1449 1
        1816        1449        1450 1
        1817        1449        1451 1
        1818        1450        1451 1
        1819        1451        1452 1
        1820        1452        1453 1
        1821        1453        1454 1
        1822        1453        1744 1
        1823        1454        1455 1
        1824        1454        1638 1
        1825        1455        1456 1
        1826        1456        1457 1
        1827        1456        1866 1
        1828        1457        1458 1
        1829        1458        1459 1
        1830        1458        1462 1
        1831        1459        1460 1
        1832        1460        1469 1
        1833        1460        1461 1
        1834        1461        1462 1
        1835        1461        1475 1
        1836        1461        1481 1
        1837        1462        1463 1
        1838        1463        1464 1
        1839        1464        1465 1
        1840        1465        1466 1
        1841        1466        1467 1
        1842        1467        1468 1
        1843        1468        1469 1
        1844        1469        1470 1
        1845        1470        1471 1
        1846        1471        1472 1
        1847        1472        1473 1
        1848        1473        1474 1
        1849        1474        1475 1
        1850        1475        1476 1
        1851        1476        1477 1
        1852        1477        1541 1
        1853        1477        1478 1
        1854        1478        1479 1
        1855        1479        1480 1
        1856        1480        1481 1
        1857        1481        1482 1
        1858        1482        1483 1
        1859        1483        1484 1
        1860        1483        1491 1
        1861        1483        1595 1
        1862        1484        1485 1
        1863        1485        1486 1
        1864        1486        1487 1
        1865        1487        1488 1
        1866        1487        1491 1
        1867        1488        1489 1
        1868        1489        1490 1
        1869        1490        1491 1
        1870        1491        1492 1
        1871        1492        1493 1
        1872        1493        1494 1
        1873        1494        1495 1
        1874        1495        1496 1
        1875        1496        1497 1
        1876        1497        1498 1
        1877        1498        1499 1
        1878        1498        1513 1
        1879        1499        1500 1
        1880        1500        1501 1
        1881        1500        1503 1
        1882        1501        1502 1
        1883        1501        1515 1
        1884        1501        1510 1
        1885        1502        1503 1
        1886        1503        1504 1
        1887        1504        1505 1
        1888        1505        1506 1
        1889        1506        1507 1
        1890        1507        1508 1
        1891        1508        1509 1
        1892        1508        1527 1
        1893        1509        1510 1
        1894        1510        1511 1
        1895        1511        1512 1
        1896        1512        1513 1
        1897        1513        1514 1
        1898        1514        1515 1
        1899        1515        1516 1
        1900        1516        1517 1
        1901        1517        1518 1
        1902        1518        1519 1
        1903        1519        1520 1
        1904        1520        1521 1
        1905        1521        1522 1
        1906        1522        1523 1
        1907        1523        1524 1
        1908        1523        1533 1
        1909        1523        2103 1
        1910        1524        1525 1
        1911        1524        2103 1
        1912        1525        1526 1
        1913        1526        1527 1
        1914        1527        1528 1
        1915        1528        1529 1
        1916        1529        1530 1
        1917        1530        1531 1
        1918        1531        1532 1
        1919        1532        1533 1
        1920        1533        1534 1
        1921        1534        1535 1
        1922        1535        1536 1
        1923        1535        1538 1
        1924        1535        1559 1
        1925        1536        1537 1
        1926        1536        1542 1
        1927        1537        1538 1
        1928        1538        1539 1
        1929        1539        1540 1
        1930        1540        1541 1
        1931        1540        1542 1
        1932        1541        1547 1
        1933        1541        1542 1
        1934        1542        1543 1
        1935        1543        1544 1
        1936        1544        1545 1
        1937        1545        1546 1
        1938        1546        1547 1
        1939        1547        1548 1
        1940        1548        1549 1
        1941        1549        1550 1
        1942        1550        1551 1
        1943        1551        1552 1
        1944        1552        1553 1
        1945        1553        1554 1
        1946        1554        1555 1
        1947        1555        1556 1
        1948        1556        1557 1
        1949        1557        1558 1
        1950        1558        1559 1
        1951        1559        1560 1
        1952        1560        1561 1
        1953        1561        1562 1
        1954        1562        1563 1
        1955        1563        1564 1
        1956        1564        1565 1
        1957        1565        1566 1
        1958        1566        1567 1
        1959        1567        1577 1
        1960        1567        1579 1
        1961        1567        1568 1
        1962        1568        1569 1
        1963        1569        1570 1
        1964        1569        1580 1
        1965        1570        1571 1
        1966        1571        1572 1
        1967        1572        1573 1
        1968        1573        1574 1
        1969        1574        1575 1
        1970        1575        1576 1
        1971        1576        1577 1
        1972        1577        1578 1
        1973        1578        1579 1
        1974        1579        1580 1
        1975        1580        1581 1
        1976        1580        1583 1
        1977        1581        1582 1
        1978        1581        1615 1
        1979        1582        1583 1
        1980        1583        1584 1
        1981        1584        1585 1
        1982        1584        1586 1
        1983        1585        1586 1
        1984        1586        1587 1
        1985        1587        1588 1
        1986        1588        1589 1
        1987        1589        1590 1
        1988        1590        1591 1
        1989        1591        1592 1
        1990        1592        1593 1
        1991        1593        1594 1
        1992        1594        1595 1
        1993        1595        1596 1
        1994        1595        1599 1
        1995        1596        1597 1
        1996        1597        1598 1
        1997        1598        1599 1
        1998        1599        1600 1
        1999        1600        1601 1
        2000        1600        1718 1
        2001        1601        1602 1
        2002        1602        1606 1
        2003        1602        1603 1
        2004        1603        1608 1
        2005        1603        1604 1
        2006        1604        1605 1
        2007        1605        1606 1
        2008        1606        1607 1
        2009        1607        1608 1
        2010        1608        1609 1
        2011        1609        1610 1
        2012        1610        1611 1
        2013        1611        1612 1
        2014        1612        1613 1
        2015        1613        1614 1
        2016        1614        1615 1
        2017        1615        1616 1
        2018        1616        1617 1
        2019        1617        1618 1
        2020        1618        1619 1
        2021        1619        1620 1
        2022        1620        1621 1
        2023        1621        1622 1
        2024        1622        1623 1
        2025        1623        1624 1
        2026        1624        1625 1
        2027        1624        1682 1
        2028        1625        1626 1
        2029        1626        1627 1
        2030        1627        1628 1
        2031        1628        1629 1
        2032        1629        1630 1
        2033        1630        1631 1
        2034        1630        1642 1
        2035        1631        1632 1
        2036        1632        1633 1
        2037        1633        1634 1
        2038        1633        1643 1
        2039        1634        1635 1
        2040        1634        1639 1
        2041        1635        1636 1
        2042        1636        1637 1
        2043        1636        1638 1
        2044        1637        1638 1
        2045        1638        1641 1
        2046        1638        1639 1
        2047        1639        1640 1
        2048        1640        1641 1
        2049        1640        1643 1
        2050        1641        1642 1
        2051        1641        1644 1
        2052        1642        1643 1
        2053        1643        1644 1
        2054        1644        1645 1
        2055        1644        1646 1
        2056        1645        1646 1
        2057        1646        1647 1
        2058        1646        1659 1
        2059        1647        1648 1
        2060        1648        1649 1
        2061        1649        1650 1
        2062        1650        1651 1
        2063        1651        1652 1
        2064        1652        1653 1
        2065        1653        1654 1
        2066        1654        1655 1
        2067        1655        1656 1
        2068        1656        1657 1
        2069        1657        1658 1
        2070        1658        1659 1
        2071        1659        1660 1
        2072        1660        1661 1
        2073        1661        1662 1
        2074        1662        1663 1
        2075        1663        1664 1
        2076        1664        1665 1
        2077        1665        1666 1
        2078        1666        1667 1
        2079        1666        1670 1
        2080        1667        1668 1
        2081        1668        1669 1
        2082        1668        1874 1
        2083        1669        1670 1
        2084        1670        1671 1
        2085        1670        1676 1
        2086        1671        1672 1
        2087        1672        1673 1
        2088        1673        1674 1
        2089        1674        1675 1
        2090        1675        1676 1
        2091        1676        1677 1
        2092        1677        1678 1
        2093        1678        1679 1
        2094        1678        1680 1
        2095        1679        1680 1
        2096        1680        1681 1
        2097        1681        1682 1
        2098        1682        1683 1
        2099        1683        1684 1
        2100        1683        1693 1
        2101        1684        1685 1
        2102        1685        1686 1
        2103        1686        1687 1
        2104        1687        1688 1
        2105        1688        1689 1
        2106        1689        1690 1
        2107        1690        1691 1
        2108        1691        1692 1
        2109        1692        1693 1
        2110        1693        1694 1
        2111        1694        1695 1
        2112        1695        1696 1
        2113        1696        1697 1
        2114        1697        1698 1
        2115        1698        1699 1
        2116        1699        1700 1
        2117        1700        1701 1
        2118        1701        1702 1
        2119        1701        1703 1
        2120        1702        1703 1
        2121        1702        1709 1
        2122        1703        1704 1
        2123        1704        1705 1
        2124        1705        1706 1
        2125        1705        1746 1
        2126        1706        1707 1
        2127        1707        1708 1
        2128        1707        1709 1
        2129        1708        1709 1
        2130        1708        1711 1
        2131        1709        1711 1
        2132        1709        1713 1
        2133        1709        1710 1
        2134        1710        1752 1
        2135        1710        1711 1
        2136        1711        1712 1
        2137        1712        1713 1
        2138        1713        1714 1
        2139        1714        1715 1
        2140        1714        1919 1
        2141        1715        1716 1
        2142        1715        1723 1
        2143        1716        1717 1
        2144        1717        1718 1
        2145        1717        1742 1
        2146        1718        1719 1
        2147        1718        1807 1
        2148        1718        1808 1
        2149        1719        1720 1
        2150        1720        1730 1
        2151        1720        1721 1
        2152        1721        1722 1
        2153        1722        1723 1
        2154        1723        1724 1
        2155        1724        1725 1
        2156        1725        1726 1
        2157        1726        1727 1
        2158        1727        1728 1
        2159        1728        1729 1
        2160        1728        1739 1
        2161        1729        1730 1
        2162        1730        1731 1
        2163        1731        1732 1
        2164        1732        1733 1
        2165        1733        1734 1
        2166        1734        1735 1
        2167        1734        1739 1
        2168        1735        1736 1
        2169        1736        1737 1
        2170        1737        1738 1
        2171        1737        1741 1
        2172        1738        1739 1
        2173        1739        1740 1
        2174        1740        1741 1
        2175        1741        1742 1
        2176        1742        1743 1
        2177        1743        1744 1
        2178        1744        1745 1
        2179        1744        1751 1
        2180        1745        1746 1
        2181        1746        1747 1
        2182        1747        1748 1
        2183        1748        1749 1
        2184        1749        1750 1
        2185        1750        1751 1
        2186        1751        1752 1
        2187        1752        1753 1
        2188        1753        1754 1
        2189        1754        1755 1
        2190        1755        1756 1
        2191        1756        1757 1
        2192        1757        1758 1
        2193        1758        1759 1
        2194        1758        1841 1
        2195        1759        1760 1
        2196        1760        1761 1
        2197        1761        1762 1
        2198        1762        1763 1
        2199        1763        1764 1
        2200        1764        1765 1
        2201        1765        1766 1
        2202        1766        1767 1
        2203        1767        1768 1
        2204        1768        1769 1
        2205        1769        1770 1
        2206        1770        1771 1
        2207        1771        1772 1
        2208        1772        1773 1
        2209        1772        1871 1
        2210        1773        1774 1
        2211        1774        1775 1
        2212        1775        1776 1
        2213        1776        1777 1
        2214        1777        1778 1
        2215        1778        1779 1
        2216        1779        1787 1
        2217        1779        1780 1
        2218        1780        1781 1
        2219        1781        1782 1
        2220        1782        1783 1
        2221        1783        1784 1
        2222        1783        1787 1
        2223        1784        1785 1
        2224        1785        1786 1
        2225        1786        1787 1
        2226        1786        1800 1
        2227        1787        1788 1
        2228        1787        1806 1
        2229        1788        1789 1
        2230        1789        1790 1
        2231        1790        1791 1
        2232        1791        1792 1
        2233        1791        1797 1
        2234        1792        1793 1
        2235        1793        1794 1
        2236        1794        1795 1
        2237        1795        1796 1
        2238        1796        1797 1
        2239        1797        1798 1
        2240        1798        1799 1
        2241        1799        1800 1
        2242        1800        1801 1
        2243        1801        1802 1
        2244        1802        1803 1
        2245        1802        1804 1
        2246        1803        1804 1
        2247        1804        1805 1
        2248        1805        1806 1
        2249        1806        1807 1
        2250        1807        1808 1
        2251        1808        1809 1
        2252        1808        1810 1
        2253        1809        1810 1
        2254        1810        1811 1
        2255        1811        1812 1
        2256        1812        1813 1
        2257        1813        1814 1
        2258        1813        1815 1
        2259        1814        1815 1
        2260        1815        1816 1
        2261        1816        1817 1
        2262        1817        1818 1
        2263        1818        1819 1
        2264        1819        1820 1
        2265        1820        1821 1
        2266        1821        1822 1
        2267        1822        1823 1
        2268        1823        1824 1
        2269        1824        1825 1
        2270        1825        1826 1
        2271        1826        1827 1
        2272        1827        1828 1
        2273        1828        1829 1
        2274        1829        1830 1
        2275        1830        1831 1
        2276        1831        1832 1
        2277        1832        1833 1
        2278        1832        1837 1
        2279        1833        1834 1
        2280        1834        1835 1
        2281        1835        1836 1
        2282        1836        1837 1
        2283        1837        1838 1
        2284        1838        1839 1
        2285        1839        1840 1
        2286        1840        1841 1
        2287        1841        1842 1
        2288        1842        1843 1
        2289        1843        1844 1
        2290        1844        1845 1
        2291        1845        1846 1
        2292        1846        1847 1
        2293        1847        1848 1
        2294        1848        1849 1
        2295        1849        1850 1
        2296        1850        1851 1
        2297        1851        1852 1
        2298        1851        1867 1
        2299        1852        1853 1
        2300        1853        1854 1
        2301        1854        1855 1
        2302        1854        1856 1
        2303        1854        1859 1
        2304        1854        1857 1
        2305        1855        1856 1
        2306        1856        1857 1
        2307        1857        1858 1
        2308        1858        1859 1
        2309        1859        1860 1
        2310        1860        1861 1
        2311        1861        1862 1
        2312        1862        1863 1
        2313        1863        1880 1
        2314        1863        1864 1
        2315        1864        1865 1
        2316        1865        1866 1
        2317        1866        1867 1
        2318        1867        1868 1
        2319        1868        1869 1
        2320        1869        1870 1
        2321        1870        1871 1
        2322        1871        1872 1
        2323        1872        1873 1
        2324        1873        1874 1
        2325        1874        1875 1
        2326        1875        1876 1
        2327        1876        1877 1
        2328        1877        1878 1
        2329        1877        1914 1
        2330        1878        1879 1
        2331        1879        1880 1
        2332        1880        1881 1
        2333        1881        1882 1
        2334        1882        1883 1
        2335        1882        1891 1
        2336        1883        1884 1
        2337        1884        1885 1
        2338        1885        1886 1
        2339        1886        1887 1
        2340        1887        1888 1
        2341        1888        1889 1
        2342        1889        1890 1
        2343        1890        1891 1
        2344        1891        1892 1
        2345        1892        1893 1
        2346        1893        1900 1
        2347        1893        1894 1
        2348        1894        1895 1
        2349        1895        1896 1
        2350        1896        1897 1
        2351        1897        1898 1
        2352        1898        1899 1
        2353        1899        1900 1
        2354        1900        1901 1
        2355        1901        1902 1
        2356        1902        1903 1
        2357        1903        1904 1
        2358        1904        1905 1
        2359        1905        1906 1
        2360        1906        1907 1
        2361        1907        1908 1
        2362        1908        1909 1
        2363        1909        1910 1
        2364        1910        1911 1
        2365        1911        1912 1
        2366        1912        1913 1
        2367        1913        1914 1
        2368        1914        1915 1
        2369        1915        1916 1
        2370        1916        1917 1
        2371        1917        1918 1
        2372        1918        1919 1
        2373        1919        1920 1
        2374        1920        1921 1
        2375        1921        1922 1
        2376        1922        1923 1
        2377        1923        1924 1
        2378        1923        1925 1
        2379        1924        1925 1
        2380        1925        1926 1
        2381        1926        1927 1
        2382        1927        1928 1
        2383        1928        1929 1
        2384        1929        1930 1
        2385        1930        1931 1
        2386        1931        1932 1
        2387        1931        2065 1
        2388        1932        1933 1
        2389        1933        1934 1
        2390        1934        1935 1
        2391        1935        1936 1
        2392        1935        1937 1
        2393        1936        1937 1
        2394        1937        1938 1
        2395        1938        1939 1
        2396        1939        1940 1
        2397        1940        1941 1
        2398        1941        1942 1
        2399        1942        1943 1
        2400        1943        1944 1
        2401        1944        1945 1
        2402        1945        1946 1
        2403        1946        1947 1
        2404        1947        1948 1
        2405        1947        2121 1
        2406        1948        1949 1
        2407        1949        1950 1
        2408        1950        1951 1
        2409        1951        1952 1
        2410        1952        1953 1
        2411        1953        1954 1
        2412        1954        1955 1
        2413        1955        1956 1
        2414        1956        1957 1
        2415        1957        1958 1
        2416        1958        1959 1
        2417        1958        1960 1
        2418        1959        1960 1
        2419        1960        1961 1
        2420        1961        1962 1
        2421        1962        1963 1
        2422        1963        1964 1
        2423        1963        1975 1
        2424        1964        1965 1
        2425        1965        1966 1
        2426        1966        1967 1
        2427        1967        1968 1
        2428        1968        1969 1
        2429        1969        1970 1
        2430        1970        1971 1
        2431        1971        1972 1
        2432        1972        1973 1
        2433        1973        1974 1
        2434        1974        1975 1
        2435        1975        1976 1
        2436        1976        1977 1
        2437        1977        1978 1
        2438        1978        1979 1
        2439        1979        1980 1
        2440        1980        1981 1
        2441        1981        1982 1
        2442        1982        1983 1
        2443        1983        1984 1
        2444        1984        1985 1
        2445        1985        1986 1
        2446        1985        1995 1
        2447        1985        2024 1
        2448        1985        1988 1
        2449        1986        1987 1
        2450        1986        2003 1
        2451        1987        1988 1
        2452        1988        1989 1
        2453        1989        1990 1
        2454        1990        1991 1
        2455        1991        1992 1
        2456        1992        1993 1
        2457        1993        1994 1
        2458        1993        1995 1
        2459        1994        1995 1
        2460        1994        2000 1
        2461        1995        1996 1
        2462        1995        2096 1
        2463        1996        1997 1
        2464        1997        1998 1
        2465        1998        1999 1
        2466        1999        2000 1
        2467        2000        2001 1
        2468        2001        2002 1
        2469        2002        2003 1
        2470        2002        2083 1
        2471        2003        2004 1
        2472        2004        2005 1
        2473        2005        2006 1
        2474        2006        2007 1
        2475        2007        2008 1
        2476        2008        2009 1
        2477        2009        2010 1
        2478        2010        2011 1
        2479        2011        2012 1
        2480        2011        2026 1
        2481        2012        2013 1
        2482        2013        2014 1
        2483        2014        2017 1
        2484        2014        2015 1
        2485        2015        2016 1
        2486        2016        2017 1
        2487        2017        2018 1
        2488        2018        2019 1
        2489        2019        2020 1
        2490        2020        2021 1
        2491        2021        2022 1
        2492        2022        2023 1
        2493        2023        2130 1
        2494        2023        2024 1
        2495        2024        2025 1
        2496        2025        2026 1
        2497        2026        2027 1
        2498        2026        2028 1
        2499        2027        2028 1
        2500        2028        2029 1
        2501        2028        2031 1
        2502        2029        2030 1
        2503        2030        2031 1
        2504        2031        2032 1
        2505        2032        2033 1
        2506        2033        2034 1
        2507        2034        2035 1
        2508        2034        2036 1
        2509        2035        2036 1
        2510        2035        2037 1
        2511        2036        2037 1
        2512        2037        2038 1
        2513        2038        2039 1
        2514        2039        2040 1
        2515        2040        2041 1
        2516        2040        2057 1
        2517        2041        2042 1
        2518        2042        2043 1
        2519        2043        2044 1
        2520        2044        2045 1
        2521        2045        2046 1
        2522        2046        2047 1
        2523        2047        2048 1
        2524        2047        2071 1
        2525        2048        2049 1
        2526        2048        2065 1
        2527        2049        2050 1
        2528        2050        2051 1
        2529        2050        2063 1
        2530        2051        2052 1
        2531        2052        2053 1
        2532        2053        2054 1
        2533        2054        2055 1
        2534        2055        2056 1
        2535        2056        2057 1
        2536        2057        2058 1
        2537        2058        2059 1
        2538        2059        2060 1
        2539        2060        2061 1
        2540        2061        2062 1
        2541        2062        2063 1
        2542        2063        2064 1
        2543        2064        2065 1
        2544        2065        2066 1
        2545        2065        2072 1
        2546        2066        2067 1
        2547        2066        2069 1
        2548        2066        2085 1
        2549        2067        2068 1
        2550        2068        2069 1
        2551        2069        2070 1
        2552        2070        2071 1
        2553        2071        2072 1
        2554        2071        2073 1
        2555        2072        2073 1
        2556        2072        2074 1
        2557        2073        2143 1
        2558        2073        2074 1
        2559        2074        2075 1
        2560        2075        2076 1
        2561        2076        2077 1
        2562        2077        2078 1
        2563        2078        2079 1
        2564        2079        2080 1
        2565        2080        2081 1
        2566        2081        2082 1
        2567        2082        2083 1
        2568        2083        2084 1
        2569        2084        2085 1
        2570        2084        2086 1
        2571        2085        2086 1
        2572        2086        2087 1
        2573        2087        2088 1
        2574        2088        2089 1
        2575        2089        2090 1
        2576        2090        2091 1
        2577        2091        2111 1
        2578        2091        2113 1
        2579        2091        2092 1
        2580        2092        2093 1
        2581        2093        2094 1
        2582        2094        2095 1
        2583        2095        2096 1
        2584        2096        2097 1
        2585        2097        2098 1
        2586        2098        2099 1
        2587        2099        2100 1
        2588        2100        2101 1
        2589        2101        2102 1
        2590        2102        2103 1
        2591        2103        2104 1
        2592        2104        2105 1
        2593        2105        2106 1
        2594        2106        2107 1
        2595        2107        2108 1
        2596        2107        2109 1
        2597        2107        2117 1
        2598        2107        2118 1
        2599        2108        2109 1
        2600        2109        2110 1
        2601        2110        2111 1
        2602        2111        2112 1
        2603        2112        2113 1
        2604        2113        2114 1
        2605        2114        2115 1
        2606        2115        2116 1
        2607        2116        2117 1
        2608        2117        2118 1
        2609        2118        2119 1
        2610        2119        2120 1
        2611        2120        2121 1
        2612        2121        2122 1
        2613        2122        2123 1
        2614        2123        2124 1
        2615        2123        2135 1
        2616        2123        2144 1
        2617        2124        2125 1
        2618        2125        2126 1
        2619        2126        2127 1
        2620        2127        2128 1
        2621        2127        2238 1
        2622        2128        2129 1
        2623        2129        2130 1
        2624        2130        2131 1
        2625        2131        2132 1
        2626        2132        2133 1
        2627        2133        2134 1
        2628        2134        2135 1
        2629        2135        2136 1
        2630        2136        2137 1
        2631        2137        2138 1
        2632        2138        2139 1
        2633        2138        2142 1
        2634        2139        2140 1
        2635        2140        2141 1
        2636        2141        2142 1
        2637        2142        2143 1
        2638        2142        2149 1
        2639        2143        2144 1
        2640        2144        2145 1
        2641        2144        2149 1
        2642        2145        2146 1
        2643        2146        2147 1
        2644        2147        2148 1
        2645        2148        2149 1
        2646        2149        2150 1
        2647        2150        2151 1
        2648        2151        2152 1
        2649        2152        2153 1
        2650        2153        2154 1
        2651        2154        2155 1
        2652        2155        2156 1
        2653        2156        2157 1
        2654        2157        2158 1
        2655        2158        2159 1
        2656        2159        2160 1
        2657        2160        2161 1
        2658        2161        2162 1
        2659        2162        2163 1
        2660        2163        2164 1
        2661        2164        2165 1
        2662        2165        2166 1
        2663        2166        2167 1
        2664        2167        2168 1
        2665        2168        2169 1
        2666        2169        2170 1
        2667        2170        2171 1
        2668        2171        2172 1
        2669        2172        2173 1
        2670        2173        2174 1
        2671        2174        2175 1
        2672        2175        2176 1
        2673        2176        2177 1
        2674        2177        2178 1
        2675        2178        2179 1
        2676        2179        2180 1
        2677        2180        2181 1
        2678        2181        2182 1
        2679        2182        2183 1
        2680        2183        2184 1
        2681        2184        2185 1
        2682        2184        2203 1
        2683        2185        2186 1
        2684        2186        2187 1
        2685        2187        2188 1
        2686        2188        2189 1
        2687        2189        2190 1
        2688        2190        2236 1
        2689        2190        2191 1
        2690        2191        2192 1
        2691        2192        2193 1
        2692        2192        2204 1
        2693        2193        2194 1
        2694        2194        2195 1
        2695        2195        2196 1
        2696        2195        2206 1
        2697        2196        2197 1
        2698        2197        2198 1
        2699        2198        2199 1
        2700        2199        2200 1
        2701        2200        2201 1
        2702        2201        2202 1
        2703        2201        2204 1
        2704        2202        2203 1
        2705        2202        2204 1
        2706        2203        2210 1
        2707        2203        2204 1
        2708        2204        2205 1
        2709        2205        2206 1
        2710        2206        2207 1
        2711        2207        2208 1
        2712        2208        2209 1
        2713        2209        2210 1
        2714        2210        2211 1
        2715        2211        2212 1
        2716        2212        2213 1
        2717        2213        2214 1
        2718        2213        2235 1
        2719        2214        2215 1
        2720        2215        2216 1
        2721        2216        2217 1
        2722        2217        2218 1
        2723        2218        2219 1
        2724        2219        2220 1
        2725        2220        2221 1
        2726        2221        2222 1
        2727        2222        2223 1
        2728        2223        2224 1
        2729        2224        2225 1
        2730        2225        2226 1
        2731        2226        2227 1
        2732        2227        2228 1
        2733        2228        2229 1
        2734        2229        2230 1
        2735        2230        2231 1
        2736        2231        2232 1
        2737        2232        2233 1
        2738        2233        2234 1
        2739        2234        2235 1
        2740        2234        2236 1
        2741        2235        2236 1
        2742        2236        2237 1
        2743        2237        2238 1
        2744        2238        2239 1
        2745        2239        2240 1
        2746        2240        2241 1
        2747        2241        2242 1
        2748        2243        2244 1
        2749        2243        2245 1
        2750        2243        2246 1
        2751        2244        2247 1
        2752        2244        2249 1
        2753        2245        2247 1
        2754        2245        2248 1
        2755        2246        2248 1
        2756        2246        2249 1
        2757        2247        2250 1
        2758        2248        2250 1
        2759        2249        2250 1
