# Supplementary material for: Order and stochasticity in the folding of individual Drosophila genomes
Source: Nat Commun. 2021 Jan 4;12:41. doi: 10.1038/s41467-020-20292-z (PMC7782554; doi:10.1038/s41467-020-20292-z)
Supplement: Supplementary file 4 — Source Data [file 41467_2020_20292_MOESM4_ESM.zip › b3.mol2]

@<TRIPOS>MOLECULE
dna
 2250 3658 0 0 0
SMALL
GASTEIGER

@<TRIPOS>ATOM
        1  O                     11.5061    3.8824   10.4220 O   1 1 0.0000
        2  O                     11.4851    4.9229   10.7190 O   1 1 1.0000
        3  O                     11.1431    5.6388   10.9360 O   1 1 2.0000
        4  O                     10.5840    5.7703   11.4816 O   1 1 3.0000
        5  O                      9.7863    5.7136   12.0545 O   1 1 4.0000
        6  O                      8.9153    6.4598   11.7218 O   1 1 5.0000
        7  O                      8.4148    6.9874   11.6554 O   1 1 6.0000
        8  O                      8.4367    7.3170   10.9820 O   1 1 7.0000
        9  O                      8.0363    7.7494   10.9509 O   1 1 8.0000
       10  O                      7.5608    7.6524   11.4710 O   1 1 9.0000
       11  O                      7.8428    7.2011   11.2759 O   1 1 10.0000
       12  O                      7.9125    6.7411   10.8060 O   1 1 11.0000
       13  O                      8.5832    6.8378   10.7754 O   1 1 12.0000
       14  O                      9.0484    6.6805   10.7928 O   1 1 13.0000
       15  O                      9.8409    6.7335   10.2382 O   1 1 14.0000
       16  O                     10.5631    6.6260   10.5777 O   1 1 15.0000
       17  O                     10.3838    7.4557   10.2400 O   1 1 16.0000
       18  O                      9.9229    7.9310   10.7496 O   1 1 17.0000
       19  O                      9.6702    8.5144   10.6168 O   1 1 18.0000
       20  O                      9.3698    8.4860   10.0339 O   1 1 19.0000
       21  O                      9.2307    8.3114    9.4479 O    1 1 20.0000
       22  O                      9.0678    7.6022    9.4661 O    1 1 21.0000
       23  O                      9.0431    8.1678   10.0934 O   1 1 22.0000
       24  O                      8.3545    8.0704   10.3953 O   1 1 23.0000
       25  O                      8.5076    8.4802    9.8809 O    1 1 24.0000
       26  O                      8.3151    8.2129    9.6483 O    1 1 25.0000
       27  O                      8.5090    7.6144    9.6710 O    1 1 26.0000
       28  O                      8.2748    7.2933   10.1853 O   1 1 27.0000
       29  O                      8.7647    7.5942   10.2356 O   1 1 28.0000
       30  O                      8.0190    6.9852   10.0165 O   1 1 29.0000
       31  O                      7.5145    6.9275   10.1369 O   1 1 30.0000
       32  O                      7.6039    6.2978    9.7114 O    1 1 31.0000
       33  O                      7.4410    6.0747   10.0860 O   1 1 32.0000
       34  O                      7.0524    5.7125    9.7850 O    1 1 33.0000
       35  O                      6.2900    5.5842    9.1828 O    1 1 34.0000
       36  O                      6.0332    5.0230    9.2045 O    1 1 35.0000
       37  O                      5.7058    4.7418    9.6251 O    1 1 36.0000
       38  O                      5.3223    4.3848   10.3479 O   1 1 37.0000
       39  O                      5.8106    4.2148   10.0408 O   1 1 38.0000
       40  O                      5.6750    4.0865   10.7247 O   1 1 39.0000
       41  O                      6.0160    3.4782   10.3975 O   1 1 40.0000
       42  O                      6.2236    3.6347   10.9783 O   1 1 41.0000
       43  O                      6.6945    4.0829   11.3624 O   1 1 42.0000
       44  O                      7.4304    4.1891   11.4697 O   1 1 43.0000
       45  O                      7.5598    3.6808   11.0637 O   1 1 44.0000
       46  O                      7.8384    3.1774   10.5968 O   1 1 45.0000
       47  O                      8.0829    2.8867   10.1905 O   1 1 46.0000
       48  O                      9.0464    3.0096   10.1195 O   1 1 47.0000
       49  O                      8.4246    3.5645   10.5420 O   1 1 48.0000
       50  O                      7.8750    3.9623   11.0097 O   1 1 49.0000
       51  O                      7.8715    4.3123   12.0480 O   1 1 50.0000
       52  O                      7.7879    4.3867   12.5274 O   1 1 51.0000
       53  O                      8.3651    4.4130   12.6928 O   1 1 52.0000
       54  O                      7.8091    4.4789   13.2132 O   1 1 53.0000
       55  O                      7.7738    3.9618   13.2124 O   1 1 54.0000
       56  O                      7.3783    3.8368   12.8522 O   1 1 55.0000
       57  O                      7.1106    3.3935   12.9972 O   1 1 56.0000
       58  O                      7.3078    2.8152   13.0718 O   1 1 57.0000
       59  O                      7.0212    2.6631   13.6691 O   1 1 58.0000
       60  O                      6.9576    3.4277   13.4549 O   1 1 59.0000
       61  O                      7.5673    3.7372   13.5332 O   1 1 60.0000
       62  O                      8.0773    3.9219   12.9279 O   1 1 61.0000
       63  O                      8.4448    4.8312   12.6953 O   1 1 62.0000
       64  O                      9.4358    4.7386   12.4056 O   1 1 63.0000
       65  O                      8.8267    4.8411   12.7510 O   1 1 64.0000
       66  O                      8.3224    5.0642   12.3721 O   1 1 65.0000
       67  O                      7.8816    5.1864   11.7771 O   1 1 66.0000
       68  O                      7.3313    5.3155   11.5379 O   1 1 67.0000
       69  O                      7.0661    5.1144   11.0012 O   1 1 68.0000
       70  O                      6.5264    5.2583   10.7678 O   1 1 69.0000
       71  O                      6.1194    5.6648   10.5998 O   1 1 70.0000
       72  O                      5.7712    6.0256   11.1057 O   1 1 71.0000
       73  O                      6.0781    6.2875   10.7229 O   1 1 72.0000
       74  O                      5.8846    6.4678   10.0395 O   1 1 73.0000
       75  O                      6.2017    6.0630    9.9829 O    1 1 74.0000
       76  O                      6.6251    6.2479    9.8310 O    1 1 75.0000
       77  O                      6.1844    6.8401    9.7868 O    1 1 76.0000
       78  O                      6.4406    7.3014    9.9317 O    1 1 77.0000
       79  O                      6.5973    7.0656   10.5052 O   1 1 78.0000
       80  O                      6.9354    7.3959   10.7193 O   1 1 79.0000
       81  O                      6.8358    7.3790   11.1955 O   1 1 80.0000
       82  O                      6.9155    7.7590   11.7947 O   1 1 81.0000
       83  O                      6.6019    7.3911   12.1173 O   1 1 82.0000
       84  O                      6.8069    7.5591   12.4992 O   1 1 83.0000
       85  O                      6.4642    8.0313   12.1800 O   1 1 84.0000
       86  O                      6.0798    8.4405   12.3205 O   1 1 85.0000
       87  O                      5.9440    9.2032   11.9252 O   1 1 86.0000
       88  O                      6.2809    9.2385   12.4924 O   1 1 87.0000
       89  O                      6.5234    8.7492   12.4806 O   1 1 88.0000
       90  O                      6.8465    8.5698   12.2120 O   1 1 89.0000
       91  O                      7.2670    8.3181   11.9309 O   1 1 90.0000
       92  O                      7.3397    7.5227   11.7464 O   1 1 91.0000
       93  O                      7.7418    8.0085   11.9410 O   1 1 92.0000
       94  O                      8.4801    7.9121   11.8553 O   1 1 93.0000
       95  O                      9.1052    7.4313   11.2351 O   1 1 94.0000
       96  O                      9.4441    7.6804   10.5558 O   1 1 95.0000
       97  O                      9.6752    7.3288   10.1627 O   1 1 96.0000
       98  O                      9.3662    7.8972   10.6142 O   1 1 97.0000
       99  O                      9.1389    8.4028   10.9161 O   1 1 98.0000
      100  O                      8.5273    7.6588   11.0126 O   1 1 99.0000
      101  O                      9.3466    7.8744   11.3170 O   1 1 100.0000
      102  O                      9.4681    7.8040   12.1027 O   1 1 101.0000
      103  O                      9.7451    8.1927   11.8341 O   1 1 102.0000
      104  O                      9.2415    8.5504   11.6119 O   1 1 103.0000
      105  O                      9.5786    9.0383   11.3819 O   1 1 104.0000
      106  O                     10.1250    9.2521   11.5017 O   1 1 105.0000
      107  O                     10.1169    8.9422   12.1245 O   1 1 106.0000
      108  O                      9.7727    8.8004   12.5665 O   1 1 107.0000
      109  O                      9.1137    9.0577   12.7370 O   1 1 108.0000
      110  O                      9.2166    8.7179   12.6675 O   1 1 109.0000
      111  O                      9.2880    7.9897   12.7712 O   1 1 110.0000
      112  O                      9.3978    7.5225   13.1508 O   1 1 111.0000
      113  O                      9.4890    6.9361   13.5665 O   1 1 112.0000
      114  O                      9.1699    5.8855   13.5493 O   1 1 113.0000
      115  O                      8.8694    6.4892   13.2726 O   1 1 114.0000
      116  O                      8.5414    6.9274   13.0906 O   1 1 115.0000
      117  O                      8.4213    7.1894   12.2569 O   1 1 116.0000
      118  O                      8.3765    7.8713   12.4931 O   1 1 117.0000
      119  O                      8.4830    7.3758   12.8130 O   1 1 118.0000
      120  O                      8.7029    8.0048   13.1775 O   1 1 119.0000
      121  O                      8.2531    8.3580   13.2268 O   1 1 120.0000
      122  O                      7.9707    7.6554   13.1328 O   1 1 121.0000
      123  O                      7.4600    7.4158   13.0279 O   1 1 122.0000
      124  O                      7.0157    6.9247   12.7450 O   1 1 123.0000
      125  O                      7.1667    6.9524   11.8809 O   1 1 124.0000
      126  O                      6.5239    6.9015   11.9541 O   1 1 125.0000
      127  O                      6.6021    6.5910   12.5666 O   1 1 126.0000
      128  O                      7.1918    6.3004   12.1494 O   1 1 127.0000
      129  O                      7.8878    6.3799   11.9332 O   1 1 128.0000
      130  O                      8.0781    5.9228   12.3431 O   1 1 129.0000
      131  O                      7.5660    6.0149   12.3389 O   1 1 130.0000
      132  O                      7.4496    6.0420   12.8473 O   1 1 131.0000
      133  O                      7.2523    5.9592   13.3938 O   1 1 132.0000
      134  O                      6.9549    5.5541   13.8156 O   1 1 133.0000
      135  O                      6.6454    5.9280   13.1473 O   1 1 134.0000
      136  O                      6.5281    6.4180   12.8792 O   1 1 135.0000
      137  O                      6.7124    6.4981   13.3386 O   1 1 136.0000
      138  O                      6.6183    7.2505   13.4292 O   1 1 137.0000
      139  O                      6.4253    6.9521   13.6485 O   1 1 138.0000
      140  O                      6.8136    6.2247   13.9593 O   1 1 139.0000
      141  O                      6.9899    6.6472   14.2202 O   1 1 140.0000
      142  O                      7.4329    6.9718   13.8966 O   1 1 141.0000
      143  O                      7.6686    6.8374   13.4033 O   1 1 142.0000
      144  O                      8.0940    6.4842   12.9428 O   1 1 143.0000
      145  O                      7.7329    6.2098   13.5955 O   1 1 144.0000
      146  O                      8.0069    5.5872   13.4482 O   1 1 145.0000
      147  O                      8.3241    5.4166   13.6029 O   1 1 146.0000
      148  O                      8.3944    6.1176   13.3406 O   1 1 147.0000
      149  O                      9.2058    5.4579   12.8264 O   1 1 148.0000
      150  O                      9.2976    5.8595   12.4887 O   1 1 149.0000
      151  O                      8.8230    6.2293   12.3857 O   1 1 150.0000
      152  O                      8.6457    6.3633   12.2020 O   1 1 151.0000
      153  O                      8.8440    5.6349   12.0047 O   1 1 152.0000
      154  O                      9.6496    5.3130   12.2508 O   1 1 153.0000
      155  O                      9.0199    5.4848   11.4752 O   1 1 154.0000
      156  O                      8.8025    5.6089   10.9216 O   1 1 155.0000
      157  O                      8.4088    5.4208   10.1760 O   1 1 156.0000
      158  O                      7.9686    5.7303   10.2982 O   1 1 157.0000
      159  O                      8.8236    5.8122   10.7632 O   1 1 158.0000
      160  O                      9.3760    6.0246   10.8830 O   1 1 159.0000
      161  O                      8.7770    6.2678   10.3793 O   1 1 160.0000
      162  O                      8.9880    5.6975   10.1355 O   1 1 161.0000
      163  O                      9.2317    5.5139    9.8243 O    1 1 162.0000
      164  O                      9.5130    5.4642   10.5397 O   1 1 163.0000
      165  O                      9.8167    5.1663    9.8531 O    1 1 164.0000
      166  O                     10.5805    5.4167   10.1010 O   1 1 165.0000
      167  O                     10.7979    5.7215   10.5357 O   1 1 166.0000
      168  O                     10.8184    5.0482   10.5165 O   1 1 167.0000
      169  O                     10.1296    4.8224   10.3215 O   1 1 168.0000
      170  O                      9.6266    5.1231   10.8991 O   1 1 169.0000
      171  O                      9.8580    5.1387   11.3591 O   1 1 170.0000
      172  O                     10.3706    5.3787   11.5085 O   1 1 171.0000
      173  O                     10.1508    5.3593   10.5315 O   1 1 172.0000
      174  O                     10.4212    5.0508   10.9384 O   1 1 173.0000
      175  O                      9.7662    5.5133   11.4058 O   1 1 174.0000
      176  O                      9.6611    4.6392   11.6105 O   1 1 175.0000
      177  O                     10.2083    4.7676   12.1909 O   1 1 176.0000
      178  O                     10.3442    5.5989   12.5981 O   1 1 177.0000
      179  O                     10.6361    6.1667   12.0369 O   1 1 178.0000
      180  O                     10.4465    6.1528   11.0042 O   1 1 179.0000
      181  O                     10.3750    6.6271   11.4477 O   1 1 180.0000
      182  O                     10.1433    6.2345   12.6592 O   1 1 181.0000
      183  O                     10.4835    6.1015   13.3839 O   1 1 182.0000
      184  O                     10.2150    5.9747   13.7963 O   1 1 183.0000
      185  O                      9.8925    6.6571   14.0238 O   1 1 184.0000
      186  O                      9.3182    6.6373   13.9549 O   1 1 185.0000
      187  O                      8.8267    6.8571   14.1524 O   1 1 186.0000
      188  O                      8.6838    6.2532   14.0312 O   1 1 187.0000
      189  O                      8.3937    5.8919   13.8592 O   1 1 188.0000
      190  O                      8.4602    5.3637   14.3154 O   1 1 189.0000
      191  O                      9.1162    5.2130   13.7759 O   1 1 190.0000
      192  O                      8.8738    5.1405   14.3631 O   1 1 191.0000
      193  O                      8.5399    4.4261   14.7332 O   1 1 192.0000
      194  O                      8.7626    4.4445   15.2380 O   1 1 193.0000
      195  O                      8.3968    4.3517   15.8679 O   1 1 194.0000
      196  O                      8.3179    5.0465   15.7883 O   1 1 195.0000
      197  O                      8.7811    4.5810   16.1867 O   1 1 196.0000
      198  O                      9.2379    4.4969   15.9459 O   1 1 197.0000
      199  O                      9.3384    3.9053   15.6898 O   1 1 198.0000
      200  O                      9.5826    3.8477   14.9675 O   1 1 199.0000
      201  O                      9.7778    4.2729   14.4070 O   1 1 200.0000
      202  O                     10.2714    4.2920   14.8278 O   1 1 201.0000
      203  O                     10.1610    4.5969   13.8516 O   1 1 202.0000
      204  O                     10.1389    5.0619   13.3989 O   1 1 203.0000
      205  O                     10.3880    5.0954   13.9557 O   1 1 204.0000
      206  O                     10.8553    4.3227   13.9417 O   1 1 205.0000
      207  O                     10.8304    3.5688   13.9812 O   1 1 206.0000
      208  O                     11.1509    2.8032   14.1637 O   1 1 207.0000
      209  O                     11.7860    2.2542   14.2362 O   1 1 208.0000
      210  O                     11.2721    2.3401   14.4669 O   1 1 209.0000
      211  O                     11.2643    2.9053   14.8883 O   1 1 210.0000
      212  O                     10.9652    3.4337   14.6060 O   1 1 211.0000
      213  O                     10.5124    4.1189   14.3230 O   1 1 212.0000
      214  O                     10.3855    4.7404   14.7264 O   1 1 213.0000
      215  O                     10.2075    4.6476   15.4335 O   1 1 214.0000
      216  O                     10.0990    5.3313   15.3663 O   1 1 215.0000
      217  O                     10.7955    4.9340   15.2031 O   1 1 216.0000
      218  O                     10.5607    5.1944   15.7183 O   1 1 217.0000
      219  O                     10.3121    4.9299   16.1225 O   1 1 218.0000
      220  O                      9.9164    4.8830   16.0634 O   1 1 219.0000
      221  O                      9.4784    5.3202   15.9603 O   1 1 220.0000
      222  O                      9.7431    5.7291   15.4275 O   1 1 221.0000
      223  O                      9.4480    5.2981   14.8598 O   1 1 222.0000
      224  O                     10.1283    5.4272   14.7208 O   1 1 223.0000
      225  O                      9.9383    5.6456   13.8579 O   1 1 224.0000
      226  O                      9.7376    5.2461   14.2904 O   1 1 225.0000
      227  O                      9.8929    6.1455   14.5242 O   1 1 226.0000
      228  O                      9.4354    5.7623   14.4927 O   1 1 227.0000
      229  O                      8.8362    5.9727   14.5974 O   1 1 228.0000
      230  O                      8.6438    5.6945   15.0745 O   1 1 229.0000
      231  O                      8.8352    5.2611   15.6324 O   1 1 230.0000
      232  O                      9.2086    4.5932   15.5168 O   1 1 231.0000
      233  O                      8.7748    3.8379   15.7747 O   1 1 232.0000
      234  O                      9.0083    3.2552   15.2881 O   1 1 233.0000
      235  O                      8.5958    3.9204   15.2197 O   1 1 234.0000
      236  O                      8.4299    3.0948   15.4027 O   1 1 235.0000
      237  O                      8.7966    2.6370   15.4801 O   1 1 236.0000
      238  O                      8.5451    2.7252   15.0348 O   1 1 237.0000
      239  O                      9.1266    3.2167   14.8518 O   1 1 238.0000
      240  O                      8.6408    2.7367   14.5314 O   1 1 239.0000
      241  O                      9.2303    2.8952   14.1382 O   1 1 240.0000
      242  O                      8.9677    2.3915   13.5311 O   1 1 241.0000
      243  O                      9.4033    2.8257   13.5043 O   1 1 242.0000
      244  O                      9.5271    3.0339   13.9595 O   1 1 243.0000
      245  O                      9.2890    2.1623   13.9526 O   1 1 244.0000
      246  O                      9.4899    2.4880   14.2757 O   1 1 245.0000
      247  O                      9.9366    2.8757   14.7358 O   1 1 246.0000
      248  O                      9.5461    2.4755   14.9289 O   1 1 247.0000
      249  O                      9.7320    3.1680   14.9584 O   1 1 248.0000
      250  O                      9.5031    3.9684   15.1069 O   1 1 249.0000
      251  O                      9.5060    4.5730   14.7298 O   1 1 250.0000
      252  O                      9.5462    4.8010   14.1843 O   1 1 251.0000
      253  O                      9.9550    3.9500   14.0959 O   1 1 252.0000
      254  O                     10.4156    2.8972   13.4933 O   1 1 253.0000
      255  O                      9.7980    2.3501   12.8171 O   1 1 254.0000
      256  O                      9.2257    1.6206   12.3527 O   1 1 255.0000
      257  O                      9.7110    1.2227   12.2451 O   1 1 256.0000
      258  O                      9.7238    1.7162   11.9039 O   1 1 257.0000
      259  O                      9.7638    1.9681   11.1658 O   1 1 258.0000
      260  O                      9.4235    1.1801   11.4504 O   1 1 259.0000
      261  O                      9.7314    0.6264   12.0723 O   1 1 260.0000
      262  O                      9.4749    0.3240   12.8708 O   1 1 261.0000
      263  O                      9.3287    0.9092   13.1438 O   1 1 262.0000
      264  O                      9.0738    0.4183   13.2098 O   1 1 263.0000
      265  O                      8.9032    1.0896   12.9878 O   1 1 264.0000
      266  O                      8.6183    1.8461   13.0485 O   1 1 265.0000
      267  O                      8.9960    1.3018   13.7223 O   1 1 266.0000
      268  O                      8.9270    1.7287   13.6047 O   1 1 267.0000
      269  O                      9.5496    1.6024   13.1731 O   1 1 268.0000
      270  O                      8.8225    1.7373   12.7035 O   1 1 269.0000
      271  O                      8.4829    1.1149   13.1521 O   1 1 270.0000
      272  O                      8.5289    0.6694   13.4929 O   1 1 271.0000
      273  O                      8.0708    1.3012   13.4968 O   1 1 272.0000
      274  O                      8.1693    1.5270   14.0751 O   1 1 273.0000
      275  O                      8.5757    1.4984   13.2863 O   1 1 274.0000
      276  O                      8.7933    0.8514   13.8965 O   1 1 275.0000
      277  O                      8.5865    1.6012   14.0227 O   1 1 276.0000
      278  O                      8.4305    2.1556   14.1503 O   1 1 277.0000
      279  O                      8.3943    2.3169   13.6638 O   1 1 278.0000
      280  O                      8.2811    1.5862   13.3496 O   1 1 279.0000
      281  O                      7.9419    2.2453   13.2019 O   1 1 280.0000
      282  O                      7.9287    1.9800   13.7059 O   1 1 281.0000
      283  O                      7.7184    1.9089   14.2243 O   1 1 282.0000
      284  O                      8.5546    2.2076   14.2737 O   1 1 283.0000
      285  O                      8.6382    2.9606   13.7790 O   1 1 284.0000
      286  O                      8.3951    3.1518   13.4466 O   1 1 285.0000
      287  O                      7.9947    3.3724   13.5001 O   1 1 286.0000
      288  O                      7.4936    3.1688   14.0429 O   1 1 287.0000
      289  O                      8.1786    3.0253   14.2189 O   1 1 288.0000
      290  O                      8.8852    3.0301   14.0542 O   1 1 289.0000
      291  O                      9.0341    2.9309   14.6540 O   1 1 290.0000
      292  O                      8.5482    3.3953   14.3452 O   1 1 291.0000
      293  O                      7.9388    3.1749   13.8788 O   1 1 292.0000
      294  O                      7.7442    2.2399   13.7388 O   1 1 293.0000
      295  O                      8.0210    2.7237   13.6485 O   1 1 294.0000
      296  O                      7.6609    2.5215   13.9784 O   1 1 295.0000
      297  O                      8.3989    2.5366   13.5053 O   1 1 296.0000
      298  O                      7.9262    2.7431   14.4030 O   1 1 297.0000
      299  O                      7.5645    2.4420   14.4127 O   1 1 298.0000
      300  O                      7.9734    2.2793   14.8367 O   1 1 299.0000
      301  O                      8.8744    2.0220   14.8464 O   1 1 300.0000
      302  O                      9.0143    1.8549   14.1812 O   1 1 301.0000
      303  O                      8.9482    2.0640   13.2502 O   1 1 302.0000
      304  O                      9.6676    2.2434   13.5705 O   1 1 303.0000
      305  O                     10.0846    2.1174   12.9222 O   1 1 304.0000
      306  O                      9.5143    2.4444   12.9796 O   1 1 305.0000
      307  O                      9.5320    1.6911   13.7646 O   1 1 306.0000
      308  O                      8.6884    1.1531   14.2094 O   1 1 307.0000
      309  O                      8.7231    0.9476   14.7459 O   1 1 308.0000
      310  O                      8.1955    1.5760   14.7432 O   1 1 309.0000
      311  O                      7.7303    1.4703   14.8916 O   1 1 310.0000
      312  O                      8.0101    1.0940   14.3302 O   1 1 311.0000
      313  O                      7.2496    0.9088   14.2382 O   1 1 312.0000
      314  O                      7.5332    1.3025   14.0435 O   1 1 313.0000
      315  O                      7.9565    1.8735   13.0408 O   1 1 314.0000
      316  O                      7.3406    1.8846   13.2068 O   1 1 315.0000
      317  O                      6.9536    2.1525   12.9833 O   1 1 316.0000
      318  O                      7.4929    2.4833   13.2434 O   1 1 317.0000
      319  O                      8.1926    2.7443   12.9760 O   1 1 318.0000
      320  O                      7.7949    3.1124   12.6444 O   1 1 319.0000
      321  O                      8.1071    3.0757   12.6597 O   1 1 320.0000
      322  O                      8.7925    2.6503   12.4973 O   1 1 321.0000
      323  O                      8.1247    2.1853   12.4371 O   1 1 322.0000
      324  O                      8.0159    2.3861   12.7232 O   1 1 323.0000
      325  O                      7.4332    1.8535   12.3433 O   1 1 324.0000
      326  O                      7.5702    1.7091   11.7181 O   1 1 325.0000
      327  O                      7.0356    1.6666   12.1344 O   1 1 326.0000
      328  O                      7.7394    1.4054   12.0212 O   1 1 327.0000
      329  O                      7.9958    1.8520   12.4437 O   1 1 328.0000
      330  O                      8.5175    1.7156   12.3510 O   1 1 329.0000
      331  O                      8.4461    1.2578   12.2592 O   1 1 330.0000
      332  O                      8.4437    1.6619   11.8921 O   1 1 331.0000
      333  O                      8.3868    2.2565   12.2447 O   1 1 332.0000
      334  O                      7.9509    2.1630   11.5963 O   1 1 333.0000
      335  O                      7.9026    2.5657   11.8487 O   1 1 334.0000
      336  O                      8.3210    2.6314   11.7422 O   1 1 335.0000
      337  O                      8.7761    2.6125   11.9587 O   1 1 336.0000
      338  O                      9.0505    2.2159   12.2349 O   1 1 337.0000
      339  O                      8.8161    2.3107   12.8413 O   1 1 338.0000
      340  O                      8.8306    3.0298   13.0873 O   1 1 339.0000
      341  O                      9.1784    4.3044   13.3592 O   1 1 340.0000
      342  O                      9.0099    4.9828   13.4465 O   1 1 341.0000
      343  O                      8.3958    4.5918   13.2286 O   1 1 342.0000
      344  O                      9.0569    5.4100   13.0496 O   1 1 343.0000
      345  O                      9.4727    6.0395   13.3635 O   1 1 344.0000
      346  O                     10.0611    6.5329   13.4760 O   1 1 345.0000
      347  O                      9.9067    6.8238   12.7952 O   1 1 346.0000
      348  O                      9.8253    6.8323   11.8610 O   1 1 347.0000
      349  O                     10.0267    7.4043   11.7158 O   1 1 348.0000
      350  O                      9.0195    7.3374   11.9691 O   1 1 349.0000
      351  O                      9.2167    6.9627   12.3434 O   1 1 350.0000
      352  O                      9.5565    6.6332   12.0621 O   1 1 351.0000
      353  O                      9.2230    6.9744   12.8449 O   1 1 352.0000
      354  O                      9.7356    7.2654   12.5884 O   1 1 353.0000
      355  O                      9.3441    6.5837   12.7225 O   1 1 354.0000
      356  O                      9.6294    6.1158   12.6597 O   1 1 355.0000
      357  O                     10.5932    6.2435   12.5763 O   1 1 356.0000
      358  O                     10.0201    5.9918   12.1529 O   1 1 357.0000
      359  O                     10.1446    5.2023   12.0265 O   1 1 358.0000
      360  O                     10.1709    5.5052   11.0178 O   1 1 359.0000
      361  O                     10.3032    4.7320   11.3514 O   1 1 360.0000
      362  O                      9.9119    4.4570   10.6660 O   1 1 361.0000
      363  O                      9.4612    4.1325   10.8538 O   1 1 362.0000
      364  O                      9.8068    4.7024   10.8884 O   1 1 363.0000
      365  O                     10.1056    4.0164   11.0830 O   1 1 364.0000
      366  O                     10.4077    3.4090   11.2894 O   1 1 365.0000
      367  O                     10.7367    2.8103   11.4593 O   1 1 366.0000
      368  O                     10.5179    3.0564   11.9529 O   1 1 367.0000
      369  O                     10.1793    2.9748   12.0755 O   1 1 368.0000
      370  O                     10.1468    2.9782   12.7861 O   1 1 369.0000
      371  O                     10.3714    3.7804   12.7616 O   1 1 370.0000
      372  O                     10.9922    3.5162   12.5584 O   1 1 371.0000
      373  O                     10.6387    3.9265   12.2591 O   1 1 372.0000
      374  O                     10.8187    3.1680   12.7408 O   1 1 373.0000
      375  O                     10.5159    3.2649   12.5088 O   1 1 374.0000
      376  O                     11.5175    2.7931   12.9332 O   1 1 375.0000
      377  O                     11.4261    3.3310   12.7372 O   1 1 376.0000
      378  O                     10.8543    2.7235   12.5918 O   1 1 377.0000
      379  O                     11.0826    2.3641   12.4543 O   1 1 378.0000
      380  O                     11.4485    2.8660   12.4299 O   1 1 379.0000
      381  O                     11.7417    2.5316   12.6059 O   1 1 380.0000
      382  O                     10.8756    2.9354   12.9365 O   1 1 381.0000
      383  O                     10.6578    2.7095   13.7709 O   1 1 382.0000
      384  O                     10.8757    2.3481   13.3099 O   1 1 383.0000
      385  O                     11.0842    3.0267   13.6710 O   1 1 384.0000
      386  O                     11.0427    3.4758   13.1291 O   1 1 385.0000
      387  O                     11.1818    3.5700   13.0222 O   1 1 386.0000
      388  O                     11.1635    4.0805   12.8737 O   1 1 387.0000
      389  O                     10.7409    4.1224   13.4783 O   1 1 388.0000
      390  O                     10.4276    4.4586   13.1699 O   1 1 389.0000
      391  O                     10.1364    5.1279   12.6960 O   1 1 390.0000
      392  O                      9.9172    5.4129   13.1703 O   1 1 391.0000
      393  O                     10.4324    4.9306   13.1345 O   1 1 392.0000
      394  O                     10.7133    4.3212   12.9765 O   1 1 393.0000
      395  O                      9.7262    4.7170   13.0746 O   1 1 394.0000
      396  O                      9.6466    4.3834   12.5977 O   1 1 395.0000
      397  O                     10.1541    4.6065   12.4906 O   1 1 396.0000
      398  O                     10.0077    4.6603   13.0780 O   1 1 397.0000
      399  O                      9.9229    3.9350   12.9592 O   1 1 398.0000
      400  O                      9.5415    4.1854   13.6367 O   1 1 399.0000
      401  O                      8.8942    3.9378   14.6170 O   1 1 400.0000
      402  O                      8.4660    3.7314   14.7796 O   1 1 401.0000
      403  O                      8.1121    3.7947   14.2312 O   1 1 402.0000
      404  O                      7.9744    3.2511   14.8750 O   1 1 403.0000
      405  O                      7.3345    3.0537   14.6300 O   1 1 404.0000
      406  O                      7.4640    3.7370   14.4745 O   1 1 405.0000
      407  O                      8.0991    4.2512   14.6134 O   1 1 406.0000
      408  O                      8.2557    4.4341   14.2379 O   1 1 407.0000
      409  O                      7.8167    4.1937   13.7425 O   1 1 408.0000
      410  O                      7.6284    4.1671   14.3778 O   1 1 409.0000
      411  O                      7.3616    4.7534   14.2099 O   1 1 410.0000
      412  O                      7.9820    5.0257   13.8718 O   1 1 411.0000
      413  O                      8.2778    4.4626   13.4212 O   1 1 412.0000
      414  O                      8.2250    4.0219   13.9721 O   1 1 413.0000
      415  O                      8.9577    4.0850   13.8869 O   1 1 414.0000
      416  O                      9.0352    4.4120   14.2557 O   1 1 415.0000
      417  O                      8.8241    4.7266   13.9669 O   1 1 416.0000
      418  O                      9.2682    3.6252   13.6458 O   1 1 417.0000
      419  O                      8.5911    4.0960   13.7023 O   1 1 418.0000
      420  O                      8.9038    3.9824   13.2130 O   1 1 419.0000
      421  O                      8.8531    4.3104   12.6694 O   1 1 420.0000
      422  O                      8.9598    4.6624   11.9572 O   1 1 421.0000
      423  O                      8.9624    5.0643   12.4133 O   1 1 422.0000
      424  O                      9.3918    5.0993   11.7311 O   1 1 423.0000
      425  O                      8.9907    4.8558   11.6869 O   1 1 424.0000
      426  O                      8.5417    5.2525   11.2705 O   1 1 425.0000
      427  O                      8.8959    5.7932   11.5559 O   1 1 426.0000
      428  O                      9.4160    6.3769   11.7052 O   1 1 427.0000
      429  O                      9.1696    5.9483   11.8944 O   1 1 428.0000
      430  O                      8.2361    6.0617   11.5039 O   1 1 429.0000
      431  O                      8.6578    5.4859   12.1805 O   1 1 430.0000
      432  O                      8.1204    5.4660   12.1237 O   1 1 431.0000
      433  O                      8.3042    5.6198   12.7493 O   1 1 432.0000
      434  O                      8.4704    5.1179   13.3449 O   1 1 433.0000
      435  O                      7.7873    5.2565   13.0518 O   1 1 434.0000
      436  O                      7.3268    4.6774   13.0696 O   1 1 435.0000
      437  O                      6.9522    5.0439   12.7676 O   1 1 436.0000
      438  O                      7.2452    5.0246   12.1896 O   1 1 437.0000
      439  O                      7.3862    4.4699   11.7818 O   1 1 438.0000
      440  O                      7.3404    3.7656   11.7306 O   1 1 439.0000
      441  O                      7.7476    3.7564   12.2112 O   1 1 440.0000
      442  O                      8.4908    3.5603   12.1453 O   1 1 441.0000
      443  O                      9.4290    3.4777   12.2663 O   1 1 442.0000
      444  O                      9.4590    3.8748   12.2126 O   1 1 443.0000
      445  O                      8.7518    3.4535   11.8247 O   1 1 444.0000
      446  O                      9.0560    3.8396   11.5965 O   1 1 445.0000
      447  O                      8.3666    3.5392   11.3266 O   1 1 446.0000
      448  O                      7.7659    3.1754   11.3472 O   1 1 447.0000
      449  O                      8.2092    3.2320   11.6819 O   1 1 448.0000
      450  O                      8.6543    3.1176   12.1319 O   1 1 449.0000
      451  O                      7.8459    2.8978   12.1825 O   1 1 450.0000
      452  O                      7.0529    3.0535   12.2581 O   1 1 451.0000
      453  O                      6.5336    2.5365   12.2363 O   1 1 452.0000
      454  O                      6.5407    2.8946   12.7282 O   1 1 453.0000
      455  O                      6.8777    2.5340   12.8986 O   1 1 454.0000
      456  O                      7.4043    2.3931   12.2484 O   1 1 455.0000
      457  O                      7.3381    1.7849   11.6350 O   1 1 456.0000
      458  O                      7.2893    1.0331   11.5811 O   1 1 457.0000
      459  O                      7.7914    0.5737   11.8484 O   1 1 458.0000
      460  O                      8.3172    0.4230   11.7939 O   1 1 459.0000
      461  O                      8.1869    1.1365   12.1164 O   1 1 460.0000
      462  O                      7.9125    1.0717   12.9192 O   1 1 461.0000
      463  O                      7.7426    1.3267   13.6294 O   1 1 462.0000
      464  O                      7.1815    0.8097   13.4599 O   1 1 463.0000
      465  O                      7.5840    0.7416   13.2589 O   1 1 464.0000
      466  O                      7.2306    1.2762   13.0330 O   1 1 465.0000
      467  O                      7.1832    1.5413   12.6481 O   1 1 466.0000
      468  O                      7.6495    1.3118   12.6954 O   1 1 467.0000
      469  O                      7.3834    0.8959   12.4652 O   1 1 468.0000
      470  O                      7.7778    0.4165   12.8529 O   1 1 469.0000
      471  O                      7.8793    0.0370   12.2829 O   1 1 470.0000
      472  O                      7.2470   -0.3047   12.2555 O   1 1 471.0000
      473  O                      7.4117    0.1112   12.4014 O   1 1 472.0000
      474  O                      8.0156    0.3834   12.5070 O   1 1 473.0000
      475  O                      7.8498   -0.3221   12.8667 O   1 1 474.0000
      476  O                      8.6219   -0.1714   12.8679 O   1 1 475.0000
      477  O                      8.6805    0.4354   12.2636 O   1 1 476.0000
      478  O                      8.2432    0.7479   12.5975 O   1 1 477.0000
      479  O                      8.7566    0.6626   12.5600 O   1 1 478.0000
      480  O                      9.2447    1.3813   12.4048 O   1 1 479.0000
      481  O                     10.1118    1.9915   12.4403 O   1 1 480.0000
      482  O                      9.7187    2.5428   12.3865 O   1 1 481.0000
      483  O                      9.6568    1.9818   12.1559 O   1 1 482.0000
      484  O                     10.0711    2.2893   11.5557 O   1 1 483.0000
      485  O                      9.5458    2.9331   10.6912 O   1 1 484.0000
      486  O                      9.7887    3.3091   10.0307 O   1 1 485.0000
      487  O                      9.9076    3.5579   10.7203 O   1 1 486.0000
      488  O                      9.7963    2.9455   10.3856 O   1 1 487.0000
      489  O                      9.3123    2.3864    9.9621 O    1 1 488.0000
      490  O                      9.1081    2.4741   10.5214 O   1 1 489.0000
      491  O                      8.6116    1.8080   10.8744 O   1 1 490.0000
      492  O                      9.1543    1.2013   10.6639 O   1 1 491.0000
      493  O                      9.7226    1.1774   10.8344 O   1 1 492.0000
      494  O                      9.1747    1.7665   10.3388 O   1 1 493.0000
      495  O                      8.8325    1.8765   10.5295 O   1 1 494.0000
      496  O                      8.1934    2.4814   10.9210 O   1 1 495.0000
      497  O                      8.6366    3.0293   11.2654 O   1 1 496.0000
      498  O                      8.7101    2.2566   11.2442 O   1 1 497.0000
      499  O                      8.3849    1.6288   11.3996 O   1 1 498.0000
      500  O                      8.3179    1.1318   11.1890 O   1 1 499.0000
      501  O                      8.9530    0.8303   11.5851 O   1 1 500.0000
      502  O                      8.7506    1.4119   11.1739 O   1 1 501.0000
      503  O                      8.1878    1.3678   10.6637 O   1 1 502.0000
      504  O                      7.6895    1.5793   10.8356 O   1 1 503.0000
      505  O                      7.8803    1.9938   10.4413 O   1 1 504.0000
      506  O                      8.4851    2.0278   10.1015 O   1 1 505.0000
      507  O                      8.5385    2.5563   10.2235 O   1 1 506.0000
      508  O                      8.8397    2.7515   10.8290 O   1 1 507.0000
      509  O                      9.6568    2.4467   11.1423 O   1 1 508.0000
      510  O                      9.8411    3.1728   11.4327 O   1 1 509.0000
      511  O                      9.0285    3.0576   11.2150 O   1 1 510.0000
      512  O                      9.2717    2.5375   11.3785 O   1 1 511.0000
      513  O                      9.1333    2.1361   11.2457 O   1 1 512.0000
      514  O                      8.8089    1.8712   11.5650 O   1 1 513.0000
      515  O                      9.4605    1.7716   11.2984 O   1 1 514.0000
      516  O                      8.8075    1.5300   11.7132 O   1 1 515.0000
      517  O                      9.1846    0.9604   11.8749 O   1 1 516.0000
      518  O                     10.0038    0.9368   11.7020 O   1 1 517.0000
      519  O                     10.6825    1.1381   11.5943 O   1 1 518.0000
      520  O                     10.2939    1.7480   10.9611 O   1 1 519.0000
      521  O                      9.7002    2.1173   10.5577 O   1 1 520.0000
      522  O                      9.3921    2.5338   11.7674 O   1 1 521.0000
      523  O                      9.6066    3.4306   11.6116 O   1 1 522.0000
      524  O                      9.4384    3.5477   10.9012 O   1 1 523.0000
      525  O                      9.3321    3.1154   11.6500 O   1 1 524.0000
      526  O                      9.8540    2.9086   11.8077 O   1 1 525.0000
      527  O                      9.8780    3.5679   12.1828 O   1 1 526.0000
      528  O                      9.9197    4.0666   11.9252 O   1 1 527.0000
      529  O                     10.0927    4.0634   11.4274 O   1 1 528.0000
      530  O                      9.6063    3.6910   11.0571 O   1 1 529.0000
      531  O                     10.1853    3.8961   11.6666 O   1 1 530.0000
      532  O                     10.6961    4.7069   11.7653 O   1 1 531.0000
      533  O                     11.0930    4.4896   11.5868 O   1 1 532.0000
      534  O                     11.4737    4.4714   11.8955 O   1 1 533.0000
      535  O                     11.3422    5.0381   11.7748 O   1 1 534.0000
      536  O                     11.0471    5.3785   12.2706 O   1 1 535.0000
      537  O                     11.3892    4.6301   12.4074 O   1 1 536.0000
      538  O                     11.5319    3.9520   12.4647 O   1 1 537.0000
      539  O                     10.7446    3.7248   11.9706 O   1 1 538.0000
      540  O                     10.5056    2.6683   11.6431 O   1 1 539.0000
      541  O                     10.3933    2.3245   10.9928 O   1 1 540.0000
      542  O                     10.1337    1.9007   10.5862 O   1 1 541.0000
      543  O                     10.1318    1.4261   11.2533 O   1 1 542.0000
      544  O                     10.1477    1.2060   10.5489 O   1 1 543.0000
      545  O                     10.8365    1.2418   10.8765 O   1 1 544.0000
      546  O                     10.5367    0.5355   10.8548 O   1 1 545.0000
      547  O                      9.8487    0.7261   10.9309 O   1 1 546.0000
      548  O                     10.4783    0.7583   11.2286 O   1 1 547.0000
      549  O                      9.8370    0.5026   10.6475 O   1 1 548.0000
      550  O                      9.7010    1.4590   10.4745 O   1 1 549.0000
      551  O                     10.1592    1.1738   10.2220 O   1 1 550.0000
      552  O                     10.7905    0.9081   10.4629 O   1 1 551.0000
      553  O                     11.5502    0.8758   10.5148 O   1 1 552.0000
      554  O                     11.6463    0.6410    9.8561 O    1 1 553.0000
      555  O                     11.2358    1.0354   10.0895 O   1 1 554.0000
      556  O                     10.7039    1.5339   10.0484 O   1 1 555.0000
      557  O                     11.0899    1.6501   10.2024 O   1 1 556.0000
      558  O                     11.8756    1.5024   10.1625 O   1 1 557.0000
      559  O                     12.1404    2.2562   10.6337 O   1 1 558.0000
      560  O                     12.0461    2.8478   10.0778 O   1 1 559.0000
      561  O                     12.5299    3.1301    9.5430 O    1 1 560.0000
      562  O                     12.1505    2.9575    8.8816 O    1 1 561.0000
      563  O                     12.4782    3.4649    8.7154 O    1 1 562.0000
      564  O                     12.2958    3.4785    9.4997 O    1 1 563.0000
      565  O                     11.9236    3.9294    8.9705 O    1 1 564.0000
      566  O                     11.7247    3.4692    8.3799 O    1 1 565.0000
      567  O                     11.2922    3.0629    7.8310 O    1 1 566.0000
      568  O                     10.8319    2.6203    8.0112 O    1 1 567.0000
      569  O                     10.7501    2.1556    7.6451 O    1 1 568.0000
      570  O                     11.2170    2.5498    7.0806 O    1 1 569.0000
      571  O                     10.8486    2.2091    7.0408 O    1 1 570.0000
      572  O                     11.2534    2.4070    7.4017 O    1 1 571.0000
      573  O                     11.7853    2.3183    7.8047 O    1 1 572.0000
      574  O                     11.2349    1.8243    7.6543 O    1 1 573.0000
      575  O                     11.7433    1.5093    8.2309 O    1 1 574.0000
      576  O                     11.5442    1.8308    8.5268 O    1 1 575.0000
      577  O                     11.4190    2.3632    8.4151 O    1 1 576.0000
      578  O                     11.5564    2.6888    7.7446 O    1 1 577.0000
      579  O                     11.9308    2.6072    7.1114 O    1 1 578.0000
      580  O                     11.8435    3.0888    7.2767 O    1 1 579.0000
      581  O                     12.2818    3.3480    7.6397 O    1 1 580.0000
      582  O                     12.2279    3.9283    8.2443 O    1 1 581.0000
      583  O                     12.4470    4.2837    9.0858 O    1 1 582.0000
      584  O                     12.7461    4.6157    9.8524 O    1 1 583.0000
      585  O                     12.3160    4.9226    8.9367 O    1 1 584.0000
      586  O                     12.0126    5.4297    8.2652 O    1 1 585.0000
      587  O                     12.2655    4.5636    8.2753 O    1 1 586.0000
      588  O                     12.6507    4.4451    7.6306 O    1 1 587.0000
      589  O                     12.4819    4.1984    7.1134 O    1 1 588.0000
      590  O                     11.9267    4.6729    7.2358 O    1 1 589.0000
      591  O                     11.4380    4.4351    7.6678 O    1 1 590.0000
      592  O                     11.4537    3.6855    7.6785 O    1 1 591.0000
      593  O                     10.8900    3.4701    7.2751 O    1 1 592.0000
      594  O                     10.5697    3.0271    7.0328 O    1 1 593.0000
      595  O                     10.6799    3.0181    7.7263 O    1 1 594.0000
      596  O                      9.8852    3.1821    7.6320 O    1 1 595.0000
      597  O                      9.9362    2.7624    8.2416 O    1 1 596.0000
      598  O                     10.1738    2.7434    8.8911 O    1 1 597.0000
      599  O                      9.7079    2.2221    8.7906 O    1 1 598.0000
      600  O                     10.2854    2.1176    8.3283 O    1 1 599.0000
      601  O                     10.8284    1.5650    8.0634 O    1 1 600.0000
      602  O                     10.4604    1.7550    7.9798 O    1 1 601.0000
      603  O                     10.6151    1.0982    8.2213 O    1 1 602.0000
      604  O                     10.2425    0.8870    8.6218 O    1 1 603.0000
      605  O                     10.2947    1.6199    8.8830 O    1 1 604.0000
      606  O                      9.9009    1.6684    8.3176 O    1 1 605.0000
      607  O                     10.8085    2.1712    8.1937 O    1 1 606.0000
      608  O                     11.0815    2.1710    9.3372 O    1 1 607.0000
      609  O                     10.9027    1.9108    8.8925 O    1 1 608.0000
      610  O                     10.7829    1.7067    9.5783 O    1 1 609.0000
      611  O                     10.5004    2.1176    9.4363 O    1 1 610.0000
      612  O                     10.5844    2.1961    8.6241 O    1 1 611.0000
      613  O                     10.1047    2.7119    7.8148 O    1 1 612.0000
      614  O                     10.1449    2.5896    7.2436 O    1 1 613.0000
      615  O                      9.7406    3.2601    6.9999 O    1 1 614.0000
      616  O                      9.1245    3.3093    7.2447 O    1 1 615.0000
      617  O                      9.4853    2.7223    7.1773 O    1 1 616.0000
      618  O                      9.3020    2.8604    7.6648 O    1 1 617.0000
      619  O                      9.0761    2.4238    7.5817 O    1 1 618.0000
      620  O                      9.6127    2.2213    7.6715 O    1 1 619.0000
      621  O                      9.4733    2.4185    8.3661 O    1 1 620.0000
      622  O                      8.8961    2.0587    8.5196 O    1 1 621.0000
      623  O                      8.8638    2.6090    8.2170 O    1 1 622.0000
      624  O                      8.9807    3.2312    8.0036 O    1 1 623.0000
      625  O                      9.4972    3.2065    8.4471 O    1 1 624.0000
      626  O                     10.2691    3.5232    7.8679 O    1 1 625.0000
      627  O                      9.9344    4.3750    7.5771 O    1 1 626.0000
      628  O                      9.8316    4.8792    7.8332 O    1 1 627.0000
      629  O                     10.2721    4.3438    7.6905 O    1 1 628.0000
      630  O                     10.0377    3.8639    7.2843 O    1 1 629.0000
      631  O                      9.7938    4.0408    6.8815 O    1 1 630.0000
      632  O                     10.3398    4.4970    6.6061 O    1 1 631.0000
      633  O                      9.8110    4.6636    6.9369 O    1 1 632.0000
      634  O                      9.7339    5.4641    6.9986 O    1 1 633.0000
      635  O                     10.1516    5.5628    7.5433 O    1 1 634.0000
      636  O                     10.6321    5.2073    7.0683 O    1 1 635.0000
      637  O                     10.2486    5.1539    7.6393 O    1 1 636.0000
      638  O                     10.9219    5.0873    7.6122 O    1 1 637.0000
      639  O                     10.5855    4.7155    8.0701 O    1 1 638.0000
      640  O                     10.0381    4.5866    8.3155 O    1 1 639.0000
      641  O                     10.8084    5.2456    8.4813 O    1 1 640.0000
      642  O                     10.9423    5.8500    9.0849 O    1 1 641.0000
      643  O                     11.6256    5.8607    9.3941 O    1 1 642.0000
      644  O                     10.9422    5.5327    9.0339 O    1 1 643.0000
      645  O                     10.4985    4.6165    9.0197 O    1 1 644.0000
      646  O                      9.7840    4.0481    8.9901 O    1 1 645.0000
      647  O                     10.1089    4.6171    8.5880 O    1 1 646.0000
      648  O                     10.8303    4.1559    8.6980 O    1 1 647.0000
      649  O                     11.1602    3.7968    9.2564 O    1 1 648.0000
      650  O                     11.6223    3.2583    9.5688 O    1 1 649.0000
      651  O                     11.6884    2.6140    9.6812 O    1 1 650.0000
      652  O                     10.8615    2.4020   10.2162 O   1 1 651.0000
      653  O                     10.2739    2.4951    9.9808 O    1 1 652.0000
      654  O                     10.9704    2.0649   10.5677 O   1 1 653.0000
      655  O                     11.2162    2.8881   10.4531 O   1 1 654.0000
      656  O                     11.3784    3.4335   10.2329 O   1 1 655.0000
      657  O                     11.5911    4.0730    9.6029 O    1 1 656.0000
      658  O                     11.3701    4.1168    9.7524 O    1 1 657.0000
      659  O                     11.0137    4.0180   10.3626 O   1 1 658.0000
      660  O                     10.4503    3.6098   10.0570 O   1 1 659.0000
      661  O                     10.5606    4.3020    9.7939 O    1 1 660.0000
      662  O                     10.7310    3.5933   10.0998 O   1 1 661.0000
      663  O                     10.1806    3.7685   10.2920 O   1 1 662.0000
      664  O                     10.1743    4.3367   10.1965 O   1 1 663.0000
      665  O                     10.8440    4.5967    9.8386 O    1 1 664.0000
      666  O                     11.0405    4.5953    9.3357 O    1 1 665.0000
      667  O                     10.7983    5.0398    9.8914 O    1 1 666.0000
      668  O                     11.2223    5.1167    9.0023 O    1 1 667.0000
      669  O                     11.5272    4.5172    8.6183 O    1 1 668.0000
      670  O                     12.0996    4.9258    7.9459 O    1 1 669.0000
      671  O                     11.6288    5.2656    7.7213 O    1 1 670.0000
      672  O                     11.0111    5.5500    7.8959 O    1 1 671.0000
      673  O                     10.4253    5.7572    8.1967 O    1 1 672.0000
      674  O                     10.0760    5.7694    8.4059 O    1 1 673.0000
      675  O                      9.5771    6.1647    8.3028 O    1 1 674.0000
      676  O                      9.1938    5.6579    8.0191 O    1 1 675.0000
      677  O                      9.5520    5.3364    8.1373 O    1 1 676.0000
      678  O                      9.1510    5.1451    8.4266 O    1 1 677.0000
      679  O                      9.4212    4.8061    8.5754 O    1 1 678.0000
      680  O                      9.8814    4.9025    9.2239 O    1 1 679.0000
      681  O                     10.1937    5.2296    8.9525 O    1 1 680.0000
      682  O                      9.9329    5.3497    8.8506 O    1 1 681.0000
      683  O                     10.5562    4.9849    9.4432 O    1 1 682.0000
      684  O                     10.5296    5.8474    8.8356 O    1 1 683.0000
      685  O                     10.6991    6.6330    8.8256 O    1 1 684.0000
      686  O                     10.6286    7.1698    8.6879 O    1 1 685.0000
      687  O                     10.9063    7.6654    9.0618 O    1 1 686.0000
      688  O                     10.3604    7.9397    9.5439 O    1 1 687.0000
      689  O                      9.7371    7.5578    9.6344 O    1 1 688.0000
      690  O                      9.6684    7.0886    9.4582 O    1 1 689.0000
      691  O                      9.1325    6.7670    9.0011 O    1 1 690.0000
      692  O                      9.2793    5.9531    9.0121 O    1 1 691.0000
      693  O                      8.9706    5.3554    8.9634 O    1 1 692.0000
      694  O                      8.4624    4.9769    8.5201 O    1 1 693.0000
      695  O                      7.8377    5.1044    8.3046 O    1 1 694.0000
      696  O                      7.8313    4.7378    8.8361 O    1 1 695.0000
      697  O                      8.2546    5.0954    9.1965 O    1 1 696.0000
      698  O                      8.8107    4.7466    9.3586 O    1 1 697.0000
      699  O                      9.5361    4.7311    9.6836 O    1 1 698.0000
      700  O                      9.4165    4.0039   10.2304 O   1 1 699.0000
      701  O                      9.4668    4.2211    9.7707 O    1 1 700.0000
      702  O                      8.7780    4.8923    9.5304 O    1 1 701.0000
      703  O                      8.4280    5.8516    9.4450 O    1 1 702.0000
      704  O                      7.9873    6.1231    9.7838 O    1 1 703.0000
      705  O                      8.1613    6.1755    9.2079 O    1 1 704.0000
      706  O                      7.4445    6.1060    9.2047 O    1 1 705.0000
      707  O                      7.5383    6.5674    8.5900 O    1 1 706.0000
      708  O                      7.9265    6.6357    8.9894 O    1 1 707.0000
      709  O                      8.0496    5.9718    8.5932 O    1 1 708.0000
      710  O                      8.3626    5.6371    8.4096 O    1 1 709.0000
      711  O                      8.7027    5.7914    8.3855 O    1 1 710.0000
      712  O                      8.2696    6.5147    8.4405 O    1 1 711.0000
      713  O                      8.8392    6.3731    8.5871 O    1 1 712.0000
      714  O                      9.2820    6.6171    8.1471 O    1 1 713.0000
      715  O                      9.8718    7.1535    8.3555 O    1 1 714.0000
      716  O                     10.1314    7.3714    9.1350 O    1 1 715.0000
      717  O                      9.9571    6.8938    8.9827 O    1 1 716.0000
      718  O                     10.0633    6.5467    9.4440 O    1 1 717.0000
      719  O                     10.7801    6.4474   10.1587 O   1 1 718.0000
      720  O                     11.3874    6.1957   10.0270 O   1 1 719.0000
      721  O                     12.6482    5.6285    9.4712 O    1 1 720.0000
      722  O                     13.0775    5.8569    9.3619 O    1 1 721.0000
      723  O                     13.2781    5.3078    9.3344 O    1 1 722.0000
      724  O                     14.0056    5.3502    9.1048 O    1 1 723.0000
      725  O                     13.5378    5.2192    8.6416 O    1 1 724.0000
      726  O                     13.7352    5.5617    8.6708 O    1 1 725.0000
      727  O                     14.0149    4.7773    8.4327 O    1 1 726.0000
      728  O                     14.4356    4.6975    8.1797 O    1 1 727.0000
      729  O                     14.5116    5.3190    8.3339 O    1 1 728.0000
      730  O                     14.7501    5.3366    9.1183 O    1 1 729.0000
      731  O                     14.4482    4.8963    8.9798 O    1 1 730.0000
      732  O                     13.8968    4.9806    9.3797 O    1 1 731.0000
      733  O                     14.4330    4.5712    9.7768 O    1 1 732.0000
      734  O                     14.7087    4.6469    9.2776 O    1 1 733.0000
      735  O                     14.9148    5.3970    8.6831 O    1 1 734.0000
      736  O                     15.5638    5.5976    8.9642 O    1 1 735.0000
      737  O                     15.2160    4.9379    8.9092 O    1 1 736.0000
      738  O                     15.2215    4.9440    8.2557 O    1 1 737.0000
      739  O                     15.1792    4.5523    8.6060 O    1 1 738.0000
      740  O                     15.9053    4.2728    9.2293 O    1 1 739.0000
      741  O                     15.3474    3.9220    9.3994 O    1 1 740.0000
      742  O                     15.4604    4.6071    9.1841 O    1 1 741.0000
      743  O                     15.3632    4.9084    9.4671 O    1 1 742.0000
      744  O                     16.2194    4.5648    9.8369 O    1 1 743.0000
      745  O                     15.9220    4.7070    9.9926 O    1 1 744.0000
      746  O                     15.6911    4.6627   10.5344 O   1 1 745.0000
      747  O                     15.4820    4.2221   11.2336 O   1 1 746.0000
      748  O                     15.2240    3.8228   10.8704 O   1 1 747.0000
      749  O                     14.9090    3.6242   10.5749 O   1 1 748.0000
      750  O                     15.4310    4.0133   10.2274 O   1 1 749.0000
      751  O                     15.3548    4.5609   10.0955 O   1 1 750.0000
      752  O                     14.8101    4.4800   10.8293 O   1 1 751.0000
      753  O                     14.3750    4.5009   11.2744 O   1 1 752.0000
      754  O                     14.6496    4.1750   11.5180 O   1 1 753.0000
      755  O                     14.1927    4.2184   10.8138 O   1 1 754.0000
      756  O                     13.4810    4.0999   11.1756 O   1 1 755.0000
      757  O                     13.9899    2.8979   11.3890 O   1 1 756.0000
      758  O                     14.0595    2.6529   10.2958 O   1 1 757.0000
      759  O                     13.8306    2.2526    9.7093 O    1 1 758.0000
      760  O                     13.8280    2.5982    9.3778 O    1 1 759.0000
      761  O                     13.5594    2.3728    8.8563 O    1 1 760.0000
      762  O                     14.0139    2.5892    9.3589 O    1 1 761.0000
      763  O                     14.0942    3.0845    8.7240 O    1 1 762.0000
      764  O                     14.5939    3.0515    9.0414 O    1 1 763.0000
      765  O                     14.1729    3.4939    8.6031 O    1 1 764.0000
      766  O                     13.8533    4.0913    8.2199 O    1 1 765.0000
      767  O                     13.6461    3.7411    8.3564 O    1 1 766.0000
      768  O                     13.2880    3.2436    8.3867 O    1 1 767.0000
      769  O                     13.0926    3.7221    8.5781 O    1 1 768.0000
      770  O                     13.2892    4.1941    8.1625 O    1 1 769.0000
      771  O                     13.8590    4.3745    7.6001 O    1 1 770.0000
      772  O                     13.9209    4.5575    7.0659 O    1 1 771.0000
      773  O                     13.9046    5.0081    7.2769 O    1 1 772.0000
      774  O                     13.5998    4.9342    7.6565 O    1 1 773.0000
      775  O                     13.0472    4.5184    8.0871 O    1 1 774.0000
      776  O                     13.2272    4.9465    8.7796 O    1 1 775.0000
      777  O                     12.6385    5.1731    8.9570 O    1 1 776.0000
      778  O                     12.7404    5.7483    8.6262 O    1 1 777.0000
      779  O                     12.4230    5.3429    8.2769 O    1 1 778.0000
      780  O                     13.1817    5.2457    7.8440 O    1 1 779.0000
      781  O                     13.3565    4.9710    7.2035 O    1 1 780.0000
      782  O                     13.4494    4.1355    7.1647 O    1 1 781.0000
      783  O                     13.8443    3.6877    7.0475 O    1 1 782.0000
      784  O                     14.3351    3.0694    7.2364 O    1 1 783.0000
      785  O                     14.1233    2.5217    7.5073 O    1 1 784.0000
      786  O                     13.6860    2.8626    7.4681 O    1 1 785.0000
      787  O                     13.9550    2.7341    8.3074 O    1 1 786.0000
      788  O                     14.2212    2.1532    8.2467 O    1 1 787.0000
      789  O                     14.5195    3.0283    8.2197 O    1 1 788.0000
      790  O                     14.2086    3.3889    7.9032 O    1 1 789.0000
      791  O                     13.6867    3.5060    7.8933 O    1 1 790.0000
      792  O                     13.0200    3.6373    7.8918 O    1 1 791.0000
      793  O                     12.5182    4.0605    8.0614 O    1 1 792.0000
      794  O                     13.1009    4.1731    8.7213 O    1 1 793.0000
      795  O                     12.9109    4.9440    8.4116 O    1 1 794.0000
      796  O                     12.7418    5.4442    8.1132 O    1 1 795.0000
      797  O                     12.4784    6.1290    8.3835 O    1 1 796.0000
      798  O                     12.3218    6.3449    8.9924 O    1 1 797.0000
      799  O                     11.7035    6.5990    9.3261 O    1 1 798.0000
      800  O                     11.1179    6.8267    9.9154 O    1 1 799.0000
      801  O                     10.3787    6.9577   10.4815 O   1 1 800.0000
      802  O                     10.1257    6.2237   10.9806 O   1 1 801.0000
      803  O                      9.6174    6.1171   10.2397 O   1 1 802.0000
      804  O                      9.8345    6.3978   10.8183 O   1 1 803.0000
      805  O                      9.9504    7.0991   10.9337 O   1 1 804.0000
      806  O                      9.9076    6.3629   11.4949 O   1 1 805.0000
      807  O                     10.4458    6.5136   11.2376 O   1 1 806.0000
      808  O                     10.6429    7.0197   11.6162 O   1 1 807.0000
      809  O                     11.1755    6.8769   11.8727 O   1 1 808.0000
      810  O                     11.2082    6.2087   11.4924 O   1 1 809.0000
      811  O                     10.9429    5.6181   11.0695 O   1 1 810.0000
      812  O                     11.3641    5.0971   11.1866 O   1 1 811.0000
      813  O                     11.0328    5.3324   11.5821 O   1 1 812.0000
      814  O                      9.6803    4.4892   11.8949 O   1 1 813.0000
      815  O                      9.3446    4.3817   11.2014 O   1 1 814.0000
      816  O                      9.3467    5.1602   11.1790 O   1 1 815.0000
      817  O                      8.9468    4.2748   10.5623 O   1 1 816.0000
      818  O                      8.9399    3.3620   10.5560 O   1 1 817.0000
      819  O                      8.6581    3.8559   11.1958 O   1 1 818.0000
      820  O                      8.4164    4.3009   11.6153 O   1 1 819.0000
      821  O                      8.5238    4.3960   11.9656 O   1 1 820.0000
      822  O                      8.6867    4.8509   11.6667 O   1 1 821.0000
      823  O                      8.1697    5.2519   11.5276 O   1 1 822.0000
      824  O                      7.7726    4.4972   11.4408 O   1 1 823.0000
      825  O                      8.2460    4.6655   11.1477 O   1 1 824.0000
      826  O                      7.7061    5.1213   10.7217 O   1 1 825.0000
      827  O                      7.7958    5.6499   10.6915 O   1 1 826.0000
      828  O                      8.2344    6.1986   10.6875 O   1 1 827.0000
      829  O                      8.5757    6.3660   11.2207 O   1 1 828.0000
      830  O                      9.3601    6.4991   11.0514 O   1 1 829.0000
      831  O                      9.3263    7.0400   10.2817 O   1 1 830.0000
      832  O                      9.0186    6.8840   10.0790 O   1 1 831.0000
      833  O                      9.4673    6.3821    9.6541 O    1 1 832.0000
      834  O                      9.3191    5.6729    9.3219 O    1 1 833.0000
      835  O                      9.4506    6.3510    9.5214 O    1 1 834.0000
      836  O                      9.0069    6.8606    9.3975 O    1 1 835.0000
      837  O                      8.4739    6.8339    9.2960 O    1 1 836.0000
      838  O                      8.6767    6.3164    9.6698 O    1 1 837.0000
      839  O                      8.4332    6.7616   10.0576 O   1 1 838.0000
      840  O                      8.1277    6.6755    9.4871 O    1 1 839.0000
      841  O                      8.4953    6.9622    8.9370 O    1 1 840.0000
      842  O                      8.8986    7.2073    8.5223 O    1 1 841.0000
      843  O                      9.4996    7.3067    8.5381 O    1 1 842.0000
      844  O                      9.6303    6.5773    8.5881 O    1 1 843.0000
      845  O                     10.1046    6.6943    8.1754 O    1 1 844.0000
      846  O                     10.2013    6.2480    8.0470 O    1 1 845.0000
      847  O                     10.7289    6.6554    7.8212 O    1 1 846.0000
      848  O                     11.1801    6.3774    8.2254 O    1 1 847.0000
      849  O                     10.9474    6.0126    8.4110 O    1 1 848.0000
      850  O                     10.2425    6.0964    8.9068 O    1 1 849.0000
      851  O                     10.4704    6.3187    9.5951 O    1 1 850.0000
      852  O                     11.0147    5.9229    9.6929 O    1 1 851.0000
      853  O                     10.2571    5.8567    9.7984 O    1 1 852.0000
      854  O                     11.0215    6.2496    9.3017 O    1 1 853.0000
      855  O                     10.3285    5.8306    9.3351 O    1 1 854.0000
      856  O                     10.1271    6.4881   10.0476 O   1 1 855.0000
      857  O                      9.9078    5.5818    9.8146 O    1 1 856.0000
      858  O                     10.0379    5.8999   10.3733 O   1 1 857.0000
      859  O                      9.6726    5.5937   11.0435 O   1 1 858.0000
      860  O                      9.1144    4.9431   10.3945 O   1 1 859.0000
      861  O                      8.6289    4.5020    9.9025 O    1 1 860.0000
      862  O                      8.9906    3.9066   10.1389 O   1 1 861.0000
      863  O                      9.1143    3.5053    9.5024 O    1 1 862.0000
      864  O                      8.4691    3.2490    9.5990 O    1 1 863.0000
      865  O                      8.2457    3.7530   10.1082 O   1 1 864.0000
      866  O                      8.1051    3.4370    9.3342 O    1 1 865.0000
      867  O                      8.5798    3.7896    9.0247 O    1 1 866.0000
      868  O                      8.6082    4.4490    8.8664 O    1 1 867.0000
      869  O                      8.4289    3.9803    9.3613 O    1 1 868.0000
      870  O                      7.9445    4.1386    8.7309 O    1 1 869.0000
      871  O                      7.7675    3.9693    9.2787 O    1 1 870.0000
      872  O                      7.6452    3.3314    9.3435 O    1 1 871.0000
      873  O                      7.5321    3.9390    9.6883 O    1 1 872.0000
      874  O                      8.0674    4.4942    9.9143 O    1 1 873.0000
      875  O                      7.8577    4.5171    9.6766 O    1 1 874.0000
      876  O                      8.0098    5.0095    9.8760 O    1 1 875.0000
      877  O                      8.5030    5.0289   10.4313 O   1 1 876.0000
      878  O                      8.4976    4.3573   10.5328 O   1 1 877.0000
      879  O                      8.9845    4.6776   11.0246 O   1 1 878.0000
      880  O                      8.8909    3.9615   12.1089 O   1 1 879.0000
      881  O                      8.6846    3.7204   12.8088 O   1 1 880.0000
      882  O                      8.3789    3.5196   13.4622 O   1 1 881.0000
      883  O                      8.9507    3.4941   13.9095 O   1 1 882.0000
      884  O                      9.2854    3.6608   14.2345 O   1 1 883.0000
      885  O                     10.0847    3.4523   14.2354 O   1 1 884.0000
      886  O                      9.7412    3.6680   13.6363 O   1 1 885.0000
      887  O                      9.6940    3.2961   12.8733 O   1 1 886.0000
      888  O                     10.0547    3.2091   13.3120 O   1 1 887.0000
      889  O                     10.1783    3.6052   13.5874 O   1 1 888.0000
      890  O                      9.1099    4.3520   13.0014 O   1 1 889.0000
      891  O                      9.3150    3.6875   13.1213 O   1 1 890.0000
      892  O                      8.9845    3.1919   12.6847 O   1 1 891.0000
      893  O                      9.3260    2.9810   12.9599 O   1 1 892.0000
      894  O                      9.8005    2.7557   13.5507 O   1 1 893.0000
      895  O                     10.2612    2.4673   13.8073 O   1 1 894.0000
      896  O                     10.6947    2.6769   14.3253 O   1 1 895.0000
      897  O                     10.3684    2.1792   14.6003 O   1 1 896.0000
      898  O                      9.9083    2.6813   14.0625 O   1 1 897.0000
      899  O                      9.5407    2.0787   14.3150 O   1 1 898.0000
      900  O                     10.0651    2.0822   13.8778 O   1 1 899.0000
      901  O                     10.2526    1.7000   13.5954 O   1 1 900.0000
      902  O                     10.3258    1.6308   14.2222 O   1 1 901.0000
      903  O                     10.6039    1.9644   13.3561 O   1 1 902.0000
      904  O                     11.7453    1.8622   13.1498 O   1 1 903.0000
      905  O                     11.6056    2.0066   13.6075 O   1 1 904.0000
      906  O                     11.6352    2.6509   13.2762 O   1 1 905.0000
      907  O                     11.7801    3.1525   12.5031 O   1 1 906.0000
      908  O                     11.1651    3.1761   11.8199 O   1 1 907.0000
      909  O                     10.5414    3.4353   11.2246 O   1 1 908.0000
      910  O                     10.0946    2.8985   11.1533 O   1 1 909.0000
      911  O                     10.4717    2.7860   10.8540 O   1 1 910.0000
      912  O                     10.8767    3.1755   10.8760 O   1 1 911.0000
      913  O                     11.6691    3.4365   10.9660 O   1 1 912.0000
      914  O                     11.6320    3.1925   10.3235 O   1 1 913.0000
      915  O                     11.1545    3.1790    9.5746 O    1 1 914.0000
      916  O                     11.6431    3.1208    9.2431 O    1 1 915.0000
      917  O                     11.4531    3.7167    9.1009 O    1 1 916.0000
      918  O                     11.8177    3.2052    8.8648 O    1 1 917.0000
      919  O                     11.5541    2.6411    8.5888 O    1 1 918.0000
      920  O                     12.1705    2.0821    8.3926 O    1 1 919.0000
      921  O                     12.7322    1.9194    8.1081 O    1 1 920.0000
      922  O                     13.0127    2.4238    8.2799 O    1 1 921.0000
      923  O                     12.9643    2.8566    7.8974 O    1 1 922.0000
      924  O                     12.3336    2.9233    7.8808 O    1 1 923.0000
      925  O                     11.9965    3.4950    7.7600 O    1 1 924.0000
      926  O                     11.2059    3.5130    8.3012 O    1 1 925.0000
      927  O                     10.8964    3.8541    7.6295 O    1 1 926.0000
      928  O                     10.7757    3.6740    8.5575 O    1 1 927.0000
      929  O                     10.2061    3.8562    8.8323 O    1 1 928.0000
      930  O                      9.3753    3.6284    8.8382 O    1 1 929.0000
      931  O                      9.9377    3.0392    8.8696 O    1 1 930.0000
      932  O                     10.3657    3.3760    8.4223 O    1 1 931.0000
      933  O                     10.8909    2.7654    8.7325 O    1 1 932.0000
      934  O                     10.7674    2.8436    8.6123 O    1 1 933.0000
      935  O                     11.0070    3.1921    8.7743 O    1 1 934.0000
      936  O                     10.7057    3.1841    9.2425 O    1 1 935.0000
      937  O                     10.3444    3.5300    9.2811 O    1 1 936.0000
      938  O                      9.9543    4.1615    9.4907 O    1 1 937.0000
      939  O                      9.6838    3.7294    9.4811 O    1 1 938.0000
      940  O                      9.2770    4.1470    9.1900 O    1 1 939.0000
      941  O                      9.3221    4.8277    8.8546 O    1 1 940.0000
      942  O                      9.6475    3.7815    8.2291 O    1 1 941.0000
      943  O                      9.3615    3.9933    7.6315 O    1 1 942.0000
      944  O                      9.1505    3.9194    7.1500 O    1 1 943.0000
      945  O                      8.5953    4.0584    7.8528 O    1 1 944.0000
      946  O                      9.1611    4.1615    8.2214 O    1 1 945.0000
      947  O                      8.6979    3.6860    8.3705 O    1 1 946.0000
      948  O                      8.4287    3.1750    8.5106 O    1 1 947.0000
      949  O                      8.6336    2.8513    8.8639 O    1 1 948.0000
      950  O                      8.8422    2.2359    8.8916 O    1 1 949.0000
      951  O                      9.0348    2.0245    9.3344 O    1 1 950.0000
      952  O                      9.2536    1.8925    9.8712 O    1 1 951.0000
      953  O                      9.1775    1.5432    9.4417 O    1 1 952.0000
      954  O                      9.7700    1.7590    9.6097 O    1 1 953.0000
      955  O                     10.2481    2.4707    9.4261 O    1 1 954.0000
      956  O                     10.1549    3.1476    9.5100 O    1 1 955.0000
      957  O                     10.6109    3.3051    9.8521 O    1 1 956.0000
      958  O                     10.3116    2.7930   10.3614 O   1 1 957.0000
      959  O                      9.5855    2.8136    9.9622 O    1 1 958.0000
      960  O                      9.3854    2.8817    9.3045 O    1 1 959.0000
      961  O                      9.8137    2.8088    9.4184 O    1 1 960.0000
      962  O                     10.6713    2.5167    9.7337 O    1 1 961.0000
      963  O                     11.2935    2.3249    9.7052 O    1 1 962.0000
      964  O                     10.6678    2.9926    9.7314 O    1 1 963.0000
      965  O                     11.3688    2.5866    9.3579 O    1 1 964.0000
      966  O                     12.1195    2.3820    8.8485 O    1 1 965.0000
      967  O                     12.7318    2.5137    8.8805 O    1 1 966.0000
      968  O                     12.8955    1.9882    9.4459 O    1 1 967.0000
      969  O                     12.5425    1.8717    9.7856 O    1 1 968.0000
      970  O                     12.0669    2.2355    9.8511 O    1 1 969.0000
      971  O                     11.8397    1.2811    9.4079 O    1 1 970.0000
      972  O                     11.4468    1.7431    9.3067 O    1 1 971.0000
      973  O                     12.0748    2.0013    9.0644 O    1 1 972.0000
      974  O                     12.3080    2.6757    9.1452 O    1 1 973.0000
      975  O                     12.6820    2.7212    8.5984 O    1 1 974.0000
      976  O                     13.0215    3.3064    9.0465 O    1 1 975.0000
      977  O                     12.6174    3.8828    9.0196 O    1 1 976.0000
      978  O                     13.0371    3.7283    9.4326 O    1 1 977.0000
      979  O                     13.4946    3.0505    9.2904 O    1 1 978.0000
      980  O                     13.2129    2.7580    9.2391 O    1 1 979.0000
      981  O                     12.6996    2.6031    9.5227 O    1 1 980.0000
      982  O                     12.5797    2.4322   10.1252 O   1 1 981.0000
      983  O                     13.0812    2.9865    9.9764 O    1 1 982.0000
      984  O                     13.2765    2.5861   10.0496 O   1 1 983.0000
      985  O                     13.8204    3.0645   10.5537 O   1 1 984.0000
      986  O                     13.2635    3.4366   10.6410 O   1 1 985.0000
      987  O                     12.5603    3.4318   10.1496 O   1 1 986.0000
      988  O                     12.8516    3.6789   10.6272 O   1 1 987.0000
      989  O                     13.2548    3.3844   10.1512 O   1 1 988.0000
      990  O                     13.6926    2.9781   10.0967 O   1 1 989.0000
      991  O                     14.0197    3.1914   10.3074 O   1 1 990.0000
      992  O                     14.5256    3.1894   10.2048 O   1 1 991.0000
      993  O                     13.6839    3.6437   10.2936 O   1 1 992.0000
      994  O                     13.2924    4.4989   10.7681 O   1 1 993.0000
      995  O                     13.2034    3.9768   10.2537 O   1 1 994.0000
      996  O                     12.6550    4.3208   10.6116 O   1 1 995.0000
      997  O                     12.1945    3.7798    9.9408 O    1 1 996.0000
      998  O                     11.8924    4.6126    9.7115 O    1 1 997.0000
      999  O                     11.5671    5.1869    9.8742 O    1 1 998.0000
     1000  O                     11.5080    5.3886    9.9685 O    1 1 999.0000
     1001  O                     12.0131    5.2780   10.5561 O   1 1 1000.0000
     1002  O                     12.5155    5.4328   10.0770 O   1 1 1001.0000
     1003  O                     12.4731    5.9205    9.7132 O    1 1 1002.0000
     1004  O                     12.8030    6.2930   10.2084 O   1 1 1003.0000
     1005  O                     12.3398    6.0074   10.4197 O   1 1 1004.0000
     1006  O                     11.8038    6.2896   10.0229 O   1 1 1005.0000
     1007  O                     11.9307    5.7948   10.5973 O   1 1 1006.0000
     1008  O                     11.4890    5.8236   10.3429 O   1 1 1007.0000
     1009  O                     11.9944    5.4289    9.6878 O    1 1 1008.0000
     1010  O                     11.9918    4.8536    9.2555 O    1 1 1009.0000
     1011  O                     12.5416    4.2897    9.4124 O    1 1 1010.0000
     1012  O                     12.7669    3.9833   10.1370 O   1 1 1011.0000
     1013  O                     13.1545    4.0885    9.7448 O    1 1 1012.0000
     1014  O                     13.6308    3.9987   10.3983 O   1 1 1013.0000
     1015  O                     13.3621    4.5319    9.8218 O    1 1 1014.0000
     1016  O                     13.3326    4.0126    9.1512 O    1 1 1015.0000
     1017  O                     13.1330    3.5451    9.7194 O    1 1 1016.0000
     1018  O                     13.7653    3.6176    9.5035 O    1 1 1017.0000
     1019  O                     13.7032    4.1100    9.6262 O    1 1 1018.0000
     1020  O                     13.5157    4.4440    9.0951 O    1 1 1019.0000
     1021  O                     12.7956    4.4474    9.3659 O    1 1 1020.0000
     1022  O                     11.8544    4.2207   10.0517 O   1 1 1021.0000
     1023  O                     12.1972    4.4839   10.3103 O   1 1 1022.0000
     1024  O                     11.7067    4.2278   10.7761 O   1 1 1023.0000
     1025  O                     11.7243    4.6388   10.1988 O   1 1 1024.0000
     1026  O                     10.9326    4.4895   10.4762 O   1 1 1025.0000
     1027  O                     10.7145    4.0430   11.2024 O   1 1 1026.0000
     1028  O                     11.2908    3.2554   11.1268 O   1 1 1027.0000
     1029  O                     11.5157    2.9537   11.7206 O   1 1 1028.0000
     1030  O                     11.8377    3.5423   11.7733 O   1 1 1029.0000
     1031  O                     11.8656    3.8453   11.2534 O   1 1 1030.0000
     1032  O                     11.9626    3.6759   10.7532 O   1 1 1031.0000
     1033  O                     12.5824    2.9882   10.2842 O   1 1 1032.0000
     1034  O                     12.6786    2.2174   10.4998 O   1 1 1033.0000
     1035  O                     12.8444    1.4440   10.5400 O   1 1 1034.0000
     1036  O                     12.3215    1.3552   10.9776 O   1 1 1035.0000
     1037  O                     11.7210    1.8757   11.0113 O   1 1 1036.0000
     1038  O                     11.5759    2.5787   10.9697 O   1 1 1037.0000
     1039  O                     12.0311    2.6413   10.5772 O   1 1 1038.0000
     1040  O                     11.8035    2.5357   11.4152 O   1 1 1039.0000
     1041  O                     11.4471    2.5977   11.7122 O   1 1 1040.0000
     1042  O                     12.1596    2.7926   12.2578 O   1 1 1041.0000
     1043  O                     12.8223    3.1759   11.9861 O   1 1 1042.0000
     1044  O                     13.2768    3.5254   12.3040 O   1 1 1043.0000
     1045  O                     14.0271    3.7807   12.8942 O   1 1 1044.0000
     1046  O                     14.2845    3.6890   12.5904 O   1 1 1045.0000
     1047  O                     13.6227    3.4234   12.1820 O   1 1 1046.0000
     1048  O                     14.1296    3.9453   12.4787 O   1 1 1047.0000
     1049  O                     14.4486    3.8441   12.0066 O   1 1 1048.0000
     1050  O                     14.2306    3.5854   11.0370 O   1 1 1049.0000
     1051  O                     14.9188    3.7347   11.3556 O   1 1 1050.0000
     1052  O                     14.0267    3.8711   11.5824 O   1 1 1051.0000
     1053  O                     14.3526    4.0314   11.5416 O   1 1 1052.0000
     1054  O                     14.2293    3.4329   11.7434 O   1 1 1053.0000
     1055  O                     14.4370    3.0583   11.5012 O   1 1 1054.0000
     1056  O                     14.4618    3.1042   10.7952 O   1 1 1055.0000
     1057  O                     14.7359    2.8489   10.9469 O   1 1 1056.0000
     1058  O                     15.2142    2.8210   11.3183 O   1 1 1057.0000
     1059  O                     14.9133    3.3900   11.9838 O   1 1 1058.0000
     1060  O                     14.8624    4.3216   12.5127 O   1 1 1059.0000
     1061  O                     14.5425    4.5470   12.0156 O   1 1 1060.0000
     1062  O                     13.6502    4.4786   11.6357 O   1 1 1061.0000
     1063  O                     13.1856    4.2225   11.9690 O   1 1 1062.0000
     1064  O                     12.7114    4.7090   11.2786 O   1 1 1063.0000
     1065  O                     12.1507    4.9949   11.4469 O   1 1 1064.0000
     1066  O                     12.6902    4.4502   11.5523 O   1 1 1065.0000
     1067  O                     13.1573    3.9048   11.8479 O   1 1 1066.0000
     1068  O                     13.7117    4.4474   12.2775 O   1 1 1067.0000
     1069  O                     13.8898    5.0725   12.4762 O   1 1 1068.0000
     1070  O                     13.7890    4.1279   12.2013 O   1 1 1069.0000
     1071  O                     12.9123    3.8690   11.5627 O   1 1 1070.0000
     1072  O                     12.3108    4.0567   11.8843 O   1 1 1071.0000
     1073  O                     12.2367    4.3385   12.3609 O   1 1 1072.0000
     1074  O                     12.1352    4.5080   12.9857 O   1 1 1073.0000
     1075  O                     11.9304    4.4220   11.8967 O   1 1 1074.0000
     1076  O                     11.0340    4.2118   10.8557 O   1 1 1075.0000
     1077  O                     11.1014    3.9331   11.3177 O   1 1 1076.0000
     1078  O                     11.3254    3.9334   11.7232 O   1 1 1077.0000
     1079  O                     10.7777    4.7117   12.2376 O   1 1 1078.0000
     1080  O                     10.8693    4.8806   12.7780 O   1 1 1079.0000
     1081  O                     11.2959    4.8778   13.2773 O   1 1 1080.0000
     1082  O                     11.4522    4.1821   13.7659 O   1 1 1081.0000
     1083  O                     11.9681    4.2742   14.3472 O   1 1 1082.0000
     1084  O                     12.3834    4.2515   13.7956 O   1 1 1083.0000
     1085  O                     11.7593    4.7711   13.5728 O   1 1 1084.0000
     1086  O                     11.6303    5.3752   13.6642 O   1 1 1085.0000
     1087  O                     11.8539    5.4997   14.1736 O   1 1 1086.0000
     1088  O                     11.8801    5.5246   14.6483 O   1 1 1087.0000
     1089  O                     11.6250    6.0611   14.1584 O   1 1 1088.0000
     1090  O                     11.0294    5.5791   13.9643 O   1 1 1089.0000
     1091  O                     10.9779    5.2092   13.2692 O   1 1 1090.0000
     1092  O                     10.6337    5.1801   13.7919 O   1 1 1091.0000
     1093  O                     10.7250    5.2192   14.4501 O   1 1 1092.0000
     1094  O                     10.9497    4.7942   14.0593 O   1 1 1093.0000
     1095  O                     11.2902    4.4360   14.3991 O   1 1 1094.0000
     1096  O                     11.5126    4.9406   14.5572 O   1 1 1095.0000
     1097  O                     11.5758    4.7470   13.9655 O   1 1 1096.0000
     1098  O                     11.8207    5.0359   13.1707 O   1 1 1097.0000
     1099  O                     11.9307    5.0452   12.6327 O   1 1 1098.0000
     1100  O                     11.9050    5.2359   11.6801 O   1 1 1099.0000
     1101  O                     12.7038    4.7968   11.9132 O   1 1 1100.0000
     1102  O                     12.3619    5.6597   11.8716 O   1 1 1101.0000
     1103  O                     12.0699    5.1856   12.3347 O   1 1 1102.0000
     1104  O                     12.3538    4.8395   12.3188 O   1 1 1103.0000
     1105  O                     11.9790    3.8947   13.1816 O   1 1 1104.0000
     1106  O                     12.1256    3.4631   13.9522 O   1 1 1105.0000
     1107  O                     12.3745    3.3084   14.3242 O   1 1 1106.0000
     1108  O                     11.5513    2.9533   13.8413 O   1 1 1107.0000
     1109  O                     11.1275    3.6733   13.6872 O   1 1 1108.0000
     1110  O                     11.5481    3.4442   14.0307 O   1 1 1109.0000
     1111  O                     11.9227    3.2912   14.5351 O   1 1 1110.0000
     1112  O                     11.9758    3.7466   15.0170 O   1 1 1111.0000
     1113  O                     11.5402    3.7539   15.5366 O   1 1 1112.0000
     1114  O                     11.7324    3.6851   14.6858 O   1 1 1113.0000
     1115  O                     10.9958    3.4669   15.0602 O   1 1 1114.0000
     1116  O                     10.4553    3.4754   14.5946 O   1 1 1115.0000
     1117  O                     10.3994    3.5976   15.0314 O   1 1 1116.0000
     1118  O                     10.6893    4.1525   15.3768 O   1 1 1117.0000
     1119  O                     11.4662    4.1047   15.0705 O   1 1 1118.0000
     1120  O                     11.2344    3.9210   14.5639 O   1 1 1119.0000
     1121  O                     11.9542    4.4154   14.9619 O   1 1 1120.0000
     1122  O                     12.4009    5.1318   14.4706 O   1 1 1121.0000
     1123  O                     12.9131    5.3439   13.8378 O   1 1 1122.0000
     1124  O                     12.9984    4.9926   14.5040 O   1 1 1123.0000
     1125  O                     13.5141    5.3986   14.3364 O   1 1 1124.0000
     1126  O                     14.0888    5.9254   13.9991 O   1 1 1125.0000
     1127  O                     13.8129    6.3344   13.8890 O   1 1 1126.0000
     1128  O                     13.7300    6.0227   13.3589 O   1 1 1127.0000
     1129  O                     14.3150    6.2602   13.2138 O   1 1 1128.0000
     1130  O                     14.5701    6.3609   12.7438 O   1 1 1129.0000
     1131  O                     14.0139    6.3746   12.5234 O   1 1 1130.0000
     1132  O                     13.9194    5.7184   12.7689 O   1 1 1131.0000
     1133  O                     14.5396    5.8359   12.4167 O   1 1 1132.0000
     1134  O                     14.3913    6.4010   12.2463 O   1 1 1133.0000
     1135  O                     14.7540    6.7985   11.6415 O   1 1 1134.0000
     1136  O                     14.8573    6.4468   11.3634 O   1 1 1135.0000
     1137  O                     14.1691    6.5345   11.9414 O   1 1 1136.0000
     1138  O                     13.3784    5.9944   11.4567 O   1 1 1137.0000
     1139  O                     13.6663    6.4169   11.4897 O   1 1 1138.0000
     1140  O                     14.0082    6.1979   10.8872 O   1 1 1139.0000
     1141  O                     13.3894    6.2796   10.4584 O   1 1 1140.0000
     1142  O                     13.6718    5.7459   10.7638 O   1 1 1141.0000
     1143  O                     13.0957    6.1326   10.8113 O   1 1 1142.0000
     1144  O                     12.6839    5.6981   11.2997 O   1 1 1143.0000
     1145  O                     12.5343    5.4581   10.8926 O   1 1 1144.0000
     1146  O                     12.3645    4.8520   10.6794 O   1 1 1145.0000
     1147  O                     12.2092    4.2760   11.2491 O   1 1 1146.0000
     1148  O                     11.8201    4.7992   11.1181 O   1 1 1147.0000
     1149  O                     11.7703    5.7202   11.4157 O   1 1 1148.0000
     1150  O                     11.5133    6.3462   11.1164 O   1 1 1149.0000
     1151  O                     11.5187    6.9019   10.8445 O   1 1 1150.0000
     1152  O                     10.8145    7.0976   10.6846 O   1 1 1151.0000
     1153  O                     11.4376    7.4710   10.4518 O   1 1 1152.0000
     1154  O                     10.7083    7.7735   10.4835 O   1 1 1153.0000
     1155  O                     10.9612    7.7022   10.1587 O   1 1 1154.0000
     1156  O                     10.8301    7.4451    9.7608 O    1 1 1155.0000
     1157  O                     11.2269    7.2924    9.1968 O    1 1 1156.0000
     1158  O                     11.4930    6.7933    8.5669 O    1 1 1157.0000
     1159  O                     11.5950    6.3285    8.5875 O    1 1 1158.0000
     1160  O                     11.7390    5.7857    8.6152 O    1 1 1159.0000
     1161  O                     11.4855    5.1093    8.6493 O    1 1 1160.0000
     1162  O                     10.8950    4.2103    8.0097 O    1 1 1161.0000
     1163  O                     11.0843    4.7129    7.8489 O    1 1 1162.0000
     1164  O                     11.4462    4.9270    8.2877 O    1 1 1163.0000
     1165  O                     11.7926    5.3010    9.0854 O    1 1 1164.0000
     1166  O                     11.9612    5.8457    9.1493 O    1 1 1165.0000
     1167  O                     12.3770    6.4992    9.7650 O    1 1 1166.0000
     1168  O                     13.1551    6.9779   10.5304 O   1 1 1167.0000
     1169  O                     13.4574    6.8515   11.4625 O   1 1 1168.0000
     1170  O                     13.5522    7.0743   12.2288 O   1 1 1169.0000
     1171  O                     13.2708    6.7286   13.3050 O   1 1 1170.0000
     1172  O                     13.2542    6.0638   13.7179 O   1 1 1171.0000
     1173  O                     13.1616    5.8789   14.1998 O   1 1 1172.0000
     1174  O                     12.8992    6.4143   14.3678 O   1 1 1173.0000
     1175  O                     12.9696    6.9625   14.5677 O   1 1 1174.0000
     1176  O                     12.5716    7.0674   14.3946 O   1 1 1175.0000
     1177  O                     13.2586    7.0742   14.0328 O   1 1 1176.0000
     1178  O                     12.9253    7.3429   14.2675 O   1 1 1177.0000
     1179  O                     13.1112    7.6504   14.8429 O   1 1 1178.0000
     1180  O                     13.1310    8.1617   15.4989 O   1 1 1179.0000
     1181  O                     13.1295    7.5201   15.8779 O   1 1 1180.0000
     1182  O                     12.6414    7.2084   16.1497 O   1 1 1181.0000
     1183  O                     12.3849    7.5988   16.4312 O   1 1 1182.0000
     1184  O                     12.5428    7.2185   16.9601 O   1 1 1183.0000
     1185  O                     13.0546    6.9981   16.8084 O   1 1 1184.0000
     1186  O                     13.1784    6.7265   16.2029 O   1 1 1185.0000
     1187  O                     13.0622    7.3384   16.3414 O   1 1 1186.0000
     1188  O                     13.4664    7.0406   16.0551 O   1 1 1187.0000
     1189  O                     12.9254    7.0560   15.4454 O   1 1 1188.0000
     1190  O                     12.3165    7.1574   14.7082 O   1 1 1189.0000
     1191  O                     12.3131    7.3265   13.6954 O   1 1 1190.0000
     1192  O                     11.0797    6.9219   13.8404 O   1 1 1191.0000
     1193  O                     11.1727    6.6558   14.5035 O   1 1 1192.0000
     1194  O                     11.1566    6.7280   15.3506 O   1 1 1193.0000
     1195  O                     11.2186    7.3420   15.5544 O   1 1 1194.0000
     1196  O                     11.2086    8.0513   15.4174 O   1 1 1195.0000
     1197  O                     10.8009    7.9858   14.7269 O   1 1 1196.0000
     1198  O                     10.5009    7.3888   14.6545 O   1 1 1197.0000
     1199  O                     10.6787    6.8102   14.1811 O   1 1 1198.0000
     1200  O                     10.4789    6.5080   13.2675 O   1 1 1199.0000
     1201  O                     10.3828    7.3213   13.1669 O   1 1 1200.0000
     1202  O                     11.1299    7.3831   13.6165 O   1 1 1201.0000
     1203  O                     11.8669    7.4693   13.1756 O   1 1 1202.0000
     1204  O                     11.3750    7.9220   13.6360 O   1 1 1203.0000
     1205  O                     11.6569    8.4059   14.2076 O   1 1 1204.0000
     1206  O                     11.9002    8.8237   14.6759 O   1 1 1205.0000
     1207  O                     11.8087    8.4497   15.5399 O   1 1 1206.0000
     1208  O                     12.1413    8.4593   15.7909 O   1 1 1207.0000
     1209  O                     12.9265    8.2194   15.7662 O   1 1 1208.0000
     1210  O                     13.6441    7.5394   15.4486 O   1 1 1209.0000
     1211  O                     14.4957    7.0902   15.0889 O   1 1 1210.0000
     1212  O                     14.7023    6.9238   14.1450 O   1 1 1211.0000
     1213  O                     14.3646    7.2242   14.4448 O   1 1 1212.0000
     1214  O                     14.0425    7.6627   15.0492 O   1 1 1213.0000
     1215  O                     13.6309    8.2446   14.9043 O   1 1 1214.0000
     1216  O                     13.0770    8.4317   14.8101 O   1 1 1215.0000
     1217  O                     13.2673    8.7723   14.0625 O   1 1 1216.0000
     1218  O                     13.1130    9.0325   13.9259 O   1 1 1217.0000
     1219  O                     13.1315    8.9872   14.5230 O   1 1 1218.0000
     1220  O                     12.5509    9.3115   14.6688 O   1 1 1219.0000
     1221  O                     12.1698    8.8932   14.3741 O   1 1 1220.0000
     1222  O                     12.7969    8.4255   14.3522 O   1 1 1221.0000
     1223  O                     12.2568    8.7610   13.8680 O   1 1 1222.0000
     1224  O                     12.0143    8.5291   13.7185 O   1 1 1223.0000
     1225  O                     11.1349    9.0326   13.9300 O   1 1 1224.0000
     1226  O                     11.0539    8.4684   13.9056 O   1 1 1225.0000
     1227  O                     10.7880    8.2312   13.6655 O   1 1 1226.0000
     1228  O                     10.3061    8.3181   13.3655 O   1 1 1227.0000
     1229  O                      9.9839    7.7312   13.4019 O   1 1 1228.0000
     1230  O                     10.2919    7.6785   13.7845 O   1 1 1229.0000
     1231  O                     10.6866    7.4883   13.2404 O   1 1 1230.0000
     1232  O                     11.2631    7.5622   12.7042 O   1 1 1231.0000
     1233  O                     11.7171    7.5520   13.3317 O   1 1 1232.0000
     1234  O                     11.4889    8.2288   13.2229 O   1 1 1233.0000
     1235  O                     11.9129    8.0011   12.7830 O   1 1 1234.0000
     1236  O                     12.5712    8.0582   12.6568 O   1 1 1235.0000
     1237  O                     12.5973    8.6510   12.5630 O   1 1 1236.0000
     1238  O                     13.0211    8.4066   12.5064 O   1 1 1237.0000
     1239  O                     12.4194    8.8019   13.1548 O   1 1 1238.0000
     1240  O                     12.9271    9.0147   13.5262 O   1 1 1239.0000
     1241  O                     13.3551    9.4150   13.1847 O   1 1 1240.0000
     1242  O                     13.6791    9.0097   13.2400 O   1 1 1241.0000
     1243  O                     13.7413    8.5702   13.5350 O   1 1 1242.0000
     1244  O                     13.8562    7.9858   13.5202 O   1 1 1243.0000
     1245  O                     13.6287    7.9731   13.3073 O   1 1 1244.0000
     1246  O                     13.1604    7.9581   12.9641 O   1 1 1245.0000
     1247  O                     13.0001    8.6692   13.1238 O   1 1 1246.0000
     1248  O                     13.1434    8.1214   13.5763 O   1 1 1247.0000
     1249  O                     13.0479    7.4657   13.0494 O   1 1 1248.0000
     1250  O                     12.8745    7.7433   13.5668 O   1 1 1249.0000
     1251  O                     12.3576    8.1364   13.4213 O   1 1 1250.0000
     1252  O                     12.1921    8.0824   13.8791 O   1 1 1251.0000
     1253  O                     12.5063    7.3738   13.5890 O   1 1 1252.0000
     1254  O                     13.4450    7.2611   13.7753 O   1 1 1253.0000
     1255  O                     13.6578    6.6284   14.3687 O   1 1 1254.0000
     1256  O                     13.9209    7.0160   13.9283 O   1 1 1255.0000
     1257  O                     13.7595    7.4804   13.6254 O   1 1 1256.0000
     1258  O                     13.2570    7.8056   14.2089 O   1 1 1257.0000
     1259  O                     13.4715    7.7846   14.6975 O   1 1 1258.0000
     1260  O                     13.4728    7.8322   14.1318 O   1 1 1259.0000
     1261  O                     12.8239    8.1366   14.2144 O   1 1 1260.0000
     1262  O                     12.7099    8.3791   14.8985 O   1 1 1261.0000
     1263  O                     12.0351    8.2001   15.0023 O   1 1 1262.0000
     1264  O                     11.8576    7.8072   15.5611 O   1 1 1263.0000
     1265  O                     11.4646    7.9612   14.7719 O   1 1 1264.0000
     1266  O                     11.3438    7.7528   14.2001 O   1 1 1265.0000
     1267  O                     11.9759    7.5549   14.1552 O   1 1 1266.0000
     1268  O                     11.7187    7.7221   14.2825 O   1 1 1267.0000
     1269  O                     12.0990    7.4451   14.8416 O   1 1 1268.0000
     1270  O                     12.0374    6.7954   15.4568 O   1 1 1269.0000
     1271  O                     11.5818    7.0161   15.1444 O   1 1 1270.0000
     1272  O                     11.0349    7.1417   15.0470 O   1 1 1271.0000
     1273  O                     11.5376    6.9087   14.5521 O   1 1 1272.0000
     1274  O                     11.9188    6.4696   14.9181 O   1 1 1273.0000
     1275  O                     12.6431    6.9937   15.1847 O   1 1 1274.0000
     1276  O                     13.4365    7.3196   14.8817 O   1 1 1275.0000
     1277  O                     13.8216    6.9283   14.6181 O   1 1 1276.0000
     1278  O                     14.0197    6.4589   15.2427 O   1 1 1277.0000
     1279  O                     13.8406    6.0722   15.3544 O   1 1 1278.0000
     1280  O                     13.5631    5.8248   14.9687 O   1 1 1279.0000
     1281  O                     13.0996    5.6400   14.9815 O   1 1 1280.0000
     1282  O                     12.7687    5.5557   14.6701 O   1 1 1281.0000
     1283  O                     12.7381    5.6049   15.3547 O   1 1 1282.0000
     1284  O                     12.4454    4.8742   15.3851 O   1 1 1283.0000
     1285  O                     12.5395    4.7946   16.1094 O   1 1 1284.0000
     1286  O                     13.0556    4.6540   16.3046 O   1 1 1285.0000
     1287  O                     12.4215    4.3229   16.8181 O   1 1 1286.0000
     1288  O                     13.0082    4.4769   16.8197 O   1 1 1287.0000
     1289  O                     12.5744    5.0656   16.8823 O   1 1 1288.0000
     1290  O                     12.9529    5.3268   16.6817 O   1 1 1289.0000
     1291  O                     13.3585    5.4871   16.1285 O   1 1 1290.0000
     1292  O                     13.0976    6.2241   15.7563 O   1 1 1291.0000
     1293  O                     13.4671    5.8707   15.7284 O   1 1 1292.0000
     1294  O                     13.1406    6.2201   15.3279 O   1 1 1293.0000
     1295  O                     12.3482    6.1695   15.2301 O   1 1 1294.0000
     1296  O                     12.5138    5.9470   14.6783 O   1 1 1295.0000
     1297  O                     11.9126    6.0573   14.2349 O   1 1 1296.0000
     1298  O                     12.1466    5.4425   13.6354 O   1 1 1297.0000
     1299  O                     12.4053    4.8586   13.5626 O   1 1 1298.0000
     1300  O                     12.5693    5.6898   13.9337 O   1 1 1299.0000
     1301  O                     12.8691    6.2792   13.4043 O   1 1 1300.0000
     1302  O                     12.8739    7.0033   12.4812 O   1 1 1301.0000
     1303  O                     12.2754    6.7278   12.8169 O   1 1 1302.0000
     1304  O                     11.5304    6.6093   12.9696 O   1 1 1303.0000
     1305  O                     11.6267    7.0036   13.8748 O   1 1 1304.0000
     1306  O                     11.8617    6.8719   13.0973 O   1 1 1305.0000
     1307  O                     11.6948    6.4389   13.8013 O   1 1 1306.0000
     1308  O                     12.0861    6.3928   13.3865 O   1 1 1307.0000
     1309  O                     12.7402    6.6424   13.0685 O   1 1 1308.0000
     1310  O                     12.7166    6.7632   13.5060 O   1 1 1309.0000
     1311  O                     13.2250    6.8531   12.5910 O   1 1 1310.0000
     1312  O                     13.1328    6.1399   12.3145 O   1 1 1311.0000
     1313  O                     12.9669    5.9066   12.8582 O   1 1 1312.0000
     1314  O                     12.3486    5.8380   12.7828 O   1 1 1313.0000
     1315  O                     12.7682    6.0610   12.4461 O   1 1 1314.0000
     1316  O                     12.5350    6.4861   12.1213 O   1 1 1315.0000
     1317  O                     12.7274    7.1796   12.2190 O   1 1 1316.0000
     1318  O                     12.6158    7.5591   12.9520 O   1 1 1317.0000
     1319  O                     12.9338    7.0591   13.3397 O   1 1 1318.0000
     1320  O                     13.8412    7.0873   13.0703 O   1 1 1319.0000
     1321  O                     14.1268    7.5050   12.7660 O   1 1 1320.0000
     1322  O                     14.2698    7.3239   12.2948 O   1 1 1321.0000
     1323  O                     14.1262    7.4154   11.5945 O   1 1 1322.0000
     1324  O                     14.4988    8.1730   11.5094 O   1 1 1323.0000
     1325  O                     15.0818    8.4042   11.4635 O   1 1 1324.0000
     1326  O                     14.5532    7.9153   11.0987 O   1 1 1325.0000
     1327  O                     13.8619    7.9953   11.3906 O   1 1 1326.0000
     1328  O                     13.8418    7.3601   11.1043 O   1 1 1327.0000
     1329  O                     14.2953    7.1335   11.0877 O   1 1 1328.0000
     1330  O                     14.5302    7.4086   11.8666 O   1 1 1329.0000
     1331  O                     15.0633    7.1588   12.1728 O   1 1 1330.0000
     1332  O                     14.9418    6.7755   12.6160 O   1 1 1331.0000
     1333  O                     15.0276    6.9883   13.0279 O   1 1 1332.0000
     1334  O                     14.6298    7.0974   13.4584 O   1 1 1333.0000
     1335  O                     14.8058    7.4234   12.7576 O   1 1 1334.0000
     1336  O                     15.2641    7.2238   13.0714 O   1 1 1335.0000
     1337  O                     15.2613    7.5083   13.6948 O   1 1 1336.0000
     1338  O                     15.7562    7.4392   13.4125 O   1 1 1337.0000
     1339  O                     15.6919    7.1806   13.7532 O   1 1 1338.0000
     1340  O                     15.6682    6.7265   13.9534 O   1 1 1339.0000
     1341  O                     15.7935    6.3774   13.6698 O   1 1 1340.0000
     1342  O                     15.0817    6.4367   13.4466 O   1 1 1341.0000
     1343  O                     15.0383    6.6064   14.2817 O   1 1 1342.0000
     1344  O                     15.1072    6.0223   14.2248 O   1 1 1343.0000
     1345  O                     14.9622    6.0726   13.3350 O   1 1 1344.0000
     1346  O                     14.6508    5.4550   13.2317 O   1 1 1345.0000
     1347  O                     14.3926    5.3387   12.5214 O   1 1 1346.0000
     1348  O                     14.0628    5.1212   11.7428 O   1 1 1347.0000
     1349  O                     13.7858    5.7893   12.1722 O   1 1 1348.0000
     1350  O                     13.6311    6.5047   12.7777 O   1 1 1349.0000
     1351  O                     14.1009    6.6000   13.5372 O   1 1 1350.0000
     1352  O                     14.2588    5.6091   13.3187 O   1 1 1351.0000
     1353  O                     13.7365    5.5261   13.7282 O   1 1 1352.0000
     1354  O                     13.6159    5.3582   13.3190 O   1 1 1353.0000
     1355  O                     13.4760    4.7935   13.6398 O   1 1 1354.0000
     1356  O                     12.9051    4.0239   13.5949 O   1 1 1355.0000
     1357  O                     12.3473    4.1207   14.4084 O   1 1 1356.0000
     1358  O                     12.7405    3.6400   14.5894 O   1 1 1357.0000
     1359  O                     12.9198    3.9586   15.3465 O   1 1 1358.0000
     1360  O                     12.6012    4.4373   15.1397 O   1 1 1359.0000
     1361  O                     13.2092    3.9673   15.2697 O   1 1 1360.0000
     1362  O                     13.4685    3.6123   15.6551 O   1 1 1361.0000
     1363  O                     13.3167    3.4525   15.0633 O   1 1 1362.0000
     1364  O                     13.9867    3.5588   15.3172 O   1 1 1363.0000
     1365  O                     14.1982    3.2272   15.4694 O   1 1 1364.0000
     1366  O                     14.5849    3.1060   16.0689 O   1 1 1365.0000
     1367  O                     14.9480    2.6052   15.6255 O   1 1 1366.0000
     1368  O                     15.0748    2.4135   15.7786 O   1 1 1367.0000
     1369  O                     15.0783    2.8980   16.1521 O   1 1 1368.0000
     1370  O                     15.0619    3.1176   15.6475 O   1 1 1369.0000
     1371  O                     15.4483    3.7741   15.2499 O   1 1 1370.0000
     1372  O                     15.0671    4.5811   14.9177 O   1 1 1371.0000
     1373  O                     14.8661    4.8552   14.1956 O   1 1 1372.0000
     1374  O                     14.9655    4.1103   14.2320 O   1 1 1373.0000
     1375  O                     14.3040    3.7505   14.0355 O   1 1 1374.0000
     1376  O                     14.1588    3.0007   13.7681 O   1 1 1375.0000
     1377  O                     13.7360    2.9661   14.0580 O   1 1 1376.0000
     1378  O                     13.4541    4.0300   13.8792 O   1 1 1377.0000
     1379  O                     13.8813    4.3442   13.7030 O   1 1 1378.0000
     1380  O                     13.3092    4.5472   14.3782 O   1 1 1379.0000
     1381  O                     12.6705    4.4243   14.2815 O   1 1 1380.0000
     1382  O                     12.2847    4.7718   14.0828 O   1 1 1381.0000
     1383  O                     11.8735    4.0596   13.4172 O   1 1 1382.0000
     1384  O                     12.8047    4.5677   13.6131 O   1 1 1383.0000
     1385  O                     13.2683    4.2802   13.2772 O   1 1 1384.0000
     1386  O                     13.3074    4.6466   13.8977 O   1 1 1385.0000
     1387  O                     13.5922    4.8089   14.7551 O   1 1 1386.0000
     1388  O                     13.8195    5.1993   15.3898 O   1 1 1387.0000
     1389  O                     14.3151    5.7818   15.6435 O   1 1 1388.0000
     1390  O                     14.5953    5.8590   16.3137 O   1 1 1389.0000
     1391  O                     15.0591    5.4367   16.0823 O   1 1 1390.0000
     1392  O                     14.6940    4.8325   15.8171 O   1 1 1391.0000
     1393  O                     15.3420    4.7633   15.8694 O   1 1 1392.0000
     1394  O                     15.7397    4.5566   15.3361 O   1 1 1393.0000
     1395  O                     16.2731    4.0430   15.7145 O   1 1 1394.0000
     1396  O                     16.4709    4.3897   15.3283 O   1 1 1395.0000
     1397  O                     16.6906    4.3961   14.8075 O   1 1 1396.0000
     1398  O                     16.6608    4.1241   14.1249 O   1 1 1397.0000
     1399  O                     16.7459    4.7555   13.8895 O   1 1 1398.0000
     1400  O                     16.7803    5.4917   13.4514 O   1 1 1399.0000
     1401  O                     16.5962    5.6014   13.9790 O   1 1 1400.0000
     1402  O                     15.9937    5.2276   13.6068 O   1 1 1401.0000
     1403  O                     15.6989    4.7525   13.2824 O   1 1 1402.0000
     1404  O                     15.9433    4.0559   13.4335 O   1 1 1403.0000
     1405  O                     16.2657    4.0224   12.8931 O   1 1 1404.0000
     1406  O                     16.4134    3.6290   12.5819 O   1 1 1405.0000
     1407  O                     15.9563    3.1297   12.8450 O   1 1 1406.0000
     1408  O                     16.2378    3.3321   12.9941 O   1 1 1407.0000
     1409  O                     16.5458    3.5011   13.4916 O   1 1 1408.0000
     1410  O                     16.2682    3.0169   13.9464 O   1 1 1409.0000
     1411  O                     15.8667    3.3062   14.3697 O   1 1 1410.0000
     1412  O                     16.2121    3.5713   13.8129 O   1 1 1411.0000
     1413  O                     15.6963    3.2680   13.3674 O   1 1 1412.0000
     1414  O                     15.8976    4.0534   13.6679 O   1 1 1413.0000
     1415  O                     16.1399    4.7883   13.8810 O   1 1 1414.0000
     1416  O                     16.3454    4.9627   14.3061 O   1 1 1415.0000
     1417  O                     16.9742    5.1440   14.0257 O   1 1 1416.0000
     1418  O                     16.7535    4.8170   13.4656 O   1 1 1417.0000
     1419  O                     17.0054    4.7071   12.6961 O   1 1 1418.0000
     1420  O                     16.4598    4.4859   12.4224 O   1 1 1419.0000
     1421  O                     16.4964    5.0546   12.1352 O   1 1 1420.0000
     1422  O                     15.9251    4.8644   11.9722 O   1 1 1421.0000
     1423  O                     15.1715    4.9474   12.0512 O   1 1 1422.0000
     1424  O                     15.3258    4.1757   12.1449 O   1 1 1423.0000
     1425  O                     15.8267    3.6487   12.0231 O   1 1 1424.0000
     1426  O                     16.1742    3.8491   11.4805 O   1 1 1425.0000
     1427  O                     16.2789    3.4337   11.1618 O   1 1 1426.0000
     1428  O                     16.8520    3.8171   11.1125 O   1 1 1427.0000
     1429  O                     17.1786    3.2948   11.4382 O   1 1 1428.0000
     1430  O                     16.9882    3.6704   11.9266 O   1 1 1429.0000
     1431  O                     16.2808    3.5623   12.0779 O   1 1 1430.0000
     1432  O                     15.7738    4.1381   11.9506 O   1 1 1431.0000
     1433  O                     16.0637    4.1232   12.1514 O   1 1 1432.0000
     1434  O                     15.9783    4.9055   12.3611 O   1 1 1433.0000
     1435  O                     15.8301    4.8777   12.7820 O   1 1 1434.0000
     1436  O                     16.3177    4.8815   13.0058 O   1 1 1435.0000
     1437  O                     16.5625    4.1842   13.4113 O   1 1 1436.0000
     1438  O                     15.8298    4.2995   12.9709 O   1 1 1437.0000
     1439  O                     15.4658    4.9934   12.9481 O   1 1 1438.0000
     1440  O                     15.5264    3.9621   12.9513 O   1 1 1439.0000
     1441  O                     15.4471    4.4316   12.3782 O   1 1 1440.0000
     1442  O                     15.5984    4.8791   11.8835 O   1 1 1441.0000
     1443  O                     16.1589    5.0683   11.5071 O   1 1 1442.0000
     1444  O                     16.2734    4.5925   10.8754 O   1 1 1443.0000
     1445  O                     16.5907    4.3801   10.7938 O   1 1 1444.0000
     1446  O                     16.3092    4.0984   11.0070 O   1 1 1445.0000
     1447  O                     16.3279    3.8734   11.6998 O   1 1 1446.0000
     1448  O                     16.4913    4.4854   11.6450 O   1 1 1447.0000
     1449  O                     17.0282    4.2544   12.1559 O   1 1 1448.0000
     1450  O                     16.9891    3.8669   12.7655 O   1 1 1449.0000
     1451  O                     17.6116    4.3852   13.0022 O   1 1 1450.0000
     1452  O                     17.9407    3.7929   12.6259 O   1 1 1451.0000
     1453  O                     17.7788    3.5604   13.1721 O   1 1 1452.0000
     1454  O                     17.2511    3.5626   13.3723 O   1 1 1453.0000
     1455  O                     17.5434    3.7743   14.0915 O   1 1 1454.0000
     1456  O                     16.8441    3.5616   14.1254 O   1 1 1455.0000
     1457  O                     17.0426    3.4619   14.5519 O   1 1 1456.0000
     1458  O                     16.4710    3.2701   14.8860 O   1 1 1457.0000
     1459  O                     16.8972    3.3044   15.2190 O   1 1 1458.0000
     1460  O                     16.2865    3.6591   15.3186 O   1 1 1459.0000
     1461  O                     15.9190    3.3163   15.3711 O   1 1 1460.0000
     1462  O                     15.6377    2.7773   15.0255 O   1 1 1461.0000
     1463  O                     15.8020    2.3803   14.6638 O   1 1 1462.0000
     1464  O                     15.8287    2.4045   13.9537 O   1 1 1463.0000
     1465  O                     16.1010    2.2336   14.2520 O   1 1 1464.0000
     1466  O                     16.7425    2.0027   14.5612 O   1 1 1465.0000
     1467  O                     16.4046    2.7912   14.6114 O   1 1 1466.0000
     1468  O                     16.4050    2.6634   13.5304 O   1 1 1467.0000
     1469  O                     15.9986    2.7605   13.4602 O   1 1 1468.0000
     1470  O                     15.2291    2.9050   13.8480 O   1 1 1469.0000
     1471  O                     15.1286    2.9907   13.0892 O   1 1 1470.0000
     1472  O                     14.5954    3.2085   13.3380 O   1 1 1471.0000
     1473  O                     14.6628    3.8030   13.5673 O   1 1 1472.0000
     1474  O                     15.4797    3.4100   13.9470 O   1 1 1473.0000
     1475  O                     15.9033    3.6507   14.2890 O   1 1 1474.0000
     1476  O                     16.1728    4.0513   14.7849 O   1 1 1475.0000
     1477  O                     15.5190    4.1295   14.6583 O   1 1 1476.0000
     1478  O                     14.9290    3.8439   14.5694 O   1 1 1477.0000
     1479  O                     14.7380    3.6804   15.1776 O   1 1 1478.0000
     1480  O                     15.1515    3.2020   14.7550 O   1 1 1479.0000
     1481  O                     14.5320    3.3007   14.3934 O   1 1 1480.0000
     1482  O                     14.7778    3.3145   14.0662 O   1 1 1481.0000
     1483  O                     15.0569    3.6232   13.9584 O   1 1 1482.0000
     1484  O                     15.2822    3.4883   14.5708 O   1 1 1483.0000
     1485  O                     15.0773    2.6163   14.4269 O   1 1 1484.0000
     1486  O                     14.8195    2.4752   14.1111 O   1 1 1485.0000
     1487  O                     14.7630    2.2944   14.8420 O   1 1 1486.0000
     1488  O                     14.8496    2.0099   14.8950 O   1 1 1487.0000
     1489  O                     14.4095    2.7912   14.6739 O   1 1 1488.0000
     1490  O                     14.0992    3.0143   14.9595 O   1 1 1489.0000
     1491  O                     13.7120    3.3365   14.6052 O   1 1 1490.0000
     1492  O                     13.0955    3.1505   14.7275 O   1 1 1491.0000
     1493  O                     13.2892    2.5281   14.7980 O   1 1 1492.0000
     1494  O                     13.2232    1.9994   15.1794 O   1 1 1493.0000
     1495  O                     13.8393    1.6295   15.0121 O   1 1 1494.0000
     1496  O                     14.2725    1.5718   14.5704 O   1 1 1495.0000
     1497  O                     14.9493    1.4490   14.2114 O   1 1 1496.0000
     1498  O                     15.3956    1.4727   13.6288 O   1 1 1497.0000
     1499  O                     15.1860    0.7395   13.5793 O   1 1 1498.0000
     1500  O                     14.7711    0.5540   12.8639 O   1 1 1499.0000
     1501  O                     14.7190    0.5947   13.5067 O   1 1 1500.0000
     1502  O                     14.5168    1.2181   13.6953 O   1 1 1501.0000
     1503  O                     15.1625    1.9388   13.4537 O   1 1 1502.0000
     1504  O                     14.5759    1.4340   13.4577 O   1 1 1503.0000
     1505  O                     14.6321    1.1052   12.9335 O   1 1 1504.0000
     1506  O                     15.5512    1.1198   12.9873 O   1 1 1505.0000
     1507  O                     15.6194    1.9209   13.0660 O   1 1 1506.0000
     1508  O                     15.2717    1.2150   12.7823 O   1 1 1507.0000
     1509  O                     14.9760    0.9889   12.1684 O   1 1 1508.0000
     1510  O                     14.6657    0.8386   12.3723 O   1 1 1509.0000
     1511  O                     14.0960    0.6489   12.7706 O   1 1 1510.0000
     1512  O                     13.9178    1.2768   13.3842 O   1 1 1511.0000
     1513  O                     14.0175    1.6586   13.7793 O   1 1 1512.0000
     1514  O                     14.2758    2.3167   13.1903 O   1 1 1513.0000
     1515  O                     14.5602    2.5293   13.4107 O   1 1 1514.0000
     1516  O                     14.2420    2.1130   12.2217 O   1 1 1515.0000
     1517  O                     13.8788    1.2599   11.9269 O   1 1 1516.0000
     1518  O                     13.2952    1.3085   11.7135 O   1 1 1517.0000
     1519  O                     12.4596    1.4743   11.7362 O   1 1 1518.0000
     1520  O                     12.1244    2.0794   11.9959 O   1 1 1519.0000
     1521  O                     12.3534    1.7514   12.4504 O   1 1 1520.0000
     1522  O                     13.2609    1.3663   12.4348 O   1 1 1521.0000
     1523  O                     13.5139    0.6665   12.8779 O   1 1 1522.0000
     1524  O                     14.0172    0.8319   13.1907 O   1 1 1523.0000
     1525  O                     13.4659    1.0052   13.4259 O   1 1 1524.0000
     1526  O                     13.6683    1.3653   14.0643 O   1 1 1525.0000
     1527  O                     14.4014    2.0543   13.9494 O   1 1 1526.0000
     1528  O                     14.9474    2.2636   13.8109 O   1 1 1527.0000
     1529  O                     15.2843    2.7627   13.5048 O   1 1 1528.0000
     1530  O                     15.0323    2.4952   13.1334 O   1 1 1529.0000
     1531  O                     14.3843    2.0577   12.8253 O   1 1 1530.0000
     1532  O                     14.6871    1.9176   13.2973 O   1 1 1531.0000
     1533  O                     14.8467    1.4460   12.7064 O   1 1 1532.0000
     1534  O                     14.3818    1.0441   12.2566 O   1 1 1533.0000
     1535  O                     13.9972    1.1838   12.3429 O   1 1 1534.0000
     1536  O                     14.1284    0.4748   11.5933 O   1 1 1535.0000
     1537  O                     13.6888    0.5061   11.2492 O   1 1 1536.0000
     1538  O                     13.9433   -0.1606   11.1508 O   1 1 1537.0000
     1539  O                     14.2664   -0.2958   10.5931 O   1 1 1538.0000
     1540  O                     14.5611   -1.1425   10.8380 O   1 1 1539.0000
     1541  O                     14.4481   -0.7572   11.1206 O   1 1 1540.0000
     1542  O                     14.0120   -0.9017   11.3512 O   1 1 1541.0000
     1543  O                     13.5828   -1.2300   11.7472 O   1 1 1542.0000
     1544  O                     13.4323   -0.8101   11.5393 O   1 1 1543.0000
     1545  O                     13.6020   -0.3819   11.9118 O   1 1 1544.0000
     1546  O                     13.7808   -0.1241   12.7081 O   1 1 1545.0000
     1547  O                     13.2438    0.1505   12.9619 O   1 1 1546.0000
     1548  O                     13.0542    0.0199   13.3733 O   1 1 1547.0000
     1549  O                     12.5270    0.3523   13.1132 O   1 1 1548.0000
     1550  O                     11.7841    0.3751   13.1149 O   1 1 1549.0000
     1551  O                     11.9885    0.9334   12.6149 O   1 1 1550.0000
     1552  O                     12.3922    1.3473   12.4397 O   1 1 1551.0000
     1553  O                     12.1778    0.6382   12.2862 O   1 1 1552.0000
     1554  O                     12.4017    0.0886   12.7367 O   1 1 1553.0000
     1555  O                     11.8288    0.1181   12.4005 O   1 1 1554.0000
     1556  O                     11.2685   -0.3245   12.5361 O   1 1 1555.0000
     1557  O                     11.0704   -0.7208   12.7051 O   1 1 1556.0000
     1558  O                     11.3322   -0.8741   12.4249 O   1 1 1557.0000
     1559  O                     12.1139   -0.7519   12.7527 O   1 1 1558.0000
     1560  O                     11.9066   -0.6451   13.0450 O   1 1 1559.0000
     1561  O                     11.4314   -0.6469   13.0923 O   1 1 1560.0000
     1562  O                     10.9732   -0.3923   13.4684 O   1 1 1561.0000
     1563  O                     11.4612   -0.1158   13.9849 O   1 1 1562.0000
     1564  O                     11.9016   -0.2876   14.1474 O   1 1 1563.0000
     1565  O                     12.2198    0.1062   13.7950 O   1 1 1564.0000
     1566  O                     12.1293    0.0118   13.1800 O   1 1 1565.0000
     1567  O                     11.4216    0.2000   13.2415 O   1 1 1566.0000
     1568  O                     11.1865    0.2643   13.7664 O   1 1 1567.0000
     1569  O                     10.3427    0.5009   14.3401 O   1 1 1568.0000
     1570  O                     10.3276    0.5940   14.9540 O   1 1 1569.0000
     1571  O                     10.2830    1.2346   15.1943 O   1 1 1570.0000
     1572  O                     10.0083    1.7081   15.3992 O   1 1 1571.0000
     1573  O                      9.4583    2.5167   15.5381 O   1 1 1572.0000
     1574  O                      9.8173    1.6878   14.7452 O   1 1 1573.0000
     1575  O                     10.0464    1.1597   14.0532 O   1 1 1574.0000
     1576  O                     10.6998    1.0835   13.5800 O   1 1 1575.0000
     1577  O                     11.1165    1.0422   12.8661 O   1 1 1576.0000
     1578  O                     11.9124    1.4334   13.0468 O   1 1 1577.0000
     1579  O                     11.9492    1.0254   13.9076 O   1 1 1578.0000
     1580  O                     12.6921    1.2601   14.4602 O   1 1 1579.0000
     1581  O                     12.8256    1.2624   14.9937 O   1 1 1580.0000
     1582  O                     13.2826    2.0206   14.6855 O   1 1 1581.0000
     1583  O                     13.2582    2.4240   14.1240 O   1 1 1582.0000
     1584  O                     12.9255    2.9480   13.6078 O   1 1 1583.0000
     1585  O                     12.3159    3.3508   13.1281 O   1 1 1584.0000
     1586  O                     12.0803    3.5428   12.6102 O   1 1 1585.0000
     1587  O                     11.9953    3.1790   13.6075 O   1 1 1586.0000
     1588  O                     12.0461    2.8906   14.4250 O   1 1 1587.0000
     1589  O                     12.1099    2.3585   15.0602 O   1 1 1588.0000
     1590  O                     12.4599    2.2193   14.9340 O   1 1 1589.0000
     1591  O                     13.0245    1.7747   14.4542 O   1 1 1590.0000
     1592  O                     13.2748    0.9014   14.6123 O   1 1 1591.0000
     1593  O                     13.4946    0.6228   14.0916 O   1 1 1592.0000
     1594  O                     14.2349    0.7033   14.0434 O   1 1 1593.0000
     1595  O                     14.6027    0.5241   14.3036 O   1 1 1594.0000
     1596  O                     15.1559    0.7160   14.2508 O   1 1 1595.0000
     1597  O                     15.7050    1.0006   13.9502 O   1 1 1596.0000
     1598  O                     16.0362    1.3327   13.5793 O   1 1 1597.0000
     1599  O                     15.9613    0.9485   13.3144 O   1 1 1598.0000
     1600  O                     16.3703    0.8839   12.7589 O   1 1 1599.0000
     1601  O                     16.5280    1.3749   12.2723 O   1 1 1600.0000
     1602  O                     15.9720    1.0575   12.1951 O   1 1 1601.0000
     1603  O                     15.4591    1.8567   12.2673 O   1 1 1602.0000
     1604  O                     14.9503    2.3905   12.2979 O   1 1 1603.0000
     1605  O                     14.5779    2.8520   12.3589 O   1 1 1604.0000
     1606  O                     15.0474    2.9344   11.8053 O   1 1 1605.0000
     1607  O                     15.1724    2.0787   11.5881 O   1 1 1606.0000
     1608  O                     15.1797    2.1495   10.9163 O   1 1 1607.0000
     1609  O                     15.1752    2.2541   11.7604 O   1 1 1608.0000
     1610  O                     15.2845    2.5528   12.4577 O   1 1 1609.0000
     1611  O                     14.4233    2.5498   12.5820 O   1 1 1610.0000
     1612  O                     14.8807    1.8837   12.3717 O   1 1 1611.0000
     1613  O                     14.6402    1.6728   11.7173 O   1 1 1612.0000
     1614  O                     14.4733    2.1791   11.3901 O   1 1 1613.0000
     1615  O                     14.5045    2.4431   11.8484 O   1 1 1614.0000
     1616  O                     13.9412    2.3249   11.6730 O   1 1 1615.0000
     1617  O                     13.7872    2.5802   12.5555 O   1 1 1616.0000
     1618  O                     13.9930    3.0483   13.0508 O   1 1 1617.0000
     1619  O                     13.5320    3.2339   13.2679 O   1 1 1618.0000
     1620  O                     12.6384    3.4586   12.7045 O   1 1 1619.0000
     1621  O                     12.6843    3.8355   12.3142 O   1 1 1620.0000
     1622  O                     12.4030    4.1801   12.7261 O   1 1 1621.0000
     1623  O                     12.8462    4.0956   12.8264 O   1 1 1622.0000
     1624  O                     13.3485    4.2239   13.0363 O   1 1 1623.0000
     1625  O                     13.9812    4.7455   13.2906 O   1 1 1624.0000
     1626  O                     14.8715    4.6063   13.5257 O   1 1 1625.0000
     1627  O                     14.8459    4.0232   13.2210 O   1 1 1626.0000
     1628  O                     13.9644    3.5682   13.3510 O   1 1 1627.0000
     1629  O                     13.1294    3.1094   13.2824 O   1 1 1628.0000
     1630  O                     12.3275    2.6803   13.1062 O   1 1 1629.0000
     1631  O                     12.6944    3.1991   13.1482 O   1 1 1630.0000
     1632  O                     13.2491    3.1873   12.4175 O   1 1 1631.0000
     1633  O                     13.3471    3.4869   12.8785 O   1 1 1632.0000
     1634  O                     14.0987    2.9260   12.3187 O   1 1 1633.0000
     1635  O                     13.6265    2.8981   12.0109 O   1 1 1634.0000
     1636  O                     12.5826    2.5793   12.4514 O   1 1 1635.0000
     1637  O                     13.0866    2.2538   12.0084 O   1 1 1636.0000
     1638  O                     13.3588    2.0512   11.4588 O   1 1 1637.0000
     1639  O                     13.4294    2.3221   12.0057 O   1 1 1638.0000
     1640  O                     12.8881    2.2368   11.8929 O   1 1 1639.0000
     1641  O                     13.0033    2.6673   12.4556 O   1 1 1640.0000
     1642  O                     13.3455    2.3043   13.0801 O   1 1 1641.0000
     1643  O                     13.0252    1.8794   12.4966 O   1 1 1642.0000
     1644  O                     12.5543    1.6503   13.1261 O   1 1 1643.0000
     1645  O                     12.0375    2.3227   12.9813 O   1 1 1644.0000
     1646  O                     12.1226    2.2018   13.5828 O   1 1 1645.0000
     1647  O                     12.1849    2.5022   13.8292 O   1 1 1646.0000
     1648  O                     12.6832    2.3178   13.4124 O   1 1 1647.0000
     1649  O                     12.8486    2.0179   12.7048 O   1 1 1648.0000
     1650  O                     12.1556    1.8380   11.9851 O   1 1 1649.0000
     1651  O                     11.1540    2.1322   12.0369 O   1 1 1650.0000
     1652  O                     10.9931    2.4371   11.5854 O   1 1 1651.0000
     1653  O                     11.1139    2.2534   10.8979 O   1 1 1652.0000
     1654  O                     10.7662    1.8771   11.1465 O   1 1 1653.0000
     1655  O                     10.5088    1.8588   11.8029 O   1 1 1654.0000
     1656  O                     10.8915    1.6535   12.2912 O   1 1 1655.0000
     1657  O                     11.5950    2.0428   11.8607 O   1 1 1656.0000
     1658  O                     11.7843    1.5419   11.8807 O   1 1 1657.0000
     1659  O                     11.8602    1.6390   11.3497 O   1 1 1658.0000
     1660  O                     12.0024    0.9970   11.4078 O   1 1 1659.0000
     1661  O                     11.8067    0.8576   11.4603 O   1 1 1660.0000
     1662  O                     11.5340    1.4619   11.0217 O   1 1 1661.0000
     1663  O                     12.0297    1.5957   10.5242 O   1 1 1662.0000
     1664  O                     12.0230    2.1489   11.1422 O   1 1 1663.0000
     1665  O                     12.2730    2.7848   11.8352 O   1 1 1664.0000
     1666  O                     11.7520    2.8765   10.9901 O   1 1 1665.0000
     1667  O                     12.1593    3.1555   11.3197 O   1 1 1666.0000
     1668  O                     12.1877    3.5394   11.9843 O   1 1 1667.0000
     1669  O                     12.3628    3.6910   11.5249 O   1 1 1668.0000
     1670  O                     12.1414    3.1210   11.0214 O   1 1 1669.0000
     1671  O                     12.5406    3.4959   10.9352 O   1 1 1670.0000
     1672  O                     12.9294    3.0402   10.9111 O   1 1 1671.0000
     1673  O                     13.3631    3.3460   11.1346 O   1 1 1672.0000
     1674  O                     14.0355    3.9767   11.1380 O   1 1 1673.0000
     1675  O                     13.5845    3.3918   11.5327 O   1 1 1674.0000
     1676  O                     13.5260    2.5948   11.0128 O   1 1 1675.0000
     1677  O                     13.1870    2.6516   11.5183 O   1 1 1676.0000
     1678  O                     13.0757    2.5149   11.0106 O   1 1 1677.0000
     1679  O                     12.8895    3.0400   11.5701 O   1 1 1678.0000
     1680  O                     12.3524    2.4890   11.3528 O   1 1 1679.0000
     1681  O                     12.6907    1.7381   11.1807 O   1 1 1680.0000
     1682  O                     12.5610    2.1695   11.0721 O   1 1 1681.0000
     1683  O                     11.4414    1.9928   10.2763 O   1 1 1682.0000
     1684  O                     11.2851    1.8758   11.5313 O   1 1 1683.0000
     1685  O                     11.5146    1.2436   12.0090 O   1 1 1684.0000
     1686  O                     11.3600    1.6485   12.3663 O   1 1 1685.0000
     1687  O                     11.6242    1.5328   12.5596 O   1 1 1686.0000
     1688  O                     11.3352    1.9813   13.0931 O   1 1 1687.0000
     1689  O                     11.0902    1.2404   13.5488 O   1 1 1688.0000
     1690  O                     10.8439    1.5863   13.1059 O   1 1 1689.0000
     1691  O                     11.0683    2.2459   12.9697 O   1 1 1690.0000
     1692  O                     10.3522    2.4889   12.8250 O   1 1 1691.0000
     1693  O                     10.5777    2.4273   12.1409 O   1 1 1692.0000
     1694  O                     10.9114    1.8903   12.4501 O   1 1 1693.0000
     1695  O                     10.4280    1.5184   12.0165 O   1 1 1694.0000
     1696  O                     10.4424    1.5004   12.5377 O   1 1 1695.0000
     1697  O                      9.6785    1.7732   12.8866 O   1 1 1696.0000
     1698  O                      9.6824    1.1466   12.8494 O   1 1 1697.0000
     1699  O                      9.8102    0.5746   12.5335 O   1 1 1698.0000
     1700  O                     10.1719    0.7401   12.1050 O   1 1 1699.0000
     1701  O                     10.5519    0.9791   12.6667 O   1 1 1700.0000
     1702  O                     11.2868    1.4810   12.9464 O   1 1 1701.0000
     1703  O                     11.8698    0.9410   13.3306 O   1 1 1702.0000
     1704  O                     12.6369    1.0754   12.9746 O   1 1 1703.0000
     1705  O                     13.3953    1.4493   13.2831 O   1 1 1704.0000
     1706  O                     12.8035    1.2592   13.6853 O   1 1 1705.0000
     1707  O                     12.1998    1.7312   14.2665 O   1 1 1706.0000
     1708  O                     11.9969    1.7232   13.7168 O   1 1 1707.0000
     1709  O                     12.5082    1.9687   14.2180 O   1 1 1708.0000
     1710  O                     12.5295    2.7049   14.2369 O   1 1 1709.0000
     1711  O                     12.5524    3.4894   13.9911 O   1 1 1710.0000
     1712  O                     13.2358    3.4347   14.1401 O   1 1 1711.0000
     1713  O                     12.9720    3.0168   13.8795 O   1 1 1712.0000
     1714  O                     13.0154    2.0785   13.6951 O   1 1 1713.0000
     1715  O                     13.1390    1.5067   12.8618 O   1 1 1714.0000
     1716  O                     13.2733    0.9053   12.4967 O   1 1 1715.0000
     1717  O                     12.7912    1.3225   11.9933 O   1 1 1716.0000
     1718  O                     12.5410    0.9203   11.7561 O   1 1 1717.0000
     1719  O                     13.0770    0.8608   11.5247 O   1 1 1718.0000
     1720  O                     13.4008    0.8498   11.3684 O   1 1 1719.0000
     1721  O                     13.9584    1.4683   11.8832 O   1 1 1720.0000
     1722  O                     13.8720    1.8975   12.4527 O   1 1 1721.0000
     1723  O                     13.6454    2.1856   13.0533 O   1 1 1722.0000
     1724  O                     13.6117    2.2331   13.8936 O   1 1 1723.0000
     1725  O                     13.8947    2.0816   14.4860 O   1 1 1724.0000
     1726  O                     13.9359    2.4289   15.1084 O   1 1 1725.0000
     1727  O                     13.8206    2.9965   15.7345 O   1 1 1726.0000
     1728  O                     13.1473    3.3502   16.0099 O   1 1 1727.0000
     1729  O                     12.7549    3.4763   15.6152 O   1 1 1728.0000
     1730  O                     11.9832    3.8186   15.5207 O   1 1 1729.0000
     1731  O                     11.4729    3.8957   15.7803 O   1 1 1730.0000
     1732  O                     11.7952    4.2848   16.2068 O   1 1 1731.0000
     1733  O                     12.0838    4.8845   16.1684 O   1 1 1732.0000
     1734  O                     11.0527    4.5716   15.9401 O   1 1 1733.0000
     1735  O                     11.6993    4.7161   15.6205 O   1 1 1734.0000
     1736  O                     11.6063    5.3067   15.4024 O   1 1 1735.0000
     1737  O                     12.0145    5.0427   15.0677 O   1 1 1736.0000
     1738  O                     11.9504    5.2897   15.6468 O   1 1 1737.0000
     1739  O                     11.6208    5.7159   15.1083 O   1 1 1738.0000
     1740  O                     11.4978    6.3063   15.5246 O   1 1 1739.0000
     1741  O                     11.1625    6.0077   15.5114 O   1 1 1740.0000
     1742  O                     10.9229    5.5462   15.1547 O   1 1 1741.0000
     1743  O                     11.1360    5.6560   14.6182 O   1 1 1742.0000
     1744  O                     10.7081    5.7892   14.1922 O   1 1 1743.0000
     1745  O                     11.1902    6.1171   13.4389 O   1 1 1744.0000
     1746  O                     11.1318    6.8783   12.9726 O   1 1 1745.0000
     1747  O                     10.9020    6.8340   12.3391 O   1 1 1746.0000
     1748  O                     11.1855    7.2134   11.8226 O   1 1 1747.0000
     1749  O                     10.9193    7.7617   12.0934 O   1 1 1748.0000
     1750  O                     10.3281    7.6102   12.1167 O   1 1 1749.0000
     1751  O                     10.2692    7.9121   11.6712 O   1 1 1750.0000
     1752  O                     10.4304    8.3309   11.4171 O   1 1 1751.0000
     1753  O                     11.1321    8.2177   11.8969 O   1 1 1752.0000
     1754  O                     11.1655    8.2804   12.5033 O   1 1 1753.0000
     1755  O                     10.7552    7.8780   12.7727 O   1 1 1754.0000
     1756  O                     10.7042    7.2623   12.6842 O   1 1 1755.0000
     1757  O                     11.0916    6.4747   12.6898 O   1 1 1756.0000
     1758  O                     11.3611    5.8256   13.2169 O   1 1 1757.0000
     1759  O                     11.7583    5.5385   13.2120 O   1 1 1758.0000
     1760  O                     12.5424    4.8023   13.2079 O   1 1 1759.0000
     1761  O                     13.0369    4.9248   12.6687 O   1 1 1760.0000
     1762  O                     13.1872    4.4743   12.3734 O   1 1 1761.0000
     1763  O                     14.0778    4.5416   12.8524 O   1 1 1762.0000
     1764  O                     14.3053    4.5598   13.7840 O   1 1 1763.0000
     1765  O                     14.0301    4.9639   14.0853 O   1 1 1764.0000
     1766  O                     14.1873    4.5607   14.5471 O   1 1 1765.0000
     1767  O                     14.5550    4.1329   14.8382 O   1 1 1766.0000
     1768  O                     14.1148    4.1663   14.9472 O   1 1 1767.0000
     1769  O                     13.5034    3.9617   14.5646 O   1 1 1768.0000
     1770  O                     13.7074    4.5928   14.9542 O   1 1 1769.0000
     1771  O                     14.3940    4.9652   14.7314 O   1 1 1770.0000
     1772  O                     14.3310    5.3996   14.4779 O   1 1 1771.0000
     1773  O                     14.3075    5.3349   14.0092 O   1 1 1772.0000
     1774  O                     12.7572    5.6836   13.4392 O   1 1 1773.0000
     1775  O                     11.9659    6.0324   12.8602 O   1 1 1774.0000
     1776  O                     11.1218    6.4731   12.3326 O   1 1 1775.0000
     1777  O                     10.3359    6.9768   12.3162 O   1 1 1776.0000
     1778  O                     10.1043    7.9133   12.5821 O   1 1 1777.0000
     1779  O                     10.5663    8.3240   12.5614 O   1 1 1778.0000
     1780  O                     11.3563    8.7597   12.8423 O   1 1 1779.0000
     1781  O                     11.0993    9.1512   13.2661 O   1 1 1780.0000
     1782  O                     10.7657    8.8020   12.8766 O   1 1 1781.0000
     1783  O                     11.1025    9.1393   12.3661 O   1 1 1782.0000
     1784  O                     11.5202    9.3668   12.8320 O   1 1 1783.0000
     1785  O                     11.4393    9.8338   13.3271 O   1 1 1784.0000
     1786  O                     11.6179    9.0767   12.9931 O   1 1 1785.0000
     1787  O                     12.1370    9.6229   12.8738 O   1 1 1786.0000
     1788  O                     12.0403    9.2080   12.2442 O   1 1 1787.0000
     1789  O                     11.9208    8.9232   11.8234 O   1 1 1788.0000
     1790  O                     12.1871    9.6637   12.0811 O   1 1 1789.0000
     1791  O                     11.6002    9.5494   11.7358 O   1 1 1790.0000
     1792  O                     11.1629    9.9935   11.6995 O   1 1 1791.0000
     1793  O                     11.4910   10.1416   11.0473 O   1 1 1792.0000
     1794  O                     11.8294    9.6304   11.3409 O   1 1 1793.0000
     1795  O                     12.3233    9.1457   11.2873 O   1 1 1794.0000
     1796  O                     12.3891    9.5665   11.2725 O   1 1 1795.0000
     1797  O                     12.8452    9.9993   11.2707 O   1 1 1796.0000
     1798  O                     12.1820   10.2934   11.6031 O   1 1 1797.0000
     1799  O                     11.9659   10.0457   11.9792 O   1 1 1798.0000
     1800  O                     12.4005    9.6171   12.0694 O   1 1 1799.0000
     1801  O                     11.8461    9.2053   12.4348 O   1 1 1800.0000
     1802  O                     12.0546    8.5246   12.1510 O   1 1 1801.0000
     1803  O                     12.8927    8.9218   11.6028 O   1 1 1802.0000
     1804  O                     13.4186    8.7303   11.8882 O   1 1 1803.0000
     1805  O                     12.7089    9.0693   12.0945 O   1 1 1804.0000
     1806  O                     12.7564    9.2467   12.7101 O   1 1 1805.0000
     1807  O                     13.0884    9.1725   12.4575 O   1 1 1806.0000
     1808  O                     13.8025    9.5801   12.0026 O   1 1 1807.0000
     1809  O                     14.2934    9.0743   11.7000 O   1 1 1808.0000
     1810  O                     14.4853    8.8529   11.1391 O   1 1 1809.0000
     1811  O                     13.7850    8.8146   11.0973 O   1 1 1810.0000
     1812  O                     14.0808    9.0078   10.6549 O   1 1 1811.0000
     1813  O                     13.5742    9.4983   10.3101 O   1 1 1812.0000
     1814  O                     13.7188    8.5001   10.3541 O   1 1 1813.0000
     1815  O                     13.8590    8.8216    9.6714 O    1 1 1814.0000
     1816  O                     14.4807    8.9721    9.9267 O    1 1 1815.0000
     1817  O                     14.6247    8.7623    9.5377 O    1 1 1816.0000
     1818  O                     14.2239    9.1861    9.1542 O    1 1 1817.0000
     1819  O                     13.9845    9.4030    9.8751 O    1 1 1818.0000
     1820  O                     14.2634    9.8389    9.7844 O    1 1 1819.0000
     1821  O                     14.2613   10.4171   10.2840 O   1 1 1820.0000
     1822  O                     14.0107    9.9449   10.7293 O   1 1 1821.0000
     1823  O                     13.7126    9.2940   11.2572 O   1 1 1822.0000
     1824  O                     13.0835    9.1317   11.2392 O   1 1 1823.0000
     1825  O                     12.8723    9.2184   10.5147 O   1 1 1824.0000
     1826  O                     12.4515    8.8207   10.3144 O   1 1 1825.0000
     1827  O                     12.1094    8.2699   10.2557 O   1 1 1826.0000
     1828  O                     11.9591    8.2643   11.0237 O   1 1 1827.0000
     1829  O                     11.7054    8.4784   10.4198 O   1 1 1828.0000
     1830  O                     11.3073    8.4037    9.9104 O    1 1 1829.0000
     1831  O                     11.6747    7.8341    9.9237 O    1 1 1830.0000
     1832  O                     11.5282    7.8877    9.3027 O    1 1 1831.0000
     1833  O                     12.0384    8.0873    9.6040 O    1 1 1832.0000
     1834  O                     12.5154    8.2587    9.5872 O    1 1 1833.0000
     1835  O                     12.6761    8.7115    9.4228 O    1 1 1834.0000
     1836  O                     13.1328    8.3944    9.9469 O    1 1 1835.0000
     1837  O                     13.1058    8.5199   10.9246 O   1 1 1836.0000
     1838  O                     13.3568    8.0605   11.4566 O   1 1 1837.0000
     1839  O                     13.1879    7.4132   11.4649 O   1 1 1838.0000
     1840  O                     12.5388    8.0881   11.3754 O   1 1 1839.0000
     1841  O                     12.3223    8.6717   11.1152 O   1 1 1840.0000
     1842  O                     11.7617    9.1222   11.1651 O   1 1 1841.0000
     1843  O                     11.1345    9.1662   11.2894 O   1 1 1842.0000
     1844  O                     11.2958    8.8099   10.6087 O   1 1 1843.0000
     1845  O                     11.8042    8.5901   10.8426 O   1 1 1844.0000
     1846  O                     11.3945    8.0257   11.1533 O   1 1 1845.0000
     1847  O                     11.2296    8.3136   11.4778 O   1 1 1846.0000
     1848  O                     11.7000    8.1022   11.9447 O   1 1 1847.0000
     1849  O                     11.9789    7.9584   11.5594 O   1 1 1848.0000
     1850  O                     11.7631    7.5083   11.4536 O   1 1 1849.0000
     1851  O                     12.4275    7.2991   11.6881 O   1 1 1850.0000
     1852  O                     11.8907    6.6792   11.7893 O   1 1 1851.0000
     1853  O                     13.0130    6.5479   11.7499 O   1 1 1852.0000
     1854  O                     14.1432    5.7289   11.4261 O   1 1 1853.0000
     1855  O                     14.6147    5.7595   11.6400 O   1 1 1854.0000
     1856  O                     14.7590    5.4504   11.2530 O   1 1 1855.0000
     1857  O                     15.5703    5.2186   11.4499 O   1 1 1856.0000
     1858  O                     15.0565    4.6025   11.7168 O   1 1 1857.0000
     1859  O                     15.2843    5.3812   11.8256 O   1 1 1858.0000
     1860  O                     14.6686    5.2939   12.0364 O   1 1 1859.0000
     1861  O                     14.7990    4.7088   12.4982 O   1 1 1860.0000
     1862  O                     14.5509    4.7649   13.0618 O   1 1 1861.0000
     1863  O                     15.0955    5.3421   12.7629 O   1 1 1862.0000
     1864  O                     15.3107    5.4246   12.2260 O   1 1 1863.0000
     1865  O                     15.5706    5.6710   11.7210 O   1 1 1864.0000
     1866  O                     16.0117    6.1265   11.4771 O   1 1 1865.0000
     1867  O                     15.9563    6.6444   11.7043 O   1 1 1866.0000
     1868  O                     16.4794    7.3280   11.8621 O   1 1 1867.0000
     1869  O                     16.8582    8.0060   11.9402 O   1 1 1868.0000
     1870  O                     16.9925    7.5038   12.1961 O   1 1 1869.0000
     1871  O                     16.4396    7.8492   12.6668 O   1 1 1870.0000
     1872  O                     15.9824    7.8588   11.9411 O   1 1 1871.0000
     1873  O                     15.8779    7.5221   12.5225 O   1 1 1872.0000
     1874  O                     15.1581    7.7916   12.8819 O   1 1 1873.0000
     1875  O                     14.3374    7.5596   12.9518 O   1 1 1874.0000
     1876  O                     13.6522    7.4910   12.6550 O   1 1 1875.0000
     1877  O                     13.9116    6.9685   11.9653 O   1 1 1876.0000
     1878  O                     14.6122    6.3607   11.5577 O   1 1 1877.0000
     1879  O                     14.3471    6.2857   11.0154 O   1 1 1878.0000
     1880  O                     14.4548    6.3145   10.4132 O   1 1 1879.0000
     1881  O                     14.6162    5.7445   10.0277 O   1 1 1880.0000
     1882  O                     14.5087    5.7824    9.3915 O    1 1 1881.0000
     1883  O                     14.9563    5.6588    9.8909 O    1 1 1882.0000
     1884  O                     15.1280    5.4078   10.2938 O   1 1 1883.0000
     1885  O                     14.9154    4.8091   10.2909 O   1 1 1884.0000
     1886  O                     14.6550    5.1415    9.9987 O    1 1 1885.0000
     1887  O                     14.9708    4.3589    9.7534 O    1 1 1886.0000
     1888  O                     15.2198    3.4117    9.6148 O    1 1 1887.0000
     1889  O                     15.6858    3.2110   10.0404 O   1 1 1888.0000
     1890  O                     15.4290    3.2521   10.4027 O   1 1 1889.0000
     1891  O                     15.7011    2.8823   10.3287 O   1 1 1890.0000
     1892  O                     15.8402    2.7863   11.0044 O   1 1 1891.0000
     1893  O                     15.5418    2.4281   10.3214 O   1 1 1892.0000
     1894  O                     15.0831    2.6353   10.0845 O   1 1 1893.0000
     1895  O                     15.5900    2.4963    9.1889 O    1 1 1894.0000
     1896  O                     16.0206    2.7686    8.7101 O    1 1 1895.0000
     1897  O                     16.3412    2.3681    8.1800 O    1 1 1896.0000
     1898  O                     16.0566    3.2332    8.3909 O    1 1 1897.0000
     1899  O                     15.4356    3.3299    8.2320 O    1 1 1898.0000
     1900  O                     15.7729    3.4557    9.0709 O    1 1 1899.0000
     1901  O                     15.2910    3.5308    8.8459 O    1 1 1900.0000
     1902  O                     15.1258    2.7446    9.0520 O    1 1 1901.0000
     1903  O                     14.8413    2.7940    8.7230 O    1 1 1902.0000
     1904  O                     14.3926    2.4351    9.0173 O    1 1 1903.0000
     1905  O                     14.4417    3.0092    9.4416 O    1 1 1904.0000
     1906  O                     14.6229    3.5619    9.6688 O    1 1 1905.0000
     1907  O                     14.2399    3.9298    9.1632 O    1 1 1906.0000
     1908  O                     14.6535    3.9171    9.6521 O    1 1 1907.0000
     1909  O                     14.3405    3.9901   10.3369 O   1 1 1908.0000
     1910  O                     14.0240    4.5492   10.4529 O   1 1 1909.0000
     1911  O                     13.7005    4.7008   10.7444 O   1 1 1910.0000
     1912  O                     13.8056    4.9900   10.2480 O   1 1 1911.0000
     1913  O                     13.1359    4.9127    9.6102 O    1 1 1912.0000
     1914  O                     12.5136    4.8556    9.7751 O    1 1 1913.0000
     1915  O                     13.0976    4.6786   10.2975 O   1 1 1914.0000
     1916  O                     13.5958    5.0672   10.0050 O   1 1 1915.0000
     1917  O                     13.9143    5.5697    9.8699 O    1 1 1916.0000
     1918  O                     13.8338    6.0035    9.8125 O    1 1 1917.0000
     1919  O                     13.4312    6.5067    9.5674 O    1 1 1918.0000
     1920  O                     13.2372    6.1554   10.2452 O   1 1 1919.0000
     1921  O                     13.0371    5.3193   10.3215 O   1 1 1920.0000
     1922  O                     13.0424    5.3322   10.9590 O   1 1 1921.0000
     1923  O                     13.0475    5.4259   11.3635 O   1 1 1922.0000
     1924  O                     12.7901    5.3875   11.9780 O   1 1 1923.0000
     1925  O                     13.1776    5.7211   12.0260 O   1 1 1924.0000
     1926  O                     13.6281    5.5587   12.6424 O   1 1 1925.0000
     1927  O                     13.0750    5.3900   12.5650 O   1 1 1926.0000
     1928  O                     13.3605    5.1714   13.1155 O   1 1 1927.0000
     1929  O                     13.5801    5.0799   12.1727 O   1 1 1928.0000
     1930  O                     13.2575    4.7771   11.6110 O   1 1 1929.0000
     1931  O                     13.5376    5.0517   11.4714 O   1 1 1930.0000
     1932  O                     13.9359    5.0748   11.1600 O   1 1 1931.0000
     1933  O                     14.1767    5.1830   10.7129 O   1 1 1932.0000
     1934  O                     14.5176    5.0050   11.0105 O   1 1 1933.0000
     1935  O                     14.9259    5.8388   10.9891 O   1 1 1934.0000
     1936  O                     15.3915    6.4418   10.9274 O   1 1 1935.0000
     1937  O                     15.4480    6.4456   10.5191 O   1 1 1936.0000
     1938  O                     15.6218    5.9161   10.7667 O   1 1 1937.0000
     1939  O                     16.1540    5.9166   11.0608 O   1 1 1938.0000
     1940  O                     16.4159    5.8902   11.5467 O   1 1 1939.0000
     1941  O                     16.1496    5.7245   12.2088 O   1 1 1940.0000
     1942  O                     16.2054    5.4706   12.8165 O   1 1 1941.0000
     1943  O                     16.7057    5.9954   12.3078 O   1 1 1942.0000
     1944  O                     16.4525    6.8102   12.3842 O   1 1 1943.0000
     1945  O                     15.7335    7.2952   11.9733 O   1 1 1944.0000
     1946  O                     15.2449    7.7136   11.8493 O   1 1 1945.0000
     1947  O                     14.5680    8.0663   11.9808 O   1 1 1946.0000
     1948  O                     13.8157    7.8970   12.1949 O   1 1 1947.0000
     1949  O                     13.2076    7.8944   11.9671 O   1 1 1948.0000
     1950  O                     12.4107    7.9808   12.2572 O   1 1 1949.0000
     1951  O                     11.7429    7.9326   12.3766 O   1 1 1950.0000
     1952  O                     11.6257    7.2711   12.4075 O   1 1 1951.0000
     1953  O                     12.0133    7.3374   12.3602 O   1 1 1952.0000
     1954  O                     11.7368    6.5329   12.2229 O   1 1 1953.0000
     1955  O                     11.0519    5.8257   12.5434 O   1 1 1954.0000
     1956  O                     11.7987    5.7938   12.3581 O   1 1 1955.0000
     1957  O                     11.4356    5.4954   12.4525 O   1 1 1956.0000
     1958  O                     11.1983    6.0146   11.9601 O   1 1 1957.0000
     1959  O                     12.0000    6.1298   11.9761 O   1 1 1958.0000
     1960  O                     11.8723    6.6515   11.4530 O   1 1 1959.0000
     1961  O                     12.2247    6.4706   11.3793 O   1 1 1960.0000
     1962  O                     12.4493    6.8887   11.5548 O   1 1 1961.0000
     1963  O                     13.0705    7.5466   11.6764 O   1 1 1962.0000
     1964  O                     13.6269    8.2448   12.2477 O   1 1 1963.0000
     1965  O                     13.3921    8.4389   12.8464 O   1 1 1964.0000
     1966  O                     13.7078    8.9247   12.5134 O   1 1 1965.0000
     1967  O                     14.2927    9.2354   12.8900 O   1 1 1966.0000
     1968  O                     14.3356    9.7518   12.3807 O   1 1 1967.0000
     1969  O                     14.0643    9.2467   12.3391 O   1 1 1968.0000
     1970  O                     14.0792    8.5163   12.3031 O   1 1 1969.0000
     1971  O                     14.2791    8.3648   12.8372 O   1 1 1970.0000
     1972  O                     14.5356    8.0645   13.4526 O   1 1 1971.0000
     1973  O                     14.6840    8.4183   13.8176 O   1 1 1972.0000
     1974  O                     14.5503    8.6882   13.9833 O   1 1 1973.0000
     1975  O                     15.0866    8.4601   14.2293 O   1 1 1974.0000
     1976  O                     14.8675    7.9612   14.7715 O   1 1 1975.0000
     1977  O                     14.9056    7.5550   14.4845 O   1 1 1976.0000
     1978  O                     14.7679    7.5133   13.8804 O   1 1 1977.0000
     1979  O                     14.3365    8.0575   14.1498 O   1 1 1978.0000
     1980  O                     13.9760    8.6345   14.5156 O   1 1 1979.0000
     1981  O                     13.4856    9.1381   14.2929 O   1 1 1980.0000
     1982  O                     13.7447    9.4860   13.7654 O   1 1 1981.0000
     1983  O                     13.5234    9.7605   14.4122 O   1 1 1982.0000
     1984  O                     14.1808    9.9969   14.5863 O   1 1 1983.0000
     1985  O                     14.7587    9.6851   14.0914 O   1 1 1984.0000
     1986  O                     15.4663    9.4334   14.2649 O   1 1 1985.0000
     1987  O                     15.4989    9.5931   14.5399 O   1 1 1986.0000
     1988  O                     15.9594    9.3923   14.8651 O   1 1 1987.0000
     1989  O                     16.0455    8.7563   14.6617 O   1 1 1988.0000
     1990  O                     16.6123    8.8938   14.3004 O   1 1 1989.0000
     1991  O                     16.5063    9.1308   14.0087 O   1 1 1990.0000
     1992  O                     15.7639    9.1287   13.9558 O   1 1 1991.0000
     1993  O                     15.4945    8.7518   13.7936 O   1 1 1992.0000
     1994  O                     15.1440    8.9583   13.3042 O   1 1 1993.0000
     1995  O                     15.0120    8.8496   12.8136 O   1 1 1994.0000
     1996  O                     15.0515    8.3660   13.2418 O   1 1 1995.0000
     1997  O                     15.5954    8.2390   12.9094 O   1 1 1996.0000
     1998  O                     15.2723    7.9976   12.4293 O   1 1 1997.0000
     1999  O                     14.7151    8.1518   12.3776 O   1 1 1998.0000
     2000  O                     15.3107    8.6472   11.9154 O   1 1 1999.0000
     2001  O                     15.0339    9.3972   11.9175 O   1 1 2000.0000
     2002  O                     15.2633    9.6262   12.5715 O   1 1 2001.0000
     2003  O                     14.7895    9.4388   12.8713 O   1 1 2002.0000
     2004  O                     14.7395    9.8119   13.3961 O   1 1 2003.0000
     2005  O                     15.0525   10.2299   13.5033 O   1 1 2004.0000
     2006  O                     15.2162    9.7181   13.8317 O   1 1 2005.0000
     2007  O                     15.1614   10.3436   14.1049 O   1 1 2006.0000
     2008  O                     15.7814   10.5882   14.4061 O   1 1 2007.0000
     2009  O                     16.0261    9.9123   14.3119 O   1 1 2008.0000
     2010  O                     16.3443    9.8330   13.7650 O   1 1 2009.0000
     2011  O                     15.8483   10.0095   13.0769 O   1 1 2010.0000
     2012  O                     15.7034    9.9677   13.3849 O   1 1 2011.0000
     2013  O                     15.7829    9.2697   13.2423 O   1 1 2012.0000
     2014  O                     16.0958    9.3738   12.5777 O   1 1 2013.0000
     2015  O                     16.8301    9.4508   12.1995 O   1 1 2014.0000
     2016  O                     16.7307    9.4936   12.7896 O   1 1 2015.0000
     2017  O                     16.8211    9.4499   13.3752 O   1 1 2016.0000
     2018  O                     16.3248    9.1067   13.6932 O   1 1 2017.0000
     2019  O                     16.3250    8.7204   13.1050 O   1 1 2018.0000
     2020  O                     16.1676    8.7899   12.4085 O   1 1 2019.0000
     2021  O                     15.8796    8.7829   12.5308 O   1 1 2020.0000
     2022  O                     15.4341    8.8355   12.4925 O   1 1 2021.0000
     2023  O                     15.8724    8.6529   11.9379 O   1 1 2022.0000
     2024  O                     16.2166    8.6336   11.5152 O   1 1 2023.0000
     2025  O                     15.8947    9.1082   11.0681 O   1 1 2024.0000
     2026  O                     15.5585    8.8564   10.3915 O   1 1 2025.0000
     2027  O                     15.8417    8.5157   10.6109 O   1 1 2026.0000
     2028  O                     15.6174    8.5015   11.0016 O   1 1 2027.0000
     2029  O                     15.3149    8.0745   11.1571 O   1 1 2028.0000
     2030  O                     15.3761    7.1412   11.2668 O   1 1 2029.0000
     2031  O                     15.7915    7.9106   11.3921 O   1 1 2030.0000
     2032  O                     16.2982    8.2601   10.9013 O   1 1 2031.0000
     2033  O                     16.7747    8.5879   11.2032 O   1 1 2032.0000
     2034  O                     16.4894    9.0221   10.8263 O   1 1 2033.0000
     2035  O                     17.1903    8.5953   11.3555 O   1 1 2034.0000
     2036  O                     16.7464    8.6279   11.9771 O   1 1 2035.0000
     2037  O                     17.1684    8.8003   12.1176 O   1 1 2036.0000
     2038  O                     16.8377    8.2399   12.6655 O   1 1 2037.0000
     2039  O                     16.9983    8.2496   13.5893 O   1 1 2038.0000
     2040  O                     16.7678    7.8903   13.4421 O   1 1 2039.0000
     2041  O                     16.5293    8.0535   13.9894 O   1 1 2040.0000
     2042  O                     17.1454    8.4088   14.2375 O   1 1 2041.0000
     2043  O                     17.1627    8.8317   14.4752 O   1 1 2042.0000
     2044  O                     17.5426    8.8019   13.7492 O   1 1 2043.0000
     2045  O                     17.7013    8.2908   14.3440 O   1 1 2044.0000
     2046  O                     17.8103    7.5982   14.0692 O   1 1 2045.0000
     2047  O                     18.2683    7.3957   14.1142 O   1 1 2046.0000
     2048  O                     18.1064    6.9756   14.2019 O   1 1 2047.0000
     2049  O                     17.6047    7.1642   14.5188 O   1 1 2048.0000
     2050  O                     17.0311    7.0068   14.2303 O   1 1 2049.0000
     2051  O                     17.2243    6.2338   14.0825 O   1 1 2050.0000
     2052  O                     17.5587    6.9671   13.6935 O   1 1 2051.0000
     2053  O                     17.2051    7.2580   13.8993 O   1 1 2052.0000
     2054  O                     17.0343    7.7569   14.2759 O   1 1 2053.0000
     2055  O                     16.8607    7.5640   14.4553 O   1 1 2054.0000
     2056  O                     16.9334    7.2864   15.1227 O   1 1 2055.0000
     2057  O                     16.3044    7.1880   14.6785 O   1 1 2056.0000
     2058  O                     16.7613    6.7079   14.6437 O   1 1 2057.0000
     2059  O                     16.8564    6.1923   14.1557 O   1 1 2058.0000
     2060  O                     17.1254    6.4301   13.6882 O   1 1 2059.0000
     2061  O                     16.5153    6.5755   13.7507 O   1 1 2060.0000
     2062  O                     16.6136    7.1391   13.6239 O   1 1 2061.0000
     2063  O                     17.1743    7.4490   13.4779 O   1 1 2062.0000
     2064  O                     18.0332    6.9824   13.6022 O   1 1 2063.0000
     2065  O                     17.8575    6.0815   13.6308 O   1 1 2064.0000
     2066  O                     17.2112    6.2327   13.4322 O   1 1 2065.0000
     2067  O                     16.6917    6.0662   13.2830 O   1 1 2066.0000
     2068  O                     17.0226    6.4980   12.9645 O   1 1 2067.0000
     2069  O                     17.6722    6.1338   12.9438 O   1 1 2068.0000
     2070  O                     17.4051    5.5034   13.3710 O   1 1 2069.0000
     2071  O                     17.8284    5.1762   13.8459 O   1 1 2070.0000
     2072  O                     17.5862    5.6380   14.2325 O   1 1 2071.0000
     2073  O                     17.8940    6.2846   14.2524 O   1 1 2072.0000
     2074  O                     18.5109    5.8032   14.5797 O   1 1 2073.0000
     2075  O                     18.1888    5.4188   14.0228 O   1 1 2074.0000
     2076  O                     18.1684    6.0823   13.7211 O   1 1 2075.0000
     2077  O                     18.3202    6.3924   13.0352 O   1 1 2076.0000
     2078  O                     17.8843    6.7191   12.8290 O   1 1 2077.0000
     2079  O                     18.2969    7.2512   12.9785 O   1 1 2078.0000
     2080  O                     18.6617    7.9674   13.0071 O   1 1 2079.0000
     2081  O                     17.9953    8.0640   13.2528 O   1 1 2080.0000
     2082  O                     18.1641    8.1706   12.6660 O   1 1 2081.0000
     2083  O                     17.9814    7.6737   12.8929 O   1 1 2082.0000
     2084  O                     17.4141    7.2090   13.1711 O   1 1 2083.0000
     2085  O                     17.0625    6.9058   13.0738 O   1 1 2084.0000
     2086  O                     17.0070    7.1567   12.6374 O   1 1 2085.0000
     2087  O                     16.4306    7.0225   13.1845 O   1 1 2086.0000
     2088  O                     15.7251    6.7391   12.7133 O   1 1 2087.0000
     2089  O                     15.2249    6.6445   12.1884 O   1 1 2088.0000
     2090  O                     15.3793    6.7416   11.3842 O   1 1 2089.0000
     2091  O                     15.2177    6.0910   11.8693 O   1 1 2090.0000
     2092  O                     15.7489    6.3519   12.3656 O   1 1 2091.0000
     2093  O                     15.5677    5.9037   12.7354 O   1 1 2092.0000
     2094  O                     16.2477    6.4596   12.7299 O   1 1 2093.0000
     2095  O                     16.1338    5.9820   13.0538 O   1 1 2094.0000
     2096  O                     15.7983    5.8620   13.5564 O   1 1 2095.0000
     2097  O                     15.1779    5.5283   13.6709 O   1 1 2096.0000
     2098  O                     15.2971    5.2513   14.1445 O   1 1 2097.0000
     2099  O                     15.0797    5.3076   14.5370 O   1 1 2098.0000
     2100  O                     15.6431    5.0197   14.1796 O   1 1 2099.0000
     2101  O                     15.7040    5.7123   14.0498 O   1 1 2100.0000
     2102  O                     16.1692    5.9827   14.4109 O   1 1 2101.0000
     2103  O                     16.4910    6.6614   14.5466 O   1 1 2102.0000
     2104  O                     15.7454    6.5794   14.6069 O   1 1 2103.0000
     2105  O                     15.9088    6.3764   15.2226 O   1 1 2104.0000
     2106  O                     15.5011    6.1547   15.0402 O   1 1 2105.0000
     2107  O                     15.4677    5.6107   14.7574 O   1 1 2106.0000
     2108  O                     15.6800    5.3110   15.2115 O   1 1 2107.0000
     2109  O                     16.1241    4.9012   15.0566 O   1 1 2108.0000
     2110  O                     15.8518    5.2422   14.8055 O   1 1 2109.0000
     2111  O                     15.7896    4.5958   14.2754 O   1 1 2110.0000
     2112  O                     15.2854    4.0153   13.6985 O   1 1 2111.0000
     2113  O                     14.8822    3.5685   13.0071 O   1 1 2112.0000
     2114  O                     15.3696    3.5505   12.6954 O   1 1 2113.0000
     2115  O                     15.3097    3.1558   12.4001 O   1 1 2114.0000
     2116  O                     15.6718    2.8479   11.8629 O   1 1 2115.0000
     2117  O                     16.0452    2.2949   11.5847 O   1 1 2116.0000
     2118  O                     15.8081    2.3764   11.1723 O   1 1 2117.0000
     2119  O                     15.8900    3.1743   11.1577 O   1 1 2118.0000
     2120  O                     15.3968    3.4514   11.3494 O   1 1 2119.0000
     2121  O                     15.5308    4.5739   11.0894 O   1 1 2120.0000
     2122  O                     15.0935    5.3243   10.8718 O   1 1 2121.0000
     2123  O                     14.3780    5.8172   10.6595 O   1 1 2122.0000
     2124  O                     13.7423    6.7229   10.9993 O   1 1 2123.0000
     2125  O                     13.8525    7.0231   10.4257 O   1 1 2124.0000
     2126  O                     14.0632    6.5007   10.0078 O   1 1 2125.0000
     2127  O                     14.1157    6.1828    9.1925 O    1 1 2126.0000
     2128  O                     14.2931    6.4880    8.5715 O    1 1 2127.0000
     2129  O                     14.8474    6.4121    8.4996 O    1 1 2128.0000
     2130  O                     15.1341    6.6681    8.2593 O    1 1 2129.0000
     2131  O                     14.9882    6.3483    8.9252 O    1 1 2130.0000
     2132  O                     15.2813    6.2665    9.5642 O    1 1 2131.0000
     2133  O                     15.5400    5.7360    9.5944 O    1 1 2132.0000
     2134  O                     15.9019    5.7534    9.9806 O    1 1 2133.0000
     2135  O                     16.1200    6.0683   10.5118 O   1 1 2134.0000
     2136  O                     16.3148    5.3605   10.7876 O   1 1 2135.0000
     2137  O                     15.9440    5.2912   10.5725 O   1 1 2136.0000
     2138  O                     16.2809    5.4115    9.8560 O    1 1 2137.0000
     2139  O                     16.4319    5.4047    9.2371 O    1 1 2138.0000
     2140  O                     16.2985    5.9470    8.8654 O    1 1 2139.0000
     2141  O                     15.9709    6.4660    8.9604 O    1 1 2140.0000
     2142  O                     16.5841    6.5713    9.2836 O    1 1 2141.0000
     2143  O                     16.0087    6.4112    9.8476 O    1 1 2142.0000
     2144  O                     16.3052    6.8964    9.9709 O    1 1 2143.0000
     2145  O                     16.1730    6.9323    9.4526 O    1 1 2144.0000
     2146  O                     15.9118    7.2187    9.7726 O    1 1 2145.0000
     2147  O                     15.9102    7.2836    8.8604 O    1 1 2146.0000
     2148  O                     16.0131    7.1251    8.2581 O    1 1 2147.0000
     2149  O                     15.7103    6.8728    8.2009 O    1 1 2148.0000
     2150  O                     16.2461    6.4282    8.0532 O    1 1 2149.0000
     2151  O                     16.8639    6.6671    7.9368 O    1 1 2150.0000
     2152  O                     16.5790    7.2044    8.2935 O    1 1 2151.0000
     2153  O                     16.6882    6.6903    8.6428 O    1 1 2152.0000
     2154  O                     16.7799    5.9900    8.3262 O    1 1 2153.0000
     2155  O                     17.0310    5.5383    8.7984 O    1 1 2154.0000
     2156  O                     16.9673    5.0780    8.3646 O    1 1 2155.0000
     2157  O                     16.7901    5.2946    7.6342 O    1 1 2156.0000
     2158  O                     16.2597    5.4678    8.0159 O    1 1 2157.0000
     2159  O                     16.1175    5.2433    8.3940 O    1 1 2158.0000
     2160  O                     15.7579    4.9971    8.8529 O    1 1 2159.0000
     2161  O                     16.2389    5.0597    9.1766 O    1 1 2160.0000
     2162  O                     16.6317    4.6234    8.6462 O    1 1 2161.0000
     2163  O                     17.1038    4.8467    8.8062 O    1 1 2162.0000
     2164  O                     17.3120    4.5195    8.4801 O    1 1 2163.0000
     2165  O                     17.6749    4.7453    7.8427 O    1 1 2164.0000
     2166  O                     18.0916    5.3255    7.6709 O    1 1 2165.0000
     2167  O                     17.7071    5.3474    7.9072 O    1 1 2166.0000
     2168  O                     17.8855    5.2934    8.5235 O    1 1 2167.0000
     2169  O                     18.0498    4.7878    8.7797 O    1 1 2168.0000
     2170  O                     17.5276    5.2533    9.1172 O    1 1 2169.0000
     2171  O                     17.5508    5.7564    9.0740 O    1 1 2170.0000
     2172  O                     17.9096    6.4134    9.1248 O    1 1 2171.0000
     2173  O                     17.4917    6.4245    8.7336 O    1 1 2172.0000
     2174  O                     17.0417    6.8545    8.9919 O    1 1 2173.0000
     2175  O                     17.1128    7.2890    9.3404 O    1 1 2174.0000
     2176  O                     17.8119    7.0252    9.2863 O    1 1 2175.0000
     2177  O                     17.5374    6.6016    9.6207 O    1 1 2176.0000
     2178  O                     17.6605    6.7089   10.1625 O   1 1 2177.0000
     2179  O                     16.9087    6.6569   10.0535 O   1 1 2178.0000
     2180  O                     16.8979    7.0058   10.2635 O   1 1 2179.0000
     2181  O                     17.2990    6.6398   10.6745 O   1 1 2180.0000
     2182  O                     17.2839    7.0905   11.3599 O   1 1 2181.0000
     2183  O                     17.0629    7.5786   11.2325 O   1 1 2182.0000
     2184  O                     16.7324    7.4635   10.9015 O   1 1 2183.0000
     2185  O                     17.0734    6.5491   11.4214 O   1 1 2184.0000
     2186  O                     16.6489    6.6457   11.8775 O   1 1 2185.0000
     2187  O                     16.4170    6.8651   11.1590 O   1 1 2186.0000
     2188  O                     15.8913    7.0600   10.6159 O   1 1 2187.0000
     2189  O                     15.3298    7.0566   10.6038 O   1 1 2188.0000
     2190  O                     14.8039    7.5643   10.7487 O   1 1 2189.0000
     2191  O                     14.2341    7.8300   10.5654 O   1 1 2190.0000
     2192  O                     13.2406    7.5857   10.7704 O   1 1 2191.0000
     2193  O                     12.8270    7.1156   10.7714 O   1 1 2192.0000
     2194  O                     12.1252    6.8949   10.9046 O   1 1 2193.0000
     2195  O                     12.7878    6.7241   10.9892 O   1 1 2194.0000
     2196  O                     12.1715    6.3983   10.8364 O   1 1 2195.0000
     2197  O                     11.7556    6.6631   10.5973 O   1 1 2196.0000
     2198  O                     12.0303    6.9085   10.1388 O   1 1 2197.0000
     2199  O                     11.7208    7.0578    9.9101 O    1 1 2198.0000
     2200  O                     12.1305    7.2574    9.4508 O    1 1 2199.0000
     2201  O                     12.5076    7.5979    9.7129 O    1 1 2200.0000
     2202  O                     12.9552    7.7657   10.1350 O   1 1 2201.0000
     2203  O                     13.2672    7.1496    9.8112 O    1 1 2202.0000
     2204  O                     12.7241    7.0082   10.1584 O   1 1 2203.0000
     2205  O                     12.3591    7.0934   10.4120 O   1 1 2204.0000
     2206  O                     12.3870    7.1909   11.0110 O   1 1 2205.0000
     2207  O                     12.0723    7.5571   10.5488 O   1 1 2206.0000
     2208  O                     12.5204    8.0502   10.5942 O   1 1 2207.0000
     2209  O                     13.2424    8.3987   10.3987 O   1 1 2208.0000
     2210  O                     13.4035    7.8174   10.2773 O   1 1 2209.0000
     2211  O                     13.3134    7.6490    9.7593 O    1 1 2210.0000
     2212  O                     13.6650    7.2708    9.4951 O    1 1 2211.0000
     2213  O                     13.7512    7.3272    8.6468 O    1 1 2212.0000
     2214  O                     13.3206    7.3234    9.1957 O    1 1 2213.0000
     2215  O                     12.9475    7.5030    8.9358 O    1 1 2214.0000
     2216  O                     12.9497    6.9668    8.6598 O    1 1 2215.0000
     2217  O                     13.2259    6.6562    8.4144 O    1 1 2216.0000
     2218  O                     13.5484    6.9439    8.9833 O    1 1 2217.0000
     2219  O                     14.0007    7.4687    8.8850 O    1 1 2218.0000
     2220  O                     14.2448    7.6427    8.3440 O    1 1 2219.0000
     2221  O                     14.8650    7.6860    8.2566 O    1 1 2220.0000
     2222  O                     14.7718    7.1282    8.3687 O    1 1 2221.0000
     2223  O                     14.3221    6.7032    9.3018 O    1 1 2222.0000
     2224  O                     14.7448    6.6255    9.7727 O    1 1 2223.0000
     2225  O                     15.1279    7.2172    9.5638 O    1 1 2224.0000
     2226  O                     15.3131    6.8753    9.0642 O    1 1 2225.0000
     2227  O                     14.7461    7.4434    9.4493 O    1 1 2226.0000
     2228  O                     14.5245    6.8499    9.5889 O    1 1 2227.0000
     2229  O                     15.1438    6.6904    9.9868 O    1 1 2228.0000
     2230  O                     14.7658    6.8746   10.5873 O   1 1 2229.0000
     2231  O                     14.6803    7.5187   10.0771 O   1 1 2230.0000
     2232  O                     14.0853    7.6897    9.9500 O    1 1 2231.0000
     2233  O                     14.3129    8.2069   10.0660 O   1 1 2232.0000
     2234  O                     14.1450    8.0993    9.2759 O    1 1 2233.0000
     2235  O                     14.5205    8.1935    9.5870 O    1 1 2234.0000
     2236  O                     14.8969    8.2383    9.2950 O    1 1 2235.0000
     2237  O                     15.3444    8.1734    9.6234 O    1 1 2236.0000
     2238  O                     14.9296    8.0225    9.9303 O    1 1 2237.0000
     2239  O                     15.3670    7.5536   10.0276 O   1 1 2238.0000
     2240  O                     15.8767    7.7154   10.5117 O   1 1 2239.0000
     2241  O                     16.5299    7.8649   10.6009 O   1 1 2240.0000
     2242  O                     16.6980    7.7646   11.4295 O   1 1 2241.0000
     2243  H                      0.0000    0.0000    0.0000 H    1 1 -2.0000
     2244  H                     22.0000    0.0000    0.0000 H    1 1 -2.0000
     2245  H                      0.0000   22.0000    0.0000 H    1 1 -2.0000
     2246  H                      0.0000    0.0000   22.0000 H   1 1 -2.0000
     2247  H                     22.0000   22.0000    0.0000 H    1 1 -2.0000
     2248  H                      0.0000   22.0000   22.0000 H   1 1 -2.0000
     2249  H                     22.0000    0.0000   22.0000 H   1 1 -2.0000
     2250  H                     22.0000   22.0000   22.0000 H   1 1 -2.0000

@<TRIPOS>BOND
           1           0           0 1
           2           1           2 1
           3           1         655 1
           4           2           3 1
           5           3           4 1
           6           3         180 1
           7           3        1100 1
           8           3        2197 1
           9           4           5 1
          10           5           6 1
          11           5         182 1
          12           5         422 1
          13           6           7 1
          14           7           8 1
          15           8           9 1
          16           8          28 1
          17           8         100 1
          18           9          10 1
          19           9          24 1
          20          10          11 1
          21          11          12 1
          22          12          13 1
          23          13          14 1
          24          14          15 1
          25          14         428 1
          26          14         831 1
          27          14         832 1
          28          15          16 1
          29          15         835 1
          30          16         181 1
          31          16         719 1
          32          16         720 1
          33          16          17 1
          34          17          18 1
          35          18          19 1
          36          19          20 1
          37          20          21 1
          38          20          23 1
          39          21          22 1
          40          21          26 1
          41          22          23 1
          42          22          27 1
          43          23          24 1
          44          23          25 1
          45          24          25 1
          46          25          26 1
          47          26          27 1
          48          27          28 1
          49          27         836 1
          50          28          29 1
          51          28          31 1
          52          29          30 1
          53          29         100 1
          54          30          31 1
          55          30          32 1
          56          31          32 1
          57          31          33 1
          58          32          33 1
          59          33          34 1
          60          34          35 1
          61          35          36 1
          62          36          37 1
          63          37          38 1
          64          38          39 1
          65          38          40 1
          66          39          40 1
          67          40          41 1
          68          40          42 1
          69          41          42 1
          70          42          43 1
          71          43          44 1
          72          44          45 1
          73          44          51 1
          74          45          46 1
          75          46          47 1
          76          47          48 1
          77          48          49 1
          78          48         653 1
          79          49          50 1
          80          50          51 1
          81          51          52 1
          82          51         421 1
          83          51         824 1
          84          52          53 1
          85          52          63 1
          86          53          63 1
          87          53         409 1
          88          53         422 1
          89          53         821 1
          90          53          54 1
          91          54         409 1
          92          54          55 1
          93          55          56 1
          94          55         287 1
          95          55         409 1
          96          55         419 1
          97          56          57 1
          98          56         287 1
          99          57          58 1
         100          58         319 1
         101          58         321 1
         102          58          59 1
         103          59          60 1
         104          59         296 1
         105          60          61 1
         106          61          62 1
         107          61         293 1
         108          62          63 1
         109          63          64 1
         110          64          65 1
         111          64        1079 1
         112          65          66 1
         113          66          67 1
         114          67         426 1
         115          67          68 1
         116          68          69 1
         117          69          70 1
         118          70          71 1
         119          71          72 1
         120          72          73 1
         121          73          74 1
         122          74          75 1
         123          75          76 1
         124          76          77 1
         125          77          78 1
         126          78          79 1
         127          79          80 1
         128          80          81 1
         129          81          82 1
         130          82          83 1
         131          82          85 1
         132          82          92 1
         133          83          84 1
         134          84          85 1
         135          85          86 1
         136          86          87 1
         137          87          88 1
         138          88          89 1
         139          89          90 1
         140          90          91 1
         141          91          92 1
         142          92          93 1
         143          93          94 1
         144          94         117 1
         145          94          95 1
         146          95          97 1
         147          95         100 1
         148          95          96 1
         149          96          97 1
         150          96          98 1
         151          96         101 1
         152          97          98 1
         153          97         689 1
         154          97         856 1
         155          98          99 1
         156          99         100 1
         157         100         101 1
         158         101         102 1
         159         101         104 1
         160         102         103 1
         161         102         111 1
         162         103         104 1
         163         104         105 1
         164         105         106 1
         165         106         107 1
         166         107         108 1
         167         108         109 1
         168         109         110 1
         169         110         111 1
         170         111         112 1
         171         112         113 1
         172         113         114 1
         173         114         252 1
         174         114         115 1
         175         115         116 1
         176         116         117 1
         177         117         118 1
         178         118         119 1
         179         119         120 1
         180         120         121 1
         181         121         122 1
         182         122         123 1
         183         123         124 1
         184         124         125 1
         185         124         136 1
         186         125         126 1
         187         125         128 1
         188         126         127 1
         189         127         128 1
         190         128         129 1
         191         129         130 1
         192         130         131 1
         193         130         132 1
         194         130         151 1
         195         131         132 1
         196         132         133 1
         197         133         134 1
         198         133         145 1
         199         134         135 1
         200         135         136 1
         201         136         137 1
         202         137         138 1
         203         138         139 1
         204         139         140 1
         205         140         141 1
         206         141         142 1
         207         142         143 1
         208         143         144 1
         209         143         145 1
         210         144         145 1
         211         144         151 1
         212         145         146 1
         213         146         147 1
         214         146         148 1
         215         147         148 1
         216         148         149 1
         217         149         150 1
         218         149         154 1
         219         150         151 1
         220         150         153 1
         221         151         152 1
         222         151         356 1
         223         151         429 1
         224         151         153 1
         225         152         153 1
         226         153         154 1
         227         153         822 1
         228         154         171 1
         229         154         172 1
         230         154         204 1
         231         154         395 1
         232         154         397 1
         233         154         816 1
         234         154         155 1
         235         155         159 1
         236         155         171 1
         237         155         424 1
         238         155         428 1
         239         155         432 1
         240         155         823 1
         241         155         156 1
         242         156         157 1
         243         156         159 1
         244         156         162 1
         245         156         426 1
         246         157         158 1
         247         158         159 1
         248         159         160 1
         249         159         161 1
         250         159         164 1
         251         160         161 1
         252         160         164 1
         253         160         807 1
         254         160         816 1
         255         161         162 1
         256         162         163 1
         257         162         164 1
         258         163         164 1
         259         164         165 1
         260         164         173 1
         261         165         166 1
         262         166         167 1
         263         167         172 1
         264         167         180 1
         265         167        1008 1
         266         167         168 1
         267         168         169 1
         268         169         170 1
         269         170         171 1
         270         171         172 1
         271         171         173 1
         272         171         174 1
         273         171         359 1
         274         171         361 1
         275         171         364 1
         276         171         811 1
         277         171         879 1
         278         172        1958 1
         279         172         173 1
         280         173         174 1
         281         173         667 1
         282         174         175 1
         283         174         813 1
         284         175         424 1
         285         175         429 1
         286         175         802 1
         287         175         806 1
         288         175         816 1
         289         175         176 1
         290         176         444 1
         291         176         446 1
         292         176         177 1
         293         177         178 1
         294         178         179 1
         295         178         397 1
         296         178        1200 1
         297         179         180 1
         298         180         181 1
         299         180         719 1
         300         180         802 1
         301         180         830 1
         302         181         182 1
         303         181        1152 1
         304         182         183 1
         305         182         225 1
         306         183         184 1
         307         184         185 1
         308         185         186 1
         309         186         187 1
         310         187         188 1
         311         188         189 1
         312         189         190 1
         313         190         191 1
         314         191         192 1
         315         191         395 1
         316         192         193 1
         317         193         194 1
         318         193         292 1
         319         193         401 1
         320         194         195 1
         321         195         196 1
         322         196         197 1
         323         197         198 1
         324         198         199 1
         325         198         232 1
         326         199         200 1
         327         200         201 1
         328         200         249 1
         329         201         202 1
         330         201         203 1
         331         202         203 1
         332         203         204 1
         333         203         206 1
         334         203         213 1
         335         203         390 1
         336         203         398 1
         337         204         205 1
         338         205         206 1
         339         206         207 1
         340         207         208 1
         341         208         209 1
         342         209         210 1
         343         209        1707 1
         344         209        1710 1
         345         210         211 1
         346         211         212 1
         347         212         213 1
         348         213         214 1
         349         214         215 1
         350         215         216 1
         351         216         217 1
         352         216         224 1
         353         217         218 1
         354         217        1734 1
         355         218         219 1
         356         219         220 1
         357         220         221 1
         358         221         222 1
         359         222         223 1
         360         222         224 1
         361         223         224 1
         362         224         225 1
         363         225         226 1
         364         225         228 1
         365         226         227 1
         366         226         228 1
         367         226         251 1
         368         227         228 1
         369         228         229 1
         370         229         230 1
         371         230         231 1
         372         231         232 1
         373         232         233 1
         374         233         234 1
         375         234         235 1
         376         234         236 1
         377         234         237 1
         378         234         402 1
         379         234        1573 1
         380         235         236 1
         381         235         401 1
         382         235         402 1
         383         236         237 1
         384         236         238 1
         385         236         239 1
         386         237         238 1
         387         237         301 1
         388         238         239 1
         389         238         284 1
         390         238         289 1
         391         239         240 1
         392         239         250 1
         393         240         241 1
         394         240         279 1
         395         240         289 1
         396         240         298 1
         397         241         243 1
         398         241         242 1
         399         242         282 1
         400         242         306 1
         401         242         243 1
         402         243         285 1
         403         243        1692 1
         404         243         244 1
         405         244         245 1
         406         244         304 1
         407         244         418 1
         408         244         894 1
         409         245         246 1
         410         245         248 1
         411         245         266 1
         412         245         900 1
         413         246         247 1
         414         246         301 1
         415         246         304 1
         416         246         894 1
         417         247         248 1
         418         247         249 1
         419         247         898 1
         420         248         249 1
         421         249         250 1
         422         250         251 1
         423         251         252 1
         424         252         253 1
         425         253         254 1
         426         254         903 1
         427         254         255 1
         428         255         256 1
         429         256         330 1
         430         256         517 1
         431         256         257 1
         432         257         258 1
         433         257         261 1
         434         257         483 1
         435         257         501 1
         436         257        1699 1
         437         257        1700 1
         438         258         259 1
         439         259         260 1
         440         259         485 1
         441         260         492 1
         442         260         261 1
         443         261         262 1
         444         261        1699 1
         445         261        1700 1
         446         262         263 1
         447         263         267 1
         448         263         303 1
         449         263         264 1
         450         264         265 1
         451         264         272 1
         452         265         266 1
         453         266         269 1
         454         266         271 1
         455         266         280 1
         456         266         282 1
         457         266         319 1
         458         266         329 1
         459         266         333 1
         460         266         267 1
         461         267         277 1
         462         267         268 1
         463         268         269 1
         464         268         271 1
         465         268         274 1
         466         268         277 1
         467         268         279 1
         468         268         463 1
         469         268         899 1
         470         269         270 1
         471         270         271 1
         472         270         275 1
         473         270         280 1
         474         270         330 1
         475         270         480 1
         476         270         522 1
         477         271         272 1
         478         272         273 1
         479         273         274 1
         480         273         275 1
         481         273         277 1
         482         273         280 1
         483         273         281 1
         484         273         282 1
         485         274         275 1
         486         274         294 1
         487         275         315 1
         488         275         339 1
         489         275         276 1
         490         276         277 1
         491         277         278 1
         492         277         279 1
         493         277         280 1
         494         277         284 1
         495         278         279 1
         496         278         294 1
         497         278         295 1
         498         279         280 1
         499         279         281 1
         500         279         282 1
         501         279         289 1
         502         279         295 1
         503         279         303 1
         504         279         340 1
         505         279         463 1
         506         279         296 1
         507         280         281 1
         508         280         283 1
         509         280         478 1
         510         280         294 1
         511         281         282 1
         512         281         295 1
         513         281         315 1
         514         281         319 1
         515         282         295 1
         516         282         296 1
         517         282         310 1
         518         282         312 1
         519         282         316 1
         520         282         463 1
         521         282         283 1
         522         283         296 1
         523         283         284 1
         524         284         285 1
         525         284         290 1
         526         285         286 1
         527         285         289 1
         528         285         290 1
         529         285         292 1
         530         285         293 1
         531         285         319 1
         532         285         418 1
         533         285         894 1
         534         286         287 1
         535         287         288 1
         536         287         289 1
         537         287         290 1
         538         287         295 1
         539         287         324 1
         540         287         343 1
         541         287         406 1
         542         287         414 1
         543         288         289 1
         544         289         290 1
         545         289         292 1
         546         289         404 1
         547         289         403 1
         548         290         297 1
         549         290         883 1
         550         290         885 1
         551         290         291 1
         552         291         292 1
         553         292         293 1
         554         293         294 1
         555         294         295 1
         556         294         296 1
         557         294         299 1
         558         295         296 1
         559         295         318 1
         560         295         319 1
         561         295         882 1
         562         295         299 1
         563         296         297 1
         564         297         298 1
         565         297         303 1
         566         297         319 1
         567         298         299 1
         568         298         404 1
         569         299         300 1
         570         300         301 1
         571         301         302 1
         572         302         304 1
         573         302         308 1
         574         302         303 1
         575         303         315 1
         576         303         482 1
         577         303        1697 1
         578         303         304 1
         579         304         305 1
         580         304         894 1
         581         304         898 1
         582         304        1697 1
         583         305         306 1
         584         305        1655 1
         585         305        1697 1
         586         306         307 1
         587         306         322 1
         588         306         887 1
         589         306         894 1
         590         306        1697 1
         591         307         308 1
         592         308         309 1
         593         308         312 1
         594         309         310 1
         595         310         311 1
         596         311         312 1
         597         312         313 1
         598         313         314 1
         599         314         315 1
         600         315         316 1
         601         316         455 1
         602         316         466 1
         603         316         317 1
         604         317         466 1
         605         317         318 1
         606         318         319 1
         607         319         320 1
         608         319         451 1
         609         319         892 1
         610         320         321 1
         611         321         322 1
         612         322         323 1
         613         322         337 1
         614         323         324 1
         615         323         332 1
         616         324         325 1
         617         324         329 1
         618         324         333 1
         619         324         330 1
         620         325         326 1
         621         325         327 1
         622         325         328 1
         623         325         329 1
         624         326         334 1
         625         326         327 1
         626         327         328 1
         627         328         329 1
         628         328         330 1
         629         328         332 1
         630         329         332 1
         631         329         333 1
         632         329         335 1
         633         329         330 1
         634         330         332 1
         635         330         331 1
         636         331         332 1
         637         331         333 1
         638         331         468 1
         639         332         333 1
         640         332         461 1
         641         332         491 1
         642         333         334 1
         643         333         336 1
         644         334         335 1
         645         334         336 1
         646         334         337 1
         647         335         336 1
         648         336         337 1
         649         337         338 1
         650         337         512 1
         651         338         339 1
         652         339         340 1
         653         340         341 1
         654         341         342 1
         655         342         343 1
         656         342         344 1
         657         342         345 1
         658         343         344 1
         659         344         345 1
         660         345         355 1
         661         345         346 1
         662         346        1192 1
         663         346         347 1
         664         347         348 1
         665         347         352 1
         666         347         354 1
         667         348         349 1
         668         348         352 1
         669         348         358 1
         670         349         350 1
         671         350         351 1
         672         351         352 1
         673         351         353 1
         674         351         355 1
         675         352         353 1
         676         352         355 1
         677         352         358 1
         678         352         428 1
         679         353         354 1
         680         353         355 1
         681         354         355 1
         682         355         356 1
         683         356         357 1
         684         356         358 1
         685         356         392 1
         686         357         536 1
         687         357        1304 1
         688         357         358 1
         689         358         391 1
         690         358         859 1
         691         358         359 1
         692         359         360 1
         693         359         361 1
         694         359         398 1
         695         360         361 1
         696         360         804 1
         697         360         858 1
         698         361         362 1
         699         361         365 1
         700         362         363 1
         701         363         364 1
         702         364         365 1
         703         364         664 1
         704         365         366 1
         705         365         446 1
         706         365         659 1
         707         366         367 1
         708         366         368 1
         709         367         368 1
         710         367         958 1
         711         367        1655 1
         712         367        1666 1
         713         368         369 1
         714         368         370 1
         715         369         370 1
         716         370         374 1
         717         370         482 1
         718         370         894 1
         719         370         371 1
         720         371         373 1
         721         371         374 1
         722         371         390 1
         723         371         372 1
         724         372         373 1
         725         372         374 1
         726         372         375 1
         727         372         377 1
         728         372         382 1
         729         373         374 1
         730         374         375 1
         731         374         378 1
         732         374         386 1
         733         374         387 1
         734         374        1691 1
         735         374         377 1
         736         375         376 1
         737         375         377 1
         738         375         397 1
         739         375         443 1
         740         375         482 1
         741         375         380 1
         742         376         377 1
         743         376        1645 1
         744         376        1688 1
         745         377         379 1
         746         377         380 1
         747         377         381 1
         748         377         386 1
         749         377         388 1
         750         377        1620 1
         751         377         378 1
         752         378         380 1
         753         378         381 1
         754         378         481 1
         755         378         379 1
         756         379         380 1
         757         379         381 1
         758         379         382 1
         759         379         384 1
         760         379        1652 1
         761         379        1684 1
         762         379        1692 1
         763         380         381 1
         764         380         382 1
         765         380        1520 1
         766         381         382 1
         767         381        1636 1
         768         381        1641 1
         769         381        1691 1
         770         382         383 1
         771         382         399 1
         772         383         384 1
         773         383         900 1
         774         384         385 1
         775         385         386 1
         776         386         389 1
         777         386         394 1
         778         386         387 1
         779         387         394 1
         780         387         388 1
         781         388         389 1
         782         388         390 1
         783         389         390 1
         784         390         391 1
         785         390         394 1
         786         390         398 1
         787         391         392 1
         788         391         397 1
         789         391         398 1
         790         392         393 1
         791         393         394 1
         792         393         397 1
         793         393         398 1
         794         394         395 1
         795         394         397 1
         796         395         396 1
         797         395         399 1
         798         396         397 1
         799         396         398 1
         800         397         398 1
         801         397         399 1
         802         398         400 1
         803         398         399 1
         804         399         527 1
         805         399         400 1
         806         400         401 1
         807         401         402 1
         808         401         407 1
         809         402         403 1
         810         402         410 1
         811         402         414 1
         812         403         404 1
         813         403         409 1
         814         403         413 1
         815         404         405 1
         816         404         406 1
         817         405         406 1
         818         406         407 1
         819         406         410 1
         820         407         408 1
         821         408         409 1
         822         408         419 1
         823         409         410 1
         824         410         411 1
         825         410         414 1
         826         411         412 1
         827         412         413 1
         828         412         417 1
         829         413         414 1
         830         413         417 1
         831         413         421 1
         832         414         419 1
         833         414         415 1
         834         415         417 1
         835         415         418 1
         836         415         420 1
         837         415         416 1
         838         416         417 1
         839         417         418 1
         840         417         419 1
         841         418         419 1
         842         418         421 1
         843         418         889 1
         844         418         898 1
         845         419         420 1
         846         420         421 1
         847         421         422 1
         848         421         814 1
         849         422         423 1
         850         422         424 1
         851         422         431 1
         852         422         819 1
         853         422         821 1
         854         423         424 1
         855         423         431 1
         856         423         890 1
         857         424         816 1
         858         424         425 1
         859         425         814 1
         860         425         820 1
         861         425         426 1
         862         426         427 1
         863         427         428 1
         864         427         431 1
         865         428         429 1
         866         428        1777 1
         867         429         430 1
         868         430         431 1
         869         431         432 1
         870         432         433 1
         871         433         434 1
         872         433         435 1
         873         434         435 1
         874         434         890 1
         875         435         436 1
         876         436         437 1
         877         437         438 1
         878         438         439 1
         879         439         440 1
         880         440         441 1
         881         441         442 1
         882         442         443 1
         883         443         444 1
         884         444         445 1
         885         445         449 1
         886         445         446 1
         887         446         450 1
         888         446         821 1
         889         446         447 1
         890         447         448 1
         891         448         449 1
         892         449         450 1
         893         450         451 1
         894         451         452 1
         895         451         456 1
         896         452         453 1
         897         453         454 1
         898         454         455 1
         899         455         456 1
         900         456         457 1
         901         457         458 1
         902         458         459 1
         903         459         460 1
         904         459         471 1
         905         459         478 1
         906         460         461 1
         907         460         474 1
         908         461         462 1
         909         461         469 1
         910         462         463 1
         911         463         464 1
         912         463         470 1
         913         464         466 1
         914         464         465 1
         915         465         468 1
         916         465         474 1
         917         465         466 1
         918         466         467 1
         919         466         469 1
         920         467         468 1
         921         468         469 1
         922         469         470 1
         923         469         473 1
         924         470         471 1
         925         471         472 1
         926         472         473 1
         927         473         474 1
         928         474         475 1
         929         474         479 1
         930         475         476 1
         931         476         477 1
         932         477         478 1
         933         477         479 1
         934         478         479 1
         935         479         480 1
         936         480         481 1
         937         480        1698 1
         938         481         482 1
         939         481        1693 1
         940         481        1696 1
         941         482         483 1
         942         483         484 1
         943         483        1697 1
         944         484         515 1
         945         484        1651 1
         946         484         485 1
         947         485         490 1
         948         485         513 1
         949         485         530 1
         950         485         663 1
         951         485         819 1
         952         485         486 1
         953         486         487 1
         954         486         490 1
         955         486         646 1
         956         486         700 1
         957         486         915 1
         958         487         909 1
         959         487         488 1
         960         488         489 1
         961         489         490 1
         962         489         494 1
         963         490         491 1
         964         490         495 1
         965         490         506 1
         966         490         550 1
         967         490         818 1
         968         490         498 1
         969         491         492 1
         970         491         494 1
         971         491         498 1
         972         492         495 1
         973         492         493 1
         974         493         515 1
         975         493         518 1
         976         493         545 1
         977         493         494 1
         978         494         495 1
         979         494         506 1
         980         494         550 1
         981         495         496 1
         982         495         550 1
         983         496         497 1
         984         496         498 1
         985         497         498 1
         986         497         508 1
         987         497         819 1
         988         498         499 1
         989         498         515 1
         990         498         516 1
         991         499         500 1
         992         499         516 1
         993         500         501 1
         994         500         502 1
         995         501         502 1
         996         502         503 1
         997         502         513 1
         998         503         504 1
         999         504         505 1
        1000         505         506 1
        1001         506         507 1
        1002         507         508 1
        1003         508         511 1
        1004         508         509 1
        1005         509         510 1
        1006         509         512 1
        1007         509         515 1
        1008         510         511 1
        1009         510         539 1
        1010         511         512 1
        1011         512         513 1
        1012         512         514 1
        1013         512         910 1
        1014         513         514 1
        1015         513         515 1
        1016         514         515 1
        1017         514         516 1
        1018         515         516 1
        1019         516         517 1
        1020         517         518 1
        1021         518         519 1
        1022         518         547 1
        1023         519         543 1
        1024         519         548 1
        1025         519        1577 1
        1026         519         520 1
        1027         520         521 1
        1028         520         556 1
        1029         521         952 1
        1030         521         522 1
        1031         522         525 1
        1032         522         523 1
        1033         523         524 1
        1034         523         525 1
        1035         523         527 1
        1036         523         530 1
        1037         524         525 1
        1038         524         530 1
        1039         524         700 1
        1040         525         526 1
        1041         525         527 1
        1042         526         527 1
        1043         527         528 1
        1044         527         531 1
        1045         528         529 1
        1046         529         530 1
        1047         530         531 1
        1048         531         532 1
        1049         532         533 1
        1050         532         535 1
        1051         532         536 1
        1052         533         534 1
        1053         534         535 1
        1054         535         536 1
        1055         536         537 1
        1056         537         538 1
        1057         538         539 1
        1058         538        1383 1
        1059         539         540 1
        1060         540         541 1
        1061         541         542 1
        1062         542         543 1
        1063         542         550 1
        1064         543         544 1
        1065         544         545 1
        1066         544         550 1
        1067         545         546 1
        1068         545        1662 1
        1069         546         547 1
        1070         547         548 1
        1071         547         550 1
        1072         548         549 1
        1073         549         550 1
        1074         550         551 1
        1075         551         552 1
        1076         552         553 1
        1077         552         555 1
        1078         553         554 1
        1079         553        1659 1
        1080         553        1662 1
        1081         554         555 1
        1082         555         556 1
        1083         556         557 1
        1084         556         611 1
        1085         557         558 1
        1086         558         559 1
        1087         559         560 1
        1088         559         982 1
        1089         559        1520 1
        1090         559         970 1
        1091         560         561 1
        1092         560         564 1
        1093         560        1666 1
        1094         561         562 1
        1095         562         563 1
        1096         562         974 1
        1097         563         564 1
        1098         563         794 1
        1099         563         975 1
        1100         563         976 1
        1101         564         565 1
        1102         565         566 1
        1103         565         918 1
        1104         565         926 1
        1105         565         998 1
        1106         566         567 1
        1107         567         568 1
        1108         567         570 1
        1109         568         571 1
        1110         568         578 1
        1111         568         597 1
        1112         568         607 1
        1113         568         612 1
        1114         568         569 1
        1115         569         570 1
        1116         569         600 1
        1117         569         602 1
        1118         569         574 1
        1119         570         571 1
        1120         571         572 1
        1121         572         573 1
        1122         572         574 1
        1123         573         574 1
        1124         573         919 1
        1125         574         575 1
        1126         575         576 1
        1127         575         601 1
        1128         576         577 1
        1129         576         920 1
        1130         577         607 1
        1131         577         578 1
        1132         578         579 1
        1133         579         580 1
        1134         580         581 1
        1135         581         582 1
        1136         582         583 1
        1137         583         584 1
        1138         583         585 1
        1139         584         585 1
        1140         584        1015 1
        1141         584        1021 1
        1142         584        1023 1
        1143         584        1921 1
        1144         585         587 1
        1145         585        1165 1
        1146         585         586 1
        1147         586         587 1
        1148         587         588 1
        1149         588         589 1
        1150         589         590 1
        1151         590         591 1
        1152         591         592 1
        1153         591         669 1
        1154         592         593 1
        1155         593         594 1
        1156         593         595 1
        1157         594         595 1
        1158         595         596 1
        1159         595         607 1
        1160         595        1162 1
        1161         596         597 1
        1162         597         598 1
        1163         597         600 1
        1164         597         621 1
        1165         597         942 1
        1166         598         599 1
        1167         598         956 1
        1168         598         964 1
        1169         599         600 1
        1170         599         955 1
        1171         600         601 1
        1172         600         602 1
        1173         600         607 1
        1174         601         602 1
        1175         601         609 1
        1176         602         607 1
        1177         602         603 1
        1178         603         604 1
        1179         604         605 1
        1180         605         606 1
        1181         605         609 1
        1182         605         612 1
        1183         606         607 1
        1184         607         608 1
        1185         607         609 1
        1186         608         609 1
        1187         608        1683 1
        1188         609         610 1
        1189         609         933 1
        1190         610         611 1
        1191         611         612 1
        1192         611         955 1
        1193         612         613 1
        1194         613         614 1
        1195         613         626 1
        1196         614         615 1
        1197         615         616 1
        1198         616         617 1
        1199         616         618 1
        1200         617         618 1
        1201         618         619 1
        1202         618         625 1
        1203         619         620 1
        1204         620         621 1
        1205         621         623 1
        1206         621         622 1
        1207         622         623 1
        1208         623         624 1
        1209         624         625 1
        1210         625         626 1
        1211         625         960 1
        1212         626         627 1
        1213         626         630 1
        1214         626        1162 1
        1215         627         628 1
        1216         627         633 1
        1217         628         629 1
        1218         628         640 1
        1219         629         630 1
        1220         630         631 1
        1221         631         632 1
        1222         632         633 1
        1223         633         634 1
        1224         634         635 1
        1225         635         636 1
        1226         635         637 1
        1227         635         846 1
        1228         636         637 1
        1229         637         638 1
        1230         637         640 1
        1231         638         639 1
        1232         639         648 1
        1233         639         640 1
        1234         640         646 1
        1235         640         641 1
        1236         641         642 1
        1237         641         644 1
        1238         642         643 1
        1239         643         644 1
        1240         643        1165 1
        1241         643        1167 1
        1242         644         645 1
        1243         645         646 1
        1244         645         647 1
        1245         645         648 1
        1246         646         647 1
        1247         646         946 1
        1248         647         648 1
        1249         648         649 1
        1250         649         650 1
        1251         650         651 1
        1252         651         652 1
        1253         651         974 1
        1254         651         970 1
        1255         652         653 1
        1256         653         654 1
        1257         654         655 1
        1258         654        1662 1
        1259         655         965 1
        1260         655        1653 1
        1261         655         656 1
        1262         656         657 1
        1263         657         658 1
        1264         658         659 1
        1265         659         660 1
        1266         659         661 1
        1267         659         662 1
        1268         659        1023 1
        1269         660         661 1
        1270         660         664 1
        1271         660         964 1
        1272         661         662 1
        1273         661         663 1
        1274         661         680 1
        1275         661         683 1
        1276         661        1022 1
        1277         662         663 1
        1278         662         964 1
        1279         663         664 1
        1280         664         665 1
        1281         665         666 1
        1282         665         667 1
        1283         666         667 1
        1284         666         668 1
        1285         666         669 1
        1286         667         668 1
        1287         668         669 1
        1288         669         670 1
        1289         670         793 1
        1290         670         671 1
        1291         671         672 1
        1292         672         673 1
        1293         673         674 1
        1294         673         677 1
        1295         673         850 1
        1296         674         675 1
        1297         674         682 1
        1298         674         846 1
        1299         675         676 1
        1300         675         714 1
        1301         676         677 1
        1302         677         678 1
        1303         678         679 1
        1304         678         711 1
        1305         679         680 1
        1306         680         681 1
        1307         680         682 1
        1308         680         699 1
        1309         681         682 1
        1310         682         683 1
        1311         682         684 1
        1312         683         684 1
        1313         684         685 1
        1314         685         686 1
        1315         686         687 1
        1316         687         688 1
        1317         688         689 1
        1318         689         690 1
        1319         690         691 1
        1320         691         692 1
        1321         692         693 1
        1322         692         834 1
        1323         693         694 1
        1324         693         834 1
        1325         694         695 1
        1326         695         696 1
        1327         696         697 1
        1328         697         698 1
        1329         698         699 1
        1330         699         700 1
        1331         700         701 1
        1332         701         702 1
        1333         702         703 1
        1334         703         704 1
        1335         703         705 1
        1336         703         840 1
        1337         704         705 1
        1338         705         706 1
        1339         705         709 1
        1340         705         713 1
        1341         705         838 1
        1342         705         840 1
        1343         706         707 1
        1344         707         712 1
        1345         707         708 1
        1346         708         837 1
        1347         708         709 1
        1348         709         710 1
        1349         709         711 1
        1350         710         711 1
        1351         711         712 1
        1352         712         713 1
        1353         713         714 1
        1354         714         715 1
        1355         715         716 1
        1356         716         717 1
        1357         717         718 1
        1358         718         719 1
        1359         718         833 1
        1360         719         720 1
        1361         720         721 1
        1362         721         722 1
        1363         721         723 1
        1364         721         776 1
        1365         722         723 1
        1366         723         724 1
        1367         723         725 1
        1368         723         732 1
        1369         723        1913 1
        1370         723         776 1
        1371         724         726 1
        1372         724         731 1
        1373         724         725 1
        1374         725         726 1
        1375         726         727 1
        1376         727         728 1
        1377         727         731 1
        1378         728         729 1
        1379         728         738 1
        1380         729         730 1
        1381         730         731 1
        1382         730         735 1
        1383         730         743 1
        1384         731         732 1
        1385         731         738 1
        1386         732         733 1
        1387         733         734 1
        1388         734         735 1
        1389         734         742 1
        1390         735         736 1
        1391         735         737 1
        1392         736         737 1
        1393         737         738 1
        1394         737         742 1
        1395         738         739 1
        1396         739         740 1
        1397         739         742 1
        1398         740         741 1
        1399         740         742 1
        1400         741         742 1
        1401         741         749 1
        1402         742         751 1
        1403         742        2160 1
        1404         742         743 1
        1405         743         744 1
        1406         744         745 1
        1407         744         746 1
        1408         745         746 1
        1409         745         751 1
        1410         746         747 1
        1411         746         751 1
        1412         747         748 1
        1413         748         749 1
        1414         748         750 1
        1415         748        1051 1
        1416         749        1056 1
        1417         749         750 1
        1418         750         751 1
        1419         751         752 1
        1420         752         753 1
        1421         753         754 1
        1422         753        1052 1
        1423         754        1052 1
        1424         754         755 1
        1425         755         756 1
        1426         756         757 1
        1427         756        1062 1
        1428         756        1762 1
        1429         756        1915 1
        1430         757        1516 1
        1431         757        1615 1
        1432         757         758 1
        1433         758         760 1
        1434         758         762 1
        1435         758         759 1
        1436         759         760 1
        1437         760         761 1
        1438         760         787 1
        1439         761         762 1
        1440         761         787 1
        1441         761         922 1
        1442         762         763 1
        1443         762        1905 1
        1444         763         764 1
        1445         763         765 1
        1446         763         768 1
        1447         764         765 1
        1448         765         766 1
        1449         765         767 1
        1450         765         789 1
        1451         766         767 1
        1452         766         790 1
        1453         766         794 1
        1454         767         768 1
        1455         767         770 1
        1456         767         791 1
        1457         768         769 1
        1458         768         792 1
        1459         769         770 1
        1460         769         794 1
        1461         770         793 1
        1462         770         794 1
        1463         770         771 1
        1464         771         772 1
        1465         772         773 1
        1466         773         774 1
        1467         774         775 1
        1468         775         776 1
        1469         776         777 1
        1470         776         780 1
        1471         776         794 1
        1472         777         778 1
        1473         777        1914 1
        1474         778         797 1
        1475         778         779 1
        1476         779         780 1
        1477         780         781 1
        1478         780         796 1
        1479         781         782 1
        1480         782         783 1
        1481         782         792 1
        1482         783         784 1
        1483         784         785 1
        1484         785         786 1
        1485         786         787 1
        1486         787         788 1
        1487         787         791 1
        1488         788         789 1
        1489         789         790 1
        1490         790         791 1
        1491         791         792 1
        1492         792         793 1
        1493         793         794 1
        1494         794         795 1
        1495         794         976 1
        1496         795         796 1
        1497         796         797 1
        1498         797         798 1
        1499         798         799 1
        1500         799         800 1
        1501         800         801 1
        1502         801         802 1
        1503         801         805 1
        1504         802         803 1
        1505         803         804 1
        1506         803         835 1
        1507         804         805 1
        1508         805         806 1
        1509         806         807 1
        1510         807         808 1
        1511         807         810 1
        1512         808         809 1
        1513         809         810 1
        1514         809        1747 1
        1515         810         813 1
        1516         810        1852 1
        1517         810         811 1
        1518         811         812 1
        1519         812         813 1
        1520         813         814 1
        1521         813        1065 1
        1522         814         815 1
        1523         815         816 1
        1524         816         817 1
        1525         817         818 1
        1526         818         819 1
        1527         819         820 1
        1528         819         822 1
        1529         819         825 1
        1530         820         821 1
        1531         820         824 1
        1532         821         822 1
        1533         822         823 1
        1534         823         824 1
        1535         823         825 1
        1536         824         825 1
        1537         825         826 1
        1538         826         827 1
        1539         827         828 1
        1540         828         829 1
        1541         829         830 1
        1542         830         831 1
        1543         831         832 1
        1544         832         838 1
        1545         832         833 1
        1546         833         834 1
        1547         834         835 1
        1548         834         941 1
        1549         835         836 1
        1550         835         838 1
        1551         835         844 1
        1552         836         837 1
        1553         837         838 1
        1554         838         839 1
        1555         838         840 1
        1556         839         840 1
        1557         840         841 1
        1558         841         842 1
        1559         842         843 1
        1560         843         844 1
        1561         844         845 1
        1562         845         846 1
        1563         846         847 1
        1564         847         848 1
        1565         848         849 1
        1566         849         850 1
        1567         850         851 1
        1568         850         855 1
        1569         851         852 1
        1570         851         855 1
        1571         851         856 1
        1572         852         853 1
        1573         852        1000 1
        1574         853         855 1
        1575         853         857 1
        1576         853         858 1
        1577         853         854 1
        1578         854         855 1
        1579         855         856 1
        1580         856         857 1
        1581         856         858 1
        1582         857         858 1
        1583         858         859 1
        1584         859         860 1
        1585         860         861 1
        1586         861         862 1
        1587         861         869 1
        1588         861         874 1
        1589         861         875 1
        1590         862         863 1
        1591         863         864 1
        1592         863         869 1
        1593         863         931 1
        1594         864         865 1
        1595         864         867 1
        1596         864         872 1
        1597         865         869 1
        1598         865         878 1
        1599         865         866 1
        1600         866         869 1
        1601         866         867 1
        1602         867         947 1
        1603         867         868 1
        1604         868         869 1
        1605         869         870 1
        1606         869         871 1
        1607         870         871 1
        1608         871         872 1
        1609         871         875 1
        1610         872         873 1
        1611         873         874 1
        1612         874         875 1
        1613         875         876 1
        1614         876         877 1
        1615         877         878 1
        1616         877         879 1
        1617         878         879 1
        1618         879         880 1
        1619         880         881 1
        1620         881         882 1
        1621         882         883 1
        1622         883         884 1
        1623         884         885 1
        1624         885         886 1
        1625         885        1120 1
        1626         886         887 1
        1627         887         888 1
        1628         887         894 1
        1629         888         891 1
        1630         888         895 1
        1631         888         889 1
        1632         889         894 1
        1633         889        1109 1
        1634         889        1116 1
        1635         889         890 1
        1636         890         891 1
        1637         891         892 1
        1638         892         893 1
        1639         893         894 1
        1640         894         895 1
        1641         895         896 1
        1642         896         897 1
        1643         897         898 1
        1644         898         899 1
        1645         899         900 1
        1646         900         901 1
        1647         900         902 1
        1648         901         902 1
        1649         902         903 1
        1650         903         904 1
        1651         904        1521 1
        1652         904        1649 1
        1653         904         905 1
        1654         905         906 1
        1655         906         907 1
        1656         906        1587 1
        1657         906        1645 1
        1658         907        1585 1
        1659         907        1586 1
        1660         907        1587 1
        1661         907        1668 1
        1662         907         908 1
        1663         908         909 1
        1664         909         910 1
        1665         910         911 1
        1666         911         912 1
        1667         912         913 1
        1668         913         914 1
        1669         913        1667 1
        1670         914         915 1
        1671         914        1670 1
        1672         915         916 1
        1673         915         919 1
        1674         916         917 1
        1675         917         918 1
        1676         918         919 1
        1677         919         920 1
        1678         919         933 1
        1679         920         921 1
        1680         921         922 1
        1681         922         923 1
        1682         923         924 1
        1683         924         925 1
        1684         925         926 1
        1685         926         928 1
        1686         926         932 1
        1687         926         933 1
        1688         926         934 1
        1689         926         935 1
        1690         926         927 1
        1691         927         928 1
        1692         928         929 1
        1693         929         930 1
        1694         929         937 1
        1695         930         931 1
        1696         931         932 1
        1697         931         933 1
        1698         931         934 1
        1699         932         933 1
        1700         933         934 1
        1701         933         936 1
        1702         934         935 1
        1703         935         936 1
        1704         935         937 1
        1705         936         937 1
        1706         936         956 1
        1707         936         957 1
        1708         937         938 1
        1709         938         939 1
        1710         939         940 1
        1711         939         956 1
        1712         940         941 1
        1713         941         942 1
        1714         942         943 1
        1715         943         944 1
        1716         944         945 1
        1717         945         946 1
        1718         946         947 1
        1719         947         948 1
        1720         948         949 1
        1721         949         950 1
        1722         950         951 1
        1723         951         952 1
        1724         952         953 1
        1725         952         954 1
        1726         953         954 1
        1727         954         955 1
        1728         955         956 1
        1729         955         957 1
        1730         956         957 1
        1731         956         961 1
        1732         957         958 1
        1733         957        1076 1
        1734         958         959 1
        1735         958         962 1
        1736         958         964 1
        1737         959         960 1
        1738         960         961 1
        1739         961         962 1
        1740         962         963 1
        1741         963         970 1
        1742         963         964 1
        1743         964         965 1
        1744         965         966 1
        1745         965         973 1
        1746         966         967 1
        1747         967         968 1
        1748         967         976 1
        1749         968         969 1
        1750         968         980 1
        1751         969         970 1
        1752         970         971 1
        1753         970         982 1
        1754         971         972 1
        1755         972         973 1
        1756         973         974 1
        1757         974         975 1
        1758         974         981 1
        1759         975         976 1
        1760         976         977 1
        1761         976         978 1
        1762         976         980 1
        1763         976         983 1
        1764         977         978 1
        1765         978         979 1
        1766         978         989 1
        1767         978        1013 1
        1768         978        1018 1
        1769         978        1021 1
        1770         979         980 1
        1771         980         981 1
        1772         981         982 1
        1773         982         983 1
        1774         983         984 1
        1775         983         990 1
        1776         983         993 1
        1777         983         995 1
        1778         984         985 1
        1779         984         989 1
        1780         985         986 1
        1781         985         991 1
        1782         986         987 1
        1783         986         995 1
        1784         986        1014 1
        1785         987         988 1
        1786         987         997 1
        1787         988         989 1
        1788         988        1012 1
        1789         988        1014 1
        1790         988        1033 1
        1791         988        1071 1
        1792         989        1012 1
        1793         989         990 1
        1794         990         991 1
        1795         990         993 1
        1796         991         992 1
        1797         992         993 1
        1798         992        1894 1
        1799         993        1013 1
        1800         993         994 1
        1801         994         995 1
        1802         994         996 1
        1803         994        1922 1
        1804         994        1930 1
        1805         995         996 1
        1806         995        1013 1
        1807         995        1015 1
        1808         995        1017 1
        1809         996         997 1
        1810         997         998 1
        1811         997        1011 1
        1812         997        1012 1
        1813         998        1000 1
        1814         998        1001 1
        1815         998        1009 1
        1816         998         999 1
        1817         999        1000 1
        1818        1000        1001 1
        1819        1000        1002 1
        1820        1001        1002 1
        1821        1001        1005 1
        1822        1001        1008 1
        1823        1001        1064 1
        1824        1002        1003 1
        1825        1003        1009 1
        1826        1003        1004 1
        1827        1004        1141 1
        1828        1004        1005 1
        1829        1005        1006 1
        1830        1005        1007 1
        1831        1006        1007 1
        1832        1007        1008 1
        1833        1008        1009 1
        1834        1009        1010 1
        1835        1010        1011 1
        1836        1011        1012 1
        1837        1011        1013 1
        1838        1011        1017 1
        1839        1012        1013 1
        1840        1012        1915 1
        1841        1013        1014 1
        1842        1014        1015 1
        1843        1014        1019 1
        1844        1015        1016 1
        1845        1016        1017 1
        1846        1017        1018 1
        1847        1017        1033 1
        1848        1018        1019 1
        1849        1019        1020 1
        1850        1020        1021 1
        1851        1021        1022 1
        1852        1022        1023 1
        1853        1022        1024 1
        1854        1022        1915 1
        1855        1023        1915 1
        1856        1023        1024 1
        1857        1024        1078 1
        1858        1024        1025 1
        1859        1025        1026 1
        1860        1025        1914 1
        1861        1026        1027 1
        1862        1026        1076 1
        1863        1027        1028 1
        1864        1028        1029 1
        1865        1028        1038 1
        1866        1029        1030 1
        1867        1029        1041 1
        1868        1030        1031 1
        1869        1030        1078 1
        1870        1031        1032 1
        1871        1032        1033 1
        1872        1033        1034 1
        1873        1033        1039 1
        1874        1034        1035 1
        1875        1035        1036 1
        1876        1036        1037 1
        1877        1036        1662 1
        1878        1037        1038 1
        1879        1038        1039 1
        1880        1038        1040 1
        1881        1038        1041 1
        1882        1039        1040 1
        1883        1040        1041 1
        1884        1041        1078 1
        1885        1041        1651 1
        1886        1041        1657 1
        1887        1041        1693 1
        1888        1041        1042 1
        1889        1042        1043 1
        1890        1043        1044 1
        1891        1044        1045 1
        1892        1045        1046 1
        1893        1045        1048 1
        1894        1045        1473 1
        1895        1046        1047 1
        1896        1046        1049 1
        1897        1046        1473 1
        1898        1047        1048 1
        1899        1047        1052 1
        1900        1047        1063 1
        1901        1047        1641 1
        1902        1048        1049 1
        1903        1049        1050 1
        1904        1049        1051 1
        1905        1049        1054 1
        1906        1050        1051 1
        1907        1050        1052 1
        1908        1050        1053 1
        1909        1050        1055 1
        1910        1050        1056 1
        1911        1051        1052 1
        1912        1051        1054 1
        1913        1052        1053 1
        1914        1052        1063 1
        1915        1053        1054 1
        1916        1054        1055 1
        1917        1055        1056 1
        1918        1055        1057 1
        1919        1055        1058 1
        1920        1055        1635 1
        1921        1056        1057 1
        1922        1057        1058 1
        1923        1058        1059 1
        1924        1059        1060 1
        1925        1060        1061 1
        1926        1061        1423 1
        1927        1061        1062 1
        1928        1062        1064 1
        1929        1062        1063 1
        1930        1063        1064 1
        1931        1063        1068 1
        1932        1063        1069 1
        1933        1063        1101 1
        1934        1063        1679 1
        1935        1063        1621 1
        1936        1064        1065 1
        1937        1065        1066 1
        1938        1065        1144 1
        1939        1066        1067 1
        1940        1067        1071 1
        1941        1067        1679 1
        1942        1067        1068 1
        1943        1068        1069 1
        1944        1069        1070 1
        1945        1069        1128 1
        1946        1069        1132 1
        1947        1069        1354 1
        1948        1069        1423 1
        1949        1070        1071 1
        1950        1071        1072 1
        1951        1071        1073 1
        1952        1071        1669 1
        1953        1071        1675 1
        1954        1072        1073 1
        1955        1073        1074 1
        1956        1073        1099 1
        1957        1074        1075 1
        1958        1074        1084 1
        1959        1074        1099 1
        1960        1074        1299 1
        1961        1075        1076 1
        1962        1075        1100 1
        1963        1075        1621 1
        1964        1076        1077 1
        1965        1077        1078 1
        1966        1078        1079 1
        1967        1079        1080 1
        1968        1079        1957 1
        1969        1080        1081 1
        1970        1080        1091 1
        1971        1081        1082 1
        1972        1082        1083 1
        1973        1083        1095 1
        1974        1083        1097 1
        1975        1083        1112 1
        1976        1083        1114 1
        1977        1083        1084 1
        1978        1084        1085 1
        1979        1084        1711 1
        1980        1085        1086 1
        1981        1085        1098 1
        1982        1086        1087 1
        1983        1087        1088 1
        1984        1087        1097 1
        1985        1088        1089 1
        1986        1089        1090 1
        1987        1090        1091 1
        1988        1091        1092 1
        1989        1092        1093 1
        1990        1093        1094 1
        1991        1094        1095 1
        1992        1095        1096 1
        1993        1096        1097 1
        1994        1097        1098 1
        1995        1098        1099 1
        1996        1099        1100 1
        1997        1099        1298 1
        1998        1100        1101 1
        1999        1101        1102 1
        2000        1102        1961 1
        2001        1102        1103 1
        2002        1103        1104 1
        2003        1104        1105 1
        2004        1104        1924 1
        2005        1105        1106 1
        2006        1105        1109 1
        2007        1105        1631 1
        2008        1106        1107 1
        2009        1107        1108 1
        2010        1107        1111 1
        2011        1107        1358 1
        2012        1107        1711 1
        2013        1108        1109 1
        2014        1109        1110 1
        2015        1110        1111 1
        2016        1110        1587 1
        2017        1111        1112 1
        2018        1112        1113 1
        2019        1113        1114 1
        2020        1113        1115 1
        2021        1114        1115 1
        2022        1114        1588 1
        2023        1115        1116 1
        2024        1116        1117 1
        2025        1117        1118 1
        2026        1118        1119 1
        2027        1119        1120 1
        2028        1120        1357 1
        2029        1120        1121 1
        2030        1121        1122 1
        2031        1122        1123 1
        2032        1122        1124 1
        2033        1122        1300 1
        2034        1122        1360 1
        2035        1123        1124 1
        2036        1123        1928 1
        2037        1124        1125 1
        2038        1125        1126 1
        2039        1126        1127 1
        2040        1127        1128 1
        2041        1127        1256 1
        2042        1128        1129 1
        2043        1128        1254 1
        2044        1128        1353 1
        2045        1128        1132 1
        2046        1129        1130 1
        2047        1129        1131 1
        2048        1130        1131 1
        2049        1131        1170 1
        2050        1131        1132 1
        2051        1132        1133 1
        2052        1133        1134 1
        2053        1134        1135 1
        2054        1134        1137 1
        2055        1135        1137 1
        2056        1135        1322 1
        2057        1135        1878 1
        2058        1135        2090 1
        2059        1135        2091 1
        2060        1135        2230 1
        2061        1135        1136 1
        2062        1136        1878 1
        2063        1136        2090 1
        2064        1136        1137 1
        2065        1137        1138 1
        2066        1137        1322 1
        2067        1137        1878 1
        2068        1138        1139 1
        2069        1138        1144 1
        2070        1139        1140 1
        2071        1140        1141 1
        2072        1140        1142 1
        2073        1140        1878 1
        2074        1140        1879 1
        2075        1140        1880 1
        2076        1141        1142 1
        2077        1142        1143 1
        2078        1142        1879 1
        2079        1143        1144 1
        2080        1144        1145 1
        2081        1145        1146 1
        2082        1146        1147 1
        2083        1147        1148 1
        2084        1147        1671 1
        2085        1148        1149 1
        2086        1149        1150 1
        2087        1150        1151 1
        2088        1151        1152 1
        2089        1152        1155 1
        2090        1152        1156 1
        2091        1152        1153 1
        2092        1153        1154 1
        2093        1154        1155 1
        2094        1155        1156 1
        2095        1156        1157 1
        2096        1157        1158 1
        2097        1158        1159 1
        2098        1159        1160 1
        2099        1160        1161 1
        2100        1161        1162 1
        2101        1161        1165 1
        2102        1161        1166 1
        2103        1162        1163 1
        2104        1163        1164 1
        2105        1164        1165 1
        2106        1165        1166 1
        2107        1166        1167 1
        2108        1167        1168 1
        2109        1168        1169 1
        2110        1168        1328 1
        2111        1169        1170 1
        2112        1170        1171 1
        2113        1171        1172 1
        2114        1172        1173 1
        2115        1173        1174 1
        2116        1174        1175 1
        2117        1174        1176 1
        2118        1175        1178 1
        2119        1175        1179 1
        2120        1175        1190 1
        2121        1175        1176 1
        2122        1176        1191 1
        2123        1176        1267 1
        2124        1176        1177 1
        2125        1177        1178 1
        2126        1177        1258 1
        2127        1178        1179 1
        2128        1178        1191 1
        2129        1179        1180 1
        2130        1179        1189 1
        2131        1179        1258 1
        2132        1179        1261 1
        2133        1180        1181 1
        2134        1181        1182 1
        2135        1181        1188 1
        2136        1182        1183 1
        2137        1182        1187 1
        2138        1183        1184 1
        2139        1184        1185 1
        2140        1185        1186 1
        2141        1186        1187 1
        2142        1186        1188 1
        2143        1187        1188 1
        2144        1188        1189 1
        2145        1189        1190 1
        2146        1190        1191 1
        2147        1191        1250 1
        2148        1191        1251 1
        2149        1191        1318 1
        2150        1191        1319 1
        2151        1191        1192 1
        2152        1192        1193 1
        2153        1193        1194 1
        2154        1194        1195 1
        2155        1195        1196 1
        2156        1196        1197 1
        2157        1196        1207 1
        2158        1197        1198 1
        2159        1198        1199 1
        2160        1199        1200 1
        2161        1200        1201 1
        2162        1200        1231 1
        2163        1201        1202 1
        2164        1201        1230 1
        2165        1201        1231 1
        2166        1202        1203 1
        2167        1203        1204 1
        2168        1203        1318 1
        2169        1204        1227 1
        2170        1204        1205 1
        2171        1205        1206 1
        2172        1206        1221 1
        2173        1206        1207 1
        2174        1207        1208 1
        2175        1208        1209 1
        2176        1209        1210 1
        2177        1210        1211 1
        2178        1211        1212 1
        2179        1212        1213 1
        2180        1212        1334 1
        2181        1212        1344 1
        2182        1213        1214 1
        2183        1214        1215 1
        2184        1215        1216 1
        2185        1216        1217 1
        2186        1216        1219 1
        2187        1216        1222 1
        2188        1217        1218 1
        2189        1218        1219 1
        2190        1219        1220 1
        2191        1219        1222 1
        2192        1220        1221 1
        2193        1221        1222 1
        2194        1221        1223 1
        2195        1222        1223 1
        2196        1223        1224 1
        2197        1223        1251 1
        2198        1224        1225 1
        2199        1224        1251 1
        2200        1225        1226 1
        2201        1226        1227 1
        2202        1227        1228 1
        2203        1228        1229 1
        2204        1229        1230 1
        2205        1230        1231 1
        2206        1231        1232 1
        2207        1232        1233 1
        2208        1233        1234 1
        2209        1234        1235 1
        2210        1234        1252 1
        2211        1235        1236 1
        2212        1235        1251 1
        2213        1236        1237 1
        2214        1236        1249 1
        2215        1237        1238 1
        2216        1238        1239 1
        2217        1238        1246 1
        2218        1239        1240 1
        2219        1239        1247 1
        2220        1239        1786 1
        2221        1239        1806 1
        2222        1239        1261 1
        2223        1240        1241 1
        2224        1241        1242 1
        2225        1242        1243 1
        2226        1243        1246 1
        2227        1243        1244 1
        2228        1244        1245 1
        2229        1244        1257 1
        2230        1245        1246 1
        2231        1246        1247 1
        2232        1246        1248 1
        2233        1246        1302 1
        2234        1247        1248 1
        2235        1248        1249 1
        2236        1248        1250 1
        2237        1248        1260 1
        2238        1249        1250 1
        2239        1249        1254 1
        2240        1249        1318 1
        2241        1250        1251 1
        2242        1250        1318 1
        2243        1251        1252 1
        2244        1251        1318 1
        2245        1252        1253 1
        2246        1253        1254 1
        2247        1253        1318 1
        2248        1254        1255 1
        2249        1254        1258 1
        2250        1254        1260 1
        2251        1255        1256 1
        2252        1255        1294 1
        2253        1256        1257 1
        2254        1256        1277 1
        2255        1256        1320 1
        2256        1256        1351 1
        2257        1257        1258 1
        2258        1258        1259 1
        2259        1258        1261 1
        2260        1259        1260 1
        2261        1260        1261 1
        2262        1261        1262 1
        2263        1261        1267 1
        2264        1262        1263 1
        2265        1263        1264 1
        2266        1264        1265 1
        2267        1265        1266 1
        2268        1266        1267 1
        2269        1266        1305 1
        2270        1267        1268 1
        2271        1268        1269 1
        2272        1269        1270 1
        2273        1270        1271 1
        2274        1270        1295 1
        2275        1271        1272 1
        2276        1271        1273 1
        2277        1272        1273 1
        2278        1273        1274 1
        2279        1273        1305 1
        2280        1274        1275 1
        2281        1275        1276 1
        2282        1276        1277 1
        2283        1277        1278 1
        2284        1278        1279 1
        2285        1279        1280 1
        2286        1280        1281 1
        2287        1281        1282 1
        2288        1281        1294 1
        2289        1282        1283 1
        2290        1282        1300 1
        2291        1283        1284 1
        2292        1284        1285 1
        2293        1285        1286 1
        2294        1286        1287 1
        2295        1287        1288 1
        2296        1288        1289 1
        2297        1289        1290 1
        2298        1290        1291 1
        2299        1291        1292 1
        2300        1292        1293 1
        2301        1293        1294 1
        2302        1294        1295 1
        2303        1295        1296 1
        2304        1296        1297 1
        2305        1296        1300 1
        2306        1297        1298 1
        2307        1298        1299 1
        2308        1298        1300 1
        2309        1299        1300 1
        2310        1300        1301 1
        2311        1301        1302 1
        2312        1301        1314 1
        2313        1302        1309 1
        2314        1302        1312 1
        2315        1302        1839 1
        2316        1302        1303 1
        2317        1303        1304 1
        2318        1304        1305 1
        2319        1305        1306 1
        2320        1306        1307 1
        2321        1307        1308 1
        2322        1308        1309 1
        2323        1309        1310 1
        2324        1309        1311 1
        2325        1310        1311 1
        2326        1311        1312 1
        2327        1311        1350 1
        2328        1312        1925 1
        2329        1312        1313 1
        2330        1313        1314 1
        2331        1314        1315 1
        2332        1315        1316 1
        2333        1315        1924 1
        2334        1316        1317 1
        2335        1317        1318 1
        2336        1318        1319 1
        2337        1318        1876 1
        2338        1319        1320 1
        2339        1320        1321 1
        2340        1320        1322 1
        2341        1320        1876 1
        2342        1321        1322 1
        2343        1322        1323 1
        2344        1323        1324 1
        2345        1323        1326 1
        2346        1324        1325 1
        2347        1325        1326 1
        2348        1326        1327 1
        2349        1327        1328 1
        2350        1328        1329 1
        2351        1328        1330 1
        2352        1329        1330 1
        2353        1330        1331 1
        2354        1330        1335 1
        2355        1331        1332 1
        2356        1332        1333 1
        2357        1333        1334 1
        2358        1333        1342 1
        2359        1334        1335 1
        2360        1335        1336 1
        2361        1336        1337 1
        2362        1337        1338 1
        2363        1338        1339 1
        2364        1339        1340 1
        2365        1340        1341 1
        2366        1341        1342 1
        2367        1342        1343 1
        2368        1342        1345 1
        2369        1343        1344 1
        2370        1344        1373 1
        2371        1344        1345 1
        2372        1345        1346 1
        2373        1346        1347 1
        2374        1347        1348 1
        2375        1348        1349 1
        2376        1348        1911 1
        2377        1349        1350 1
        2378        1350        1351 1
        2379        1351        1352 1
        2380        1351        1978 1
        2381        1352        1353 1
        2382        1352        1354 1
        2383        1352        1625 1
        2384        1353        1355 1
        2385        1353        1354 1
        2386        1354        1355 1
        2387        1355        1356 1
        2388        1356        1357 1
        2389        1356        1633 1
        2390        1357        1358 1
        2391        1358        1359 1
        2392        1358        1363 1
        2393        1359        1360 1
        2394        1360        1361 1
        2395        1361        1362 1
        2396        1362        1363 1
        2397        1362        1364 1
        2398        1363        1492 1
        2399        1363        1364 1
        2400        1364        1481 1
        2401        1364        1365 1
        2402        1365        1366 1
        2403        1366        1367 1
        2404        1367        1368 1
        2405        1367        1369 1
        2406        1367        1370 1
        2407        1367        1487 1
        2408        1368        1369 1
        2409        1369        1370 1
        2410        1370        1371 1
        2411        1371        1372 1
        2412        1372        1373 1
        2413        1373        1374 1
        2414        1374        1375 1
        2415        1374        1473 1
        2416        1374        1477 1
        2417        1374        1482 1
        2418        1374        2112 1
        2419        1375        1376 1
        2420        1375        1473 1
        2421        1376        1377 1
        2422        1377        1378 1
        2423        1378        1379 1
        2424        1379        1380 1
        2425        1379        1473 1
        2426        1380        1381 1
        2427        1381        1382 1
        2428        1381        1384 1
        2429        1382        1737 1
        2430        1382        1383 1
        2431        1383        1384 1
        2432        1384        1385 1
        2433        1385        1386 1
        2434        1385        1762 1
        2435        1386        1387 1
        2436        1387        1388 1
        2437        1388        1389 1
        2438        1389        1390 1
        2439        1390        1391 1
        2440        1391        1392 1
        2441        1392        1393 1
        2442        1393        1394 1
        2443        1394        1395 1
        2444        1395        1396 1
        2445        1396        1397 1
        2446        1397        1398 1
        2447        1398        1399 1
        2448        1399        1400 1
        2449        1400        1942 1
        2450        1400        1401 1
        2451        1401        1402 1
        2452        1402        1403 1
        2453        1403        1404 1
        2454        1403        1627 1
        2455        1403        1942 1
        2456        1404        1412 1
        2457        1404        1405 1
        2458        1405        1406 1
        2459        1406        1407 1
        2460        1406        1441 1
        2461        1406        1450 1
        2462        1407        1408 1
        2463        1407        1440 1
        2464        1407        1507 1
        2465        1408        1409 1
        2466        1408        1413 1
        2467        1408        1431 1
        2468        1408        1468 1
        2469        1409        1410 1
        2470        1409        1412 1
        2471        1409        1437 1
        2472        1410        1411 1
        2473        1410        1464 1
        2474        1411        1412 1
        2475        1411        1480 1
        2476        1412        1413 1
        2477        1412        1437 1
        2478        1413        1414 1
        2479        1413        1530 1
        2480        1414        1415 1
        2481        1415        1416 1
        2482        1415        2100 1
        2483        1416        1417 1
        2484        1417        1418 1
        2485        1418        1419 1
        2486        1419        1420 1
        2487        1420        1422 1
        2488        1420        1423 1
        2489        1420        1449 1
        2490        1420        1450 1
        2491        1420        1421 1
        2492        1421        1422 1
        2493        1421        1436 1
        2494        1421        1448 1
        2495        1422        1423 1
        2496        1422        1432 1
        2497        1422        1442 1
        2498        1423        1432 1
        2499        1423        1857 1
        2500        1423        1861 1
        2501        1423        1865 1
        2502        1423        1424 1
        2503        1424        1425 1
        2504        1424        1861 1
        2505        1425        1426 1
        2506        1426        1432 1
        2507        1426        1427 1
        2508        1427        1428 1
        2509        1428        1429 1
        2510        1429        1430 1
        2511        1430        1431 1
        2512        1431        1447 1
        2513        1431        1432 1
        2514        1432        1433 1
        2515        1433        1434 1
        2516        1433        1441 1
        2517        1433        1442 1
        2518        1434        1435 1
        2519        1434        1436 1
        2520        1434        1442 1
        2521        1434        1864 1
        2522        1435        1436 1
        2523        1436        1437 1
        2524        1437        1438 1
        2525        1438        1439 1
        2526        1438        1440 1
        2527        1438        1441 1
        2528        1439        1440 1
        2529        1439        2093 1
        2530        1440        1441 1
        2531        1441        1442 1
        2532        1441        1858 1
        2533        1442        1443 1
        2534        1442        1857 1
        2535        1442        1858 1
        2536        1442        1859 1
        2537        1443        1444 1
        2538        1443        1448 1
        2539        1443        1857 1
        2540        1443        1859 1
        2541        1444        1445 1
        2542        1445        1446 1
        2543        1446        1447 1
        2544        1447        1448 1
        2545        1448        1449 1
        2546        1449        1450 1
        2547        1450        1451 1
        2548        1450        1454 1
        2549        1451        1452 1
        2550        1452        1453 1
        2551        1453        1454 1
        2552        1454        1455 1
        2553        1455        1456 1
        2554        1456        1457 1
        2555        1457        1458 1
        2556        1458        1461 1
        2557        1458        1467 1
        2558        1458        1475 1
        2559        1458        1459 1
        2560        1459        1460 1
        2561        1460        1461 1
        2562        1461        1462 1
        2563        1462        1463 1
        2564        1463        1464 1
        2565        1464        1465 1
        2566        1464        1468 1
        2567        1464        1470 1
        2568        1465        1466 1
        2569        1466        1467 1
        2570        1467        1468 1
        2571        1468        1469 1
        2572        1469        1470 1
        2573        1470        1471 1
        2574        1470        1482 1
        2575        1471        1472 1
        2576        1472        1473 1
        2577        1473        1474 1
        2578        1473        1482 1
        2579        1473        2112 1
        2580        1474        1475 1
        2581        1474        1483 1
        2582        1474        1484 1
        2583        1475        1476 1
        2584        1475        1477 1
        2585        1476        1477 1
        2586        1477        1478 1
        2587        1477        1484 1
        2588        1478        1479 1
        2589        1478        1481 1
        2590        1478        1483 1
        2591        1479        1480 1
        2592        1480        1481 1
        2593        1481        1489 1
        2594        1481        1627 1
        2595        1481        1482 1
        2596        1482        1483 1
        2597        1483        1484 1
        2598        1483        1627 1
        2599        1484        1485 1
        2600        1485        1486 1
        2601        1486        1487 1
        2602        1486        1489 1
        2603        1486        1515 1
        2604        1487        1488 1
        2605        1488        1489 1
        2606        1489        1490 1
        2607        1490        1491 1
        2608        1491        1492 1
        2609        1492        1493 1
        2610        1493        1494 1
        2611        1493        1582 1
        2612        1494        1590 1
        2613        1494        1495 1
        2614        1495        1496 1
        2615        1496        1497 1
        2616        1497        1498 1
        2617        1498        1499 1
        2618        1498        1503 1
        2619        1498        1507 1
        2620        1498        1504 1
        2621        1499        1500 1
        2622        1500        1501 1
        2623        1500        1510 1
        2624        1501        1502 1
        2625        1502        1512 1
        2626        1502        1513 1
        2627        1502        1503 1
        2628        1503        1515 1
        2629        1503        1532 1
        2630        1503        1504 1
        2631        1504        1505 1
        2632        1504        1524 1
        2633        1504        1533 1
        2634        1505        1506 1
        2635        1505        1512 1
        2636        1506        1507 1
        2637        1507        1508 1
        2638        1508        1509 1
        2639        1508        1510 1
        2640        1508        1533 1
        2641        1509        1510 1
        2642        1510        1511 1
        2643        1510        1517 1
        2644        1511        1512 1
        2645        1512        1513 1
        2646        1512        1705 1
        2647        1513        1514 1
        2648        1514        1515 1
        2649        1514        1530 1
        2650        1515        1516 1
        2651        1515        1527 1
        2652        1516        1517 1
        2653        1516        1604 1
        2654        1516        1613 1
        2655        1517        1518 1
        2656        1518        1522 1
        2657        1518        1519 1
        2658        1519        1521 1
        2659        1519        1520 1
        2660        1520        1521 1
        2661        1520        1645 1
        2662        1521        1522 1
        2663        1521        1717 1
        2664        1522        1523 1
        2665        1522        1649 1
        2666        1523        1524 1
        2667        1524        1525 1
        2668        1525        1526 1
        2669        1526        1527 1
        2670        1527        1528 1
        2671        1528        1529 1
        2672        1529        1530 1
        2673        1530        1531 1
        2674        1531        1532 1
        2675        1531        1535 1
        2676        1532        1533 1
        2677        1533        1534 1
        2678        1534        1535 1
        2679        1535        1536 1
        2680        1535        1717 1
        2681        1536        1537 1
        2682        1537        1538 1
        2683        1538        1539 1
        2684        1539        1540 1
        2685        1540        1541 1
        2686        1541        1542 1
        2687        1542        1543 1
        2688        1542        1545 1
        2689        1543        1544 1
        2690        1544        1545 1
        2691        1545        1546 1
        2692        1546        1547 1
        2693        1547        1548 1
        2694        1548        1549 1
        2695        1549        1550 1
        2696        1550        1551 1
        2697        1550        1554 1
        2698        1550        1567 1
        2699        1551        1552 1
        2700        1552        1553 1
        2701        1552        1643 1
        2702        1553        1554 1
        2703        1554        1555 1
        2704        1554        1566 1
        2705        1555        1556 1
        2706        1555        1567 1
        2707        1556        1557 1
        2708        1556        1558 1
        2709        1557        1558 1
        2710        1558        1559 1
        2711        1559        1560 1
        2712        1560        1561 1
        2713        1561        1562 1
        2714        1562        1563 1
        2715        1563        1564 1
        2716        1563        1568 1
        2717        1564        1565 1
        2718        1565        1566 1
        2719        1566        1567 1
        2720        1567        1568 1
        2721        1568        1569 1
        2722        1569        1570 1
        2723        1570        1571 1
        2724        1571        1572 1
        2725        1572        1573 1
        2726        1573        1574 1
        2727        1574        1575 1
        2728        1575        1576 1
        2729        1576        1577 1
        2730        1577        1578 1
        2731        1578        1579 1
        2732        1578        1630 1
        2733        1579        1580 1
        2734        1580        1581 1
        2735        1581        1582 1
        2736        1582        1583 1
        2737        1583        1584 1
        2738        1584        1585 1
        2739        1585        1586 1
        2740        1586        1587 1
        2741        1586        1668 1
        2742        1587        1588 1
        2743        1587        1645 1
        2744        1587        1647 1
        2745        1588        1589 1
        2746        1588        1647 1
        2747        1589        1590 1
        2748        1590        1591 1
        2749        1591        1592 1
        2750        1592        1593 1
        2751        1593        1594 1
        2752        1594        1595 1
        2753        1595        1596 1
        2754        1596        1597 1
        2755        1597        1598 1
        2756        1598        1599 1
        2757        1599        1600 1
        2758        1600        1601 1
        2759        1601        1602 1
        2760        1602        1603 1
        2761        1603        1604 1
        2762        1604        1605 1
        2763        1604        1606 1
        2764        1604        1609 1
        2765        1604        1615 1
        2766        1605        1609 1
        2767        1605        1610 1
        2768        1605        1615 1
        2769        1605        1617 1
        2770        1605        1606 1
        2771        1606        1609 1
        2772        1606        1615 1
        2773        1606        2116 1
        2774        1606        2120 1
        2775        1606        1607 1
        2776        1607        1608 1
        2777        1607        1615 1
        2778        1608        1609 1
        2779        1608        1614 1
        2780        1609        1610 1
        2781        1609        1615 1
        2782        1609        2116 1
        2783        1610        1611 1
        2784        1611        1612 1
        2785        1611        1617 1
        2786        1612        1613 1
        2787        1613        1614 1
        2788        1614        1615 1
        2789        1614        1616 1
        2790        1615        1634 1
        2791        1615        1722 1
        2792        1615        1616 1
        2793        1616        1617 1
        2794        1617        1618 1
        2795        1617        1641 1
        2796        1617        1642 1
        2797        1618        1619 1
        2798        1619        1628 1
        2799        1619        1629 1
        2800        1619        1633 1
        2801        1619        1620 1
        2802        1620        1621 1
        2803        1620        1624 1
        2804        1620        1629 1
        2805        1620        1633 1
        2806        1620        1665 1
        2807        1621        1622 1
        2808        1622        1623 1
        2809        1623        1624 1
        2810        1624        1625 1
        2811        1625        1626 1
        2812        1626        1627 1
        2813        1627        1628 1
        2814        1627        1862 1
        2815        1628        1629 1
        2816        1629        1630 1
        2817        1629        1631 1
        2818        1629        1632 1
        2819        1630        1631 1
        2820        1630        1636 1
        2821        1631        1632 1
        2822        1632        1633 1
        2823        1632        1634 1
        2824        1633        1634 1
        2825        1634        1635 1
        2826        1635        1639 1
        2827        1635        1636 1
        2828        1636        1648 1
        2829        1636        1649 1
        2830        1636        1637 1
        2831        1637        1638 1
        2832        1637        1639 1
        2833        1637        1641 1
        2834        1637        1643 1
        2835        1637        1649 1
        2836        1637        1677 1
        2837        1638        1639 1
        2838        1639        1640 1
        2839        1639        1641 1
        2840        1640        1649 1
        2841        1640        1677 1
        2842        1640        1641 1
        2843        1641        1642 1
        2844        1641        1643 1
        2845        1641        1649 1
        2846        1642        1643 1
        2847        1643        1644 1
        2848        1644        1645 1
        2849        1645        1646 1
        2850        1646        1647 1
        2851        1647        1648 1
        2852        1648        1649 1
        2853        1649        1650 1
        2854        1650        1651 1
        2855        1651        1657 1
        2856        1651        1702 1
        2857        1651        1652 1
        2858        1652        1653 1
        2859        1653        1654 1
        2860        1654        1655 1
        2861        1655        1656 1
        2862        1655        1696 1
        2863        1656        1657 1
        2864        1656        1686 1
        2865        1657        1658 1
        2866        1657        1684 1
        2867        1657        1686 1
        2868        1657        1687 1
        2869        1658        1659 1
        2870        1659        1660 1
        2871        1659        1662 1
        2872        1659        1680 1
        2873        1660        1661 1
        2874        1661        1662 1
        2875        1662        1663 1
        2876        1662        1664 1
        2877        1663        1664 1
        2878        1664        1665 1
        2879        1664        1666 1
        2880        1665        1666 1
        2881        1665        1667 1
        2882        1666        1667 1
        2883        1667        1671 1
        2884        1667        1680 1
        2885        1667        1668 1
        2886        1668        1669 1
        2887        1669        1670 1
        2888        1670        1671 1
        2889        1670        1672 1
        2890        1670        1680 1
        2891        1671        1672 1
        2892        1671        1673 1
        2893        1672        1673 1
        2894        1673        1674 1
        2895        1673        1677 1
        2896        1674        1675 1
        2897        1674        1934 1
        2898        1675        1676 1
        2899        1676        1677 1
        2900        1677        1678 1
        2901        1678        1679 1
        2902        1679        1680 1
        2903        1679        1682 1
        2904        1680        1681 1
        2905        1681        1682 1
        2906        1682        1683 1
        2907        1682        1717 1
        2908        1683        1684 1
        2909        1684        1685 1
        2910        1684        1686 1
        2911        1685        1686 1
        2912        1686        1691 1
        2913        1686        1687 1
        2914        1687        1688 1
        2915        1688        1689 1
        2916        1688        1691 1
        2917        1688        1694 1
        2918        1689        1690 1
        2919        1690        1691 1
        2920        1691        1692 1
        2921        1691        1702 1
        2922        1692        1693 1
        2923        1693        1694 1
        2924        1694        1695 1
        2925        1695        1696 1
        2926        1696        1697 1
        2927        1697        1698 1
        2928        1698        1699 1
        2929        1699        1700 1
        2930        1700        1701 1
        2931        1701        1702 1
        2932        1702        1703 1
        2933        1702        1708 1
        2934        1703        1704 1
        2935        1704        1705 1
        2936        1705        1706 1
        2937        1705        1722 1
        2938        1706        1707 1
        2939        1707        1708 1
        2940        1708        1709 1
        2941        1709        1710 1
        2942        1710        1711 1
        2943        1711        1712 1
        2944        1712        1713 1
        2945        1712        1769 1
        2946        1713        1714 1
        2947        1714        1715 1
        2948        1715        1716 1
        2949        1716        1717 1
        2950        1717        1718 1
        2951        1718        1719 1
        2952        1719        1720 1
        2953        1720        1721 1
        2954        1721        1722 1
        2955        1722        1723 1
        2956        1723        1724 1
        2957        1724        1725 1
        2958        1725        1726 1
        2959        1726        1727 1
        2960        1727        1728 1
        2961        1728        1729 1
        2962        1729        1730 1
        2963        1730        1731 1
        2964        1731        1732 1
        2965        1732        1733 1
        2966        1732        1734 1
        2967        1733        1734 1
        2968        1734        1735 1
        2969        1735        1736 1
        2970        1736        1737 1
        2971        1736        1738 1
        2972        1736        1739 1
        2973        1737        1738 1
        2974        1737        1739 1
        2975        1738        1739 1
        2976        1739        1740 1
        2977        1739        1743 1
        2978        1740        1741 1
        2979        1741        1742 1
        2980        1742        1743 1
        2981        1743        1744 1
        2982        1744        1745 1
        2983        1745        1746 1
        2984        1746        1747 1
        2985        1746        1756 1
        2986        1747        1748 1
        2987        1747        1757 1
        2988        1747        1954 1
        2989        1748        1749 1
        2990        1749        1750 1
        2991        1749        1753 1
        2992        1749        1754 1
        2993        1750        1751 1
        2994        1750        1756 1
        2995        1751        1752 1
        2996        1752        1753 1
        2997        1753        1951 1
        2998        1753        1754 1
        2999        1754        1780 1
        3000        1754        1951 1
        3001        1754        1755 1
        3002        1755        1756 1
        3003        1756        1757 1
        3004        1757        1758 1
        3005        1758        1759 1
        3006        1759        1760 1
        3007        1760        1761 1
        3008        1761        1762 1
        3009        1762        1763 1
        3010        1763        1764 1
        3011        1764        1766 1
        3012        1764        1773 1
        3013        1764        1765 1
        3014        1765        1766 1
        3015        1765        1773 1
        3016        1766        1767 1
        3017        1766        1769 1
        3018        1767        1768 1
        3019        1768        1769 1
        3020        1769        1770 1
        3021        1770        1771 1
        3022        1771        1772 1
        3023        1771        1773 1
        3024        1772        1773 1
        3025        1773        2099 1
        3026        1773        1774 1
        3027        1774        1775 1
        3028        1775        1776 1
        3029        1775        1954 1
        3030        1776        1777 1
        3031        1777        1778 1
        3032        1778        1779 1
        3033        1779        1780 1
        3034        1780        1781 1
        3035        1780        1782 1
        3036        1780        1783 1
        3037        1780        1786 1
        3038        1781        1782 1
        3039        1781        1784 1
        3040        1782        1783 1
        3041        1783        1784 1
        3042        1784        1785 1
        3043        1784        1788 1
        3044        1784        1801 1
        3045        1785        1786 1
        3046        1786        1787 1
        3047        1787        1788 1
        3048        1788        1789 1
        3049        1788        1790 1
        3050        1788        1794 1
        3051        1788        1800 1
        3052        1788        1805 1
        3053        1789        1790 1
        3054        1789        1802 1
        3055        1789        1791 1
        3056        1790        1796 1
        3057        1790        1806 1
        3058        1790        1791 1
        3059        1791        1792 1
        3060        1791        1799 1
        3061        1792        1793 1
        3062        1793        1794 1
        3063        1794        1795 1
        3064        1794        1796 1
        3065        1795        1796 1
        3066        1796        1797 1
        3067        1796        1841 1
        3068        1797        1798 1
        3069        1798        1799 1
        3070        1799        1800 1
        3071        1800        1801 1
        3072        1800        1805 1
        3073        1801        1802 1
        3074        1802        1803 1
        3075        1802        1950 1
        3076        1803        1824 1
        3077        1803        1804 1
        3078        1804        1805 1
        3079        1804        1838 1
        3080        1805        1806 1
        3081        1805        1807 1
        3082        1806        1807 1
        3083        1807        1808 1
        3084        1808        1809 1
        3085        1809        1810 1
        3086        1810        1811 1
        3087        1810        2029 1
        3088        1811        1812 1
        3089        1811        1824 1
        3090        1812        1813 1
        3091        1812        1823 1
        3092        1813        1814 1
        3093        1814        1815 1
        3094        1815        1816 1
        3095        1815        1817 1
        3096        1816        1817 1
        3097        1817        1818 1
        3098        1818        1819 1
        3099        1819        1820 1
        3100        1820        1821 1
        3101        1821        1822 1
        3102        1822        1823 1
        3103        1823        1824 1
        3104        1824        1825 1
        3105        1825        1826 1
        3106        1826        1827 1
        3107        1827        1828 1
        3108        1828        1829 1
        3109        1828        1842 1
        3110        1828        1845 1
        3111        1828        1849 1
        3112        1829        1844 1
        3113        1829        1830 1
        3114        1830        1831 1
        3115        1831        1832 1
        3116        1832        1833 1
        3117        1833        1834 1
        3118        1834        1835 1
        3119        1835        1836 1
        3120        1836        1837 1
        3121        1837        1838 1
        3122        1838        1839 1
        3123        1838        1840 1
        3124        1839        1840 1
        3125        1839        2124 1
        3126        1840        1841 1
        3127        1841        1842 1
        3128        1842        1843 1
        3129        1843        1844 1
        3130        1844        1845 1
        3131        1845        1846 1
        3132        1846        1848 1
        3133        1846        1850 1
        3134        1846        1847 1
        3135        1847        1848 1
        3136        1848        1849 1
        3137        1849        1850 1
        3138        1849        1851 1
        3139        1850        1851 1
        3140        1851        1853 1
        3141        1851        1852 1
        3142        1852        1853 1
        3143        1853        1854 1
        3144        1854        1855 1
        3145        1854        1860 1
        3146        1855        1856 1
        3147        1855        1860 1
        3148        1856        1857 1
        3149        1857        1858 1
        3150        1857        1859 1
        3151        1858        1859 1
        3152        1858        1860 1
        3153        1859        1860 1
        3154        1859        1865 1
        3155        1860        1861 1
        3156        1861        1862 1
        3157        1862        1863 1
        3158        1863        1864 1
        3159        1864        1865 1
        3160        1865        1866 1
        3161        1866        1867 1
        3162        1867        1868 1
        3163        1868        1869 1
        3164        1869        1870 1
        3165        1869        2035 1
        3166        1869        2036 1
        3167        1870        1871 1
        3168        1871        2038 1
        3169        1871        1872 1
        3170        1872        1873 1
        3171        1873        1874 1
        3172        1874        1875 1
        3173        1875        1876 1
        3174        1876        1877 1
        3175        1877        1878 1
        3176        1878        1879 1
        3177        1878        2089 1
        3178        1878        2091 1
        3179        1879        1880 1
        3180        1880        1881 1
        3181        1881        1882 1
        3182        1881        1886 1
        3183        1882        1883 1
        3184        1883        1884 1
        3185        1884        1885 1
        3186        1885        1886 1
        3187        1886        1887 1
        3188        1887        1888 1
        3189        1888        1889 1
        3190        1888        1900 1
        3191        1888        1901 1
        3192        1888        1908 1
        3193        1889        1890 1
        3194        1890        1891 1
        3195        1891        1892 1
        3196        1892        1893 1
        3197        1893        1894 1
        3198        1894        1895 1
        3199        1895        1896 1
        3200        1895        1902 1
        3201        1896        1897 1
        3202        1897        1898 1
        3203        1898        1899 1
        3204        1899        1900 1
        3205        1900        1901 1
        3206        1901        1902 1
        3207        1902        1903 1
        3208        1903        1904 1
        3209        1904        1905 1
        3210        1905        1906 1
        3211        1906        1907 1
        3212        1907        1908 1
        3213        1908        1909 1
        3214        1909        1910 1
        3215        1910        1911 1
        3216        1910        1912 1
        3217        1910        1915 1
        3218        1911        1912 1
        3219        1911        1915 1
        3220        1912        1913 1
        3221        1913        1914 1
        3222        1913        1915 1
        3223        1914        1915 1
        3224        1915        1916 1
        3225        1916        1917 1
        3226        1917        1918 1
        3227        1918        1919 1
        3228        1919        1920 1
        3229        1920        1921 1
        3230        1921        1922 1
        3231        1922        1923 1
        3232        1922        1924 1
        3233        1923        1924 1
        3234        1924        1925 1
        3235        1924        1931 1
        3236        1925        1926 1
        3237        1925        1927 1
        3238        1926        1927 1
        3239        1926        1929 1
        3240        1927        1928 1
        3241        1928        1929 1
        3242        1929        1930 1
        3243        1929        1931 1
        3244        1930        1931 1
        3245        1931        1932 1
        3246        1932        1933 1
        3247        1932        1934 1
        3248        1933        1934 1
        3249        1934        1935 1
        3250        1935        1936 1
        3251        1936        2030 1
        3252        1936        1937 1
        3253        1937        1938 1
        3254        1938        1939 1
        3255        1939        1940 1
        3256        1940        1941 1
        3257        1941        1942 1
        3258        1942        1943 1
        3259        1943        1944 1
        3260        1943        2186 1
        3261        1944        1945 1
        3262        1945        1946 1
        3263        1946        1947 1
        3264        1947        1948 1
        3265        1948        1949 1
        3266        1948        1970 1
        3267        1949        1950 1
        3268        1950        1951 1
        3269        1950        1953 1
        3270        1951        1952 1
        3271        1952        1953 1
        3272        1953        1954 1
        3273        1954        1955 1
        3274        1954        1958 1
        3275        1955        1956 1
        3276        1956        1957 1
        3277        1957        1958 1
        3278        1957        1959 1
        3279        1958        1959 1
        3280        1959        1962 1
        3281        1959        1960 1
        3282        1960        2194 1
        3283        1960        1961 1
        3284        1961        1962 1
        3285        1961        2194 1
        3286        1961        2196 1
        3287        1962        1963 1
        3288        1962        2194 1
        3289        1962        2206 1
        3290        1963        1964 1
        3291        1964        1965 1
        3292        1964        1970 1
        3293        1965        1966 1
        3294        1966        1967 1
        3295        1967        1968 1
        3296        1967        2003 1
        3297        1967        2004 1
        3298        1967        1970 1
        3299        1968        1969 1
        3300        1969        1970 1
        3301        1970        1971 1
        3302        1970        1999 1
        3303        1971        1972 1
        3304        1972        1973 1
        3305        1973        1974 1
        3306        1973        1979 1
        3307        1974        1975 1
        3308        1975        1993 1
        3309        1975        1976 1
        3310        1976        1977 1
        3311        1977        1978 1
        3312        1978        1979 1
        3313        1979        1980 1
        3314        1980        1981 1
        3315        1981        1982 1
        3316        1982        1983 1
        3317        1983        1984 1
        3318        1984        1985 1
        3319        1985        1986 1
        3320        1985        2004 1
        3321        1986        1987 1
        3322        1987        1988 1
        3323        1988        1989 1
        3324        1989        1990 1
        3325        1990        1991 1
        3326        1991        1992 1
        3327        1991        2018 1
        3328        1992        1993 1
        3329        1993        1994 1
        3330        1993        2013 1
        3331        1994        1995 1
        3332        1995        1996 1
        3333        1995        2003 1
        3334        1996        1997 1
        3335        1997        1998 1
        3336        1998        1999 1
        3337        1999        2000 1
        3338        2000        2022 1
        3339        2000        2001 1
        3340        2001        2002 1
        3341        2002        2003 1
        3342        2003        2004 1
        3343        2004        2005 1
        3344        2005        2006 1
        3345        2006        2007 1
        3346        2006        2012 1
        3347        2007        2008 1
        3348        2008        2009 1
        3349        2009        2010 1
        3350        2010        2011 1
        3351        2011        2012 1
        3352        2012        2013 1
        3353        2013        2014 1
        3354        2014        2015 1
        3355        2014        2020 1
        3356        2015        2016 1
        3357        2016        2017 1
        3358        2017        2018 1
        3359        2018        2019 1
        3360        2019        2020 1
        3361        2020        2021 1
        3362        2020        2023 1
        3363        2021        2022 1
        3364        2022        2023 1
        3365        2023        2024 1
        3366        2024        2025 1
        3367        2025        2026 1
        3368        2026        2027 1
        3369        2027        2028 1
        3370        2028        2029 1
        3371        2029        2030 1
        3372        2030        2031 1
        3373        2031        2032 1
        3374        2032        2033 1
        3375        2033        2034 1
        3376        2034        2035 1
        3377        2035        2036 1
        3378        2036        2037 1
        3379        2037        2038 1
        3380        2038        2039 1
        3381        2039        2040 1
        3382        2039        2044 1
        3383        2039        2054 1
        3384        2040        2041 1
        3385        2040        2063 1
        3386        2041        2042 1
        3387        2041        2055 1
        3388        2042        2043 1
        3389        2043        2044 1
        3390        2044        2045 1
        3391        2045        2046 1
        3392        2046        2047 1
        3393        2047        2048 1
        3394        2048        2052 1
        3395        2048        2073 1
        3396        2048        2049 1
        3397        2049        2054 1
        3398        2049        2050 1
        3399        2050        2051 1
        3400        2050        2053 1
        3401        2050        2055 1
        3402        2050        2103 1
        3403        2051        2052 1
        3404        2051        2060 1
        3405        2051        2072 1
        3406        2052        2053 1
        3407        2052        2060 1
        3408        2052        2063 1
        3409        2053        2054 1
        3410        2053        2055 1
        3411        2053        2063 1
        3412        2053        2064 1
        3413        2053        2084 1
        3414        2054        2055 1
        3415        2055        2056 1
        3416        2056        2057 1
        3417        2057        2058 1
        3418        2058        2059 1
        3419        2059        2060 1
        3420        2060        2068 1
        3421        2060        2061 1
        3422        2061        2062 1
        3423        2062        2063 1
        3424        2063        2064 1
        3425        2064        2065 1
        3426        2064        2079 1
        3427        2065        2066 1
        3428        2066        2067 1
        3429        2066        2069 1
        3430        2067        2068 1
        3431        2067        2095 1
        3432        2068        2069 1
        3433        2068        2085 1
        3434        2068        2087 1
        3435        2069        2070 1
        3436        2069        2078 1
        3437        2070        2071 1
        3438        2071        2072 1
        3439        2072        2073 1
        3440        2072        2075 1
        3441        2073        2074 1
        3442        2074        2075 1
        3443        2075        2076 1
        3444        2076        2077 1
        3445        2077        2078 1
        3446        2078        2079 1
        3447        2078        2084 1
        3448        2079        2080 1
        3449        2080        2081 1
        3450        2081        2082 1
        3451        2082        2083 1
        3452        2083        2084 1
        3453        2084        2086 1
        3454        2084        2085 1
        3455        2085        2086 1
        3456        2086        2087 1
        3457        2087        2088 1
        3458        2088        2089 1
        3459        2089        2090 1
        3460        2089        2092 1
        3461        2090        2091 1
        3462        2091        2092 1
        3463        2091        2093 1
        3464        2092        2093 1
        3465        2093        2094 1
        3466        2093        2095 1
        3467        2094        2095 1
        3468        2095        2096 1
        3469        2096        2097 1
        3470        2096        2101 1
        3471        2097        2098 1
        3472        2098        2099 1
        3473        2099        2101 1
        3474        2099        2107 1
        3475        2099        2110 1
        3476        2099        2100 1
        3477        2100        2101 1
        3478        2101        2102 1
        3479        2101        2110 1
        3480        2102        2103 1
        3481        2103        2104 1
        3482        2104        2105 1
        3483        2105        2106 1
        3484        2106        2107 1
        3485        2107        2108 1
        3486        2107        2110 1
        3487        2108        2109 1
        3488        2109        2110 1
        3489        2110        2111 1
        3490        2111        2112 1
        3491        2112        2113 1
        3492        2113        2114 1
        3493        2114        2115 1
        3494        2115        2116 1
        3495        2116        2117 1
        3496        2117        2118 1
        3497        2118        2119 1
        3498        2119        2120 1
        3499        2120        2121 1
        3500        2121        2122 1
        3501        2121        2137 1
        3502        2122        2123 1
        3503        2123        2124 1
        3504        2124        2125 1
        3505        2125        2126 1
        3506        2126        2127 1
        3507        2127        2128 1
        3508        2128        2129 1
        3509        2129        2130 1
        3510        2130        2131 1
        3511        2131        2132 1
        3512        2132        2133 1
        3513        2133        2134 1
        3514        2133        2139 1
        3515        2134        2135 1
        3516        2135        2136 1
        3517        2136        2137 1
        3518        2137        2138 1
        3519        2138        2139 1
        3520        2139        2140 1
        3521        2140        2141 1
        3522        2140        2154 1
        3523        2141        2142 1
        3524        2142        2143 1
        3525        2143        2144 1
        3526        2144        2145 1
        3527        2145        2146 1
        3528        2146        2147 1
        3529        2147        2148 1
        3530        2148        2149 1
        3531        2149        2150 1
        3532        2150        2151 1
        3533        2150        2154 1
        3534        2151        2152 1
        3535        2152        2153 1
        3536        2153        2154 1
        3537        2154        2155 1
        3538        2155        2156 1
        3539        2156        2157 1
        3540        2157        2158 1
        3541        2158        2159 1
        3542        2159        2160 1
        3543        2160        2161 1
        3544        2161        2162 1
        3545        2162        2163 1
        3546        2163        2164 1
        3547        2164        2165 1
        3548        2165        2166 1
        3549        2166        2167 1
        3550        2167        2168 1
        3551        2168        2169 1
        3552        2169        2170 1
        3553        2170        2171 1
        3554        2171        2172 1
        3555        2172        2173 1
        3556        2173        2174 1
        3557        2174        2175 1
        3558        2175        2176 1
        3559        2176        2177 1
        3560        2177        2178 1
        3561        2178        2179 1
        3562        2179        2180 1
        3563        2180        2181 1
        3564        2181        2182 1
        3565        2182        2183 1
        3566        2183        2184 1
        3567        2184        2241 1
        3568        2184        2185 1
        3569        2185        2186 1
        3570        2186        2187 1
        3571        2187        2188 1
        3572        2188        2189 1
        3573        2189        2190 1
        3574        2190        2191 1
        3575        2191        2192 1
        3576        2192        2193 1
        3577        2193        2194 1
        3578        2194        2195 1
        3579        2194        2197 1
        3580        2195        2196 1
        3581        2196        2197 1
        3582        2197        2198 1
        3583        2197        2199 1
        3584        2197        2205 1
        3585        2197        2206 1
        3586        2198        2199 1
        3587        2198        2200 1
        3588        2199        2200 1
        3589        2200        2201 1
        3590        2201        2202 1
        3591        2201        2211 1
        3592        2202        2203 1
        3593        2203        2211 1
        3594        2203        2212 1
        3595        2203        2204 1
        3596        2204        2205 1
        3597        2205        2206 1
        3598        2205        2207 1
        3599        2206        2207 1
        3600        2207        2208 1
        3601        2208        2209 1
        3602        2209        2210 1
        3603        2210        2211 1
        3604        2211        2212 1
        3605        2211        2214 1
        3606        2211        2232 1
        3607        2212        2213 1
        3608        2213        2214 1
        3609        2213        2218 1
        3610        2214        2215 1
        3611        2214        2218 1
        3612        2215        2216 1
        3613        2216        2217 1
        3614        2216        2218 1
        3615        2217        2218 1
        3616        2218        2219 1
        3617        2219        2220 1
        3618        2220        2221 1
        3619        2221        2222 1
        3620        2222        2223 1
        3621        2223        2228 1
        3622        2223        2224 1
        3623        2224        2231 1
        3624        2224        2225 1
        3625        2225        2226 1
        3626        2226        2227 1
        3627        2227        2228 1
        3628        2227        2231 1
        3629        2227        2234 1
        3630        2227        2236 1
        3631        2228        2229 1
        3632        2229        2230 1
        3633        2230        2231 1
        3634        2231        2235 1
        3635        2231        2239 1
        3636        2231        2232 1
        3637        2232        2233 1
        3638        2233        2234 1
        3639        2234        2235 1
        3640        2235        2236 1
        3641        2236        2237 1
        3642        2237        2238 1
        3643        2238        2239 1
        3644        2239        2240 1
        3645        2240        2241 1
        3646        2241        2242 1
        3647        2243        2244 1
        3648        2243        2245 1
        3649        2243        2246 1
        3650        2244        2247 1
        3651        2244        2249 1
        3652        2245        2247 1
        3653        2245        2248 1
        3654        2246        2248 1
        3655        2246        2249 1
        3656        2247        2250 1
        3657        2248        2250 1
        3658        2249        2250 1
