# Supplementary material for: Order and stochasticity in the folding of individual Drosophila genomes
Source: Nat Commun. 2021 Jan 4;12:41. doi: 10.1038/s41467-020-20292-z (PMC7782554; doi:10.1038/s41467-020-20292-z)
Supplement: Supplementary file 4 — Source Data [file 41467_2020_20292_MOESM4_ESM.zip › b6.mol2]

@<TRIPOS>MOLECULE
dna
 2250 3406 0 0 0
SMALL
GASTEIGER

@<TRIPOS>ATOM
        1  O                     11.5798   16.5838    0.6549 O    1 1 0.0000
        2  O                     11.1249   17.1461    0.5653 O    1 1 1.0000
        3  O                     11.2226   16.5387    0.9821 O    1 1 2.0000
        4  O                     11.1979   16.1063    1.3971 O    1 1 3.0000
        5  O                     11.3359   16.5575    1.4877 O    1 1 4.0000
        6  O                     11.8294   16.5698    1.4082 O    1 1 5.0000
        7  O                     11.4196   17.0760    1.0811 O    1 1 6.0000
        8  O                     10.7021   17.3520    0.7836 O    1 1 7.0000
        9  O                     10.7016   17.7316    1.6169 O    1 1 8.0000
       10  O                     10.7822   18.0884    2.2871 O    1 1 9.0000
       11  O                     10.3769   18.8013    2.5953 O    1 1 10.0000
       12  O                     10.2124   19.5818    2.9672 O    1 1 11.0000
       13  O                      9.5991   20.4247    3.2058 O    1 1 12.0000
       14  O                      9.4983   21.0770    3.0226 O    1 1 13.0000
       15  O                      9.6193   21.5157    3.4899 O    1 1 14.0000
       16  O                      8.7060   22.1106    3.4304 O    1 1 15.0000
       17  O                      7.6979   22.1924    3.6173 O    1 1 16.0000
       18  O                      7.6070   22.6093    3.2401 O    1 1 17.0000
       19  O                      7.5946   22.9861    3.7639 O    1 1 18.0000
       20  O                      7.2244   22.5352    3.2345 O    1 1 19.0000
       21  O                      6.9087   22.5118    2.5981 O    1 1 20.0000
       22  O                      6.2524   22.5854    3.1757 O    1 1 21.0000
       23  O                      6.3579   23.1325    2.8366 O    1 1 22.0000
       24  O                      6.5475   22.9324    3.4032 O    1 1 23.0000
       25  O                      7.2654   23.3480    3.5640 O    1 1 24.0000
       26  O                      7.9397   23.4786    3.2855 O    1 1 25.0000
       27  O                      8.8130   23.7558    3.0952 O    1 1 26.0000
       28  O                      9.4218   23.8181    2.5101 O    1 1 27.0000
       29  O                      9.6392   24.3928    2.5179 O    1 1 28.0000
       30  O                      9.8336   24.0551    2.0910 O    1 1 29.0000
       31  O                     10.1463   23.4312    1.7925 O    1 1 30.0000
       32  O                     10.3292   22.8914    1.3951 O    1 1 31.0000
       33  O                     10.0828   22.1637    1.1163 O    1 1 32.0000
       34  O                      9.4057   22.4461    1.2113 O    1 1 33.0000
       35  O                      9.4163   23.0595    1.3778 O    1 1 34.0000
       36  O                      9.0974   23.3325    1.9173 O    1 1 35.0000
       37  O                      8.9361   23.6421    2.4862 O    1 1 36.0000
       38  O                      8.8908   24.5351    2.8775 O    1 1 37.0000
       39  O                      8.3552   25.3435    3.7906 O    1 1 38.0000
       40  O                      8.1989   25.6235    4.5685 O    1 1 39.0000
       41  O                      8.4308   24.8517    4.9412 O    1 1 40.0000
       42  O                      8.0237   25.1840    5.6292 O    1 1 41.0000
       43  O                      7.5348   25.1933    5.9367 O    1 1 42.0000
       44  O                      7.8410   25.6707    6.0867 O    1 1 43.0000
       45  O                      8.2044   25.2394    6.3023 O    1 1 44.0000
       46  O                      8.5402   25.2598    6.6178 O    1 1 45.0000
       47  O                      8.7743   25.3965    5.9555 O    1 1 46.0000
       48  O                      9.1295   25.0669    6.1417 O    1 1 47.0000
       49  O                      9.0645   24.9155    5.3385 O    1 1 48.0000
       50  O                      9.2369   24.5129    4.8305 O    1 1 49.0000
       51  O                     10.0649   24.4046    4.3987 O    1 1 50.0000
       52  O                     11.0503   24.4455    3.8653 O    1 1 51.0000
       53  O                     11.3336   24.9459    4.2259 O    1 1 52.0000
       54  O                     11.3265   24.4188    4.7494 O    1 1 53.0000
       55  O                     10.9660   24.1472    4.3319 O    1 1 54.0000
       56  O                     11.6167   23.8104    3.9000 O    1 1 55.0000
       57  O                     12.1754   22.9339    3.6198 O    1 1 56.0000
       58  O                     12.1059   22.2424    2.9064 O    1 1 57.0000
       59  O                     12.1681   21.8635    1.9688 O    1 1 58.0000
       60  O                     12.0961   21.1563    1.4192 O    1 1 59.0000
       61  O                     12.8340   20.9783    1.4330 O    1 1 60.0000
       62  O                     13.5748   21.2334    1.8965 O    1 1 61.0000
       63  O                     13.8587   20.9766    2.2589 O    1 1 62.0000
       64  O                     14.3217   21.1669    2.7573 O    1 1 63.0000
       65  O                     14.2845   20.4802    2.6865 O    1 1 64.0000
       66  O                     14.4382   20.6964    1.9937 O    1 1 65.0000
       67  O                     14.6523   21.1061    2.4168 O    1 1 66.0000
       68  O                     14.5885   21.1676    3.1970 O    1 1 67.0000
       69  O                     14.2018   20.7128    3.5739 O    1 1 68.0000
       70  O                     14.6516   20.6657    4.3551 O    1 1 69.0000
       71  O                     14.6342   21.4680    4.3616 O    1 1 70.0000
       72  O                     14.0620   21.2416    4.1833 O    1 1 71.0000
       73  O                     13.8565   21.6064    4.5716 O    1 1 72.0000
       74  O                     13.3968   21.2448    4.5966 O    1 1 73.0000
       75  O                     13.7314   21.3645    3.8717 O    1 1 74.0000
       76  O                     13.8027   20.7974    4.1982 O    1 1 75.0000
       77  O                     13.8501   20.7190    4.6715 O    1 1 76.0000
       78  O                     13.4332   20.4000    4.8966 O    1 1 77.0000
       79  O                     12.8913   20.7163    4.8502 O    1 1 78.0000
       80  O                     12.9437   20.0670    4.7100 O    1 1 79.0000
       81  O                     12.5241   19.9664    4.1667 O    1 1 80.0000
       82  O                     12.3574   19.4976    4.5427 O    1 1 81.0000
       83  O                     12.2800   19.9008    4.5892 O    1 1 82.0000
       84  O                     12.3773   20.1922    5.0433 O    1 1 83.0000
       85  O                     12.4284   19.8223    5.2852 O    1 1 84.0000
       86  O                     12.7278   19.1611    4.8196 O    1 1 85.0000
       87  O                     13.1718   19.4718    4.5374 O    1 1 86.0000
       88  O                     13.3409   19.9078    4.4822 O    1 1 87.0000
       89  O                     13.8043   19.9431    4.1395 O    1 1 88.0000
       90  O                     13.8678   19.3864    3.9497 O    1 1 89.0000
       91  O                     14.1609   19.6404    3.5393 O    1 1 90.0000
       92  O                     14.2585   20.1104    3.0815 O    1 1 91.0000
       93  O                     14.3623   20.4269    3.7058 O    1 1 92.0000
       94  O                     14.3164   21.1505    3.5692 O    1 1 93.0000
       95  O                     14.0040   21.5341    2.9302 O    1 1 94.0000
       96  O                     13.8704   21.8345    3.4604 O    1 1 95.0000
       97  O                     14.3005   22.4397    3.3450 O    1 1 96.0000
       98  O                     13.8779   22.5374    3.5524 O    1 1 97.0000
       99  O                     14.2658   22.7725    3.6643 O    1 1 98.0000
      100  O                     14.0678   23.3528    3.1932 O    1 1 99.0000
      101  O                     14.1435   22.8600    2.7459 O    1 1 100.0000
      102  O                     13.9112   22.2923    2.6805 O    1 1 101.0000
      103  O                     13.5175   22.5425    3.0098 O    1 1 102.0000
      104  O                     13.1162   22.8723    2.9919 O    1 1 103.0000
      105  O                     13.0170   23.3186    2.6587 O    1 1 104.0000
      106  O                     13.5062   23.1344    2.7762 O    1 1 105.0000
      107  O                     12.5875   23.0235    2.9583 O    1 1 106.0000
      108  O                     13.0886   22.8207    3.7102 O    1 1 107.0000
      109  O                     12.6443   23.3126    3.4990 O    1 1 108.0000
      110  O                     12.5235   23.7795    3.9362 O    1 1 109.0000
      111  O                     12.1772   23.3402    3.8658 O    1 1 110.0000
      112  O                     12.2261   23.7648    4.3229 O    1 1 111.0000
      113  O                     12.2605   23.1430    4.8129 O    1 1 112.0000
      114  O                     12.1425   23.3114    4.5763 O    1 1 113.0000
      115  O                     12.8678   23.0424    4.4153 O    1 1 114.0000
      116  O                     13.2543   23.5217    3.5410 O    1 1 115.0000
      117  O                     12.8762   23.9720    3.0948 O    1 1 116.0000
      118  O                     12.7468   24.3581    2.5367 O    1 1 117.0000
      119  O                     13.2667   24.3331    2.4969 O    1 1 118.0000
      120  O                     13.4412   24.4881    1.9068 O    1 1 119.0000
      121  O                     12.8892   24.0500    2.1765 O    1 1 120.0000
      122  O                     12.3076   23.8309    2.3860 O    1 1 121.0000
      123  O                     12.3817   23.1833    2.1418 O    1 1 122.0000
      124  O                     12.9048   23.3859    2.0867 O    1 1 123.0000
      125  O                     13.5647   23.7237    2.3979 O    1 1 124.0000
      126  O                     13.6039   23.7011    3.0216 O    1 1 125.0000
      127  O                     13.8798   24.2577    3.4779 O    1 1 126.0000
      128  O                     13.6110   25.0640    3.5784 O    1 1 127.0000
      129  O                     13.4263   25.2828    4.3276 O    1 1 128.0000
      130  O                     12.9404   25.1354    4.0679 O    1 1 129.0000
      131  O                     12.7697   25.4051    4.5396 O    1 1 130.0000
      132  O                     12.3655   25.0576    5.3954 O    1 1 131.0000
      133  O                     12.1230   24.7150    5.4326 O    1 1 132.0000
      134  O                     12.0959   24.1100    5.8430 O    1 1 133.0000
      135  O                     12.0377   24.2498    6.3447 O    1 1 134.0000
      136  O                     11.9498   23.5791    6.4533 O    1 1 135.0000
      137  O                     11.4066   23.9393    6.5134 O    1 1 136.0000
      138  O                     10.9639   24.3440    6.9185 O    1 1 137.0000
      139  O                     10.7786   24.5293    6.3909 O    1 1 138.0000
      140  O                     10.6636   25.0891    6.6833 O    1 1 139.0000
      141  O                     10.5158   25.7994    6.5959 O    1 1 140.0000
      142  O                     10.9223   25.9121    7.1923 O    1 1 141.0000
      143  O                     11.7252   25.2465    7.0493 O    1 1 142.0000
      144  O                     11.5233   25.6027    6.5242 O    1 1 143.0000
      145  O                     11.1546   24.9014    6.3068 O    1 1 144.0000
      146  O                     11.4679   25.1344    5.8765 O    1 1 145.0000
      147  O                     11.4214   24.7024    5.6035 O    1 1 146.0000
      148  O                     11.1003   24.2506    5.7717 O    1 1 147.0000
      149  O                     10.2685   24.1681    4.9846 O    1 1 148.0000
      150  O                     10.2755   24.5907    4.4555 O    1 1 149.0000
      151  O                      9.8456   24.5764    4.8766 O    1 1 150.0000
      152  O                      9.4495   23.8728    4.9731 O    1 1 151.0000
      153  O                      9.2803   24.6320    4.5247 O    1 1 152.0000
      154  O                      9.1789   24.9096    3.7300 O    1 1 153.0000
      155  O                      9.1558   24.3664    3.3478 O    1 1 154.0000
      156  O                      9.2525   25.0392    2.6866 O    1 1 155.0000
      157  O                     10.0861   25.0001    2.3367 O    1 1 156.0000
      158  O                     10.8588   25.3273    1.7893 O    1 1 157.0000
      159  O                     11.0889   25.0211    1.2670 O    1 1 158.0000
      160  O                     11.5635   24.3332    0.8359 O    1 1 159.0000
      161  O                     12.0090   23.6671    0.4594 O    1 1 160.0000
      162  O                     12.5293   23.9682    0.3476 O    1 1 161.0000
      163  O                     12.7143   23.4581    1.0198 O    1 1 162.0000
      164  O                     12.0443   23.2751    0.9028 O    1 1 163.0000
      165  O                     12.0968   22.6817    1.0261 O    1 1 164.0000
      166  O                     12.0770   21.8380    1.0279 O    1 1 165.0000
      167  O                     12.5496   22.0627    1.0004 O    1 1 166.0000
      168  O                     12.2789   22.4041    1.7421 O    1 1 167.0000
      169  O                     11.7215   22.1880    2.3113 O    1 1 168.0000
      170  O                     11.2404   22.1366    2.9412 O    1 1 169.0000
      171  O                     10.4126   22.2107    3.5802 O    1 1 170.0000
      172  O                      9.9180   23.0819    3.8916 O    1 1 171.0000
      173  O                      9.5278   23.4659    3.2562 O    1 1 172.0000
      174  O                     10.1236   23.5885    2.7572 O    1 1 173.0000
      175  O                      9.8099   23.7602    3.1395 O    1 1 174.0000
      176  O                     10.2129   22.9048    3.3232 O    1 1 175.0000
      177  O                     10.5136   22.4402    3.7203 O    1 1 176.0000
      178  O                     10.8307   22.2478    4.0966 O    1 1 177.0000
      179  O                     10.9945   22.4575    3.4873 O    1 1 178.0000
      180  O                     10.9835   21.6916    3.9321 O    1 1 179.0000
      181  O                     11.6703   21.0765    3.9719 O    1 1 180.0000
      182  O                     11.8470   20.7105    4.3211 O    1 1 181.0000
      183  O                     11.5408   19.9743    4.6442 O    1 1 182.0000
      184  O                     11.5673   20.1932    5.3936 O    1 1 183.0000
      185  O                     11.3717   19.5780    5.1004 O    1 1 184.0000
      186  O                     11.9030   19.5323    5.4331 O    1 1 185.0000
      187  O                     11.7291   20.2159    5.3420 O    1 1 186.0000
      188  O                     11.3419   20.7267    5.1667 O    1 1 187.0000
      189  O                     10.9411   21.0847    4.7783 O    1 1 188.0000
      190  O                     10.8836   20.8252    4.6170 O    1 1 189.0000
      191  O                     11.6675   21.0233    4.7991 O    1 1 190.0000
      192  O                     11.9232   21.2554    4.8723 O    1 1 191.0000
      193  O                     11.7691   21.9217    4.2000 O    1 1 192.0000
      194  O                     11.5567   22.2868    3.6464 O    1 1 193.0000
      195  O                     11.5145   22.8162    3.0386 O    1 1 194.0000
      196  O                     10.7275   22.8450    3.0809 O    1 1 195.0000
      197  O                      9.7007   22.7712    2.8933 O    1 1 196.0000
      198  O                      8.9874   22.9439    3.2177 O    1 1 197.0000
      199  O                      8.6144   22.5315    2.3411 O    1 1 198.0000
      200  O                      8.4233   22.1722    1.5531 O    1 1 199.0000
      201  O                      8.4479   22.7995    1.8637 O    1 1 200.0000
      202  O                      7.8724   22.8328    1.8527 O    1 1 201.0000
      203  O                      7.4652   22.3766    2.4372 O    1 1 202.0000
      204  O                      7.6099   21.6948    2.7160 O    1 1 203.0000
      205  O                      7.8856   21.3721    3.3306 O    1 1 204.0000
      206  O                      8.4687   21.6297    3.6141 O    1 1 205.0000
      207  O                      7.9817   21.1368    3.9027 O    1 1 206.0000
      208  O                      8.2403   20.7095    4.8975 O    1 1 207.0000
      209  O                      8.6955   20.6881    5.4804 O    1 1 208.0000
      210  O                      8.8941   21.3420    5.5365 O    1 1 209.0000
      211  O                      8.4750   20.9224    6.2264 O    1 1 210.0000
      212  O                      7.8296   21.3286    6.0644 O    1 1 211.0000
      213  O                      7.6688   21.5107    5.4906 O    1 1 212.0000
      214  O                      7.3099   21.2141    5.1139 O    1 1 213.0000
      215  O                      7.3424   21.2862    5.6333 O    1 1 214.0000
      216  O                      7.8927   22.0074    5.6425 O    1 1 215.0000
      217  O                      8.7603   22.6966    5.4486 O    1 1 216.0000
      218  O                      8.4609   21.7173    5.5730 O    1 1 217.0000
      219  O                      8.4037   22.0910    6.2002 O    1 1 218.0000
      220  O                      9.1763   21.6811    6.1628 O    1 1 219.0000
      221  O                      9.2075   20.9736    6.2504 O    1 1 220.0000
      222  O                      8.9633   20.4845    5.9364 O    1 1 221.0000
      223  O                      9.2482   20.1925    5.4310 O    1 1 222.0000
      224  O                      8.5908   19.8869    5.5076 O    1 1 223.0000
      225  O                      7.8987   20.5801    5.7291 O    1 1 224.0000
      226  O                      8.1715   20.9351    5.3256 O    1 1 225.0000
      227  O                      8.6611   21.1090    4.6985 O    1 1 226.0000
      228  O                      8.1216   21.4767    4.5769 O    1 1 227.0000
      229  O                      8.1611   22.0597    4.3017 O    1 1 228.0000
      230  O                      8.1306   22.4733    3.7182 O    1 1 229.0000
      231  O                      8.0957   22.1721    2.9041 O    1 1 230.0000
      232  O                      7.7765   22.7569    2.5064 O    1 1 231.0000
      233  O                      7.5246   22.8899    1.9400 O    1 1 232.0000
      234  O                      7.7643   22.1001    2.1877 O    1 1 233.0000
      235  O                      8.0104   22.2111    2.6338 O    1 1 234.0000
      236  O                      7.9602   21.8246    2.0313 O    1 1 235.0000
      237  O                      8.1635   21.2176    1.3687 O    1 1 236.0000
      238  O                      8.8508   21.3416    2.1773 O    1 1 237.0000
      239  O                      7.9051   21.3920    2.5084 O    1 1 238.0000
      240  O                      8.4787   21.5737    2.7941 O    1 1 239.0000
      241  O                      8.5398   22.1091    3.2191 O    1 1 240.0000
      242  O                      8.9274   22.4543    2.9593 O    1 1 241.0000
      243  O                      9.3921   23.0086    2.9196 O    1 1 242.0000
      244  O                      8.8567   22.9573    2.7785 O    1 1 243.0000
      245  O                      8.4347   22.6646    3.3661 O    1 1 244.0000
      246  O                      8.9038   22.2429    3.9105 O    1 1 245.0000
      247  O                      9.9317   22.1691    4.1814 O    1 1 246.0000
      248  O                     10.5246   21.3408    4.2362 O    1 1 247.0000
      249  O                     10.4144   21.7589    4.3333 O    1 1 248.0000
      250  O                      9.9181   21.6310    3.9391 O    1 1 249.0000
      251  O                      9.4798   22.2696    3.7953 O    1 1 250.0000
      252  O                      9.1109   22.1931    5.0258 O    1 1 251.0000
      253  O                      8.7228   21.7888    5.1665 O    1 1 252.0000
      254  O                      9.4706   21.7303    5.8297 O    1 1 253.0000
      255  O                      9.3263   21.9527    5.4348 O    1 1 254.0000
      256  O                      9.7873   22.4527    5.8221 O    1 1 255.0000
      257  O                      9.6034   22.3819    6.5970 O    1 1 256.0000
      258  O                      9.8060   22.3552    5.9315 O    1 1 257.0000
      259  O                      9.0734   22.5770    5.7857 O    1 1 258.0000
      260  O                      9.8548   23.0700    6.0485 O    1 1 259.0000
      261  O                     10.2975   23.3959    5.4658 O    1 1 260.0000
      262  O                     10.4822   24.1096    6.2360 O    1 1 261.0000
      263  O                     10.0613   24.1659    6.7127 O    1 1 262.0000
      264  O                      9.6102   24.2331    6.0985 O    1 1 263.0000
      265  O                      9.6539   24.0149    5.5765 O    1 1 264.0000
      266  O                      9.8723   24.7610    5.7745 O    1 1 265.0000
      267  O                     10.5689   24.5686    5.8551 O    1 1 266.0000
      268  O                     10.0125   24.0508    5.5989 O    1 1 267.0000
      269  O                      9.7618   23.5975    6.1838 O    1 1 268.0000
      270  O                      9.9035   24.3933    6.2754 O    1 1 269.0000
      271  O                     10.2821   23.6880    6.7234 O    1 1 270.0000
      272  O                     10.6701   23.3218    6.5228 O    1 1 271.0000
      273  O                     10.5651   22.7721    6.0109 O    1 1 272.0000
      274  O                     10.5214   23.0890    5.7385 O    1 1 273.0000
      275  O                     11.2462   23.0666    6.2845 O    1 1 274.0000
      276  O                     11.4251   23.8490    5.8411 O    1 1 275.0000
      277  O                     10.7898   23.4647    6.0836 O    1 1 276.0000
      278  O                     10.9846   24.1282    5.4121 O    1 1 277.0000
      279  O                     10.2261   23.5547    5.9287 O    1 1 278.0000
      280  O                     10.2081   23.0319    6.1971 O    1 1 279.0000
      281  O                      9.8451   23.2375    5.5824 O    1 1 280.0000
      282  O                      9.3334   23.2134    6.0589 O    1 1 281.0000
      283  O                      8.9831   23.5439    5.5426 O    1 1 282.0000
      284  O                      9.8488   23.6110    4.5299 O    1 1 283.0000
      285  O                     10.5182   23.6185    5.0346 O    1 1 284.0000
      286  O                     10.7265   24.3083    4.9942 O    1 1 285.0000
      287  O                     10.1644   25.1692    5.0849 O    1 1 286.0000
      288  O                     10.3826   24.6144    4.8794 O    1 1 287.0000
      289  O                     10.8934   25.1931    5.1721 O    1 1 288.0000
      290  O                     10.4711   25.5302    5.5027 O    1 1 289.0000
      291  O                      9.9753   25.2562    5.8226 O    1 1 290.0000
      292  O                     10.2470   24.5841    5.5391 O    1 1 291.0000
      293  O                      9.7501   23.9575    5.1728 O    1 1 292.0000
      294  O                     10.5095   23.8709    5.4016 O    1 1 293.0000
      295  O                     10.8943   23.5163    5.4165 O    1 1 294.0000
      296  O                     10.0404   23.6882    4.7164 O    1 1 295.0000
      297  O                     10.2551   23.5088    3.8988 O    1 1 296.0000
      298  O                     10.3070   22.6754    4.3484 O    1 1 297.0000
      299  O                      9.6321   22.6886    3.9372 O    1 1 298.0000
      300  O                      9.5294   23.3848    4.0111 O    1 1 299.0000
      301  O                      8.9694   23.7632    4.2996 O    1 1 300.0000
      302  O                      9.6523   23.8656    3.9280 O    1 1 301.0000
      303  O                      8.7778   23.6645    3.5145 O    1 1 302.0000
      304  O                      8.6008   23.1437    3.9336 O    1 1 303.0000
      305  O                      8.2958   23.2097    4.4318 O    1 1 304.0000
      306  O                      8.0518   23.2502    5.5032 O    1 1 305.0000
      307  O                      8.2642   22.9981    6.2013 O    1 1 306.0000
      308  O                      8.6678   23.1639    6.7612 O    1 1 307.0000
      309  O                      8.5398   23.6747    6.7068 O    1 1 308.0000
      310  O                      9.3242   23.6561    6.4047 O    1 1 309.0000
      311  O                      9.1673   24.2924    6.1254 O    1 1 310.0000
      312  O                      8.7154   23.8632    6.0100 O    1 1 311.0000
      313  O                      8.9682   24.1117    5.4282 O    1 1 312.0000
      314  O                      8.9668   24.1760    4.7481 O    1 1 313.0000
      315  O                      9.3546   24.3625    5.4174 O    1 1 314.0000
      316  O                      8.6376   24.3572    5.2137 O    1 1 315.0000
      317  O                      8.3819   23.8596    4.6494 O    1 1 316.0000
      318  O                      9.2288   23.7361    4.8483 O    1 1 317.0000
      319  O                      8.7406   23.4204    4.4775 O    1 1 318.0000
      320  O                      8.5098   23.5758    5.2434 O    1 1 319.0000
      321  O                      8.5124   22.9818    4.9786 O    1 1 320.0000
      322  O                      8.8234   22.9216    4.4841 O    1 1 321.0000
      323  O                      8.9541   23.2985    5.0314 O    1 1 322.0000
      324  O                      9.4698   23.4017    5.5513 O    1 1 323.0000
      325  O                      9.1471   23.3735    5.0246 O    1 1 324.0000
      326  O                      9.3714   22.5583    5.1980 O    1 1 325.0000
      327  O                      9.0981   22.9027    4.7781 O    1 1 326.0000
      328  O                      9.5920   22.9428    5.2052 O    1 1 327.0000
      329  O                      9.8859   22.4527    4.9659 O    1 1 328.0000
      330  O                     10.5647   23.0609    4.9252 O    1 1 329.0000
      331  O                     10.4207   23.8132    4.4888 O    1 1 330.0000
      332  O                      9.8548   23.2524    4.8952 O    1 1 331.0000
      333  O                      9.2838   23.0021    4.3247 O    1 1 332.0000
      334  O                      9.9091   22.8226    4.3592 O    1 1 333.0000
      335  O                      9.7269   23.0173    4.6160 O    1 1 334.0000
      336  O                     10.0966   22.9222    5.1345 O    1 1 335.0000
      337  O                     11.1841   23.0580    5.0438 O    1 1 336.0000
      338  O                     11.2322   22.9250    5.4459 O    1 1 337.0000
      339  O                     11.3208   23.4630    5.5472 O    1 1 338.0000
      340  O                     11.5738   23.5352    4.9558 O    1 1 339.0000
      341  O                     11.2705   23.6594    4.5800 O    1 1 340.0000
      342  O                     10.6081   24.0532    3.7755 O    1 1 341.0000
      343  O                     10.2802   24.4962    3.2386 O    1 1 342.0000
      344  O                      9.8457   24.9172    3.0630 O    1 1 343.0000
      345  O                      9.2249   25.7345    2.7245 O    1 1 344.0000
      346  O                      9.6568   25.5386    3.4636 O    1 1 345.0000
      347  O                      9.9508   26.0956    3.7703 O    1 1 346.0000
      348  O                      9.9935   25.7951    4.4023 O    1 1 347.0000
      349  O                     10.6542   25.3855    4.3355 O    1 1 348.0000
      350  O                      9.8214   25.2152    4.1214 O    1 1 349.0000
      351  O                      9.6676   24.7130    3.8844 O    1 1 350.0000
      352  O                      8.9859   24.2979    3.8374 O    1 1 351.0000
      353  O                      8.2256   24.5330    3.2657 O    1 1 352.0000
      354  O                      8.4064   24.8800    3.0107 O    1 1 353.0000
      355  O                      8.2407   24.5240    3.8187 O    1 1 354.0000
      356  O                      8.0546   25.0022    3.6447 O    1 1 355.0000
      357  O                      8.7109   25.0997    3.8189 O    1 1 356.0000
      358  O                      8.4182   25.4882    4.2337 O    1 1 357.0000
      359  O                      8.6646   24.9856    4.4997 O    1 1 358.0000
      360  O                      7.9410   24.6994    4.3910 O    1 1 359.0000
      361  O                      7.3079   24.2314    3.9170 O    1 1 360.0000
      362  O                      7.5781   23.9344    3.4604 O    1 1 361.0000
      363  O                      8.2200   24.0128    3.4649 O    1 1 362.0000
      364  O                      8.1717   23.9217    3.9599 O    1 1 363.0000
      365  O                      8.2411   23.3524    3.4766 O    1 1 364.0000
      366  O                      8.3615   23.0434    3.0693 O    1 1 365.0000
      367  O                      8.0638   23.4782    2.9255 O    1 1 366.0000
      368  O                      8.0301   23.9239    2.3729 O    1 1 367.0000
      369  O                      8.6853   24.2322    2.4261 O    1 1 368.0000
      370  O                      8.8909   24.7293    2.2707 O    1 1 369.0000
      371  O                      8.7827   25.1995    2.9872 O    1 1 370.0000
      372  O                      8.6547   25.1405    2.1017 O    1 1 371.0000
      373  O                      8.4951   24.9640    1.4280 O    1 1 372.0000
      374  O                      8.3865   24.6215    0.5645 O    1 1 373.0000
      375  O                      8.5996   25.2901    0.8683 O    1 1 374.0000
      376  O                      8.9880   25.3748    1.2148 O    1 1 375.0000
      377  O                      9.0906   25.9487    1.1712 O    1 1 376.0000
      378  O                      8.6341   26.4106    1.9212 O    1 1 377.0000
      379  O                      8.7748   26.0295    1.8001 O    1 1 378.0000
      380  O                      8.4773   25.6689    2.6150 O    1 1 379.0000
      381  O                      8.7121   25.6386    3.4747 O    1 1 380.0000
      382  O                      8.8692   26.1255    3.8757 O    1 1 381.0000
      383  O                      9.2894   26.4512    4.1901 O    1 1 382.0000
      384  O                      9.3014   26.7356    4.8652 O    1 1 383.0000
      385  O                      9.6094   26.5926    5.2866 O    1 1 384.0000
      386  O                     10.1227   26.1886    5.1738 O    1 1 385.0000
      387  O                     10.6420   26.1178    5.0631 O    1 1 386.0000
      388  O                     10.4225   25.7169    4.7348 O    1 1 387.0000
      389  O                      9.8326   25.3977    4.5876 O    1 1 388.0000
      390  O                      9.5430   25.0188    4.3656 O    1 1 389.0000
      391  O                      8.8969   25.2987    4.1340 O    1 1 390.0000
      392  O                      9.1781   25.8857    4.8169 O    1 1 391.0000
      393  O                      9.4769   25.8210    5.3523 O    1 1 392.0000
      394  O                      9.3083   25.3282    4.8640 O    1 1 393.0000
      395  O                      9.4565   25.5687    5.3303 O    1 1 394.0000
      396  O                      9.4946   24.8543    5.1204 O    1 1 395.0000
      397  O                      9.2254   25.4547    4.4122 O    1 1 396.0000
      398  O                      9.3266   25.4675    3.4672 O    1 1 397.0000
      399  O                     10.0322   25.4077    3.5937 O    1 1 398.0000
      400  O                     10.1773   24.6933    3.7324 O    1 1 399.0000
      401  O                     11.0228   24.6212    3.2674 O    1 1 400.0000
      402  O                     11.6929   25.0196    2.7389 O    1 1 401.0000
      403  O                     11.7500   25.0254    3.0662 O    1 1 402.0000
      404  O                     12.4710   25.1223    3.6797 O    1 1 403.0000
      405  O                     11.9583   24.7181    3.6520 O    1 1 404.0000
      406  O                     12.0224   24.2799    4.0157 O    1 1 405.0000
      407  O                     11.9012   23.9617    3.3016 O    1 1 406.0000
      408  O                     11.5661   24.2680    3.1857 O    1 1 407.0000
      409  O                     11.7348   24.4277    3.6106 O    1 1 408.0000
      410  O                     11.6893   23.7130    2.8325 O    1 1 409.0000
      411  O                     12.2724   23.8916    2.6817 O    1 1 410.0000
      412  O                     11.7978   24.4193    2.8185 O    1 1 411.0000
      413  O                     11.5756   23.7986    3.0723 O    1 1 412.0000
      414  O                     11.7929   23.1292    3.2585 O    1 1 413.0000
      415  O                     11.1947   23.4304    3.0627 O    1 1 414.0000
      416  O                     11.1796   23.5405    3.7020 O    1 1 415.0000
      417  O                     10.3810   23.3081    3.3432 O    1 1 416.0000
      418  O                     11.1391   23.4970    3.4053 O    1 1 417.0000
      419  O                     10.7479   24.0069    3.0972 O    1 1 418.0000
      420  O                     10.4010   24.1368    3.5665 O    1 1 419.0000
      421  O                     10.6049   23.7336    2.9818 O    1 1 420.0000
      422  O                     10.6679   24.1121    2.4093 O    1 1 421.0000
      423  O                     11.0031   23.6902    2.2802 O    1 1 422.0000
      424  O                     11.6505   24.3460    2.1774 O    1 1 423.0000
      425  O                     11.4159   24.6397    1.7223 O    1 1 424.0000
      426  O                     11.4516   24.5005    2.1927 O    1 1 425.0000
      427  O                     10.9977   24.3891    2.6299 O    1 1 426.0000
      428  O                     10.7306   24.9515    3.3322 O    1 1 427.0000
      429  O                     11.4092   25.2741    3.6920 O    1 1 428.0000
      430  O                     11.3501   25.5153    3.3751 O    1 1 429.0000
      431  O                     11.2525   26.3081    3.2513 O    1 1 430.0000
      432  O                     11.8867   26.5565    3.0132 O    1 1 431.0000
      433  O                     11.5264   26.5775    2.3788 O    1 1 432.0000
      434  O                     11.0475   26.7974    2.2562 O    1 1 433.0000
      435  O                     10.2462   26.8321    2.0716 O    1 1 434.0000
      436  O                     10.0814   27.2345    1.6679 O    1 1 435.0000
      437  O                      9.7088   27.5844    1.9982 O    1 1 436.0000
      438  O                     10.0822   27.4176    2.4617 O    1 1 437.0000
      439  O                     10.5733   27.7223    2.4561 O    1 1 438.0000
      440  O                     10.6846   26.8798    2.7244 O    1 1 439.0000
      441  O                     10.8077   26.3655    2.7331 O    1 1 440.0000
      442  O                     10.2119   25.6699    2.5874 O    1 1 441.0000
      443  O                     10.1015   24.6518    2.8800 O    1 1 442.0000
      444  O                      9.6075   24.1254    3.0625 O    1 1 443.0000
      445  O                      8.9870   23.6197    3.7366 O    1 1 444.0000
      446  O                      7.9794   23.8186    3.8836 O    1 1 445.0000
      447  O                      7.1836   23.8683    3.7238 O    1 1 446.0000
      448  O                      6.7361   24.5131    3.5664 O    1 1 447.0000
      449  O                      6.1604   24.5084    3.5196 O    1 1 448.0000
      450  O                      6.3978   24.9361    2.7615 O    1 1 449.0000
      451  O                      6.7010   25.7452    2.3803 O    1 1 450.0000
      452  O                      7.2004   25.7712    2.2479 O    1 1 451.0000
      453  O                      7.6208   26.1041    2.0456 O    1 1 452.0000
      454  O                      7.8724   26.5518    1.8539 O    1 1 453.0000
      455  O                      8.4173   27.1330    1.6392 O    1 1 454.0000
      456  O                      9.1910   27.1399    1.7278 O    1 1 455.0000
      457  O                      9.6275   27.0186    2.4007 O    1 1 456.0000
      458  O                     10.0000   26.3461    2.5251 O    1 1 457.0000
      459  O                     10.2344   25.7806    3.0056 O    1 1 458.0000
      460  O                     10.4809   25.0646    4.0755 O    1 1 459.0000
      461  O                     10.8430   24.9260    4.6183 O    1 1 460.0000
      462  O                     10.8820   24.7132    5.2070 O    1 1 461.0000
      463  O                     11.5136   25.1942    5.1487 O    1 1 462.0000
      464  O                     11.6739   25.4873    4.6290 O    1 1 463.0000
      465  O                     11.1219   25.7149    4.3797 O    1 1 464.0000
      466  O                     10.6589   26.0157    3.6841 O    1 1 465.0000
      467  O                     10.7006   25.5983    3.4402 O    1 1 466.0000
      468  O                     10.5075   25.1068    2.9396 O    1 1 467.0000
      469  O                     11.0304   25.4717    2.7327 O    1 1 468.0000
      470  O                     10.7543   24.9638    2.5389 O    1 1 469.0000
      471  O                     10.7577   24.3983    1.7149 O    1 1 470.0000
      472  O                     10.5009   24.8788    1.8272 O    1 1 471.0000
      473  O                     10.4113   25.5132    2.4016 O    1 1 472.0000
      474  O                      9.6025   25.8543    2.8346 O    1 1 473.0000
      475  O                      9.5063   25.4717    2.5312 O    1 1 474.0000
      476  O                      9.5044   25.7081    1.8123 O    1 1 475.0000
      477  O                      9.7410   26.2822    2.2118 O    1 1 476.0000
      478  O                     10.2544   26.0788    2.5048 O    1 1 477.0000
      479  O                     10.3680   25.6419    1.9024 O    1 1 478.0000
      480  O                     10.2378   26.0986    1.3754 O    1 1 479.0000
      481  O                     10.4220   26.5407    1.6393 O    1 1 480.0000
      482  O                     10.4629   26.4451    1.9114 O    1 1 481.0000
      483  O                      9.4626   26.2715    1.8578 O    1 1 482.0000
      484  O                      9.0542   27.0170    2.0885 O    1 1 483.0000
      485  O                      8.3697   26.6812    2.3063 O    1 1 484.0000
      486  O                      7.6971   26.8323    2.2802 O    1 1 485.0000
      487  O                      7.7569   27.1520    2.1048 O    1 1 486.0000
      488  O                      7.2908   27.2724    2.7730 O    1 1 487.0000
      489  O                      7.2785   26.9514    3.5118 O    1 1 488.0000
      490  O                      7.2125   26.5974    3.2441 O    1 1 489.0000
      491  O                      7.1900   25.7604    3.1608 O    1 1 490.0000
      492  O                      6.8182   25.4892    3.4899 O    1 1 491.0000
      493  O                      6.4959   25.6835    4.0551 O    1 1 492.0000
      494  O                      6.8483   25.9515    4.4808 O    1 1 493.0000
      495  O                      7.5447   25.9615    4.6595 O    1 1 494.0000
      496  O                      8.0805   26.4352    4.3266 O    1 1 495.0000
      497  O                      8.1101   27.1842    4.0480 O    1 1 496.0000
      498  O                      8.3082   27.5016    3.9422 O    1 1 497.0000
      499  O                      8.8021   27.3637    4.3737 O    1 1 498.0000
      500  O                      9.0294   27.2310    4.1852 O    1 1 499.0000
      501  O                      9.4904   26.9533    3.6926 O    1 1 500.0000
      502  O                     10.0561   27.5066    4.0472 O    1 1 501.0000
      503  O                      9.9284   27.1359    3.9756 O    1 1 502.0000
      504  O                     10.3173   26.6733    3.5974 O    1 1 503.0000
      505  O                      9.5165   26.4887    3.6761 O    1 1 504.0000
      506  O                      8.8832   26.2241    4.3795 O    1 1 505.0000
      507  O                      8.4446   26.0327    4.5265 O    1 1 506.0000
      508  O                      8.3201   25.9420    3.8144 O    1 1 507.0000
      509  O                      8.8205   26.0526    3.3150 O    1 1 508.0000
      510  O                      9.1635   26.3040    2.8511 O    1 1 509.0000
      511  O                      9.2707   26.7039    2.4109 O    1 1 510.0000
      512  O                      8.7830   26.8542    2.9128 O    1 1 511.0000
      513  O                      9.2572   26.9322    3.1675 O    1 1 512.0000
      514  O                      9.6799   27.3119    3.1360 O    1 1 513.0000
      515  O                     10.1167   27.2686    3.2678 O    1 1 514.0000
      516  O                      9.8509   26.4522    3.0432 O    1 1 515.0000
      517  O                      9.1357   26.5665    3.4141 O    1 1 516.0000
      518  O                      8.7605   26.9979    3.6344 O    1 1 517.0000
      519  O                      8.7773   27.5437    3.3764 O    1 1 518.0000
      520  O                      9.3721   27.7345    3.1031 O    1 1 519.0000
      521  O                      9.0297   27.3457    2.6706 O    1 1 520.0000
      522  O                      8.4226   27.5557    2.9958 O    1 1 521.0000
      523  O                      7.9432   27.6382    3.1041 O    1 1 522.0000
      524  O                      8.1910   27.1301    3.5985 O    1 1 523.0000
      525  O                      7.6141   26.6121    3.7580 O    1 1 524.0000
      526  O                      7.7108   26.7089    3.2687 O    1 1 525.0000
      527  O                      8.4738   26.7591    3.1793 O    1 1 526.0000
      528  O                      8.3959   26.7802    2.7745 O    1 1 527.0000
      529  O                      8.5492   25.9339    2.4021 O    1 1 528.0000
      530  O                      7.8190   25.4530    2.5149 O    1 1 529.0000
      531  O                      7.4228   25.0694    2.9562 O    1 1 530.0000
      532  O                      6.8915   24.6342    2.8374 O    1 1 531.0000
      533  O                      7.5174   24.5793    2.5626 O    1 1 532.0000
      534  O                      7.8970   24.3622    2.8497 O    1 1 533.0000
      535  O                      8.2440   24.6682    2.4808 O    1 1 534.0000
      536  O                      7.9555   24.8967    2.0053 O    1 1 535.0000
      537  O                      7.6181   24.1898    1.8304 O    1 1 536.0000
      538  O                      7.0917   24.2377    2.0155 O    1 1 537.0000
      539  O                      6.8285   24.8198    2.0963 O    1 1 538.0000
      540  O                      7.3557   24.1092    2.4200 O    1 1 539.0000
      541  O                      6.6050   24.1122    2.4017 O    1 1 540.0000
      542  O                      6.1223   23.9276    2.0953 O    1 1 541.0000
      543  O                      6.0971   23.9124    2.6291 O    1 1 542.0000
      544  O                      5.9391   23.6421    3.1193 O    1 1 543.0000
      545  O                      6.7256   23.8429    2.9344 O    1 1 544.0000
      546  O                      7.1672   23.7497    3.0018 O    1 1 545.0000
      547  O                      7.0979   23.0552    2.7635 O    1 1 546.0000
      548  O                      7.2566   23.4346    2.2545 O    1 1 547.0000
      549  O                      7.6017   23.4249    2.5939 O    1 1 548.0000
      550  O                      8.5804   23.4608    2.2765 O    1 1 549.0000
      551  O                      8.3883   23.9460    2.0415 O    1 1 550.0000
      552  O                      8.3411   24.4474    1.7319 O    1 1 551.0000
      553  O                      7.9126   24.7935    1.5272 O    1 1 552.0000
      554  O                      7.4408   25.0347    1.7003 O    1 1 553.0000
      555  O                      7.1722   25.1606    1.9571 O    1 1 554.0000
      556  O                      7.3269   25.3071    2.7810 O    1 1 555.0000
      557  O                      7.9575   25.3128    3.3463 O    1 1 556.0000
      558  O                      7.6976   24.7185    3.6185 O    1 1 557.0000
      559  O                      7.3736   24.5308    3.1667 O    1 1 558.0000
      560  O                      7.0825   24.7912    3.6035 O    1 1 559.0000
      561  O                      7.7232   25.1428    4.1310 O    1 1 560.0000
      562  O                      7.7187   25.4804    4.3494 O    1 1 561.0000
      563  O                      6.9352   24.9942    4.2392 O    1 1 562.0000
      564  O                      6.6804   24.5903    4.8270 O    1 1 563.0000
      565  O                      6.8668   24.4357    5.5032 O    1 1 564.0000
      566  O                      7.1824   23.9352    5.8993 O    1 1 565.0000
      567  O                      6.7004   24.2960    6.6117 O    1 1 566.0000
      568  O                      7.2814   23.6715    6.4953 O    1 1 567.0000
      569  O                      7.6731   24.1446    6.2112 O    1 1 568.0000
      570  O                      7.6966   24.7235    6.5551 O    1 1 569.0000
      571  O                      7.0792   24.7367    6.1790 O    1 1 570.0000
      572  O                      6.3460   24.6873    5.5285 O    1 1 571.0000
      573  O                      6.1939   25.0674    6.1851 O    1 1 572.0000
      574  O                      6.5440   24.7618    6.3264 O    1 1 573.0000
      575  O                      6.4798   24.2298    5.9648 O    1 1 574.0000
      576  O                      6.3668   23.6985    6.3795 O    1 1 575.0000
      577  O                      6.7054   23.3181    5.8582 O    1 1 576.0000
      578  O                      7.2722   23.5043    5.2753 O    1 1 577.0000
      579  O                      7.6245   24.0468    5.5338 O    1 1 578.0000
      580  O                      7.6786   23.9193    5.2837 O    1 1 579.0000
      581  O                      7.2446   23.9194    4.9131 O    1 1 580.0000
      582  O                      6.5487   24.1647    4.6180 O    1 1 581.0000
      583  O                      6.1805   23.9528    4.8531 O    1 1 582.0000
      584  O                      6.6336   23.6795    4.9516 O    1 1 583.0000
      585  O                      6.9604   23.4365    4.3313 O    1 1 584.0000
      586  O                      7.1875   23.0486    4.9696 O    1 1 585.0000
      587  O                      7.9923   22.2352    4.7518 O    1 1 586.0000
      588  O                      8.1985   22.2574    5.2773 O    1 1 587.0000
      589  O                      8.4536   22.6930    6.0255 O    1 1 588.0000
      590  O                      7.8990   22.4562    6.0450 O    1 1 589.0000
      591  O                      7.4672   22.4902    5.7370 O    1 1 590.0000
      592  O                      6.7976   21.9758    5.3120 O    1 1 591.0000
      593  O                      7.3991   22.1082    4.4927 O    1 1 592.0000
      594  O                      7.2710   22.0116    5.1808 O    1 1 593.0000
      595  O                      7.1820   21.6652    4.6599 O    1 1 594.0000
      596  O                      6.7007   22.1204    4.7352 O    1 1 595.0000
      597  O                      6.4061   22.7326    4.3771 O    1 1 596.0000
      598  O                      6.2534   22.4730    4.8098 O    1 1 597.0000
      599  O                      6.7193   22.8255    5.2854 O    1 1 598.0000
      600  O                      7.2799   23.1117    5.5208 O    1 1 599.0000
      601  O                      6.9659   22.5645    6.1618 O    1 1 600.0000
      602  O                      7.5552   23.0537    6.1162 O    1 1 601.0000
      603  O                      8.0889   23.3615    5.8558 O    1 1 602.0000
      604  O                      7.6447   22.9192    5.2904 O    1 1 603.0000
      605  O                      7.8498   22.9050    4.9908 O    1 1 604.0000
      606  O                      7.2428   22.4342    5.2028 O    1 1 605.0000
      607  O                      6.8730   22.4800    4.9519 O    1 1 606.0000
      608  O                      6.8805   22.9158    4.2021 O    1 1 607.0000
      609  O                      7.1829   22.4827    4.2723 O    1 1 608.0000
      610  O                      7.3358   22.9616    4.4033 O    1 1 609.0000
      611  O                      7.2303   23.5617    4.2968 O    1 1 610.0000
      612  O                      7.2105   24.1897    4.1502 O    1 1 611.0000
      613  O                      7.6662   23.2400    4.3679 O    1 1 612.0000
      614  O                      7.9171   23.7813    4.4049 O    1 1 613.0000
      615  O                      7.4707   24.5911    4.9593 O    1 1 614.0000
      616  O                      6.8928   25.0883    5.3043 O    1 1 615.0000
      617  O                      7.4639   25.4414    5.2252 O    1 1 616.0000
      618  O                      7.3562   26.0840    5.3953 O    1 1 617.0000
      619  O                      7.5362   26.1821    6.0976 O    1 1 618.0000
      620  O                      7.0184   25.9531    6.0067 O    1 1 619.0000
      621  O                      6.8620   26.3211    5.4312 O    1 1 620.0000
      622  O                      6.6442   25.8186    5.3143 O    1 1 621.0000
      623  O                      6.2731   25.6748    4.9704 O    1 1 622.0000
      624  O                      6.7265   25.3336    4.7085 O    1 1 623.0000
      625  O                      7.1089   25.0077    4.5474 O    1 1 624.0000
      626  O                      7.4843   25.7804    4.0126 O    1 1 625.0000
      627  O                      6.7475   26.4998    3.8930 O    1 1 626.0000
      628  O                      6.4238   26.4443    3.4465 O    1 1 627.0000
      629  O                      6.1318   26.8949    3.1730 O    1 1 628.0000
      630  O                      6.7359   27.2182    2.9867 O    1 1 629.0000
      631  O                      6.9831   26.5745    2.8688 O    1 1 630.0000
      632  O                      7.7493   26.6266    2.6053 O    1 1 631.0000
      633  O                      7.8888   26.3637    3.0097 O    1 1 632.0000
      634  O                      7.9319   25.6874    3.0599 O    1 1 633.0000
      635  O                      8.0149   26.2927    3.5592 O    1 1 634.0000
      636  O                      7.2004   25.9890    3.5400 O    1 1 635.0000
      637  O                      7.4058   26.4776    4.0639 O    1 1 636.0000
      638  O                      7.2246   26.5818    4.6808 O    1 1 637.0000
      639  O                      7.6427   26.5408    5.1724 O    1 1 638.0000
      640  O                      8.0494   26.0198    4.9683 O    1 1 639.0000
      641  O                      8.6964   25.7301    5.0751 O    1 1 640.0000
      642  O                      8.6784   24.8839    5.7560 O    1 1 641.0000
      643  O                      8.2050   24.6483    6.0345 O    1 1 642.0000
      644  O                      8.3600   24.0105    5.6511 O    1 1 643.0000
      645  O                      8.6496   24.3788    6.1003 O    1 1 644.0000
      646  O                      9.0560   24.7459    6.6745 O    1 1 645.0000
      647  O                      9.7566   24.9411    6.6628 O    1 1 646.0000
      648  O                      9.8730   25.4567    6.6763 O    1 1 647.0000
      649  O                     10.5258   25.4696    6.1665 O    1 1 648.0000
      650  O                     10.7545   25.9122    6.0764 O    1 1 649.0000
      651  O                     10.4080   25.6273    5.5033 O    1 1 650.0000
      652  O                      9.5731   25.6289    6.0844 O    1 1 651.0000
      653  O                      8.8770   25.8074    5.7975 O    1 1 652.0000
      654  O                      8.0741   25.9715    5.4509 O    1 1 653.0000
      655  O                      8.1526   25.1881    4.9710 O    1 1 654.0000
      656  O                      7.8965   24.7732    5.2234 O    1 1 655.0000
      657  O                      8.0375   24.5220    4.4107 O    1 1 656.0000
      658  O                      8.8717   24.0322    4.2725 O    1 1 657.0000
      659  O                      9.4432   23.9493    3.7901 O    1 1 658.0000
      660  O                      9.2973   24.5223    3.2113 O    1 1 659.0000
      661  O                      8.6536   24.4783    3.9057 O    1 1 660.0000
      662  O                      8.3251   24.3030    4.7613 O    1 1 661.0000
      663  O                      8.0438   23.4837    4.9068 O    1 1 662.0000
      664  O                      8.3542   23.0581    3.8966 O    1 1 663.0000
      665  O                      9.1477   23.0153    3.7207 O    1 1 664.0000
      666  O                      9.7937   22.7974    3.2737 O    1 1 665.0000
      667  O                     10.0092   23.1169    2.6354 O    1 1 666.0000
      668  O                     10.4453   22.9959    2.2821 O    1 1 667.0000
      669  O                     10.3551   23.7793    2.1378 O    1 1 668.0000
      670  O                     10.2504   24.4157    1.9001 O    1 1 669.0000
      671  O                      9.9592   24.9732    1.6705 O    1 1 670.0000
      672  O                     10.3070   24.8820    1.2911 O    1 1 671.0000
      673  O                     10.1971   25.4712    1.0162 O    1 1 672.0000
      674  O                     10.0299   24.9733    0.6832 O    1 1 673.0000
      675  O                      9.8107   24.4069    0.7671 O    1 1 674.0000
      676  O                      9.1356   24.6404    0.7522 O    1 1 675.0000
      677  O                      9.2864   24.2736    0.3368 O    1 1 676.0000
      678  O                      9.2527   24.5856    1.0416 O    1 1 677.0000
      679  O                      9.1727   24.4965    2.0974 O    1 1 678.0000
      680  O                      9.5265   25.0267    1.8523 O    1 1 679.0000
      681  O                      9.1913   24.8453    1.5460 O    1 1 680.0000
      682  O                      9.7170   25.3317    1.1401 O    1 1 681.0000
      683  O                      9.6568   25.4260    0.5635 O    1 1 682.0000
      684  O                      9.4286   25.0042    0.1876 O    1 1 683.0000
      685  O                      9.6552   25.4608   -0.1958 O   1 1 684.0000
      686  O                      9.2065   25.6868   -0.0033 O   1 1 685.0000
      687  O                      8.9959   26.1164    0.4725 O    1 1 686.0000
      688  O                      9.5057   26.1761    1.1278 O    1 1 687.0000
      689  O                      9.5680   26.6650    1.4923 O    1 1 688.0000
      690  O                      9.6974   27.1918    1.0806 O    1 1 689.0000
      691  O                      9.7179   27.2496    0.2903 O    1 1 690.0000
      692  O                     10.0892   26.9014    0.7474 O    1 1 691.0000
      693  O                     10.5507   26.4435    0.5297 O    1 1 692.0000
      694  O                      9.9717   26.5735    0.4170 O    1 1 693.0000
      695  O                      9.8313   26.2943    0.7017 O    1 1 694.0000
      696  O                     10.1161   26.0189    0.0021 O    1 1 695.0000
      697  O                     10.2490   25.4864   -0.3598 O   1 1 696.0000
      698  O                     10.4550   25.5229    0.0222 O    1 1 697.0000
      699  O                     10.2569   24.9338   -0.3584 O   1 1 698.0000
      700  O                      9.5314   24.7602   -0.4970 O   1 1 699.0000
      701  O                      9.8387   24.7648   -1.1200 O   1 1 700.0000
      702  O                      9.8503   25.4349   -1.2983 O   1 1 701.0000
      703  O                      9.4798   25.1691   -1.8848 O   1 1 702.0000
      704  O                      9.4181   25.1597   -1.3894 O   1 1 703.0000
      705  O                      8.8855   24.8336   -1.0474 O   1 1 704.0000
      706  O                      8.9814   25.4222   -0.7462 O   1 1 705.0000
      707  O                      8.7813   25.2926   -1.2235 O   1 1 706.0000
      708  O                      8.4737   24.7731   -1.7101 O   1 1 707.0000
      709  O                      9.0199   24.1157   -1.4086 O   1 1 708.0000
      710  O                      9.4490   23.7911   -0.7057 O   1 1 709.0000
      711  O                      9.7434   23.6932   -0.5688 O   1 1 710.0000
      712  O                     10.1143   24.3260   -0.1682 O   1 1 711.0000
      713  O                      9.9923   24.6059    0.7460 O    1 1 712.0000
      714  O                     10.0922   24.1448    1.2300 O    1 1 713.0000
      715  O                      9.5209   23.6205    1.9554 O    1 1 714.0000
      716  O                      9.7257   23.0735    2.3892 O    1 1 715.0000
      717  O                     10.1673   22.5846    2.6601 O    1 1 716.0000
      718  O                     11.0566   22.4212    2.9252 O    1 1 717.0000
      719  O                     11.5043   22.8123    2.5518 O    1 1 718.0000
      720  O                     10.8115   23.2611    2.4122 O    1 1 719.0000
      721  O                     11.2347   22.8002    2.0977 O    1 1 720.0000
      722  O                     11.4094   23.6666    2.1827 O    1 1 721.0000
      723  O                     11.7945   24.0161    1.3189 O    1 1 722.0000
      724  O                     12.1013   24.3618    1.8375 O    1 1 723.0000
      725  O                     12.8235   24.5646    1.8994 O    1 1 724.0000
      726  O                     13.1173   25.2674    2.0706 O    1 1 725.0000
      727  O                     12.7987   25.4471    1.7790 O    1 1 726.0000
      728  O                     12.4250   25.1881    2.0729 O    1 1 727.0000
      729  O                     12.7488   24.8668    2.6664 O    1 1 728.0000
      730  O                     12.3234   24.8593    3.0550 O    1 1 729.0000
      731  O                     11.7883   25.0728    2.1179 O    1 1 730.0000
      732  O                     11.4575   25.0116    1.5563 O    1 1 731.0000
      733  O                     12.0158   25.3433    1.5769 O    1 1 732.0000
      734  O                     12.2918   24.6833    1.2228 O    1 1 733.0000
      735  O                     12.2660   24.3593    1.0905 O    1 1 734.0000
      736  O                     12.0625   24.5798    0.6086 O    1 1 735.0000
      737  O                     12.2078   25.2970    0.5306 O    1 1 736.0000
      738  O                     11.9820   25.6252    0.9194 O    1 1 737.0000
      739  O                     11.5516   24.8375    0.7786 O    1 1 738.0000
      740  O                     10.9330   24.5561    0.1485 O    1 1 739.0000
      741  O                     10.4260   24.1944   -0.4302 O   1 1 740.0000
      742  O                      9.9048   24.0948    0.5309 O    1 1 741.0000
      743  O                      9.2349   23.9899    0.9307 O    1 1 742.0000
      744  O                      8.4281   23.4884    1.0524 O    1 1 743.0000
      745  O                      7.9513   23.6014    0.4958 O    1 1 744.0000
      746  O                      8.2962   24.2913    0.1654 O    1 1 745.0000
      747  O                      8.8214   24.7443   -0.1480 O   1 1 746.0000
      748  O                      9.4581   24.4986   -0.7344 O   1 1 747.0000
      749  O                      9.8817   24.1218   -1.2327 O   1 1 748.0000
      750  O                     10.5875   24.2954   -1.8462 O   1 1 749.0000
      751  O                     11.3751   24.3360   -1.9133 O   1 1 750.0000
      752  O                     10.8123   24.2044   -1.4950 O   1 1 751.0000
      753  O                     11.2344   24.2316   -1.1705 O   1 1 752.0000
      754  O                     11.5020   24.6581   -1.3513 O   1 1 753.0000
      755  O                     11.7601   24.1766   -1.1415 O   1 1 754.0000
      756  O                     11.6598   23.4686   -1.1708 O   1 1 755.0000
      757  O                     11.7950   23.2023   -0.9610 O   1 1 756.0000
      758  O                     11.0418   23.3326   -1.2716 O   1 1 757.0000
      759  O                     10.8426   23.5860   -1.0855 O   1 1 758.0000
      760  O                     10.2676   23.9849   -1.1412 O   1 1 759.0000
      761  O                     10.1419   23.4464   -1.5600 O   1 1 760.0000
      762  O                      9.9671   23.5207   -2.3230 O   1 1 761.0000
      763  O                      9.9780   23.9880   -2.4594 O   1 1 762.0000
      764  O                      9.8614   23.2561   -2.9111 O   1 1 763.0000
      765  O                      9.9660   23.6071   -3.3490 O   1 1 764.0000
      766  O                     10.1450   22.8567   -3.3595 O   1 1 765.0000
      767  O                     10.3510   23.1128   -2.8566 O   1 1 766.0000
      768  O                     10.6668   22.8072   -3.2537 O   1 1 767.0000
      769  O                     10.8929   22.4835   -3.6697 O   1 1 768.0000
      770  O                     10.6126   22.4241   -4.5240 O   1 1 769.0000
      771  O                     10.0747   22.4398   -4.7510 O   1 1 770.0000
      772  O                      9.7684   22.9289   -4.8048 O   1 1 771.0000
      773  O                     10.2710   23.1479   -4.3354 O   1 1 772.0000
      774  O                     10.4644   23.8507   -4.3564 O   1 1 773.0000
      775  O                     10.6867   24.2373   -3.9784 O   1 1 774.0000
      776  O                     10.4617   24.3669   -3.4011 O   1 1 775.0000
      777  O                     10.4795   24.3110   -3.0717 O   1 1 776.0000
      778  O                     10.8637   24.2879   -2.6853 O   1 1 777.0000
      779  O                     10.6519   24.7679   -2.1550 O   1 1 778.0000
      780  O                     10.2778   24.6774   -2.8392 O   1 1 779.0000
      781  O                     10.4304   25.0456   -2.4464 O   1 1 780.0000
      782  O                     10.7752   25.1199   -2.9504 O   1 1 781.0000
      783  O                     11.1954   25.0672   -2.8900 O   1 1 782.0000
      784  O                     11.4249   24.2092   -2.7457 O   1 1 783.0000
      785  O                     11.7264   23.7757   -2.4400 O   1 1 784.0000
      786  O                     11.7136   23.5686   -1.6877 O   1 1 785.0000
      787  O                     12.7820   23.3124   -1.8795 O   1 1 786.0000
      788  O                     12.2439   23.4008   -1.8408 O   1 1 787.0000
      789  O                     11.5174   22.8810   -2.2057 O   1 1 788.0000
      790  O                     11.8385   23.1707   -2.4489 O   1 1 789.0000
      791  O                     11.3393   23.2080   -2.6754 O   1 1 790.0000
      792  O                     11.3589   23.3476   -1.8049 O   1 1 791.0000
      793  O                     10.9844   22.6346   -1.5492 O   1 1 792.0000
      794  O                     10.6783   22.1219   -0.8992 O   1 1 793.0000
      795  O                     10.8833   21.6208    0.0458 O    1 1 794.0000
      796  O                     10.9603   21.4668    0.7877 O    1 1 795.0000
      797  O                     10.6055   21.4226    1.5667 O    1 1 796.0000
      798  O                     10.3276   22.0962    1.8231 O    1 1 797.0000
      799  O                     10.8529   22.1389    1.8139 O    1 1 798.0000
      800  O                     11.3214   21.4093    1.7828 O    1 1 799.0000
      801  O                     10.9371   21.2315    1.5688 O    1 1 800.0000
      802  O                     10.7093   21.0080    1.5122 O    1 1 801.0000
      803  O                     10.8933   20.3361    1.8241 O    1 1 802.0000
      804  O                     11.5402   20.4191    1.9150 O    1 1 803.0000
      805  O                     12.1897   20.3334    1.3708 O    1 1 804.0000
      806  O                     12.4205   20.0875    0.9612 O    1 1 805.0000
      807  O                     12.8557   19.5357    1.4958 O    1 1 806.0000
      808  O                     12.3183   20.0535    2.1253 O    1 1 807.0000
      809  O                     11.5033   19.5953    2.4653 O    1 1 808.0000
      810  O                     10.8891   19.5681    2.8957 O    1 1 809.0000
      811  O                     11.0762   19.9610    2.3231 O    1 1 810.0000
      812  O                     10.7577   20.9577    2.1102 O    1 1 811.0000
      813  O                     10.4975   20.9556    2.8238 O    1 1 812.0000
      814  O                     10.9084   20.5112    2.9188 O    1 1 813.0000
      815  O                     11.0260   21.1855    2.5095 O    1 1 814.0000
      816  O                     11.1447   21.8977    2.3238 O    1 1 815.0000
      817  O                     10.5156   22.1942    2.5308 O    1 1 816.0000
      818  O                     10.7198   21.4656    2.3316 O    1 1 817.0000
      819  O                     10.3090   22.1209    2.2901 O    1 1 818.0000
      820  O                     10.8866   22.5980    2.4518 O    1 1 819.0000
      821  O                     11.3893   21.6110    2.6142 O    1 1 820.0000
      822  O                     10.9656   21.5669    3.1835 O    1 1 821.0000
      823  O                     10.4191   21.7178    3.4835 O    1 1 822.0000
      824  O                     10.0038   22.0644    3.3378 O    1 1 823.0000
      825  O                      9.4386   21.8173    2.7389 O    1 1 824.0000
      826  O                      9.6995   21.8868    2.2759 O    1 1 825.0000
      827  O                      9.1478   21.8857    1.5253 O    1 1 826.0000
      828  O                      9.0171   21.8005    0.9273 O    1 1 827.0000
      829  O                      8.9871   22.1808    0.4167 O    1 1 828.0000
      830  O                      8.9919   22.8444    0.6713 O    1 1 829.0000
      831  O                      9.6265   23.0361    0.4250 O    1 1 830.0000
      832  O                      9.1577   23.2294    0.6245 O    1 1 831.0000
      833  O                      9.2002   23.3903   -0.0400 O   1 1 832.0000
      834  O                      9.5035   23.8460   -0.0211 O   1 1 833.0000
      835  O                     10.1287   23.5026   -0.3082 O   1 1 834.0000
      836  O                     10.6245   23.4844    0.3483 O    1 1 835.0000
      837  O                     10.9929   22.8403    0.3076 O    1 1 836.0000
      838  O                     10.5564   23.4400    0.5854 O    1 1 837.0000
      839  O                     10.2151   23.6129    0.2098 O    1 1 838.0000
      840  O                     10.6765   24.2853    0.5032 O    1 1 839.0000
      841  O                     10.9406   24.5051    1.0909 O    1 1 840.0000
      842  O                     11.0125   23.9972    1.3832 O    1 1 841.0000
      843  O                     11.5342   23.5038    1.8074 O    1 1 842.0000
      844  O                     12.0432   23.5383    1.6039 O    1 1 843.0000
      845  O                     11.3865   23.2761    1.6822 O    1 1 844.0000
      846  O                     11.6529   23.1382    2.1909 O    1 1 845.0000
      847  O                     11.9486   22.6810    2.4149 O    1 1 846.0000
      848  O                     12.1709   22.8725    1.5914 O    1 1 847.0000
      849  O                     11.7954   22.3754    0.9422 O    1 1 848.0000
      850  O                     12.2290   22.9221    0.0069 O    1 1 849.0000
      851  O                     12.2431   23.4310   -0.5492 O   1 1 850.0000
      852  O                     12.7006   23.8118   -0.5061 O   1 1 851.0000
      853  O                     12.6402   24.0848   -1.1457 O   1 1 852.0000
      854  O                     12.4645   23.5571   -1.2498 O   1 1 853.0000
      855  O                     12.4715   22.7052   -1.1136 O   1 1 854.0000
      856  O                     12.9418   22.9422   -1.4004 O   1 1 855.0000
      857  O                     12.9946   23.3582   -0.9352 O   1 1 856.0000
      858  O                     12.7256   23.4605   -0.5421 O   1 1 857.0000
      859  O                     12.9311   22.7695   -0.5556 O   1 1 858.0000
      860  O                     12.7421   22.5261   -0.1776 O   1 1 859.0000
      861  O                     13.1668   22.8504    0.3869 O    1 1 860.0000
      862  O                     12.5586   22.8270    0.4936 O    1 1 861.0000
      863  O                     12.0561   23.4571    0.3242 O    1 1 862.0000
      864  O                     11.2027   23.4854   -0.1265 O   1 1 863.0000
      865  O                     10.9996   24.0509   -0.3467 O   1 1 864.0000
      866  O                     11.1799   24.6170   -0.1526 O   1 1 865.0000
      867  O                     11.6339   24.2782    0.0671 O    1 1 866.0000
      868  O                     11.7981   24.8485   -0.1117 O   1 1 867.0000
      869  O                     12.5193   24.6366   -0.3691 O   1 1 868.0000
      870  O                     12.1444   24.1528   -0.5218 O   1 1 869.0000
      871  O                     11.5787   23.8812   -0.3992 O   1 1 870.0000
      872  O                     10.7063   23.4958   -0.6198 O   1 1 871.0000
      873  O                     11.2089   23.2599   -0.5395 O   1 1 872.0000
      874  O                     11.5190   22.7410   -0.1773 O   1 1 873.0000
      875  O                     11.5861   23.4297   -0.0400 O   1 1 874.0000
      876  O                     11.2468   22.7902   -0.4028 O   1 1 875.0000
      877  O                     11.9467   22.7506   -0.2709 O   1 1 876.0000
      878  O                     11.9552   22.3339    0.1905 O    1 1 877.0000
      879  O                     11.4305   22.9417    0.4552 O    1 1 878.0000
      880  O                     11.2762   23.5209    0.6210 O    1 1 879.0000
      881  O                     11.4648   23.7873    0.9701 O    1 1 880.0000
      882  O                     10.6834   23.5222    1.1101 O    1 1 881.0000
      883  O                     10.4764   22.6181    0.9960 O    1 1 882.0000
      884  O                      9.7496   22.1617    1.0947 O    1 1 883.0000
      885  O                      9.7288   21.7721    1.4327 O    1 1 884.0000
      886  O                      9.7449   20.9429    1.4680 O    1 1 885.0000
      887  O                      9.6326   21.3788    1.1302 O    1 1 886.0000
      888  O                      9.9171   20.4728    0.7733 O    1 1 887.0000
      889  O                     10.3900   21.4968    1.2604 O    1 1 888.0000
      890  O                     11.2253   22.1736    0.9712 O    1 1 889.0000
      891  O                     11.5110   22.3437    0.4939 O    1 1 890.0000
      892  O                     10.9618   22.1079    0.5221 O    1 1 891.0000
      893  O                     10.2327   21.1241    0.9879 O    1 1 892.0000
      894  O                      9.7971   20.4651    1.4161 O    1 1 893.0000
      895  O                      9.6228   20.0272    1.5012 O    1 1 894.0000
      896  O                      9.0761   20.2797    1.6300 O    1 1 895.0000
      897  O                      8.9304   19.2318    1.8946 O    1 1 896.0000
      898  O                      8.7269   19.8768    2.0132 O    1 1 897.0000
      899  O                      8.6323   20.3082    2.0545 O    1 1 898.0000
      900  O                      9.1599   19.9215    1.6634 O    1 1 899.0000
      901  O                      9.3981   19.4930    2.5636 O    1 1 900.0000
      902  O                      9.8028   18.9576    3.2133 O    1 1 901.0000
      903  O                     10.4762   19.3839    3.2675 O    1 1 902.0000
      904  O                     11.3130   19.4155    3.2508 O    1 1 903.0000
      905  O                     11.3182   20.2882    3.3738 O    1 1 904.0000
      906  O                     11.7427   20.8572    2.9863 O    1 1 905.0000
      907  O                     12.1202   20.9035    3.3843 O    1 1 906.0000
      908  O                     12.3257   20.2943    3.3529 O    1 1 907.0000
      909  O                     11.8745   19.8327    3.4420 O    1 1 908.0000
      910  O                     11.8779   19.4919    2.8074 O    1 1 909.0000
      911  O                     12.2154   20.0145    2.8190 O    1 1 910.0000
      912  O                     11.8005   20.1344    2.5130 O    1 1 911.0000
      913  O                     11.3276   20.3798    2.6219 O    1 1 912.0000
      914  O                     10.3666   20.8057    2.3246 O    1 1 913.0000
      915  O                     10.1471   20.3359    3.0897 O    1 1 914.0000
      916  O                      9.8631   20.3443    2.6021 O    1 1 915.0000
      917  O                      9.1782   20.3099    2.4828 O    1 1 916.0000
      918  O                      8.1680   20.0111    2.2659 O    1 1 917.0000
      919  O                      8.1270   20.5509    1.6476 O    1 1 918.0000
      920  O                      8.8297   20.5135    1.6310 O    1 1 919.0000
      921  O                      8.3599   19.8550    1.3751 O    1 1 920.0000
      922  O                      8.8654   19.7512    1.0316 O    1 1 921.0000
      923  O                      9.4388   19.6704    1.0159 O    1 1 922.0000
      924  O                      9.5017   19.4312    1.8394 O    1 1 923.0000
      925  O                      9.5021   19.8207    2.8104 O    1 1 924.0000
      926  O                      9.5775   19.7564    3.5882 O    1 1 925.0000
      927  O                      9.4064   19.2203    3.1235 O    1 1 926.0000
      928  O                      9.3094   18.6411    2.9798 O    1 1 927.0000
      929  O                      9.6409   17.9333    2.5587 O    1 1 928.0000
      930  O                      9.8640   18.2466    2.0430 O    1 1 929.0000
      931  O                     10.0060   18.4394    2.9346 O    1 1 930.0000
      932  O                      9.9255   19.0777    2.6927 O    1 1 931.0000
      933  O                      9.9016   18.9046    2.1760 O    1 1 932.0000
      934  O                     10.3996   18.3973    2.3184 O    1 1 933.0000
      935  O                     11.2664   18.6261    2.7288 O    1 1 934.0000
      936  O                     11.6338   18.6371    3.3397 O    1 1 935.0000
      937  O                     11.5030   19.0850    3.1115 O    1 1 936.0000
      938  O                     11.7166   18.7737    2.2875 O    1 1 937.0000
      939  O                     12.0444   18.3618    2.5438 O    1 1 938.0000
      940  O                     12.4742   18.7124    3.0961 O    1 1 939.0000
      941  O                     12.8970   18.8489    2.8785 O    1 1 940.0000
      942  O                     12.6585   19.0011    2.3062 O    1 1 941.0000
      943  O                     12.2627   19.1730    2.6938 O    1 1 942.0000
      944  O                     12.7283   19.5645    3.0652 O    1 1 943.0000
      945  O                     12.2909   19.4209    3.6557 O    1 1 944.0000
      946  O                     11.7185   19.2259    4.1189 O    1 1 945.0000
      947  O                     10.8575   19.6212    3.8205 O    1 1 946.0000
      948  O                     10.4495   19.5364    4.8102 O    1 1 947.0000
      949  O                      9.9489   19.6957    5.4418 O    1 1 948.0000
      950  O                      9.2826   19.4736    5.4789 O    1 1 949.0000
      951  O                      8.5451   20.0971    5.2029 O    1 1 950.0000
      952  O                      8.6465   19.7754    4.5077 O    1 1 951.0000
      953  O                      8.1785   19.4445    4.4425 O    1 1 952.0000
      954  O                      8.4616   19.4491    3.5740 O    1 1 953.0000
      955  O                      8.9964   19.2368    3.6863 O    1 1 954.0000
      956  O                      8.9965   18.6853    3.2821 O    1 1 955.0000
      957  O                      8.6592   18.8721    3.8433 O    1 1 956.0000
      958  O                      9.6070   18.6028    3.9524 O    1 1 957.0000
      959  O                      9.9763   18.9154    4.4835 O    1 1 958.0000
      960  O                      9.5481   19.2715    3.7329 O    1 1 959.0000
      961  O                      9.5735   19.3671    4.3571 O    1 1 960.0000
      962  O                      9.6470   18.8802    4.9103 O    1 1 961.0000
      963  O                      9.2386   18.8131    4.4891 O    1 1 962.0000
      964  O                      9.1047   19.3072    4.3505 O    1 1 963.0000
      965  O                      8.5489   19.1998    4.6113 O    1 1 964.0000
      966  O                      8.4040   18.9704    5.3767 O    1 1 965.0000
      967  O                      8.2539   19.5290    5.6410 O    1 1 966.0000
      968  O                      8.9814   19.4192    6.1001 O    1 1 967.0000
      969  O                      9.6629   19.5221    6.3291 O    1 1 968.0000
      970  O                      9.8824   20.3062    6.3260 O    1 1 969.0000
      971  O                     10.3768   19.8436    6.3826 O    1 1 970.0000
      972  O                     10.7356   19.5452    6.1647 O    1 1 971.0000
      973  O                     10.0902   19.3021    5.7775 O    1 1 972.0000
      974  O                     10.1606   19.2728    5.1112 O    1 1 973.0000
      975  O                     10.8536   19.1275    5.6672 O    1 1 974.0000
      976  O                     11.4252   19.2571    5.5952 O    1 1 975.0000
      977  O                     11.2307   18.9602    4.8919 O    1 1 976.0000
      978  O                     11.5376   18.7414    4.4979 O    1 1 977.0000
      979  O                     11.5770   18.3011    4.2101 O    1 1 978.0000
      980  O                     11.3690   18.4273    3.6678 O    1 1 979.0000
      981  O                     11.0322   18.4385    3.0866 O    1 1 980.0000
      982  O                     11.1345   18.7635    2.3866 O    1 1 981.0000
      983  O                     10.7197   18.9891    1.5744 O    1 1 982.0000
      984  O                     10.3791   19.5331    1.0019 O    1 1 983.0000
      985  O                     10.2042   19.0592    0.9703 O    1 1 984.0000
      986  O                     10.7115   18.8004    0.7381 O    1 1 985.0000
      987  O                     10.7934   18.9445   -0.1308 O   1 1 986.0000
      988  O                     11.2637   18.9184    0.4471 O    1 1 987.0000
      989  O                     11.1902   18.5233    0.9002 O    1 1 988.0000
      990  O                     11.7412   18.3778    0.8531 O    1 1 989.0000
      991  O                     11.8616   18.8457    1.1994 O    1 1 990.0000
      992  O                     11.6892   18.6070    1.4273 O    1 1 991.0000
      993  O                     11.2250   18.6679    1.5891 O    1 1 992.0000
      994  O                     11.3868   19.6556    1.4714 O    1 1 993.0000
      995  O                     11.1185   19.3045    1.6964 O    1 1 994.0000
      996  O                     11.2305   19.3463    0.9281 O    1 1 995.0000
      997  O                     11.2438   20.3118    0.3876 O    1 1 996.0000
      998  O                     11.6010   20.9635    0.4086 O    1 1 997.0000
      999  O                     11.9073   20.2056    0.1387 O    1 1 998.0000
     1000  O                     11.0970   19.7969   -0.1151 O   1 1 999.0000
     1001  O                     11.3738   19.3909   -0.0943 O   1 1 1000.0000
     1002  O                     11.1485   19.0266   -0.8337 O   1 1 1001.0000
     1003  O                     10.2714   18.9051   -0.7744 O   1 1 1002.0000
     1004  O                     10.3690   19.4923   -0.9900 O   1 1 1003.0000
     1005  O                     10.7320   19.5991   -0.7901 O   1 1 1004.0000
     1006  O                     10.8225   19.7670   -1.2633 O   1 1 1005.0000
     1007  O                     10.4200   20.1684   -1.3892 O   1 1 1006.0000
     1008  O                     10.6064   19.1806   -0.2982 O   1 1 1007.0000
     1009  O                      9.8659   18.8251    0.6019 O    1 1 1008.0000
     1010  O                     10.6164   18.9303    0.2697 O    1 1 1009.0000
     1011  O                     10.9230   19.1983   -0.8069 O   1 1 1010.0000
     1012  O                     10.9491   19.8908   -0.5645 O   1 1 1011.0000
     1013  O                     10.0789   19.7584   -0.9984 O   1 1 1012.0000
     1014  O                      9.5971   19.2698   -0.7620 O   1 1 1013.0000
     1015  O                      9.4296   18.9193   -1.4639 O   1 1 1014.0000
     1016  O                     10.0185   18.8161   -1.3998 O   1 1 1015.0000
     1017  O                     10.0292   18.2789   -0.8477 O   1 1 1016.0000
     1018  O                      9.9045   18.6750   -0.0627 O   1 1 1017.0000
     1019  O                     10.0347   18.5565    0.3768 O    1 1 1018.0000
     1020  O                      9.8368   18.9831    0.3471 O    1 1 1019.0000
     1021  O                      9.5050   19.3817   -0.1428 O   1 1 1020.0000
     1022  O                     10.2662   19.5540   -0.2718 O   1 1 1021.0000
     1023  O                     10.2079   18.7848   -0.2592 O   1 1 1022.0000
     1024  O                     10.7679   18.3782   -0.3287 O   1 1 1023.0000
     1025  O                     10.2245   17.8867   -0.2474 O   1 1 1024.0000
     1026  O                     10.1400   17.4174    0.4208 O    1 1 1025.0000
     1027  O                      9.6688   17.8193    0.3109 O    1 1 1026.0000
     1028  O                      9.1925   18.4972   -0.0093 O   1 1 1027.0000
     1029  O                      9.4239   19.0123    0.6301 O    1 1 1028.0000
     1030  O                      9.6473   19.0158    1.3460 O    1 1 1029.0000
     1031  O                      9.5098   18.3715    1.8940 O    1 1 1030.0000
     1032  O                      9.3612   18.5696    1.4012 O    1 1 1031.0000
     1033  O                      9.1637   19.0298    1.3800 O    1 1 1032.0000
     1034  O                      8.7395   18.9325    1.1935 O    1 1 1033.0000
     1035  O                      8.2709   19.4145    0.7264 O    1 1 1034.0000
     1036  O                      8.4750   19.3694    1.6856 O    1 1 1035.0000
     1037  O                      8.4234   19.0106    2.2879 O    1 1 1036.0000
     1038  O                      8.5731   19.1118    2.8088 O    1 1 1037.0000
     1039  O                      8.8508   18.7736    2.2338 O    1 1 1038.0000
     1040  O                      8.2828   18.8343    1.8563 O    1 1 1039.0000
     1041  O                      8.1279   19.2496    2.2045 O    1 1 1040.0000
     1042  O                      8.1565   18.4659    2.8372 O    1 1 1041.0000
     1043  O                      7.9851   18.9920    3.2899 O    1 1 1042.0000
     1044  O                      7.6687   19.2473    2.4425 O    1 1 1043.0000
     1045  O                      7.4822   19.5474    1.9269 O    1 1 1044.0000
     1046  O                      7.6051   20.2796    2.3148 O    1 1 1045.0000
     1047  O                      7.5588   20.4583    1.4209 O    1 1 1046.0000
     1048  O                      7.4307   20.2748    0.9236 O    1 1 1047.0000
     1049  O                      7.2540   19.5815    1.0940 O    1 1 1048.0000
     1050  O                      6.7923   19.0384    1.2720 O    1 1 1049.0000
     1051  O                      6.3170   18.8967    0.9421 O    1 1 1050.0000
     1052  O                      6.4930   18.4342    1.5047 O    1 1 1051.0000
     1053  O                      6.6509   18.8706    0.7307 O    1 1 1052.0000
     1054  O                      6.1614   19.3559    0.4772 O    1 1 1053.0000
     1055  O                      6.4196   19.6627    0.7668 O    1 1 1054.0000
     1056  O                      6.0905   19.5350    1.3802 O    1 1 1055.0000
     1057  O                      6.0801   19.0624    1.8237 O    1 1 1056.0000
     1058  O                      6.6522   19.3895    1.5010 O    1 1 1057.0000
     1059  O                      6.8919   19.7784    1.8456 O    1 1 1058.0000
     1060  O                      6.7980   19.8973    2.5310 O    1 1 1059.0000
     1061  O                      7.1293   19.6040    2.3887 O    1 1 1060.0000
     1062  O                      7.6245   19.0943    2.7067 O    1 1 1061.0000
     1063  O                      6.9078   18.9832    2.7597 O    1 1 1062.0000
     1064  O                      7.2551   18.7599    2.3574 O    1 1 1063.0000
     1065  O                      7.5064   18.3856    2.7302 O    1 1 1064.0000
     1066  O                      7.7364   18.1898    2.1361 O    1 1 1065.0000
     1067  O                      8.4306   18.2690    1.6880 O    1 1 1066.0000
     1068  O                      7.9710   18.3221    2.0356 O    1 1 1067.0000
     1069  O                      8.0831   17.6192    1.7389 O    1 1 1068.0000
     1070  O                      8.6622   17.3772    1.5614 O    1 1 1069.0000
     1071  O                      9.1059   17.8723    1.9734 O    1 1 1070.0000
     1072  O                      8.8259   18.3226    2.2262 O    1 1 1071.0000
     1073  O                      9.4028   18.6297    2.5780 O    1 1 1072.0000
     1074  O                      8.5950   18.4937    2.6488 O    1 1 1073.0000
     1075  O                      7.6757   18.0686    2.7676 O    1 1 1074.0000
     1076  O                      7.5384   17.6805    1.9166 O    1 1 1075.0000
     1077  O                      7.6982   17.6660    1.3031 O    1 1 1076.0000
     1078  O                      7.8569   18.7069    0.7301 O    1 1 1077.0000
     1079  O                      7.3224   18.2333    0.6032 O    1 1 1078.0000
     1080  O                      7.1794   18.4879    0.1064 O    1 1 1079.0000
     1081  O                      7.9100   18.8154    0.0404 O    1 1 1080.0000
     1082  O                      7.4412   19.1498   -0.0630 O   1 1 1081.0000
     1083  O                      7.2911   18.7093   -0.3847 O   1 1 1082.0000
     1084  O                      7.0407   19.0614   -0.9042 O   1 1 1083.0000
     1085  O                      6.5855   18.8716   -0.9209 O   1 1 1084.0000
     1086  O                      6.7774   19.1442   -0.0748 O   1 1 1085.0000
     1087  O                      6.1411   19.0646   -0.2332 O   1 1 1086.0000
     1088  O                      6.2706   18.7334    0.2702 O    1 1 1087.0000
     1089  O                      7.0207   18.8534    0.6386 O    1 1 1088.0000
     1090  O                      7.0823   19.3857    0.3051 O    1 1 1089.0000
     1091  O                      7.6597   19.1024    0.6600 O    1 1 1090.0000
     1092  O                      8.0072   18.3621    0.5762 O    1 1 1091.0000
     1093  O                      8.6811   18.5938    0.8118 O    1 1 1092.0000
     1094  O                      8.1655   18.6548    1.2726 O    1 1 1093.0000
     1095  O                      7.7583   18.3292    1.3228 O    1 1 1094.0000
     1096  O                      7.5512   18.9819    1.1463 O    1 1 1095.0000
     1097  O                      7.6580   19.4473    0.5130 O    1 1 1096.0000
     1098  O                      7.9047   19.4127   -0.4368 O   1 1 1097.0000
     1099  O                      8.2981   19.8266   -1.1267 O   1 1 1098.0000
     1100  O                      8.0816   20.0233   -0.6599 O   1 1 1099.0000
     1101  O                      7.5246   19.7765   -0.4010 O   1 1 1100.0000
     1102  O                      8.4553   19.3822   -0.1641 O   1 1 1101.0000
     1103  O                      9.0457   18.8343   -0.6865 O   1 1 1102.0000
     1104  O                      9.5834   18.5350   -0.3988 O   1 1 1103.0000
     1105  O                      9.0996   19.0301   -0.0019 O   1 1 1104.0000
     1106  O                      9.4493   19.9208   -0.1377 O   1 1 1105.0000
     1107  O                      9.2232   20.2775    0.6214 O    1 1 1106.0000
     1108  O                      9.7802   19.9288    0.7934 O    1 1 1107.0000
     1109  O                      9.3833   19.5959    0.3504 O    1 1 1108.0000
     1110  O                      8.5524   19.4351    0.2698 O    1 1 1109.0000
     1111  O                      8.6879   19.6825   -0.5269 O   1 1 1110.0000
     1112  O                      8.5037   18.9937   -0.3836 O   1 1 1111.0000
     1113  O                      9.0204   19.1805   -0.6701 O   1 1 1112.0000
     1114  O                      9.0946   19.7212   -0.5799 O   1 1 1113.0000
     1115  O                      9.7206   20.2251    0.1922 O    1 1 1114.0000
     1116  O                     10.4675   19.8721    0.1126 O    1 1 1115.0000
     1117  O                     10.0629   20.0637   -0.2433 O   1 1 1116.0000
     1118  O                      9.5746   19.5103   -0.4923 O   1 1 1117.0000
     1119  O                      9.7776   19.3473   -0.1098 O   1 1 1118.0000
     1120  O                     10.0817   19.4486    0.2814 O    1 1 1119.0000
     1121  O                     10.1229   20.1802    0.3110 O    1 1 1120.0000
     1122  O                     10.4497   20.1161    0.8595 O    1 1 1121.0000
     1123  O                     10.9444   20.4167    1.1531 O    1 1 1122.0000
     1124  O                     10.9608   19.8625    1.3403 O    1 1 1123.0000
     1125  O                     10.8864   20.0062    0.9302 O    1 1 1124.0000
     1126  O                     11.5973   20.2816    1.3658 O    1 1 1125.0000
     1127  O                     11.8265   19.4697    1.9561 O    1 1 1126.0000
     1128  O                     12.1129   19.3228    1.6829 O    1 1 1127.0000
     1129  O                     12.7321   18.8451    1.5740 O    1 1 1128.0000
     1130  O                     12.3551   18.4897    1.6855 O    1 1 1129.0000
     1131  O                     11.7765   18.0296    1.5106 O    1 1 1130.0000
     1132  O                     11.2810   18.0581    1.1747 O    1 1 1131.0000
     1133  O                     10.6966   18.1280    1.5194 O    1 1 1132.0000
     1134  O                     10.1903   18.2331    0.7210 O    1 1 1133.0000
     1135  O                     10.0348   18.1375    1.2169 O    1 1 1134.0000
     1136  O                     10.2665   18.4377    1.5175 O    1 1 1135.0000
     1137  O                     10.4578   18.8322    1.4212 O    1 1 1136.0000
     1138  O                     10.0416   19.3033    1.5110 O    1 1 1137.0000
     1139  O                     10.0009   20.0904    1.4809 O    1 1 1138.0000
     1140  O                      9.5219   20.0249    1.9983 O    1 1 1139.0000
     1141  O                      8.9511   20.0124    2.5464 O    1 1 1140.0000
     1142  O                      8.4638   19.6748    2.7212 O    1 1 1141.0000
     1143  O                      8.8033   19.4329    3.2518 O    1 1 1142.0000
     1144  O                      8.3181   19.8113    2.9715 O    1 1 1143.0000
     1145  O                      8.8929   20.0796    3.3692 O    1 1 1144.0000
     1146  O                      9.5102   20.6700    4.0044 O    1 1 1145.0000
     1147  O                     10.6578   20.7493    3.7537 O    1 1 1146.0000
     1148  O                     11.4361   21.0419    3.0909 O    1 1 1147.0000
     1149  O                     12.0982   21.3517    2.5687 O    1 1 1148.0000
     1150  O                     12.4489   21.4347    1.8986 O    1 1 1149.0000
     1151  O                     12.9141   21.7161    1.6386 O    1 1 1150.0000
     1152  O                     13.1557   22.0334    1.7159 O    1 1 1151.0000
     1153  O                     13.1536   22.3809    0.9660 O    1 1 1152.0000
     1154  O                     13.1580   21.9491    0.8068 O    1 1 1153.0000
     1155  O                     12.5961   21.5680    1.0290 O    1 1 1154.0000
     1156  O                     12.4827   22.0881    0.2230 O    1 1 1155.0000
     1157  O                     12.4868   22.0715   -0.5759 O   1 1 1156.0000
     1158  O                     12.2364   21.6659   -1.3340 O   1 1 1157.0000
     1159  O                     11.8517   21.1994   -1.5080 O   1 1 1158.0000
     1160  O                     11.6963   21.7221   -2.0075 O   1 1 1159.0000
     1161  O                     11.6354   21.8228   -2.4263 O   1 1 1160.0000
     1162  O                     11.0654   22.0383   -2.3733 O   1 1 1161.0000
     1163  O                     10.7165   21.4512   -2.0091 O   1 1 1162.0000
     1164  O                      9.7705   21.7216   -1.9018 O   1 1 1163.0000
     1165  O                     10.4514   21.9001   -1.9005 O   1 1 1164.0000
     1166  O                     11.2494   21.9380   -1.7995 O   1 1 1165.0000
     1167  O                     11.8262   21.9571   -1.4640 O   1 1 1166.0000
     1168  O                     12.0313   21.3269   -1.7681 O   1 1 1167.0000
     1169  O                     12.1952   21.0916   -2.1422 O   1 1 1168.0000
     1170  O                     11.8393   20.8251   -2.4334 O   1 1 1169.0000
     1171  O                     11.6234   20.5498   -1.8018 O   1 1 1170.0000
     1172  O                     11.3266   19.5748   -1.6251 O   1 1 1171.0000
     1173  O                     11.0754   20.0532   -1.6770 O   1 1 1172.0000
     1174  O                     11.0020   20.4166   -1.0804 O   1 1 1173.0000
     1175  O                     11.5941   20.3885   -1.2532 O   1 1 1174.0000
     1176  O                     11.2673   21.0730   -1.7637 O   1 1 1175.0000
     1177  O                     10.9564   21.4895   -1.3598 O   1 1 1176.0000
     1178  O                     10.5841   21.5660   -1.0082 O   1 1 1177.0000
     1179  O                      9.9247   21.1553   -1.1381 O   1 1 1178.0000
     1180  O                      9.4097   20.5628   -1.2029 O   1 1 1179.0000
     1181  O                      9.6873   20.3700   -0.9346 O   1 1 1180.0000
     1182  O                      9.7985   20.3233   -0.6390 O   1 1 1181.0000
     1183  O                     10.1664   20.4812   -0.8511 O   1 1 1182.0000
     1184  O                      9.4391   20.8196   -0.7588 O   1 1 1183.0000
     1185  O                      9.1818   21.5183   -0.5427 O   1 1 1184.0000
     1186  O                      9.7759   20.9767   -0.3528 O   1 1 1185.0000
     1187  O                      9.8690   20.4167   -0.2491 O   1 1 1186.0000
     1188  O                      9.8423   20.7313   -0.0625 O   1 1 1187.0000
     1189  O                      9.5426   21.3352   -0.3129 O   1 1 1188.0000
     1190  O                      9.4526   21.9396   -1.0511 O   1 1 1189.0000
     1191  O                      9.0831   22.2929   -1.7452 O   1 1 1190.0000
     1192  O                      8.8018   22.1224   -2.5856 O   1 1 1191.0000
     1193  O                      8.1552   21.6223   -2.4765 O   1 1 1192.0000
     1194  O                      8.7751   21.8205   -2.8116 O   1 1 1193.0000
     1195  O                      9.1754   21.5112   -2.1973 O   1 1 1194.0000
     1196  O                      8.9285   21.2886   -3.0527 O   1 1 1195.0000
     1197  O                      9.0885   20.6634   -3.4849 O   1 1 1196.0000
     1198  O                      9.1006   20.2564   -3.2110 O   1 1 1197.0000
     1199  O                      9.1615   19.7188   -2.8266 O   1 1 1198.0000
     1200  O                      9.9071   19.8904   -3.0172 O   1 1 1199.0000
     1201  O                     10.4092   19.8732   -3.3458 O   1 1 1200.0000
     1202  O                     10.6326   20.3077   -3.4942 O   1 1 1201.0000
     1203  O                     10.2449   20.7644   -3.6077 O   1 1 1202.0000
     1204  O                      9.8742   20.6267   -3.1334 O   1 1 1203.0000
     1205  O                      9.6338   21.0275   -2.2640 O   1 1 1204.0000
     1206  O                      9.6732   22.0262   -1.5072 O   1 1 1205.0000
     1207  O                     10.0505   21.7717   -0.8887 O   1 1 1206.0000
     1208  O                     10.1848   21.5798   -0.2154 O   1 1 1207.0000
     1209  O                      9.6841   21.7395    0.2609 O    1 1 1208.0000
     1210  O                      8.8908   21.6831    0.3328 O    1 1 1209.0000
     1211  O                      8.4673   21.1921    0.2768 O    1 1 1210.0000
     1212  O                      8.2762   20.3839   -0.1623 O   1 1 1211.0000
     1213  O                      8.6214   20.1148    0.1448 O    1 1 1212.0000
     1214  O                      8.9183   20.3200    0.9589 O    1 1 1213.0000
     1215  O                      8.5649   20.4561    0.3640 O    1 1 1214.0000
     1216  O                      8.9722   20.6848   -0.1151 O   1 1 1215.0000
     1217  O                      8.9951   21.3147   -0.1322 O   1 1 1216.0000
     1218  O                      8.3696   21.2227   -0.4002 O   1 1 1217.0000
     1219  O                      8.6927   20.9728   -1.0322 O   1 1 1218.0000
     1220  O                      8.8569   21.4026   -1.2851 O   1 1 1219.0000
     1221  O                      9.4594   21.2899   -1.3882 O   1 1 1220.0000
     1222  O                      9.1138   20.5932   -1.5414 O   1 1 1221.0000
     1223  O                     10.0516   20.1870   -1.5134 O   1 1 1222.0000
     1224  O                      9.8577   20.6912   -1.7781 O   1 1 1223.0000
     1225  O                      9.7121   21.4504   -2.5741 O   1 1 1224.0000
     1226  O                      9.5694   21.0946   -2.8855 O   1 1 1225.0000
     1227  O                      9.4941   21.3301   -3.2870 O   1 1 1226.0000
     1228  O                     10.1036   21.4217   -2.8345 O   1 1 1227.0000
     1229  O                     10.3729   20.4008   -2.8201 O   1 1 1228.0000
     1230  O                      9.3761   20.2258   -2.7086 O   1 1 1229.0000
     1231  O                      8.8656   19.9291   -2.1641 O   1 1 1230.0000
     1232  O                      9.6584   20.3311   -2.0851 O   1 1 1231.0000
     1233  O                      9.7932   20.0271   -1.7749 O   1 1 1232.0000
     1234  O                     10.5353   19.4122   -2.3448 O   1 1 1233.0000
     1235  O                     10.5906   19.3459   -1.7918 O   1 1 1234.0000
     1236  O                     11.1924   19.8274   -2.1912 O   1 1 1235.0000
     1237  O                     11.7025   20.0725   -2.7827 O   1 1 1236.0000
     1238  O                     12.0660   19.9478   -2.3558 O   1 1 1237.0000
     1239  O                     11.3271   20.2152   -2.5971 O   1 1 1238.0000
     1240  O                     11.2615   20.7395   -2.6485 O   1 1 1239.0000
     1241  O                     10.5297   20.7665   -2.4095 O   1 1 1240.0000
     1242  O                     10.3690   21.1829   -1.9409 O   1 1 1241.0000
     1243  O                     10.7844   21.3395   -2.5765 O   1 1 1242.0000
     1244  O                     10.3956   22.0253   -2.5157 O   1 1 1243.0000
     1245  O                     10.1793   21.9996   -1.8780 O   1 1 1244.0000
     1246  O                     10.8378   22.0503   -1.4534 O   1 1 1245.0000
     1247  O                     11.0162   22.8649   -2.0935 O   1 1 1246.0000
     1248  O                     11.6539   22.5265   -2.1782 O   1 1 1247.0000
     1249  O                     11.1035   22.1617   -2.3933 O   1 1 1248.0000
     1250  O                     10.6359   22.8975   -1.4372 O   1 1 1249.0000
     1251  O                     10.0692   23.1469   -1.0168 O   1 1 1250.0000
     1252  O                      9.8088   22.7089   -1.7172 O   1 1 1251.0000
     1253  O                      8.9901   23.3674   -1.9126 O   1 1 1252.0000
     1254  O                      9.4109   22.6905   -2.2908 O   1 1 1253.0000
     1255  O                      9.4804   22.1857   -3.0427 O   1 1 1254.0000
     1256  O                      9.6884   22.5769   -2.8276 O   1 1 1255.0000
     1257  O                      8.9861   22.8914   -2.4066 O   1 1 1256.0000
     1258  O                      8.4458   22.2909   -2.1748 O   1 1 1257.0000
     1259  O                      7.7068   21.8291   -1.9882 O   1 1 1258.0000
     1260  O                      7.2536   20.8757   -1.8639 O   1 1 1259.0000
     1261  O                      7.2035   20.0332   -1.5064 O   1 1 1260.0000
     1262  O                      6.8538   19.7164   -1.5903 O   1 1 1261.0000
     1263  O                      7.6048   19.6526   -1.4125 O   1 1 1262.0000
     1264  O                      8.3616   19.4334   -1.4114 O   1 1 1263.0000
     1265  O                      8.7539   18.6587   -1.0928 O   1 1 1264.0000
     1266  O                      8.9663   17.9391   -1.3631 O   1 1 1265.0000
     1267  O                      9.5677   18.1773   -0.9261 O   1 1 1266.0000
     1268  O                     10.1760   18.0130   -0.8369 O   1 1 1267.0000
     1269  O                     10.9009   18.3585   -1.2467 O   1 1 1268.0000
     1270  O                     11.3195   18.6779   -1.5993 O   1 1 1269.0000
     1271  O                     10.5360   18.1031   -1.5687 O   1 1 1270.0000
     1272  O                     11.2011   18.3335   -1.7982 O   1 1 1271.0000
     1273  O                     11.2682   18.9889   -2.1307 O   1 1 1272.0000
     1274  O                     11.3355   19.1641   -2.4428 O   1 1 1273.0000
     1275  O                     11.8117   19.2083   -1.8756 O   1 1 1274.0000
     1276  O                     11.7486   19.7241   -1.2870 O   1 1 1275.0000
     1277  O                     11.8654   20.1472   -0.5065 O   1 1 1276.0000
     1278  O                     11.3876   20.4360   -0.0109 O   1 1 1277.0000
     1279  O                     11.5144   20.4559   -0.6443 O   1 1 1278.0000
     1280  O                     11.7955   21.0267   -0.9173 O   1 1 1279.0000
     1281  O                     11.4838   21.5414   -0.7137 O   1 1 1280.0000
     1282  O                     11.5518   21.2235   -0.0802 O   1 1 1281.0000
     1283  O                     11.6211   21.5937    0.6049 O    1 1 1282.0000
     1284  O                     11.0867   21.4980    0.0246 O    1 1 1283.0000
     1285  O                     10.9837   20.9747    0.4870 O    1 1 1284.0000
     1286  O                     10.4825   20.9007    0.6523 O    1 1 1285.0000
     1287  O                     10.0481   21.4256    0.3943 O    1 1 1286.0000
     1288  O                     10.4092   21.0052   -0.3365 O   1 1 1287.0000
     1289  O                     10.9482   20.7414   -0.2336 O   1 1 1288.0000
     1290  O                     10.5721   20.5502    0.2282 O    1 1 1289.0000
     1291  O                     10.7422   20.5018   -0.2965 O   1 1 1290.0000
     1292  O                     11.2210   20.6838    0.7702 O    1 1 1291.0000
     1293  O                     11.4173   20.7906    0.9010 O    1 1 1292.0000
     1294  O                     11.7135   20.1221    0.6440 O    1 1 1293.0000
     1295  O                     12.0418   19.6182    0.8449 O    1 1 1294.0000
     1296  O                     11.6778   19.3157    0.9749 O    1 1 1295.0000
     1297  O                     11.3123   19.4025    0.4641 O    1 1 1296.0000
     1298  O                     10.7672   20.0318    0.2129 O    1 1 1297.0000
     1299  O                      9.9447   20.8842    0.6246 O    1 1 1298.0000
     1300  O                      9.0265   21.3156    0.6000 O    1 1 1299.0000
     1301  O                      7.8550   20.9554    0.1909 O    1 1 1300.0000
     1302  O                      7.1030   21.1869    0.2491 O    1 1 1301.0000
     1303  O                      6.7133   21.7533   -0.3188 O   1 1 1302.0000
     1304  O                      6.3068   21.3596   -0.3111 O   1 1 1303.0000
     1305  O                      6.3373   21.4816    0.3694 O    1 1 1304.0000
     1306  O                      6.7006   21.2844    0.0114 O    1 1 1305.0000
     1307  O                      7.2806   20.6493    0.0401 O    1 1 1306.0000
     1308  O                      7.8782   20.7477   -0.0923 O   1 1 1307.0000
     1309  O                      8.4887   20.2333   -0.8574 O   1 1 1308.0000
     1310  O                      9.1777   19.8520   -1.3130 O   1 1 1309.0000
     1311  O                      9.5948   19.8190   -2.1665 O   1 1 1310.0000
     1312  O                     10.1207   20.2309   -2.1646 O   1 1 1311.0000
     1313  O                     10.7164   20.5969   -1.9368 O   1 1 1312.0000
     1314  O                     10.2711   20.0608   -2.3962 O   1 1 1313.0000
     1315  O                     11.0093   19.8191   -2.7880 O   1 1 1314.0000
     1316  O                     11.1308   20.4928   -3.1989 O   1 1 1315.0000
     1317  O                     10.7266   21.0181   -3.1393 O   1 1 1316.0000
     1318  O                     11.4069   21.2450   -2.6452 O   1 1 1317.0000
     1319  O                     11.2474   22.0122   -2.9788 O   1 1 1318.0000
     1320  O                     11.5128   22.5081   -2.9860 O   1 1 1319.0000
     1321  O                     10.9583   22.7418   -2.8622 O   1 1 1320.0000
     1322  O                     10.6382   22.0844   -2.9331 O   1 1 1321.0000
     1323  O                     10.1840   22.2639   -3.0516 O   1 1 1322.0000
     1324  O                      9.7869   22.3474   -2.4220 O   1 1 1323.0000
     1325  O                     10.3226   22.7466   -2.0187 O   1 1 1324.0000
     1326  O                     10.6691   23.5265   -2.2074 O   1 1 1325.0000
     1327  O                     10.9711   23.5330   -1.8416 O   1 1 1326.0000
     1328  O                     10.2794   22.9360   -2.2862 O   1 1 1327.0000
     1329  O                      9.7742   23.1337   -1.6576 O   1 1 1328.0000
     1330  O                      9.9337   23.6181   -1.7503 O   1 1 1329.0000
     1331  O                      9.2854   23.5640   -1.1476 O   1 1 1330.0000
     1332  O                      8.7373   23.3142   -0.4002 O   1 1 1331.0000
     1333  O                      9.2553   22.7819   -0.4631 O   1 1 1332.0000
     1334  O                      9.9263   22.6192   -1.0790 O   1 1 1333.0000
     1335  O                     10.3589   22.4635   -1.1337 O   1 1 1334.0000
     1336  O                     10.2767   22.8999   -0.3290 O   1 1 1335.0000
     1337  O                     10.3193   22.4908    0.0418 O    1 1 1336.0000
     1338  O                      9.8401   22.7683   -0.5291 O   1 1 1337.0000
     1339  O                      9.9208   23.0852   -0.8430 O   1 1 1338.0000
     1340  O                      9.2642   23.2004   -0.5543 O   1 1 1339.0000
     1341  O                      8.7247   23.0575   -1.3138 O   1 1 1340.0000
     1342  O                      8.3436   23.0029   -1.9672 O   1 1 1341.0000
     1343  O                      7.7199   23.0788   -1.4952 O   1 1 1342.0000
     1344  O                      7.6516   23.0629   -0.9366 O   1 1 1343.0000
     1345  O                      7.4264   22.6523   -0.4026 O   1 1 1344.0000
     1346  O                      7.2176   22.0082    0.3817 O    1 1 1345.0000
     1347  O                      6.9203   21.5283    0.8352 O    1 1 1346.0000
     1348  O                      7.1651   21.4404    1.3002 O    1 1 1347.0000
     1349  O                      7.5497   21.2348    1.7685 O    1 1 1348.0000
     1350  O                      8.3189   21.2592    2.0071 O    1 1 1349.0000
     1351  O                      8.6641   20.7128    2.3215 O    1 1 1350.0000
     1352  O                      9.4977   21.0533    2.0475 O    1 1 1351.0000
     1353  O                      9.2012   20.9984    1.4768 O    1 1 1352.0000
     1354  O                      8.7077   20.9030    1.0741 O    1 1 1353.0000
     1355  O                      8.3003   20.4688    0.7255 O    1 1 1354.0000
     1356  O                      8.1898   21.0206    0.6234 O    1 1 1355.0000
     1357  O                      8.2753   21.6796    0.5871 O    1 1 1356.0000
     1358  O                      7.9754   21.8990    0.2757 O    1 1 1357.0000
     1359  O                      8.3354   21.7030    1.0214 O    1 1 1358.0000
     1360  O                      7.7790   20.9571    0.9722 O    1 1 1359.0000
     1361  O                      8.1147   20.2259    1.3293 O    1 1 1360.0000
     1362  O                      7.8109   19.4361    1.5078 O    1 1 1361.0000
     1363  O                      7.4489   18.9406    1.9431 O    1 1 1362.0000
     1364  O                      7.0106   18.7791    1.6952 O    1 1 1363.0000
     1365  O                      6.6731   19.0494    2.1971 O    1 1 1364.0000
     1366  O                      5.9230   19.4443    2.4798 O    1 1 1365.0000
     1367  O                      6.0665   19.9330    2.5644 O    1 1 1366.0000
     1368  O                      6.1015   20.6672    2.0497 O    1 1 1367.0000
     1369  O                      5.5432   21.2488    2.2389 O    1 1 1368.0000
     1370  O                      5.8838   21.4109    1.6333 O    1 1 1369.0000
     1371  O                      5.8761   22.2439    1.4641 O    1 1 1370.0000
     1372  O                      6.2496   22.6436    1.1121 O    1 1 1371.0000
     1373  O                      6.8979   22.6523    0.6365 O    1 1 1372.0000
     1374  O                      6.4881   22.8500   -0.0435 O   1 1 1373.0000
     1375  O                      6.0537   22.4180    0.1192 O    1 1 1374.0000
     1376  O                      5.9144   23.1780    0.5280 O    1 1 1375.0000
     1377  O                      6.2794   23.5983    0.6455 O    1 1 1376.0000
     1378  O                      6.5020   23.1535    0.7067 O    1 1 1377.0000
     1379  O                      5.9889   23.5050    1.1292 O    1 1 1378.0000
     1380  O                      6.5217   23.3660    1.4022 O    1 1 1379.0000
     1381  O                      6.1283   23.9970    1.2459 O    1 1 1380.0000
     1382  O                      6.5497   24.1565    1.6710 O    1 1 1381.0000
     1383  O                      6.1252   24.8102    1.2782 O    1 1 1382.0000
     1384  O                      6.5788   25.0476    1.3496 O    1 1 1383.0000
     1385  O                      6.7601   24.4100    1.5762 O    1 1 1384.0000
     1386  O                      6.9982   24.3696    1.1387 O    1 1 1385.0000
     1387  O                      7.1823   23.6325    1.3103 O    1 1 1386.0000
     1388  O                      7.9724   23.2204    1.6781 O    1 1 1387.0000
     1389  O                      8.6296   23.2102    1.5022 O    1 1 1388.0000
     1390  O                      8.9325   22.4479    1.7063 O    1 1 1389.0000
     1391  O                      9.1535   22.6405    2.2623 O    1 1 1390.0000
     1392  O                      9.7246   23.3331    1.8394 O    1 1 1391.0000
     1393  O                      9.5534   23.9945    1.2736 O    1 1 1392.0000
     1394  O                      9.0070   23.9537    1.5944 O    1 1 1393.0000
     1395  O                      8.5612   24.3801    1.2115 O    1 1 1394.0000
     1396  O                      7.9527   24.0184    1.4083 O    1 1 1395.0000
     1397  O                      7.8180   24.7639    0.9840 O    1 1 1396.0000
     1398  O                      7.6569   24.3670    0.8522 O    1 1 1397.0000
     1399  O                      8.1249   23.5422    0.8927 O    1 1 1398.0000
     1400  O                      7.6722   22.9085    0.9736 O    1 1 1399.0000
     1401  O                      7.3842   22.4257    0.6068 O    1 1 1400.0000
     1402  O                      6.7151   22.2971    0.0584 O    1 1 1401.0000
     1403  O                      7.3069   21.6847   -0.1745 O   1 1 1402.0000
     1404  O                      6.5772   22.2871   -0.3711 O   1 1 1403.0000
     1405  O                      6.9200   22.7511    0.0491 O    1 1 1404.0000
     1406  O                      7.2334   22.3343   -0.4968 O   1 1 1405.0000
     1407  O                      6.7522   23.0077   -0.4182 O   1 1 1406.0000
     1408  O                      7.0280   23.5328   -0.6800 O   1 1 1407.0000
     1409  O                      7.1072   23.2599   -1.1409 O   1 1 1408.0000
     1410  O                      7.0502   22.5714   -1.3739 O   1 1 1409.0000
     1411  O                      7.2585   21.8406   -1.0309 O   1 1 1410.0000
     1412  O                      7.5266   21.2377   -0.6754 O   1 1 1411.0000
     1413  O                      7.2504   20.8660   -0.7437 O   1 1 1412.0000
     1414  O                      6.7745   21.1902   -0.9625 O   1 1 1413.0000
     1415  O                      7.0076   21.6962   -0.8924 O   1 1 1414.0000
     1416  O                      7.0063   22.2440   -1.7810 O   1 1 1415.0000
     1417  O                      6.9504   22.6867   -2.0903 O   1 1 1416.0000
     1418  O                      7.4662   23.2978   -2.2980 O   1 1 1417.0000
     1419  O                      7.7235   23.4777   -1.9691 O   1 1 1418.0000
     1420  O                      8.0588   24.0476   -1.8607 O   1 1 1419.0000
     1421  O                      7.1547   24.1460   -2.0830 O   1 1 1420.0000
     1422  O                      6.6581   24.7184   -2.1245 O   1 1 1421.0000
     1423  O                      6.4493   24.0886   -1.6292 O   1 1 1422.0000
     1424  O                      6.4387   24.2445   -0.8985 O   1 1 1423.0000
     1425  O                      5.9053   23.7600   -1.0003 O   1 1 1424.0000
     1426  O                      5.7489   24.2544   -1.3959 O   1 1 1425.0000
     1427  O                      6.1251   24.5672   -0.8576 O   1 1 1426.0000
     1428  O                      5.6070   24.5746   -0.6496 O   1 1 1427.0000
     1429  O                      5.9071   24.1662   -0.1502 O   1 1 1428.0000
     1430  O                      6.6575   23.8463   -0.3040 O   1 1 1429.0000
     1431  O                      7.1762   24.5961   -0.1082 O   1 1 1430.0000
     1432  O                      7.5340   25.1264    0.5072 O    1 1 1431.0000
     1433  O                      7.6244   25.2602    1.2009 O    1 1 1432.0000
     1434  O                      8.0749   25.7065    1.8188 O    1 1 1433.0000
     1435  O                      8.3699   25.7810    1.1851 O    1 1 1434.0000
     1436  O                      7.9982   25.5492    0.8657 O    1 1 1435.0000
     1437  O                      8.5669   25.7804    0.3286 O    1 1 1436.0000
     1438  O                      8.6833   25.1355    0.2394 O    1 1 1437.0000
     1439  O                      9.3252   24.5800    0.1444 O    1 1 1438.0000
     1440  O                      8.5524   24.8931   -0.3743 O   1 1 1439.0000
     1441  O                      8.0398   25.4351   -0.2517 O   1 1 1440.0000
     1442  O                      7.6718   25.2122   -0.5024 O   1 1 1441.0000
     1443  O                      8.0314   25.5898   -1.0842 O   1 1 1442.0000
     1444  O                      7.8622   26.0769   -1.5074 O   1 1 1443.0000
     1445  O                      7.6751   26.5603   -1.7676 O   1 1 1444.0000
     1446  O                      7.7436   25.9876   -2.3652 O   1 1 1445.0000
     1447  O                      7.3459   25.5214   -2.4061 O   1 1 1446.0000
     1448  O                      6.7277   25.7649   -2.4136 O   1 1 1447.0000
     1449  O                      6.6477   25.4290   -1.7447 O   1 1 1448.0000
     1450  O                      6.8720   25.8563   -2.0508 O   1 1 1449.0000
     1451  O                      6.4686   25.8418   -1.5220 O   1 1 1450.0000
     1452  O                      7.0357   25.8835   -1.2079 O   1 1 1451.0000
     1453  O                      6.5026   25.4367   -0.6844 O   1 1 1452.0000
     1454  O                      6.8188   25.3203   -0.6788 O   1 1 1453.0000
     1455  O                      7.1819   25.3741   -1.0281 O   1 1 1454.0000
     1456  O                      7.3204   24.9190   -0.5977 O   1 1 1455.0000
     1457  O                      7.7664   24.4749   -0.2543 O   1 1 1456.0000
     1458  O                      8.0754   24.9076   -0.8421 O   1 1 1457.0000
     1459  O                      8.0164   24.6841   -1.2685 O   1 1 1458.0000
     1460  O                      7.9068   25.3238   -1.4757 O   1 1 1459.0000
     1461  O                      7.3016   25.3934   -1.3927 O   1 1 1460.0000
     1462  O                      7.0074   24.7048   -1.3653 O   1 1 1461.0000
     1463  O                      7.5054   24.6123   -1.1492 O   1 1 1462.0000
     1464  O                      7.3383   24.0245   -1.3144 O   1 1 1463.0000
     1465  O                      7.5706   23.7513   -0.7980 O   1 1 1464.0000
     1466  O                      8.5169   23.9084   -1.3673 O   1 1 1465.0000
     1467  O                      7.8072   24.0316   -1.0811 O   1 1 1466.0000
     1468  O                      8.2709   24.3066   -0.3588 O   1 1 1467.0000
     1469  O                      9.1568   23.9734   -0.4702 O   1 1 1468.0000
     1470  O                      8.9886   23.7398    0.1606 O    1 1 1469.0000
     1471  O                      8.7460   23.4125    0.6915 O    1 1 1470.0000
     1472  O                      8.5772   23.8256    0.3120 O    1 1 1471.0000
     1473  O                      8.4752   23.5215   -0.2231 O   1 1 1472.0000
     1474  O                      7.6940   23.8918    0.0707 O    1 1 1473.0000
     1475  O                      7.5288   24.1071    0.5957 O    1 1 1474.0000
     1476  O                      7.4465   23.5138    0.6384 O    1 1 1475.0000
     1477  O                      7.3770   23.5370   -0.0507 O   1 1 1476.0000
     1478  O                      7.8655   23.2186   -0.1471 O   1 1 1477.0000
     1479  O                      8.1330   23.0574   -1.0367 O   1 1 1478.0000
     1480  O                      8.5636   23.5359   -1.0708 O   1 1 1479.0000
     1481  O                      8.6233   24.2883   -0.9051 O   1 1 1480.0000
     1482  O                      8.1419   23.9554   -0.5388 O   1 1 1481.0000
     1483  O                      8.0987   23.2578   -0.4238 O   1 1 1482.0000
     1484  O                      7.8601   22.6817    0.1780 O    1 1 1483.0000
     1485  O                      8.1593   22.3740   -0.0967 O   1 1 1484.0000
     1486  O                      8.0251   21.8286   -0.0120 O   1 1 1485.0000
     1487  O                      8.5459   22.4990    0.4766 O    1 1 1486.0000
     1488  O                      8.5596   22.9892   -0.0498 O   1 1 1487.0000
     1489  O                      8.6447   22.4494    0.2859 O    1 1 1488.0000
     1490  O                      8.9921   22.9306   -0.0546 O   1 1 1489.0000
     1491  O                      9.7449   23.1634    0.8250 O    1 1 1490.0000
     1492  O                      9.6801   23.6539    1.2412 O    1 1 1491.0000
     1493  O                     10.0150   23.4406    0.8378 O    1 1 1492.0000
     1494  O                      9.7821   23.0822    0.1557 O    1 1 1493.0000
     1495  O                      9.5233   22.4803   -0.0757 O   1 1 1494.0000
     1496  O                      8.8401   22.1120   -0.2287 O   1 1 1495.0000
     1497  O                      8.6503   22.5794   -0.6098 O   1 1 1496.0000
     1498  O                      9.1683   22.0936   -0.4235 O   1 1 1497.0000
     1499  O                      9.4243   21.7628   -0.7566 O   1 1 1498.0000
     1500  O                      9.6095   22.2725   -0.4075 O   1 1 1499.0000
     1501  O                      9.3801   22.7770   -0.9672 O   1 1 1500.0000
     1502  O                      8.7653   22.0410   -1.0888 O   1 1 1501.0000
     1503  O                      8.6619   21.9668   -0.5314 O   1 1 1502.0000
     1504  O                      8.4404   21.6441   -0.7101 O   1 1 1503.0000
     1505  O                      7.7031   21.9487   -0.7196 O   1 1 1504.0000
     1506  O                      8.0851   22.4605   -0.5856 O   1 1 1505.0000
     1507  O                      8.0179   22.2837   -1.2106 O   1 1 1506.0000
     1508  O                      7.5261   22.2038   -1.3927 O   1 1 1507.0000
     1509  O                      8.0972   22.3526   -1.6918 O   1 1 1508.0000
     1510  O                      8.2259   22.3129   -1.0315 O   1 1 1509.0000
     1511  O                      8.3332   21.5853   -1.3282 O   1 1 1510.0000
     1512  O                      8.8801   22.3366   -1.6213 O   1 1 1511.0000
     1513  O                      9.0862   21.7613   -1.7458 O   1 1 1512.0000
     1514  O                      8.4990   21.6248   -1.7582 O   1 1 1513.0000
     1515  O                      7.8296   21.5690   -1.7015 O   1 1 1514.0000
     1516  O                      7.9556   21.6553   -0.9124 O   1 1 1515.0000
     1517  O                      8.3170   20.9287   -0.5284 O   1 1 1516.0000
     1518  O                      8.9781   20.8232   -0.8767 O   1 1 1517.0000
     1519  O                      8.3776   20.4801   -1.2870 O   1 1 1518.0000
     1520  O                      8.0821   21.1314   -1.6819 O   1 1 1519.0000
     1521  O                      7.7548   20.8992   -1.1850 O   1 1 1520.0000
     1522  O                      7.5313   20.5181   -0.4993 O   1 1 1521.0000
     1523  O                      7.9223   19.9936   -0.0481 O   1 1 1522.0000
     1524  O                      7.6314   20.0477   -0.8658 O   1 1 1523.0000
     1525  O                      7.7315   20.0631   -1.6144 O   1 1 1524.0000
     1526  O                      7.7230   20.9551   -1.9777 O   1 1 1525.0000
     1527  O                      8.5185   20.8722   -1.8839 O   1 1 1526.0000
     1528  O                      8.6517   20.9304   -2.6015 O   1 1 1527.0000
     1529  O                      8.5201   21.2446   -2.4170 O   1 1 1528.0000
     1530  O                      8.9335   20.6910   -2.4044 O   1 1 1529.0000
     1531  O                      9.2502   20.8790   -2.0211 O   1 1 1530.0000
     1532  O                     10.3540   20.7274   -1.6267 O   1 1 1531.0000
     1533  O                     11.1956   20.8044   -0.9982 O   1 1 1532.0000
     1534  O                     12.2042   20.5115   -0.1455 O   1 1 1533.0000
     1535  O                     12.0844   20.5506    0.4620 O    1 1 1534.0000
     1536  O                     12.0599   20.9641    1.0442 O    1 1 1535.0000
     1537  O                     12.7467   20.8544    0.6696 O    1 1 1536.0000
     1538  O                     12.7043   21.4279    0.3812 O    1 1 1537.0000
     1539  O                     12.2102   21.1525    0.3682 O    1 1 1538.0000
     1540  O                     12.1431   21.1956   -0.2005 O   1 1 1539.0000
     1541  O                     11.7808   21.7947    0.0420 O    1 1 1540.0000
     1542  O                     11.9486   21.7253   -0.2131 O   1 1 1541.0000
     1543  O                     10.9901   22.2959   -0.2085 O   1 1 1542.0000
     1544  O                     10.6649   22.8944   -0.6545 O   1 1 1543.0000
     1545  O                     10.1904   22.1863   -0.5977 O   1 1 1544.0000
     1546  O                     10.2240   22.0986    0.2857 O    1 1 1545.0000
     1547  O                     10.2177   21.7125    0.9902 O    1 1 1546.0000
     1548  O                     10.2001   21.6092    1.9267 O    1 1 1547.0000
     1549  O                      9.4655   21.7445    1.9992 O    1 1 1548.0000
     1550  O                      9.7807   21.2051    2.0631 O    1 1 1549.0000
     1551  O                      9.9455   20.9216    2.6620 O    1 1 1550.0000
     1552  O                     10.0285   21.3431    2.7751 O    1 1 1551.0000
     1553  O                     10.1764   21.3367    2.3695 O    1 1 1552.0000
     1554  O                     10.3049   21.8108    2.6988 O    1 1 1553.0000
     1555  O                      9.8524   22.3650    3.0558 O    1 1 1554.0000
     1556  O                      9.2477   22.1223    2.6263 O    1 1 1555.0000
     1557  O                      9.9217   22.4431    1.8308 O    1 1 1556.0000
     1558  O                     10.1395   22.5094    1.3180 O    1 1 1557.0000
     1559  O                     10.2741   22.4351    0.4313 O    1 1 1558.0000
     1560  O                      9.6063   22.3082    0.4963 O    1 1 1559.0000
     1561  O                      9.0097   22.0469    1.0593 O    1 1 1560.0000
     1562  O                      8.1739   22.1431    1.3834 O    1 1 1561.0000
     1563  O                      7.5346   22.1693    1.7070 O    1 1 1562.0000
     1564  O                      7.3989   21.5665    1.4681 O    1 1 1563.0000
     1565  O                      7.4946   21.4544    0.6962 O    1 1 1564.0000
     1566  O                      7.7977   22.1603    1.1008 O    1 1 1565.0000
     1567  O                      7.1428   22.3333    1.4065 O    1 1 1566.0000
     1568  O                      6.6757   22.0984    1.9158 O    1 1 1567.0000
     1569  O                      7.2121   22.8703    1.2000 O    1 1 1568.0000
     1570  O                      7.1867   23.3665    0.3226 O    1 1 1569.0000
     1571  O                      6.9633   23.7131    0.8647 O    1 1 1570.0000
     1572  O                      7.2679   23.3608    1.5837 O    1 1 1571.0000
     1573  O                      8.1063   22.7411    1.2869 O    1 1 1572.0000
     1574  O                      8.4296   22.8889    0.9532 O    1 1 1573.0000
     1575  O                      9.0517   22.8406    1.3451 O    1 1 1574.0000
     1576  O                      9.4749   22.5360    1.9249 O    1 1 1575.0000
     1577  O                     10.7599   22.8835    1.7459 O    1 1 1576.0000
     1578  O                     11.0802   23.1753    1.1012 O    1 1 1577.0000
     1579  O                     11.5248   22.7167    1.0982 O    1 1 1578.0000
     1580  O                     11.4733   22.3939    1.6337 O    1 1 1579.0000
     1581  O                     11.0637   21.7951    1.2794 O    1 1 1580.0000
     1582  O                     11.6508   21.7508    1.7902 O    1 1 1581.0000
     1583  O                     11.7688   21.2785    2.2026 O    1 1 1582.0000
     1584  O                     11.7300   21.2015    2.6243 O    1 1 1583.0000
     1585  O                     11.6414   21.6563    3.3574 O    1 1 1584.0000
     1586  O                     11.1723   21.0295    3.4220 O    1 1 1585.0000
     1587  O                     10.5615   21.5378    3.0359 O    1 1 1586.0000
     1588  O                     10.6829   20.8066    3.2259 O    1 1 1587.0000
     1589  O                     10.6602   20.4516    2.4537 O    1 1 1588.0000
     1590  O                     10.7239   19.9243    2.1951 O    1 1 1589.0000
     1591  O                     10.8246   19.6182    2.5247 O    1 1 1590.0000
     1592  O                     10.2697   19.5433    2.4905 O    1 1 1591.0000
     1593  O                     10.3425   19.6996    2.0232 O    1 1 1592.0000
     1594  O                     10.3228   19.7308    1.5386 O    1 1 1593.0000
     1595  O                     10.4676   20.4265    1.4669 O    1 1 1594.0000
     1596  O                      9.9903   20.5429    2.1468 O    1 1 1595.0000
     1597  O                      8.7573   20.5119    2.7162 O    1 1 1596.0000
     1598  O                      7.9657   20.6327    2.6625 O    1 1 1597.0000
     1599  O                      7.2923   20.8279    2.8112 O    1 1 1598.0000
     1600  O                      6.7517   21.1876    2.6132 O    1 1 1599.0000
     1601  O                      6.8992   21.3499    3.2068 O    1 1 1600.0000
     1602  O                      7.2881   20.9814    3.3164 O    1 1 1601.0000
     1603  O                      7.2854   20.4172    3.4571 O    1 1 1602.0000
     1604  O                      6.8853   20.1963    3.8432 O    1 1 1603.0000
     1605  O                      7.3251   19.9882    3.9139 O    1 1 1604.0000
     1606  O                      7.3583   19.4911    4.4361 O    1 1 1605.0000
     1607  O                      7.2995   19.2452    3.9276 O    1 1 1606.0000
     1608  O                      7.6617   19.6187    3.5078 O    1 1 1607.0000
     1609  O                      7.4814   19.6146    3.0474 O    1 1 1608.0000
     1610  O                      7.6868   20.0562    2.8277 O    1 1 1609.0000
     1611  O                      8.0742   20.4716    3.0613 O    1 1 1610.0000
     1612  O                      7.8307   20.2804    3.5848 O    1 1 1611.0000
     1613  O                      7.8080   20.7635    4.1331 O    1 1 1612.0000
     1614  O                      8.2341   20.6865    3.6172 O    1 1 1613.0000
     1615  O                      8.5538   20.0551    3.8719 O    1 1 1614.0000
     1616  O                      8.2082   19.8683    4.0523 O    1 1 1615.0000
     1617  O                      7.8918   20.1608    4.3729 O    1 1 1616.0000
     1618  O                      8.3857   20.3924    4.3049 O    1 1 1617.0000
     1619  O                      9.0377   21.2444    4.6762 O    1 1 1618.0000
     1620  O                      8.8741   21.2929    3.8522 O    1 1 1619.0000
     1621  O                      8.6456   21.0435    3.2108 O    1 1 1620.0000
     1622  O                      8.1380   21.1497    2.2918 O    1 1 1621.0000
     1623  O                      8.5421   21.5779    1.4260 O    1 1 1622.0000
     1624  O                      8.7484   21.8250    1.8592 O    1 1 1623.0000
     1625  O                      9.1031   21.2141    2.4004 O    1 1 1624.0000
     1626  O                      9.2348   20.8101    2.7278 O    1 1 1625.0000
     1627  O                      8.7291   20.4466    3.2183 O    1 1 1626.0000
     1628  O                      8.3317   21.3081    4.1883 O    1 1 1627.0000
     1629  O                      9.2792   21.2208    3.9483 O    1 1 1628.0000
     1630  O                      9.0408   21.6421    3.1732 O    1 1 1629.0000
     1631  O                      9.2207   21.1191    3.4126 O    1 1 1630.0000
     1632  O                      9.3970   20.3847    3.7034 O    1 1 1631.0000
     1633  O                      8.7553   20.6596    3.8382 O    1 1 1632.0000
     1634  O                      8.7094   20.5786    4.5726 O    1 1 1633.0000
     1635  O                      9.2542   20.1198    4.2743 O    1 1 1634.0000
     1636  O                      9.4342   19.8679    4.8035 O    1 1 1635.0000
     1637  O                      9.0736   20.2074    4.5610 O    1 1 1636.0000
     1638  O                      9.0173   20.5195    4.9216 O    1 1 1637.0000
     1639  O                      9.4987   20.9140    4.5967 O    1 1 1638.0000
     1640  O                     10.2485   20.8560    4.2251 O    1 1 1639.0000
     1641  O                     10.1887   21.0809    3.6080 O    1 1 1640.0000
     1642  O                      9.7710   20.6931    3.6811 O    1 1 1641.0000
     1643  O                     10.1528   20.1098    3.7942 O    1 1 1642.0000
     1644  O                     10.8729   20.1555    3.4674 O    1 1 1643.0000
     1645  O                     11.8287   20.2057    3.8040 O    1 1 1644.0000
     1646  O                     11.3286   20.9868    3.9938 O    1 1 1645.0000
     1647  O                     10.8207   20.4776    4.1491 O    1 1 1646.0000
     1648  O                     10.8155   19.9770    4.9942 O    1 1 1647.0000
     1649  O                     11.4532   19.8790    4.2689 O    1 1 1648.0000
     1650  O                     11.2064   20.2702    4.3335 O    1 1 1649.0000
     1651  O                     10.7670   19.9765    4.5090 O    1 1 1650.0000
     1652  O                     10.1887   20.2335    4.2755 O    1 1 1651.0000
     1653  O                     10.3236   20.4901    4.8416 O    1 1 1652.0000
     1654  O                      9.9320   20.3341    4.9515 O    1 1 1653.0000
     1655  O                      9.9595   20.3260    5.6493 O    1 1 1654.0000
     1656  O                      9.8480   21.2057    5.8096 O    1 1 1655.0000
     1657  O                     10.1886   21.9836    5.6287 O    1 1 1656.0000
     1658  O                     10.2450   22.5337    5.3877 O    1 1 1657.0000
     1659  O                      9.9491   21.8256    5.1115 O    1 1 1658.0000
     1660  O                     10.1608   21.3809    5.6246 O    1 1 1659.0000
     1661  O                     10.2677   21.6516    5.0525 O    1 1 1660.0000
     1662  O                     10.1419   21.2514    5.0727 O    1 1 1661.0000
     1663  O                     10.3161   20.6452    5.5589 O    1 1 1662.0000
     1664  O                      9.4461   21.0595    5.5261 O    1 1 1663.0000
     1665  O                      9.6590   21.2739    5.1586 O    1 1 1664.0000
     1666  O                      9.4648   21.3497    4.4057 O    1 1 1665.0000
     1667  O                      9.2292   21.8946    4.6606 O    1 1 1666.0000
     1668  O                      8.7291   22.0806    4.7567 O    1 1 1667.0000
     1669  O                      8.4402   22.4143    4.2381 O    1 1 1668.0000
     1670  O                      9.2820   21.7786    4.2534 O    1 1 1669.0000
     1671  O                     10.2372   22.1657    4.7986 O    1 1 1670.0000
     1672  O                     10.6419   22.3523    4.9224 O    1 1 1671.0000
     1673  O                     10.6505   22.4130    5.5050 O    1 1 1672.0000
     1674  O                     11.0803   22.3886    5.6367 O    1 1 1673.0000
     1675  O                     10.8979   21.6595    5.4068 O    1 1 1674.0000
     1676  O                     11.4547   21.8925    4.5388 O    1 1 1675.0000
     1677  O                     11.3307   22.0240    5.1177 O    1 1 1676.0000
     1678  O                     10.9385   21.6502    4.8468 O    1 1 1677.0000
     1679  O                     10.8582   21.2461    5.5427 O    1 1 1678.0000
     1680  O                     10.4666   21.6524    6.0165 O    1 1 1679.0000
     1681  O                     10.3497   20.8013    6.1916 O    1 1 1680.0000
     1682  O                     10.7178   21.4467    6.3476 O    1 1 1681.0000
     1683  O                     11.3093   21.3520    6.2668 O    1 1 1682.0000
     1684  O                     11.8207   21.5507    5.8210 O    1 1 1683.0000
     1685  O                     12.1340   21.8363    5.3158 O    1 1 1684.0000
     1686  O                     12.4359   21.7328    4.6201 O    1 1 1685.0000
     1687  O                     12.9225   21.5589    4.9712 O    1 1 1686.0000
     1688  O                     12.5191   21.2626    5.4175 O    1 1 1687.0000
     1689  O                     12.2115   20.8557    5.5544 O    1 1 1688.0000
     1690  O                     12.6581   21.3932    6.1058 O    1 1 1689.0000
     1691  O                     12.0994   21.9097    6.5260 O    1 1 1690.0000
     1692  O                     12.4393   21.9468    5.8093 O    1 1 1691.0000
     1693  O                     11.9234   22.3147    5.2446 O    1 1 1692.0000
     1694  O                     11.5948   22.6031    5.1211 O    1 1 1693.0000
     1695  O                     11.1230   22.6043    4.6689 O    1 1 1694.0000
     1696  O                     10.5097   23.1313    4.1779 O    1 1 1695.0000
     1697  O                     11.0213   23.1588    4.2599 O    1 1 1696.0000
     1698  O                     11.5355   22.7688    4.3466 O    1 1 1697.0000
     1699  O                     11.8336   22.8080    4.1623 O    1 1 1698.0000
     1700  O                     12.2970   22.4202    4.3224 O    1 1 1699.0000
     1701  O                     12.1807   22.3114    3.7743 O    1 1 1700.0000
     1702  O                     12.1335   22.0864    3.1528 O    1 1 1701.0000
     1703  O                     12.0913   21.6138    3.9034 O    1 1 1702.0000
     1704  O                     12.6508   21.4189    4.2275 O    1 1 1703.0000
     1705  O                     12.6618   21.1973    3.3985 O    1 1 1704.0000
     1706  O                     12.4419   20.5859    3.7499 O    1 1 1705.0000
     1707  O                     12.7422   20.2184    3.1409 O    1 1 1706.0000
     1708  O                     13.3206   20.3721    2.7108 O    1 1 1707.0000
     1709  O                     13.0966   20.6375    3.4765 O    1 1 1708.0000
     1710  O                     13.5634   20.3927    3.5077 O    1 1 1709.0000
     1711  O                     13.4702   21.0368    3.2964 O    1 1 1710.0000
     1712  O                     13.1793   20.0763    3.5673 O    1 1 1711.0000
     1713  O                     12.8908   20.3754    4.1904 O    1 1 1712.0000
     1714  O                     12.5085   20.9278    4.4623 O    1 1 1713.0000
     1715  O                     12.8121   21.7674    4.1200 O    1 1 1714.0000
     1716  O                     12.8052   22.0455    4.7554 O    1 1 1715.0000
     1717  O                     12.3077   22.7243    4.8269 O    1 1 1716.0000
     1718  O                     12.2010   23.5779    5.4769 O    1 1 1717.0000
     1719  O                     12.1163   22.9468    5.5172 O    1 1 1718.0000
     1720  O                     12.5898   23.4488    5.9363 O    1 1 1719.0000
     1721  O                     12.8972   23.3415    6.3586 O    1 1 1720.0000
     1722  O                     12.8817   23.7874    6.7784 O    1 1 1721.0000
     1723  O                     13.3936   24.1334    6.5050 O    1 1 1722.0000
     1724  O                     13.1984   23.7995    5.9544 O    1 1 1723.0000
     1725  O                     12.9756   23.7543    5.4034 O    1 1 1724.0000
     1726  O                     12.9657   24.2264    5.8013 O    1 1 1725.0000
     1727  O                     13.3263   24.6676    5.3654 O    1 1 1726.0000
     1728  O                     13.7389   25.0701    5.6706 O    1 1 1727.0000
     1729  O                     14.1148   24.7691    4.9881 O    1 1 1728.0000
     1730  O                     13.4485   24.7057    4.7182 O    1 1 1729.0000
     1731  O                     13.0890   24.5468    4.1564 O    1 1 1730.0000
     1732  O                     13.2584   24.3106    3.6473 O    1 1 1731.0000
     1733  O                     12.8222   24.3936    3.6702 O    1 1 1732.0000
     1734  O                     12.3363   24.4721    4.2503 O    1 1 1733.0000
     1735  O                     12.4729   24.7083    4.5741 O    1 1 1734.0000
     1736  O                     12.3379   24.3835    5.1548 O    1 1 1735.0000
     1737  O                     11.8975   23.8194    5.1620 O    1 1 1736.0000
     1738  O                     11.8247   24.2438    4.8710 O    1 1 1737.0000
     1739  O                     12.6244   24.0891    4.8977 O    1 1 1738.0000
     1740  O                     13.3668   23.8233    4.9168 O    1 1 1739.0000
     1741  O                     13.3298   23.3526    4.7071 O    1 1 1740.0000
     1742  O                     13.2181   22.4844    4.3507 O    1 1 1741.0000
     1743  O                     13.1588   22.2985    3.5573 O    1 1 1742.0000
     1744  O                     12.9617   22.0872    3.0847 O    1 1 1743.0000
     1745  O                     12.8994   21.6367    3.4812 O    1 1 1744.0000
     1746  O                     12.7964   21.0134    2.6779 O    1 1 1745.0000
     1747  O                     12.6980   21.3030    2.8777 O    1 1 1746.0000
     1748  O                     13.3707   21.3626    2.8781 O    1 1 1747.0000
     1749  O                     13.7732   21.7042    2.3537 O    1 1 1748.0000
     1750  O                     13.9317   22.0226    1.8672 O    1 1 1749.0000
     1751  O                     13.7894   22.6179    2.1166 O    1 1 1750.0000
     1752  O                     13.6575   23.0430    1.8164 O    1 1 1751.0000
     1753  O                     13.2179   22.9654    1.3379 O    1 1 1752.0000
     1754  O                     12.9176   22.6719    1.8867 O    1 1 1753.0000
     1755  O                     12.7172   21.9777    2.2542 O    1 1 1754.0000
     1756  O                     12.7664   21.1792    2.0756 O    1 1 1755.0000
     1757  O                     12.5607   20.7204    2.3358 O    1 1 1756.0000
     1758  O                     12.8551   20.3310    1.8513 O    1 1 1757.0000
     1759  O                     13.1706   20.1657    0.9636 O    1 1 1758.0000
     1760  O                     13.8967   19.9204    0.6895 O    1 1 1759.0000
     1761  O                     13.8858   20.1035    1.3165 O    1 1 1760.0000
     1762  O                     13.5061   20.2081    1.5999 O    1 1 1761.0000
     1763  O                     12.9684   19.9916    1.6839 O    1 1 1762.0000
     1764  O                     12.8910   19.8460    2.2619 O    1 1 1763.0000
     1765  O                     12.9805   20.2213    2.5521 O    1 1 1764.0000
     1766  O                     12.9536   19.5869    2.6319 O    1 1 1765.0000
     1767  O                     13.3163   19.5036    3.1639 O    1 1 1766.0000
     1768  O                     13.5731   20.3787    2.9297 O    1 1 1767.0000
     1769  O                     13.3891   20.8299    2.4585 O    1 1 1768.0000
     1770  O                     13.8052   20.9034    1.5422 O    1 1 1769.0000
     1771  O                     13.5868   21.2232    0.6599 O    1 1 1770.0000
     1772  O                     13.1587   21.8514    0.3859 O    1 1 1771.0000
     1773  O                     13.0739   22.1066    0.0961 O    1 1 1772.0000
     1774  O                     12.8185   21.6769   -0.5393 O   1 1 1773.0000
     1775  O                     12.3679   21.3304   -0.5429 O   1 1 1774.0000
     1776  O                     13.3418   21.3245   -0.2093 O   1 1 1775.0000
     1777  O                     13.7822   21.6882   -0.4463 O   1 1 1776.0000
     1778  O                     13.9087   21.5967   -1.1670 O   1 1 1777.0000
     1779  O                     13.2889   21.3642   -1.2367 O   1 1 1778.0000
     1780  O                     13.1364   21.0610   -0.6942 O   1 1 1779.0000
     1781  O                     12.8935   21.9485   -1.3233 O   1 1 1780.0000
     1782  O                     12.8872   21.2922   -1.7597 O   1 1 1781.0000
     1783  O                     13.2112   20.5185   -1.9882 O   1 1 1782.0000
     1784  O                     13.2071   20.2574   -2.7224 O   1 1 1783.0000
     1785  O                     12.8434   19.6348   -2.1494 O   1 1 1784.0000
     1786  O                     12.9499   19.1645   -1.5579 O   1 1 1785.0000
     1787  O                     13.0139   19.9951   -1.4976 O   1 1 1786.0000
     1788  O                     13.1147   20.4829   -1.4145 O   1 1 1787.0000
     1789  O                     13.4089   20.2022   -1.9581 O   1 1 1788.0000
     1790  O                     13.8489   20.8308   -1.8377 O   1 1 1789.0000
     1791  O                     13.7664   20.8449   -1.0661 O   1 1 1790.0000
     1792  O                     13.2689   20.3942   -0.7891 O   1 1 1791.0000
     1793  O                     13.7310   19.9360   -0.5196 O   1 1 1792.0000
     1794  O                     13.4538   19.6986   -1.0728 O   1 1 1793.0000
     1795  O                     12.8929   19.3290   -1.1417 O   1 1 1794.0000
     1796  O                     12.4083   19.9493   -0.8080 O   1 1 1795.0000
     1797  O                     12.3596   20.5311   -0.7957 O   1 1 1796.0000
     1798  O                     12.7049   20.6514   -0.1377 O   1 1 1797.0000
     1799  O                     12.6639   20.2121   -0.9408 O   1 1 1798.0000
     1800  O                     12.9446   20.6323   -0.2676 O   1 1 1799.0000
     1801  O                     12.6625   21.0055   -0.8045 O   1 1 1800.0000
     1802  O                     12.6520   20.9025   -1.3829 O   1 1 1801.0000
     1803  O                     12.4414   20.6668   -1.8392 O   1 1 1802.0000
     1804  O                     12.3760   20.1939   -1.5878 O   1 1 1803.0000
     1805  O                     12.6106   19.9955   -2.2883 O   1 1 1804.0000
     1806  O                     12.2398   19.4341   -1.7367 O   1 1 1805.0000
     1807  O                     11.9596   18.7070   -0.9963 O   1 1 1806.0000
     1808  O                     11.4361   17.9025   -0.7527 O   1 1 1807.0000
     1809  O                     11.0988   17.7349   -0.1678 O   1 1 1808.0000
     1810  O                     11.3610   17.0390   -0.3029 O   1 1 1809.0000
     1811  O                     11.7912   17.4000   -0.2434 O   1 1 1810.0000
     1812  O                     11.9813   17.0409    0.3239 O    1 1 1811.0000
     1813  O                     12.1722   17.2461    0.7046 O    1 1 1812.0000
     1814  O                     12.2048   16.8664    1.1792 O    1 1 1813.0000
     1815  O                     12.5835   17.1828    0.9569 O    1 1 1814.0000
     1816  O                     12.7237   17.5088    1.5870 O    1 1 1815.0000
     1817  O                     12.5560   17.8420    0.8578 O    1 1 1816.0000
     1818  O                     12.3245   18.4524    0.5425 O    1 1 1817.0000
     1819  O                     11.8083   17.9932    0.7177 O    1 1 1818.0000
     1820  O                     11.8761   18.6314    0.1755 O    1 1 1819.0000
     1821  O                     11.6997   19.1505   -0.0133 O   1 1 1820.0000
     1822  O                     11.9348   19.5929   -0.6717 O   1 1 1821.0000
     1823  O                     12.0430   19.6667    0.0223 O    1 1 1822.0000
     1824  O                     12.6326   19.6212    0.1689 O    1 1 1823.0000
     1825  O                     12.3681   19.3205    0.5274 O    1 1 1824.0000
     1826  O                     12.4406   18.8289   -0.0919 O   1 1 1825.0000
     1827  O                     12.6377   18.8904   -0.7882 O   1 1 1826.0000
     1828  O                     12.5619   18.5689   -1.4180 O   1 1 1827.0000
     1829  O                     11.9121   18.4721   -1.7820 O   1 1 1828.0000
     1830  O                     11.6719   18.5785   -2.5215 O   1 1 1829.0000
     1831  O                     11.3724   18.6968   -2.9698 O   1 1 1830.0000
     1832  O                     10.9913   18.9672   -3.3475 O   1 1 1831.0000
     1833  O                     10.6592   18.7890   -2.8838 O   1 1 1832.0000
     1834  O                     10.3450   18.6797   -2.2945 O   1 1 1833.0000
     1835  O                      9.8946   19.1634   -2.1131 O   1 1 1834.0000
     1836  O                      9.4791   19.3571   -1.7117 O   1 1 1835.0000
     1837  O                      9.5204   20.0274   -1.0224 O   1 1 1836.0000
     1838  O                      8.9362   20.6130   -0.4485 O   1 1 1837.0000
     1839  O                      9.6015   21.0498   -0.9539 O   1 1 1838.0000
     1840  O                     10.7248   20.9875   -0.9199 O   1 1 1839.0000
     1841  O                     11.7819   21.2678   -0.6590 O   1 1 1840.0000
     1842  O                     11.8565   22.0544   -0.7178 O   1 1 1841.0000
     1843  O                     11.8755   22.4386   -1.0069 O   1 1 1842.0000
     1844  O                     11.6525   22.8461   -1.5377 O   1 1 1843.0000
     1845  O                     12.0972   22.5810   -1.4522 O   1 1 1844.0000
     1846  O                     11.4277   22.5758   -1.2415 O   1 1 1845.0000
     1847  O                     11.2126   22.0667   -0.6124 O   1 1 1846.0000
     1848  O                     10.8973   21.4119   -0.5144 O   1 1 1847.0000
     1849  O                     10.1455   21.2848   -0.0083 O   1 1 1848.0000
     1850  O                      9.4028   20.8954    0.5936 O    1 1 1849.0000
     1851  O                      9.1600   20.5117    0.0984 O    1 1 1850.0000
     1852  O                      8.9710   20.2496   -0.7874 O   1 1 1851.0000
     1853  O                      8.7770   19.8073   -1.7591 O   1 1 1852.0000
     1854  O                      8.3372   19.7499   -2.1636 O   1 1 1853.0000
     1855  O                      8.3268   19.4939   -2.6736 O   1 1 1854.0000
     1856  O                      8.6638   18.9772   -2.7068 O   1 1 1855.0000
     1857  O                      8.9253   19.2511   -2.3486 O   1 1 1856.0000
     1858  O                      9.6233   19.3689   -2.5891 O   1 1 1857.0000
     1859  O                      9.2505   18.8685   -1.9986 O   1 1 1858.0000
     1860  O                      9.6974   18.5314   -2.1015 O   1 1 1859.0000
     1861  O                     10.2677   18.7105   -1.8363 O   1 1 1860.0000
     1862  O                     10.0532   19.1858   -1.4215 O   1 1 1861.0000
     1863  O                     10.8269   19.0084   -1.4911 O   1 1 1862.0000
     1864  O                     11.6805   19.2289   -1.1263 O   1 1 1863.0000
     1865  O                     12.2546   19.4610   -1.3248 O   1 1 1864.0000
     1866  O                     12.6788   19.6364   -0.5188 O   1 1 1865.0000
     1867  O                     13.1361   20.0957    0.1167 O    1 1 1866.0000
     1868  O                     13.6904   20.7821   -0.1771 O   1 1 1867.0000
     1869  O                     13.1163   20.7289    0.2095 O    1 1 1868.0000
     1870  O                     13.6455   20.6410    0.7213 O    1 1 1869.0000
     1871  O                     13.0208   20.3721    0.4747 O    1 1 1870.0000
     1872  O                     12.8623   20.6357    1.0404 O    1 1 1871.0000
     1873  O                     13.2046   20.5423    1.4506 O    1 1 1872.0000
     1874  O                     12.6032   20.9240    1.4548 O    1 1 1873.0000
     1875  O                     11.6232   21.0441    1.4925 O    1 1 1874.0000
     1876  O                     11.8832   20.6890    2.1642 O    1 1 1875.0000
     1877  O                     12.2917   19.8281    1.4831 O    1 1 1876.0000
     1878  O                     12.3944   19.4791    0.9765 O    1 1 1877.0000
     1879  O                     12.7460   18.8703    0.5963 O    1 1 1878.0000
     1880  O                     11.9536   18.7817    0.6258 O    1 1 1879.0000
     1881  O                     12.3750   18.4544    1.0352 O    1 1 1880.0000
     1882  O                     13.0719   18.5531    1.2067 O    1 1 1881.0000
     1883  O                     13.1681   19.1608    1.0699 O    1 1 1882.0000
     1884  O                     13.3787   19.3909    0.4738 O    1 1 1883.0000
     1885  O                     13.4777   18.9041    0.2428 O    1 1 1884.0000
     1886  O                     13.0044   18.9535   -0.0862 O   1 1 1885.0000
     1887  O                     13.3086   18.6427   -0.3760 O   1 1 1886.0000
     1888  O                     13.6888   18.6705   -0.9786 O   1 1 1887.0000
     1889  O                     14.3919   18.4336   -0.7346 O   1 1 1888.0000
     1890  O                     13.7225   18.6081   -0.4372 O   1 1 1889.0000
     1891  O                     13.0037   18.5252    0.0234 O    1 1 1890.0000
     1892  O                     12.8351   17.9084    0.5557 O    1 1 1891.0000
     1893  O                     12.6615   17.5683   -0.0509 O   1 1 1892.0000
     1894  O                     13.4017   17.4855    0.1569 O    1 1 1893.0000
     1895  O                     13.3805   17.5901    0.7079 O    1 1 1894.0000
     1896  O                     13.3125   18.3941    0.2677 O    1 1 1895.0000
     1897  O                     13.0906   18.1026   -0.4058 O   1 1 1896.0000
     1898  O                     12.9131   17.9430   -0.9061 O   1 1 1897.0000
     1899  O                     12.9786   18.5527   -0.9021 O   1 1 1898.0000
     1900  O                     12.5835   18.1518   -0.5260 O   1 1 1899.0000
     1901  O                     12.3136   17.9749    0.1726 O    1 1 1900.0000
     1902  O                     11.7238   17.9279    0.1186 O    1 1 1901.0000
     1903  O                     10.6133   17.7322   -0.1324 O   1 1 1902.0000
     1904  O                      9.6486   17.8449   -0.0278 O   1 1 1903.0000
     1905  O                      9.2864   18.1740    0.7324 O    1 1 1904.0000
     1906  O                      9.0023   18.2149    0.6241 O    1 1 1905.0000
     1907  O                      8.3557   19.0783    1.2523 O    1 1 1906.0000
     1908  O                      7.6566   19.8190    1.7299 O    1 1 1907.0000
     1909  O                      7.1201   20.0798    1.5170 O    1 1 1908.0000
     1910  O                      6.8465   21.1603    1.6288 O    1 1 1909.0000
     1911  O                      6.9780   21.5111    2.2264 O    1 1 1910.0000
     1912  O                      6.8259   22.1796    3.0429 O    1 1 1911.0000
     1913  O                      6.6741   21.8187    2.7253 O    1 1 1912.0000
     1914  O                      6.8408   21.8627    3.5052 O    1 1 1913.0000
     1915  O                      7.4839   21.6048    3.7551 O    1 1 1914.0000
     1916  O                      7.3693   21.4821    4.3310 O    1 1 1915.0000
     1917  O                      7.9767   21.4427    4.9432 O    1 1 1916.0000
     1918  O                      7.4052   20.8999    4.8852 O    1 1 1917.0000
     1919  O                      6.6963   20.6928    4.7559 O    1 1 1918.0000
     1920  O                      6.5011   20.6929    3.6840 O    1 1 1919.0000
     1921  O                      6.3828   20.5728    2.5690 O    1 1 1920.0000
     1922  O                      6.5647   20.1566    1.8939 O    1 1 1921.0000
     1923  O                      6.4814   20.1194    1.0284 O    1 1 1922.0000
     1924  O                      5.6282   20.1940    1.0749 O    1 1 1923.0000
     1925  O                      5.4758   19.7364    1.2289 O    1 1 1924.0000
     1926  O                      5.0408   19.1885    1.7763 O    1 1 1925.0000
     1927  O                      4.6440   19.7125    1.3491 O    1 1 1926.0000
     1928  O                      4.7525   19.9001    0.9722 O    1 1 1927.0000
     1929  O                      4.8495   20.2073    0.4227 O    1 1 1928.0000
     1930  O                      5.2575   20.0454    0.1686 O    1 1 1929.0000
     1931  O                      6.0239   20.1819    0.2074 O    1 1 1930.0000
     1932  O                      5.9746   19.7179    0.0823 O    1 1 1931.0000
     1933  O                      6.3788   20.0127   -0.3072 O   1 1 1932.0000
     1934  O                      7.0705   19.7151   -0.8647 O   1 1 1933.0000
     1935  O                      7.8597   19.5132   -0.0981 O   1 1 1934.0000
     1936  O                      6.9135   19.8664    0.3515 O    1 1 1935.0000
     1937  O                      6.4460   20.6312    0.5213 O    1 1 1936.0000
     1938  O                      6.5182   20.8119    1.1135 O    1 1 1937.0000
     1939  O                      6.5174   21.4435    1.7639 O    1 1 1938.0000
     1940  O                      6.3118   21.3503    0.9969 O    1 1 1939.0000
     1941  O                      5.5021   21.3127    0.4748 O    1 1 1940.0000
     1942  O                      5.5424   21.1040   -0.0321 O   1 1 1941.0000
     1943  O                      5.9055   21.2683   -0.4508 O   1 1 1942.0000
     1944  O                      5.8934   20.7479   -0.9243 O   1 1 1943.0000
     1945  O                      6.0653   20.5046   -1.4972 O   1 1 1944.0000
     1946  O                      6.3296   20.4552   -1.8924 O   1 1 1945.0000
     1947  O                      7.1231   20.2656   -2.2661 O   1 1 1946.0000
     1948  O                      6.8202   20.6188   -1.6926 O   1 1 1947.0000
     1949  O                      6.6560   20.6704   -1.1012 O   1 1 1948.0000
     1950  O                      6.6563   20.3989   -0.5446 O   1 1 1949.0000
     1951  O                      7.0078   20.0640   -0.3317 O   1 1 1950.0000
     1952  O                      7.0915   20.2662    0.2101 O    1 1 1951.0000
     1953  O                      7.0596   20.6972    0.7252 O    1 1 1952.0000
     1954  O                      7.5756   20.2198    0.7534 O    1 1 1953.0000
     1955  O                      7.9630   19.8271    0.8778 O    1 1 1954.0000
     1956  O                      8.1888   19.7805    0.6029 O    1 1 1955.0000
     1957  O                      8.6656   19.0337    0.4820 O    1 1 1956.0000
     1958  O                      8.5247   18.1230    0.1108 O    1 1 1957.0000
     1959  O                      8.5052   17.7555   -0.5556 O   1 1 1958.0000
     1960  O                      8.2611   18.2097   -0.3196 O   1 1 1959.0000
     1961  O                      8.0263   18.6328   -0.5972 O   1 1 1960.0000
     1962  O                      8.1101   18.4010   -1.1849 O   1 1 1961.0000
     1963  O                      8.4035   18.2464   -1.5171 O   1 1 1962.0000
     1964  O                      8.6022   18.3866   -2.1397 O   1 1 1963.0000
     1965  O                      8.2308   18.1143   -2.3494 O   1 1 1964.0000
     1966  O                      7.9412   18.6962   -1.9236 O   1 1 1965.0000
     1967  O                      8.0954   19.1337   -2.3134 O   1 1 1966.0000
     1968  O                      7.5055   19.7623   -2.5462 O   1 1 1967.0000
     1969  O                      7.8807   20.3108   -2.1879 O   1 1 1968.0000
     1970  O                      7.6813   19.5683   -1.9041 O   1 1 1969.0000
     1971  O                      7.6334   19.0259   -1.7531 O   1 1 1970.0000
     1972  O                      7.4845   18.6261   -1.1480 O   1 1 1971.0000
     1973  O                      8.0290   19.0153   -1.1231 O   1 1 1972.0000
     1974  O                      8.4517   18.8680   -1.6980 O   1 1 1973.0000
     1975  O                      9.0324   18.9269   -1.3661 O   1 1 1974.0000
     1976  O                      9.2574   18.4276   -1.9361 O   1 1 1975.0000
     1977  O                      9.5294   17.9389   -1.4735 O   1 1 1976.0000
     1978  O                      9.4072   17.1158   -1.8316 O   1 1 1977.0000
     1979  O                      9.9545   17.0546   -1.9935 O   1 1 1978.0000
     1980  O                     10.4513   17.1870   -1.8939 O   1 1 1979.0000
     1981  O                     10.6073   16.5323   -2.0301 O   1 1 1980.0000
     1982  O                     10.2154   16.1051   -2.0750 O   1 1 1981.0000
     1983  O                      9.7284   15.9150   -2.0180 O   1 1 1982.0000
     1984  O                      9.9852   15.8995   -1.6425 O   1 1 1983.0000
     1985  O                     10.0163   16.0360   -0.9967 O   1 1 1984.0000
     1986  O                      9.8557   16.5898   -1.2839 O   1 1 1985.0000
     1987  O                      9.3613   16.2994   -1.5683 O   1 1 1986.0000
     1988  O                      8.8682   16.7227   -1.4695 O   1 1 1987.0000
     1989  O                      9.0451   16.2098   -0.8324 O   1 1 1988.0000
     1990  O                      9.7620   16.1457   -0.5621 O   1 1 1989.0000
     1991  O                      9.7107   16.5304    0.0395 O    1 1 1990.0000
     1992  O                     10.1895   16.6974   -0.0677 O   1 1 1991.0000
     1993  O                     10.5151   16.8949   -0.0115 O   1 1 1992.0000
     1994  O                     10.7530   16.9859   -0.7563 O   1 1 1993.0000
     1995  O                     10.5310   16.9003   -1.1254 O   1 1 1994.0000
     1996  O                     10.1719   17.4265   -1.3847 O   1 1 1995.0000
     1997  O                      9.4469   17.3857   -1.3104 O   1 1 1996.0000
     1998  O                      9.3207   16.9246   -0.7498 O   1 1 1997.0000
     1999  O                      8.7990   16.8663   -0.7899 O   1 1 1998.0000
     2000  O                      8.6154   17.4868   -0.8925 O   1 1 1999.0000
     2001  O                      9.2228   17.3999   -0.7909 O   1 1 2000.0000
     2002  O                      9.3811   17.2165    0.0020 O    1 1 2001.0000
     2003  O                      9.2476   17.3045    0.4848 O    1 1 2002.0000
     2004  O                      8.9058   17.0191    0.8660 O    1 1 2003.0000
     2005  O                      8.4283   17.5362    1.0212 O    1 1 2004.0000
     2006  O                      8.4000   17.1450    0.4837 O    1 1 2005.0000
     2007  O                      7.7570   17.0340    0.4710 O    1 1 2006.0000
     2008  O                      7.2607   17.4480    0.2139 O    1 1 2007.0000
     2009  O                      6.9624   17.4811   -0.2744 O   1 1 2008.0000
     2010  O                      7.4516   17.6045   -0.6893 O   1 1 2009.0000
     2011  O                      7.5219   18.0007   -0.9844 O   1 1 2010.0000
     2012  O                      7.7804   17.4503   -1.1639 O   1 1 2011.0000
     2013  O                      8.3123   17.3763   -0.5649 O   1 1 2012.0000
     2014  O                      8.6347   17.1924   -0.0843 O   1 1 2013.0000
     2015  O                      8.9018   16.5681   -0.3858 O   1 1 2014.0000
     2016  O                      9.3143   16.2015   -0.0934 O   1 1 2015.0000
     2017  O                      9.1324   16.4585    0.4528 O    1 1 2016.0000
     2018  O                      8.5650   16.3523    0.2312 O    1 1 2017.0000
     2019  O                      8.4715   16.6145   -0.1786 O   1 1 2018.0000
     2020  O                      8.0284   16.1150   -0.4022 O   1 1 2019.0000
     2021  O                      7.7659   16.1666    0.1608 O    1 1 2020.0000
     2022  O                      7.5448   16.3278   -0.5255 O   1 1 2021.0000
     2023  O                      7.5121   16.8273   -0.7112 O   1 1 2022.0000
     2024  O                      8.0594   16.9801   -0.5000 O   1 1 2023.0000
     2025  O                      8.0388   17.6719   -0.0931 O   1 1 2024.0000
     2026  O                      7.5283   17.6938   -0.0964 O   1 1 2025.0000
     2027  O                      6.7900   18.0818   -0.3999 O   1 1 2026.0000
     2028  O                      7.6155   18.1322   -0.3234 O   1 1 2027.0000
     2029  O                      8.1356   18.5049    0.2253 O    1 1 2028.0000
     2030  O                      8.5520   18.0010    0.9468 O    1 1 2029.0000
     2031  O                      8.5274   17.8181    2.0099 O    1 1 2030.0000
     2032  O                      8.7002   17.8901    2.7529 O    1 1 2031.0000
     2033  O                      8.5995   17.7063    2.6242 O    1 1 2032.0000
     2034  O                      8.1239   17.5568    2.9073 O    1 1 2033.0000
     2035  O                      8.2911   17.1184    2.8516 O    1 1 2034.0000
     2036  O                      7.4252   17.2501    2.7386 O    1 1 2035.0000
     2037  O                      7.0177   16.8672    2.5814 O    1 1 2036.0000
     2038  O                      7.7007   16.4004    2.8766 O    1 1 2037.0000
     2039  O                      8.0433   15.8167    2.9174 O    1 1 2038.0000
     2040  O                      8.4414   16.2046    2.2187 O    1 1 2039.0000
     2041  O                      8.5870   16.0209    2.4680 O    1 1 2040.0000
     2042  O                      8.9719   16.4699    2.1771 O    1 1 2041.0000
     2043  O                      8.4482   16.7096    2.1227 O    1 1 2042.0000
     2044  O                      8.6465   16.9981    2.0902 O    1 1 2043.0000
     2045  O                      8.7153   16.6858    1.3686 O    1 1 2044.0000
     2046  O                      8.2842   16.3315    1.5160 O    1 1 2045.0000
     2047  O                      7.7524   16.8366    1.3285 O    1 1 2046.0000
     2048  O                      7.9250   16.7352    1.8570 O    1 1 2047.0000
     2049  O                      8.0556   16.5480    2.5307 O    1 1 2048.0000
     2050  O                      8.3303   16.2636    3.1704 O    1 1 2049.0000
     2051  O                      8.8771   15.8595    3.3799 O    1 1 2050.0000
     2052  O                      9.2176   16.3065    4.1342 O    1 1 2051.0000
     2053  O                      9.3238   16.4648    4.4800 O    1 1 2052.0000
     2054  O                     10.0531   16.3377    4.2546 O    1 1 2053.0000
     2055  O                      9.9896   16.2758    3.5694 O    1 1 2054.0000
     2056  O                     10.3154   16.3357    3.9301 O    1 1 2055.0000
     2057  O                     10.6222   16.9065    4.0736 O    1 1 2056.0000
     2058  O                     10.1561   17.3596    4.2642 O    1 1 2057.0000
     2059  O                     10.0659   17.2869    4.7950 O    1 1 2058.0000
     2060  O                     10.2687   17.2068    5.3279 O    1 1 2059.0000
     2061  O                     10.0577   16.6073    4.8798 O    1 1 2060.0000
     2062  O                      9.8932   16.9610    4.1746 O    1 1 2061.0000
     2063  O                      9.6687   17.4619    3.4529 O    1 1 2062.0000
     2064  O                      9.7589   16.9404    3.4866 O    1 1 2063.0000
     2065  O                     10.0223   17.1141    3.4306 O    1 1 2064.0000
     2066  O                      9.7834   17.8756    3.8272 O    1 1 2065.0000
     2067  O                     10.2265   17.5417    3.4470 O    1 1 2066.0000
     2068  O                      9.9467   17.4474    2.7860 O    1 1 2067.0000
     2069  O                     10.1150   16.9620    2.6075 O    1 1 2068.0000
     2070  O                     10.6389   17.3075    2.9560 O    1 1 2069.0000
     2071  O                     11.0800   17.6086    3.1529 O    1 1 2070.0000
     2072  O                     11.2912   17.4266    3.2689 O    1 1 2071.0000
     2073  O                     10.8683   17.4268    3.9176 O    1 1 2072.0000
     2074  O                     10.7051   17.9758    3.8596 O    1 1 2073.0000
     2075  O                     10.7054   18.3689    4.4904 O    1 1 2074.0000
     2076  O                     10.3494   18.0277    4.2818 O    1 1 2075.0000
     2077  O                      9.9047   17.8591    4.1529 O    1 1 2076.0000
     2078  O                     10.1104   18.1482    3.3980 O    1 1 2077.0000
     2079  O                     10.5418   17.9374    2.9695 O    1 1 2078.0000
     2080  O                     10.8564   17.2255    2.4985 O    1 1 2079.0000
     2081  O                     11.2904   17.4185    2.1567 O    1 1 2080.0000
     2082  O                     11.2756   17.7407    2.6667 O    1 1 2081.0000
     2083  O                     10.9413   17.3566    2.1364 O    1 1 2082.0000
     2084  O                     10.5512   16.8625    1.8418 O    1 1 2083.0000
     2085  O                     10.2500   17.5371    1.8293 O    1 1 2084.0000
     2086  O                      9.8443   17.4706    2.1591 O    1 1 2085.0000
     2087  O                      9.2704   16.8822    1.8385 O    1 1 2086.0000
     2088  O                      9.7229   17.0236    1.2394 O    1 1 2087.0000
     2089  O                     10.1891   17.5406    1.0666 O    1 1 2088.0000
     2090  O                     10.6811   18.0909    0.5590 O    1 1 2089.0000
     2091  O                     11.3270   18.6628   -0.0594 O   1 1 2090.0000
     2092  O                     11.7177   19.1899   -0.6243 O   1 1 2091.0000
     2093  O                     11.8673   18.3842   -0.7376 O   1 1 2092.0000
     2094  O                     12.2882   18.0203   -1.0463 O   1 1 2093.0000
     2095  O                     11.6416   18.1658   -0.7848 O   1 1 2094.0000
     2096  O                     11.1489   17.6829   -1.0479 O   1 1 2095.0000
     2097  O                     10.5392   17.5496   -0.9588 O   1 1 2096.0000
     2098  O                     10.0135   17.4085   -0.3247 O   1 1 2097.0000
     2099  O                      8.9967   17.6334   -0.0771 O   1 1 2098.0000
     2100  O                      8.0678   17.5700    0.6024 O    1 1 2099.0000
     2101  O                      7.1929   18.0355    0.7856 O    1 1 2100.0000
     2102  O                      6.7408   17.9475    0.9417 O    1 1 2101.0000
     2103  O                      6.3158   18.2557    0.8030 O    1 1 2102.0000
     2104  O                      5.5031   18.9165    0.6828 O    1 1 2103.0000
     2105  O                      5.3368   19.4536    0.7124 O    1 1 2104.0000
     2106  O                      5.4857   20.2651    0.5983 O    1 1 2105.0000
     2107  O                      5.5691   20.8149    0.8967 O    1 1 2106.0000
     2108  O                      5.8214   21.7482    0.8722 O    1 1 2107.0000
     2109  O                      5.1346   22.0358    0.7376 O    1 1 2108.0000
     2110  O                      5.6803   22.3891    0.6942 O    1 1 2109.0000
     2111  O                      6.5721   22.2947    0.7644 O    1 1 2110.0000
     2112  O                      6.4903   22.3940    1.4753 O    1 1 2111.0000
     2113  O                      6.6592   21.8220    1.1437 O    1 1 2112.0000
     2114  O                      7.0853   20.9402    1.1221 O    1 1 2113.0000
     2115  O                      7.1125   20.7150    2.1084 O    1 1 2114.0000
     2116  O                      6.9864   20.2900    2.9033 O    1 1 2115.0000
     2117  O                      7.2766   20.8077    3.7932 O    1 1 2116.0000
     2118  O                      6.7949   20.8872    4.0950 O    1 1 2117.0000
     2119  O                      6.3834   20.2956    4.1508 O    1 1 2118.0000
     2120  O                      6.2814   19.6501    4.4004 O    1 1 2119.0000
     2121  O                      6.3662   19.1844    4.0879 O    1 1 2120.0000
     2122  O                      6.9829   18.6528    3.9501 O    1 1 2121.0000
     2123  O                      7.3241   18.4017    3.8544 O    1 1 2122.0000
     2124  O                      6.9362   18.6408    3.2128 O    1 1 2123.0000
     2125  O                      6.8220   19.3804    3.2697 O    1 1 2124.0000
     2126  O                      6.2909   20.2214    3.0156 O    1 1 2125.0000
     2127  O                      6.1936   21.2904    2.8290 O    1 1 2126.0000
     2128  O                      5.7222   21.2029    2.6953 O    1 1 2127.0000
     2129  O                      4.8337   21.4700    2.5408 O    1 1 2128.0000
     2130  O                      4.6373   21.4289    3.2127 O    1 1 2129.0000
     2131  O                      5.0009   20.8872    3.5610 O    1 1 2130.0000
     2132  O                      5.4530   20.3495    3.5224 O    1 1 2131.0000
     2133  O                      5.4668   20.4102    2.7644 O    1 1 2132.0000
     2134  O                      5.0261   21.0500    3.0480 O    1 1 2133.0000
     2135  O                      5.3625   21.6750    2.8697 O    1 1 2134.0000
     2136  O                      4.9791   21.8831    2.4833 O    1 1 2135.0000
     2137  O                      4.9830   22.2157    2.8664 O    1 1 2136.0000
     2138  O                      4.5118   22.1774    3.1697 O    1 1 2137.0000
     2139  O                      5.1583   21.5973    3.3938 O    1 1 2138.0000
     2140  O                      4.9487   21.9750    3.7671 O    1 1 2139.0000
     2141  O                      4.4117   22.1580    4.1616 O    1 1 2140.0000
     2142  O                      4.9478   21.6855    4.3185 O    1 1 2141.0000
     2143  O                      5.3272   21.4030    4.0006 O    1 1 2142.0000
     2144  O                      5.5608   21.2181    3.5772 O    1 1 2143.0000
     2145  O                      5.7300   20.9778    3.3343 O    1 1 2144.0000
     2146  O                      6.1528   20.4513    3.6927 O    1 1 2145.0000
     2147  O                      6.0722   20.0255    3.4257 O    1 1 2146.0000
     2148  O                      6.4833   19.6466    3.3696 O    1 1 2147.0000
     2149  O                      6.7533   19.1446    3.5496 O    1 1 2148.0000
     2150  O                      6.2046   18.9103    2.9457 O    1 1 2149.0000
     2151  O                      6.2946   18.6583    2.2975 O    1 1 2150.0000
     2152  O                      6.0662   18.4007    2.6482 O    1 1 2151.0000
     2153  O                      5.5333   18.9083    2.5488 O    1 1 2152.0000
     2154  O                      5.2625   18.3580    2.2012 O    1 1 2153.0000
     2155  O                      5.1903   18.5692    1.7990 O    1 1 2154.0000
     2156  O                      4.9141   19.1012    2.3503 O    1 1 2155.0000
     2157  O                      5.0212   19.1933    3.0220 O    1 1 2156.0000
     2158  O                      4.6581   20.0147    3.2469 O    1 1 2157.0000
     2159  O                      4.9784   19.8674    2.6881 O    1 1 2158.0000
     2160  O                      5.3849   19.8394    3.1766 O    1 1 2159.0000
     2161  O                      4.7524   20.2033    2.8598 O    1 1 2160.0000
     2162  O                      4.0791   20.2336    3.0049 O    1 1 2161.0000
     2163  O                      3.7068   20.6104    3.4378 O    1 1 2162.0000
     2164  O                      3.8097   20.0615    3.5327 O    1 1 2163.0000
     2165  O                      3.6886   20.1005    3.9012 O    1 1 2164.0000
     2166  O                      3.3449   19.6665    3.8129 O    1 1 2165.0000
     2167  O                      3.2567   20.1506    3.1983 O    1 1 2166.0000
     2168  O                      3.1661   20.1259    2.6331 O    1 1 2167.0000
     2169  O                      3.0820   19.8659    1.9351 O    1 1 2168.0000
     2170  O                      3.4646   19.4304    2.5022 O    1 1 2169.0000
     2171  O                      4.0445   19.5449    2.9014 O    1 1 2170.0000
     2172  O                      3.7708   19.1966    3.2347 O    1 1 2171.0000
     2173  O                      4.3199   18.9241    3.2552 O    1 1 2172.0000
     2174  O                      4.7424   18.5816    3.3874 O    1 1 2173.0000
     2175  O                      4.9514   18.4201    2.9029 O    1 1 2174.0000
     2176  O                      4.6431   17.5439    2.8972 O    1 1 2175.0000
     2177  O                      4.3535   17.4643    3.4635 O    1 1 2176.0000
     2178  O                      5.0689   16.8615    3.3799 O    1 1 2177.0000
     2179  O                      5.5795   16.8130    3.2026 O    1 1 2178.0000
     2180  O                      5.8612   17.4680    3.2089 O    1 1 2179.0000
     2181  O                      5.7388   17.1073    3.2521 O    1 1 2180.0000
     2182  O                      5.7085   17.4600    3.9025 O    1 1 2181.0000
     2183  O                      6.2369   17.7743    4.1448 O    1 1 2182.0000
     2184  O                      6.7118   18.1253    3.8989 O    1 1 2183.0000
     2185  O                      6.3681   18.5565    3.7150 O    1 1 2184.0000
     2186  O                      6.3071   18.0365    3.4182 O    1 1 2185.0000
     2187  O                      6.7606   18.2865    2.9922 O    1 1 2186.0000
     2188  O                      7.0691   17.8291    3.1163 O    1 1 2187.0000
     2189  O                      7.0964   17.5137    3.5536 O    1 1 2188.0000
     2190  O                      7.6655   17.2571    3.3423 O    1 1 2189.0000
     2191  O                      7.5400   17.1814    4.0256 O    1 1 2190.0000
     2192  O                      7.5625   17.7265    3.7670 O    1 1 2191.0000
     2193  O                      7.9944   18.3537    4.2550 O    1 1 2192.0000
     2194  O                      7.6398   18.3635    5.0543 O    1 1 2193.0000
     2195  O                      8.1975   18.4063    4.9352 O    1 1 2194.0000
     2196  O                      8.4259   18.6487    4.5871 O    1 1 2195.0000
     2197  O                      8.9286   18.3425    4.3504 O    1 1 2196.0000
     2198  O                      8.4130   18.0011    4.0066 O    1 1 2197.0000
     2199  O                      8.0912   17.4661    3.8720 O    1 1 2198.0000
     2200  O                      8.1396   16.9342    3.5583 O    1 1 2199.0000
     2201  O                      8.4960   16.7862    3.9546 O    1 1 2200.0000
     2202  O                      8.8865   17.4381    3.8788 O    1 1 2201.0000
     2203  O                      8.7722   17.2077    3.5355 O    1 1 2202.0000
     2204  O                      8.7488   16.7257    3.0049 O    1 1 2203.0000
     2205  O                      9.3632   16.6240    2.5937 O    1 1 2204.0000
     2206  O                      9.3226   17.4438    2.7984 O    1 1 2205.0000
     2207  O                      8.8094   17.8600    3.3020 O    1 1 2206.0000
     2208  O                      9.2012   16.9646    3.2386 O    1 1 2207.0000
     2209  O                      9.3613   16.3421    3.5915 O    1 1 2208.0000
     2210  O                      9.7213   16.0364    3.1538 O    1 1 2209.0000
     2211  O                      9.8849   16.0721    2.4693 O    1 1 2210.0000
     2212  O                      9.3496   16.1834    2.0737 O    1 1 2211.0000
     2213  O                      9.1974   15.9674    2.8445 O    1 1 2212.0000
     2214  O                      9.1652   16.4753    3.4321 O    1 1 2213.0000
     2215  O                      9.3240   16.8435    3.9266 O    1 1 2214.0000
     2216  O                      8.9123   17.1234    4.2446 O    1 1 2215.0000
     2217  O                      9.0858   17.1933    4.7684 O    1 1 2216.0000
     2218  O                      8.8729   17.7276    4.6383 O    1 1 2217.0000
     2219  O                      9.1787   18.0471    3.9636 O    1 1 2218.0000
     2220  O                      9.2427   18.1042    3.3003 O    1 1 2219.0000
     2221  O                      9.6051   18.4521    3.7528 O    1 1 2220.0000
     2222  O                     10.2742   18.6894    3.3741 O    1 1 2221.0000
     2223  O                     10.4784   18.9042    3.9317 O    1 1 2222.0000
     2224  O                     10.9616   19.2417    3.9396 O    1 1 2223.0000
     2225  O                     10.4829   19.2651    4.4546 O    1 1 2224.0000
     2226  O                     10.3701   18.6471    4.8980 O    1 1 2225.0000
     2227  O                     10.1349   18.1497    5.3131 O    1 1 2226.0000
     2228  O                      9.8020   18.3493    4.7216 O    1 1 2227.0000
     2229  O                      9.4034   18.0997    5.2663 O    1 1 2228.0000
     2230  O                      9.2024   17.3080    5.3679 O    1 1 2229.0000
     2231  O                      8.9924   17.8599    5.7003 O    1 1 2230.0000
     2232  O                      9.2746   17.8822    4.7527 O    1 1 2231.0000
     2233  O                      9.1570   18.6115    5.0715 O    1 1 2232.0000
     2234  O                      8.8950   19.3268    5.0425 O    1 1 2233.0000
     2235  O                      8.1825   19.3232    5.0090 O    1 1 2234.0000
     2236  O                      7.9158   18.9284    4.2220 O    1 1 2235.0000
     2237  O                      8.0614   18.3521    3.6990 O    1 1 2236.0000
     2238  O                      7.5474   18.6293    3.2472 O    1 1 2237.0000
     2239  O                      7.0223   18.2816    2.4520 O    1 1 2238.0000
     2240  O                      7.0822   18.1271    1.5561 O    1 1 2239.0000
     2241  O                      6.7432   18.0149    2.2639 O    1 1 2240.0000
     2242  O                      6.6303   17.4835    2.2434 O    1 1 2241.0000
     2243  H                      0.0000    0.0000    0.0000 H    1 1 -2.0000
     2244  H                     22.0000    0.0000    0.0000 H    1 1 -2.0000
     2245  H                      0.0000   22.0000    0.0000 H    1 1 -2.0000
     2246  H                      0.0000    0.0000   22.0000 H   1 1 -2.0000
     2247  H                     22.0000   22.0000    0.0000 H    1 1 -2.0000
     2248  H                      0.0000   22.0000   22.0000 H   1 1 -2.0000
     2249  H                     22.0000    0.0000   22.0000 H   1 1 -2.0000
     2250  H                     22.0000   22.0000   22.0000 H   1 1 -2.0000

@<TRIPOS>BOND
           1           0           0 1
           2           1           2 1
           3           1           6 1
           4           2           3 1
           5           2           7 1
           6           2           8 1
           7           2        1809 1
           8           3           4 1
           9           3           7 1
          10           4           5 1
          11           5           6 1
          12           6           7 1
          13           7           8 1
          14           8           9 1
          15           8        1993 1
          16           9          10 1
          17          10          11 1
          18          11          12 1
          19          12          13 1
          20          13          14 1
          21          13          15 1
          22          14          15 1
          23          15          16 1
          24          15         171 1
          25          16          17 1
          26          17          18 1
          27          17          20 1
          28          18          20 1
          29          18          19 1
          30          19          25 1
          31          19         664 1
          32          19          20 1
          33          20          21 1
          34          20        1912 1
          35          21          22 1
          36          22          23 1
          37          22          24 1
          38          23          24 1
          39          24          25 1
          40          25          26 1
          41          25         362 1
          42          26          27 1
          43          27          28 1
          44          28          29 1
          45          28          30 1
          46          28         173 1
          47          29          30 1
          48          30          31 1
          49          31          32 1
          50          32          33 1
          51          33          34 1
          52          33          35 1
          53          33         889 1
          54          33        1287 1
          55          34          35 1
          56          35          36 1
          57          36          37 1
          58          37          38 1
          59          38          39 1
          60          39          40 1
          61          39         358 1
          62          40          41 1
          63          40         561 1
          64          41          42 1
          65          41          50 1
          66          41         359 1
          67          42          43 1
          68          43          44 1
          69          44          45 1
          70          45          46 1
          71          45          47 1
          72          46          47 1
          73          47          48 1
          74          47         652 1
          75          48          49 1
          76          49          50 1
          77          50          51 1
          78          50         325 1
          79          51          52 1
          80          52          53 1
          81          52         408 1
          82          52         421 1
          83          53          54 1
          84          54         286 1
          85          54          55 1
          86          55          56 1
          87          55         286 1
          88          56          57 1
          89          56         406 1
          90          56         416 1
          91          57          58 1
          92          58          59 1
          93          59          60 1
          94          60          61 1
          95          60        1292 1
          96          61          62 1
          97          62          63 1
          98          63          64 1
          99          63          66 1
         100          64          65 1
         101          64          67 1
         102          64          68 1
         103          65          66 1
         104          65          92 1
         105          66          67 1
         106          67          68 1
         107          68          69 1
         108          69          76 1
         109          69          70 1
         110          70          71 1
         111          71          72 1
         112          72          73 1
         113          73          74 1
         114          73          75 1
         115          74          75 1
         116          74          79 1
         117          75          76 1
         118          75          96 1
         119          76          77 1
         120          77          78 1
         121          78          79 1
         122          79          80 1
         123          80          81 1
         124          81          82 1
         125          81        1645 1
         126          82          83 1
         127          82          87 1
         128          83          84 1
         129          84          85 1
         130          85          86 1
         131          86          87 1
         132          87          88 1
         133          88          89 1
         134          89          90 1
         135          90          91 1
         136          91          92 1
         137          92          93 1
         138          93          94 1
         139          94          95 1
         140          94          96 1
         141          95          96 1
         142          95         102 1
         143          96          97 1
         144          97          98 1
         145          98          99 1
         146          98         108 1
         147          99         100 1
         148         100         101 1
         149         101         102 1
         150         101         106 1
         151         102         103 1
         152         103         104 1
         153         104         105 1
         154         104         106 1
         155         104         107 1
         156         105         106 1
         157         105         107 1
         158         106         107 1
         159         107         108 1
         160         107         109 1
         161         107         719 1
         162         108         115 1
         163         108         109 1
         164         109         110 1
         165         110         111 1
         166         111         112 1
         167         112         113 1
         168         113         114 1
         169         114         115 1
         170         114         341 1
         171         115         116 1
         172         116         117 1
         173         117         118 1
         174         118         119 1
         175         119         120 1
         176         120         121 1
         177         121         122 1
         178         122         123 1
         179         122         410 1
         180         123         124 1
         181         123         168 1
         182         124         125 1
         183         125         126 1
         184         126         127 1
         185         127         128 1
         186         128         129 1
         187         129         130 1
         188         130         131 1
         189         131         132 1
         190         132         133 1
         191         133         134 1
         192         134         135 1
         193         134         148 1
         194         134        1718 1
         195         135         136 1
         196         136         137 1
         197         137         138 1
         198         137         139 1
         199         138         139 1
         200         139         140 1
         201         139         262 1
         202         140         141 1
         203         140         145 1
         204         141         142 1
         205         142         143 1
         206         143         144 1
         207         144         145 1
         208         145         146 1
         209         145         148 1
         210         146         147 1
         211         147         148 1
         212         148         149 1
         213         149         151 1
         214         149         153 1
         215         149         261 1
         216         149         150 1
         217         150         428 1
         218         150         151 1
         219         151         152 1
         220         152         153 1
         221         152         323 1
         222         152         324 1
         223         153         154 1
         224         153         394 1
         225         153         396 1
         226         153         662 1
         227         154         155 1
         228         154         371 1
         229         155         156 1
         230         155         352 1
         231         155         445 1
         232         156         157 1
         233         156         344 1
         234         156         371 1
         235         156         529 1
         236         157         158 1
         237         158         159 1
         238         159         160 1
         239         160         161 1
         240         161         162 1
         241         161         164 1
         242         162         163 1
         243         163         164 1
         244         164         165 1
         245         165         166 1
         246         166         167 1
         247         166         168 1
         248         166         998 1
         249         167         168 1
         250         167        1772 1
         251         168         169 1
         252         169         170 1
         253         170         171 1
         254         171         172 1
         255         172         173 1
         256         172         284 1
         257         172         666 1
         258         173         174 1
         259         173         175 1
         260         174         175 1
         261         174         421 1
         262         174         423 1
         263         175         443 1
         264         175         659 1
         265         175         176 1
         266         176         177 1
         267         176         666 1
         268         176         667 1
         269         177         179 1
         270         177         178 1
         271         178         179 1
         272         179         180 1
         273         179         718 1
         274         180         181 1
         275         181         182 1
         276         182         183 1
         277         183         184 1
         278         183         185 1
         279         183        1649 1
         280         183        1650 1
         281         184         185 1
         282         184         188 1
         283         185         186 1
         284         185        1648 1
         285         186         187 1
         286         186         976 1
         287         187         188 1
         288         188         189 1
         289         188         192 1
         290         189         190 1
         291         189         248 1
         292         190         191 1
         293         190         248 1
         294         190        1651 1
         295         191         192 1
         296         192         193 1
         297         193         194 1
         298         194         195 1
         299         195         196 1
         300         195         410 1
         301         196         197 1
         302         197         198 1
         303         198         199 1
         304         198         242 1
         305         198         251 1
         306         198         365 1
         307         199         200 1
         308         200         201 1
         309         200        1566 1
         310         201         202 1
         311         202         203 1
         312         202         232 1
         313         202         235 1
         314         202         744 1
         315         203         204 1
         316         204         205 1
         317         205         206 1
         318         205         207 1
         319         205         240 1
         320         205         231 1
         321         206         207 1
         322         207         208 1
         323         208         951 1
         324         208         209 1
         325         209         210 1
         326         209         226 1
         327         210         211 1
         328         210         255 1
         329         211         212 1
         330         212         213 1
         331         212         225 1
         332         213         214 1
         333         213         216 1
         334         214         215 1
         335         214         216 1
         336         214        1919 1
         337         215         216 1
         338         216         217 1
         339         217         218 1
         340         217         323 1
         341         217         324 1
         342         218         219 1
         343         218         227 1
         344         219         220 1
         345         220         221 1
         346         220         326 1
         347         221         222 1
         348         222         223 1
         349         223         224 1
         350         224        2234 1
         351         224        2235 1
         352         224         225 1
         353         225         226 1
         354         226         227 1
         355         227         228 1
         356         227        1629 1
         357         227        1634 1
         358         228         229 1
         359         229         230 1
         360         230         231 1
         361         231         232 1
         362         231         235 1
         363         232         233 1
         364         233         234 1
         365         233        1572 1
         366         234         235 1
         367         234        1563 1
         368         235         236 1
         369         235         239 1
         370         235         245 1
         371         236         237 1
         372         237        1301 1
         373         237         238 1
         374         238         240 1
         375         238         825 1
         376         238        1352 1
         377         238         239 1
         378         239        1598 1
         379         239         240 1
         380         240         241 1
         381         240        1350 1
         382         241         242 1
         383         242         243 1
         384         242        1630 1
         385         243         244 1
         386         243         303 1
         387         243         417 1
         388         244         245 1
         389         245         246 1
         390         245         303 1
         391         246         247 1
         392         247         248 1
         393         247         332 1
         394         248         249 1
         395         248        1646 1
         396         249         250 1
         397         250         251 1
         398         251         252 1
         399         252         259 1
         400         252         253 1
         401         253         255 1
         402         253        1917 1
         403         253         254 1
         404         254        1680 1
         405         254         255 1
         406         255         256 1
         407         255         258 1
         408         255         329 1
         409         256         257 1
         410         256         281 1
         411         256        1659 1
         412         257         258 1
         413         258        1657 1
         414         258         259 1
         415         259         589 1
         416         259         260 1
         417         260         261 1
         418         260         269 1
         419         261         262 1
         420         261         324 1
         421         261        1673 1
         422         261         286 1
         423         262         263 1
         424         263         264 1
         425         264         269 1
         426         264         265 1
         427         265         270 1
         428         265         279 1
         429         265         281 1
         430         265         332 1
         431         265         396 1
         432         265         266 1
         433         266         267 1
         434         267         268 1
         435         267         270 1
         436         267         462 1
         437         268         269 1
         438         268         279 1
         439         268         281 1
         440         268         396 1
         441         269         270 1
         442         269         274 1
         443         269         279 1
         444         269         281 1
         445         269         324 1
         446         270         271 1
         447         271         272 1
         448         272         273 1
         449         272         279 1
         450         273         274 1
         451         273        1657 1
         452         274         275 1
         453         274         280 1
         454         274         285 1
         455         274         338 1
         456         275         276 1
         457         276         277 1
         458         276         278 1
         459         277         278 1
         460         277         280 1
         461         277         295 1
         462         278         288 1
         463         278         294 1
         464         278         339 1
         465         278         462 1
         466         278        1738 1
         467         278         279 1
         468         279         310 1
         469         279        1658 1
         470         279         280 1
         471         280         281 1
         472         280         282 1
         473         281         282 1
         474         281         294 1
         475         282         283 1
         476         283         284 1
         477         283         603 1
         478         284         285 1
         479         284         288 1
         480         285         286 1
         481         286         287 1
         482         286         288 1
         483         286         289 1
         484         286         294 1
         485         287         288 1
         486         287         651 1
         487         288         292 1
         488         288         351 1
         489         288         289 1
         490         289         290 1
         491         290         291 1
         492         290         650 1
         493         291         292 1
         494         292         293 1
         495         293         294 1
         496         293         301 1
         497         293         315 1
         498         293         324 1
         499         293         332 1
         500         293         296 1
         501         294         295 1
         502         295         296 1
         503         296         297 1
         504         296         318 1
         505         297         343 1
         506         297         298 1
         507         298        1672 1
         508         298         299 1
         509         299         300 1
         510         300         301 1
         511         300         334 1
         512         300         335 1
         513         300         659 1
         514         301         302 1
         515         301         305 1
         516         301         614 1
         517         301         659 1
         518         302         303 1
         519         302         314 1
         520         302         445 1
         521         302        1696 1
         522         303         304 1
         523         303         352 1
         524         303         534 1
         525         304         305 1
         526         304         658 1
         527         305         306 1
         528         305         321 1
         529         305         446 1
         530         306         307 1
         531         307         308 1
         532         308         309 1
         533         309         310 1
         534         310         311 1
         535         311         312 1
         536         311         642 1
         537         312         320 1
         538         312         313 1
         539         313         314 1
         540         313         315 1
         541         313         316 1
         542         314         315 1
         543         314         316 1
         544         315         316 1
         545         316         317 1
         546         316         642 1
         547         316         320 1
         548         317         318 1
         549         317         323 1
         550         317         355 1
         551         318         319 1
         552         318         335 1
         553         319         320 1
         554         319         322 1
         555         319         323 1
         556         319         327 1
         557         319         445 1
         558         320         321 1
         559         321         322 1
         560         322         326 1
         561         322         445 1
         562         322         323 1
         563         323         328 1
         564         323         324 1
         565         324         325 1
         566         325         333 1
         567         325         326 1
         568         326         327 1
         569         326         328 1
         570         326         332 1
         571         326         335 1
         572         326         336 1
         573         327         328 1
         574         327         329 1
         575         327         335 1
         576         327         333 1
         577         328         329 1
         578         328         332 1
         579         329         335 1
         580         329         330 1
         581         330         331 1
         582         331         332 1
         583         331         460 1
         584         332         333 1
         585         332         334 1
         586         332         336 1
         587         332         335 1
         588         333         334 1
         589         334         335 1
         590         335         336 1
         591         336         337 1
         592         337         338 1
         593         337         341 1
         594         338         339 1
         595         339         340 1
         596         340         341 1
         597         341         342 1
         598         342         343 1
         599         342         344 1
         600         343         344 1
         601         343         468 1
         602         344         345 1
         603         345         346 1
         604         345         529 1
         605         346         347 1
         606         346         351 1
         607         347         348 1
         608         348         349 1
         609         349         350 1
         610         350         351 1
         611         351         352 1
         612         351         660 1
         613         352         353 1
         614         352         355 1
         615         353         354 1
         616         354         355 1
         617         355         356 1
         618         355         357 1
         619         355         363 1
         620         355         391 1
         621         355         557 1
         622         355         558 1
         623         355         559 1
         624         355         657 1
         625         355         661 1
         626         355         662 1
         627         356         357 1
         628         356         557 1
         629         357         358 1
         630         357         390 1
         631         358         359 1
         632         358         360 1
         633         358         397 1
         634         358         562 1
         635         359         360 1
         636         359         390 1
         637         359         662 1
         638         360         364 1
         639         360         561 1
         640         360         361 1
         641         361         362 1
         642         362         363 1
         643         362         364 1
         644         363         364 1
         645         363         365 1
         646         364         365 1
         647         364         445 1
         648         364         658 1
         649         364         662 1
         650         365         366 1
         651         365         367 1
         652         366         367 1
         653         367         368 1
         654         368         369 1
         655         369         370 1
         656         370         371 1
         657         371         372 1
         658         371         381 1
         659         372         373 1
         660         373         374 1
         661         374         375 1
         662         374        1468 1
         663         375         376 1
         664         376         377 1
         665         377         378 1
         666         378         379 1
         667         379         380 1
         668         380         381 1
         669         381         382 1
         670         381         398 1
         671         382         383 1
         672         383         384 1
         673         384         385 1
         674         385         386 1
         675         386         387 1
         676         386         393 1
         677         387         388 1
         678         388         389 1
         679         389         390 1
         680         389         394 1
         681         389         396 1
         682         389         397 1
         683         390         391 1
         684         390         396 1
         685         390         400 1
         686         390         397 1
         687         391         392 1
         688         392         393 1
         689         392         395 1
         690         393         394 1
         691         393         395 1
         692         394         395 1
         693         395         396 1
         694         396         397 1
         695         397         398 1
         696         398         399 1
         697         399         400 1
         698         400         401 1
         699         400         420 1
         700         401         402 1
         701         401         413 1
         702         401         409 1
         703         402         403 1
         704         403         404 1
         705         403         405 1
         706         404         405 1
         707         405         406 1
         708         405         409 1
         709         406         407 1
         710         407         412 1
         711         407         413 1
         712         407         418 1
         713         407         408 1
         714         408         409 1
         715         408         410 1
         716         408         411 1
         717         409         412 1
         718         409         413 1
         719         409         410 1
         720         410         423 1
         721         410         411 1
         722         411         412 1
         723         412         413 1
         724         413         414 1
         725         413         415 1
         726         413         418 1
         727         413         722 1
         728         414         415 1
         729         414         416 1
         730         415         416 1
         731         415         418 1
         732         416         417 1
         733         416         418 1
         734         417         418 1
         735         417         420 1
         736         418         419 1
         737         419         420 1
         738         420         421 1
         739         421         422 1
         740         421         820 1
         741         422         423 1
         742         422         427 1
         743         423         427 1
         744         423         845 1
         745         423         424 1
         746         424         425 1
         747         425         426 1
         748         426         427 1
         749         427         428 1
         750         428         429 1
         751         428         443 1
         752         429         430 1
         753         430         431 1
         754         431         432 1
         755         432         433 1
         756         433         434 1
         757         434         435 1
         758         434         441 1
         759         435         436 1
         760         436         437 1
         761         437         438 1
         762         437         456 1
         763         438         439 1
         764         439         440 1
         765         440         441 1
         766         441         442 1
         767         442         443 1
         768         442         458 1
         769         442         477 1
         770         442         475 1
         771         443         444 1
         772         444         445 1
         773         445         446 1
         774         446         447 1
         775         447         448 1
         776         448         449 1
         777         449         450 1
         778         450         451 1
         779         451         452 1
         780         452         453 1
         781         453         454 1
         782         453         530 1
         783         454         455 1
         784         455         456 1
         785         456         457 1
         786         457         513 1
         787         457         458 1
         788         458         459 1
         789         458         477 1
         790         458         482 1
         791         459         460 1
         792         459         468 1
         793         459         473 1
         794         459         516 1
         795         460         461 1
         796         461         462 1
         797         462         463 1
         798         463         464 1
         799         464         465 1
         800         465         466 1
         801         466         467 1
         802         466         504 1
         803         467         468 1
         804         467         469 1
         805         468         469 1
         806         468         470 1
         807         469         470 1
         808         469         473 1
         809         470         471 1
         810         471         472 1
         811         471         882 1
         812         472         473 1
         813         473         474 1
         814         473         478 1
         815         473         479 1
         816         474         509 1
         817         474         475 1
         818         475         478 1
         819         475         476 1
         820         476         477 1
         821         477         478 1
         822         477         511 1
         823         478         479 1
         824         479         480 1
         825         480         481 1
         826         481         482 1
         827         482         483 1
         828         483         484 1
         829         484         485 1
         830         485         486 1
         831         485         511 1
         832         485         632 1
         833         485         529 1
         834         486         487 1
         835         487         488 1
         836         488         489 1
         837         489         490 1
         838         489         497 1
         839         490         491 1
         840         491         492 1
         841         491         531 1
         842         492         493 1
         843         492         626 1
         844         493         494 1
         845         494         495 1
         846         495         496 1
         847         495         562 1
         848         496         507 1
         849         496         518 1
         850         496         497 1
         851         497         498 1
         852         498         499 1
         853         498         524 1
         854         499         500 1
         855         500         501 1
         856         501         502 1
         857         501         516 1
         858         501         517 1
         859         502         503 1
         860         503         504 1
         861         504         505 1
         862         505         506 1
         863         505         513 1
         864         506         507 1
         865         506         641 1
         866         507         508 1
         867         508         509 1
         868         508         626 1
         869         509         510 1
         870         510         511 1
         871         511         512 1
         872         511         516 1
         873         511         689 1
         874         512         513 1
         875         512         518 1
         876         513         514 1
         877         514         515 1
         878         515         516 1
         879         516         517 1
         880         517         518 1
         881         518         519 1
         882         519         520 1
         883         520         521 1
         884         521         522 1
         885         522         523 1
         886         522         528 1
         887         523         524 1
         888         524         525 1
         889         525         526 1
         890         525         626 1
         891         526         527 1
         892         527         528 1
         893         528         529 1
         894         529         530 1
         895         529         634 1
         896         529        1434 1
         897         530         531 1
         898         530         536 1
         899         531         532 1
         900         531         534 1
         901         531         559 1
         902         531         560 1
         903         532         533 1
         904         533         535 1
         905         533         534 1
         906         534         540 1
         907         534         535 1
         908         535         536 1
         909         536         537 1
         910         536         553 1
         911         536         554 1
         912         537         538 1
         913         537         551 1
         914         538         539 1
         915         539         540 1
         916         539         554 1
         917         540         541 1
         918         541         542 1
         919         542         543 1
         920         543         544 1
         921         544         545 1
         922         545         546 1
         923         546         547 1
         924         546         549 1
         925         546         559 1
         926         547         548 1
         927         548         549 1
         928         549         550 1
         929         550         551 1
         930         550         716 1
         931         551         552 1
         932         552         553 1
         933         553         554 1
         934         554         555 1
         935         555         556 1
         936         556         557 1
         937         557         558 1
         938         558         559 1
         939         558         657 1
         940         559         560 1
         941         560         561 1
         942         560         612 1
         943         561         562 1
         944         562         563 1
         945         563         564 1
         946         564         565 1
         947         564         572 1
         948         564         582 1
         949         564         584 1
         950         565         566 1
         951         565         572 1
         952         565         571 1
         953         566         567 1
         954         566         568 1
         955         566         569 1
         956         566         579 1
         957         567         574 1
         958         567         575 1
         959         567         568 1
         960         568         569 1
         961         569         570 1
         962         569         579 1
         963         569         580 1
         964         570         571 1
         965         571         572 1
         966         572         573 1
         967         572         575 1
         968         573         574 1
         969         574         575 1
         970         575         576 1
         971         576         577 1
         972         577         578 1
         973         578         579 1
         974         579         580 1
         975         579         603 1
         976         579         662 1
         977         580         581 1
         978         580         662 1
         979         581         582 1
         980         581         586 1
         981         582         583 1
         982         582         584 1
         983         583         584 1
         984         584         585 1
         985         585         612 1
         986         585         613 1
         987         585         586 1
         988         586         604 1
         989         586         587 1
         990         587         588 1
         991         587        1628 1
         992         588         589 1
         993         589         590 1
         994         590         591 1
         995         591         592 1
         996         591         602 1
         997         592         593 1
         998         592         594 1
         999         593         595 1
        1000         593         607 1
        1001         593         610 1
        1002         593        1628 1
        1003         593         594 1
        1004         594         595 1
        1005         594         606 1
        1006         594         596 1
        1007         595         596 1
        1008         596         597 1
        1009         596         599 1
        1010         596         609 1
        1011         597         607 1
        1012         597         608 1
        1013         597         598 1
        1014         598         599 1
        1015         599         600 1
        1016         599         606 1
        1017         599         607 1
        1018         600         601 1
        1019         600         602 1
        1020         601         602 1
        1021         602         603 1
        1022         603         604 1
        1023         604         605 1
        1024         605         606 1
        1025         605         663 1
        1026         606         607 1
        1027         607         608 1
        1028         607         609 1
        1029         608         609 1
        1030         608         610 1
        1031         609         610 1
        1032         610         611 1
        1033         611         612 1
        1034         611         614 1
        1035         612         613 1
        1036         612         625 1
        1037         613        1669 1
        1038         613         614 1
        1039         614         615 1
        1040         615         616 1
        1041         615         617 1
        1042         616         617 1
        1043         617         618 1
        1044         617         654 1
        1045         618         619 1
        1046         619         620 1
        1047         620         621 1
        1048         621         622 1
        1049         622         623 1
        1050         623         624 1
        1051         624         625 1
        1052         625         626 1
        1053         626         627 1
        1054         626         637 1
        1055         627         628 1
        1056         627         637 1
        1057         628         629 1
        1058         629         630 1
        1059         630         631 1
        1060         631         632 1
        1061         632         633 1
        1062         633         634 1
        1063         634         636 1
        1064         634         635 1
        1065         635         636 1
        1066         636         637 1
        1067         637         638 1
        1068         638         639 1
        1069         639         640 1
        1070         640         641 1
        1071         641         642 1
        1072         642         643 1
        1073         642         645 1
        1074         643         644 1
        1075         644         645 1
        1076         644         663 1
        1077         645         646 1
        1078         646         647 1
        1079         647         648 1
        1080         648         649 1
        1081         649         650 1
        1082         650         651 1
        1083         651         652 1
        1084         652         653 1
        1085         653         654 1
        1086         654         655 1
        1087         655         656 1
        1088         656         657 1
        1089         657         658 1
        1090         658         659 1
        1091         659         660 1
        1092         660         679 1
        1093         660         661 1
        1094         661         662 1
        1095         662         663 1
        1096         663         664 1
        1097         664         665 1
        1098         665         666 1
        1099         666         667 1
        1100         667         668 1
        1101         668         669 1
        1102         668         798 1
        1103         669         670 1
        1104         670         671 1
        1105         671         672 1
        1106         671         673 1
        1107         672         673 1
        1108         673         674 1
        1109         673         683 1
        1110         674         675 1
        1111         674         684 1
        1112         674         713 1
        1113         675         676 1
        1114         676         677 1
        1115         676         681 1
        1116         677         678 1
        1117         677         684 1
        1118         677         710 1
        1119         678         679 1
        1120         679         681 1
        1121         679         680 1
        1122         680         681 1
        1123         681         682 1
        1124         682         683 1
        1125         682         713 1
        1126         683         684 1
        1127         683         713 1
        1128         684         685 1
        1129         685         686 1
        1130         686         687 1
        1131         687         688 1
        1132         688         689 1
        1133         689         690 1
        1134         689         695 1
        1135         690         691 1
        1136         691         692 1
        1137         691         694 1
        1138         692         693 1
        1139         693         694 1
        1140         694         695 1
        1141         695         696 1
        1142         696         697 1
        1143         696         698 1
        1144         697         698 1
        1145         698         699 1
        1146         699         712 1
        1147         699         700 1
        1148         700         701 1
        1149         701         702 1
        1150         702         703 1
        1151         703         704 1
        1152         704         705 1
        1153         704         707 1
        1154         705         706 1
        1155         706         707 1
        1156         707         708 1
        1157         708         709 1
        1158         709         710 1
        1159         710        1501 1
        1160         710         711 1
        1161         711         712 1
        1162         711        1501 1
        1163         712         713 1
        1164         713         714 1
        1165         714         715 1
        1166         715         716 1
        1167         716         717 1
        1168         716         817 1
        1169         717         718 1
        1170         718         719 1
        1171         719         720 1
        1172         720         820 1
        1173         720        1392 1
        1174         720         721 1
        1175         721         722 1
        1176         722         723 1
        1177         722        1577 1
        1178         723         724 1
        1179         723         735 1
        1180         724         725 1
        1181         725         726 1
        1182         726         727 1
        1183         727         728 1
        1184         728         729 1
        1185         729         730 1
        1186         730         731 1
        1187         730        1733 1
        1188         731         732 1
        1189         732         733 1
        1190         732         739 1
        1191         733         734 1
        1192         734         735 1
        1193         734         736 1
        1194         735         736 1
        1195         736         737 1
        1196         737         738 1
        1197         737         739 1
        1198         738         739 1
        1199         739         740 1
        1200         740         741 1
        1201         741         742 1
        1202         741        1251 1
        1203         742         743 1
        1204         742         840 1
        1205         742        1493 1
        1206         743         744 1
        1207         744         745 1
        1208         745         746 1
        1209         745        1477 1
        1210         746         747 1
        1211         746        1475 1
        1212         747         748 1
        1213         748         749 1
        1214         749         750 1
        1215         750         751 1
        1216         750         778 1
        1217         750        1327 1
        1218         751         752 1
        1219         751         754 1
        1220         751         755 1
        1221         752         753 1
        1222         752         754 1
        1223         753         755 1
        1224         753         760 1
        1225         753         754 1
        1226         754         755 1
        1227         755         756 1
        1228         755         854 1
        1229         756         757 1
        1230         756         873 1
        1231         756        1844 1
        1232         757         758 1
        1233         757         855 1
        1234         757         871 1
        1235         758         759 1
        1236         758         760 1
        1237         758         873 1
        1238         758        1844 1
        1239         759         760 1
        1240         760         761 1
        1241         760        1469 1
        1242         761         762 1
        1243         761        1544 1
        1244         762         763 1
        1245         762         764 1
        1246         762         767 1
        1247         763         764 1
        1248         764         765 1
        1249         764         766 1
        1250         764        1256 1
        1251         765         766 1
        1252         766         769 1
        1253         766         767 1
        1254         767         768 1
        1255         767        1256 1
        1256         768         769 1
        1257         768        1320 1
        1258         769         770 1
        1259         769        1319 1
        1260         770         771 1
        1261         771         772 1
        1262         772         773 1
        1263         773         774 1
        1264         774         775 1
        1265         775         776 1
        1266         776         777 1
        1267         777         778 1
        1268         777         780 1
        1269         778         779 1
        1270         778         780 1
        1271         778        1326 1
        1272         779         780 1
        1273         780         781 1
        1274         781         782 1
        1275         782         783 1
        1276         783         784 1
        1277         784         785 1
        1278         785         786 1
        1279         786         787 1
        1280         786         788 1
        1281         786         790 1
        1282         786         792 1
        1283         786        1327 1
        1284         787         788 1
        1285         788         789 1
        1286         789         790 1
        1287         789         793 1
        1288         790         791 1
        1289         791         792 1
        1290         791        1321 1
        1291         792         793 1
        1292         792        1327 1
        1293         793         794 1
        1294         793        1325 1
        1295         794         795 1
        1296         795         796 1
        1297         796         797 1
        1298         796        1285 1
        1299         796        1293 1
        1300         797         798 1
        1301         797         914 1
        1302         798         799 1
        1303         799        1577 1
        1304         799         800 1
        1305         800        1536 1
        1306         800        1584 1
        1307         800         801 1
        1308         801         802 1
        1309         802         803 1
        1310         802        1548 1
        1311         803         804 1
        1312         803        1589 1
        1313         804         805 1
        1314         805         806 1
        1315         806         807 1
        1316         806        1878 1
        1317         806        1534 1
        1318         807         808 1
        1319         807        1883 1
        1320         808         809 1
        1321         808        1746 1
        1322         808        1877 1
        1323         809         810 1
        1324         809         904 1
        1325         810         811 1
        1326         810        2222 1
        1327         811         812 1
        1328         812         815 1
        1329         812        1352 1
        1330         812        1875 1
        1331         812         813 1
        1332         813        1587 1
        1333         813         814 1
        1334         814         815 1
        1335         815         816 1
        1336         815         818 1
        1337         816         817 1
        1338         817         818 1
        1339         817        1587 1
        1340         818         819 1
        1341         819         820 1
        1342         819         826 1
        1343         820         821 1
        1344         821         822 1
        1345         821        1876 1
        1346         822         823 1
        1347         823         824 1
        1348         824         825 1
        1349         825         826 1
        1350         826         827 1
        1351         826        1352 1
        1352         827         828 1
        1353         828         829 1
        1354         829         830 1
        1355         830         832 1
        1356         830        1332 1
        1357         830        1573 1
        1358         830        1574 1
        1359         830         831 1
        1360         831         835 1
        1361         831         832 1
        1362         832         833 1
        1363         832        1574 1
        1364         833         834 1
        1365         833        1333 1
        1366         834         835 1
        1367         834        1439 1
        1368         834        1488 1
        1369         835         839 1
        1370         835         872 1
        1371         835        1340 1
        1372         835         836 1
        1373         836         837 1
        1374         836         882 1
        1375         837         879 1
        1376         837        1337 1
        1377         837        1578 1
        1378         837         838 1
        1379         838         839 1
        1380         838         882 1
        1381         839        1494 1
        1382         839         840 1
        1383         840         841 1
        1384         841         842 1
        1385         842         843 1
        1386         843         844 1
        1387         843         847 1
        1388         844         845 1
        1389         845         846 1
        1390         845         848 1
        1391         845         882 1
        1392         846         847 1
        1393         847         848 1
        1394         847        1702 1
        1395         848         849 1
        1396         848        1754 1
        1397         849         850 1
        1398         849         890 1
        1399         850         851 1
        1400         851         852 1
        1401         851         854 1
        1402         852         853 1
        1403         852         857 1
        1404         853         854 1
        1405         854         855 1
        1406         855         856 1
        1407         855        1781 1
        1408         856         857 1
        1409         857         858 1
        1410         858         859 1
        1411         859         860 1
        1412         860         861 1
        1413         860         878 1
        1414         861         862 1
        1415         862         863 1
        1416         863         864 1
        1417         863         875 1
        1418         864         865 1
        1419         864         872 1
        1420         864         873 1
        1421         865         866 1
        1422         865         872 1
        1423         866         867 1
        1424         867         868 1
        1425         867         871 1
        1426         867         875 1
        1427         868         869 1
        1428         869         870 1
        1429         870         871 1
        1430         871         872 1
        1431         872         873 1
        1432         873         875 1
        1433         873         874 1
        1434         874         878 1
        1435         874         875 1
        1436         875         876 1
        1437         876         877 1
        1438         876         892 1
        1439         877         878 1
        1440         878         879 1
        1441         878         891 1
        1442         879         880 1
        1443         879         891 1
        1444         880         881 1
        1445         881         882 1
        1446         882         883 1
        1447         882        1491 1
        1448         883         884 1
        1449         884         885 1
        1450         884         887 1
        1451         885         886 1
        1452         886         887 1
        1453         886         893 1
        1454         887         888 1
        1455         888         889 1
        1456         888         893 1
        1457         888        1108 1
        1458         888        1115 1
        1459         888        1139 1
        1460         888        1109 1
        1461         889         890 1
        1462         890         891 1
        1463         891         892 1
        1464         892         893 1
        1465         893         894 1
        1466         894         895 1
        1467         894         896 1
        1468         895         896 1
        1469         896         897 1
        1470         896         899 1
        1471         897         898 1
        1472         897        1067 1
        1473         898         899 1
        1474         898         900 1
        1475         899         900 1
        1476         900         901 1
        1477         900        1214 1
        1478         901         902 1
        1479         902         903 1
        1480         902         960 1
        1481         903         904 1
        1482         904         905 1
        1483         904         937 1
        1484         905         906 1
        1485         905        1644 1
        1486         905        1586 1
        1487         906        1584 1
        1488         906        1586 1
        1489         906         907 1
        1490         907         908 1
        1491         907        1709 1
        1492         908         909 1
        1493         909         910 1
        1494         910         911 1
        1495         911         912 1
        1496         911        1707 1
        1497         912         913 1
        1498         913         914 1
        1499         914         915 1
        1500         914         916 1
        1501         914        1551 1
        1502         915         916 1
        1503         916         917 1
        1504         917         918 1
        1505         918         919 1
        1506         918        1046 1
        1507         919         920 1
        1508         920         921 1
        1509         921         922 1
        1510         922         923 1
        1511         923        1033 1
        1512         923        1106 1
        1513         923        1957 1
        1514         923         924 1
        1515         924        1030 1
        1516         924         925 1
        1517         925         926 1
        1518         925         932 1
        1519         925        1627 1
        1520         926         927 1
        1521         926        1146 1
        1522         927         928 1
        1523         928         929 1
        1524         929         930 1
        1525         929        1031 1
        1526         929        2063 1
        1527         929        2086 1
        1528         930         931 1
        1529         930         933 1
        1530         930         934 1
        1531         930        1032 1
        1532         931         932 1
        1533         931        2079 1
        1534         931        2078 1
        1535         932         933 1
        1536         933         934 1
        1537         934         935 1
        1538         934        1073 1
        1539         935         937 1
        1540         935         939 1
        1541         935         936 1
        1542         936         937 1
        1543         937         938 1
        1544         937         943 1
        1545         938         939 1
        1546         939         940 1
        1547         940         941 1
        1548         941         942 1
        1549         942         943 1
        1550         943         944 1
        1551         944         945 1
        1552         944        1712 1
        1553         944        1765 1
        1554         945         946 1
        1555         946         947 1
        1556         947         948 1
        1557         948         949 1
        1558         949         950 1
        1559         950         951 1
        1560         951         952 1
        1561         952         953 1
        1562         953         954 1
        1563         954         955 1
        1564         954        1038 1
        1565         955         956 1
        1566         955         960 1
        1567         956         957 1
        1568         957         965 1
        1569         957        1043 1
        1570         957         958 1
        1571         958         963 1
        1572         958         959 1
        1573         959         960 1
        1574         960         961 1
        1575         960         964 1
        1576         961         962 1
        1577         962         963 1
        1578         963         964 1
        1579         963         965 1
        1580         964         965 1
        1581         965         966 1
        1582         966         967 1
        1583         967         968 1
        1584         968         969 1
        1585         969         970 1
        1586         969         973 1
        1587         970         971 1
        1588         971         972 1
        1589         972         973 1
        1590         973         974 1
        1591         974         975 1
        1592         975         976 1
        1593         976         977 1
        1594         977         978 1
        1595         978         979 1
        1596         979         980 1
        1597         980         981 1
        1598         981         982 1
        1599         982         983 1
        1600         983         984 1
        1601         984         985 1
        1602         984        1116 1
        1603         985         986 1
        1604         986         987 1
        1605         987         988 1
        1606         987        1003 1
        1607         987        1005 1
        1608         987        1008 1
        1609         988         989 1
        1610         988         996 1
        1611         989         990 1
        1612         990         991 1
        1613         991         992 1
        1614         991        1296 1
        1615         992         993 1
        1616         993         994 1
        1617         993         995 1
        1618         994        1124 1
        1619         994         995 1
        1620         995         996 1
        1621         996         997 1
        1622         996        1124 1
        1623         997         998 1
        1624         997        1278 1
        1625         997        1289 1
        1626         998         999 1
        1627         999        1000 1
        1628        1000        1001 1
        1629        1000        1022 1
        1630        1001        1002 1
        1631        1002        1003 1
        1632        1003        1004 1
        1633        1003        1023 1
        1634        1003        1119 1
        1635        1004        1005 1
        1636        1004        1011 1
        1637        1004        1223 1
        1638        1004        1007 1
        1639        1005        1006 1
        1640        1005        1022 1
        1641        1006        1007 1
        1642        1007        1008 1
        1643        1007        1224 1
        1644        1007        1232 1
        1645        1007        1242 1
        1646        1007        1291 1
        1647        1007        1233 1
        1648        1008        1009 1
        1649        1009        1010 1
        1650        1009        1032 1
        1651        1009        1093 1
        1652        1010        1011 1
        1653        1010        1297 1
        1654        1011        1012 1
        1655        1011        1022 1
        1656        1011        1235 1
        1657        1012        1013 1
        1658        1012        1116 1
        1659        1013        1014 1
        1660        1014        1015 1
        1661        1014        1021 1
        1662        1014        1310 1
        1663        1015        1016 1
        1664        1016        1017 1
        1665        1017        1018 1
        1666        1018        1019 1
        1667        1018        1120 1
        1668        1019        1020 1
        1669        1019        1023 1
        1670        1020        1021 1
        1671        1020        1134 1
        1672        1021        1213 1
        1673        1021        1022 1
        1674        1022        1116 1
        1675        1022        1023 1
        1676        1023        1024 1
        1677        1024        1025 1
        1678        1025        1026 1
        1679        1025        1104 1
        1680        1025        1809 1
        1681        1026        1027 1
        1682        1026        2098 1
        1683        1027        1028 1
        1684        1028        1113 1
        1685        1028        1029 1
        1686        1029        1030 1
        1687        1029        1109 1
        1688        1030        1031 1
        1689        1030        1032 1
        1690        1030        1033 1
        1691        1031        1032 1
        1692        1032        1033 1
        1693        1032        1034 1
        1694        1033        1034 1
        1695        1033        1040 1
        1696        1034        1035 1
        1697        1035        1097 1
        1698        1035        1523 1
        1699        1035        1036 1
        1700        1036        1037 1
        1701        1037        1038 1
        1702        1037        1041 1
        1703        1038        1039 1
        1704        1039        1040 1
        1705        1040        1041 1
        1706        1041        1042 1
        1707        1041        1045 1
        1708        1042        1043 1
        1709        1042        1065 1
        1710        1042        1074 1
        1711        1043        1044 1
        1712        1044        1045 1
        1713        1045        1046 1
        1714        1045        1049 1
        1715        1046        1047 1
        1716        1047        1048 1
        1717        1048        1049 1
        1718        1048        1301 1
        1719        1049        1050 1
        1720        1049        1055 1
        1721        1049        1059 1
        1722        1049        1090 1
        1723        1049        1097 1
        1724        1050        1051 1
        1725        1051        1052 1
        1726        1051        1053 1
        1727        1051        1054 1
        1728        1052        1053 1
        1729        1053        1054 1
        1730        1054        1055 1
        1731        1055        1056 1
        1732        1056        1057 1
        1733        1057        1058 1
        1734        1058        1059 1
        1735        1059        1060 1
        1736        1060        1061 1
        1737        1061        1062 1
        1738        1062        1063 1
        1739        1062        1064 1
        1740        1062        1068 1
        1741        1062        1144 1
        1742        1062        1363 1
        1743        1063        1064 1
        1744        1063        1065 1
        1745        1063        1365 1
        1746        1064        1065 1
        1747        1064        1363 1
        1748        1065        1066 1
        1749        1066        1067 1
        1750        1067        1068 1
        1751        1067        2005 1
        1752        1068        1069 1
        1753        1068        1072 1
        1754        1069        1077 1
        1755        1069        1070 1
        1756        1070        1071 1
        1757        1071        1072 1
        1758        1072        1073 1
        1759        1073        1074 1
        1760        1074        1075 1
        1761        1075        1076 1
        1762        1075        2188 1
        1763        1076        1077 1
        1764        1077        1078 1
        1765        1077        2047 1
        1766        1078        1079 1
        1767        1078        1081 1
        1768        1078        1089 1
        1769        1078        1094 1
        1770        1078        1956 1
        1771        1079        1080 1
        1772        1079        1095 1
        1773        1080        1081 1
        1774        1080        1083 1
        1775        1081        1082 1
        1776        1081        1083 1
        1777        1081        1091 1
        1778        1081        1112 1
        1779        1082        1083 1
        1780        1083        1098 1
        1781        1083        1084 1
        1782        1084        1086 1
        1783        1084        1085 1
        1784        1085        1086 1
        1785        1086        1087 1
        1786        1086        1089 1
        1787        1086        1090 1
        1788        1087        1088 1
        1789        1088        1089 1
        1790        1089        1090 1
        1791        1089        1091 1
        1792        1090        1091 1
        1793        1090        1097 1
        1794        1091        1092 1
        1795        1092        1093 1
        1796        1093        1094 1
        1797        1094        1095 1
        1798        1094        1096 1
        1799        1095        1096 1
        1800        1096        1097 1
        1801        1097        1098 1
        1802        1098        1099 1
        1803        1099        1100 1
        1804        1099        1231 1
        1805        1100        1101 1
        1806        1101        1952 1
        1807        1101        1102 1
        1808        1102        1106 1
        1809        1102        1103 1
        1810        1103        1104 1
        1811        1104        1105 1
        1812        1105        1106 1
        1813        1105        1109 1
        1814        1105        1113 1
        1815        1106        1107 1
        1816        1106        1118 1
        1817        1106        1181 1
        1818        1106        1187 1
        1819        1107        1108 1
        1820        1108        1109 1
        1821        1109        1110 1
        1822        1109        1119 1
        1823        1109        1120 1
        1824        1110        1111 1
        1825        1110        1112 1
        1826        1111        1112 1
        1827        1111        1184 1
        1828        1112        1113 1
        1829        1113        1118 1
        1830        1113        1975 1
        1831        1113        1114 1
        1832        1114        1115 1
        1833        1115        1116 1
        1834        1115        1117 1
        1835        1115        1182 1
        1836        1116        1117 1
        1837        1116        1125 1
        1838        1116        1188 1
        1839        1117        1118 1
        1840        1117        1186 1
        1841        1118        1119 1
        1842        1119        1120 1
        1843        1120        1121 1
        1844        1121        1122 1
        1845        1121        1187 1
        1846        1122        1123 1
        1847        1122        1139 1
        1848        1123        1293 1
        1849        1123        1124 1
        1850        1124        1125 1
        1851        1125        1126 1
        1852        1126        1127 1
        1853        1126        1536 1
        1854        1127        1128 1
        1855        1128        1129 1
        1856        1129        1130 1
        1857        1130        1131 1
        1858        1131        1132 1
        1859        1132        1133 1
        1860        1133        1134 1
        1861        1134        1135 1
        1862        1135        1136 1
        1863        1136        1137 1
        1864        1137        1138 1
        1865        1138        1139 1
        1866        1139        1140 1
        1867        1140        1141 1
        1868        1141        1142 1
        1869        1141        1145 1
        1870        1142        1143 1
        1871        1143        1144 1
        1872        1144        1145 1
        1873        1145        1146 1
        1874        1146        1147 1
        1875        1146        1666 1
        1876        1146        1670 1
        1877        1147        1148 1
        1878        1148        1149 1
        1879        1149        1150 1
        1880        1150        1151 1
        1881        1150        1155 1
        1882        1151        1152 1
        1883        1152        1153 1
        1884        1153        1154 1
        1885        1154        1155 1
        1886        1155        1156 1
        1887        1155        1536 1
        1888        1156        1157 1
        1889        1157        1158 1
        1890        1157        1167 1
        1891        1158        1159 1
        1892        1158        1167 1
        1893        1159        1160 1
        1894        1159        1171 1
        1895        1160        1161 1
        1896        1160        1167 1
        1897        1161        1162 1
        1898        1162        1163 1
        1899        1163        1164 1
        1900        1164        1512 1
        1901        1164        1513 1
        1902        1164        1165 1
        1903        1165        1166 1
        1904        1166        1167 1
        1905        1167        1168 1
        1906        1168        1176 1
        1907        1168        1169 1
        1908        1169        1170 1
        1909        1170        1171 1
        1910        1170        1318 1
        1911        1171        1172 1
        1912        1171        1175 1
        1913        1172        1270 1
        1914        1172        1822 1
        1915        1172        1173 1
        1916        1173        1174 1
        1917        1174        1175 1
        1918        1174        1187 1
        1919        1175        1176 1
        1920        1175        1796 1
        1921        1176        1177 1
        1922        1176        1313 1
        1923        1177        1178 1
        1924        1178        1179 1
        1925        1178        1246 1
        1926        1178        1545 1
        1927        1178        1848 1
        1928        1179        1180 1
        1929        1179        1181 1
        1930        1180        1181 1
        1931        1180        1183 1
        1932        1180        1184 1
        1933        1180        1527 1
        1934        1181        1182 1
        1935        1181        1184 1
        1936        1181        1839 1
        1937        1181        1852 1
        1938        1182        1183 1
        1939        1182        1184 1
        1940        1182        1186 1
        1941        1182        1187 1
        1942        1183        1184 1
        1943        1184        1186 1
        1944        1184        1288 1
        1945        1184        1852 1
        1946        1184        1185 1
        1947        1185        1189 1
        1948        1185        1496 1
        1949        1185        1839 1
        1950        1185        1186 1
        1951        1186        1187 1
        1952        1187        1188 1
        1953        1187        1518 1
        1954        1188        1189 1
        1955        1188        1208 1
        1956        1188        1216 1
        1957        1189        1190 1
        1958        1190        1191 1
        1959        1190        1500 1
        1960        1191        1192 1
        1961        1192        1193 1
        1962        1193        1194 1
        1963        1194        1195 1
        1964        1195        1196 1
        1965        1195        1206 1
        1966        1195        1324 1
        1967        1195        1527 1
        1968        1195        1531 1
        1969        1196        1227 1
        1970        1196        1197 1
        1971        1197        1198 1
        1972        1198        1199 1
        1973        1199        1200 1
        1974        1200        1201 1
        1975        1200        1229 1
        1976        1201        1202 1
        1977        1202        1203 1
        1978        1202        1317 1
        1979        1203        1204 1
        1980        1204        1205 1
        1981        1205        1206 1
        1982        1205        1232 1
        1983        1206        1207 1
        1984        1206        1335 1
        1985        1206        1501 1
        1986        1207        1208 1
        1987        1208        1209 1
        1988        1208        1337 1
        1989        1209        1210 1
        1990        1210        1211 1
        1991        1210        1503 1
        1992        1211        1212 1
        1993        1212        1213 1
        1994        1213        1214 1
        1995        1213        1216 1
        1996        1213        1935 1
        1997        1214        1850 1
        1998        1214        1215 1
        1999        1215        1216 1
        2000        1216        1217 1
        2001        1216        1218 1
        2002        1217        1218 1
        2003        1217        1498 1
        2004        1218        1219 1
        2005        1219        1220 1
        2006        1220        1221 1
        2007        1220        1499 1
        2008        1220        1504 1
        2009        1221        1222 1
        2010        1222        1223 1
        2011        1223        1224 1
        2012        1224        1225 1
        2013        1225        1226 1
        2014        1225        1228 1
        2015        1225        1241 1
        2016        1225        1256 1
        2017        1226        1227 1
        2018        1227        1228 1
        2019        1228        1255 1
        2020        1228        1229 1
        2021        1229        1239 1
        2022        1229        1230 1
        2023        1230        1231 1
        2024        1231        1232 1
        2025        1232        1233 1
        2026        1232        1314 1
        2027        1233        1234 1
        2028        1233        1310 1
        2029        1234        1235 1
        2030        1235        1236 1
        2031        1236        1237 1
        2032        1236        1315 1
        2033        1237        1238 1
        2034        1237        1239 1
        2035        1237        1240 1
        2036        1238        1239 1
        2037        1238        1785 1
        2038        1238        1805 1
        2039        1239        1240 1
        2040        1240        1241 1
        2041        1240        1243 1
        2042        1241        1242 1
        2043        1242        1243 1
        2044        1242        1245 1
        2045        1243        1244 1
        2046        1244        1245 1
        2047        1244        1256 1
        2048        1245        1252 1
        2049        1245        1246 1
        2050        1246        1247 1
        2051        1247        1248 1
        2052        1247        1326 1
        2053        1248        1249 1
        2054        1249        1250 1
        2055        1249        1318 1
        2056        1249        1319 1
        2057        1250        1251 1
        2058        1251        1252 1
        2059        1251        1490 1
        2060        1252        1253 1
        2061        1252        1328 1
        2062        1253        1254 1
        2063        1253        1466 1
        2064        1254        1255 1
        2065        1254        1257 1
        2066        1255        1256 1
        2067        1256        1257 1
        2068        1256        1328 1
        2069        1257        1258 1
        2070        1258        1259 1
        2071        1259        1260 1
        2072        1259        1514 1
        2073        1260        1261 1
        2074        1261        1263 1
        2075        1261        1934 1
        2076        1261        1262 1
        2077        1262        1263 1
        2078        1263        1264 1
        2079        1264        1265 1
        2080        1265        1266 1
        2081        1266        1267 1
        2082        1267        1268 1
        2083        1267        1904 1
        2084        1268        1269 1
        2085        1269        1270 1
        2086        1270        1271 1
        2087        1271        1272 1
        2088        1271        1996 1
        2089        1272        1273 1
        2090        1273        1274 1
        2091        1274        1275 1
        2092        1275        1276 1
        2093        1276        1277 1
        2094        1277        1278 1
        2095        1278        1279 1
        2096        1278        1282 1
        2097        1278        1292 1
        2098        1278        1298 1
        2099        1279        1280 1
        2100        1280        1281 1
        2101        1281        1282 1
        2102        1282        1283 1
        2103        1283        1284 1
        2104        1284        1285 1
        2105        1285        1286 1
        2106        1285        1293 1
        2107        1286        1287 1
        2108        1287        1288 1
        2109        1288        1289 1
        2110        1288        1290 1
        2111        1289        1290 1
        2112        1290        1291 1
        2113        1291        1292 1
        2114        1292        1293 1
        2115        1292        1595 1
        2116        1293        1294 1
        2117        1294        1295 1
        2118        1294        1823 1
        2119        1295        1296 1
        2120        1296        1297 1
        2121        1297        1298 1
        2122        1297        1821 1
        2123        1297        1880 1
        2124        1298        1299 1
        2125        1299        1547 1
        2126        1299        1300 1
        2127        1300        1301 1
        2128        1301        1302 1
        2129        1301        1307 1
        2130        1301        1403 1
        2131        1301        1412 1
        2132        1301        1838 1
        2133        1302        1303 1
        2134        1303        1304 1
        2135        1304        1305 1
        2136        1305        1306 1
        2137        1306        1307 1
        2138        1307        1308 1
        2139        1308        1309 1
        2140        1308        1565 1
        2141        1309        1310 1
        2142        1310        1311 1
        2143        1311        1312 1
        2144        1312        1313 1
        2145        1313        1314 1
        2146        1314        1315 1
        2147        1315        1316 1
        2148        1316        1317 1
        2149        1317        1318 1
        2150        1318        1319 1
        2151        1319        1320 1
        2152        1320        1321 1
        2153        1321        1328 1
        2154        1321        1322 1
        2155        1322        1323 1
        2156        1323        1324 1
        2157        1324        1325 1
        2158        1325        1326 1
        2159        1326        1327 1
        2160        1327        1328 1
        2161        1328        1329 1
        2162        1329        1330 1
        2163        1330        1331 1
        2164        1331        1332 1
        2165        1332        1333 1
        2166        1332        1497 1
        2167        1333        1334 1
        2168        1333        1500 1
        2169        1334        1335 1
        2170        1334        1338 1
        2171        1335        1336 1
        2172        1336        1337 1
        2173        1337        1338 1
        2174        1338        1501 1
        2175        1338        1339 1
        2176        1339        1340 1
        2177        1340        1341 1
        2178        1340        1497 1
        2179        1341        1342 1
        2180        1342        1512 1
        2181        1342        1343 1
        2182        1343        1344 1
        2183        1344        1345 1
        2184        1344        1506 1
        2185        1345        1346 1
        2186        1346        1347 1
        2187        1347        1348 1
        2188        1347        1910 1
        2189        1348        1349 1
        2190        1349        1350 1
        2191        1350        1351 1
        2192        1351        1352 1
        2193        1352        1353 1
        2194        1352        1596 1
        2195        1353        1354 1
        2196        1354        1355 1
        2197        1355        1356 1
        2198        1356        1357 1
        2199        1356        1359 1
        2200        1356        1360 1
        2201        1356        1956 1
        2202        1357        1358 1
        2203        1357        1486 1
        2204        1357        1487 1
        2205        1357        1489 1
        2206        1358        1359 1
        2207        1358        1485 1
        2208        1359        1487 1
        2209        1359        1623 1
        2210        1359        1624 1
        2211        1359        1360 1
        2212        1360        1361 1
        2213        1361        1362 1
        2214        1362        1363 1
        2215        1362        1907 1
        2216        1363        1364 1
        2217        1364        1365 1
        2218        1365        1366 1
        2219        1366        1367 1
        2220        1367        1368 1
        2221        1368        1369 1
        2222        1369        1370 1
        2223        1370        1371 1
        2224        1371        1372 1
        2225        1372        1373 1
        2226        1373        1374 1
        2227        1373        1476 1
        2228        1373        2111 1
        2229        1373        1402 1
        2230        1374        1375 1
        2231        1374        1404 1
        2232        1374        1405 1
        2233        1375        1402 1
        2234        1375        1376 1
        2235        1376        1377 1
        2236        1377        1378 1
        2237        1378        1379 1
        2238        1378        1387 1
        2239        1378        1405 1
        2240        1379        1380 1
        2241        1380        1381 1
        2242        1381        1382 1
        2243        1382        1383 1
        2244        1383        1384 1
        2245        1383        1386 1
        2246        1384        1385 1
        2247        1385        1386 1
        2248        1386        1387 1
        2249        1387        1388 1
        2250        1388        1389 1
        2251        1389        1390 1
        2252        1389        1392 1
        2253        1389        1471 1
        2254        1390        1391 1
        2255        1390        1549 1
        2256        1391        1392 1
        2257        1392        1393 1
        2258        1393        1394 1
        2259        1394        1395 1
        2260        1395        1396 1
        2261        1396        1399 1
        2262        1396        1397 1
        2263        1397        1398 1
        2264        1398        1399 1
        2265        1399        1400 1
        2266        1399        1471 1
        2267        1400        1401 1
        2268        1401        1402 1
        2269        1402        1403 1
        2270        1403        1404 1
        2271        1403        1406 1
        2272        1404        1405 1
        2273        1405        1406 1
        2274        1406        1407 1
        2275        1406        1411 1
        2276        1406        1506 1
        2277        1407        1408 1
        2278        1407        1430 1
        2279        1408        1409 1
        2280        1409        1410 1
        2281        1410        1411 1
        2282        1411        1412 1
        2283        1412        1413 1
        2284        1412        1415 1
        2285        1413        1414 1
        2286        1414        1415 1
        2287        1415        1416 1
        2288        1416        1417 1
        2289        1417        1418 1
        2290        1418        1419 1
        2291        1419        1420 1
        2292        1420        1421 1
        2293        1421        1422 1
        2294        1422        1423 1
        2295        1422        1449 1
        2296        1423        1424 1
        2297        1424        1425 1
        2298        1425        1426 1
        2299        1426        1427 1
        2300        1427        1428 1
        2301        1428        1429 1
        2302        1429        1430 1
        2303        1430        1431 1
        2304        1431        1432 1
        2305        1432        1433 1
        2306        1433        1434 1
        2307        1434        1435 1
        2308        1435        1436 1
        2309        1436        1437 1
        2310        1437        1438 1
        2311        1438        1439 1
        2312        1439        1440 1
        2313        1440        1441 1
        2314        1441        1442 1
        2315        1442        1443 1
        2316        1443        1444 1
        2317        1444        1445 1
        2318        1445        1446 1
        2319        1446        1447 1
        2320        1447        1448 1
        2321        1448        1449 1
        2322        1449        1450 1
        2323        1449        1461 1
        2324        1450        1451 1
        2325        1451        1452 1
        2326        1452        1453 1
        2327        1453        1454 1
        2328        1454        1455 1
        2329        1454        1461 1
        2330        1455        1456 1
        2331        1455        1462 1
        2332        1456        1457 1
        2333        1457        1458 1
        2334        1457        1468 1
        2335        1457        1474 1
        2336        1458        1459 1
        2337        1459        1467 1
        2338        1459        1460 1
        2339        1460        1461 1
        2340        1461        1462 1
        2341        1462        1463 1
        2342        1463        1464 1
        2343        1463        1467 1
        2344        1464        1465 1
        2345        1465        1466 1
        2346        1465        1468 1
        2347        1465        1570 1
        2348        1466        1467 1
        2349        1467        1468 1
        2350        1468        1469 1
        2351        1469        1470 1
        2352        1469        1472 1
        2353        1470        1471 1
        2354        1471        1472 1
        2355        1471        1487 1
        2356        1472        1473 1
        2357        1473        1474 1
        2358        1473        1482 1
        2359        1473        1483 1
        2360        1473        1490 1
        2361        1474        1475 1
        2362        1474        1476 1
        2363        1475        1476 1
        2364        1476        1477 1
        2365        1477        1478 1
        2366        1478        1479 1
        2367        1479        1497 1
        2368        1479        1507 1
        2369        1479        1510 1
        2370        1479        1480 1
        2371        1480        1481 1
        2372        1481        1482 1
        2373        1482        1483 1
        2374        1483        1484 1
        2375        1483        1488 1
        2376        1484        1485 1
        2377        1485        1486 1
        2378        1485        1488 1
        2379        1485        1489 1
        2380        1486        1487 1
        2381        1487        1488 1
        2382        1487        1489 1
        2383        1487        1490 1
        2384        1487        1496 1
        2385        1488        1489 1
        2386        1489        1490 1
        2387        1490        1491 1
        2388        1490        1496 1
        2389        1491        1492 1
        2390        1491        1494 1
        2391        1492        1493 1
        2392        1493        1494 1
        2393        1494        1495 1
        2394        1495        1496 1
        2395        1496        1497 1
        2396        1496        1506 1
        2397        1497        1498 1
        2398        1497        1502 1
        2399        1497        1506 1
        2400        1498        1499 1
        2401        1499        1500 1
        2402        1499        1503 1
        2403        1499        1545 1
        2404        1500        1501 1
        2405        1500        1546 1
        2406        1501        1502 1
        2407        1501        1512 1
        2408        1502        1503 1
        2409        1502        1504 1
        2410        1502        1510 1
        2411        1502        1511 1
        2412        1502        1514 1
        2413        1503        1504 1
        2414        1503        1510 1
        2415        1504        1505 1
        2416        1505        1506 1
        2417        1505        1509 1
        2418        1506        1516 1
        2419        1506        1507 1
        2420        1507        1511 1
        2421        1507        1508 1
        2422        1508        1509 1
        2423        1509        1510 1
        2424        1510        1511 1
        2425        1510        1512 1
        2426        1511        1512 1
        2427        1511        1520 1
        2428        1511        1521 1
        2429        1511        1527 1
        2430        1512        1513 1
        2431        1512        1514 1
        2432        1513        1514 1
        2433        1514        1515 1
        2434        1514        1529 1
        2435        1515        1516 1
        2436        1516        1517 1
        2437        1517        1518 1
        2438        1518        1839 1
        2439        1518        1519 1
        2440        1519        1520 1
        2441        1520        1521 1
        2442        1521        1522 1
        2443        1522        1523 1
        2444        1523        1524 1
        2445        1524        1525 1
        2446        1525        1526 1
        2447        1526        1527 1
        2448        1527        1528 1
        2449        1527        1531 1
        2450        1527        1969 1
        2451        1528        1529 1
        2452        1529        1530 1
        2453        1530        1531 1
        2454        1531        1532 1
        2455        1532        1533 1
        2456        1533        1534 1
        2457        1533        1841 1
        2458        1534        1535 1
        2459        1534        1539 1
        2460        1534        1801 1
        2461        1535        1536 1
        2462        1536        1537 1
        2463        1536        1539 1
        2464        1536        1875 1
        2465        1537        1538 1
        2466        1537        1798 1
        2467        1537        1871 1
        2468        1538        1539 1
        2469        1539        1540 1
        2470        1540        1542 1
        2471        1540        1775 1
        2472        1540        1800 1
        2473        1540        1541 1
        2474        1541        1543 1
        2475        1541        1542 1
        2476        1542        1543 1
        2477        1543        1544 1
        2478        1543        1559 1
        2479        1544        1545 1
        2480        1545        1546 1
        2481        1546        1547 1
        2482        1547        1548 1
        2483        1547        1581 1
        2484        1548        1549 1
        2485        1548        1553 1
        2486        1548        1551 1
        2487        1549        1550 1
        2488        1550        1551 1
        2489        1551        1552 1
        2490        1551        1642 1
        2491        1552        1553 1
        2492        1553        1554 1
        2493        1554        1555 1
        2494        1555        1556 1
        2495        1556        1557 1
        2496        1556        1630 1
        2497        1557        1558 1
        2498        1558        1559 1
        2499        1559        1560 1
        2500        1560        1561 1
        2501        1561        1562 1
        2502        1562        1563 1
        2503        1563        1564 1
        2504        1564        1565 1
        2505        1565        1566 1
        2506        1566        1567 1
        2507        1567        1568 1
        2508        1568        1569 1
        2509        1568        2127 1
        2510        1569        1570 1
        2511        1570        1571 1
        2512        1571        1572 1
        2513        1572        1573 1
        2514        1573        1574 1
        2515        1574        1575 1
        2516        1575        1576 1
        2517        1576        1577 1
        2518        1576        1624 1
        2519        1577        1578 1
        2520        1578        1579 1
        2521        1579        1580 1
        2522        1580        1581 1
        2523        1581        1582 1
        2524        1582        1583 1
        2525        1583        1584 1
        2526        1584        1585 1
        2527        1585        1586 1
        2528        1586        1587 1
        2529        1586        1588 1
        2530        1586        1646 1
        2531        1587        1588 1
        2532        1588        1589 1
        2533        1589        1590 1
        2534        1589        1596 1
        2535        1590        1591 1
        2536        1591        1592 1
        2537        1592        1593 1
        2538        1593        1594 1
        2539        1594        1595 1
        2540        1595        1596 1
        2541        1596        1597 1
        2542        1597        1598 1
        2543        1597        1611 1
        2544        1597        1626 1
        2545        1598        1599 1
        2546        1598        1612 1
        2547        1599        1600 1
        2548        1600        1601 1
        2549        1601        1602 1
        2550        1602        1603 1
        2551        1603        1604 1
        2552        1603        1614 1
        2553        1604        1605 1
        2554        1605        1606 1
        2555        1605        1612 1
        2556        1606        1607 1
        2557        1607        1608 1
        2558        1608        1609 1
        2559        1608        1612 1
        2560        1609        1610 1
        2561        1610        1611 1
        2562        1611        1612 1
        2563        1612        1613 1
        2564        1612        1616 1
        2565        1612        1618 1
        2566        1613        1614 1
        2567        1613        1617 1
        2568        1614        1615 1
        2569        1614        1633 1
        2570        1615        1616 1
        2571        1616        1617 1
        2572        1617        1618 1
        2573        1618        1619 1
        2574        1619        1628 1
        2575        1619        1638 1
        2576        1619        1659 1
        2577        1619        1664 1
        2578        1619        1620 1
        2579        1620        1621 1
        2580        1621        1622 1
        2581        1621        1633 1
        2582        1622        1623 1
        2583        1623        1624 1
        2584        1624        1625 1
        2585        1625        1626 1
        2586        1626        1627 1
        2587        1626        1631 1
        2588        1627        1628 1
        2589        1628        1633 1
        2590        1628        1634 1
        2591        1628        2117 1
        2592        1628        1629 1
        2593        1629        1630 1
        2594        1629        1639 1
        2595        1629        1642 1
        2596        1630        1631 1
        2597        1631        1632 1
        2598        1632        1633 1
        2599        1632        1652 1
        2600        1633        1634 1
        2601        1634        1637 1
        2602        1634        1635 1
        2603        1635        1642 1
        2604        1635        1636 1
        2605        1636        1637 1
        2606        1637        1638 1
        2607        1638        1639 1
        2608        1639        1640 1
        2609        1640        1641 1
        2610        1641        1642 1
        2611        1642        1643 1
        2612        1643        1644 1
        2613        1644        1645 1
        2614        1645        1646 1
        2615        1646        1647 1
        2616        1647        1648 1
        2617        1647        1651 1
        2618        1647        1652 1
        2619        1648        1649 1
        2620        1649        1650 1
        2621        1650        1651 1
        2622        1651        1652 1
        2623        1651        2225 1
        2624        1652        1653 1
        2625        1653        1654 1
        2626        1654        1655 1
        2627        1655        1656 1
        2628        1656        1665 1
        2629        1656        1657 1
        2630        1657        1672 1
        2631        1657        1658 1
        2632        1658        1659 1
        2633        1658        1671 1
        2634        1659        1660 1
        2635        1659        1661 1
        2636        1659        1662 1
        2637        1659        1671 1
        2638        1659        1673 1
        2639        1660        1661 1
        2640        1660        1664 1
        2641        1660        1675 1
        2642        1661        1662 1
        2643        1662        1663 1
        2644        1663        1664 1
        2645        1663        1679 1
        2646        1664        1665 1
        2647        1665        1666 1
        2648        1666        1670 1
        2649        1666        1667 1
        2650        1667        1668 1
        2651        1668        1669 1
        2652        1669        1670 1
        2653        1670        1671 1
        2654        1671        1678 1
        2655        1671        1672 1
        2656        1672        1673 1
        2657        1673        1674 1
        2658        1674        1675 1
        2659        1675        1676 1
        2660        1675        1680 1
        2661        1676        1677 1
        2662        1676        1703 1
        2663        1677        1678 1
        2664        1678        1679 1
        2665        1679        1680 1
        2666        1680        1681 1
        2667        1680        1682 1
        2668        1681        1682 1
        2669        1682        1683 1
        2670        1683        1684 1
        2671        1684        1685 1
        2672        1685        1686 1
        2673        1686        1687 1
        2674        1686        1704 1
        2675        1686        1715 1
        2676        1687        1688 1
        2677        1688        1689 1
        2678        1688        1690 1
        2679        1689        1690 1
        2680        1690        1691 1
        2681        1691        1692 1
        2682        1692        1693 1
        2683        1693        1694 1
        2684        1694        1695 1
        2685        1695        1696 1
        2686        1696        1697 1
        2687        1697        1698 1
        2688        1698        1699 1
        2689        1699        1700 1
        2690        1700        1701 1
        2691        1701        1702 1
        2692        1702        1703 1
        2693        1703        1704 1
        2694        1703        1705 1
        2695        1704        1705 1
        2696        1704        1715 1
        2697        1705        1706 1
        2698        1705        1709 1
        2699        1705        1711 1
        2700        1705        1715 1
        2701        1705        1757 1
        2702        1706        1707 1
        2703        1707        1708 1
        2704        1707        1767 1
        2705        1708        1709 1
        2706        1708        1769 1
        2707        1709        1710 1
        2708        1709        1712 1
        2709        1710        1712 1
        2710        1710        1768 1
        2711        1710        1711 1
        2712        1711        1768 1
        2713        1711        1769 1
        2714        1711        1712 1
        2715        1712        1713 1
        2716        1713        1714 1
        2717        1714        1715 1
        2718        1715        1716 1
        2719        1715        1745 1
        2720        1716        1717 1
        2721        1717        1718 1
        2722        1718        1719 1
        2723        1718        1737 1
        2724        1719        1720 1
        2725        1720        1721 1
        2726        1720        1724 1
        2727        1721        1722 1
        2728        1722        1723 1
        2729        1723        1724 1
        2730        1724        1725 1
        2731        1725        1726 1
        2732        1725        1740 1
        2733        1726        1727 1
        2734        1727        1728 1
        2735        1728        1729 1
        2736        1729        1730 1
        2737        1730        1731 1
        2738        1731        1733 1
        2739        1731        1732 1
        2740        1732        1733 1
        2741        1733        1734 1
        2742        1734        1735 1
        2743        1734        1738 1
        2744        1735        1736 1
        2745        1736        1737 1
        2746        1736        1739 1
        2747        1737        1738 1
        2748        1738        1739 1
        2749        1739        1740 1
        2750        1740        1741 1
        2751        1741        1742 1
        2752        1742        1743 1
        2753        1743        1744 1
        2754        1743        1745 1
        2755        1744        1745 1
        2756        1745        1746 1
        2757        1746        1747 1
        2758        1747        1748 1
        2759        1748        1749 1
        2760        1749        1750 1
        2761        1750        1751 1
        2762        1751        1752 1
        2763        1752        1753 1
        2764        1753        1754 1
        2765        1754        1755 1
        2766        1755        1756 1
        2767        1756        1757 1
        2768        1756        1758 1
        2769        1757        1758 1
        2770        1758        1759 1
        2771        1758        1763 1
        2772        1758        1765 1
        2773        1759        1760 1
        2774        1759        1867 1
        2775        1759        1873 1
        2776        1760        1761 1
        2777        1761        1762 1
        2778        1762        1763 1
        2779        1763        1764 1
        2780        1764        1765 1
        2781        1765        1769 1
        2782        1765        1766 1
        2783        1766        1767 1
        2784        1767        1768 1
        2785        1768        1769 1
        2786        1769        1770 1
        2787        1770        1771 1
        2788        1771        1772 1
        2789        1771        1776 1
        2790        1772        1773 1
        2791        1773        1774 1
        2792        1774        1775 1
        2793        1775        1776 1
        2794        1775        1797 1
        2795        1775        1801 1
        2796        1775        1841 1
        2797        1776        1777 1
        2798        1777        1778 1
        2799        1778        1779 1
        2800        1779        1782 1
        2801        1779        1780 1
        2802        1780        1791 1
        2803        1780        1801 1
        2804        1780        1868 1
        2805        1780        1781 1
        2806        1781        1782 1
        2807        1782        1783 1
        2808        1783        1784 1
        2809        1783        1787 1
        2810        1783        1789 1
        2811        1784        1785 1
        2812        1785        1786 1
        2813        1786        1787 1
        2814        1786        1899 1
        2815        1787        1788 1
        2816        1787        1789 1
        2817        1787        1799 1
        2818        1787        1804 1
        2819        1788        1789 1
        2820        1788        1792 1
        2821        1789        1790 1
        2822        1789        1805 1
        2823        1790        1791 1
        2824        1791        1792 1
        2825        1792        1796 1
        2826        1792        1801 1
        2827        1792        1793 1
        2828        1793        1794 1
        2829        1794        1795 1
        2830        1795        1796 1
        2831        1796        1866 1
        2832        1796        2092 1
        2833        1796        1797 1
        2834        1797        1798 1
        2835        1798        1799 1
        2836        1799        1800 1
        2837        1799        1804 1
        2838        1800        1801 1
        2839        1800        1867 1
        2840        1801        1802 1
        2841        1802        1803 1
        2842        1803        1804 1
        2843        1804        1805 1
        2844        1804        1806 1
        2845        1805        1806 1
        2846        1806        1807 1
        2847        1807        1808 1
        2848        1808        1809 1
        2849        1809        1810 1
        2850        1810        1811 1
        2851        1811        1812 1
        2852        1812        1813 1
        2853        1813        1814 1
        2854        1813        1817 1
        2855        1814        1815 1
        2856        1815        1816 1
        2857        1815        1817 1
        2858        1816        1817 1
        2859        1817        1818 1
        2860        1817        1881 1
        2861        1818        1819 1
        2862        1818        1825 1
        2863        1818        1901 1
        2864        1819        1820 1
        2865        1820        1821 1
        2866        1821        1822 1
        2867        1822        1823 1
        2868        1823        1824 1
        2869        1824        1825 1
        2870        1825        1826 1
        2871        1825        1877 1
        2872        1826        1827 1
        2873        1827        1828 1
        2874        1828        1829 1
        2875        1829        1830 1
        2876        1830        1831 1
        2877        1831        1832 1
        2878        1832        1833 1
        2879        1833        1834 1
        2880        1834        1835 1
        2881        1835        1836 1
        2882        1836        1837 1
        2883        1836        1859 1
        2884        1837        1838 1
        2885        1837        1862 1
        2886        1838        1839 1
        2887        1839        1840 1
        2888        1840        1841 1
        2889        1841        1842 1
        2890        1842        1843 1
        2891        1843        1844 1
        2892        1844        1845 1
        2893        1845        1846 1
        2894        1846        1847 1
        2895        1847        1848 1
        2896        1848        1849 1
        2897        1849        1850 1
        2898        1850        1851 1
        2899        1851        1852 1
        2900        1852        1853 1
        2901        1853        1854 1
        2902        1854        1855 1
        2903        1855        1856 1
        2904        1856        1857 1
        2905        1857        1859 1
        2906        1857        1858 1
        2907        1858        1859 1
        2908        1859        1860 1
        2909        1860        1861 1
        2910        1861        1862 1
        2911        1862        1863 1
        2912        1863        1864 1
        2913        1864        1865 1
        2914        1865        1866 1
        2915        1866        1867 1
        2916        1867        1868 1
        2917        1868        1869 1
        2918        1869        1870 1
        2919        1870        1871 1
        2920        1871        1872 1
        2921        1872        1873 1
        2922        1873        1874 1
        2923        1874        1875 1
        2924        1875        1876 1
        2925        1876        1877 1
        2926        1877        1878 1
        2927        1878        1879 1
        2928        1879        1880 1
        2929        1879        1883 1
        2930        1879        1886 1
        2931        1879        1896 1
        2932        1880        1881 1
        2933        1881        1882 1
        2934        1882        1883 1
        2935        1883        1884 1
        2936        1884        1885 1
        2937        1885        1886 1
        2938        1886        1891 1
        2939        1886        1899 1
        2940        1886        1887 1
        2941        1887        1899 1
        2942        1887        1888 1
        2943        1888        1889 1
        2944        1889        1890 1
        2945        1890        1891 1
        2946        1891        1892 1
        2947        1892        1893 1
        2948        1893        1894 1
        2949        1893        1901 1
        2950        1894        1895 1
        2951        1895        1896 1
        2952        1896        1897 1
        2953        1897        1898 1
        2954        1898        1899 1
        2955        1899        1900 1
        2956        1899        2094 1
        2957        1900        1901 1
        2958        1901        1902 1
        2959        1902        1903 1
        2960        1903        1904 1
        2961        1904        1905 1
        2962        1904        1906 1
        2963        1904        2003 1
        2964        1905        1906 1
        2965        1906        1907 1
        2966        1907        1908 1
        2967        1908        1909 1
        2968        1909        1910 1
        2969        1910        1911 1
        2970        1911        1912 1
        2971        1911        1939 1
        2972        1912        1913 1
        2973        1912        1914 1
        2974        1913        1914 1
        2975        1914        1915 1
        2976        1915        1916 1
        2977        1916        1917 1
        2978        1917        1918 1
        2979        1918        1919 1
        2980        1919        1920 1
        2981        1920        1921 1
        2982        1921        1922 1
        2983        1922        1923 1
        2984        1923        1924 1
        2985        1923        1931 1
        2986        1923        1936 1
        2987        1924        1925 1
        2988        1925        1926 1
        2989        1925        1928 1
        2990        1926        1927 1
        2991        1927        1928 1
        2992        1928        1929 1
        2993        1929        1930 1
        2994        1930        1931 1
        2995        1931        1932 1
        2996        1931        1933 1
        2997        1932        1933 1
        2998        1933        1934 1
        2999        1934        1935 1
        3000        1935        1936 1
        3001        1935        2029 1
        3002        1936        1937 1
        3003        1937        1938 1
        3004        1938        1939 1
        3005        1939        1940 1
        3006        1940        1941 1
        3007        1941        1942 1
        3008        1942        1943 1
        3009        1943        1944 1
        3010        1944        1945 1
        3011        1945        1946 1
        3012        1946        1947 1
        3013        1947        1969 1
        3014        1947        1948 1
        3015        1948        1949 1
        3016        1949        1950 1
        3017        1950        1951 1
        3018        1951        1952 1
        3019        1952        1953 1
        3020        1952        2114 1
        3021        1953        1954 1
        3022        1954        1955 1
        3023        1955        1956 1
        3024        1956        1957 1
        3025        1957        1958 1
        3026        1958        1959 1
        3027        1958        2099 1
        3028        1959        1960 1
        3029        1959        2000 1
        3030        1959        2013 1
        3031        1960        1961 1
        3032        1961        1962 1
        3033        1961        2029 1
        3034        1962        1966 1
        3035        1962        2011 1
        3036        1962        1963 1
        3037        1963        1965 1
        3038        1963        1974 1
        3039        1963        1964 1
        3040        1964        1965 1
        3041        1964        1966 1
        3042        1964        1974 1
        3043        1965        1966 1
        3044        1966        1967 1
        3045        1967        1968 1
        3046        1968        1969 1
        3047        1969        1970 1
        3048        1970        1971 1
        3049        1971        1972 1
        3050        1972        1973 1
        3051        1972        2028 1
        3052        1973        1974 1
        3053        1974        1975 1
        3054        1975        1976 1
        3055        1976        1977 1
        3056        1977        1978 1
        3057        1977        1997 1
        3058        1978        1979 1
        3059        1979        1980 1
        3060        1980        1981 1
        3061        1981        1982 1
        3062        1982        1983 1
        3063        1983        1984 1
        3064        1984        1985 1
        3065        1985        1986 1
        3066        1985        1990 1
        3067        1986        1987 1
        3068        1987        1988 1
        3069        1988        1989 1
        3070        1988        1999 1
        3071        1989        1990 1
        3072        1990        1991 1
        3073        1991        1992 1
        3074        1992        1993 1
        3075        1993        1994 1
        3076        1994        1995 1
        3077        1995        1996 1
        3078        1996        1997 1
        3079        1997        1998 1
        3080        1998        1999 1
        3081        1998        2001 1
        3082        1998        2002 1
        3083        1999        2000 1
        3084        1999        2024 1
        3085        2000        2001 1
        3086        2001        2002 1
        3087        2002        2003 1
        3088        2003        2004 1
        3089        2004        2005 1
        3090        2004        2017 1
        3091        2005        2006 1
        3092        2006        2007 1
        3093        2007        2008 1
        3094        2008        2009 1
        3095        2009        2028 1
        3096        2009        2010 1
        3097        2010        2011 1
        3098        2011        2012 1
        3099        2011        2028 1
        3100        2012        2013 1
        3101        2013        2014 1
        3102        2014        2015 1
        3103        2014        2019 1
        3104        2015        2016 1
        3105        2016        2017 1
        3106        2017        2018 1
        3107        2018        2019 1
        3108        2019        2020 1
        3109        2019        2024 1
        3110        2020        2021 1
        3111        2021        2022 1
        3112        2022        2023 1
        3113        2023        2024 1
        3114        2024        2025 1
        3115        2025        2026 1
        3116        2025        2028 1
        3117        2025        2029 1
        3118        2026        2027 1
        3119        2027        2028 1
        3120        2028        2029 1
        3121        2029        2030 1
        3122        2030        2031 1
        3123        2031        2033 1
        3124        2031        2032 1
        3125        2032        2033 1
        3126        2032        2220 1
        3127        2033        2034 1
        3128        2033        2035 1
        3129        2034        2035 1
        3130        2035        2036 1
        3131        2035        2043 1
        3132        2036        2188 1
        3133        2036        2037 1
        3134        2037        2038 1
        3135        2038        2039 1
        3136        2039        2040 1
        3137        2040        2041 1
        3138        2041        2042 1
        3139        2042        2043 1
        3140        2042        2044 1
        3141        2042        2087 1
        3142        2043        2044 1
        3143        2044        2045 1
        3144        2044        2087 1
        3145        2045        2046 1
        3146        2046        2047 1
        3147        2047        2048 1
        3148        2048        2049 1
        3149        2049        2050 1
        3150        2050        2051 1
        3151        2050        2200 1
        3152        2051        2052 1
        3153        2052        2053 1
        3154        2053        2054 1
        3155        2053        2062 1
        3156        2054        2055 1
        3157        2055        2056 1
        3158        2055        2064 1
        3159        2056        2057 1
        3160        2057        2058 1
        3161        2058        2059 1
        3162        2058        2062 1
        3163        2058        2077 1
        3164        2059        2060 1
        3165        2060        2061 1
        3166        2061        2062 1
        3167        2062        2063 1
        3168        2062        2215 1
        3169        2063        2064 1
        3170        2064        2065 1
        3171        2064        2067 1
        3172        2064        2208 1
        3173        2065        2066 1
        3174        2066        2067 1
        3175        2066        2221 1
        3176        2067        2068 1
        3177        2067        2073 1
        3178        2067        2079 1
        3179        2068        2069 1
        3180        2068        2079 1
        3181        2068        2206 1
        3182        2069        2070 1
        3183        2070        2071 1
        3184        2070        2079 1
        3185        2070        2072 1
        3186        2071        2072 1
        3187        2071        2074 1
        3188        2072        2073 1
        3189        2072        2079 1
        3190        2072        2082 1
        3191        2073        2074 1
        3192        2074        2075 1
        3193        2075        2076 1
        3194        2076        2077 1
        3195        2077        2078 1
        3196        2077        2219 1
        3197        2078        2079 1
        3198        2079        2080 1
        3199        2079        2222 1
        3200        2080        2082 1
        3201        2080        2083 1
        3202        2080        2081 1
        3203        2081        2082 1
        3204        2082        2083 1
        3205        2083        2084 1
        3206        2083        2085 1
        3207        2084        2085 1
        3208        2085        2086 1
        3209        2086        2087 1
        3210        2087        2088 1
        3211        2087        2205 1
        3212        2088        2089 1
        3213        2089        2090 1
        3214        2090        2091 1
        3215        2091        2092 1
        3216        2092        2093 1
        3217        2093        2094 1
        3218        2093        2095 1
        3219        2094        2095 1
        3220        2095        2096 1
        3221        2096        2097 1
        3222        2097        2098 1
        3223        2098        2099 1
        3224        2099        2100 1
        3225        2100        2101 1
        3226        2101        2102 1
        3227        2101        2103 1
        3228        2101        2240 1
        3229        2102        2103 1
        3230        2103        2104 1
        3231        2104        2105 1
        3232        2105        2106 1
        3233        2106        2107 1
        3234        2107        2108 1
        3235        2108        2110 1
        3236        2108        2109 1
        3237        2109        2110 1
        3238        2110        2111 1
        3239        2111        2112 1
        3240        2111        2113 1
        3241        2112        2113 1
        3242        2113        2114 1
        3243        2114        2115 1
        3244        2115        2116 1
        3245        2116        2117 1
        3246        2116        2148 1
        3247        2117        2118 1
        3248        2118        2119 1
        3249        2119        2120 1
        3250        2120        2121 1
        3251        2121        2122 1
        3252        2122        2123 1
        3253        2122        2185 1
        3254        2122        2238 1
        3255        2123        2124 1
        3256        2123        2192 1
        3257        2123        2193 1
        3258        2124        2149 1
        3259        2124        2185 1
        3260        2124        2188 1
        3261        2124        2125 1
        3262        2125        2126 1
        3263        2126        2127 1
        3264        2127        2128 1
        3265        2128        2135 1
        3266        2128        2129 1
        3267        2129        2130 1
        3268        2130        2131 1
        3269        2130        2134 1
        3270        2131        2132 1
        3271        2132        2133 1
        3272        2133        2134 1
        3273        2134        2135 1
        3274        2135        2136 1
        3275        2136        2137 1
        3276        2137        2138 1
        3277        2138        2139 1
        3278        2139        2140 1
        3279        2139        2144 1
        3280        2140        2141 1
        3281        2141        2142 1
        3282        2142        2143 1
        3283        2143        2144 1
        3284        2144        2145 1
        3285        2145        2146 1
        3286        2146        2147 1
        3287        2147        2148 1
        3288        2148        2149 1
        3289        2149        2150 1
        3290        2150        2151 1
        3291        2151        2152 1
        3292        2152        2153 1
        3293        2153        2154 1
        3294        2154        2155 1
        3295        2155        2156 1
        3296        2156        2157 1
        3297        2157        2158 1
        3298        2158        2159 1
        3299        2159        2160 1
        3300        2160        2161 1
        3301        2161        2162 1
        3302        2162        2163 1
        3303        2163        2164 1
        3304        2164        2165 1
        3305        2165        2166 1
        3306        2166        2167 1
        3307        2167        2168 1
        3308        2168        2169 1
        3309        2169        2170 1
        3310        2170        2171 1
        3311        2171        2172 1
        3312        2172        2173 1
        3313        2173        2174 1
        3314        2174        2175 1
        3315        2175        2176 1
        3316        2176        2177 1
        3317        2177        2178 1
        3318        2178        2179 1
        3319        2179        2180 1
        3320        2180        2181 1
        3321        2181        2182 1
        3322        2182        2183 1
        3323        2183        2184 1
        3324        2183        2185 1
        3325        2184        2185 1
        3326        2184        2186 1
        3327        2185        2186 1
        3328        2186        2187 1
        3329        2186        2188 1
        3330        2187        2188 1
        3331        2188        2189 1
        3332        2189        2190 1
        3333        2190        2191 1
        3334        2191        2192 1
        3335        2192        2193 1
        3336        2193        2194 1
        3337        2193        2196 1
        3338        2194        2195 1
        3339        2195        2196 1
        3340        2196        2197 1
        3341        2197        2198 1
        3342        2197        2221 1
        3343        2198        2199 1
        3344        2199        2200 1
        3345        2200        2201 1
        3346        2201        2202 1
        3347        2202        2203 1
        3348        2202        2219 1
        3349        2203        2204 1
        3350        2204        2205 1
        3351        2205        2206 1
        3352        2205        2210 1
        3353        2205        2211 1
        3354        2205        2212 1
        3355        2206        2207 1
        3356        2207        2208 1
        3357        2207        2237 1
        3358        2208        2209 1
        3359        2209        2210 1
        3360        2210        2211 1
        3361        2211        2212 1
        3362        2212        2213 1
        3363        2213        2214 1
        3364        2214        2215 1
        3365        2215        2216 1
        3366        2216        2217 1
        3367        2217        2218 1
        3368        2218        2219 1
        3369        2219        2220 1
        3370        2219        2232 1
        3371        2220        2221 1
        3372        2221        2222 1
        3373        2221        2223 1
        3374        2222        2223 1
        3375        2223        2224 1
        3376        2223        2225 1
        3377        2224        2225 1
        3378        2225        2226 1
        3379        2226        2227 1
        3380        2227        2228 1
        3381        2228        2229 1
        3382        2229        2230 1
        3383        2230        2231 1
        3384        2231        2232 1
        3385        2232        2233 1
        3386        2233        2234 1
        3387        2234        2235 1
        3388        2235        2236 1
        3389        2236        2237 1
        3390        2237        2238 1
        3391        2238        2239 1
        3392        2239        2240 1
        3393        2240        2241 1
        3394        2241        2242 1
        3395        2243        2244 1
        3396        2243        2245 1
        3397        2243        2246 1
        3398        2244        2247 1
        3399        2244        2249 1
        3400        2245        2247 1
        3401        2245        2248 1
        3402        2246        2248 1
        3403        2246        2249 1
        3404        2247        2250 1
        3405        2248        2250 1
        3406        2249        2250 1
