# Supplementary material for: Order and stochasticity in the folding of individual Drosophila genomes
Source: Nat Commun. 2021 Jan 4;12:41. doi: 10.1038/s41467-020-20292-z (PMC7782554; doi:10.1038/s41467-020-20292-z)
Supplement: Supplementary file 4 — Source Data [file 41467_2020_20292_MOESM4_ESM.zip › b15.mol2]

@<TRIPOS>MOLECULE
dna
 2250 2691 0 0 0
SMALL
GASTEIGER

@<TRIPOS>ATOM
        1  O                     16.4275    5.6000   17.3245 O   1 1 0.0000
        2  O                     16.5906    5.0662   17.4757 O   1 1 1.0000
        3  O                     16.0919    5.0688   18.0322 O   1 1 2.0000
        4  O                     16.3597    4.6001   17.6011 O   1 1 3.0000
        5  O                     16.1357    4.3397   16.9672 O   1 1 4.0000
        6  O                     16.4316    4.8206   16.8645 O   1 1 5.0000
        7  O                     16.0763    5.0923   16.4244 O   1 1 6.0000
        8  O                     16.1539    5.8120   16.5593 O   1 1 7.0000
        9  O                     15.9586    5.3343   16.8275 O   1 1 8.0000
       10  O                     15.5250    5.5192   17.0418 O   1 1 9.0000
       11  O                     15.7024    6.1431   17.3523 O   1 1 10.0000
       12  O                     15.5725    5.7601   17.7856 O   1 1 11.0000
       13  O                     15.5449    5.5225   18.3774 O   1 1 12.0000
       14  O                     15.8484    5.4800   18.7886 O   1 1 13.0000
       15  O                     15.7209    5.4052   19.3900 O   1 1 14.0000
       16  O                     15.3235    5.0242   19.3059 O   1 1 15.0000
       17  O                     15.5165    4.6428   19.7783 O   1 1 16.0000
       18  O                     15.0759    4.2700   19.7759 O   1 1 17.0000
       19  O                     14.8511    3.8319   19.9588 O   1 1 18.0000
       20  O                     14.2431    3.6250   20.0391 O   1 1 19.0000
       21  O                     13.9029    2.8741   20.4409 O   1 1 20.0000
       22  O                     13.8307    3.3580   20.7841 O   1 1 21.0000
       23  O                     13.3375    3.6290   20.9334 O   1 1 22.0000
       24  O                     12.7883    3.9900   21.1480 O   1 1 23.0000
       25  O                     12.6731    4.2712   21.3689 O   1 1 24.0000
       26  O                     12.0119    4.7185   20.7710 O   1 1 25.0000
       27  O                     12.2141    5.0372   20.8738 O   1 1 26.0000
       28  O                     11.9226    5.1961   21.2122 O   1 1 27.0000
       29  O                     11.8408    5.2756   21.6612 O   1 1 28.0000
       30  O                     12.3880    4.8893   21.9370 O   1 1 29.0000
       31  O                     12.9084    5.0918   22.4210 O   1 1 30.0000
       32  O                     12.5807    5.6531   22.2237 O   1 1 31.0000
       33  O                     13.1542    5.4489   22.6484 O   1 1 32.0000
       34  O                     13.7508    5.3397   22.9856 O   1 1 33.0000
       35  O                     14.3110    4.9900   23.1902 O   1 1 34.0000
       36  O                     13.7430    5.0837   23.8446 O   1 1 35.0000
       37  O                     13.7746    4.5107   23.8370 O   1 1 36.0000
       38  O                     14.0826    4.6687   24.0884 O   1 1 37.0000
       39  O                     14.0251    4.3463   24.5163 O   1 1 38.0000
       40  O                     13.6227    3.7382   24.2406 O   1 1 39.0000
       41  O                     13.7183    3.4018   24.1688 O   1 1 40.0000
       42  O                     13.8095    2.7042   24.0788 O   1 1 41.0000
       43  O                     13.7580    2.1654   24.0349 O   1 1 42.0000
       44  O                     13.1116    1.9283   23.8673 O   1 1 43.0000
       45  O                     13.4538    2.1472   23.2743 O   1 1 44.0000
       46  O                     13.3363    1.5808   22.9905 O   1 1 45.0000
       47  O                     13.5485    1.2854   23.1827 O   1 1 46.0000
       48  O                     14.1743    1.6072   23.4074 O   1 1 47.0000
       49  O                     13.9113    2.0153   22.8675 O   1 1 48.0000
       50  O                     14.2198    2.2539   23.1336 O   1 1 49.0000
       51  O                     14.4504    2.6146   22.6865 O   1 1 50.0000
       52  O                     14.8748    2.1340   22.6249 O   1 1 51.0000
       53  O                     14.5397    1.6106   22.4797 O   1 1 52.0000
       54  O                     14.9319    1.9873   22.3715 O   1 1 53.0000
       55  O                     15.1102    1.5363   22.1169 O   1 1 54.0000
       56  O                     15.3949    1.0262   21.8164 O   1 1 55.0000
       57  O                     15.5626    1.5830   21.9727 O   1 1 56.0000
       58  O                     15.6619    2.0896   22.0487 O   1 1 57.0000
       59  O                     15.4558    2.7085   22.4218 O   1 1 58.0000
       60  O                     14.9810    2.7901   21.9283 O   1 1 59.0000
       61  O                     14.2675    2.4499   22.1183 O   1 1 60.0000
       62  O                     13.9429    2.1849   21.5798 O   1 1 61.0000
       63  O                     13.3411    2.0729   21.7805 O   1 1 62.0000
       64  O                     13.1510    1.6046   22.0302 O   1 1 63.0000
       65  O                     13.5931    1.8520   22.3783 O   1 1 64.0000
       66  O                     13.3423    2.5293   22.2802 O   1 1 65.0000
       67  O                     12.5742    2.3410   22.5459 O   1 1 66.0000
       68  O                     12.3893    2.7127   22.0750 O   1 1 67.0000
       69  O                     12.4995    3.4533   21.8460 O   1 1 68.0000
       70  O                     12.2817    4.0974   21.5989 O   1 1 69.0000
       71  O                     12.0975    4.0475   22.2268 O   1 1 70.0000
       72  O                     12.2012    3.9674   22.9076 O   1 1 71.0000
       73  O                     12.3213    4.6478   22.7906 O   1 1 72.0000
       74  O                     12.3233    4.3272   23.3000 O   1 1 73.0000
       75  O                     12.2683    4.8309   23.0595 O   1 1 74.0000
       76  O                     12.5457    5.0677   23.0493 O   1 1 75.0000
       77  O                     12.9338    4.2488   23.2998 O   1 1 76.0000
       78  O                     13.1838    4.0608   23.9080 O   1 1 77.0000
       79  O                     13.5120    3.7422   23.1432 O   1 1 78.0000
       80  O                     13.9499    3.7824   22.5091 O   1 1 79.0000
       81  O                     13.6249    3.1559   22.5013 O   1 1 80.0000
       82  O                     14.1193    2.8406   21.9425 O   1 1 81.0000
       83  O                     14.1321    2.8756   21.3012 O   1 1 82.0000
       84  O                     14.1564    2.3976   20.9044 O   1 1 83.0000
       85  O                     14.1526    2.3726   20.3814 O   1 1 84.0000
       86  O                     14.5929    2.9220   20.3698 O   1 1 85.0000
       87  O                     14.7126    3.5494   20.4744 O   1 1 86.0000
       88  O                     15.3148    3.5271   20.3343 O   1 1 87.0000
       89  O                     15.5505    3.2652   19.8285 O   1 1 88.0000
       90  O                     16.0841    3.4256   19.8470 O   1 1 89.0000
       91  O                     16.7008    3.2639   19.4250 O   1 1 90.0000
       92  O                     16.2360    3.2468   19.0134 O   1 1 91.0000
       93  O                     15.9894    3.5420   19.4357 O   1 1 92.0000
       94  O                     15.9633    3.8995   19.0586 O   1 1 93.0000
       95  O                     15.6921    4.7087   18.9505 O   1 1 94.0000
       96  O                     15.3599    4.7428   18.5803 O   1 1 95.0000
       97  O                     15.2599    4.3740   19.2963 O   1 1 96.0000
       98  O                     14.6805    4.3789   20.0069 O   1 1 97.0000
       99  O                     14.9173    4.5002   20.7393 O   1 1 98.0000
      100  O                     14.9319    4.7208   21.2342 O   1 1 99.0000
      101  O                     14.7770    4.6767   22.0126 O   1 1 100.0000
      102  O                     14.5742    4.1464   22.2549 O   1 1 101.0000
      103  O                     15.1099    4.1437   22.0716 O   1 1 102.0000
      104  O                     15.1870    4.4522   22.7634 O   1 1 103.0000
      105  O                     14.8860    4.6721   22.9443 O   1 1 104.0000
      106  O                     15.1129    5.1893   22.5213 O   1 1 105.0000
      107  O                     15.2845    5.5988   22.9884 O   1 1 106.0000
      108  O                     15.2097    5.8121   23.3794 O   1 1 107.0000
      109  O                     14.6397    5.7515   23.6682 O   1 1 108.0000
      110  O                     14.9504    5.9882   24.1255 O   1 1 109.0000
      111  O                     14.5193    6.6321   24.1626 O   1 1 110.0000
      112  O                     14.9514    6.3590   24.0537 O   1 1 111.0000
      113  O                     14.8563    6.4647   24.6670 O   1 1 112.0000
      114  O                     14.2472    6.8012   24.6886 O   1 1 113.0000
      115  O                     14.3462    7.1311   25.2879 O   1 1 114.0000
      116  O                     14.6788    7.4939   24.8902 O   1 1 115.0000
      117  O                     15.1579    7.4670   24.7190 O   1 1 116.0000
      118  O                     14.9534    7.7741   25.1838 O   1 1 117.0000
      119  O                     15.5773    7.8819   25.8168 O   1 1 118.0000
      120  O                     15.4526    8.4664   25.4633 O   1 1 119.0000
      121  O                     15.5680    8.8592   25.8194 O   1 1 120.0000
      122  O                     15.7705    8.6327   26.5374 O   1 1 121.0000
      123  O                     15.3329    7.9685   26.7385 O   1 1 122.0000
      124  O                     15.3713    8.5065   27.0977 O   1 1 123.0000
      125  O                     15.3404    8.0211   27.2118 O   1 1 124.0000
      126  O                     14.7386    8.1821   27.3221 O   1 1 125.0000
      127  O                     15.1382    8.3841   27.8911 O   1 1 126.0000
      128  O                     15.5289    8.1865   28.0498 O   1 1 127.0000
      129  O                     15.9176    8.0241   27.6306 O   1 1 128.0000
      130  O                     16.5771    8.1792   27.3547 O   1 1 129.0000
      131  O                     16.5920    8.5280   26.7796 O   1 1 130.0000
      132  O                     16.3593    9.0738   26.7559 O   1 1 131.0000
      133  O                     15.9443    8.8260   26.2690 O   1 1 132.0000
      134  O                     15.5045    9.2771   26.0663 O   1 1 133.0000
      135  O                     15.3279    9.2476   25.5528 O   1 1 134.0000
      136  O                     14.7100    9.4412   25.6412 O   1 1 135.0000
      137  O                     14.6565    9.6647   25.0934 O   1 1 136.0000
      138  O                     14.7272    9.7655   24.7372 O   1 1 137.0000
      139  O                     15.2737    9.9884   24.1446 O   1 1 138.0000
      140  O                     15.3807    9.2427   24.3205 O   1 1 139.0000
      141  O                     15.9697    9.0949   23.7349 O   1 1 140.0000
      142  O                     15.6961    9.2676   23.4500 O   1 1 141.0000
      143  O                     15.8664    9.2417   23.8876 O   1 1 142.0000
      144  O                     15.9407    9.5697   24.4174 O   1 1 143.0000
      145  O                     15.8990    9.0060   24.8785 O   1 1 144.0000
      146  O                     16.4411    8.9472   24.8863 O   1 1 145.0000
      147  O                     16.0984    9.1194   25.3206 O   1 1 146.0000
      148  O                     15.5062    9.2315   24.9354 O   1 1 147.0000
      149  O                     15.9173    8.8276   24.5825 O   1 1 148.0000
      150  O                     16.3314    8.1387   24.9355 O   1 1 149.0000
      151  O                     16.2018    8.3748   25.1207 O   1 1 150.0000
      152  O                     15.5223    8.2428   24.8613 O   1 1 151.0000
      153  O                     16.0787    8.3155   24.4108 O   1 1 152.0000
      154  O                     16.7036    8.4137   23.8063 O   1 1 153.0000
      155  O                     16.8732    8.3618   24.3338 O   1 1 154.0000
      156  O                     17.1821    8.7872   24.6126 O   1 1 155.0000
      157  O                     17.0621    8.3905   25.0976 O   1 1 156.0000
      158  O                     16.8500    7.5862   25.4582 O   1 1 157.0000
      159  O                     16.2908    7.6939   25.7272 O   1 1 158.0000
      160  O                     16.8055    7.8806   25.3147 O   1 1 159.0000
      161  O                     16.4281    8.3528   25.7932 O   1 1 160.0000
      162  O                     16.1768    8.1845   26.2288 O   1 1 161.0000
      163  O                     16.1488    7.9450   26.9738 O   1 1 162.0000
      164  O                     16.0236    7.3458   27.1476 O   1 1 163.0000
      165  O                     16.4335    7.2297   27.4229 O   1 1 164.0000
      166  O                     16.6196    7.5426   26.9276 O   1 1 165.0000
      167  O                     16.0407    7.4346   26.6523 O   1 1 166.0000
      168  O                     16.0347    7.1087   26.1673 O   1 1 167.0000
      169  O                     16.6820    7.0078   26.0049 O   1 1 168.0000
      170  O                     15.9747    7.1798   25.7221 O   1 1 169.0000
      171  O                     15.9647    7.5043   25.2047 O   1 1 170.0000
      172  O                     15.7651    6.9822   24.7318 O   1 1 171.0000
      173  O                     15.8737    7.6185   24.6580 O   1 1 172.0000
      174  O                     15.2214    8.3587   24.5087 O   1 1 173.0000
      175  O                     14.9236    8.7278   24.1355 O   1 1 174.0000
      176  O                     14.4668    9.0792   24.5218 O   1 1 175.0000
      177  O                     14.2398    9.3826   24.6605 O   1 1 176.0000
      178  O                     13.4696    9.5696   24.0840 O   1 1 177.0000
      179  O                     13.2563    9.8113   23.3544 O   1 1 178.0000
      180  O                     13.2541    9.1491   23.4846 O   1 1 179.0000
      181  O                     12.8922    9.0952   23.8851 O   1 1 180.0000
      182  O                     13.2978    8.8386   23.3974 O   1 1 181.0000
      183  O                     13.6684    8.1519   23.7758 O   1 1 182.0000
      184  O                     13.9970    8.4340   24.2251 O   1 1 183.0000
      185  O                     14.0084    7.8144   23.8176 O   1 1 184.0000
      186  O                     13.9250    8.1200   23.1574 O   1 1 185.0000
      187  O                     13.9222    8.7158   22.8041 O   1 1 186.0000
      188  O                     14.2049    8.9206   23.0090 O   1 1 187.0000
      189  O                     13.8624    9.5462   23.0204 O   1 1 188.0000
      190  O                     13.3609    9.3682   22.4813 O   1 1 189.0000
      191  O                     13.5262    9.7213   22.0895 O   1 1 190.0000
      192  O                     13.0745   10.0163   22.4645 O   1 1 191.0000
      193  O                     13.4826    9.5207   22.8051 O   1 1 192.0000
      194  O                     13.0958    8.7465   22.6918 O   1 1 193.0000
      195  O                     12.5903    8.5741   22.3078 O   1 1 194.0000
      196  O                     12.3535    7.8392   22.1967 O   1 1 195.0000
      197  O                     12.8380    8.1013   22.4913 O   1 1 196.0000
      198  O                     13.6344    8.2590   22.4983 O   1 1 197.0000
      199  O                     13.4534    8.4959   22.2370 O   1 1 198.0000
      200  O                     13.7827    9.1412   22.3521 O   1 1 199.0000
      201  O                     14.1209    9.5800   22.0845 O   1 1 200.0000
      202  O                     14.4628    9.7681   21.4624 O   1 1 201.0000
      203  O                     14.8656   10.0235   21.1570 O   1 1 202.0000
      204  O                     15.0652   10.3446   20.5454 O   1 1 203.0000
      205  O                     14.8895    9.8395   20.8057 O   1 1 204.0000
      206  O                     14.8651   10.3766   21.4290 O   1 1 205.0000
      207  O                     15.3992    9.8494   21.1820 O   1 1 206.0000
      208  O                     15.7695    9.5595   21.3167 O   1 1 207.0000
      209  O                     15.9896    9.1289   21.4642 O   1 1 208.0000
      210  O                     15.7684    9.4167   22.2234 O   1 1 209.0000
      211  O                     15.4897    9.8662   21.9075 O   1 1 210.0000
      212  O                     15.7012    9.7651   22.4687 O   1 1 211.0000
      213  O                     16.2344   10.1600   22.2647 O   1 1 212.0000
      214  O                     16.8761   10.2671   22.1060 O   1 1 213.0000
      215  O                     16.8617    9.8109   22.3688 O   1 1 214.0000
      216  O                     16.3645    9.6100   21.9839 O   1 1 215.0000
      217  O                     15.8220    9.0921   21.8591 O   1 1 216.0000
      218  O                     16.4082    8.8348   22.1544 O   1 1 217.0000
      219  O                     16.4047    9.4714   22.6092 O   1 1 218.0000
      220  O                     16.1044    9.9920   23.0114 O   1 1 219.0000
      221  O                     16.1017   10.5519   22.9114 O   1 1 220.0000
      222  O                     16.8670   10.7002   22.9520 O   1 1 221.0000
      223  O                     16.2348   10.6533   22.5565 O   1 1 222.0000
      224  O                     15.9888   11.0757   23.1097 O   1 1 223.0000
      225  O                     15.3418   10.8996   23.4598 O   1 1 224.0000
      226  O                     15.8445   10.9639   23.5603 O   1 1 225.0000
      227  O                     15.2664   10.8360   24.0324 O   1 1 226.0000
      228  O                     15.0986   11.4391   23.9432 O   1 1 227.0000
      229  O                     14.7439   11.2818   24.2672 O   1 1 228.0000
      230  O                     14.5481   10.5655   24.3441 O   1 1 229.0000
      231  O                     14.5245   11.0925   24.0552 O   1 1 230.0000
      232  O                     14.8327   10.8252   23.5454 O   1 1 231.0000
      233  O                     14.4966   10.9680   22.7224 O   1 1 232.0000
      234  O                     14.1533   10.4312   22.4442 O   1 1 233.0000
      235  O                     14.2238   10.9503   22.8864 O   1 1 234.0000
      236  O                     14.4439   10.7351   23.3538 O   1 1 235.0000
      237  O                     14.0481   10.0602   22.8612 O   1 1 236.0000
      238  O                     14.6367   10.2695   22.9654 O   1 1 237.0000
      239  O                     14.8932   10.2308   23.7726 O   1 1 238.0000
      240  O                     15.1572   10.2190   23.1044 O   1 1 239.0000
      241  O                     15.4703   10.6631   22.8883 O   1 1 240.0000
      242  O                     15.1046   11.2377   23.2326 O   1 1 241.0000
      243  O                     14.5341   11.5738   23.3298 O   1 1 242.0000
      244  O                     15.1612   11.9190   23.7024 O   1 1 243.0000
      245  O                     15.8053   11.7299   23.6844 O   1 1 244.0000
      246  O                     16.3265   11.5564   23.5837 O   1 1 245.0000
      247  O                     16.2753   12.1592   23.2835 O   1 1 246.0000
      248  O                     16.3219   12.3297   22.3373 O   1 1 247.0000
      249  O                     15.7401   12.3305   21.7327 O   1 1 248.0000
      250  O                     16.0318   12.0192   21.5085 O   1 1 249.0000
      251  O                     16.1873   12.3009   20.8526 O   1 1 250.0000
      252  O                     16.3466   11.5581   20.5191 O   1 1 251.0000
      253  O                     16.4449   10.7167   20.2453 O   1 1 252.0000
      254  O                     16.3331   11.5349   20.5853 O   1 1 253.0000
      255  O                     16.2265   11.4508   21.1991 O   1 1 254.0000
      256  O                     16.4152   10.8682   21.3026 O   1 1 255.0000
      257  O                     16.4749   10.1912   21.6927 O   1 1 256.0000
      258  O                     16.4673    9.5633   21.3779 O   1 1 257.0000
      259  O                     16.8455    9.3373   21.3975 O   1 1 258.0000
      260  O                     17.1880    9.5964   20.8573 O   1 1 259.0000
      261  O                     17.9443    9.8127   20.9094 O   1 1 260.0000
      262  O                     17.6197    9.5300   21.2939 O   1 1 261.0000
      263  O                     17.4451    9.9187   21.6505 O   1 1 262.0000
      264  O                     17.8143   10.2717   21.7017 O   1 1 263.0000
      265  O                     17.3009   10.5022   22.1307 O   1 1 264.0000
      266  O                     17.7532   10.8074   22.3423 O   1 1 265.0000
      267  O                     18.1879   10.8538   22.5656 O   1 1 266.0000
      268  O                     17.5840   10.3474   22.6902 O   1 1 267.0000
      269  O                     17.9101   10.7262   23.4506 O   1 1 268.0000
      270  O                     17.8128   11.1057   23.1719 O   1 1 269.0000
      271  O                     17.3822   11.1809   22.9148 O   1 1 270.0000
      272  O                     17.0151   11.0328   22.3329 O   1 1 271.0000
      273  O                     16.5021   11.6113   22.0587 O   1 1 272.0000
      274  O                     16.7493   11.4991   21.6288 O   1 1 273.0000
      275  O                     16.3471   11.0656   21.9405 O   1 1 274.0000
      276  O                     16.0421   11.3506   22.5299 O   1 1 275.0000
      277  O                     15.7025   11.8113   23.1068 O   1 1 276.0000
      278  O                     15.3123   11.6213   22.5870 O   1 1 277.0000
      279  O                     15.2448   12.2506   22.8297 O   1 1 278.0000
      280  O                     14.9536   11.6232   23.0389 O   1 1 279.0000
      281  O                     15.1635   10.9387   22.4324 O   1 1 280.0000
      282  O                     14.8350   11.3365   22.0281 O   1 1 281.0000
      283  O                     14.1267   11.0292   22.0892 O   1 1 282.0000
      284  O                     13.7829   11.5634   21.9404 O   1 1 283.0000
      285  O                     14.5022   11.5536   21.8663 O   1 1 284.0000
      286  O                     14.0900   11.4630   21.3268 O   1 1 285.0000
      287  O                     14.5261   11.0561   20.9085 O   1 1 286.0000
      288  O                     14.3795   10.8271   21.2595 O   1 1 287.0000
      289  O                     15.1387   10.7586   21.5153 O   1 1 288.0000
      290  O                     14.9517   11.2098   21.1782 O   1 1 289.0000
      291  O                     15.0047   10.9146   20.6610 O   1 1 290.0000
      292  O                     15.7091   11.1722   20.9784 O   1 1 291.0000
      293  O                     15.7821   10.7493   20.9353 O   1 1 292.0000
      294  O                     15.9920   10.4277   21.5604 O   1 1 293.0000
      295  O                     15.6498   10.8353   21.8855 O   1 1 294.0000
      296  O                     15.1539   10.4282   22.1608 O   1 1 295.0000
      297  O                     14.8857   10.5376   22.7220 O   1 1 296.0000
      298  O                     14.6744   11.4105   22.4453 O   1 1 297.0000
      299  O                     14.0874   11.6284   22.5767 O   1 1 298.0000
      300  O                     14.7599   11.9486   22.5651 O   1 1 299.0000
      301  O                     14.2443   11.9690   22.8822 O   1 1 300.0000
      302  O                     14.0547   12.4879   23.2032 O   1 1 301.0000
      303  O                     13.8945   12.4180   23.9424 O   1 1 302.0000
      304  O                     13.3612   12.1822   23.9099 O   1 1 303.0000
      305  O                     13.5864   11.5510   23.5697 O   1 1 304.0000
      306  O                     13.8706   11.4153   23.3826 O   1 1 305.0000
      307  O                     13.9607   11.5857   24.3020 O   1 1 306.0000
      308  O                     14.3476   12.1841   24.0846 O   1 1 307.0000
      309  O                     14.8565   12.6632   24.3050 O   1 1 308.0000
      310  O                     14.7106   12.5500   23.8391 O   1 1 309.0000
      311  O                     14.7793   12.8950   24.3650 O   1 1 310.0000
      312  O                     14.5332   13.0829   23.7665 O   1 1 311.0000
      313  O                     13.9000   12.9135   23.6454 O   1 1 312.0000
      314  O                     14.0245   13.5570   23.4113 O   1 1 313.0000
      315  O                     13.6782   13.2487   23.0069 O   1 1 314.0000
      316  O                     13.3020   13.5919   23.1655 O   1 1 315.0000
      317  O                     13.1859   13.5263   23.5816 O   1 1 316.0000
      318  O                     13.1026   13.0005   23.6656 O   1 1 317.0000
      319  O                     12.2223   12.8507   23.9975 O   1 1 318.0000
      320  O                     12.0430   12.3229   24.2486 O   1 1 319.0000
      321  O                     12.2278   13.0721   24.3468 O   1 1 320.0000
      322  O                     12.8508   13.0155   24.0706 O   1 1 321.0000
      323  O                     12.7795   12.6792   24.9230 O   1 1 322.0000
      324  O                     12.8370   12.7283   25.6971 O   1 1 323.0000
      325  O                     13.0932   13.0843   26.1865 O   1 1 324.0000
      326  O                     13.0923   12.7961   26.5449 O   1 1 325.0000
      327  O                     13.0823   13.0422   27.0419 O   1 1 326.0000
      328  O                     12.5816   12.8541   26.9421 O   1 1 327.0000
      329  O                     12.1741   13.3798   26.8800 O   1 1 328.0000
      330  O                     11.8890   13.1887   26.2828 O   1 1 329.0000
      331  O                     11.8626   12.8819   26.6998 O   1 1 330.0000
      332  O                     11.6953   12.4234   26.5832 O   1 1 331.0000
      333  O                     11.5342   11.9808   26.6826 O   1 1 332.0000
      334  O                     11.0705   11.6275   26.5002 O   1 1 333.0000
      335  O                     11.6496   11.5946   26.1699 O   1 1 334.0000
      336  O                     11.8351   11.4992   26.8413 O   1 1 335.0000
      337  O                     11.5237   11.3134   27.2507 O   1 1 336.0000
      338  O                     10.9059   11.6887   27.1534 O   1 1 337.0000
      339  O                     11.0335   11.2206   26.9711 O   1 1 338.0000
      340  O                     11.3262   11.1666   27.3546 O   1 1 339.0000
      341  O                     11.4195   10.6823   27.6029 O   1 1 340.0000
      342  O                     11.3784   10.8512   28.0353 O   1 1 341.0000
      343  O                     11.5501   11.5013   28.1470 O   1 1 342.0000
      344  O                     11.7394   12.0010   28.3089 O   1 1 343.0000
      345  O                     11.3731   11.8276   27.7045 O   1 1 344.0000
      346  O                     11.9971   11.9309   27.7642 O   1 1 345.0000
      347  O                     12.2600   12.1169   27.3474 O   1 1 346.0000
      348  O                     12.2000   12.0119   26.9050 O   1 1 347.0000
      349  O                     12.7450   11.5627   26.6669 O   1 1 348.0000
      350  O                     12.2492   11.3322   26.2953 O   1 1 349.0000
      351  O                     12.1373   11.0618   26.7490 O   1 1 350.0000
      352  O                     12.0112   10.6138   26.9260 O   1 1 351.0000
      353  O                     11.4132   10.5891   26.8898 O   1 1 352.0000
      354  O                     10.9917   10.3371   26.7068 O   1 1 353.0000
      355  O                     11.2953   10.8552   26.1496 O   1 1 354.0000
      356  O                     11.7923   10.5027   26.1535 O   1 1 355.0000
      357  O                     11.5518    9.7661   25.6935 O   1 1 356.0000
      358  O                     12.0100    9.1985   25.6062 O   1 1 357.0000
      359  O                     12.1353    9.6349   25.8543 O   1 1 358.0000
      360  O                     12.2673   10.1541   26.0631 O   1 1 359.0000
      361  O                     12.5347    9.9016   25.6829 O   1 1 360.0000
      362  O                     12.9513    9.9366   25.3999 O   1 1 361.0000
      363  O                     13.0117    9.7802   24.6703 O   1 1 362.0000
      364  O                     13.2887    9.0475   24.9196 O   1 1 363.0000
      365  O                     13.9120    9.2780   25.0948 O   1 1 364.0000
      366  O                     13.7011    8.8883   25.4317 O   1 1 365.0000
      367  O                     13.9425    9.1507   25.8677 O   1 1 366.0000
      368  O                     13.7475    9.5275   25.8402 O   1 1 367.0000
      369  O                     13.4331    9.5396   25.5583 O   1 1 368.0000
      370  O                     13.0622    9.3867   26.0136 O   1 1 369.0000
      371  O                     13.6479    9.7062   26.5715 O   1 1 370.0000
      372  O                     13.8445    9.3838   26.4302 O   1 1 371.0000
      373  O                     14.1816    8.9968   26.4872 O   1 1 372.0000
      374  O                     13.6948    8.2179   26.0966 O   1 1 373.0000
      375  O                     14.1016    8.1633   26.3686 O   1 1 374.0000
      376  O                     14.7163    8.2116   26.5662 O   1 1 375.0000
      377  O                     14.5608    8.5422   25.9451 O   1 1 376.0000
      378  O                     14.9711    8.5130   25.5638 O   1 1 377.0000
      379  O                     14.7593    8.5873   24.9541 O   1 1 378.0000
      380  O                     14.4531    9.0451   25.2315 O   1 1 379.0000
      381  O                     14.2563    8.3092   24.6652 O   1 1 380.0000
      382  O                     13.9483    8.1740   25.3683 O   1 1 381.0000
      383  O                     13.9921    7.5143   25.2530 O   1 1 382.0000
      384  O                     14.4349    7.8644   25.7231 O   1 1 383.0000
      385  O                     14.5335    7.5330   25.7879 O   1 1 384.0000
      386  O                     14.0244    7.7530   26.2983 O   1 1 385.0000
      387  O                     14.1550    7.2489   26.5801 O   1 1 386.0000
      388  O                     14.6537    6.9623   26.1229 O   1 1 387.0000
      389  O                     14.7628    6.6802   25.3902 O   1 1 388.0000
      390  O                     14.5349    6.4226   25.5927 O   1 1 389.0000
      391  O                     14.2748    6.0647   25.0864 O   1 1 390.0000
      392  O                     13.9575    6.3408   24.5287 O   1 1 391.0000
      393  O                     13.7706    6.8878   24.2211 O   1 1 392.0000
      394  O                     13.9096    6.8809   23.4506 O   1 1 393.0000
      395  O                     14.0913    6.3693   24.0377 O   1 1 394.0000
      396  O                     14.0643    5.6854   24.2631 O   1 1 395.0000
      397  O                     13.6906    5.4908   23.8981 O   1 1 396.0000
      398  O                     13.8362    5.1689   24.3840 O   1 1 397.0000
      399  O                     14.4564    5.3447   24.7447 O   1 1 398.0000
      400  O                     14.6294    5.5098   25.4181 O   1 1 399.0000
      401  O                     14.4991    4.8410   25.5561 O   1 1 400.0000
      402  O                     13.9871    5.4225   25.7841 O   1 1 401.0000
      403  O                     13.8104    5.3495   26.7013 O   1 1 402.0000
      404  O                     13.6874    4.8560   26.6934 O   1 1 403.0000
      405  O                     13.9804    4.4039   26.4719 O   1 1 404.0000
      406  O                     13.7391    4.3602   25.9898 O   1 1 405.0000
      407  O                     13.5579    3.7571   26.0597 O   1 1 406.0000
      408  O                     13.0905    4.3342   25.8432 O   1 1 407.0000
      409  O                     13.4666    4.8521   25.7734 O   1 1 408.0000
      410  O                     13.8923    4.4583   25.5202 O   1 1 409.0000
      411  O                     14.1071    4.0155   25.5805 O   1 1 410.0000
      412  O                     14.1623    4.7313   25.2389 O   1 1 411.0000
      413  O                     13.7421    5.1630   24.9333 O   1 1 412.0000
      414  O                     13.2213    4.5966   24.8139 O   1 1 413.0000
      415  O                     13.5353    4.1814   25.0019 O   1 1 414.0000
      416  O                     13.1750    3.7203   24.8620 O   1 1 415.0000
      417  O                     13.6893    3.5638   25.0907 O   1 1 416.0000
      418  O                     13.9838    3.9762   24.9431 O   1 1 417.0000
      419  O                     14.4955    4.4123   24.6899 O   1 1 418.0000
      420  O                     15.1121    4.8384   24.4998 O   1 1 419.0000
      421  O                     15.1766    4.9025   25.2305 O   1 1 420.0000
      422  O                     15.7320    5.4496   25.3785 O   1 1 421.0000
      423  O                     15.5126    5.3961   24.9169 O   1 1 422.0000
      424  O                     15.5374    6.3588   24.8274 O   1 1 423.0000
      425  O                     15.5416    5.8070   24.4350 O   1 1 424.0000
      426  O                     15.0237    6.1765   24.9266 O   1 1 425.0000
      427  O                     14.9329    5.6772   25.0080 O   1 1 426.0000
      428  O                     14.7839    5.8572   25.6733 O   1 1 427.0000
      429  O                     14.6425    5.7379   26.1853 O   1 1 428.0000
      430  O                     13.9846    5.7042   26.1614 O   1 1 429.0000
      431  O                     14.1712    6.0740   26.4156 O   1 1 430.0000
      432  O                     14.5026    6.3007   26.9049 O   1 1 431.0000
      433  O                     14.7296    6.2195   27.3823 O   1 1 432.0000
      434  O                     14.8035    5.4894   26.9785 O   1 1 433.0000
      435  O                     14.4890    5.7756   27.3834 O   1 1 434.0000
      436  O                     15.0609    5.9518   27.3204 O   1 1 435.0000
      437  O                     15.3506    5.8600   26.8006 O   1 1 436.0000
      438  O                     16.1363    5.5441   26.2946 O   1 1 437.0000
      439  O                     16.2532    5.8587   25.7047 O   1 1 438.0000
      440  O                     16.5656    6.1880   25.1823 O   1 1 439.0000
      441  O                     16.0607    6.0001   24.9083 O   1 1 440.0000
      442  O                     16.1194    5.8753   24.2777 O   1 1 441.0000
      443  O                     16.1484    6.4788   23.8162 O   1 1 442.0000
      444  O                     15.7951    6.4284   24.2315 O   1 1 443.0000
      445  O                     15.5185    7.1356   23.9884 O   1 1 444.0000
      446  O                     14.7179    7.3384   24.1363 O   1 1 445.0000
      447  O                     14.3363    7.4651   24.3327 O   1 1 446.0000
      448  O                     13.7469    7.7430   24.4595 O   1 1 447.0000
      449  O                     13.5810    7.1845   24.9323 O   1 1 448.0000
      450  O                     13.4869    7.2224   25.4795 O   1 1 449.0000
      451  O                     12.9457    6.9617   25.2114 O   1 1 450.0000
      452  O                     12.0733    6.6345   25.5699 O   1 1 451.0000
      453  O                     12.3189    6.6776   26.3285 O   1 1 452.0000
      454  O                     12.7389    6.7589   26.9322 O   1 1 453.0000
      455  O                     12.9876    6.6135   27.2594 O   1 1 454.0000
      456  O                     12.8692    6.3563   27.6280 O   1 1 455.0000
      457  O                     12.2040    6.3056   27.2217 O   1 1 456.0000
      458  O                     12.3467    5.9030   27.7805 O   1 1 457.0000
      459  O                     12.4956    5.5002   27.2300 O   1 1 458.0000
      460  O                     12.5958    5.7015   26.4458 O   1 1 459.0000
      461  O                     12.9574    6.1003   26.8674 O   1 1 460.0000
      462  O                     13.2161    6.3512   26.2516 O   1 1 461.0000
      463  O                     13.3560    5.9540   26.0905 O   1 1 462.0000
      464  O                     13.3461    5.5881   26.6546 O   1 1 463.0000
      465  O                     12.8588    5.3573   27.1239 O   1 1 464.0000
      466  O                     13.0688    5.8420   27.5113 O   1 1 465.0000
      467  O                     13.4079    6.1336   26.8090 O   1 1 466.0000
      468  O                     13.7945    6.1936   27.2352 O   1 1 467.0000
      469  O                     13.8567    6.8004   27.1328 O   1 1 468.0000
      470  O                     13.5508    6.6839   26.6031 O   1 1 469.0000
      471  O                     13.4614    7.2462   26.2649 O   1 1 470.0000
      472  O                     13.5828    7.8722   25.5329 O   1 1 471.0000
      473  O                     13.0640    8.1149   25.3018 O   1 1 472.0000
      474  O                     13.1352    7.7151   24.9568 O   1 1 473.0000
      475  O                     12.6489    7.6109   24.6257 O   1 1 474.0000
      476  O                     11.9319    7.7075   24.4180 O   1 1 475.0000
      477  O                     11.5883    8.1374   24.3436 O   1 1 476.0000
      478  O                     12.0513    7.8631   25.0193 O   1 1 477.0000
      479  O                     11.6845    8.0340   25.5015 O   1 1 478.0000
      480  O                     11.5066    7.5099   25.0777 O   1 1 479.0000
      481  O                     10.9228    7.2734   25.3679 O   1 1 480.0000
      482  O                     10.5349    7.2745   25.5275 O   1 1 481.0000
      483  O                     10.6860    6.9240   25.7331 O   1 1 482.0000
      484  O                     10.7790    6.6380   26.2445 O   1 1 483.0000
      485  O                     10.9734    6.6195   26.6620 O   1 1 484.0000
      486  O                     10.5889    7.2025   26.5114 O   1 1 485.0000
      487  O                     10.9696    7.6576   26.3804 O   1 1 486.0000
      488  O                     10.7863    7.6626   26.0072 O   1 1 487.0000
      489  O                     10.4593    7.8405   25.9365 O   1 1 488.0000
      490  O                     10.1007    7.5159   26.4199 O   1 1 489.0000
      491  O                      9.6059    8.2216   26.3956 O   1 1 490.0000
      492  O                     10.1189    8.7575   26.3272 O   1 1 491.0000
      493  O                     10.4642    8.7339   26.8914 O   1 1 492.0000
      494  O                     10.6942    8.7152   26.1581 O   1 1 493.0000
      495  O                     11.1914    8.5417   26.4686 O   1 1 494.0000
      496  O                     11.4082    8.1757   27.1707 O   1 1 495.0000
      497  O                     11.5815    7.8271   26.7829 O   1 1 496.0000
      498  O                     11.7964    7.7618   27.3776 O   1 1 497.0000
      499  O                     11.8758    7.1997   27.7335 O   1 1 498.0000
      500  O                     12.2327    7.6133   27.5457 O   1 1 499.0000
      501  O                     12.5340    7.3984   27.2316 O   1 1 500.0000
      502  O                     12.9774    7.8506   26.7622 O   1 1 501.0000
      503  O                     12.9511    7.2527   26.5940 O   1 1 502.0000
      504  O                     12.9316    7.4096   25.7670 O   1 1 503.0000
      505  O                     12.5600    7.7574   25.5328 O   1 1 504.0000
      506  O                     12.3847    8.3913   25.8063 O   1 1 505.0000
      507  O                     11.8477    8.1885   26.1531 O   1 1 506.0000
      508  O                     11.3248    8.1960   25.5863 O   1 1 507.0000
      509  O                     11.2471    8.8829   25.6246 O   1 1 508.0000
      510  O                     11.7510    9.0537   25.9603 O   1 1 509.0000
      511  O                     11.9051    8.4367   25.4877 O   1 1 510.0000
      512  O                     12.1729    8.6306   24.8271 O   1 1 511.0000
      513  O                     12.1713    9.1377   24.4088 O   1 1 512.0000
      514  O                     11.9816    9.2416   23.7686 O   1 1 513.0000
      515  O                     11.7822    8.7790   23.4359 O   1 1 514.0000
      516  O                     12.3756    8.8066   23.6055 O   1 1 515.0000
      517  O                     12.3334    9.5101   23.8170 O   1 1 516.0000
      518  O                     11.7072    9.7267   24.1176 O   1 1 517.0000
      519  O                     11.2725    9.4203   24.7523 O   1 1 518.0000
      520  O                     10.8157    9.4974   24.3521 O   1 1 519.0000
      521  O                     10.7484    9.1916   24.6715 O   1 1 520.0000
      522  O                     11.2919    9.2338   24.1768 O   1 1 521.0000
      523  O                     11.7987    8.7899   24.3193 O   1 1 522.0000
      524  O                     11.3809    8.3408   24.6275 O   1 1 523.0000
      525  O                     10.9387    8.0984   24.8288 O   1 1 524.0000
      526  O                     10.7128    8.4483   24.4259 O   1 1 525.0000
      527  O                     10.5990    7.6362   24.2134 O   1 1 526.0000
      528  O                     10.1096    7.9709   24.0125 O   1 1 527.0000
      529  O                     10.1634    8.6717   24.2288 O   1 1 528.0000
      530  O                     10.1740    8.7248   24.9302 O   1 1 529.0000
      531  O                      9.9068    9.0880   24.1661 O   1 1 530.0000
      532  O                     10.2065    9.5298   24.0389 O   1 1 531.0000
      533  O                     10.8091    9.5193   23.7463 O   1 1 532.0000
      534  O                     11.1942    9.4699   22.9948 O   1 1 533.0000
      535  O                     11.8007    9.1508   22.4632 O   1 1 534.0000
      536  O                     11.9955    8.8092   21.8194 O   1 1 535.0000
      537  O                     12.2749    8.9295   21.4299 O   1 1 536.0000
      538  O                     12.1241    9.6362   21.8920 O   1 1 537.0000
      539  O                     12.7658    9.5459   21.7360 O   1 1 538.0000
      540  O                     12.8079   10.2123   22.0599 O   1 1 539.0000
      541  O                     12.1853   10.2985   21.7024 O   1 1 540.0000
      542  O                     11.8645   10.2114   21.7283 O   1 1 541.0000
      543  O                     11.7329   10.4784   22.0965 O   1 1 542.0000
      544  O                     12.0575    9.8791   22.4052 O   1 1 543.0000
      545  O                     12.0864    9.7302   23.0229 O   1 1 544.0000
      546  O                     11.6302    9.6867   23.2229 O   1 1 545.0000
      547  O                     11.0729    9.7311   23.3939 O   1 1 546.0000
      548  O                     10.7802    9.8431   24.0477 O   1 1 547.0000
      549  O                     11.2406   10.2572   24.1420 O   1 1 548.0000
      550  O                     12.0045   10.3067   24.0435 O   1 1 549.0000
      551  O                     12.1919   10.2608   23.4976 O   1 1 550.0000
      552  O                     11.9508    9.9480   22.6934 O   1 1 551.0000
      553  O                     12.2968   10.3213   22.4243 O   1 1 552.0000
      554  O                     12.5314    9.4652   22.4817 O   1 1 553.0000
      555  O                     12.3814    9.7892   22.9644 O   1 1 554.0000
      556  O                     12.7651    9.8466   23.1255 O   1 1 555.0000
      557  O                     12.8237    9.0847   22.9673 O   1 1 556.0000
      558  O                     12.2729    8.5600   23.0394 O   1 1 557.0000
      559  O                     12.1330    8.8434   22.6135 O   1 1 558.0000
      560  O                     12.0276    8.1834   22.7585 O   1 1 559.0000
      561  O                     11.5919    7.2286   22.2940 O   1 1 560.0000
      562  O                     11.1849    7.9452   22.0203 O   1 1 561.0000
      563  O                     11.5797    7.6829   22.3239 O   1 1 562.0000
      564  O                     11.1512    7.4694   22.8574 O   1 1 563.0000
      565  O                     11.6231    6.6002   22.5559 O   1 1 564.0000
      566  O                     11.6088    6.2230   23.0959 O   1 1 565.0000
      567  O                     11.2127    5.6812   22.8654 O   1 1 566.0000
      568  O                     11.0806    5.5522   23.4331 O   1 1 567.0000
      569  O                     10.6147    5.9664   23.4405 O   1 1 568.0000
      570  O                     10.0899    6.2322   23.5299 O   1 1 569.0000
      571  O                     10.6315    6.7210   23.4405 O   1 1 570.0000
      572  O                     10.8401    6.7903   22.8166 O   1 1 571.0000
      573  O                     10.7494    6.2834   22.7104 O   1 1 572.0000
      574  O                     10.3038    6.9980   22.9814 O   1 1 573.0000
      575  O                     10.6844    7.2586   22.5134 O   1 1 574.0000
      576  O                     10.7403    7.5959   22.7934 O   1 1 575.0000
      577  O                     10.6265    8.0633   22.3978 O   1 1 576.0000
      578  O                      9.9435    7.9053   22.8469 O   1 1 577.0000
      579  O                      9.5028    8.1952   23.2282 O   1 1 578.0000
      580  O                     10.0962    7.6218   23.4562 O   1 1 579.0000
      581  O                      9.6361    7.7941   23.7265 O   1 1 580.0000
      582  O                      9.9656    7.1497   23.6211 O   1 1 581.0000
      583  O                     10.6729    7.3511   23.6282 O   1 1 582.0000
      584  O                     11.0392    7.4198   24.2167 O   1 1 583.0000
      585  O                     11.3498    6.9659   24.7124 O   1 1 584.0000
      586  O                     11.3998    6.1044   24.8642 O   1 1 585.0000
      587  O                     10.9010    5.9043   24.3446 O   1 1 586.0000
      588  O                     10.6939    6.4430   24.1385 O   1 1 587.0000
      589  O                     11.1010    6.9224   23.6824 O   1 1 588.0000
      590  O                     11.2411    7.4194   23.4895 O   1 1 589.0000
      591  O                     11.7938    7.2599   22.9078 O   1 1 590.0000
      592  O                     12.1680    7.1765   23.4323 O   1 1 591.0000
      593  O                     11.7675    6.6572   22.9882 O   1 1 592.0000
      594  O                     12.2617    6.0943   22.7339 O   1 1 593.0000
      595  O                     11.9479    5.5978   22.4104 O   1 1 594.0000
      596  O                     11.6974    6.0339   22.3129 O   1 1 595.0000
      597  O                     11.5032    5.8250   21.8958 O   1 1 596.0000
      598  O                     11.7884    6.5790   21.8740 O   1 1 597.0000
      599  O                     11.2524    6.3484   21.4460 O   1 1 598.0000
      600  O                     10.7276    6.7785   21.2340 O   1 1 599.0000
      601  O                     10.7757    6.4349   20.9170 O   1 1 600.0000
      602  O                     10.7785    6.9117   20.4335 O   1 1 601.0000
      603  O                     10.8182    7.4538   20.4953 O   1 1 602.0000
      604  O                     10.9976    7.7434   21.0795 O   1 1 603.0000
      605  O                     10.9244    7.3886   21.8450 O   1 1 604.0000
      606  O                     10.2866    7.7638   22.0619 O   1 1 605.0000
      607  O                     10.1075    7.5576   21.2665 O   1 1 606.0000
      608  O                      9.3907    7.7074   21.5310 O   1 1 607.0000
      609  O                      9.6769    7.0135   21.3983 O   1 1 608.0000
      610  O                     10.0305    6.9806   21.7542 O   1 1 609.0000
      611  O                     10.4854    6.6481   22.4138 O   1 1 610.0000
      612  O                     10.9774    6.7040   22.1782 O   1 1 611.0000
      613  O                     10.6163    6.2705   21.9242 O   1 1 612.0000
      614  O                     10.8565    5.6459   22.3794 O   1 1 613.0000
      615  O                     11.1581    5.1524   22.1261 O   1 1 614.0000
      616  O                     10.6598    5.2813   22.7206 O   1 1 615.0000
      617  O                     10.3419    5.1270   23.0251 O   1 1 616.0000
      618  O                     10.0138    4.5887   22.5610 O   1 1 617.0000
      619  O                      9.3864    4.3430   22.7749 O   1 1 618.0000
      620  O                      9.8028    3.9599   22.2903 O   1 1 619.0000
      621  O                     10.0297    3.9558   22.0834 O   1 1 620.0000
      622  O                     10.4043    3.8316   22.4896 O   1 1 621.0000
      623  O                     10.0988    3.7628   22.9058 O   1 1 622.0000
      624  O                     10.7267    3.8646   23.0054 O   1 1 623.0000
      625  O                     11.0188    3.1721   22.9514 O   1 1 624.0000
      626  O                     11.4868    3.3487   23.4575 O   1 1 625.0000
      627  O                     11.0247    3.5787   22.8665 O   1 1 626.0000
      628  O                     11.3978    3.9552   23.2532 O   1 1 627.0000
      629  O                     10.9468    4.1824   23.7227 O   1 1 628.0000
      630  O                     11.2954    4.4183   23.7517 O   1 1 629.0000
      631  O                     10.9918    4.5852   24.4478 O   1 1 630.0000
      632  O                     11.3626    4.6224   24.8176 O   1 1 631.0000
      633  O                     11.6513    4.5590   24.8914 O   1 1 632.0000
      634  O                     11.9760    4.6527   25.3959 O   1 1 633.0000
      635  O                     12.4630    4.9475   25.2716 O   1 1 634.0000
      636  O                     12.2794    5.0042   25.7022 O   1 1 635.0000
      637  O                     12.2867    5.1090   26.1459 O   1 1 636.0000
      638  O                     12.0878    5.4589   26.3694 O   1 1 637.0000
      639  O                     12.1909    5.7725   25.9188 O   1 1 638.0000
      640  O                     12.2277    5.5855   25.4872 O   1 1 639.0000
      641  O                     11.8067    5.9983   25.2615 O   1 1 640.0000
      642  O                     12.0654    6.6198   24.8135 O   1 1 641.0000
      643  O                     12.5966    6.6297   24.8689 O   1 1 642.0000
      644  O                     12.1885    7.2671   25.0666 O   1 1 643.0000
      645  O                     11.8202    6.7991   24.8926 O   1 1 644.0000
      646  O                     11.6141    6.9496   24.2481 O   1 1 645.0000
      647  O                     11.8893    7.3362   24.1920 O   1 1 646.0000
      648  O                     11.7464    7.5598   23.6740 O   1 1 647.0000
      649  O                     11.3888    7.9409   23.5509 O   1 1 648.0000
      650  O                     12.2928    7.6636   23.3590 O   1 1 649.0000
      651  O                     12.9993    7.6484   23.8800 O   1 1 650.0000
      652  O                     13.7688    7.2282   23.8286 O   1 1 651.0000
      653  O                     14.5610    7.0968   23.3837 O   1 1 652.0000
      654  O                     15.1046    6.9929   23.7396 O   1 1 653.0000
      655  O                     15.4341    6.6065   23.5545 O   1 1 654.0000
      656  O                     16.1295    6.7613   23.6885 O   1 1 655.0000
      657  O                     15.7016    6.0291   23.4981 O   1 1 656.0000
      658  O                     16.3197    5.5396   23.5085 O   1 1 657.0000
      659  O                     16.9517    5.2452   23.4648 O   1 1 658.0000
      660  O                     17.3475    4.8234   23.2867 O   1 1 659.0000
      661  O                     16.8960    5.0270   22.8215 O   1 1 660.0000
      662  O                     17.2610    5.0172   22.1978 O   1 1 661.0000
      663  O                     17.2192    5.3106   22.5679 O   1 1 662.0000
      664  O                     17.9596    5.3747   22.0289 O   1 1 663.0000
      665  O                     17.4752    5.0887   21.9286 O   1 1 664.0000
      666  O                     17.0416    5.4593   22.1152 O   1 1 665.0000
      667  O                     16.8863    5.7807   22.9572 O   1 1 666.0000
      668  O                     16.5807    5.6127   22.1685 O   1 1 667.0000
      669  O                     16.2137    5.0115   22.6402 O   1 1 668.0000
      670  O                     15.9552    5.6815   22.9464 O   1 1 669.0000
      671  O                     16.1767    5.5064   22.4138 O   1 1 670.0000
      672  O                     16.3330    6.2124   22.6408 O   1 1 671.0000
      673  O                     16.6336    6.5370   22.5582 O   1 1 672.0000
      674  O                     16.2675    6.2307   23.1527 O   1 1 673.0000
      675  O                     16.5666    6.2052   23.5804 O   1 1 674.0000
      676  O                     17.1425    6.0391   23.8796 O   1 1 675.0000
      677  O                     17.0990    6.0495   23.4199 O   1 1 676.0000
      678  O                     16.8316    6.5606   23.4912 O   1 1 677.0000
      679  O                     17.6273    6.4769   23.0231 O   1 1 678.0000
      680  O                     17.8299    6.6617   22.6590 O   1 1 679.0000
      681  O                     18.5708    6.8576   22.3504 O   1 1 680.0000
      682  O                     19.0138    6.6130   22.0181 O   1 1 681.0000
      683  O                     19.5383    6.7755   21.8902 O   1 1 682.0000
      684  O                     20.0477    6.5790   21.6937 O   1 1 683.0000
      685  O                     20.1231    6.4744   22.1684 O   1 1 684.0000
      686  O                     19.9180    7.1112   22.6047 O   1 1 685.0000
      687  O                     20.0157    6.7351   23.1230 O   1 1 686.0000
      688  O                     20.3002    6.4467   23.6280 O   1 1 687.0000
      689  O                     19.8599    6.2852   23.1248 O   1 1 688.0000
      690  O                     20.2655    6.1590   22.6336 O   1 1 689.0000
      691  O                     20.3921    5.4008   22.3400 O   1 1 690.0000
      692  O                     20.2108    5.5403   21.6663 O   1 1 691.0000
      693  O                     20.7205    5.5107   21.4034 O   1 1 692.0000
      694  O                     20.4724    5.1655   21.0262 O   1 1 693.0000
      695  O                     19.9291    5.1782   20.5629 O   1 1 694.0000
      696  O                     19.4917    4.9653   20.6084 O   1 1 695.0000
      697  O                     19.4796    4.3783   20.3688 O   1 1 696.0000
      698  O                     19.9799    4.4535   20.5062 O   1 1 697.0000
      699  O                     20.3246    5.0044   20.6892 O   1 1 698.0000
      700  O                     20.4312    5.6815   20.6218 O   1 1 699.0000
      701  O                     19.7801    5.5182   20.7838 O   1 1 700.0000
      702  O                     20.0828    5.8257   21.2208 O   1 1 701.0000
      703  O                     19.4520    5.8363   21.6027 O   1 1 702.0000
      704  O                     19.8871    6.0955   21.9598 O   1 1 703.0000
      705  O                     19.3236    5.9617   22.3614 O   1 1 704.0000
      706  O                     18.8321    5.4967   22.7319 O   1 1 705.0000
      707  O                     18.7771    6.0228   22.8858 O   1 1 706.0000
      708  O                     18.4089    6.2021   22.9683 O   1 1 707.0000
      709  O                     18.3064    6.7978   22.8527 O   1 1 708.0000
      710  O                     18.8406    6.9665   23.1469 O   1 1 709.0000
      711  O                     18.7096    6.6836   23.3639 O   1 1 710.0000
      712  O                     19.2496    6.3939   23.4825 O   1 1 711.0000
      713  O                     19.6466    5.9079   24.0787 O   1 1 712.0000
      714  O                     19.1898    6.4937   23.9295 O   1 1 713.0000
      715  O                     18.6835    6.3410   24.0878 O   1 1 714.0000
      716  O                     18.6836    6.4946   24.5447 O   1 1 715.0000
      717  O                     18.5906    5.9550   24.8904 O   1 1 716.0000
      718  O                     18.2930    5.3333   25.2812 O   1 1 717.0000
      719  O                     18.0700    5.0576   25.8523 O   1 1 718.0000
      720  O                     17.8977    5.8141   26.0795 O   1 1 719.0000
      721  O                     18.2463    6.3193   25.7054 O   1 1 720.0000
      722  O                     17.8856    6.0613   25.3102 O   1 1 721.0000
      723  O                     17.8844    6.5419   25.0244 O   1 1 722.0000
      724  O                     18.2924    6.5503   25.1835 O   1 1 723.0000
      725  O                     18.5855    6.0123   25.4695 O   1 1 724.0000
      726  O                     19.1259    5.9515   25.4577 O   1 1 725.0000
      727  O                     19.2437    6.4373   25.4004 O   1 1 726.0000
      728  O                     19.5709    6.8365   25.9276 O   1 1 727.0000
      729  O                     19.3676    7.4445   25.5752 O   1 1 728.0000
      730  O                     19.2056    7.1955   25.3156 O   1 1 729.0000
      731  O                     18.5980    7.2850   25.8166 O   1 1 730.0000
      732  O                     19.0398    7.6352   26.0095 O   1 1 731.0000
      733  O                     18.8439    8.1167   25.6218 O   1 1 732.0000
      734  O                     18.4620    7.7800   25.0035 O   1 1 733.0000
      735  O                     18.8227    7.6208   24.5527 O   1 1 734.0000
      736  O                     18.7702    7.1567   24.5979 O   1 1 735.0000
      737  O                     18.2593    7.2285   24.6664 O   1 1 736.0000
      738  O                     17.6822    7.1757   24.4737 O   1 1 737.0000
      739  O                     17.4918    7.5701   24.0326 O   1 1 738.0000
      740  O                     17.1122    7.7094   24.4654 O   1 1 739.0000
      741  O                     17.4802    7.4326   25.1036 O   1 1 740.0000
      742  O                     18.0381    7.7469   25.3307 O   1 1 741.0000
      743  O                     17.6501    8.2831   25.0583 O   1 1 742.0000
      744  O                     18.0082    8.2812   24.7598 O   1 1 743.0000
      745  O                     17.7665    8.4838   24.4058 O   1 1 744.0000
      746  O                     17.8601    7.9418   24.2201 O   1 1 745.0000
      747  O                     17.7469    8.3342   23.5290 O   1 1 746.0000
      748  O                     17.4914    8.4554   24.0476 O   1 1 747.0000
      749  O                     17.1034    7.9391   23.7370 O   1 1 748.0000
      750  O                     16.6065    7.4812   23.9751 O   1 1 749.0000
      751  O                     16.9473    7.0597   23.6769 O   1 1 750.0000
      752  O                     17.0142    6.9967   24.8322 O   1 1 751.0000
      753  O                     17.4237    7.0225   25.1662 O   1 1 752.0000
      754  O                     17.5042    7.1216   25.8335 O   1 1 753.0000
      755  O                     17.9561    7.1992   25.7800 O   1 1 754.0000
      756  O                     17.9205    7.7560   26.0128 O   1 1 755.0000
      757  O                     17.2921    7.6671   26.0713 O   1 1 756.0000
      758  O                     17.5742    7.2956   26.5911 O   1 1 757.0000
      759  O                     17.8963    7.3235   27.0713 O   1 1 758.0000
      760  O                     18.4567    7.5851   26.6681 O   1 1 759.0000
      761  O                     18.3712    7.3015   26.3047 O   1 1 760.0000
      762  O                     18.0045    6.6897   26.2107 O   1 1 761.0000
      763  O                     18.4067    6.8896   26.6249 O   1 1 762.0000
      764  O                     18.0553    6.3397   26.8219 O   1 1 763.0000
      765  O                     17.2506    6.4790   26.6009 O   1 1 764.0000
      766  O                     17.2930    6.6347   27.1178 O   1 1 765.0000
      767  O                     17.0241    6.7015   27.4538 O   1 1 766.0000
      768  O                     16.1948    6.5038   27.4443 O   1 1 767.0000
      769  O                     16.0376    6.0090   27.2565 O   1 1 768.0000
      770  O                     16.0161    5.3951   27.6533 O   1 1 769.0000
      771  O                     15.9543    5.6653   27.9244 O   1 1 770.0000
      772  O                     16.3838    5.6220   27.3966 O   1 1 771.0000
      773  O                     16.9358    6.1465   27.6501 O   1 1 772.0000
      774  O                     16.6948    6.0694   26.9449 O   1 1 773.0000
      775  O                     16.0778    6.2904   26.4860 O   1 1 774.0000
      776  O                     16.1194    6.1845   26.0325 O   1 1 775.0000
      777  O                     15.5258    5.8471   26.1641 O   1 1 776.0000
      778  O                     14.9560    5.5014   26.3703 O   1 1 777.0000
      779  O                     15.2458    4.9714   26.5857 O   1 1 778.0000
      780  O                     15.0854    4.7102   26.1944 O   1 1 779.0000
      781  O                     14.4435    4.8726   26.1666 O   1 1 780.0000
      782  O                     14.7762    4.5575   25.7756 O   1 1 781.0000
      783  O                     14.8810    3.8724   25.5865 O   1 1 782.0000
      784  O                     15.0870    4.0500   25.9996 O   1 1 783.0000
      785  O                     15.3195    4.0106   25.2357 O   1 1 784.0000
      786  O                     15.6771    4.3708   25.5877 O   1 1 785.0000
      787  O                     15.7275    4.3887   24.9484 O   1 1 786.0000
      788  O                     15.9480    3.8602   25.1373 O   1 1 787.0000
      789  O                     15.9921    4.1034   25.4850 O   1 1 788.0000
      790  O                     16.5330    4.1377   25.1570 O   1 1 789.0000
      791  O                     16.4545    4.2582   25.6755 O   1 1 790.0000
      792  O                     16.4079    4.9179   25.5723 O   1 1 791.0000
      793  O                     16.8555    5.3636   25.5502 O   1 1 792.0000
      794  O                     16.9819    5.8504   25.0876 O   1 1 793.0000
      795  O                     16.8916    6.3634   25.0417 O   1 1 794.0000
      796  O                     17.0063    6.8122   25.4980 O   1 1 795.0000
      797  O                     17.1811    6.3386   25.5510 O   1 1 796.0000
      798  O                     17.5181    5.6670   25.7760 O   1 1 797.0000
      799  O                     17.6355    5.1763   25.8712 O   1 1 798.0000
      800  O                     17.1205    4.8993   25.5817 O   1 1 799.0000
      801  O                     17.1154    4.5670   25.0777 O   1 1 800.0000
      802  O                     17.0188    4.2956   24.7008 O   1 1 801.0000
      803  O                     17.2334    3.7313   23.9591 O   1 1 802.0000
      804  O                     17.0157    4.2428   23.6039 O   1 1 803.0000
      805  O                     17.3692    4.2067   22.9213 O   1 1 804.0000
      806  O                     18.1529    3.6279   23.0448 O   1 1 805.0000
      807  O                     17.3374    3.4672   23.0634 O   1 1 806.0000
      808  O                     16.8230    3.4214   22.3937 O   1 1 807.0000
      809  O                     16.9165    3.5583   23.2061 O   1 1 808.0000
      810  O                     16.8322    3.3262   23.6148 O   1 1 809.0000
      811  O                     16.3908    4.0019   23.5276 O   1 1 810.0000
      812  O                     15.9289    3.7302   23.3206 O   1 1 811.0000
      813  O                     15.8991    3.2265   23.5611 O   1 1 812.0000
      814  O                     15.4384    3.7462   24.0303 O   1 1 813.0000
      815  O                     14.9979    4.3243   24.4851 O   1 1 814.0000
      816  O                     15.3317    4.0184   24.3081 O   1 1 815.0000
      817  O                     15.3416    4.1314   23.7562 O   1 1 816.0000
      818  O                     14.9909    4.6167   23.5832 O   1 1 817.0000
      819  O                     14.4981    4.6775   23.3626 O   1 1 818.0000
      820  O                     14.1628    4.2026   23.0440 O   1 1 819.0000
      821  O                     13.3470    4.1498   22.6258 O   1 1 820.0000
      822  O                     13.3304    3.8175   22.1052 O   1 1 821.0000
      823  O                     13.6862    3.2886   21.8154 O   1 1 822.0000
      824  O                     14.0074    3.6808   21.4894 O   1 1 823.0000
      825  O                     14.3801    3.5072   21.0183 O   1 1 824.0000
      826  O                     14.0374    4.0768   20.9033 O   1 1 825.0000
      827  O                     14.2718    4.7337   20.8668 O   1 1 826.0000
      828  O                     14.3502    4.3612   21.3224 O   1 1 827.0000
      829  O                     14.4714    3.9637   21.8723 O   1 1 828.0000
      830  O                     13.6236    4.1485   21.5923 O   1 1 829.0000
      831  O                     13.4918    4.3901   20.8503 O   1 1 830.0000
      832  O                     13.4535    4.7154   21.2133 O   1 1 831.0000
      833  O                     12.9974    4.6823   21.8501 O   1 1 832.0000
      834  O                     12.6817    5.1872   21.7225 O   1 1 833.0000
      835  O                     13.4112    5.2711   21.8443 O   1 1 834.0000
      836  O                     12.8356    5.5412   21.4417 O   1 1 835.0000
      837  O                     12.3713    5.6587   21.1551 O   1 1 836.0000
      838  O                     12.2517    6.3599   21.2626 O   1 1 837.0000
      839  O                     12.2462    6.8278   21.4512 O   1 1 838.0000
      840  O                     11.7028    7.1028   21.0238 O   1 1 839.0000
      841  O                     12.1879    7.3313   21.4553 O   1 1 840.0000
      842  O                     12.2819    7.8490   21.2261 O   1 1 841.0000
      843  O                     12.7393    8.1250   21.6812 O   1 1 842.0000
      844  O                     12.5867    7.4976   21.7260 O   1 1 843.0000
      845  O                     13.0285    7.4169   21.3017 O   1 1 844.0000
      846  O                     13.0603    6.6427   21.5176 O   1 1 845.0000
      847  O                     13.4082    6.9408   21.0146 O   1 1 846.0000
      848  O                     13.2514    6.5265   20.8476 O   1 1 847.0000
      849  O                     13.3462    5.8514   20.8621 O   1 1 848.0000
      850  O                     13.0223    5.1968   20.8815 O   1 1 849.0000
      851  O                     12.7295    5.6854   20.4149 O   1 1 850.0000
      852  O                     12.7106    5.9260   20.2212 O   1 1 851.0000
      853  O                     12.9070    5.2606   19.5653 O   1 1 852.0000
      854  O                     12.4454    4.8891   19.4979 O   1 1 853.0000
      855  O                     11.8959    4.4736   19.5383 O   1 1 854.0000
      856  O                     11.9048    3.9480   19.6091 O   1 1 855.0000
      857  O                     12.6023    4.1010   19.7615 O   1 1 856.0000
      858  O                     12.9608    4.0617   20.0917 O   1 1 857.0000
      859  O                     12.8946    4.3505   20.6178 O   1 1 858.0000
      860  O                     13.3172    4.8983   20.4167 O   1 1 859.0000
      861  O                     13.9463    5.2730   20.8564 O   1 1 860.0000
      862  O                     14.0116    5.5801   21.3120 O   1 1 861.0000
      863  O                     14.5559    5.4154   20.9345 O   1 1 862.0000
      864  O                     15.1907    5.3191   20.7174 O   1 1 863.0000
      865  O                     15.0622    5.0283   20.1911 O   1 1 864.0000
      866  O                     15.3211    4.3927   20.4697 O   1 1 865.0000
      867  O                     15.7393    4.2123   20.2970 O   1 1 866.0000
      868  O                     15.7991    3.7350   20.6863 O   1 1 867.0000
      869  O                     15.2999    3.4438   21.2618 O   1 1 868.0000
      870  O                     16.0255    3.4982   21.4569 O   1 1 869.0000
      871  O                     16.1150    3.0418   21.8210 O   1 1 870.0000
      872  O                     16.3557    3.9272   21.5935 O   1 1 871.0000
      873  O                     15.7149    4.0899   21.6679 O   1 1 872.0000
      874  O                     15.7790    4.9350   21.6683 O   1 1 873.0000
      875  O                     15.5002    5.1420   22.0818 O   1 1 874.0000
      876  O                     15.1363    5.3741   21.7028 O   1 1 875.0000
      877  O                     14.5518    5.2591   21.7204 O   1 1 876.0000
      878  O                     14.0579    4.7854   21.8444 O   1 1 877.0000
      879  O                     14.2133    4.5209   22.6190 O   1 1 878.0000
      880  O                     13.7565    4.9769   22.3455 O   1 1 879.0000
      881  O                     13.5289    4.7166   22.9453 O   1 1 880.0000
      882  O                     13.0864    4.9625   23.6278 O   1 1 881.0000
      883  O                     13.0129    5.3289   24.3115 O   1 1 882.0000
      884  O                     13.3706    5.7629   24.8918 O   1 1 883.0000
      885  O                     12.8847    5.5187   25.1053 O   1 1 884.0000
      886  O                     12.6185    5.9984   25.0321 O   1 1 885.0000
      887  O                     12.5397    5.8654   24.4879 O   1 1 886.0000
      888  O                     13.0509    6.0190   23.8232 O   1 1 887.0000
      889  O                     13.2787    6.0794   24.4611 O   1 1 888.0000
      890  O                     13.3508    6.6917   24.3990 O   1 1 889.0000
      891  O                     13.2104    7.1802   23.6904 O   1 1 890.0000
      892  O                     13.5878    7.6938   22.9674 O   1 1 891.0000
      893  O                     14.0927    7.5647   22.5867 O   1 1 892.0000
      894  O                     13.9351    8.1086   22.1089 O   1 1 893.0000
      895  O                     13.9971    8.5544   21.3622 O   1 1 894.0000
      896  O                     14.0002    8.0644   20.8489 O   1 1 895.0000
      897  O                     13.7974    7.3522   20.8005 O   1 1 896.0000
      898  O                     13.3527    7.7780   20.4858 O   1 1 897.0000
      899  O                     12.6763    8.0247   20.4248 O   1 1 898.0000
      900  O                     12.9855    8.3193   20.9383 O   1 1 899.0000
      901  O                     13.3393    8.0508   21.6385 O   1 1 900.0000
      902  O                     13.3008    8.2009   21.2987 O   1 1 901.0000
      903  O                     13.4318    7.6419   21.9090 O   1 1 902.0000
      904  O                     13.6339    7.3405   22.3789 O   1 1 903.0000
      905  O                     13.2290    7.5522   22.7728 O   1 1 904.0000
      906  O                     13.4301    6.8964   22.7619 O   1 1 905.0000
      907  O                     12.8504    6.7237   22.4515 O   1 1 906.0000
      908  O                     12.2480    6.8408   22.3001 O   1 1 907.0000
      909  O                     11.7375    7.3557   21.7761 O   1 1 908.0000
      910  O                     11.7601    8.0300   21.6834 O   1 1 909.0000
      911  O                     12.0571    8.5766   21.2611 O   1 1 910.0000
      912  O                     11.7803    8.5484   20.5518 O   1 1 911.0000
      913  O                     11.1733    8.7135   20.1367 O   1 1 912.0000
      914  O                     11.3498    8.3365   19.5353 O   1 1 913.0000
      915  O                     10.9718    8.1343   19.6331 O   1 1 914.0000
      916  O                     10.6531    7.9819   19.1581 O   1 1 915.0000
      917  O                     11.1081    7.5380   19.0267 O   1 1 916.0000
      918  O                     10.4800    7.5246   18.8156 O   1 1 917.0000
      919  O                     10.4127    7.1248   18.6925 O   1 1 918.0000
      920  O                     10.1099    6.8368   19.0403 O   1 1 919.0000
      921  O                     10.5089    6.3828   18.7394 O   1 1 920.0000
      922  O                     11.1420    6.7783   18.6714 O   1 1 921.0000
      923  O                     11.2887    7.1732   18.3398 O   1 1 922.0000
      924  O                     11.6311    7.4682   18.4492 O   1 1 923.0000
      925  O                     11.7894    7.0088   17.8312 O   1 1 924.0000
      926  O                     12.3869    6.9794   18.2650 O   1 1 925.0000
      927  O                     12.7338    7.0400   18.0191 O   1 1 926.0000
      928  O                     13.2444    6.7734   18.1191 O   1 1 927.0000
      929  O                     13.6836    6.5796   18.7784 O   1 1 928.0000
      930  O                     13.8848    6.2827   19.5250 O   1 1 929.0000
      931  O                     14.1850    6.3492   19.0864 O   1 1 930.0000
      932  O                     14.5261    6.0373   18.7758 O   1 1 931.0000
      933  O                     14.5797    6.1814   19.3000 O   1 1 932.0000
      934  O                     14.8781    6.5476   19.5107 O   1 1 933.0000
      935  O                     15.1761    6.7873   19.3783 O   1 1 934.0000
      936  O                     15.0278    6.4995   18.6186 O   1 1 935.0000
      937  O                     14.5930    6.8587   18.4688 O   1 1 936.0000
      938  O                     14.5322    6.9592   19.0839 O   1 1 937.0000
      939  O                     13.8640    7.4179   19.5348 O   1 1 938.0000
      940  O                     13.6357    7.8329   19.0663 O   1 1 939.0000
      941  O                     13.2364    8.1050   18.9783 O   1 1 940.0000
      942  O                     12.5715    8.1124   19.0670 O   1 1 941.0000
      943  O                     12.9077    7.7230   19.2818 O   1 1 942.0000
      944  O                     13.2776    7.6759   19.7785 O   1 1 943.0000
      945  O                     12.7696    7.1389   19.9101 O   1 1 944.0000
      946  O                     12.5880    7.4549   20.0744 O   1 1 945.0000
      947  O                     12.6026    7.1450   20.6950 O   1 1 946.0000
      948  O                     12.4237    6.6599   20.5765 O   1 1 947.0000
      949  O                     12.1187    6.3429   20.3282 O   1 1 948.0000
      950  O                     11.6266    6.4463   20.6323 O   1 1 949.0000
      951  O                     11.4273    6.8982   20.5891 O   1 1 950.0000
      952  O                     11.9678    7.2648   20.3505 O   1 1 951.0000
      953  O                     11.7849    7.6163   20.6727 O   1 1 952.0000
      954  O                     12.2115    7.6960   20.7627 O   1 1 953.0000
      955  O                     11.6273    8.1454   20.7554 O   1 1 954.0000
      956  O                     11.2711    8.6978   21.2326 O   1 1 955.0000
      957  O                     11.3582    9.2563   21.4797 O   1 1 956.0000
      958  O                     11.7955    9.4039   21.0946 O   1 1 957.0000
      959  O                     11.4560    9.8478   21.1815 O   1 1 958.0000
      960  O                     11.3618   10.2250   21.6007 O   1 1 959.0000
      961  O                     10.8244    9.7632   22.2831 O   1 1 960.0000
      962  O                     10.6016    9.6939   22.9024 O   1 1 961.0000
      963  O                     10.2493   10.0348   23.0972 O   1 1 962.0000
      964  O                     10.2308    9.8955   22.6140 O   1 1 963.0000
      965  O                     10.5583   10.4189   21.9781 O   1 1 964.0000
      966  O                     10.7421   10.6222   21.5109 O   1 1 965.0000
      967  O                     10.7923    9.8882   21.2857 O   1 1 966.0000
      968  O                     10.6474    9.5274   21.6048 O   1 1 967.0000
      969  O                     10.1007    9.5862   21.9394 O   1 1 968.0000
      970  O                      9.7501    8.9515   22.1754 O   1 1 969.0000
      971  O                      9.7877    8.8613   21.7255 O   1 1 970.0000
      972  O                      9.5253    9.3477   22.4787 O   1 1 971.0000
      973  O                     10.1554    9.1579   22.6797 O   1 1 972.0000
      974  O                     10.1424    9.1638   23.2101 O   1 1 973.0000
      975  O                     10.6995    8.9715   22.9958 O   1 1 974.0000
      976  O                     10.6313    8.1628   23.0436 O   1 1 975.0000
      977  O                     10.9251    8.4693   22.6009 O   1 1 976.0000
      978  O                     10.9908    8.4415   23.3014 O   1 1 977.0000
      979  O                     10.5566    8.1449   23.6651 O   1 1 978.0000
      980  O                     10.3952    8.7628   23.4185 O   1 1 979.0000
      981  O                      9.8958    8.8439   23.1470 O   1 1 980.0000
      982  O                     10.1374    8.5986   22.5911 O   1 1 981.0000
      983  O                      9.9935    8.0657   22.1435 O   1 1 982.0000
      984  O                      9.4898    8.1216   22.4260 O   1 1 983.0000
      985  O                      9.4996    7.6504   22.1194 O   1 1 984.0000
      986  O                      9.1193    7.5119   21.6159 O   1 1 985.0000
      987  O                      9.4435    8.0783   21.3830 O   1 1 986.0000
      988  O                     10.1536    8.0321   21.4006 O   1 1 987.0000
      989  O                     10.7868    8.0654   21.5805 O   1 1 988.0000
      990  O                     11.3033    8.0053   21.5447 O   1 1 989.0000
      991  O                     11.5265    8.4453   22.2247 O   1 1 990.0000
      992  O                     10.8934    8.4151   21.9162 O   1 1 991.0000
      993  O                     10.7280    8.8879   21.8393 O   1 1 992.0000
      994  O                     11.1806    9.1539   21.9759 O   1 1 993.0000
      995  O                     11.4969    9.7018   22.2669 O   1 1 994.0000
      996  O                     11.2279   10.1637   22.4369 O   1 1 995.0000
      997  O                     11.5914   10.5821   23.0053 O   1 1 996.0000
      998  O                     11.6283   10.6426   23.4797 O   1 1 997.0000
      999  O                     11.1771   10.2436   23.2156 O   1 1 998.0000
     1000  O                     10.7380   10.4550   23.5995 O   1 1 999.0000
     1001  O                     10.8110   11.1704   23.6708 O   1 1 1000.0000
     1002  O                     11.2320   11.3341   23.1357 O   1 1 1001.0000
     1003  O                     11.7016   11.5280   23.3360 O   1 1 1002.0000
     1004  O                     11.8894   10.9147   23.8518 O   1 1 1003.0000
     1005  O                     12.1631   10.6036   23.1697 O   1 1 1004.0000
     1006  O                     12.8372   10.5798   23.3969 O   1 1 1005.0000
     1007  O                     13.5662   10.9843   23.6505 O   1 1 1006.0000
     1008  O                     13.6403   11.0932   22.9296 O   1 1 1007.0000
     1009  O                     13.3218   10.3192   23.0784 O   1 1 1008.0000
     1010  O                     13.4757   10.6490   22.5966 O   1 1 1009.0000
     1011  O                     13.5312   10.1802   22.0067 O   1 1 1010.0000
     1012  O                     13.2192   10.3636   21.4361 O   1 1 1011.0000
     1013  O                     12.7770    9.8219   21.4110 O   1 1 1012.0000
     1014  O                     12.5211    9.3329   20.8024 O   1 1 1013.0000
     1015  O                     12.9008    8.9613   20.7239 O   1 1 1014.0000
     1016  O                     13.4565    8.6383   20.2048 O   1 1 1015.0000
     1017  O                     13.8263    8.2823   19.7898 O   1 1 1016.0000
     1018  O                     14.1038    7.6746   20.1608 O   1 1 1017.0000
     1019  O                     14.1083    7.2472   20.0990 O   1 1 1018.0000
     1020  O                     14.5144    6.5751   20.0920 O   1 1 1019.0000
     1021  O                     15.0632    6.8369   20.6964 O   1 1 1020.0000
     1022  O                     15.8387    6.0732   20.9089 O   1 1 1021.0000
     1023  O                     16.2801    5.3767   20.9374 O   1 1 1022.0000
     1024  O                     16.4291    5.8102   20.9893 O   1 1 1023.0000
     1025  O                     16.7675    6.0996   20.4577 O   1 1 1024.0000
     1026  O                     16.4212    5.4398   20.2956 O   1 1 1025.0000
     1027  O                     16.5651    4.9641   20.1862 O   1 1 1026.0000
     1028  O                     16.2556    4.6243   20.4567 O   1 1 1027.0000
     1029  O                     15.8826    4.8732   20.7953 O   1 1 1028.0000
     1030  O                     15.3840    4.8757   21.1032 O   1 1 1029.0000
     1031  O                     15.6280    4.2685   21.2567 O   1 1 1030.0000
     1032  O                     16.3082    4.3725   21.1119 O   1 1 1031.0000
     1033  O                     16.3255    4.0517   20.7815 O   1 1 1032.0000
     1034  O                     16.6682    3.3756   20.8261 O   1 1 1033.0000
     1035  O                     16.6235    2.8691   21.0995 O   1 1 1034.0000
     1036  O                     16.9885    2.4610   21.0694 O   1 1 1035.0000
     1037  O                     16.8281    2.8186   21.5160 O   1 1 1036.0000
     1038  O                     16.7541    2.3950   22.1106 O   1 1 1037.0000
     1039  O                     17.2123    2.3015   22.4247 O   1 1 1038.0000
     1040  O                     17.0851    1.8197   22.3516 O   1 1 1039.0000
     1041  O                     16.9497    1.7543   22.9651 O   1 1 1040.0000
     1042  O                     17.5495    1.9246   23.0993 O   1 1 1041.0000
     1043  O                     17.4921    2.6024   23.0720 O   1 1 1042.0000
     1044  O                     17.3763    2.7919   22.6767 O   1 1 1043.0000
     1045  O                     17.7261    2.6769   22.0005 O   1 1 1044.0000
     1046  O                     17.4165    2.7482   21.9130 O   1 1 1045.0000
     1047  O                     17.3199    3.1110   21.4790 O   1 1 1046.0000
     1048  O                     17.3632    3.1483   20.9971 O   1 1 1047.0000
     1049  O                     17.1282    3.6134   21.2613 O   1 1 1048.0000
     1050  O                     16.8696    3.9599   21.4724 O   1 1 1049.0000
     1051  O                     17.0684    4.0431   20.8308 O   1 1 1050.0000
     1052  O                     17.8066    4.4080   20.7016 O   1 1 1051.0000
     1053  O                     17.9798    4.5588   20.3636 O   1 1 1052.0000
     1054  O                     17.5454    4.2253   19.8805 O   1 1 1053.0000
     1055  O                     17.0002    4.5148   19.6147 O   1 1 1054.0000
     1056  O                     16.9841    3.8596   19.4160 O   1 1 1055.0000
     1057  O                     16.3872    4.2123   19.2321 O   1 1 1056.0000
     1058  O                     16.1035    4.6816   19.5294 O   1 1 1057.0000
     1059  O                     15.9550    5.0202   20.0991 O   1 1 1058.0000
     1060  O                     15.3928    5.4116   20.2773 O   1 1 1059.0000
     1061  O                     15.5181    5.9983   20.0221 O   1 1 1060.0000
     1062  O                     15.4979    6.3231   20.5830 O   1 1 1061.0000
     1063  O                     15.0012    6.1752   20.8402 O   1 1 1062.0000
     1064  O                     14.7001    6.7020   21.4626 O   1 1 1063.0000
     1065  O                     14.3023    6.9454   21.2436 O   1 1 1064.0000
     1066  O                     14.0443    7.6571   21.3207 O   1 1 1065.0000
     1067  O                     14.3650    7.7494   21.8476 O   1 1 1066.0000
     1068  O                     14.6311    7.5434   21.3527 O   1 1 1067.0000
     1069  O                     15.1322    7.4049   21.0090 O   1 1 1068.0000
     1070  O                     14.6341    7.8981   21.0418 O   1 1 1069.0000
     1071  O                     14.8560    8.3846   21.2811 O   1 1 1070.0000
     1072  O                     14.5364    8.2452   20.4695 O   1 1 1071.0000
     1073  O                     15.0537    7.9793   20.1298 O   1 1 1072.0000
     1074  O                     15.1185    7.5047   19.8264 O   1 1 1073.0000
     1075  O                     14.4183    7.9473   19.5223 O   1 1 1074.0000
     1076  O                     14.3958    7.8785   18.8904 O   1 1 1075.0000
     1077  O                     13.9534    7.8630   18.2171 O   1 1 1076.0000
     1078  O                     13.8452    8.3607   18.0918 O   1 1 1077.0000
     1079  O                     14.5116    8.3943   18.2001 O   1 1 1078.0000
     1080  O                     14.2893    8.1756   17.6149 O   1 1 1079.0000
     1081  O                     14.2508    8.4036   17.0402 O   1 1 1080.0000
     1082  O                     14.8603    8.4769   16.8164 O   1 1 1081.0000
     1083  O                     15.1077    7.8903   16.9202 O   1 1 1082.0000
     1084  O                     15.2682    7.7195   17.3490 O   1 1 1083.0000
     1085  O                     14.8306    7.2618   17.4368 O   1 1 1084.0000
     1086  O                     14.9696    6.7615   16.9076 O   1 1 1085.0000
     1087  O                     14.4506    6.6482   16.1968 O   1 1 1086.0000
     1088  O                     14.2218    7.1766   16.4676 O   1 1 1087.0000
     1089  O                     13.7727    6.8190   16.6208 O   1 1 1088.0000
     1090  O                     13.1385    6.2968   16.5621 O   1 1 1089.0000
     1091  O                     13.0784    6.7535   17.0984 O   1 1 1090.0000
     1092  O                     13.7669    7.0732   17.3530 O   1 1 1091.0000
     1093  O                     13.7916    7.1781   18.0579 O   1 1 1092.0000
     1094  O                     13.8842    6.5606   18.1402 O   1 1 1093.0000
     1095  O                     13.5386    6.1328   17.6194 O   1 1 1094.0000
     1096  O                     13.8166    5.9923   17.7080 O   1 1 1095.0000
     1097  O                     14.1929    5.9562   17.8454 O   1 1 1096.0000
     1098  O                     14.8416    6.0202   17.7202 O   1 1 1097.0000
     1099  O                     14.8629    6.4751   17.4758 O   1 1 1098.0000
     1100  O                     15.2649    6.6088   17.6150 O   1 1 1099.0000
     1101  O                     16.1425    6.2259   17.7813 O   1 1 1100.0000
     1102  O                     16.8957    6.5970   17.9571 O   1 1 1101.0000
     1103  O                     17.1990    7.1278   17.2856 O   1 1 1102.0000
     1104  O                     17.6798    7.4891   17.6030 O   1 1 1103.0000
     1105  O                     17.7137    6.9671   17.7804 O   1 1 1104.0000
     1106  O                     17.5532    6.7539   18.2636 O   1 1 1105.0000
     1107  O                     17.9722    6.4173   17.9825 O   1 1 1106.0000
     1108  O                     18.5629    6.3460   17.7645 O   1 1 1107.0000
     1109  O                     18.9899    6.0623   18.2644 O   1 1 1108.0000
     1110  O                     18.6973    5.6769   17.8150 O   1 1 1109.0000
     1111  O                     18.6563    5.6079   18.2122 O   1 1 1110.0000
     1112  O                     18.1257    5.4489   17.8536 O   1 1 1111.0000
     1113  O                     17.7793    5.8151   18.2905 O   1 1 1112.0000
     1114  O                     18.3013    6.2783   18.6738 O   1 1 1113.0000
     1115  O                     18.6944    6.6152   18.7091 O   1 1 1114.0000
     1116  O                     18.9721    6.3990   19.2994 O   1 1 1115.0000
     1117  O                     18.9702    6.4844   20.0030 O   1 1 1116.0000
     1118  O                     18.5426    6.5967   19.4419 O   1 1 1117.0000
     1119  O                     17.8799    6.8059   19.2843 O   1 1 1118.0000
     1120  O                     18.0120    6.4824   19.5109 O   1 1 1119.0000
     1121  O                     17.6294    6.1496   18.8709 O   1 1 1120.0000
     1122  O                     17.5116    6.4850   18.8680 O   1 1 1121.0000
     1123  O                     17.2383    5.9177   19.1140 O   1 1 1122.0000
     1124  O                     16.5118    6.3249   18.9462 O   1 1 1123.0000
     1125  O                     16.8604    5.9740   18.6723 O   1 1 1124.0000
     1126  O                     16.8232    5.5603   18.1364 O   1 1 1125.0000
     1127  O                     17.2084    4.9031   18.1751 O   1 1 1126.0000
     1128  O                     17.8030    4.8016   18.5232 O   1 1 1127.0000
     1129  O                     17.8381    5.4504   19.1847 O   1 1 1128.0000
     1130  O                     17.4607    5.2578   19.4875 O   1 1 1129.0000
     1131  O                     17.0321    5.4601   19.5011 O   1 1 1130.0000
     1132  O                     16.7811    5.1568   19.8377 O   1 1 1131.0000
     1133  O                     16.8227    5.9221   19.8116 O   1 1 1132.0000
     1134  O                     17.0337    6.3525   19.5546 O   1 1 1133.0000
     1135  O                     17.1597    7.0009   19.6326 O   1 1 1134.0000
     1136  O                     16.7745    6.7774   19.8941 O   1 1 1135.0000
     1137  O                     16.4116    6.9404   19.3393 O   1 1 1136.0000
     1138  O                     17.1683    7.2424   19.1314 O   1 1 1137.0000
     1139  O                     17.6315    7.3815   18.6436 O   1 1 1138.0000
     1140  O                     17.7496    7.8736   18.5450 O   1 1 1139.0000
     1141  O                     17.8871    8.0782   19.2273 O   1 1 1140.0000
     1142  O                     18.4530    7.9807   18.8975 O   1 1 1141.0000
     1143  O                     18.2372    7.4792   19.0178 O   1 1 1142.0000
     1144  O                     18.6473    7.3105   19.2254 O   1 1 1143.0000
     1145  O                     18.1849    7.3169   19.8390 O   1 1 1144.0000
     1146  O                     17.6900    7.6144   20.4852 O   1 1 1145.0000
     1147  O                     17.4325    7.5813   19.8054 O   1 1 1146.0000
     1148  O                     17.1538    7.8342   20.3635 O   1 1 1147.0000
     1149  O                     16.6096    8.1599   20.4022 O   1 1 1148.0000
     1150  O                     16.3702    8.1580   19.9920 O   1 1 1149.0000
     1151  O                     16.6431    8.5081   19.7791 O   1 1 1150.0000
     1152  O                     16.2469    8.4826   20.5699 O   1 1 1151.0000
     1153  O                     15.5553    8.7944   20.9743 O   1 1 1152.0000
     1154  O                     15.1913    9.0542   21.0864 O   1 1 1153.0000
     1155  O                     14.7116    8.8949   21.6106 O   1 1 1154.0000
     1156  O                     13.9007    8.8519   21.6635 O   1 1 1155.0000
     1157  O                     13.2011    8.9505   21.6439 O   1 1 1156.0000
     1158  O                     13.4502    9.0829   20.9880 O   1 1 1157.0000
     1159  O                     13.2380    9.7290   20.7551 O   1 1 1158.0000
     1160  O                     13.7384    9.2700   20.3277 O   1 1 1159.0000
     1161  O                     13.4352    9.0681   19.7575 O   1 1 1160.0000
     1162  O                     12.9376    8.7479   19.2649 O   1 1 1161.0000
     1163  O                     13.5087    8.7112   18.8669 O   1 1 1162.0000
     1164  O                     14.0095    8.7460   19.2327 O   1 1 1163.0000
     1165  O                     14.3865    9.3192   19.2436 O   1 1 1164.0000
     1166  O                     14.2571    9.2233   18.8348 O   1 1 1165.0000
     1167  O                     14.4870    8.5249   18.8667 O   1 1 1166.0000
     1168  O                     14.9475    7.8397   18.9116 O   1 1 1167.0000
     1169  O                     14.4369    7.6625   19.4516 O   1 1 1168.0000
     1170  O                     14.7541    7.4905   19.8534 O   1 1 1169.0000
     1171  O                     14.7562    6.7615   20.0949 O   1 1 1170.0000
     1172  O                     15.4224    6.6028   20.2545 O   1 1 1171.0000
     1173  O                     15.9637    6.7267   20.8272 O   1 1 1172.0000
     1174  O                     15.9074    6.8383   21.5528 O   1 1 1173.0000
     1175  O                     16.5270    6.4986   21.2150 O   1 1 1174.0000
     1176  O                     17.1034    6.7378   20.7415 O   1 1 1175.0000
     1177  O                     17.3509    7.0423   20.2329 O   1 1 1176.0000
     1178  O                     17.3879    7.1211   20.8638 O   1 1 1177.0000
     1179  O                     17.3033    7.9796   21.0067 O   1 1 1178.0000
     1180  O                     16.9492    8.3385   21.0585 O   1 1 1179.0000
     1181  O                     16.4414    8.7804   20.9083 O   1 1 1180.0000
     1182  O                     16.8064    8.8476   21.3733 O   1 1 1181.0000
     1183  O                     16.3223    8.3002   21.6787 O   1 1 1182.0000
     1184  O                     15.6754    7.4864   21.6475 O   1 1 1183.0000
     1185  O                     15.5970    7.6294   21.9678 O   1 1 1184.0000
     1186  O                     15.1838    8.0785   21.8387 O   1 1 1185.0000
     1187  O                     15.5777    8.4036   22.1716 O   1 1 1186.0000
     1188  O                     15.5199    8.0900   21.6248 O   1 1 1187.0000
     1189  O                     15.9701    8.5742   21.3229 O   1 1 1188.0000
     1190  O                     15.3731    8.8063   21.5472 O   1 1 1189.0000
     1191  O                     15.1984    8.3125   21.0684 O   1 1 1190.0000
     1192  O                     15.3413    7.6119   20.9010 O   1 1 1191.0000
     1193  O                     15.4651    7.0243   21.1154 O   1 1 1192.0000
     1194  O                     15.7340    7.3559   20.4865 O   1 1 1193.0000
     1195  O                     15.5345    7.5741   20.1798 O   1 1 1194.0000
     1196  O                     15.7125    8.2536   20.7630 O   1 1 1195.0000
     1197  O                     15.4750    8.6865   20.3017 O   1 1 1196.0000
     1198  O                     14.9376    8.3794   19.9145 O   1 1 1197.0000
     1199  O                     14.5603    9.0089   20.1382 O   1 1 1198.0000
     1200  O                     14.5954    9.6951   20.4003 O   1 1 1199.0000
     1201  O                     14.4729    9.6800   19.8133 O   1 1 1200.0000
     1202  O                     13.9772    9.7961   20.5187 O   1 1 1201.0000
     1203  O                     13.6301   10.0315   21.1825 O   1 1 1202.0000
     1204  O                     14.1734    9.9924   21.0792 O   1 1 1203.0000
     1205  O                     14.1231   10.3151   21.7623 O   1 1 1204.0000
     1206  O                     14.5872    9.6980   22.4109 O   1 1 1205.0000
     1207  O                     14.9069    8.9536   22.4413 O   1 1 1206.0000
     1208  O                     14.9332    9.0229   22.8841 O   1 1 1207.0000
     1209  O                     15.5690    9.0403   23.1632 O   1 1 1208.0000
     1210  O                     15.4223    9.5975   22.9765 O   1 1 1209.0000
     1211  O                     15.0153    9.6222   22.6952 O   1 1 1210.0000
     1212  O                     14.9671    9.4594   21.7882 O   1 1 1211.0000
     1213  O                     15.0059    9.1965   21.0787 O   1 1 1212.0000
     1214  O                     14.9110    8.8364   20.6253 O   1 1 1213.0000
     1215  O                     15.3290    9.3358   20.3337 O   1 1 1214.0000
     1216  O                     15.8020    9.7611   20.4478 O   1 1 1215.0000
     1217  O                     16.0560   10.0490   19.7933 O   1 1 1216.0000
     1218  O                     15.9521   10.2320   20.2822 O   1 1 1217.0000
     1219  O                     16.6126   10.2558   20.2855 O   1 1 1218.0000
     1220  O                     17.1448   10.5070   20.1410 O   1 1 1219.0000
     1221  O                     16.6718   10.6365   20.7074 O   1 1 1220.0000
     1222  O                     16.9976   11.1887   20.8282 O   1 1 1221.0000
     1223  O                     17.5195   11.7776   20.5086 O   1 1 1222.0000
     1224  O                     17.9228   12.2198   20.7539 O   1 1 1223.0000
     1225  O                     18.3844   12.2319   21.3268 O   1 1 1224.0000
     1226  O                     18.2990   11.8784   21.5711 O   1 1 1225.0000
     1227  O                     18.1461   12.2359   22.1916 O   1 1 1226.0000
     1228  O                     17.7392   12.5772   21.9954 O   1 1 1227.0000
     1229  O                     17.1067   12.3655   21.7896 O   1 1 1228.0000
     1230  O                     17.1216   11.9598   21.6959 O   1 1 1229.0000
     1231  O                     17.6604   11.8446   22.4124 O   1 1 1230.0000
     1232  O                     17.9506   11.3673   22.0164 O   1 1 1231.0000
     1233  O                     18.1037   11.1325   21.6448 O   1 1 1232.0000
     1234  O                     18.6034   11.1062   21.3714 O   1 1 1233.0000
     1235  O                     18.8726   11.0051   21.8887 O   1 1 1234.0000
     1236  O                     18.6802   10.3771   21.5709 O   1 1 1235.0000
     1237  O                     18.3554   10.0958   21.1968 O   1 1 1236.0000
     1238  O                     18.0857    9.6985   21.7840 O   1 1 1237.0000
     1239  O                     18.0115    9.2070   21.5282 O   1 1 1238.0000
     1240  O                     17.7196    9.1146   20.8972 O   1 1 1239.0000
     1241  O                     17.1982    8.6250   20.5729 O   1 1 1240.0000
     1242  O                     16.6279    7.6006   20.5566 O   1 1 1241.0000
     1243  O                     16.3939    7.6076   21.0368 O   1 1 1242.0000
     1244  O                     16.2833    7.2430   20.9589 O   1 1 1243.0000
     1245  O                     16.3903    6.6545   20.6881 O   1 1 1244.0000
     1246  O                     16.2093    6.3480   20.1291 O   1 1 1245.0000
     1247  O                     15.9308    6.1312   19.4843 O   1 1 1246.0000
     1248  O                     15.2863    6.2233   19.4413 O   1 1 1247.0000
     1249  O                     15.2217    5.8625   18.8203 O   1 1 1248.0000
     1250  O                     14.9974    5.4461   18.3419 O   1 1 1249.0000
     1251  O                     14.7695    5.1214   17.8861 O   1 1 1250.0000
     1252  O                     14.3700    4.5893   17.8530 O   1 1 1251.0000
     1253  O                     14.1661    4.4548   18.3547 O   1 1 1252.0000
     1254  O                     13.9390    3.7378   18.3765 O   1 1 1253.0000
     1255  O                     13.3899    3.3406   18.5892 O   1 1 1254.0000
     1256  O                     13.9804    2.9226   18.8190 O   1 1 1255.0000
     1257  O                     14.1655    3.4966   19.0960 O   1 1 1256.0000
     1258  O                     14.5318    3.3416   18.6704 O   1 1 1257.0000
     1259  O                     14.7858    2.8584   18.2952 O   1 1 1258.0000
     1260  O                     14.4947    2.2917   18.3864 O   1 1 1259.0000
     1261  O                     14.0381    1.9489   19.0812 O   1 1 1260.0000
     1262  O                     13.5860    2.1746   18.7240 O   1 1 1261.0000
     1263  O                     13.8513    2.2420   18.1909 O   1 1 1262.0000
     1264  O                     14.0631    2.8356   18.2235 O   1 1 1263.0000
     1265  O                     14.4437    3.0416   17.5127 O   1 1 1264.0000
     1266  O                     15.1366    3.0699   18.0582 O   1 1 1265.0000
     1267  O                     15.6573    2.8825   18.0496 O   1 1 1266.0000
     1268  O                     16.4046    3.1739   18.0113 O   1 1 1267.0000
     1269  O                     17.0696    3.5582   18.0123 O   1 1 1268.0000
     1270  O                     16.5216    3.3713   18.4423 O   1 1 1269.0000
     1271  O                     16.4122    4.0697   18.4313 O   1 1 1270.0000
     1272  O                     16.7454    4.2756   17.9245 O   1 1 1271.0000
     1273  O                     16.3648    4.5934   18.4976 O   1 1 1272.0000
     1274  O                     16.4491    5.3266   18.3845 O   1 1 1273.0000
     1275  O                     16.4355    5.5095   18.8548 O   1 1 1274.0000
     1276  O                     16.1823    5.9851   18.2099 O   1 1 1275.0000
     1277  O                     15.6369    6.1681   18.5052 O   1 1 1276.0000
     1278  O                     16.2579    6.6829   18.5913 O   1 1 1277.0000
     1279  O                     16.2489    7.1398   18.4051 O   1 1 1278.0000
     1280  O                     15.9362    7.3410   19.0051 O   1 1 1279.0000
     1281  O                     15.7315    8.0662   18.8684 O   1 1 1280.0000
     1282  O                     15.6722    8.0534   19.4159 O   1 1 1281.0000
     1283  O                     16.0336    8.5794   19.3733 O   1 1 1282.0000
     1284  O                     16.8371    8.2421   19.1964 O   1 1 1283.0000
     1285  O                     17.0803    7.9696   19.6265 O   1 1 1284.0000
     1286  O                     16.6063    7.7023   19.0817 O   1 1 1285.0000
     1287  O                     16.1082    7.4779   19.2759 O   1 1 1286.0000
     1288  O                     16.2258    7.7326   19.9151 O   1 1 1287.0000
     1289  O                     15.8857    8.3548   20.0173 O   1 1 1288.0000
     1290  O                     16.4439    8.2357   19.3748 O   1 1 1289.0000
     1291  O                     16.5116    8.6820   19.0690 O   1 1 1290.0000
     1292  O                     16.9925    8.5824   18.7213 O   1 1 1291.0000
     1293  O                     16.4427    8.2457   18.2704 O   1 1 1292.0000
     1294  O                     16.0316    8.5147   18.5925 O   1 1 1293.0000
     1295  O                     15.4239    8.1546   18.5031 O   1 1 1294.0000
     1296  O                     15.2070    8.4766   18.1931 O   1 1 1295.0000
     1297  O                     14.9406    8.9404   18.3894 O   1 1 1296.0000
     1298  O                     14.4112    9.2096   18.0252 O   1 1 1297.0000
     1299  O                     13.8771    9.3355   18.0003 O   1 1 1298.0000
     1300  O                     13.2425    8.9396   18.2677 O   1 1 1299.0000
     1301  O                     12.7849    8.8095   18.5110 O   1 1 1300.0000
     1302  O                     12.2197    9.3026   18.5251 O   1 1 1301.0000
     1303  O                     11.7875    9.6542   18.6839 O   1 1 1302.0000
     1304  O                     11.8664    8.8888   18.9799 O   1 1 1303.0000
     1305  O                     12.1696    8.2091   18.7772 O   1 1 1304.0000
     1306  O                     12.3423    8.6304   18.1784 O   1 1 1305.0000
     1307  O                     12.1171    8.1766   17.8306 O   1 1 1306.0000
     1308  O                     12.3575    8.9019   17.7071 O   1 1 1307.0000
     1309  O                     11.9443    8.9659   18.0268 O   1 1 1308.0000
     1310  O                     11.3553    8.9531   18.1711 O   1 1 1309.0000
     1311  O                     10.7087    8.9199   18.4297 O   1 1 1310.0000
     1312  O                     11.3913    8.3921   18.6099 O   1 1 1311.0000
     1313  O                     11.1542    8.3343   18.9584 O   1 1 1312.0000
     1314  O                     10.8979    8.2406   18.5298 O   1 1 1313.0000
     1315  O                     11.1910    7.8821   17.8186 O   1 1 1314.0000
     1316  O                     11.2144    8.1416   17.3529 O   1 1 1315.0000
     1317  O                     11.6324    8.5271   17.3785 O   1 1 1316.0000
     1318  O                     11.3883    8.8798   17.0844 O   1 1 1317.0000
     1319  O                     11.5150    8.2211   16.9564 O   1 1 1318.0000
     1320  O                     12.3479    8.1834   16.9428 O   1 1 1319.0000
     1321  O                     12.2649    7.5593   16.9592 O   1 1 1320.0000
     1322  O                     12.0600    7.4400   16.6310 O   1 1 1321.0000
     1323  O                     12.1548    6.8730   16.9021 O   1 1 1322.0000
     1324  O                     12.2704    6.3355   16.6433 O   1 1 1323.0000
     1325  O                     11.6871    6.4257   17.0149 O   1 1 1324.0000
     1326  O                     11.5033    5.7654   16.7050 O   1 1 1325.0000
     1327  O                     11.0112    6.1594   16.5393 O   1 1 1326.0000
     1328  O                     11.3468    6.1636   16.1192 O   1 1 1327.0000
     1329  O                     11.5154    5.4804   16.0827 O   1 1 1328.0000
     1330  O                     11.1327    5.2818   15.9249 O   1 1 1329.0000
     1331  O                     10.8071    5.6290   16.6964 O   1 1 1330.0000
     1332  O                     11.0049    6.0710   17.3853 O   1 1 1331.0000
     1333  O                     10.7158    6.4952   17.0938 O   1 1 1332.0000
     1334  O                     10.6412    6.4426   16.5975 O   1 1 1333.0000
     1335  O                      9.7959    6.6359   16.8117 O   1 1 1334.0000
     1336  O                     10.1736    6.3920   17.4629 O   1 1 1335.0000
     1337  O                     10.7966    6.3003   18.1530 O   1 1 1336.0000
     1338  O                     11.5676    6.6289   18.1431 O   1 1 1337.0000
     1339  O                     11.6750    6.7152   18.8171 O   1 1 1338.0000
     1340  O                     12.0996    7.0303   19.0910 O   1 1 1339.0000
     1341  O                     11.8677    6.7649   19.6180 O   1 1 1340.0000
     1342  O                     11.4045    6.8317   19.7981 O   1 1 1341.0000
     1343  O                     10.8825    6.6333   19.5803 O   1 1 1342.0000
     1344  O                     10.7962    6.6324   20.2585 O   1 1 1343.0000
     1345  O                     10.8444    5.9057   20.4920 O   1 1 1344.0000
     1346  O                     11.3070    5.6394   20.1755 O   1 1 1345.0000
     1347  O                     11.8501    5.9212   19.7674 O   1 1 1346.0000
     1348  O                     12.4607    5.6665   19.5092 O   1 1 1347.0000
     1349  O                     13.1017    5.9699   19.5352 O   1 1 1348.0000
     1350  O                     13.4002    6.1423   20.1434 O   1 1 1349.0000
     1351  O                     13.7193    5.9224   19.8690 O   1 1 1350.0000
     1352  O                     14.0109    6.7058   19.8095 O   1 1 1351.0000
     1353  O                     13.3564    6.8456   20.1574 O   1 1 1352.0000
     1354  O                     14.0074    6.7411   20.3548 O   1 1 1353.0000
     1355  O                     14.0270    6.3931   20.8476 O   1 1 1354.0000
     1356  O                     14.5733    6.2211   21.3238 O   1 1 1355.0000
     1357  O                     14.1349    5.8849   20.6032 O   1 1 1356.0000
     1358  O                     14.1390    5.2579   20.3634 O   1 1 1357.0000
     1359  O                     14.2630    5.0000   19.8686 O   1 1 1358.0000
     1360  O                     13.5787    4.7682   20.0624 O   1 1 1359.0000
     1361  O                     14.0572    4.3158   20.1616 O   1 1 1360.0000
     1362  O                     14.3104    3.7751   19.6859 O   1 1 1361.0000
     1363  O                     13.8868    3.2846   19.7728 O   1 1 1362.0000
     1364  O                     14.1793    2.9386   19.5042 O   1 1 1363.0000
     1365  O                     13.9870    2.5438   19.8436 O   1 1 1364.0000
     1366  O                     14.7473    2.2425   19.5192 O   1 1 1365.0000
     1367  O                     15.3586    2.4722   19.8910 O   1 1 1366.0000
     1368  O                     15.2596    1.9167   19.6991 O   1 1 1367.0000
     1369  O                     15.7538    2.1687   19.4171 O   1 1 1368.0000
     1370  O                     15.8027    2.5745   20.0377 O   1 1 1369.0000
     1371  O                     15.9519    2.1130   20.3338 O   1 1 1370.0000
     1372  O                     15.3319    2.2561   20.8648 O   1 1 1371.0000
     1373  O                     15.7583    2.9844   20.8291 O   1 1 1372.0000
     1374  O                     15.9371    2.5547   20.9230 O   1 1 1373.0000
     1375  O                     16.2088    2.9162   20.5037 O   1 1 1374.0000
     1376  O                     16.2991    2.3484   20.6193 O   1 1 1375.0000
     1377  O                     16.5668    2.0522   21.2791 O   1 1 1376.0000
     1378  O                     17.1286    1.7244   21.3091 O   1 1 1377.0000
     1379  O                     16.8978    1.8735   20.5562 O   1 1 1378.0000
     1380  O                     16.7663    2.4724   20.3758 O   1 1 1379.0000
     1381  O                     16.2962    2.4007   19.8657 O   1 1 1380.0000
     1382  O                     16.8209    2.9666   19.8736 O   1 1 1381.0000
     1383  O                     17.3137    2.9320   19.6415 O   1 1 1382.0000
     1384  O                     17.0195    3.2202   19.1678 O   1 1 1383.0000
     1385  O                     17.8867    3.1236   19.0814 O   1 1 1384.0000
     1386  O                     17.8669    3.2237   18.5021 O   1 1 1385.0000
     1387  O                     18.6066    3.5174   18.8585 O   1 1 1386.0000
     1388  O                     18.3317    3.7918   18.7692 O   1 1 1387.0000
     1389  O                     18.7883    4.4345   18.5879 O   1 1 1388.0000
     1390  O                     19.2772    4.9863   18.7716 O   1 1 1389.0000
     1391  O                     18.9358    5.2704   18.7767 O   1 1 1390.0000
     1392  O                     18.7698    5.7058   18.7341 O   1 1 1391.0000
     1393  O                     18.3137    5.4433   19.1455 O   1 1 1392.0000
     1394  O                     18.4402    5.1647   19.5032 O   1 1 1393.0000
     1395  O                     18.0307    5.1149   19.6821 O   1 1 1394.0000
     1396  O                     17.7030    5.4421   19.9615 O   1 1 1395.0000
     1397  O                     17.2964    5.7674   20.1559 O   1 1 1396.0000
     1398  O                     17.4572    6.5192   20.0816 O   1 1 1397.0000
     1399  O                     18.1541    6.3733   20.0321 O   1 1 1398.0000
     1400  O                     18.3271    6.7997   20.1381 O   1 1 1399.0000
     1401  O                     18.4078    7.4370   19.9194 O   1 1 1400.0000
     1402  O                     18.6631    7.0325   20.4512 O   1 1 1401.0000
     1403  O                     18.9593    7.3927   21.0191 O   1 1 1402.0000
     1404  O                     19.3452    7.3888   20.6646 O   1 1 1403.0000
     1405  O                     19.9964    7.5006   20.6558 O   1 1 1404.0000
     1406  O                     19.9449    7.0701   20.3351 O   1 1 1405.0000
     1407  O                     19.5648    6.8029   19.9050 O   1 1 1406.0000
     1408  O                     19.2791    7.1458   20.4047 O   1 1 1407.0000
     1409  O                     19.6555    6.5866   20.5000 O   1 1 1408.0000
     1410  O                     19.8047    6.6926   20.9689 O   1 1 1409.0000
     1411  O                     19.6805    6.3270   20.8485 O   1 1 1410.0000
     1412  O                     19.6500    5.7332   20.2189 O   1 1 1411.0000
     1413  O                     18.9726    5.4772   20.2935 O   1 1 1412.0000
     1414  O                     18.8582    5.8547   19.9460 O   1 1 1413.0000
     1415  O                     18.6978    5.6115   19.4108 O   1 1 1414.0000
     1416  O                     18.1862    5.6600   19.8047 O   1 1 1415.0000
     1417  O                     18.1381    5.6217   20.2735 O   1 1 1416.0000
     1418  O                     17.5940    5.8284   20.7144 O   1 1 1417.0000
     1419  O                     17.7827    6.2134   20.8739 O   1 1 1418.0000
     1420  O                     17.8128    6.6340   21.3004 O   1 1 1419.0000
     1421  O                     17.6064    7.2241   21.5562 O   1 1 1420.0000
     1422  O                     17.6055    7.6855   21.5336 O   1 1 1421.0000
     1423  O                     17.9641    7.4623   22.1421 O   1 1 1422.0000
     1424  O                     18.1917    7.9646   22.0514 O   1 1 1423.0000
     1425  O                     18.6109    8.5339   22.1034 O   1 1 1424.0000
     1426  O                     19.2041    8.8040   22.2874 O   1 1 1425.0000
     1427  O                     19.2423    8.3351   21.9958 O   1 1 1426.0000
     1428  O                     19.1773    7.9286   21.4830 O   1 1 1427.0000
     1429  O                     18.8069    7.9910   21.3994 O   1 1 1428.0000
     1430  O                     18.3931    8.1698   20.8471 O   1 1 1429.0000
     1431  O                     18.3502    8.6803   21.1524 O   1 1 1430.0000
     1432  O                     18.4424    8.4178   21.7445 O   1 1 1431.0000
     1433  O                     17.8929    8.2561   21.2705 O   1 1 1432.0000
     1434  O                     18.3112    7.7500   21.2826 O   1 1 1433.0000
     1435  O                     18.3548    7.6877   20.6465 O   1 1 1434.0000
     1436  O                     18.7579    8.3131   20.6752 O   1 1 1435.0000
     1437  O                     18.8099    9.0196   20.8759 O   1 1 1436.0000
     1438  O                     18.9958    8.8601   21.2700 O   1 1 1437.0000
     1439  O                     18.8266    8.8369   21.6469 O   1 1 1438.0000
     1440  O                     19.5057    8.6347   21.6139 O   1 1 1439.0000
     1441  O                     19.5046    8.2297   20.8186 O   1 1 1440.0000
     1442  O                     19.3464    8.4683   21.3130 O   1 1 1441.0000
     1443  O                     19.7610    7.7444   21.6632 O   1 1 1442.0000
     1444  O                     20.0417    8.1015   21.0389 O   1 1 1443.0000
     1445  O                     20.7203    8.2540   20.9005 O   1 1 1444.0000
     1446  O                     20.6677    7.5383   21.4480 O   1 1 1445.0000
     1447  O                     21.1346    7.2302   21.3191 O   1 1 1446.0000
     1448  O                     20.9499    6.8585   21.8139 O   1 1 1447.0000
     1449  O                     20.7647    6.4657   21.6723 O   1 1 1448.0000
     1450  O                     20.7118    7.0138   22.1642 O   1 1 1449.0000
     1451  O                     20.8527    6.7961   22.2839 O   1 1 1450.0000
     1452  O                     20.3310    7.3433   22.6403 O   1 1 1451.0000
     1453  O                     19.8166    7.4374   22.0804 O   1 1 1452.0000
     1454  O                     20.1631    8.0514   22.2185 O   1 1 1453.0000
     1455  O                     20.2131    7.9862   22.7373 O   1 1 1454.0000
     1456  O                     20.0783    7.8206   23.3946 O   1 1 1455.0000
     1457  O                     19.6048    7.4468   23.1294 O   1 1 1456.0000
     1458  O                     19.2381    7.4660   22.3700 O   1 1 1457.0000
     1459  O                     18.8126    7.8667   22.3845 O   1 1 1458.0000
     1460  O                     18.4307    7.7803   22.0154 O   1 1 1459.0000
     1461  O                     19.0280    7.4256   21.6380 O   1 1 1460.0000
     1462  O                     19.2167    6.9648   21.4133 O   1 1 1461.0000
     1463  O                     18.5357    7.0284   21.4996 O   1 1 1462.0000
     1464  O                     18.6323    6.3033   21.5992 O   1 1 1463.0000
     1465  O                     18.1984    6.2083   21.9555 O   1 1 1464.0000
     1466  O                     17.6637    6.4814   22.2003 O   1 1 1465.0000
     1467  O                     17.5044    6.0192   22.0497 O   1 1 1466.0000
     1468  O                     17.4296    6.6421   21.8282 O   1 1 1467.0000
     1469  O                     16.8423    6.5700   21.6622 O   1 1 1468.0000
     1470  O                     16.3418    6.9804   21.7723 O   1 1 1469.0000
     1471  O                     16.6205    7.1999   21.3947 O   1 1 1470.0000
     1472  O                     17.1016    7.6606   21.5629 O   1 1 1471.0000
     1473  O                     17.2418    8.3264   21.6602 O   1 1 1472.0000
     1474  O                     17.5752    8.9698   21.9600 O   1 1 1473.0000
     1475  O                     17.5316    8.7276   22.3764 O   1 1 1474.0000
     1476  O                     16.8940    8.9258   22.4011 O   1 1 1475.0000
     1477  O                     16.1630    8.7381   22.4264 O   1 1 1476.0000
     1478  O                     16.1254    8.1231   22.1332 O   1 1 1477.0000
     1479  O                     16.2914    8.3420   22.7703 O   1 1 1478.0000
     1480  O                     16.1410    7.7099   22.9168 O   1 1 1479.0000
     1481  O                     16.3899    7.5492   22.4495 O   1 1 1480.0000
     1482  O                     16.3191    7.6108   21.9808 O   1 1 1481.0000
     1483  O                     17.1271    7.6710   21.9737 O   1 1 1482.0000
     1484  O                     17.1545    7.4779   22.3901 O   1 1 1483.0000
     1485  O                     16.7579    7.1379   22.9583 O   1 1 1484.0000
     1486  O                     16.9578    7.8264   23.0479 O   1 1 1485.0000
     1487  O                     16.9682    8.1731   22.5075 O   1 1 1486.0000
     1488  O                     17.6187    7.8395   22.5208 O   1 1 1487.0000
     1489  O                     18.0481    8.4493   22.6155 O   1 1 1488.0000
     1490  O                     17.9342    8.9659   23.0182 O   1 1 1489.0000
     1491  O                     18.2259    8.8172   23.4230 O   1 1 1490.0000
     1492  O                     18.2620    8.3705   23.8692 O   1 1 1491.0000
     1493  O                     18.5916    8.2367   23.1920 O   1 1 1492.0000
     1494  O                     19.0504    8.8631   23.5480 O   1 1 1493.0000
     1495  O                     18.4720    9.2579   23.6119 O   1 1 1494.0000
     1496  O                     17.9280    9.7713   23.8366 O   1 1 1495.0000
     1497  O                     18.1629    9.7236   23.9306 O   1 1 1496.0000
     1498  O                     18.5085    8.9523   24.2960 O   1 1 1497.0000
     1499  O                     18.6928    8.6731   24.3300 O   1 1 1498.0000
     1500  O                     19.0514    8.8396   24.9048 O   1 1 1499.0000
     1501  O                     19.4555    9.5364   25.0126 O   1 1 1500.0000
     1502  O                     18.8590    9.6086   25.3181 O   1 1 1501.0000
     1503  O                     18.4593   10.2304   25.7288 O   1 1 1502.0000
     1504  O                     18.3659   10.2430   25.3268 O   1 1 1503.0000
     1505  O                     18.3897   10.1872   24.7895 O   1 1 1504.0000
     1506  O                     18.3145    9.6971   24.5525 O   1 1 1505.0000
     1507  O                     18.1373    9.2564   24.2230 O   1 1 1506.0000
     1508  O                     17.8310    9.0422   24.4228 O   1 1 1507.0000
     1509  O                     17.4380    9.3446   23.9556 O   1 1 1508.0000
     1510  O                     17.3238   10.1187   24.2668 O   1 1 1509.0000
     1511  O                     17.1060    9.6893   24.8902 O   1 1 1510.0000
     1512  O                     17.0847    9.1185   24.4776 O   1 1 1511.0000
     1513  O                     16.7286    8.9069   24.1032 O   1 1 1512.0000
     1514  O                     16.1724    8.6012   23.9502 O   1 1 1513.0000
     1515  O                     15.6460    7.9920   23.8560 O   1 1 1514.0000
     1516  O                     15.7832    8.3269   23.4612 O   1 1 1515.0000
     1517  O                     15.5474    8.1866   23.0856 O   1 1 1516.0000
     1518  O                     14.8564    7.8809   22.7525 O   1 1 1517.0000
     1519  O                     14.1912    7.6760   22.9361 O   1 1 1518.0000
     1520  O                     14.4636    7.4404   22.3674 O   1 1 1519.0000
     1521  O                     14.1609    6.7832   22.3722 O   1 1 1520.0000
     1522  O                     13.7378    6.8906   21.9141 O   1 1 1521.0000
     1523  O                     13.8683    6.6696   21.2994 O   1 1 1522.0000
     1524  O                     13.7523    6.1788   21.7500 O   1 1 1523.0000
     1525  O                     14.0985    5.5274   22.1994 O   1 1 1524.0000
     1526  O                     14.3876    5.1752   22.4364 O   1 1 1525.0000
     1527  O                     14.4784    5.6046   22.7692 O   1 1 1526.0000
     1528  O                     13.9531    5.5154   23.1993 O   1 1 1527.0000
     1529  O                     13.2656    5.7283   23.4223 O   1 1 1528.0000
     1530  O                     12.5651    6.1830   23.4544 O   1 1 1529.0000
     1531  O                     11.8934    6.3631   23.6482 O   1 1 1530.0000
     1532  O                     11.7738    5.7397   23.2137 O   1 1 1531.0000
     1533  O                     12.1002    5.1366   23.8381 O   1 1 1532.0000
     1534  O                     12.4779    4.4657   23.9527 O   1 1 1533.0000
     1535  O                     12.0837    3.6559   23.9958 O   1 1 1534.0000
     1536  O                     12.5115    3.4579   23.1878 O   1 1 1535.0000
     1537  O                     12.8323    3.5550   23.8499 O   1 1 1536.0000
     1538  O                     13.0666    2.8887   23.5982 O   1 1 1537.0000
     1539  O                     13.1636    2.6487   24.1951 O   1 1 1538.0000
     1540  O                     13.5330    3.0129   23.7020 O   1 1 1539.0000
     1541  O                     14.0048    3.3859   23.3082 O   1 1 1540.0000
     1542  O                     13.9312    2.9905   22.9157 O   1 1 1541.0000
     1543  O                     14.4540    3.4310   22.4086 O   1 1 1542.0000
     1544  O                     14.8705    3.6013   22.9423 O   1 1 1543.0000
     1545  O                     15.3587    3.7657   23.0015 O   1 1 1544.0000
     1546  O                     15.3720    3.4005   23.1292 O   1 1 1545.0000
     1547  O                     15.6527    3.6619   22.6871 O   1 1 1546.0000
     1548  O                     16.2543    3.4146   22.6095 O   1 1 1547.0000
     1549  O                     16.1111    2.9645   22.3144 O   1 1 1548.0000
     1550  O                     16.3435    2.5987   21.7676 O   1 1 1549.0000
     1551  O                     16.0713    2.1544   22.3435 O   1 1 1550.0000
     1552  O                     15.6111    2.6354   21.7781 O   1 1 1551.0000
     1553  O                     15.4031    3.3843   22.1318 O   1 1 1552.0000
     1554  O                     15.8668    3.9320   22.4527 O   1 1 1553.0000
     1555  O                     15.7199    4.3905   22.4430 O   1 1 1554.0000
     1556  O                     16.0877    4.6570   22.4425 O   1 1 1555.0000
     1557  O                     16.6743    4.2340   22.5143 O   1 1 1556.0000
     1558  O                     16.8282    4.5706   22.9316 O   1 1 1557.0000
     1559  O                     16.1383    4.3729   22.9630 O   1 1 1558.0000
     1560  O                     15.8604    5.0021   23.3078 O   1 1 1559.0000
     1561  O                     15.7761    4.6182   23.0726 O   1 1 1560.0000
     1562  O                     16.2884    4.6201   23.5660 O   1 1 1561.0000
     1563  O                     15.5832    5.0406   23.8044 O   1 1 1562.0000
     1564  O                     14.9610    5.2603   23.8177 O   1 1 1563.0000
     1565  O                     14.9545    5.8189   23.2127 O   1 1 1564.0000
     1566  O                     14.2088    6.1644   23.5936 O   1 1 1565.0000
     1567  O                     13.7417    6.4447   23.1794 O   1 1 1566.0000
     1568  O                     12.9988    6.3741   22.8100 O   1 1 1567.0000
     1569  O                     12.5060    6.7759   23.0367 O   1 1 1568.0000
     1570  O                     12.6841    7.2648   22.9514 O   1 1 1569.0000
     1571  O                     12.2632    7.2278   22.5635 O   1 1 1570.0000
     1572  O                     12.2792    6.6135   22.0354 O   1 1 1571.0000
     1573  O                     12.4832    6.0376   21.7789 O   1 1 1572.0000
     1574  O                     12.9709    6.2471   21.8839 O   1 1 1573.0000
     1575  O                     13.6140    6.5969   22.2991 O   1 1 1574.0000
     1576  O                     13.9908    5.9682   22.3303 O   1 1 1575.0000
     1577  O                     14.3637    6.2005   21.8374 O   1 1 1576.0000
     1578  O                     14.4890    5.8833   21.7145 O   1 1 1577.0000
     1579  O                     14.6697    5.7897   22.2569 O   1 1 1578.0000
     1580  O                     15.0597    6.0761   21.8825 O   1 1 1579.0000
     1581  O                     14.7886    6.1026   22.3896 O   1 1 1580.0000
     1582  O                     15.6967    6.3852   22.6615 O   1 1 1581.0000
     1583  O                     15.5984    6.7915   23.1554 O   1 1 1582.0000
     1584  O                     15.4327    7.5499   22.9804 O   1 1 1583.0000
     1585  O                     15.1867    7.7790   23.6465 O   1 1 1584.0000
     1586  O                     14.6724    8.1789   23.9593 O   1 1 1585.0000
     1587  O                     14.5294    8.2482   23.3905 O   1 1 1586.0000
     1588  O                     14.4819    8.3700   22.9428 O   1 1 1587.0000
     1589  O                     14.6948    8.2156   22.3561 O   1 1 1588.0000
     1590  O                     15.1965    8.2937   22.4651 O   1 1 1589.0000
     1591  O                     15.8478    8.5719   22.8791 O   1 1 1590.0000
     1592  O                     16.5715    8.5430   23.1152 O   1 1 1591.0000
     1593  O                     16.9463    8.4603   23.5325 O   1 1 1592.0000
     1594  O                     17.0348    8.8526   22.7458 O   1 1 1593.0000
     1595  O                     16.8828    9.3851   23.1457 O   1 1 1594.0000
     1596  O                     17.2265    9.3896   23.7048 O   1 1 1595.0000
     1597  O                     17.6690    9.0614   23.3275 O   1 1 1596.0000
     1598  O                     17.4660    9.4493   22.7746 O   1 1 1597.0000
     1599  O                     17.1862    9.7599   23.1057 O   1 1 1598.0000
     1600  O                     17.8336    9.9471   23.2040 O   1 1 1599.0000
     1601  O                     18.4023    9.8904   22.9126 O   1 1 1600.0000
     1602  O                     18.8186    9.7494   22.5032 O   1 1 1601.0000
     1603  O                     18.8353    9.3735   22.7762 O   1 1 1602.0000
     1604  O                     19.2778    9.4014   22.9812 O   1 1 1603.0000
     1605  O                     19.3588    9.0528   23.4250 O   1 1 1604.0000
     1606  O                     19.1934    8.4862   23.3956 O   1 1 1605.0000
     1607  O                     19.5140    7.8518   23.1431 O   1 1 1606.0000
     1608  O                     18.8124    7.4522   23.2717 O   1 1 1607.0000
     1609  O                     18.5408    7.3835   23.8640 O   1 1 1608.0000
     1610  O                     18.0738    6.9935   23.8878 O   1 1 1609.0000
     1611  O                     18.1942    7.3284   23.3678 O   1 1 1610.0000
     1612  O                     18.1447    7.9199   23.0017 O   1 1 1611.0000
     1613  O                     17.5183    7.8009   23.1501 O   1 1 1612.0000
     1614  O                     16.5174    7.5932   23.5420 O   1 1 1613.0000
     1615  O                     16.1775    7.3649   23.1774 O   1 1 1614.0000
     1616  O                     15.9684    7.2577   24.0591 O   1 1 1615.0000
     1617  O                     16.7014    7.0649   24.3087 O   1 1 1616.0000
     1618  O                     16.8881    6.6731   24.2647 O   1 1 1617.0000
     1619  O                     17.5291    6.5912   24.2262 O   1 1 1618.0000
     1620  O                     18.0842    6.4333   23.9531 O   1 1 1619.0000
     1621  O                     17.8107    5.6363   23.4707 O   1 1 1620.0000
     1622  O                     17.6109    5.6725   23.0143 O   1 1 1621.0000
     1623  O                     17.0395    6.3292   22.6996 O   1 1 1622.0000
     1624  O                     16.5466    6.9498   22.4423 O   1 1 1623.0000
     1625  O                     16.0064    6.7994   22.4227 O   1 1 1624.0000
     1626  O                     15.2974    6.6789   22.0553 O   1 1 1625.0000
     1627  O                     14.4219    6.5210   22.3379 O   1 1 1626.0000
     1628  O                     14.0765    6.2015   22.7528 O   1 1 1627.0000
     1629  O                     14.5117    6.3390   22.9423 O   1 1 1628.0000
     1630  O                     15.2610    6.3568   22.9962 O   1 1 1629.0000
     1631  O                     14.8482    6.7881   22.8956 O   1 1 1630.0000
     1632  O                     15.0433    7.2602   22.7287 O   1 1 1631.0000
     1633  O                     15.1260    7.4106   22.1471 O   1 1 1632.0000
     1634  O                     14.6994    7.2350   21.8178 O   1 1 1633.0000
     1635  O                     15.2575    6.5800   21.5672 O   1 1 1634.0000
     1636  O                     15.6818    6.0479   21.8757 O   1 1 1635.0000
     1637  O                     15.7648    5.8905   21.8141 O   1 1 1636.0000
     1638  O                     16.1505    6.3025   21.9264 O   1 1 1637.0000
     1639  O                     16.6515    6.0369   21.9767 O   1 1 1638.0000
     1640  O                     17.2999    5.8622   21.5242 O   1 1 1639.0000
     1641  O                     18.0595    5.6717   21.6629 O   1 1 1640.0000
     1642  O                     18.1946    6.2371   21.1818 O   1 1 1641.0000
     1643  O                     18.3079    6.7226   21.0145 O   1 1 1642.0000
     1644  O                     18.4319    6.3018   20.4653 O   1 1 1643.0000
     1645  O                     19.0161    6.3004   20.9509 O   1 1 1644.0000
     1646  O                     18.8966    5.6961   20.8535 O   1 1 1645.0000
     1647  O                     18.5447    5.1112   20.7596 O   1 1 1646.0000
     1648  O                     17.8800    5.0926   20.6128 O   1 1 1647.0000
     1649  O                     17.2139    5.3829   20.6899 O   1 1 1648.0000
     1650  O                     17.1241    5.0252   21.1306 O   1 1 1649.0000
     1651  O                     17.8134    4.7611   21.4594 O   1 1 1650.0000
     1652  O                     17.6113    4.5143   21.8051 O   1 1 1651.0000
     1653  O                     17.8032    4.3958   22.4137 O   1 1 1652.0000
     1654  O                     17.7011    4.6859   22.9517 O   1 1 1653.0000
     1655  O                     18.1000    5.2545   23.1555 O   1 1 1654.0000
     1656  O                     18.4355    5.6965   23.5527 O   1 1 1655.0000
     1657  O                     18.3164    5.4509   24.0110 O   1 1 1656.0000
     1658  O                     17.6999    5.4910   23.8934 O   1 1 1657.0000
     1659  O                     17.0689    5.4897   24.4323 O   1 1 1658.0000
     1660  O                     17.0149    4.8221   24.3177 O   1 1 1659.0000
     1661  O                     16.6909    5.3402   24.9298 O   1 1 1660.0000
     1662  O                     16.2653    4.8845   24.9752 O   1 1 1661.0000
     1663  O                     16.4654    4.5486   24.4869 O   1 1 1662.0000
     1664  O                     15.9714    4.0936   24.4821 O   1 1 1663.0000
     1665  O                     16.3943    3.9446   24.0967 O   1 1 1664.0000
     1666  O                     16.5727    3.4523   24.6130 O   1 1 1665.0000
     1667  O                     16.9642    3.5024   25.3553 O   1 1 1666.0000
     1668  O                     17.4780    4.1267   24.9564 O   1 1 1667.0000
     1669  O                     17.4596    3.7043   24.9941 O   1 1 1668.0000
     1670  O                     17.8668    3.3557   25.4007 O   1 1 1669.0000
     1671  O                     18.0304    4.0085   25.6868 O   1 1 1670.0000
     1672  O                     17.6238    3.7009   25.9624 O   1 1 1671.0000
     1673  O                     17.5417    4.2153   25.7332 O   1 1 1672.0000
     1674  O                     17.9232    4.8207   25.3206 O   1 1 1673.0000
     1675  O                     17.6853    5.4541   25.0290 O   1 1 1674.0000
     1676  O                     17.8917    6.0117   24.5755 O   1 1 1675.0000
     1677  O                     17.5635    6.0875   24.2069 O   1 1 1676.0000
     1678  O                     17.7811    5.5252   24.5855 O   1 1 1677.0000
     1679  O                     18.2135    4.9871   24.3974 O   1 1 1678.0000
     1680  O                     18.7210    4.8936   24.4432 O   1 1 1679.0000
     1681  O                     18.5482    5.0766   23.7400 O   1 1 1680.0000
     1682  O                     19.0491    4.4537   23.5639 O   1 1 1681.0000
     1683  O                     18.9089    4.1899   24.3855 O   1 1 1682.0000
     1684  O                     18.8576    3.5604   24.1412 O   1 1 1683.0000
     1685  O                     18.1720    3.5911   23.9201 O   1 1 1684.0000
     1686  O                     18.1364    3.6895   23.4034 O   1 1 1685.0000
     1687  O                     18.7427    3.5106   23.3497 O   1 1 1686.0000
     1688  O                     18.7797    3.9059   23.7465 O   1 1 1687.0000
     1689  O                     18.7623    4.3906   24.0766 O   1 1 1688.0000
     1690  O                     19.2140    4.7611   24.0046 O   1 1 1689.0000
     1691  O                     19.6495    4.3458   23.9468 O   1 1 1690.0000
     1692  O                     19.9150    4.9498   23.6456 O   1 1 1691.0000
     1693  O                     19.6875    4.9034   23.2939 O   1 1 1692.0000
     1694  O                     19.7513    4.3470   23.0846 O   1 1 1693.0000
     1695  O                     19.5942    4.4492   22.4532 O   1 1 1694.0000
     1696  O                     19.9817    4.3763   21.9511 O   1 1 1695.0000
     1697  O                     19.7904    4.6338   21.5523 O   1 1 1696.0000
     1698  O                     19.0445    4.3485   21.2841 O   1 1 1697.0000
     1699  O                     18.5796    4.6259   21.2921 O   1 1 1698.0000
     1700  O                     19.2285    4.9821   21.2705 O   1 1 1699.0000
     1701  O                     18.8224    5.4722   21.4763 O   1 1 1700.0000
     1702  O                     18.8053    5.0214   21.8882 O   1 1 1701.0000
     1703  O                     19.0085    5.6709   21.9136 O   1 1 1702.0000
     1704  O                     18.4029    5.8204   21.9848 O   1 1 1703.0000
     1705  O                     18.1851    5.4728   21.3118 O   1 1 1704.0000
     1706  O                     18.4602    5.0811   21.6290 O   1 1 1705.0000
     1707  O                     18.7499    4.9349   22.2844 O   1 1 1706.0000
     1708  O                     19.4060    5.0862   22.4512 O   1 1 1707.0000
     1709  O                     20.0181    4.9449   22.6830 O   1 1 1708.0000
     1710  O                     20.5161    5.1423   22.9804 O   1 1 1709.0000
     1711  O                     20.6410    4.6189   22.4644 O   1 1 1710.0000
     1712  O                     20.3296    5.0580   21.9872 O   1 1 1711.0000
     1713  O                     19.8535    5.2491   22.3539 O   1 1 1712.0000
     1714  O                     19.8503    5.5634   23.0529 O   1 1 1713.0000
     1715  O                     19.2252    5.6143   23.3033 O   1 1 1714.0000
     1716  O                     19.1759    5.8716   23.9659 O   1 1 1715.0000
     1717  O                     19.1718    5.7118   24.4677 O   1 1 1716.0000
     1718  O                     19.3306    5.3002   24.8320 O   1 1 1717.0000
     1719  O                     19.7654    5.0739   24.4302 O   1 1 1718.0000
     1720  O                     20.5707    5.1852   24.6526 O   1 1 1719.0000
     1721  O                     20.5907    5.1079   25.2793 O   1 1 1720.0000
     1722  O                     21.0705    4.7994   24.9514 O   1 1 1721.0000
     1723  O                     20.8478    4.8946   24.1396 O   1 1 1722.0000
     1724  O                     20.7031    4.7097   23.7366 O   1 1 1723.0000
     1725  O                     21.3696    4.3925   23.6760 O   1 1 1724.0000
     1726  O                     21.8625    4.5834   23.6881 O   1 1 1725.0000
     1727  O                     21.6045    4.0347   23.7607 O   1 1 1726.0000
     1728  O                     21.3130    3.7589   23.1109 O   1 1 1727.0000
     1729  O                     20.9693    3.3496   23.4459 O   1 1 1728.0000
     1730  O                     20.7647    3.6335   23.9093 O   1 1 1729.0000
     1731  O                     20.2228    3.8618   24.1713 O   1 1 1730.0000
     1732  O                     20.0737    3.4515   23.3650 O   1 1 1731.0000
     1733  O                     19.7561    3.8076   23.3244 O   1 1 1732.0000
     1734  O                     19.5023    3.1524   23.1313 O   1 1 1733.0000
     1735  O                     19.3772    3.3475   22.8729 O   1 1 1734.0000
     1736  O                     19.0336    3.9805   22.7871 O   1 1 1735.0000
     1737  O                     19.2315    4.4038   22.9117 O   1 1 1736.0000
     1738  O                     18.9262    5.1304   23.2553 O   1 1 1737.0000
     1739  O                     18.6928    4.7275   23.3000 O   1 1 1738.0000
     1740  O                     18.2575    5.0050   22.7841 O   1 1 1739.0000
     1741  O                     18.1731    4.3577   23.0443 O   1 1 1740.0000
     1742  O                     18.1257    4.3580   23.5843 O   1 1 1741.0000
     1743  O                     17.9674    4.5684   24.0691 O   1 1 1742.0000
     1744  O                     18.0960    4.5854   24.8103 O   1 1 1743.0000
     1745  O                     18.0039    3.9392   24.5582 O   1 1 1744.0000
     1746  O                     18.3371    3.4150   25.0079 O   1 1 1745.0000
     1747  O                     17.5656    3.3175   24.6163 O   1 1 1746.0000
     1748  O                     17.0492    2.7728   24.5627 O   1 1 1747.0000
     1749  O                     16.5034    3.0958   24.2108 O   1 1 1748.0000
     1750  O                     16.0903    3.0573   24.6447 O   1 1 1749.0000
     1751  O                     15.7022    3.0415   24.3703 O   1 1 1750.0000
     1752  O                     15.4596    3.3858   24.7605 O   1 1 1751.0000
     1753  O                     15.0075    3.0362   25.0469 O   1 1 1752.0000
     1754  O                     14.8273    3.6400   24.9455 O   1 1 1753.0000
     1755  O                     14.3825    3.8341   24.5748 O   1 1 1754.0000
     1756  O                     14.2000    3.9472   23.8299 O   1 1 1755.0000
     1757  O                     14.6539    3.5653   23.9385 O   1 1 1756.0000
     1758  O                     15.0525    3.2939   23.8185 O   1 1 1757.0000
     1759  O                     15.0400    2.8597   24.0029 O   1 1 1758.0000
     1760  O                     15.0112    2.6510   24.6888 O   1 1 1759.0000
     1761  O                     14.4782    2.2884   24.6382 O   1 1 1760.0000
     1762  O                     13.8841    1.9031   24.6052 O   1 1 1761.0000
     1763  O                     13.7486    1.5238   23.9804 O   1 1 1762.0000
     1764  O                     14.1739    1.2463   24.4787 O   1 1 1763.0000
     1765  O                     14.4211    1.1301   24.8759 O   1 1 1764.0000
     1766  O                     14.6518    0.4916   24.3735 O   1 1 1765.0000
     1767  O                     14.9488    0.2093   23.7563 O   1 1 1766.0000
     1768  O                     15.6512    0.2231   24.1740 O   1 1 1767.0000
     1769  O                     15.6900    0.3930   23.8646 O   1 1 1768.0000
     1770  O                     15.6433    0.1403   23.3531 O   1 1 1769.0000
     1771  O                     16.0786    0.6691   23.5642 O   1 1 1770.0000
     1772  O                     16.4222    1.1393   23.5080 O   1 1 1771.0000
     1773  O                     16.3143    1.5572   23.1880 O   1 1 1772.0000
     1774  O                     15.8063    1.9800   23.1665 O   1 1 1773.0000
     1775  O                     16.1158    2.7606   23.1429 O   1 1 1774.0000
     1776  O                     15.4462    2.7876   23.1400 O   1 1 1775.0000
     1777  O                     15.9200    2.8364   23.6910 O   1 1 1776.0000
     1778  O                     15.9903    2.2761   24.1521 O   1 1 1777.0000
     1779  O                     16.2933    2.5301   24.7601 O   1 1 1778.0000
     1780  O                     16.7010    1.8858   24.6935 O   1 1 1779.0000
     1781  O                     17.0886    1.5949   24.1164 O   1 1 1780.0000
     1782  O                     17.1772    1.5650   23.7010 O   1 1 1781.0000
     1783  O                     16.6083    2.1830   23.5755 O   1 1 1782.0000
     1784  O                     16.1896    2.2788   22.9911 O   1 1 1783.0000
     1785  O                     15.7761    2.3396   23.6429 O   1 1 1784.0000
     1786  O                     16.3664    1.9912   23.8149 O   1 1 1785.0000
     1787  O                     15.8169    1.7012   23.6187 O   1 1 1786.0000
     1788  O                     15.1847    1.0713   23.6901 O   1 1 1787.0000
     1789  O                     15.1037    1.4667   23.9878 O   1 1 1788.0000
     1790  O                     15.8896    1.1663   23.6692 O   1 1 1789.0000
     1791  O                     16.3355    1.2530   24.1043 O   1 1 1790.0000
     1792  O                     16.7511    0.6549   24.1154 O   1 1 1791.0000
     1793  O                     16.7581    0.5742   23.7023 O   1 1 1792.0000
     1794  O                     17.2401    0.9918   23.5280 O   1 1 1793.0000
     1795  O                     17.8032    0.8593   23.4940 O   1 1 1794.0000
     1796  O                     17.8911    1.5752   23.3551 O   1 1 1795.0000
     1797  O                     18.5484    1.7374   23.3772 O   1 1 1796.0000
     1798  O                     18.2073    1.7617   22.9237 O   1 1 1797.0000
     1799  O                     17.9678    2.0659   22.3853 O   1 1 1798.0000
     1800  O                     18.4906    2.0310   21.8674 O   1 1 1799.0000
     1801  O                     18.1809    1.4144   22.1168 O   1 1 1800.0000
     1802  O                     18.7093    1.1766   22.1796 O   1 1 1801.0000
     1803  O                     18.7650    0.5839   22.2484 O   1 1 1802.0000
     1804  O                     19.0105    0.4592   22.7266 O   1 1 1803.0000
     1805  O                     19.5425   -0.1934   22.4862 O   1 1 1804.0000
     1806  O                     19.0265   -0.4688   22.6087 O   1 1 1805.0000
     1807  O                     18.9728    0.0286   23.0210 O   1 1 1806.0000
     1808  O                     18.7290   -0.5152   23.5817 O   1 1 1807.0000
     1809  O                     18.8626   -0.7978   23.0498 O   1 1 1808.0000
     1810  O                     18.5573   -0.8287   22.6250 O   1 1 1809.0000
     1811  O                     17.8547   -0.4067   22.4622 O   1 1 1810.0000
     1812  O                     18.0155    0.2830   22.6993 O   1 1 1811.0000
     1813  O                     18.1455    0.2513   22.1310 O   1 1 1812.0000
     1814  O                     17.4305    0.1833   21.9292 O   1 1 1813.0000
     1815  O                     17.6942    0.6947   21.6856 O   1 1 1814.0000
     1816  O                     17.7079    0.7845   21.0939 O   1 1 1815.0000
     1817  O                     17.8728    0.9855   20.4263 O   1 1 1816.0000
     1818  O                     18.2650    0.8206   20.2771 O   1 1 1817.0000
     1819  O                     18.5356    0.2276   19.7774 O   1 1 1818.0000
     1820  O                     18.4161   -0.0475   19.5225 O   1 1 1819.0000
     1821  O                     17.9046    0.1624   20.0768 O   1 1 1820.0000
     1822  O                     17.4072   -0.2859   19.7429 O   1 1 1821.0000
     1823  O                     17.5911    0.0891   19.4780 O   1 1 1822.0000
     1824  O                     16.8806    0.2329   19.4385 O   1 1 1823.0000
     1825  O                     16.7631    0.6365   19.1667 O   1 1 1824.0000
     1826  O                     16.1589    0.2393   19.0882 O   1 1 1825.0000
     1827  O                     15.7486   -0.1885   18.5657 O   1 1 1826.0000
     1828  O                     15.2067   -0.2100   19.0293 O   1 1 1827.0000
     1829  O                     14.8709   -0.1600   19.5403 O   1 1 1828.0000
     1830  O                     14.1873    0.2150   19.4579 O   1 1 1829.0000
     1831  O                     13.9683    0.0190   18.8604 O   1 1 1830.0000
     1832  O                     14.6728   -0.2673   18.6977 O   1 1 1831.0000
     1833  O                     14.8191    0.0273   18.1446 O   1 1 1832.0000
     1834  O                     14.1265   -0.0937   18.2070 O   1 1 1833.0000
     1835  O                     14.1448    0.2831   17.8331 O   1 1 1834.0000
     1836  O                     13.7631    0.7296   18.1077 O   1 1 1835.0000
     1837  O                     13.5985    0.9761   17.4611 O   1 1 1836.0000
     1838  O                     13.0865    1.3879   17.5441 O   1 1 1837.0000
     1839  O                     12.8362    1.3019   16.5720 O   1 1 1838.0000
     1840  O                     13.0246    0.8048   16.8854 O   1 1 1839.0000
     1841  O                     13.4372    1.0494   16.2896 O   1 1 1840.0000
     1842  O                     13.4615    1.0422   16.7235 O   1 1 1841.0000
     1843  O                     13.0790    1.5840   17.1511 O   1 1 1842.0000
     1844  O                     13.1927    2.1944   17.1683 O   1 1 1843.0000
     1845  O                     13.3614    2.8723   17.0711 O   1 1 1844.0000
     1846  O                     12.7602    2.4547   17.1948 O   1 1 1845.0000
     1847  O                     11.9894    2.6323   16.8781 O   1 1 1846.0000
     1848  O                     11.5040    3.0794   16.9243 O   1 1 1847.0000
     1849  O                     11.3950    3.1173   17.3977 O   1 1 1848.0000
     1850  O                     11.2856    2.8304   18.2165 O   1 1 1849.0000
     1851  O                     11.5911    2.6561   17.7832 O   1 1 1850.0000
     1852  O                     12.0178    2.3700   17.2991 O   1 1 1851.0000
     1853  O                     12.0765    3.0417   17.7286 O   1 1 1852.0000
     1854  O                     12.0988    3.6380   17.5056 O   1 1 1853.0000
     1855  O                     12.2488    4.1367   17.7463 O   1 1 1854.0000
     1856  O                     12.5002    4.8282   17.6499 O   1 1 1855.0000
     1857  O                     12.1461    5.1296   17.3653 O   1 1 1856.0000
     1858  O                     11.8067    5.7590   17.1122 O   1 1 1857.0000
     1859  O                     11.5695    5.0597   17.1071 O   1 1 1858.0000
     1860  O                     11.2753    4.8715   16.5047 O   1 1 1859.0000
     1861  O                     11.2043    4.9155   16.9098 O   1 1 1860.0000
     1862  O                     10.5116    4.7033   16.4464 O   1 1 1861.0000
     1863  O                     10.9240    4.4161   16.0792 O   1 1 1862.0000
     1864  O                     11.7722    4.0570   15.7766 O   1 1 1863.0000
     1865  O                     11.7902    4.5121   16.3058 O   1 1 1864.0000
     1866  O                     12.1221    4.9948   16.3759 O   1 1 1865.0000
     1867  O                     12.3094    5.6511   16.2576 O   1 1 1866.0000
     1868  O                     12.8647    5.3812   16.5327 O   1 1 1867.0000
     1869  O                     12.9523    4.6988   16.3333 O   1 1 1868.0000
     1870  O                     13.0856    4.9379   15.4689 O   1 1 1869.0000
     1871  O                     12.6622    4.3679   15.6016 O   1 1 1870.0000
     1872  O                     12.7623    3.6654   15.2339 O   1 1 1871.0000
     1873  O                     12.3293    3.5107   15.6920 O   1 1 1872.0000
     1874  O                     11.8891    3.6490   16.1833 O   1 1 1873.0000
     1875  O                     12.0548    3.9281   16.5656 O   1 1 1874.0000
     1876  O                     12.6113    3.8572   17.1268 O   1 1 1875.0000
     1877  O                     12.7527    4.3952   16.9031 O   1 1 1876.0000
     1878  O                     12.5025    3.8611   16.4162 O   1 1 1877.0000
     1879  O                     13.0329    3.3420   16.4354 O   1 1 1878.0000
     1880  O                     13.1051    3.7461   16.1430 O   1 1 1879.0000
     1881  O                     13.4321    4.2457   16.4598 O   1 1 1880.0000
     1882  O                     13.9122    4.7938   16.8701 O   1 1 1881.0000
     1883  O                     13.8641    4.3127   17.1960 O   1 1 1882.0000
     1884  O                     13.7929    3.6544   16.8562 O   1 1 1883.0000
     1885  O                     13.6915    3.1710   16.5311 O   1 1 1884.0000
     1886  O                     13.3677    2.4479   16.5525 O   1 1 1885.0000
     1887  O                     13.5408    1.8630   16.4590 O   1 1 1886.0000
     1888  O                     13.6935    2.0836   17.1673 O   1 1 1887.0000
     1889  O                     14.0034    2.5910   17.3516 O   1 1 1888.0000
     1890  O                     13.5675    3.0353   17.7148 O   1 1 1889.0000
     1891  O                     13.6618    3.4968   17.9749 O   1 1 1890.0000
     1892  O                     13.1741    3.3535   17.2910 O   1 1 1891.0000
     1893  O                     13.1595    3.6799   17.5232 O   1 1 1892.0000
     1894  O                     13.6767    4.1199   17.5158 O   1 1 1893.0000
     1895  O                     13.3780    4.7452   17.3252 O   1 1 1894.0000
     1896  O                     13.2583    4.7135   17.8993 O   1 1 1895.0000
     1897  O                     13.3385    4.3911   18.4150 O   1 1 1896.0000
     1898  O                     13.3424    4.1493   18.9695 O   1 1 1897.0000
     1899  O                     13.9818    4.1925   18.9781 O   1 1 1898.0000
     1900  O                     13.8121    4.6897   19.1099 O   1 1 1899.0000
     1901  O                     14.4339    4.7581   19.3229 O   1 1 1900.0000
     1902  O                     14.7861    5.1718   19.1915 O   1 1 1901.0000
     1903  O                     14.4682    5.6482   19.8673 O   1 1 1902.0000
     1904  O                     14.1283    5.4451   19.3213 O   1 1 1903.0000
     1905  O                     13.9199    5.3124   19.9476 O   1 1 1904.0000
     1906  O                     13.5412    4.6238   19.7074 O   1 1 1905.0000
     1907  O                     13.5282    4.0476   19.9508 O   1 1 1906.0000
     1908  O                     13.2955    3.4307   20.2969 O   1 1 1907.0000
     1909  O                     12.8776    3.2627   20.2518 O   1 1 1908.0000
     1910  O                     13.0809    2.5387   20.0870 O   1 1 1909.0000
     1911  O                     12.8126    2.2517   19.8015 O   1 1 1910.0000
     1912  O                     12.9180    1.9675   19.4187 O   1 1 1911.0000
     1913  O                     13.1128    1.2219   19.7495 O   1 1 1912.0000
     1914  O                     12.8011    1.6424   20.0253 O   1 1 1913.0000
     1915  O                     12.8068    1.2485   20.7646 O   1 1 1914.0000
     1916  O                     13.5115    1.4224   20.6883 O   1 1 1915.0000
     1917  O                     14.1518    0.7154   20.5038 O   1 1 1916.0000
     1918  O                     13.7225    0.2310   20.1231 O   1 1 1917.0000
     1919  O                     14.0437    0.0339   20.6030 O   1 1 1918.0000
     1920  O                     13.9824   -0.3540   20.8387 O   1 1 1919.0000
     1921  O                     14.5302   -0.9986   20.9339 O   1 1 1920.0000
     1922  O                     14.4787   -0.4743   21.2277 O   1 1 1921.0000
     1923  O                     14.0302    0.2510   21.5686 O   1 1 1922.0000
     1924  O                     13.4970    0.5512   21.8120 O   1 1 1923.0000
     1925  O                     13.2650    0.5387   22.2429 O   1 1 1924.0000
     1926  O                     13.0745    0.2434   22.6323 O   1 1 1925.0000
     1927  O                     13.4835   -0.2887   23.1667 O   1 1 1926.0000
     1928  O                     13.5339   -0.3298   23.7233 O   1 1 1927.0000
     1929  O                     13.8742   -0.4339   23.2655 O   1 1 1928.0000
     1930  O                     13.9640    0.2913   23.3930 O   1 1 1929.0000
     1931  O                     13.7266    0.4106   23.0112 O   1 1 1930.0000
     1932  O                     14.1943    0.4766   22.2516 O   1 1 1931.0000
     1933  O                     14.2636   -0.1555   22.5793 O   1 1 1932.0000
     1934  O                     14.0253   -0.1746   21.6888 O   1 1 1933.0000
     1935  O                     14.4214    0.0888   22.3531 O   1 1 1934.0000
     1936  O                     14.9805    0.1120   22.7922 O   1 1 1935.0000
     1937  O                     15.4974    0.6622   23.0654 O   1 1 1936.0000
     1938  O                     15.3995    1.1342   22.8311 O   1 1 1937.0000
     1939  O                     15.0252    0.9706   22.4330 O   1 1 1938.0000
     1940  O                     15.0040    0.6168   21.8829 O   1 1 1939.0000
     1941  O                     14.6713    0.9497   21.5918 O   1 1 1940.0000
     1942  O                     14.9385    0.7146   20.9279 O   1 1 1941.0000
     1943  O                     14.7106    1.1604   20.9472 O   1 1 1942.0000
     1944  O                     14.2823    1.3734   20.8309 O   1 1 1943.0000
     1945  O                     14.4832    1.8429   20.4018 O   1 1 1944.0000
     1946  O                     14.5966    1.8711   19.7407 O   1 1 1945.0000
     1947  O                     14.9329    2.5369   19.9255 O   1 1 1946.0000
     1948  O                     14.8853    3.2805   19.8383 O   1 1 1947.0000
     1949  O                     15.0982    3.5427   19.2644 O   1 1 1948.0000
     1950  O                     15.2458    3.8851   18.9026 O   1 1 1949.0000
     1951  O                     14.8663    3.8504   18.1574 O   1 1 1950.0000
     1952  O                     15.4091    4.5504   18.1839 O   1 1 1951.0000
     1953  O                     15.6925    4.3570   17.8582 O   1 1 1952.0000
     1954  O                     15.5857    5.0551   17.5423 O   1 1 1953.0000
     1955  O                     14.9383    5.2529   17.5483 O   1 1 1954.0000
     1956  O                     14.2510    5.8786   17.3591 O   1 1 1955.0000
     1957  O                     14.0003    5.2974   17.6088 O   1 1 1956.0000
     1958  O                     13.2146    5.2557   17.4524 O   1 1 1957.0000
     1959  O                     12.6068    5.6253   17.8792 O   1 1 1958.0000
     1960  O                     12.7691    5.2133   18.3197 O   1 1 1959.0000
     1961  O                     12.5660    5.6839   18.7799 O   1 1 1960.0000
     1962  O                     12.3067    6.3146   18.4063 O   1 1 1961.0000
     1963  O                     11.6513    6.0106   18.1153 O   1 1 1962.0000
     1964  O                     11.6665    5.5057   18.6164 O   1 1 1963.0000
     1965  O                     11.1402    5.1534   18.6130 O   1 1 1964.0000
     1966  O                     11.4380    4.8467   18.3900 O   1 1 1965.0000
     1967  O                     10.8440    4.5083   18.5236 O   1 1 1966.0000
     1968  O                     10.9739    3.6586   19.0227 O   1 1 1967.0000
     1969  O                     11.4878    3.3559   19.2794 O   1 1 1968.0000
     1970  O                     11.1780    4.0234   19.4776 O   1 1 1969.0000
     1971  O                     11.1991    4.6666   19.9048 O   1 1 1970.0000
     1972  O                     10.7474    5.1507   20.1055 O   1 1 1971.0000
     1973  O                     10.5438    5.7564   19.6852 O   1 1 1972.0000
     1974  O                      9.8693    5.2844   19.4312 O   1 1 1973.0000
     1975  O                      9.6499    5.2051   19.9939 O   1 1 1974.0000
     1976  O                     10.0121    5.8531   20.2040 O   1 1 1975.0000
     1977  O                      9.9545    6.2491   19.9978 O   1 1 1976.0000
     1978  O                      9.4021    5.9018   19.9295 O   1 1 1977.0000
     1979  O                      9.0521    6.2643   19.5627 O   1 1 1978.0000
     1980  O                      8.2293    6.2584   19.5832 O   1 1 1979.0000
     1981  O                      8.4496    6.2866   18.8190 O   1 1 1980.0000
     1982  O                      8.3916    6.8709   19.0301 O   1 1 1981.0000
     1983  O                      8.8826    7.1316   19.6702 O   1 1 1982.0000
     1984  O                      9.0368    6.6924   19.8557 O   1 1 1983.0000
     1985  O                      9.2940    6.4832   19.1658 O   1 1 1984.0000
     1986  O                      9.5564    6.4547   18.8745 O   1 1 1985.0000
     1987  O                      9.4401    5.6503   18.8366 O   1 1 1986.0000
     1988  O                      9.8536    4.9219   18.7912 O   1 1 1987.0000
     1989  O                     10.1108    4.5800   19.1504 O   1 1 1988.0000
     1990  O                     10.1004    4.9977   19.4695 O   1 1 1989.0000
     1991  O                      9.7845    4.4907   20.0453 O   1 1 1990.0000
     1992  O                     10.1254    4.7498   20.4073 O   1 1 1991.0000
     1993  O                     10.5277    4.7703   20.2530 O   1 1 1992.0000
     1994  O                     10.0912    5.2164   20.6406 O   1 1 1993.0000
     1995  O                     10.5576    5.3570   21.1095 O   1 1 1994.0000
     1996  O                     10.7876    5.8156   21.4106 O   1 1 1995.0000
     1997  O                     10.1205    6.0116   21.3416 O   1 1 1996.0000
     1998  O                     10.2961    5.7275   21.9960 O   1 1 1997.0000
     1999  O                     10.1316    5.5687   22.5737 O   1 1 1998.0000
     2000  O                      9.3199    6.0065   22.7099 O   1 1 1999.0000
     2001  O                     10.1514    6.0366   23.0744 O   1 1 2000.0000
     2002  O                      9.4222    6.3709   23.4062 O   1 1 2001.0000
     2003  O                      9.4924    6.2728   24.0329 O   1 1 2002.0000
     2004  O                      9.8397    5.7330   23.8342 O   1 1 2003.0000
     2005  O                      9.9503    5.2502   24.2044 O   1 1 2004.0000
     2006  O                     10.4763    5.2589   24.0456 O   1 1 2005.0000
     2007  O                     10.3803    4.8951   23.8619 O   1 1 2006.0000
     2008  O                     10.8193    4.8771   23.4885 O   1 1 2007.0000
     2009  O                     11.0516    5.3304   24.0948 O   1 1 2008.0000
     2010  O                     11.4745    5.6714   24.3362 O   1 1 2009.0000
     2011  O                     11.8911    5.7840   24.0004 O   1 1 2010.0000
     2012  O                     12.5105    6.4090   24.0830 O   1 1 2011.0000
     2013  O                     12.5378    6.8950   23.9901 O   1 1 2012.0000
     2014  O                     12.9736    7.3668   24.1942 O   1 1 2013.0000
     2015  O                     12.3335    7.9902   23.8838 O   1 1 2014.0000
     2016  O                     12.4496    8.3099   24.3223 O   1 1 2015.0000
     2017  O                     12.6832    8.2438   25.0753 O   1 1 2016.0000
     2018  O                     13.0400    8.2132   24.2864 O   1 1 2017.0000
     2019  O                     13.0397    8.8813   24.3515 O   1 1 2018.0000
     2020  O                     13.2867    9.4845   24.6007 O   1 1 2019.0000
     2021  O                     13.6903   10.0615   24.8486 O   1 1 2020.0000
     2022  O                     14.1223   10.0604   25.2934 O   1 1 2021.0000
     2023  O                     14.6599   10.3185   25.0068 O   1 1 2022.0000
     2024  O                     15.1085   10.7070   24.9107 O   1 1 2023.0000
     2025  O                     15.1272   10.2522   25.5071 O   1 1 2024.0000
     2026  O                     15.7358   10.1452   25.7057 O   1 1 2025.0000
     2027  O                     16.0433   10.6475   25.4238 O   1 1 2026.0000
     2028  O                     16.6893   10.8993   25.4161 O   1 1 2027.0000
     2029  O                     16.9166   10.4840   25.5619 O   1 1 2028.0000
     2030  O                     17.6588   10.3592   26.0203 O   1 1 2029.0000
     2031  O                     17.3650   10.2418   26.6907 O   1 1 2030.0000
     2032  O                     17.3606    9.7536   26.6860 O   1 1 2031.0000
     2033  O                     18.1787    9.4172   26.7804 O   1 1 2032.0000
     2034  O                     18.3029    9.2401   27.4606 O   1 1 2033.0000
     2035  O                     18.0643    8.9112   26.9713 O   1 1 2034.0000
     2036  O                     17.6083    8.2312   27.1387 O   1 1 2035.0000
     2037  O                     17.9510    8.1496   27.6261 O   1 1 2036.0000
     2038  O                     17.9359    8.6512   27.9816 O   1 1 2037.0000
     2039  O                     17.9142    9.2554   28.3680 O   1 1 2038.0000
     2040  O                     18.1950    9.7865   28.2214 O   1 1 2039.0000
     2041  O                     17.8335    9.9028   27.5190 O   1 1 2040.0000
     2042  O                     17.6922   10.4442   27.6997 O   1 1 2041.0000
     2043  O                     17.3215   10.1094   27.8489 O   1 1 2042.0000
     2044  O                     16.6679   10.4875   27.3331 O   1 1 2043.0000
     2045  O                     16.6411   10.0983   27.3368 O   1 1 2044.0000
     2046  O                     17.2036   10.1603   27.2960 O   1 1 2045.0000
     2047  O                     17.6958    9.5556   27.4205 O   1 1 2046.0000
     2048  O                     17.4346    9.0586   27.5046 O   1 1 2047.0000
     2049  O                     17.1462    8.4778   27.4155 O   1 1 2048.0000
     2050  O                     16.9038    7.9200   27.5833 O   1 1 2049.0000
     2051  O                     16.9877    8.3020   28.4427 O   1 1 2050.0000
     2052  O                     16.8666    8.7940   28.0803 O   1 1 2051.0000
     2053  O                     16.8619    9.0968   27.5748 O   1 1 2052.0000
     2054  O                     17.2230    9.2126   28.0253 O   1 1 2053.0000
     2055  O                     17.1875    9.1980   28.5262 O   1 1 2054.0000
     2056  O                     17.5837    9.3536   28.9780 O   1 1 2055.0000
     2057  O                     17.8079    9.4353   29.6192 O   1 1 2056.0000
     2058  O                     17.8913    9.7288   28.8934 O   1 1 2057.0000
     2059  O                     18.1613   10.1287   29.0901 O   1 1 2058.0000
     2060  O                     18.7992   10.2397   29.5229 O   1 1 2059.0000
     2061  O                     18.9616    9.7847   29.0813 O   1 1 2060.0000
     2062  O                     18.5064    9.3676   28.9382 O   1 1 2061.0000
     2063  O                     18.2051    8.8218   28.7054 O   1 1 2062.0000
     2064  O                     18.4102    8.3559   28.6626 O   1 1 2063.0000
     2065  O                     18.5938    8.1053   29.4428 O   1 1 2064.0000
     2066  O                     18.0139    7.7412   29.5295 O   1 1 2065.0000
     2067  O                     17.6356    7.3504   29.4318 O   1 1 2066.0000
     2068  O                     17.0576    7.4463   29.2429 O   1 1 2067.0000
     2069  O                     16.6445    6.9626   29.2817 O   1 1 2068.0000
     2070  O                     16.1709    6.5191   29.1681 O   1 1 2069.0000
     2071  O                     15.5832    6.7354   29.1421 O   1 1 2070.0000
     2072  O                     15.7034    7.0525   28.6541 O   1 1 2071.0000
     2073  O                     15.9869    7.4445   28.1240 O   1 1 2072.0000
     2074  O                     16.6330    7.4073   28.7650 O   1 1 2073.0000
     2075  O                     15.9038    7.6427   28.4835 O   1 1 2074.0000
     2076  O                     15.6095    8.1590   29.1307 O   1 1 2075.0000
     2077  O                     15.8150    8.3118   29.8554 O   1 1 2076.0000
     2078  O                     15.9266    7.7595   29.0018 O   1 1 2077.0000
     2079  O                     16.2006    8.3569   28.7447 O   1 1 2078.0000
     2080  O                     15.9283    8.7543   28.3957 O   1 1 2079.0000
     2081  O                     16.2820    9.4716   28.5444 O   1 1 2080.0000
     2082  O                     16.3619    9.2164   28.1647 O   1 1 2081.0000
     2083  O                     15.8164    8.9772   27.7737 O   1 1 2082.0000
     2084  O                     15.4565    9.6967   27.5009 O   1 1 2083.0000
     2085  O                     15.4380    9.6511   28.2627 O   1 1 2084.0000
     2086  O                     15.5186    9.2846   28.5753 O   1 1 2085.0000
     2087  O                     15.1639    9.3049   28.8836 O   1 1 2086.0000
     2088  O                     14.5638    9.3213   29.3052 O   1 1 2087.0000
     2089  O                     15.0380    9.1629   29.6185 O   1 1 2088.0000
     2090  O                     15.8235    8.6704   29.9648 O   1 1 2089.0000
     2091  O                     15.9909    9.2382   30.2001 O   1 1 2090.0000
     2092  O                     16.4599    9.5005   30.3026 O   1 1 2091.0000
     2093  O                     16.9168    9.3180   30.2095 O   1 1 2092.0000
     2094  O                     17.0757    9.1694   30.6366 O   1 1 2093.0000
     2095  O                     16.9736    8.5279   30.1019 O   1 1 2094.0000
     2096  O                     17.0518    9.1751   29.6957 O   1 1 2095.0000
     2097  O                     16.9558    9.1049   29.1184 O   1 1 2096.0000
     2098  O                     17.1129    8.7478   29.2680 O   1 1 2097.0000
     2099  O                     16.5868    8.6621   30.1045 O   1 1 2098.0000
     2100  O                     16.4055    8.3059   29.5837 O   1 1 2099.0000
     2101  O                     16.8600    7.9836   29.0947 O   1 1 2100.0000
     2102  O                     17.6351    7.8670   29.0672 O   1 1 2101.0000
     2103  O                     18.1213    7.9155   28.5295 O   1 1 2102.0000
     2104  O                     18.0535    7.5631   28.1729 O   1 1 2103.0000
     2105  O                     17.7143    7.0472   28.1220 O   1 1 2104.0000
     2106  O                     17.7594    6.9537   27.5850 O   1 1 2105.0000
     2107  O                     17.8805    6.8827   28.4096 O   1 1 2106.0000
     2108  O                     18.1124    6.8875   29.0191 O   1 1 2107.0000
     2109  O                     18.4840    7.2142   28.9179 O   1 1 2108.0000
     2110  O                     18.3815    6.5873   28.4447 O   1 1 2109.0000
     2111  O                     18.0264    6.4524   27.6197 O   1 1 2110.0000
     2112  O                     17.6437    6.2449   27.9921 O   1 1 2111.0000
     2113  O                     17.8939    6.1835   28.4668 O   1 1 2112.0000
     2114  O                     17.5449    6.5904   28.9416 O   1 1 2113.0000
     2115  O                     17.0651    6.5071   29.3510 O   1 1 2114.0000
     2116  O                     17.0303    5.8973   29.0056 O   1 1 2115.0000
     2117  O                     17.4727    6.0556   28.7849 O   1 1 2116.0000
     2118  O                     17.9581    5.5209   28.9399 O   1 1 2117.0000
     2119  O                     17.2715    4.9765   29.0384 O   1 1 2118.0000
     2120  O                     17.4833    5.8255   29.0284 O   1 1 2119.0000
     2121  O                     17.6991    6.1380   29.5996 O   1 1 2120.0000
     2122  O                     17.3215    5.9560   30.0949 O   1 1 2121.0000
     2123  O                     17.3323    5.3347   30.1612 O   1 1 2122.0000
     2124  O                     17.2764    5.5392   30.5507 O   1 1 2123.0000
     2125  O                     17.3304    6.4362   30.9161 O   1 1 2124.0000
     2126  O                     17.8745    6.8375   30.5351 O   1 1 2125.0000
     2127  O                     18.0132    6.1898   30.3732 O   1 1 2126.0000
     2128  O                     17.9924    5.8073   29.9244 O   1 1 2127.0000
     2129  O                     18.9273    5.8832   29.9870 O   1 1 2128.0000
     2130  O                     19.0651    5.5633   29.6315 O   1 1 2129.0000
     2131  O                     19.6321    5.5660   29.1338 O   1 1 2130.0000
     2132  O                     19.6527    5.4460   29.9572 O   1 1 2131.0000
     2133  O                     19.0655    5.2937   30.3849 O   1 1 2132.0000
     2134  O                     18.8611    4.8019   30.7562 O   1 1 2133.0000
     2135  O                     18.5307    4.6493   31.0340 O   1 1 2134.0000
     2136  O                     18.0510    4.6972   31.4105 O   1 1 2135.0000
     2137  O                     17.3923    5.0049   30.7974 O   1 1 2136.0000
     2138  O                     18.1623    5.3660   30.6944 O   1 1 2137.0000
     2139  O                     18.3687    5.1785   31.1925 O   1 1 2138.0000
     2140  O                     18.8377    5.5267   31.3775 O   1 1 2139.0000
     2141  O                     19.2954    4.9821   31.4043 O   1 1 2140.0000
     2142  O                     19.5783    4.3648   31.6318 O   1 1 2141.0000
     2143  O                     19.3289    3.8095   31.7626 O   1 1 2142.0000
     2144  O                     18.7477    4.1097   31.5155 O   1 1 2143.0000
     2145  O                     18.3169    3.9241   31.6456 O   1 1 2144.0000
     2146  O                     18.3588    3.9299   31.0508 O   1 1 2145.0000
     2147  O                     17.8296    3.5851   30.8072 O   1 1 2146.0000
     2148  O                     17.9038    3.6134   30.2459 O   1 1 2147.0000
     2149  O                     18.0764    3.6126   29.8181 O   1 1 2148.0000
     2150  O                     18.5850    3.8749   30.3226 O   1 1 2149.0000
     2151  O                     18.6648    4.4571   29.7733 O   1 1 2150.0000
     2152  O                     18.0871    5.0288   30.4121 O   1 1 2151.0000
     2153  O                     17.7623    4.5087   30.3576 O   1 1 2152.0000
     2154  O                     17.5192    4.4490   29.8690 O   1 1 2153.0000
     2155  O                     17.9589    4.4579   29.3187 O   1 1 2154.0000
     2156  O                     18.2391    4.4119   29.3961 O   1 1 2155.0000
     2157  O                     18.5099    4.9311   29.0136 O   1 1 2156.0000
     2158  O                     19.1694    4.8863   28.6277 O   1 1 2157.0000
     2159  O                     18.4830    5.0220   28.4517 O   1 1 2158.0000
     2160  O                     18.5210    5.1540   27.9185 O   1 1 2159.0000
     2161  O                     18.9563    5.0787   27.5465 O   1 1 2160.0000
     2162  O                     19.1246    5.7491   27.2712 O   1 1 2161.0000
     2163  O                     19.5544    5.9204   27.0254 O   1 1 2162.0000
     2164  O                     19.6978    6.4622   26.7740 O   1 1 2163.0000
     2165  O                     19.4841    7.2009   27.2078 O   1 1 2164.0000
     2166  O                     19.5898    7.3267   26.6413 O   1 1 2165.0000
     2167  O                     19.5261    7.3528   26.2265 O   1 1 2166.0000
     2168  O                     19.9706    8.0437   26.4930 O   1 1 2167.0000
     2169  O                     19.8717    8.0532   26.8970 O   1 1 2168.0000
     2170  O                     19.4521    7.9805   27.0163 O   1 1 2169.0000
     2171  O                     18.7447    7.7090   27.2312 O   1 1 2170.0000
     2172  O                     19.0242    8.2248   27.1258 O   1 1 2171.0000
     2173  O                     18.3278    8.1374   27.1897 O   1 1 2172.0000
     2174  O                     17.9882    8.1090   26.9386 O   1 1 2173.0000
     2175  O                     17.4387    7.8256   26.7163 O   1 1 2174.0000
     2176  O                     17.1867    7.6338   26.8783 O   1 1 2175.0000
     2177  O                     16.9164    8.0238   26.5285 O   1 1 2176.0000
     2178  O                     17.1382    8.3161   26.7087 O   1 1 2177.0000
     2179  O                     17.4765    8.6957   26.6120 O   1 1 2178.0000
     2180  O                     17.7762    9.0451   26.4386 O   1 1 2179.0000
     2181  O                     18.3482    9.0727   26.1469 O   1 1 2180.0000
     2182  O                     18.8150    8.9233   26.4273 O   1 1 2181.0000
     2183  O                     18.8157    9.4704   26.5893 O   1 1 2182.0000
     2184  O                     18.9947   10.0892   27.2369 O   1 1 2183.0000
     2185  O                     18.5237   10.0929   27.5065 O   1 1 2184.0000
     2186  O                     18.8895    9.8559   27.8322 O   1 1 2185.0000
     2187  O                     19.0061   10.1171   28.3926 O   1 1 2186.0000
     2188  O                     18.4773   10.4634   28.4809 O   1 1 2187.0000
     2189  O                     17.7812   10.3578   28.4226 O   1 1 2188.0000
     2190  O                     17.3347    9.9057   28.2506 O   1 1 2189.0000
     2191  O                     16.9209    9.8672   28.4859 O   1 1 2190.0000
     2192  O                     16.4357   10.4580   28.4759 O   1 1 2191.0000
     2193  O                     16.5362   10.4502   27.8193 O   1 1 2192.0000
     2194  O                     16.0940    9.9163   27.4905 O   1 1 2193.0000
     2195  O                     15.9054    9.6993   27.9535 O   1 1 2194.0000
     2196  O                     15.9627   10.0233   28.6410 O   1 1 2195.0000
     2197  O                     15.7075   10.2294   28.2504 O   1 1 2196.0000
     2198  O                     15.2028   10.0804   28.6858 O   1 1 2197.0000
     2199  O                     15.0902   10.2178   28.8725 O   1 1 2198.0000
     2200  O                     15.4667   10.8520   29.0896 O   1 1 2199.0000
     2201  O                     15.5339   11.2387   28.5379 O   1 1 2200.0000
     2202  O                     15.9072   10.9720   28.2693 O   1 1 2201.0000
     2203  O                     16.4585   11.3048   28.5781 O   1 1 2202.0000
     2204  O                     16.9565   11.6279   28.3747 O   1 1 2203.0000
     2205  O                     17.1947   11.6462   28.8388 O   1 1 2204.0000
     2206  O                     17.1699   12.2823   28.5883 O   1 1 2205.0000
     2207  O                     17.4786   12.9998   28.2230 O   1 1 2206.0000
     2208  O                     17.5489   12.4692   28.4522 O   1 1 2207.0000
     2209  O                     17.4116   12.4523   27.7513 O   1 1 2208.0000
     2210  O                     16.6554   12.1567   27.7212 O   1 1 2209.0000
     2211  O                     16.0676   12.2183   27.5985 O   1 1 2210.0000
     2212  O                     16.4637   11.8504   27.3218 O   1 1 2211.0000
     2213  O                     16.0109   11.6103   27.8948 O   1 1 2212.0000
     2214  O                     15.8084   11.5390   27.6392 O   1 1 2213.0000
     2215  O                     15.5315   11.2784   27.6181 O   1 1 2214.0000
     2216  O                     15.0425   11.1987   27.5368 O   1 1 2215.0000
     2217  O                     15.1893   11.7718   27.1344 O   1 1 2216.0000
     2218  O                     15.6172   11.8318   26.7177 O   1 1 2217.0000
     2219  O                     15.4180   11.3495   26.5440 O   1 1 2218.0000
     2220  O                     15.0764   11.7766   26.0088 O   1 1 2219.0000
     2221  O                     14.9547   11.4952   25.4141 O   1 1 2220.0000
     2222  O                     15.0492   11.5478   25.1175 O   1 1 2221.0000
     2223  O                     14.3128   11.6881   25.3540 O   1 1 2222.0000
     2224  O                     14.3174   11.2165   25.1459 O   1 1 2223.0000
     2225  O                     13.8785   11.2875   25.1679 O   1 1 2224.0000
     2226  O                     13.5606   10.7993   25.0766 O   1 1 2225.0000
     2227  O                     13.0086   10.5978   24.8849 O   1 1 2226.0000
     2228  O                     12.7319   11.0602   24.7183 O   1 1 2227.0000
     2229  O                     12.6998   10.6090   24.3581 O   1 1 2228.0000
     2230  O                     12.2316   10.2702   24.5426 O   1 1 2229.0000
     2231  O                     12.4499   10.2312   25.0654 O   1 1 2230.0000
     2232  O                     12.1779   10.2893   25.2865 O   1 1 2231.0000
     2233  O                     12.5008   10.7427   25.5961 O   1 1 2232.0000
     2234  O                     12.7445   11.0026   25.3856 O   1 1 2233.0000
     2235  O                     12.8842   10.9037   25.9831 O   1 1 2234.0000
     2236  O                     13.0658   10.2288   26.4683 O   1 1 2235.0000
     2237  O                     12.5842   10.5032   26.4805 O   1 1 2236.0000
     2238  O                     12.7723   10.3283   27.0032 O   1 1 2237.0000
     2239  O                     12.2113   10.1199   26.7389 O   1 1 2238.0000
     2240  O                     12.6287    9.5232   26.7966 O   1 1 2239.0000
     2241  O                     12.8868    8.8536   26.4507 O   1 1 2240.0000
     2242  O                     12.5908    8.9544   26.1132 O   1 1 2241.0000
     2243  H                      0.0000    0.0000    0.0000 H    1 1 -2.0000
     2244  H                     22.0000    0.0000    0.0000 H    1 1 -2.0000
     2245  H                      0.0000   22.0000    0.0000 H    1 1 -2.0000
     2246  H                      0.0000    0.0000   22.0000 H   1 1 -2.0000
     2247  H                     22.0000   22.0000    0.0000 H    1 1 -2.0000
     2248  H                      0.0000   22.0000   22.0000 H   1 1 -2.0000
     2249  H                     22.0000    0.0000   22.0000 H   1 1 -2.0000
     2250  H                     22.0000   22.0000   22.0000 H   1 1 -2.0000

@<TRIPOS>BOND
           1           0           0 1
           2           1           2 1
           3           1          11 1
           4           2           3 1
           5           3           4 1
           6           4           5 1
           7           5           6 1
           8           6           7 1
           9           7           8 1
          10           8           9 1
          11           9          10 1
          12          10          11 1
          13          11          12 1
          14          12          13 1
          15          13          14 1
          16          14          15 1
          17          15          16 1
          18          16          17 1
          19          17          18 1
          20          17        1059 1
          21          18          19 1
          22          19          20 1
          23          20          21 1
          24          21          22 1
          25          22          23 1
          26          23          24 1
          27          24          25 1
          28          25          26 1
          29          26          27 1
          30          27          28 1
          31          28          29 1
          32          29          30 1
          33          30          31 1
          34          31          32 1
          35          32          33 1
          36          33          34 1
          37          33          76 1
          38          33        1576 1
          39          34          35 1
          40          35          36 1
          41          36          37 1
          42          37          38 1
          43          38          39 1
          44          39         398 1
          45          39         419 1
          46          39          40 1
          47          40          41 1
          48          41          42 1
          49          42          43 1
          50          43          44 1
          51          44          45 1
          52          45          46 1
          53          46          47 1
          54          47          48 1
          55          48          49 1
          56          49          50 1
          57          50          51 1
          58          51          52 1
          59          51          61 1
          60          52          53 1
          61          53          54 1
          62          54          55 1
          63          55          56 1
          64          55          57 1
          65          56          57 1
          66          57          58 1
          67          58        1551 1
          68          58          59 1
          69          59          60 1
          70          60          61 1
          71          61          62 1
          72          62          63 1
          73          63          64 1
          74          64          65 1
          75          65          66 1
          76          66          67 1
          77          67          68 1
          78          68          69 1
          79          69          70 1
          80          70          71 1
          81          71          72 1
          82          72          73 1
          83          73          74 1
          84          74          75 1
          85          75          76 1
          86          76         595 1
          87          76          77 1
          88          77          78 1
          89          78          79 1
          90          78        1756 1
          91          79          80 1
          92          80          81 1
          93          81          82 1
          94          82          83 1
          95          83          84 1
          96          84          85 1
          97          85          86 1
          98          86          87 1
          99          87          88 1
         100          88          89 1
         101          89          90 1
         102          90          91 1
         103          91          92 1
         104          92          93 1
         105          93          94 1
         106          93        1057 1
         107          94          95 1
         108          95          96 1
         109          96          97 1
         110          97          98 1
         111          98          99 1
         112          99         100 1
         113         100         101 1
         114         101         102 1
         115         101         106 1
         116         101         878 1
         117         102         103 1
         118         102         829 1
         119         103         104 1
         120         104         105 1
         121         105         106 1
         122         106         107 1
         123         107         108 1
         124         108         109 1
         125         109         110 1
         126         109         112 1
         127         110         111 1
         128         111         114 1
         129         111         112 1
         130         112         113 1
         131         113         114 1
         132         114         115 1
         133         114         116 1
         134         114         395 1
         135         115         116 1
         136         116         117 1
         137         116         118 1
         138         117         118 1
         139         118         119 1
         140         119         120 1
         141         120         121 1
         142         120         152 1
         143         120         162 1
         144         121         122 1
         145         122         123 1
         146         122         133 1
         147         123         124 1
         148         124         125 1
         149         125         126 1
         150         126         127 1
         151         127         128 1
         152         128         129 1
         153         129         130 1
         154         130         131 1
         155         131         132 1
         156         132         133 1
         157         133         134 1
         158         134         135 1
         159         135         136 1
         160         136         137 1
         161         137         138 1
         162         138         139 1
         163         139         140 1
         164         140         141 1
         165         140         149 1
         166         141         142 1
         167         142         143 1
         168         142         212 1
         169         143         149 1
         170         143         144 1
         171         144         149 1
         172         144         145 1
         173         145         146 1
         174         146         147 1
         175         147         148 1
         176         148         149 1
         177         148         378 1
         178         149         150 1
         179         149         151 1
         180         150         151 1
         181         150         171 1
         182         151         152 1
         183         151         153 1
         184         152         153 1
         185         152         174 1
         186         153         154 1
         187         154         155 1
         188         155         156 1
         189         156         157 1
         190         157         158 1
         191         158         159 1
         192         159         171 1
         193         159         160 1
         194         160         161 1
         195         161         162 1
         196         162         163 1
         197         163         164 1
         198         164         165 1
         199         165         166 1
         200         166         167 1
         201         167         168 1
         202         168         169 1
         203         168         170 1
         204         169         170 1
         205         170         171 1
         206         171         172 1
         207         171         173 1
         208         172         173 1
         209         172         424 1
         210         172        1616 1
         211         173         174 1
         212         174         379 1
         213         174         175 1
         214         175         176 1
         215         176         177 1
         216         177         178 1
         217         177         365 1
         218         178         179 1
         219         179         180 1
         220         179        1006 1
         221         180         181 1
         222         181         182 1
         223         182         183 1
         224         183         184 1
         225         184         185 1
         226         184         447 1
         227         185         186 1
         228         186         187 1
         229         187         188 1
         230         188         189 1
         231         189         190 1
         232         190         191 1
         233         190         194 1
         234         191         192 1
         235         192         193 1
         236         193         237 1
         237         193         557 1
         238         193         194 1
         239         194         195 1
         240         195         196 1
         241         195         554 1
         242         195         560 1
         243         195        1157 1
         244         196         197 1
         245         196         563 1
         246         196         844 1
         247         196        1571 1
         248         197         198 1
         249         198         199 1
         250         199         200 1
         251         200         201 1
         252         201         202 1
         253         202         203 1
         254         203         207 1
         255         203         204 1
         256         204         205 1
         257         205         206 1
         258         206         207 1
         259         207         208 1
         260         207        1154 1
         261         208         209 1
         262         208         211 1
         263         208         258 1
         264         209         210 1
         265         209         218 1
         266         209        1153 1
         267         210         211 1
         268         210         212 1
         269         210         217 1
         270         211         212 1
         271         211         216 1
         272         212         213 1
         273         212         217 1
         274         212         296 1
         275         213         214 1
         276         213         257 1
         277         213         223 1
         278         214         265 1
         279         214         215 1
         280         215         216 1
         281         215         218 1
         282         216         217 1
         283         217         218 1
         284         217        1189 1
         285         217        1190 1
         286         218         219 1
         287         218        1487 1
         288         219         220 1
         289         220         221 1
         290         221         222 1
         291         221         223 1
         292         221         224 1
         293         222         223 1
         294         223         224 1
         295         223         276 1
         296         224         225 1
         297         225         232 1
         298         225         236 1
         299         225         241 1
         300         225         226 1
         301         226         227 1
         302         226         245 1
         303         227         228 1
         304         227         239 1
         305         228         229 1
         306         228         242 1
         307         228         244 1
         308         229         230 1
         309         230         231 1
         310         231         232 1
         311         232         233 1
         312         232         235 1
         313         233         234 1
         314         233         280 1
         315         233         298 1
         316         234         235 1
         317         234         237 1
         318         235         243 1
         319         235         301 1
         320         235         236 1
         321         236         242 1
         322         236         237 1
         323         237         238 1
         324         238         239 1
         325         238         297 1
         326         239         240 1
         327         240         297 1
         328         240         241 1
         329         241         242 1
         330         242         243 1
         331         242         281 1
         332         243         244 1
         333         244         245 1
         334         245         246 1
         335         245         247 1
         336         246         247 1
         337         247         248 1
         338         248         249 1
         339         249         250 1
         340         250         251 1
         341         251         252 1
         342         252         253 1
         343         253         254 1
         344         254         255 1
         345         255         256 1
         346         256         257 1
         347         257         258 1
         348         258         259 1
         349         258        1182 1
         350         259         260 1
         351         260         261 1
         352         261         262 1
         353         262         263 1
         354         263         264 1
         355         264         265 1
         356         265         266 1
         357         265         272 1
         358         266         267 1
         359         267         268 1
         360         268         269 1
         361         269         270 1
         362         270         271 1
         363         271         272 1
         364         272         273 1
         365         273         274 1
         366         274         275 1
         367         275         276 1
         368         276         277 1
         369         277         278 1
         370         277         279 1
         371         278         298 1
         372         278         300 1
         373         278         279 1
         374         279         280 1
         375         280         281 1
         376         280         300 1
         377         281         282 1
         378         282         283 1
         379         282         290 1
         380         282         300 1
         381         283         284 1
         382         283         298 1
         383         284         285 1
         384         284         299 1
         385         285         286 1
         386         285         298 1
         387         286         287 1
         388         287         288 1
         389         287         290 1
         390         288         289 1
         391         289         290 1
         392         289         296 1
         393         290         291 1
         394         291         292 1
         395         292         293 1
         396         293         294 1
         397         294         295 1
         398         295         296 1
         399         296         297 1
         400         297         298 1
         401         298         299 1
         402         299         301 1
         403         299         300 1
         404         300         301 1
         405         301         302 1
         406         302         303 1
         407         303         304 1
         408         304         305 1
         409         305         306 1
         410         306         307 1
         411         307         308 1
         412         308         309 1
         413         309         310 1
         414         310         311 1
         415         311         312 1
         416         312         313 1
         417         313         314 1
         418         314         315 1
         419         315         316 1
         420         315         317 1
         421         316         317 1
         422         317         318 1
         423         318         319 1
         424         318         322 1
         425         319         320 1
         426         320         321 1
         427         321         322 1
         428         322         323 1
         429         323         324 1
         430         324         325 1
         431         325         326 1
         432         326         327 1
         433         327         328 1
         434         328         329 1
         435         329         331 1
         436         329         330 1
         437         330         331 1
         438         331         332 1
         439         332         333 1
         440         333         334 1
         441         333         336 1
         442         333         348 1
         443         334         335 1
         444         335         336 1
         445         336         337 1
         446         336         340 1
         447         336         351 1
         448         337         340 1
         449         337         338 1
         450         338         340 1
         451         338         339 1
         452         339         340 1
         453         339         353 1
         454         340         341 1
         455         340         343 1
         456         341         342 1
         457         342         343 1
         458         343         344 1
         459         344         345 1
         460         345         346 1
         461         346         347 1
         462         347         348 1
         463         348         349 1
         464         349         350 1
         465         350         351 1
         466         351         352 1
         467         352         353 1
         468         353         354 1
         469         354         355 1
         470         355         356 1
         471         356         357 1
         472         357         358 1
         473         358         359 1
         474         358         361 1
         475         359         360 1
         476         360         361 1
         477         361         362 1
         478         362         363 1
         479         363         364 1
         480         364         365 1
         481         365         366 1
         482         365         369 1
         483         365         380 1
         484         366         367 1
         485         366         368 1
         486         367         368 1
         487         367         372 1
         488         368         369 1
         489         369         370 1
         490         370         371 1
         491         371         372 1
         492         372         373 1
         493         373         374 1
         494         374         375 1
         495         375         376 1
         496         375         386 1
         497         376         377 1
         498         377         378 1
         499         377         384 1
         500         378         379 1
         501         379         380 1
         502         380         381 1
         503         381         382 1
         504         382         383 1
         505         382         384 1
         506         383         384 1
         507         384         385 1
         508         385         386 1
         509         386         387 1
         510         387         388 1
         511         388         389 1
         512         389         390 1
         513         390         391 1
         514         391         392 1
         515         392         393 1
         516         393         394 1
         517         394         395 1
         518         394         906 1
         519         395         396 1
         520         396         398 1
         521         396         397 1
         522         397         398 1
         523         398         399 1
         524         399         400 1
         525         400         401 1
         526         401         402 1
         527         401         410 1
         528         402         403 1
         529         403         404 1
         530         404         405 1
         531         405         406 1
         532         406         407 1
         533         406         409 1
         534         407         408 1
         535         408         409 1
         536         409         410 1
         537         410         411 1
         538         411         412 1
         539         412         413 1
         540         412         419 1
         541         413         414 1
         542         413         884 1
         543         414         415 1
         544         415         416 1
         545         416         417 1
         546         417         418 1
         547         418         419 1
         548         419         420 1
         549         420         421 1
         550         420         423 1
         551         420         815 1
         552         421         422 1
         553         422         423 1
         554         423         424 1
         555         424         425 1
         556         425         426 1
         557         426         427 1
         558         427         428 1
         559         428         429 1
         560         429         430 1
         561         430         431 1
         562         431         432 1
         563         432         433 1
         564         433         434 1
         565         434         435 1
         566         435         436 1
         567         436         437 1
         568         437         438 1
         569         438         439 1
         570         439         440 1
         571         440         794 1
         572         440         441 1
         573         441         442 1
         574         442         443 1
         575         443         444 1
         576         443         655 1
         577         444         445 1
         578         445         446 1
         579         445         656 1
         580         446         447 1
         581         447         448 1
         582         448         449 1
         583         448         474 1
         584         449         450 1
         585         450         451 1
         586         451         452 1
         587         451         504 1
         588         452         453 1
         589         453         454 1
         590         454         455 1
         591         455         456 1
         592         456         457 1
         593         457         458 1
         594         458         459 1
         595         459         460 1
         596         460         638 1
         597         460         461 1
         598         461         462 1
         599         462         463 1
         600         462         470 1
         601         463         464 1
         602         464         465 1
         603         465         466 1
         604         466         467 1
         605         467         468 1
         606         468         469 1
         607         469         470 1
         608         470         471 1
         609         471         472 1
         610         472         473 1
         611         473         474 1
         612         473         506 1
         613         474         475 1
         614         475         476 1
         615         475         644 1
         616         475         647 1
         617         476         477 1
         618         476         480 1
         619         476         647 1
         620         477         478 1
         621         478         479 1
         622         479         480 1
         623         480         585 1
         624         480         481 1
         625         481         482 1
         626         482         483 1
         627         483         484 1
         628         484         485 1
         629         485         486 1
         630         486         487 1
         631         487         488 1
         632         488         489 1
         633         489         490 1
         634         490         491 1
         635         491         492 1
         636         492         493 1
         637         493         494 1
         638         494         495 1
         639         495         496 1
         640         496         497 1
         641         497         498 1
         642         498         499 1
         643         499         500 1
         644         500         501 1
         645         501         502 1
         646         502         503 1
         647         503         504 1
         648         504         505 1
         649         505         506 1
         650         506         507 1
         651         506         511 1
         652         507         508 1
         653         508         509 1
         654         509         510 1
         655         510         511 1
         656         511         512 1
         657         512         513 1
         658         512         523 1
         659         513         514 1
         660         514         515 1
         661         515         516 1
         662         515         558 1
         663         516         517 1
         664         517         518 1
         665         518         519 1
         666         519         520 1
         667         520         521 1
         668         521         522 1
         669         522         523 1
         670         523         524 1
         671         524         525 1
         672         525         526 1
         673         526         527 1
         674         527         528 1
         675         527         583 1
         676         527         584 1
         677         528         529 1
         678         529         530 1
         679         530         531 1
         680         531         532 1
         681         532         533 1
         682         533         534 1
         683         533         548 1
         684         534         535 1
         685         535         536 1
         686         535         559 1
         687         536         537 1
         688         537         538 1
         689         538         539 1
         690         538         544 1
         691         539         540 1
         692         539         554 1
         693         540         541 1
         694         540         553 1
         695         541         542 1
         696         542         543 1
         697         543         544 1
         698         543         553 1
         699         544         545 1
         700         545         546 1
         701         545         553 1
         702         546         547 1
         703         547         548 1
         704         548         549 1
         705         549         550 1
         706         550        2230 1
         707         550         551 1
         708         551         552 1
         709         552         553 1
         710         553         554 1
         711         554         557 1
         712         554         555 1
         713         555         556 1
         714         556         557 1
         715         557         558 1
         716         558         560 1
         717         558         559 1
         718         559         560 1
         719         560         561 1
         720         561         562 1
         721         561         563 1
         722         561         565 1
         723         561         612 1
         724         562         563 1
         725         562         577 1
         726         562         989 1
         727         563         564 1
         728         563         605 1
         729         564         565 1
         730         564         572 1
         731         564         576 1
         732         565         566 1
         733         565         596 1
         734         566         567 1
         735         567         568 1
         736         568         569 1
         737         569         570 1
         738         570         571 1
         739         571         583 1
         740         571         572 1
         741         572         573 1
         742         573         574 1
         743         574         575 1
         744         575         576 1
         745         576         577 1
         746         577         578 1
         747         578         983 1
         748         578         579 1
         749         579         580 1
         750         580         581 1
         751         581         582 1
         752         582         583 1
         753         583         584 1
         754         583         589 1
         755         583         590 1
         756         584         585 1
         757         585         586 1
         758         586         587 1
         759         587         588 1
         760         588         589 1
         761         589         590 1
         762         590         591 1
         763         591         592 1
         764         591        1571 1
         765         592         593 1
         766         593         594 1
         767         594         595 1
         768         595         596 1
         769         596         597 1
         770         596         614 1
         771         597         598 1
         772         597         615 1
         773         598         599 1
         774         599         600 1
         775         600         601 1
         776         601         602 1
         777         602         603 1
         778         603         604 1
         779         604         605 1
         780         605         606 1
         781         606         607 1
         782         607         608 1
         783         608         609 1
         784         609         610 1
         785         610         611 1
         786         611         612 1
         787         612         613 1
         788         613         614 1
         789         614         615 1
         790         615         616 1
         791         616         617 1
         792         617         618 1
         793         618         619 1
         794         619         620 1
         795         620         621 1
         796         621         622 1
         797         622         623 1
         798         623         624 1
         799         624         625 1
         800         624         629 1
         801         625         626 1
         802         626         627 1
         803         627         628 1
         804         628         629 1
         805         629         630 1
         806         630         631 1
         807         631         632 1
         808         632         633 1
         809         633         634 1
         810         634         635 1
         811         635         636 1
         812         636         637 1
         813         637         638 1
         814         638         639 1
         815         639         640 1
         816         640         641 1
         817         641         642 1
         818         642         643 1
         819         643         644 1
         820         644         645 1
         821         645         646 1
         822         646         647 1
         823         647         648 1
         824         647        1531 1
         825         648         649 1
         826         649         650 1
         827         649         976 1
         828         649         978 1
         829         650         651 1
         830         651         652 1
         831         652         653 1
         832         653         654 1
         833         653        1631 1
         834         654         655 1
         835         655         656 1
         836         656         657 1
         837         656         678 1
         838         657         658 1
         839         658         659 1
         840         659         661 1
         841         659         660 1
         842         660         661 1
         843         661         662 1
         844         661         669 1
         845         662         663 1
         846         662         665 1
         847         663         664 1
         848         664         665 1
         849         665         666 1
         850         666         667 1
         851         666         668 1
         852         666        1467 1
         853         667         668 1
         854         667         670 1
         855         667         677 1
         856         667        1623 1
         857         668         669 1
         858         668        1636 1
         859         669         670 1
         860         670         671 1
         861         670         674 1
         862         671         672 1
         863         672         674 1
         864         672        1582 1
         865         672        1623 1
         866         672         673 1
         867         673        1469 1
         868         673         674 1
         869         674         675 1
         870         674        1582 1
         871         675         676 1
         872         675         677 1
         873         676         677 1
         874         677         678 1
         875         678         679 1
         876         679         680 1
         877         679         709 1
         878         680         681 1
         879         681         682 1
         880         681        1463 1
         881         682         683 1
         882         683         684 1
         883         684         685 1
         884         684        1449 1
         885         685         704 1
         886         685         686 1
         887         686        1452 1
         888         686         687 1
         889         687         688 1
         890         688         689 1
         891         689         690 1
         892         690         691 1
         893         691         692 1
         894         691        1712 1
         895         692         693 1
         896         692         704 1
         897         692        1712 1
         898         693         694 1
         899         694         695 1
         900         695         696 1
         901         695         701 1
         902         695        1700 1
         903         696         697 1
         904         697         698 1
         905         698         699 1
         906         699         700 1
         907         700         701 1
         908         701         702 1
         909         702         703 1
         910         703         704 1
         911         703        1701 1
         912         704         705 1
         913         705         706 1
         914         706         707 1
         915         706        1703 1
         916         706        1738 1
         917         707         708 1
         918         708         709 1
         919         709         710 1
         920         710         711 1
         921         711         712 1
         922         712         713 1
         923         713         714 1
         924         714         715 1
         925         715         716 1
         926         716         717 1
         927         717         725 1
         928         717        1657 1
         929         717         718 1
         930         718         719 1
         931         719         720 1
         932         720         721 1
         933         721         722 1
         934         721         724 1
         935         722         723 1
         936         723         724 1
         937         724         725 1
         938         725         726 1
         939         726         727 1
         940         727         728 1
         941         728         729 1
         942         729         730 1
         943         730         731 1
         944         731         732 1
         945         731         755 1
         946         732         733 1
         947         733         734 1
         948         734         742 1
         949         734         735 1
         950         735         736 1
         951         736         737 1
         952         737         738 1
         953         738         739 1
         954         738         740 1
         955         738         746 1
         956         739         740 1
         957         739         746 1
         958         740         741 1
         959         740         749 1
         960         741         742 1
         961         742         743 1
         962         743         744 1
         963         743         745 1
         964         744         745 1
         965         745         746 1
         966         745         748 1
         967         746         747 1
         968         747         748 1
         969         748         749 1
         970         749         750 1
         971         750         751 1
         972         751         752 1
         973         751        1485 1
         974         752         753 1
         975         753         754 1
         976         753         755 1
         977         753         796 1
         978         754         755 1
         979         755         756 1
         980         756         757 1
         981         757         758 1
         982         757        2175 1
         983         758         759 1
         984         759         760 1
         985         760         761 1
         986         761         762 1
         987         762         763 1
         988         763         764 1
         989         764         765 1
         990         765         766 1
         991         766         767 1
         992         767         768 1
         993         768         769 1
         994         769         770 1
         995         769         772 1
         996         770         771 1
         997         771         772 1
         998         772         773 1
         999         773         774 1
        1000         774         775 1
        1001         775         776 1
        1002         776         777 1
        1003         777         778 1
        1004         778         779 1
        1005         779         780 1
        1006         780         781 1
        1007         781         782 1
        1008         782         785 1
        1009         782         783 1
        1010         783        1754 1
        1011         783         784 1
        1012         784         785 1
        1013         785         786 1
        1014         785         789 1
        1015         786         787 1
        1016         787         788 1
        1017         788         789 1
        1018         789         790 1
        1019         790         791 1
        1020         791         792 1
        1021         792         793 1
        1022         792         800 1
        1023         793         794 1
        1024         794         795 1
        1025         795         796 1
        1026         796         797 1
        1027         797         798 1
        1028         798         799 1
        1029         799         800 1
        1030         800         801 1
        1031         801         802 1
        1032         802         803 1
        1033         803         804 1
        1034         804         805 1
        1035         805         806 1
        1036         806         807 1
        1037         806        1687 1
        1038         806        1741 1
        1039         807         808 1
        1040         808         809 1
        1041         808        1044 1
        1042         809         810 1
        1043         810         811 1
        1044         811         812 1
        1045         812         813 1
        1046         813         814 1
        1047         813        1777 1
        1048         814         815 1
        1049         815         816 1
        1050         816         817 1
        1051         817         818 1
        1052         818         819 1
        1053         819         820 1
        1054         820         821 1
        1055         821         822 1
        1056         822         823 1
        1057         823         824 1
        1058         824         825 1
        1059         825         826 1
        1060         826         827 1
        1061         827         828 1
        1062         827         862 1
        1063         828         829 1
        1064         829         830 1
        1065         830         831 1
        1066         831         832 1
        1067         832         833 1
        1068         833         834 1
        1069         834         835 1
        1070         835         836 1
        1071         836         837 1
        1072         837         838 1
        1073         838         839 1
        1074         839         844 1
        1075         839         840 1
        1076         840         841 1
        1077         841         842 1
        1078         841         844 1
        1079         842         843 1
        1080         843         844 1
        1081         843         902 1
        1082         844         845 1
        1083         845         846 1
        1084         846         847 1
        1085         847         848 1
        1086         848         849 1
        1087         849         850 1
        1088         849         862 1
        1089         850         851 1
        1090         851         852 1
        1091         852         853 1
        1092         853         854 1
        1093         854         855 1
        1094         855         856 1
        1095         856        1970 1
        1096         856         857 1
        1097         857         858 1
        1098         858         859 1
        1099         859         860 1
        1100         860         861 1
        1101         861         862 1
        1102         862         863 1
        1103         862        1578 1
        1104         863         864 1
        1105         864         865 1
        1106         865         866 1
        1107         866         867 1
        1108         867         868 1
        1109         868         869 1
        1110         869         870 1
        1111         870         871 1
        1112         871         872 1
        1113         872         873 1
        1114         873         874 1
        1115         874         875 1
        1116         874        1555 1
        1117         874        1029 1
        1118         875         876 1
        1119         876         877 1
        1120         877         878 1
        1121         878         879 1
        1122         879         880 1
        1123         880         881 1
        1124         881         882 1
        1125         882         883 1
        1126         883         884 1
        1127         884         885 1
        1128         884         889 1
        1129         885         886 1
        1130         886         887 1
        1131         887         888 1
        1132         888         889 1
        1133         889         890 1
        1134         890         891 1
        1135         891        2014 1
        1136         891         892 1
        1137         892         893 1
        1138         893         894 1
        1139         893        1067 1
        1140         894         895 1
        1141         895         896 1
        1142         895        1156 1
        1143         896         897 1
        1144         897         898 1
        1145         898         899 1
        1146         899         900 1
        1147         900         901 1
        1148         901         902 1
        1149         902         903 1
        1150         903         904 1
        1151         904         905 1
        1152         904         906 1
        1153         905         906 1
        1154         905        1570 1
        1155         906         907 1
        1156         906        1569 1
        1157         907         908 1
        1158         908         909 1
        1159         909         910 1
        1160         910         911 1
        1161         911         912 1
        1162         912         913 1
        1163         913         914 1
        1164         914         915 1
        1165         915         916 1
        1166         916         917 1
        1167         917         918 1
        1168         918         919 1
        1169         918        1314 1
        1170         919         920 1
        1171         920         921 1
        1172         921         922 1
        1173         922         923 1
        1174         923         924 1
        1175         924         925 1
        1176         925         926 1
        1177         926         927 1
        1178         927         928 1
        1179         928         929 1
        1180         929         930 1
        1181         930         931 1
        1182         930        1354 1
        1183         931         932 1
        1184         932         933 1
        1185         933         934 1
        1186         934         935 1
        1187         935         936 1
        1188         935        1074 1
        1189         936         937 1
        1190         937         938 1
        1191         938         939 1
        1192         939         940 1
        1193         940         941 1
        1194         941         942 1
        1195         942         943 1
        1196         943         944 1
        1197         944         945 1
        1198         945        1353 1
        1199         945         946 1
        1200         946         952 1
        1201         946         947 1
        1202         947         948 1
        1203         948         949 1
        1204         949         950 1
        1205         950         951 1
        1206         951         952 1
        1207         952         953 1
        1208         953         954 1
        1209         954         955 1
        1210         955         956 1
        1211         956         957 1
        1212         956         992 1
        1213         957         958 1
        1214         957         968 1
        1215         958         959 1
        1216         958        1014 1
        1217         959         960 1
        1218         960         961 1
        1219         961         962 1
        1220         962         975 1
        1221         962         999 1
        1222         962         963 1
        1223         963         964 1
        1224         964         965 1
        1225         965         966 1
        1226         966         967 1
        1227         967         968 1
        1228         968         969 1
        1229         969         970 1
        1230         970         971 1
        1231         971         972 1
        1232         972         973 1
        1233         973         974 1
        1234         974         975 1
        1235         975         976 1
        1236         975         981 1
        1237         976         977 1
        1238         977         978 1
        1239         977         992 1
        1240         978         979 1
        1241         979         980 1
        1242         980         981 1
        1243         981         982 1
        1244         982         983 1
        1245         983         984 1
        1246         984         985 1
        1247         985         986 1
        1248         986         987 1
        1249         987         988 1
        1250         988         989 1
        1251         989         990 1
        1252         989         992 1
        1253         990         991 1
        1254         991         992 1
        1255         992         993 1
        1256         993         994 1
        1257         994         995 1
        1258         995         996 1
        1259         996         997 1
        1260         997         999 1
        1261         997        1005 1
        1262         997         998 1
        1263         998         999 1
        1264         999        1000 1
        1265        1000        1001 1
        1266        1001        1002 1
        1267        1002        1003 1
        1268        1003        1004 1
        1269        1004        1005 1
        1270        1005        1006 1
        1271        1006        1007 1
        1272        1007        1008 1
        1273        1008        1009 1
        1274        1009        1010 1
        1275        1010        1011 1
        1276        1011        1012 1
        1277        1012        1013 1
        1278        1013        1014 1
        1279        1014        1015 1
        1280        1015        1016 1
        1281        1016        1017 1
        1282        1017        1018 1
        1283        1018        1019 1
        1284        1019        1020 1
        1285        1020        1021 1
        1286        1021        1022 1
        1287        1021        1069 1
        1288        1022        1023 1
        1289        1023        1024 1
        1290        1023        1026 1
        1291        1023        1029 1
        1292        1024        1025 1
        1293        1024        1026 1
        1294        1025        1026 1
        1295        1026        1027 1
        1296        1026        1059 1
        1297        1026        1132 1
        1298        1027        1028 1
        1299        1028        1029 1
        1300        1028        1059 1
        1301        1029        1033 1
        1302        1029        1030 1
        1303        1030        1031 1
        1304        1031        1032 1
        1305        1032        1033 1
        1306        1033        1034 1
        1307        1034        1035 1
        1308        1035        1036 1
        1309        1036        1037 1
        1310        1037        1038 1
        1311        1038        1039 1
        1312        1039        1040 1
        1313        1040        1041 1
        1314        1041        1042 1
        1315        1042        1043 1
        1316        1043        1044 1
        1317        1044        1045 1
        1318        1045        1046 1
        1319        1046        1047 1
        1320        1047        1048 1
        1321        1048        1049 1
        1322        1049        1050 1
        1323        1050        1051 1
        1324        1051        1052 1
        1325        1052        1053 1
        1326        1053        1054 1
        1327        1054        1055 1
        1328        1055        1056 1
        1329        1056        1057 1
        1330        1057        1058 1
        1331        1057        1271 1
        1332        1058        1059 1
        1333        1059        1060 1
        1334        1059        1132 1
        1335        1060        1061 1
        1336        1061        1062 1
        1337        1062        1063 1
        1338        1063        1064 1
        1339        1064        1065 1
        1340        1064        1068 1
        1341        1065        1066 1
        1342        1066        1067 1
        1343        1067        1068 1
        1344        1068        1069 1
        1345        1069        1070 1
        1346        1070        1071 1
        1347        1071        1072 1
        1348        1071        1154 1
        1349        1071        1190 1
        1350        1072        1073 1
        1351        1073        1074 1
        1352        1074        1075 1
        1353        1074        1195 1
        1354        1075        1076 1
        1355        1076        1077 1
        1356        1077        1078 1
        1357        1077        1093 1
        1358        1078        1079 1
        1359        1078        1080 1
        1360        1079        1080 1
        1361        1080        1081 1
        1362        1081        1082 1
        1363        1082        1083 1
        1364        1083        1084 1
        1365        1084        1085 1
        1366        1085        1086 1
        1367        1086        1087 1
        1368        1087        1088 1
        1369        1088        1089 1
        1370        1089        1090 1
        1371        1090        1091 1
        1372        1091        1092 1
        1373        1092        1093 1
        1374        1093        1094 1
        1375        1094        1095 1
        1376        1095        1096 1
        1377        1096        1097 1
        1378        1097        1098 1
        1379        1097        1956 1
        1380        1098        1099 1
        1381        1099        1100 1
        1382        1100        1101 1
        1383        1101        1102 1
        1384        1102        1103 1
        1385        1103        1104 1
        1386        1104        1105 1
        1387        1105        1106 1
        1388        1106        1107 1
        1389        1106        1122 1
        1390        1107        1108 1
        1391        1108        1109 1
        1392        1109        1110 1
        1393        1110        1111 1
        1394        1111        1112 1
        1395        1112        1113 1
        1396        1113        1114 1
        1397        1114        1115 1
        1398        1114        1392 1
        1399        1115        1116 1
        1400        1116        1117 1
        1401        1117        1118 1
        1402        1117        1407 1
        1403        1117        1645 1
        1404        1118        1119 1
        1405        1118        1145 1
        1406        1119        1120 1
        1407        1120        1121 1
        1408        1121        1122 1
        1409        1122        1123 1
        1410        1123        1124 1
        1411        1124        1125 1
        1412        1125        1126 1
        1413        1126        1127 1
        1414        1127        1128 1
        1415        1128        1129 1
        1416        1129        1130 1
        1417        1130        1131 1
        1418        1131        1132 1
        1419        1132        1133 1
        1420        1133        1134 1
        1421        1134        1135 1
        1422        1135        1136 1
        1423        1135        1138 1
        1424        1136        1137 1
        1425        1137        1138 1
        1426        1138        1139 1
        1427        1139        1140 1
        1428        1140        1141 1
        1429        1141        1142 1
        1430        1142        1143 1
        1431        1143        1144 1
        1432        1144        1145 1
        1433        1145        1146 1
        1434        1146        1147 1
        1435        1147        1148 1
        1436        1147        1177 1
        1437        1147        1285 1
        1438        1148        1149 1
        1439        1148        1177 1
        1440        1149        1150 1
        1441        1149        1152 1
        1442        1150        1151 1
        1443        1150        1152 1
        1444        1150        1283 1
        1445        1151        1152 1
        1446        1152        1153 1
        1447        1152        1289 1
        1448        1153        1154 1
        1449        1153        1190 1
        1450        1154        1155 1
        1451        1154        1215 1
        1452        1155        1190 1
        1453        1155        1156 1
        1454        1156        1157 1
        1455        1157        1158 1
        1456        1158        1159 1
        1457        1159        1160 1
        1458        1160        1161 1
        1459        1160        1202 1
        1460        1161        1162 1
        1461        1162        1163 1
        1462        1163        1164 1
        1463        1164        1165 1
        1464        1165        1166 1
        1465        1166        1167 1
        1466        1167        1168 1
        1467        1168        1169 1
        1468        1169        1170 1
        1469        1170        1171 1
        1470        1171        1172 1
        1471        1172        1173 1
        1472        1173        1174 1
        1473        1173        1244 1
        1474        1174        1175 1
        1475        1174        1184 1
        1476        1174        1244 1
        1477        1174        1625 1
        1478        1175        1176 1
        1479        1176        1177 1
        1480        1177        1178 1
        1481        1178        1179 1
        1482        1179        1180 1
        1483        1180        1181 1
        1484        1181        1182 1
        1485        1182        1183 1
        1486        1183        1184 1
        1487        1184        1185 1
        1488        1185        1186 1
        1489        1186        1187 1
        1490        1187        1188 1
        1491        1187        1591 1
        1492        1188        1189 1
        1493        1189        1190 1
        1494        1189        1196 1
        1495        1190        1191 1
        1496        1191        1192 1
        1497        1191        1196 1
        1498        1192        1193 1
        1499        1193        1194 1
        1500        1194        1195 1
        1501        1195        1196 1
        1502        1196        1197 1
        1503        1197        1198 1
        1504        1198        1199 1
        1505        1199        1200 1
        1506        1200        1201 1
        1507        1201        1202 1
        1508        1202        1203 1
        1509        1203        1204 1
        1510        1204        1205 1
        1511        1205        1206 1
        1512        1206        1207 1
        1513        1207        1208 1
        1514        1208        1209 1
        1515        1209        1210 1
        1516        1209        1591 1
        1517        1210        1211 1
        1518        1211        1212 1
        1519        1212        1213 1
        1520        1213        1214 1
        1521        1214        1215 1
        1522        1215        1216 1
        1523        1216        1217 1
        1524        1217        1218 1
        1525        1218        1219 1
        1526        1219        1220 1
        1527        1220        1221 1
        1528        1221        1222 1
        1529        1222        1223 1
        1530        1223        1224 1
        1531        1224        1225 1
        1532        1225        1226 1
        1533        1226        1227 1
        1534        1227        1228 1
        1535        1228        1229 1
        1536        1229        1230 1
        1537        1230        1231 1
        1538        1231        1232 1
        1539        1232        1233 1
        1540        1233        1234 1
        1541        1234        1235 1
        1542        1235        1236 1
        1543        1236        1237 1
        1544        1237        1238 1
        1545        1238        1239 1
        1546        1239        1240 1
        1547        1240        1241 1
        1548        1241        1242 1
        1549        1242        1243 1
        1550        1243        1244 1
        1551        1244        1245 1
        1552        1245        1246 1
        1553        1246        1247 1
        1554        1247        1248 1
        1555        1248        1249 1
        1556        1249        1250 1
        1557        1250        1251 1
        1558        1251        1252 1
        1559        1252        1253 1
        1560        1253        1254 1
        1561        1254        1255 1
        1562        1255        1256 1
        1563        1255        1891 1
        1564        1256        1257 1
        1565        1257        1258 1
        1566        1258        1259 1
        1567        1259        1260 1
        1568        1259        1266 1
        1569        1260        1261 1
        1570        1261        1262 1
        1571        1262        1263 1
        1572        1263        1264 1
        1573        1264        1265 1
        1574        1265        1266 1
        1575        1266        1267 1
        1576        1267        1268 1
        1577        1268        1269 1
        1578        1269        1270 1
        1579        1269        1272 1
        1580        1270        1271 1
        1581        1271        1272 1
        1582        1272        1273 1
        1583        1273        1274 1
        1584        1274        1275 1
        1585        1275        1276 1
        1586        1276        1277 1
        1587        1277        1278 1
        1588        1278        1279 1
        1589        1279        1280 1
        1590        1280        1281 1
        1591        1281        1282 1
        1592        1281        1287 1
        1593        1282        1283 1
        1594        1283        1289 1
        1595        1283        1290 1
        1596        1283        1284 1
        1597        1284        1285 1
        1598        1285        1286 1
        1599        1286        1287 1
        1600        1287        1288 1
        1601        1288        1289 1
        1602        1289        1290 1
        1603        1290        1291 1
        1604        1291        1292 1
        1605        1292        1293 1
        1606        1293        1294 1
        1607        1294        1295 1
        1608        1295        1296 1
        1609        1296        1297 1
        1610        1297        1298 1
        1611        1298        1299 1
        1612        1299        1300 1
        1613        1300        1301 1
        1614        1301        1302 1
        1615        1302        1303 1
        1616        1303        1304 1
        1617        1304        1305 1
        1618        1305        1306 1
        1619        1306        1307 1
        1620        1307        1308 1
        1621        1308        1309 1
        1622        1308        1317 1
        1623        1309        1310 1
        1624        1310        1311 1
        1625        1311        1312 1
        1626        1312        1313 1
        1627        1313        1314 1
        1628        1314        1315 1
        1629        1315        1316 1
        1630        1316        1317 1
        1631        1317        1318 1
        1632        1318        1319 1
        1633        1319        1320 1
        1634        1320        1321 1
        1635        1321        1322 1
        1636        1322        1323 1
        1637        1323        1324 1
        1638        1324        1325 1
        1639        1324        1867 1
        1640        1325        1326 1
        1641        1326        1327 1
        1642        1327        1328 1
        1643        1328        1329 1
        1644        1329        1330 1
        1645        1330        1331 1
        1646        1331        1332 1
        1647        1332        1333 1
        1648        1333        1334 1
        1649        1334        1335 1
        1650        1335        1336 1
        1651        1336        1337 1
        1652        1337        1338 1
        1653        1338        1339 1
        1654        1339        1340 1
        1655        1340        1341 1
        1656        1341        1342 1
        1657        1342        1343 1
        1658        1343        1344 1
        1659        1344        1345 1
        1660        1345        1346 1
        1661        1346        1347 1
        1662        1347        1348 1
        1663        1348        1349 1
        1664        1349        1350 1
        1665        1350        1351 1
        1666        1350        1355 1
        1667        1351        1352 1
        1668        1352        1353 1
        1669        1353        1354 1
        1670        1354        1355 1
        1671        1355        1356 1
        1672        1356        1357 1
        1673        1356        1580 1
        1674        1357        1358 1
        1675        1358        1359 1
        1676        1358        1903 1
        1677        1359        1360 1
        1678        1360        1361 1
        1679        1361        1362 1
        1680        1362        1363 1
        1681        1363        1364 1
        1682        1364        1365 1
        1683        1365        1366 1
        1684        1366        1367 1
        1685        1367        1368 1
        1686        1368        1369 1
        1687        1369        1370 1
        1688        1370        1371 1
        1689        1370        1376 1
        1690        1371        1372 1
        1691        1372        1373 1
        1692        1373        1374 1
        1693        1374        1375 1
        1694        1375        1376 1
        1695        1376        1377 1
        1696        1376        1380 1
        1697        1377        1378 1
        1698        1377        1550 1
        1699        1378        1379 1
        1700        1379        1380 1
        1701        1380        1381 1
        1702        1381        1382 1
        1703        1382        1383 1
        1704        1383        1384 1
        1705        1384        1385 1
        1706        1385        1386 1
        1707        1386        1387 1
        1708        1387        1388 1
        1709        1388        1389 1
        1710        1389        1390 1
        1711        1390        1391 1
        1712        1391        1392 1
        1713        1392        1393 1
        1714        1393        1394 1
        1715        1394        1395 1
        1716        1395        1396 1
        1717        1396        1397 1
        1718        1397        1398 1
        1719        1398        1399 1
        1720        1398        1419 1
        1721        1399        1400 1
        1722        1400        1401 1
        1723        1401        1402 1
        1724        1402        1403 1
        1725        1403        1404 1
        1726        1403        1408 1
        1727        1403        1428 1
        1728        1403        1429 1
        1729        1403        1463 1
        1730        1404        1405 1
        1731        1404        1408 1
        1732        1404        1441 1
        1733        1405        1406 1
        1734        1406        1407 1
        1735        1407        1408 1
        1736        1408        1409 1
        1737        1409        1410 1
        1738        1410        1411 1
        1739        1411        1412 1
        1740        1412        1413 1
        1741        1413        1414 1
        1742        1413        1646 1
        1743        1414        1415 1
        1744        1415        1416 1
        1745        1416        1417 1
        1746        1417        1418 1
        1747        1418        1419 1
        1748        1419        1420 1
        1749        1420        1421 1
        1750        1421        1422 1
        1751        1422        1423 1
        1752        1423        1460 1
        1753        1423        1424 1
        1754        1424        1432 1
        1755        1424        1425 1
        1756        1425        1426 1
        1757        1425        1432 1
        1758        1426        1427 1
        1759        1427        1428 1
        1760        1427        1432 1
        1761        1427        1440 1
        1762        1428        1429 1
        1763        1429        1430 1
        1764        1429        1432 1
        1765        1430        1431 1
        1766        1430        1436 1
        1767        1431        1432 1
        1768        1432        1438 1
        1769        1432        1439 1
        1770        1432        1460 1
        1771        1432        1433 1
        1772        1433        1434 1
        1773        1434        1435 1
        1774        1435        1436 1
        1775        1436        1441 1
        1776        1436        1437 1
        1777        1437        1438 1
        1778        1437        1439 1
        1779        1438        1439 1
        1780        1438        1442 1
        1781        1439        1440 1
        1782        1440        1441 1
        1783        1441        1442 1
        1784        1441        1444 1
        1785        1442        1443 1
        1786        1443        1444 1
        1787        1444        1445 1
        1788        1445        1446 1
        1789        1446        1447 1
        1790        1447        1448 1
        1791        1448        1449 1
        1792        1449        1450 1
        1793        1450        1451 1
        1794        1451        1452 1
        1795        1452        1453 1
        1796        1452        1457 1
        1797        1453        1454 1
        1798        1454        1455 1
        1799        1455        1456 1
        1800        1456        1457 1
        1801        1457        1458 1
        1802        1458        1459 1
        1803        1459        1460 1
        1804        1460        1461 1
        1805        1460        1463 1
        1806        1460        1488 1
        1807        1461        1462 1
        1808        1462        1463 1
        1809        1463        1464 1
        1810        1464        1465 1
        1811        1465        1466 1
        1812        1466        1467 1
        1813        1467        1468 1
        1814        1468        1469 1
        1815        1469        1470 1
        1816        1470        1471 1
        1817        1471        1472 1
        1818        1472        1473 1
        1819        1473        1474 1
        1820        1474        1475 1
        1821        1474        1476 1
        1822        1475        1476 1
        1823        1476        1477 1
        1824        1477        1478 1
        1825        1478        1479 1
        1826        1478        1482 1
        1827        1479        1591 1
        1828        1479        1480 1
        1829        1480        1481 1
        1830        1481        1485 1
        1831        1481        1624 1
        1832        1481        1482 1
        1833        1482        1483 1
        1834        1483        1484 1
        1835        1484        1485 1
        1836        1485        1486 1
        1837        1485        1624 1
        1838        1486        1487 1
        1839        1487        1488 1
        1840        1488        1489 1
        1841        1489        1490 1
        1842        1490        1491 1
        1843        1491        1492 1
        1844        1492        1493 1
        1845        1492        1499 1
        1846        1493        1494 1
        1847        1494        1495 1
        1848        1495        1496 1
        1849        1495        1507 1
        1850        1496        1497 1
        1851        1497        1498 1
        1852        1497        1507 1
        1853        1498        1499 1
        1854        1499        1500 1
        1855        1500        1501 1
        1856        1501        1502 1
        1857        1502        1503 1
        1858        1503        1504 1
        1859        1504        1505 1
        1860        1505        1506 1
        1861        1506        1507 1
        1862        1506        1508 1
        1863        1507        1508 1
        1864        1508        1509 1
        1865        1508        1512 1
        1866        1509        1510 1
        1867        1510        1511 1
        1868        1511        1512 1
        1869        1512        1513 1
        1870        1513        1514 1
        1871        1514        1515 1
        1872        1515        1516 1
        1873        1516        1517 1
        1874        1517        1518 1
        1875        1518        1519 1
        1876        1519        1520 1
        1877        1520        1521 1
        1878        1521        1522 1
        1879        1521        1575 1
        1880        1521        1581 1
        1881        1522        1523 1
        1882        1522        1575 1
        1883        1523        1524 1
        1884        1524        1525 1
        1885        1524        1576 1
        1886        1524        1577 1
        1887        1525        1526 1
        1888        1525        1576 1
        1889        1525        1579 1
        1890        1526        1527 1
        1891        1527        1528 1
        1892        1527        1581 1
        1893        1528        1529 1
        1894        1529        1530 1
        1895        1530        1531 1
        1896        1531        1532 1
        1897        1532        1533 1
        1898        1533        1534 1
        1899        1534        1535 1
        1900        1535        1536 1
        1901        1536        1537 1
        1902        1537        1538 1
        1903        1538        1539 1
        1904        1539        1540 1
        1905        1540        1541 1
        1906        1541        1542 1
        1907        1542        1543 1
        1908        1543        1544 1
        1909        1544        1545 1
        1910        1545        1546 1
        1911        1545        1547 1
        1912        1546        1547 1
        1913        1547        1548 1
        1914        1547        1555 1
        1915        1548        1549 1
        1916        1549        1550 1
        1917        1550        1551 1
        1918        1551        1552 1
        1919        1552        1553 1
        1920        1553        1554 1
        1921        1554        1555 1
        1922        1555        1556 1
        1923        1555        1559 1
        1924        1556        1557 1
        1925        1557        1558 1
        1926        1558        1559 1
        1927        1559        1560 1
        1928        1559        1562 1
        1929        1560        1561 1
        1930        1560        1562 1
        1931        1560        1563 1
        1932        1561        1562 1
        1933        1562        1563 1
        1934        1562        1665 1
        1935        1563        1564 1
        1936        1564        1565 1
        1937        1565        1566 1
        1938        1566        1567 1
        1939        1567        1568 1
        1940        1568        1569 1
        1941        1569        1570 1
        1942        1570        1571 1
        1943        1571        1572 1
        1944        1572        1573 1
        1945        1573        1574 1
        1946        1574        1575 1
        1947        1575        1576 1
        1948        1576        1577 1
        1949        1576        1579 1
        1950        1576        1627 1
        1951        1577        1578 1
        1952        1577        1580 1
        1953        1578        1579 1
        1954        1578        1581 1
        1955        1579        1580 1
        1956        1580        1581 1
        1957        1580        1626 1
        1958        1580        1638 1
        1959        1581        1582 1
        1960        1582        1583 1
        1961        1583        1584 1
        1962        1584        1585 1
        1963        1585        1586 1
        1964        1586        1587 1
        1965        1587        1588 1
        1966        1588        1589 1
        1967        1589        1590 1
        1968        1590        1591 1
        1969        1591        1592 1
        1970        1592        1593 1
        1971        1593        1594 1
        1972        1594        1595 1
        1973        1595        1596 1
        1974        1596        1597 1
        1975        1597        1598 1
        1976        1598        1599 1
        1977        1599        1600 1
        1978        1600        1601 1
        1979        1601        1602 1
        1980        1602        1603 1
        1981        1603        1604 1
        1982        1604        1605 1
        1983        1605        1606 1
        1984        1606        1607 1
        1985        1607        1608 1
        1986        1608        1609 1
        1987        1608        1611 1
        1988        1609        1610 1
        1989        1610        1611 1
        1990        1610        1620 1
        1991        1611        1612 1
        1992        1612        1613 1
        1993        1613        1614 1
        1994        1614        1615 1
        1995        1615        1616 1
        1996        1615        1625 1
        1997        1616        1617 1
        1998        1617        1618 1
        1999        1618        1619 1
        2000        1619        1620 1
        2001        1619        1676 1
        2002        1619        1677 1
        2003        1620        1621 1
        2004        1621        1622 1
        2005        1621        1658 1
        2006        1622        1623 1
        2007        1623        1624 1
        2008        1624        1625 1
        2009        1624        1638 1
        2010        1625        1626 1
        2011        1626        1627 1
        2012        1626        1636 1
        2013        1627        1628 1
        2014        1627        1631 1
        2015        1628        1629 1
        2016        1629        1630 1
        2017        1630        1631 1
        2018        1631        1632 1
        2019        1632        1633 1
        2020        1633        1634 1
        2021        1634        1635 1
        2022        1635        1636 1
        2023        1635        1638 1
        2024        1636        1637 1
        2025        1636        1638 1
        2026        1637        1638 1
        2027        1638        1639 1
        2028        1639        1640 1
        2029        1640        1641 1
        2030        1641        1701 1
        2031        1641        1706 1
        2032        1641        1642 1
        2033        1642        1643 1
        2034        1643        1644 1
        2035        1644        1645 1
        2036        1645        1646 1
        2037        1646        1647 1
        2038        1647        1648 1
        2039        1648        1649 1
        2040        1649        1650 1
        2041        1650        1651 1
        2042        1651        1652 1
        2043        1652        1653 1
        2044        1653        1654 1
        2045        1654        1655 1
        2046        1655        1656 1
        2047        1655        1658 1
        2048        1656        1657 1
        2049        1657        1658 1
        2050        1658        1677 1
        2051        1658        1659 1
        2052        1659        1660 1
        2053        1660        1661 1
        2054        1661        1662 1
        2055        1662        1663 1
        2056        1663        1664 1
        2057        1664        1665 1
        2058        1665        1666 1
        2059        1666        1667 1
        2060        1667        1668 1
        2061        1668        1669 1
        2062        1669        1670 1
        2063        1670        1671 1
        2064        1671        1672 1
        2065        1672        1673 1
        2066        1673        1674 1
        2067        1674        1675 1
        2068        1675        1676 1
        2069        1675        1678 1
        2070        1676        1677 1
        2071        1677        1678 1
        2072        1678        1679 1
        2073        1679        1680 1
        2074        1680        1681 1
        2075        1681        1682 1
        2076        1682        1683 1
        2077        1682        1693 1
        2078        1683        1684 1
        2079        1684        1685 1
        2080        1685        1686 1
        2081        1686        1687 1
        2082        1687        1688 1
        2083        1688        1689 1
        2084        1689        1690 1
        2085        1690        1691 1
        2086        1691        1692 1
        2087        1692        1693 1
        2088        1693        1694 1
        2089        1694        1695 1
        2090        1695        1696 1
        2091        1696        1697 1
        2092        1696        1711 1
        2093        1697        1698 1
        2094        1698        1699 1
        2095        1699        1700 1
        2096        1699        1706 1
        2097        1700        1701 1
        2098        1701        1702 1
        2099        1701        1705 1
        2100        1702        1703 1
        2101        1702        1708 1
        2102        1703        1704 1
        2103        1703        1706 1
        2104        1704        1705 1
        2105        1705        1706 1
        2106        1706        1707 1
        2107        1707        1708 1
        2108        1708        1709 1
        2109        1709        1714 1
        2110        1709        1710 1
        2111        1710        1711 1
        2112        1711        1712 1
        2113        1712        1713 1
        2114        1713        1714 1
        2115        1714        1715 1
        2116        1715        1716 1
        2117        1716        1717 1
        2118        1717        1718 1
        2119        1718        1719 1
        2120        1719        1720 1
        2121        1720        1721 1
        2122        1721        1722 1
        2123        1722        1723 1
        2124        1723        1724 1
        2125        1724        1725 1
        2126        1725        1726 1
        2127        1726        1727 1
        2128        1727        1728 1
        2129        1728        1729 1
        2130        1729        1730 1
        2131        1730        1731 1
        2132        1731        1732 1
        2133        1732        1733 1
        2134        1733        1734 1
        2135        1734        1735 1
        2136        1735        1736 1
        2137        1736        1737 1
        2138        1737        1738 1
        2139        1738        1739 1
        2140        1739        1740 1
        2141        1739        1742 1
        2142        1740        1741 1
        2143        1741        1742 1
        2144        1742        1743 1
        2145        1743        1744 1
        2146        1744        1745 1
        2147        1745        1746 1
        2148        1746        1747 1
        2149        1747        1748 1
        2150        1748        1749 1
        2151        1749        1750 1
        2152        1750        1751 1
        2153        1751        1752 1
        2154        1752        1753 1
        2155        1753        1754 1
        2156        1754        1755 1
        2157        1755        1756 1
        2158        1756        1757 1
        2159        1757        1758 1
        2160        1758        1759 1
        2161        1759        1760 1
        2162        1760        1761 1
        2163        1761        1762 1
        2164        1762        1763 1
        2165        1763        1764 1
        2166        1764        1765 1
        2167        1765        1766 1
        2168        1766        1767 1
        2169        1767        1768 1
        2170        1768        1769 1
        2171        1769        1770 1
        2172        1770        1771 1
        2173        1771        1772 1
        2174        1771        1793 1
        2175        1771        1937 1
        2176        1772        1773 1
        2177        1772        1793 1
        2178        1773        1774 1
        2179        1774        1775 1
        2180        1775        1776 1
        2181        1776        1777 1
        2182        1777        1778 1
        2183        1777        1785 1
        2184        1778        1779 1
        2185        1779        1780 1
        2186        1780        1781 1
        2187        1781        1782 1
        2188        1782        1796 1
        2189        1782        1783 1
        2190        1783        1784 1
        2191        1784        1785 1
        2192        1785        1786 1
        2193        1786        1787 1
        2194        1787        1788 1
        2195        1787        1791 1
        2196        1788        1789 1
        2197        1789        1790 1
        2198        1790        1791 1
        2199        1791        1792 1
        2200        1792        1793 1
        2201        1793        1794 1
        2202        1794        1795 1
        2203        1795        1796 1
        2204        1796        1797 1
        2205        1797        1798 1
        2206        1798        1799 1
        2207        1799        1800 1
        2208        1800        1801 1
        2209        1801        1802 1
        2210        1802        1803 1
        2211        1803        1804 1
        2212        1804        1805 1
        2213        1805        1806 1
        2214        1806        1807 1
        2215        1807        1808 1
        2216        1808        1809 1
        2217        1809        1810 1
        2218        1810        1811 1
        2219        1811        1812 1
        2220        1812        1813 1
        2221        1813        1814 1
        2222        1814        1815 1
        2223        1815        1816 1
        2224        1816        1817 1
        2225        1817        1818 1
        2226        1818        1819 1
        2227        1819        1820 1
        2228        1820        1821 1
        2229        1821        1822 1
        2230        1822        1823 1
        2231        1823        1824 1
        2232        1824        1825 1
        2233        1825        1826 1
        2234        1826        1827 1
        2235        1827        1828 1
        2236        1828        1829 1
        2237        1829        1830 1
        2238        1830        1831 1
        2239        1831        1832 1
        2240        1832        1833 1
        2241        1833        1834 1
        2242        1834        1835 1
        2243        1835        1836 1
        2244        1836        1837 1
        2245        1837        1838 1
        2246        1838        1839 1
        2247        1839        1840 1
        2248        1840        1841 1
        2249        1841        1842 1
        2250        1842        1843 1
        2251        1843        1844 1
        2252        1844        1845 1
        2253        1845        1846 1
        2254        1845        1892 1
        2255        1846        1847 1
        2256        1847        1848 1
        2257        1848        1849 1
        2258        1849        1850 1
        2259        1850        1851 1
        2260        1851        1852 1
        2261        1852        1853 1
        2262        1853        1854 1
        2263        1854        1855 1
        2264        1855        1856 1
        2265        1856        1857 1
        2266        1857        1858 1
        2267        1858        1859 1
        2268        1859        1860 1
        2269        1860        1861 1
        2270        1861        1862 1
        2271        1862        1863 1
        2272        1863        1864 1
        2273        1864        1865 1
        2274        1865        1866 1
        2275        1866        1867 1
        2276        1867        1868 1
        2277        1868        1869 1
        2278        1869        1870 1
        2279        1869        1877 1
        2280        1869        1881 1
        2281        1870        1871 1
        2282        1871        1872 1
        2283        1872        1873 1
        2284        1873        1874 1
        2285        1874        1875 1
        2286        1875        1876 1
        2287        1876        1877 1
        2288        1877        1878 1
        2289        1878        1879 1
        2290        1879        1880 1
        2291        1880        1881 1
        2292        1881        1884 1
        2293        1881        1882 1
        2294        1882        1883 1
        2295        1883        1884 1
        2296        1883        1895 1
        2297        1884        1885 1
        2298        1884        1892 1
        2299        1885        1886 1
        2300        1886        1887 1
        2301        1887        1888 1
        2302        1888        1889 1
        2303        1889        1890 1
        2304        1890        1891 1
        2305        1891        1892 1
        2306        1892        1893 1
        2307        1893        1894 1
        2308        1894        1895 1
        2309        1895        1896 1
        2310        1896        1897 1
        2311        1897        1898 1
        2312        1898        1899 1
        2313        1899        1900 1
        2314        1900        1901 1
        2315        1901        1902 1
        2316        1902        1903 1
        2317        1903        1904 1
        2318        1904        1905 1
        2319        1905        1906 1
        2320        1906        1907 1
        2321        1907        1908 1
        2322        1908        1909 1
        2323        1909        1910 1
        2324        1910        1911 1
        2325        1911        1912 1
        2326        1912        1913 1
        2327        1913        1914 1
        2328        1914        1915 1
        2329        1915        1916 1
        2330        1916        1917 1
        2331        1917        1918 1
        2332        1918        1919 1
        2333        1919        1920 1
        2334        1920        1921 1
        2335        1921        1922 1
        2336        1922        1923 1
        2337        1923        1924 1
        2338        1924        1925 1
        2339        1925        1926 1
        2340        1926        1927 1
        2341        1927        1928 1
        2342        1928        1929 1
        2343        1929        1930 1
        2344        1930        1931 1
        2345        1931        1932 1
        2346        1932        1933 1
        2347        1933        1934 1
        2348        1934        1935 1
        2349        1935        1936 1
        2350        1936        1937 1
        2351        1937        1938 1
        2352        1938        1939 1
        2353        1939        1940 1
        2354        1940        1941 1
        2355        1941        1942 1
        2356        1942        1943 1
        2357        1943        1944 1
        2358        1944        1945 1
        2359        1945        1946 1
        2360        1946        1947 1
        2361        1947        1948 1
        2362        1948        1949 1
        2363        1949        1950 1
        2364        1950        1951 1
        2365        1951        1952 1
        2366        1952        1953 1
        2367        1953        1954 1
        2368        1954        1955 1
        2369        1955        1956 1
        2370        1956        1957 1
        2371        1957        1958 1
        2372        1958        1959 1
        2373        1959        1960 1
        2374        1960        1961 1
        2375        1961        1962 1
        2376        1962        1963 1
        2377        1963        1964 1
        2378        1964        1965 1
        2379        1965        1966 1
        2380        1966        1967 1
        2381        1967        1968 1
        2382        1968        1969 1
        2383        1969        1970 1
        2384        1970        1971 1
        2385        1971        1972 1
        2386        1972        1973 1
        2387        1973        1974 1
        2388        1974        1975 1
        2389        1974        1987 1
        2390        1974        1990 1
        2391        1975        1976 1
        2392        1976        1977 1
        2393        1977        1978 1
        2394        1978        1979 1
        2395        1979        1980 1
        2396        1980        1981 1
        2397        1981        1982 1
        2398        1982        1983 1
        2399        1983        1984 1
        2400        1984        1985 1
        2401        1985        1986 1
        2402        1986        1987 1
        2403        1987        1988 1
        2404        1988        1989 1
        2405        1989        1990 1
        2406        1990        1991 1
        2407        1991        1992 1
        2408        1992        1993 1
        2409        1993        1994 1
        2410        1994        1995 1
        2411        1995        1996 1
        2412        1996        1997 1
        2413        1997        1998 1
        2414        1998        1999 1
        2415        1999        2000 1
        2416        2000        2001 1
        2417        2001        2002 1
        2418        2002        2003 1
        2419        2003        2004 1
        2420        2004        2005 1
        2421        2005        2006 1
        2422        2006        2007 1
        2423        2007        2008 1
        2424        2008        2009 1
        2425        2009        2010 1
        2426        2010        2011 1
        2427        2011        2012 1
        2428        2012        2013 1
        2429        2013        2014 1
        2430        2014        2015 1
        2431        2015        2016 1
        2432        2016        2017 1
        2433        2017        2018 1
        2434        2018        2019 1
        2435        2019        2020 1
        2436        2020        2021 1
        2437        2021        2022 1
        2438        2021        2227 1
        2439        2022        2023 1
        2440        2023        2024 1
        2441        2024        2025 1
        2442        2025        2026 1
        2443        2026        2027 1
        2444        2027        2028 1
        2445        2028        2029 1
        2446        2029        2030 1
        2447        2030        2031 1
        2448        2031        2032 1
        2449        2032        2033 1
        2450        2033        2034 1
        2451        2034        2035 1
        2452        2034        2047 1
        2453        2035        2036 1
        2454        2036        2037 1
        2455        2036        2049 1
        2456        2036        2175 1
        2457        2037        2038 1
        2458        2038        2039 1
        2459        2039        2040 1
        2460        2039        2058 1
        2461        2040        2189 1
        2462        2040        2041 1
        2463        2041        2042 1
        2464        2042        2043 1
        2465        2043        2044 1
        2466        2044        2045 1
        2467        2045        2046 1
        2468        2046        2047 1
        2469        2047        2048 1
        2470        2048        2049 1
        2471        2048        2053 1
        2472        2049        2050 1
        2473        2050        2051 1
        2474        2051        2101 1
        2475        2051        2052 1
        2476        2052        2053 1
        2477        2052        2054 1
        2478        2053        2054 1
        2479        2054        2055 1
        2480        2055        2056 1
        2481        2056        2057 1
        2482        2057        2058 1
        2483        2058        2059 1
        2484        2059        2060 1
        2485        2060        2061 1
        2486        2061        2062 1
        2487        2062        2063 1
        2488        2063        2064 1
        2489        2064        2065 1
        2490        2065        2066 1
        2491        2066        2067 1
        2492        2067        2068 1
        2493        2068        2069 1
        2494        2068        2074 1
        2495        2068        2101 1
        2496        2069        2070 1
        2497        2070        2071 1
        2498        2071        2072 1
        2499        2072        2073 1
        2500        2073        2074 1
        2501        2074        2101 1
        2502        2074        2075 1
        2503        2075        2076 1
        2504        2076        2077 1
        2505        2077        2078 1
        2506        2078        2079 1
        2507        2079        2080 1
        2508        2079        2101 1
        2509        2080        2081 1
        2510        2081        2082 1
        2511        2081        2195 1
        2512        2082        2083 1
        2513        2083        2084 1
        2514        2084        2085 1
        2515        2085        2086 1
        2516        2086        2087 1
        2517        2087        2088 1
        2518        2088        2089 1
        2519        2089        2090 1
        2520        2090        2091 1
        2521        2091        2092 1
        2522        2092        2093 1
        2523        2093        2094 1
        2524        2094        2095 1
        2525        2095        2096 1
        2526        2096        2097 1
        2527        2097        2098 1
        2528        2098        2099 1
        2529        2099        2100 1
        2530        2100        2101 1
        2531        2101        2102 1
        2532        2102        2103 1
        2533        2103        2104 1
        2534        2104        2105 1
        2535        2105        2106 1
        2536        2105        2110 1
        2537        2106        2107 1
        2538        2107        2108 1
        2539        2107        2113 1
        2540        2108        2109 1
        2541        2108        2114 1
        2542        2109        2110 1
        2543        2110        2111 1
        2544        2110        2113 1
        2545        2111        2112 1
        2546        2112        2113 1
        2547        2113        2114 1
        2548        2114        2115 1
        2549        2114        2117 1
        2550        2115        2116 1
        2551        2116        2117 1
        2552        2117        2118 1
        2553        2118        2119 1
        2554        2119        2120 1
        2555        2120        2121 1
        2556        2121        2122 1
        2557        2122        2123 1
        2558        2123        2124 1
        2559        2124        2125 1
        2560        2125        2126 1
        2561        2126        2127 1
        2562        2127        2128 1
        2563        2128        2129 1
        2564        2129        2130 1
        2565        2130        2131 1
        2566        2131        2132 1
        2567        2132        2133 1
        2568        2133        2134 1
        2569        2134        2135 1
        2570        2135        2136 1
        2571        2136        2137 1
        2572        2137        2138 1
        2573        2138        2139 1
        2574        2139        2140 1
        2575        2140        2141 1
        2576        2141        2142 1
        2577        2142        2143 1
        2578        2143        2144 1
        2579        2144        2145 1
        2580        2145        2146 1
        2581        2146        2147 1
        2582        2147        2148 1
        2583        2148        2149 1
        2584        2149        2150 1
        2585        2150        2151 1
        2586        2151        2152 1
        2587        2152        2153 1
        2588        2153        2154 1
        2589        2154        2155 1
        2590        2155        2156 1
        2591        2156        2157 1
        2592        2157        2158 1
        2593        2158        2159 1
        2594        2159        2160 1
        2595        2160        2161 1
        2596        2161        2162 1
        2597        2162        2163 1
        2598        2163        2164 1
        2599        2164        2165 1
        2600        2165        2166 1
        2601        2166        2167 1
        2602        2167        2168 1
        2603        2168        2169 1
        2604        2169        2170 1
        2605        2170        2171 1
        2606        2171        2172 1
        2607        2172        2173 1
        2608        2173        2174 1
        2609        2174        2175 1
        2610        2175        2176 1
        2611        2175        2178 1
        2612        2176        2177 1
        2613        2177        2178 1
        2614        2178        2179 1
        2615        2179        2180 1
        2616        2180        2181 1
        2617        2181        2182 1
        2618        2182        2183 1
        2619        2183        2184 1
        2620        2184        2185 1
        2621        2185        2186 1
        2622        2186        2187 1
        2623        2187        2188 1
        2624        2188        2189 1
        2625        2189        2190 1
        2626        2190        2191 1
        2627        2191        2192 1
        2628        2192        2193 1
        2629        2193        2194 1
        2630        2194        2195 1
        2631        2195        2196 1
        2632        2196        2197 1
        2633        2197        2198 1
        2634        2198        2199 1
        2635        2199        2200 1
        2636        2200        2201 1
        2637        2201        2202 1
        2638        2202        2203 1
        2639        2203        2204 1
        2640        2204        2205 1
        2641        2205        2206 1
        2642        2206        2207 1
        2643        2207        2208 1
        2644        2208        2209 1
        2645        2209        2210 1
        2646        2210        2211 1
        2647        2211        2212 1
        2648        2212        2213 1
        2649        2213        2214 1
        2650        2214        2215 1
        2651        2215        2216 1
        2652        2216        2217 1
        2653        2217        2218 1
        2654        2218        2219 1
        2655        2219        2220 1
        2656        2220        2221 1
        2657        2221        2222 1
        2658        2222        2223 1
        2659        2222        2224 1
        2660        2223        2224 1
        2661        2224        2225 1
        2662        2225        2226 1
        2663        2226        2227 1
        2664        2227        2228 1
        2665        2227        2234 1
        2666        2228        2229 1
        2667        2229        2230 1
        2668        2230        2231 1
        2669        2231        2232 1
        2670        2232        2233 1
        2671        2233        2234 1
        2672        2234        2235 1
        2673        2235        2236 1
        2674        2236        2237 1
        2675        2237        2238 1
        2676        2238        2239 1
        2677        2239        2240 1
        2678        2240        2241 1
        2679        2241        2242 1
        2680        2243        2244 1
        2681        2243        2245 1
        2682        2243        2246 1
        2683        2244        2247 1
        2684        2244        2249 1
        2685        2245        2247 1
        2686        2245        2248 1
        2687        2246        2248 1
        2688        2246        2249 1
        2689        2247        2250 1
        2690        2248        2250 1
        2691        2249        2250 1
