# Supplementary material for: Order and stochasticity in the folding of individual Drosophila genomes
Source: Nat Commun. 2021 Jan 4;12:41. doi: 10.1038/s41467-020-20292-z (PMC7782554; doi:10.1038/s41467-020-20292-z)
Supplement: Supplementary file 4 — Source Data [file 41467_2020_20292_MOESM4_ESM.zip › b16.mol2]

@<TRIPOS>MOLECULE
dna
 2250 4068 0 0 0
SMALL
GASTEIGER

@<TRIPOS>ATOM
        1  O                     17.7282   14.7872   11.9462 O   1 1 0.0000
        2  O                     17.4522   14.2054   11.9753 O   1 1 1.0000
        3  O                     16.8773   14.6358   12.2501 O   1 1 2.0000
        4  O                     17.1764   14.2865   12.5414 O   1 1 3.0000
        5  O                     17.2823   14.7996   13.1394 O   1 1 4.0000
        6  O                     17.6362   15.1411   12.9308 O   1 1 5.0000
        7  O                     16.7866   15.0140   12.9121 O   1 1 6.0000
        8  O                     16.0599   14.5439   12.9103 O   1 1 7.0000
        9  O                     16.2888   14.3616   12.3683 O   1 1 8.0000
       10  O                     16.4913   14.2427   12.8226 O   1 1 9.0000
       11  O                     16.0328   13.5741   12.7230 O   1 1 10.0000
       12  O                     16.0558   13.0227   12.3281 O   1 1 11.0000
       13  O                     16.9448   13.2768   12.5554 O   1 1 12.0000
       14  O                     17.3260   13.4573   12.6275 O   1 1 13.0000
       15  O                     17.9758   13.3468   12.8533 O   1 1 14.0000
       16  O                     18.3658   13.8245   12.8290 O   1 1 15.0000
       17  O                     18.3458   14.2631   12.4451 O   1 1 16.0000
       18  O                     18.2839   14.4713   13.1338 O   1 1 17.0000
       19  O                     18.7221   14.5069   12.7800 O   1 1 18.0000
       20  O                     18.3958   14.9859   13.2752 O   1 1 19.0000
       21  O                     18.6051   14.4132   13.4711 O   1 1 20.0000
       22  O                     18.9155   13.9943   13.8734 O   1 1 21.0000
       23  O                     18.1831   13.9635   13.6278 O   1 1 22.0000
       24  O                     17.4395   13.9152   13.2865 O   1 1 23.0000
       25  O                     17.7808   14.0022   13.9241 O   1 1 24.0000
       26  O                     17.8553   14.7620   13.8299 O   1 1 25.0000
       27  O                     18.5877   14.5023   14.0736 O   1 1 26.0000
       28  O                     19.0827   14.5857   13.3890 O   1 1 27.0000
       29  O                     18.7974   13.9020   13.2514 O   1 1 28.0000
       30  O                     18.3060   13.7642   13.1967 O   1 1 29.0000
       31  O                     17.8236   14.0753   12.5383 O   1 1 30.0000
       32  O                     17.4663   14.0279   12.9888 O   1 1 31.0000
       33  O                     17.4955   14.4218   13.5781 O   1 1 32.0000
       34  O                     18.2106   14.7274   13.4912 O   1 1 33.0000
       35  O                     18.0009   14.8664   12.7620 O   1 1 34.0000
       36  O                     17.7586   15.0883   12.4115 O   1 1 35.0000
       37  O                     17.4763   15.4986   12.1820 O   1 1 36.0000
       38  O                     17.6910   15.8668   12.2439 O   1 1 37.0000
       39  O                     18.2194   15.7534   11.8827 O   1 1 38.0000
       40  O                     18.4633   15.4361   11.8863 O   1 1 39.0000
       41  O                     19.0005   15.6988   11.7258 O   1 1 40.0000
       42  O                     19.1045   15.9387   11.2079 O   1 1 41.0000
       43  O                     18.4102   15.4723   10.9955 O   1 1 42.0000
       44  O                     18.1196   16.1473   10.7060 O   1 1 43.0000
       45  O                     18.6490   16.4549   11.0674 O   1 1 44.0000
       46  O                     18.1952   16.4579   11.1525 O   1 1 45.0000
       47  O                     17.8133   16.4223   11.5181 O   1 1 46.0000
       48  O                     18.0094   17.0333   11.4875 O   1 1 47.0000
       49  O                     18.0574   16.9315   12.1410 O   1 1 48.0000
       50  O                     17.6764   17.3767   11.9938 O   1 1 49.0000
       51  O                     17.4262   16.9440   12.1279 O   1 1 50.0000
       52  O                     17.6074   16.7728   12.4219 O   1 1 51.0000
       53  O                     17.2806   16.0506   12.7258 O   1 1 52.0000
       54  O                     17.3749   16.5461   12.8420 O   1 1 53.0000
       55  O                     17.3445   16.6637   13.6393 O   1 1 54.0000
       56  O                     17.1125   16.7645   13.1751 O   1 1 55.0000
       57  O                     17.5984   17.2079   13.0346 O   1 1 56.0000
       58  O                     17.4610   17.2934   13.7278 O   1 1 57.0000
       59  O                     17.8587   17.8287   13.1899 O   1 1 58.0000
       60  O                     17.4309   17.4746   13.3397 O   1 1 59.0000
       61  O                     17.0351   17.2872   13.0306 O   1 1 60.0000
       62  O                     17.5291   17.6558   12.9735 O   1 1 61.0000
       63  O                     18.2376   17.5781   12.9857 O   1 1 62.0000
       64  O                     18.1447   17.5726   12.5431 O   1 1 63.0000
       65  O                     17.9732   16.7548   13.2238 O   1 1 64.0000
       66  O                     17.8458   15.9330   13.3015 O   1 1 65.0000
       67  O                     18.5063   15.7032   13.7589 O   1 1 66.0000
       68  O                     17.6619   15.5272   14.0302 O   1 1 67.0000
       69  O                     17.1097   15.4646   14.4517 O   1 1 68.0000
       70  O                     17.5165   15.6207   14.7008 O   1 1 69.0000
       71  O                     16.9936   16.0908   15.3980 O   1 1 70.0000
       72  O                     16.7462   15.4975   15.6060 O   1 1 71.0000
       73  O                     17.1486   15.2051   15.3344 O   1 1 72.0000
       74  O                     17.5165   14.8034   14.7520 O   1 1 73.0000
       75  O                     17.7277   14.6343   15.1687 O   1 1 74.0000
       76  O                     17.9182   14.7794   15.7142 O   1 1 75.0000
       77  O                     17.3929   14.6351   16.1206 O   1 1 76.0000
       78  O                     17.4758   14.9428   15.6352 O   1 1 77.0000
       79  O                     17.0050   15.1333   16.0701 O   1 1 78.0000
       80  O                     17.5564   15.5437   15.8787 O   1 1 79.0000
       81  O                     17.8746   16.1979   15.4030 O   1 1 80.0000
       82  O                     17.7600   16.4417   15.0134 O   1 1 81.0000
       83  O                     17.4255   16.8919   14.7108 O   1 1 82.0000
       84  O                     17.2577   17.2290   14.4921 O   1 1 83.0000
       85  O                     17.5475   17.6925   14.7048 O   1 1 84.0000
       86  O                     17.7594   18.0858   14.6799 O   1 1 85.0000
       87  O                     18.1207   18.2828   15.2776 O   1 1 86.0000
       88  O                     18.7798   18.2440   15.1563 O   1 1 87.0000
       89  O                     18.6661   17.9647   15.4793 O   1 1 88.0000
       90  O                     18.9417   17.0695   15.8077 O   1 1 89.0000
       91  O                     19.2345   17.6625   16.2766 O   1 1 90.0000
       92  O                     19.6416   16.9458   15.8586 O   1 1 91.0000
       93  O                     19.5624   16.3429   15.4905 O   1 1 92.0000
       94  O                     19.0064   15.7401   15.5505 O   1 1 93.0000
       95  O                     18.4735   15.0418   15.4639 O   1 1 94.0000
       96  O                     18.1674   14.9510   14.8630 O   1 1 95.0000
       97  O                     18.1238   14.3275   14.5942 O   1 1 96.0000
       98  O                     18.0316   14.1360   15.1918 O   1 1 97.0000
       99  O                     18.3480   14.0018   14.6418 O   1 1 98.0000
      100  O                     18.7247   14.5917   14.7116 O   1 1 99.0000
      101  O                     19.0072   14.2147   15.2888 O   1 1 100.0000
      102  O                     19.1191   14.6472   16.0315 O   1 1 101.0000
      103  O                     19.2143   14.6723   16.7681 O   1 1 102.0000
      104  O                     18.6344   15.2412   16.9915 O   1 1 103.0000
      105  O                     18.5766   15.8110   16.7400 O   1 1 104.0000
      106  O                     18.5837   16.3833   16.0979 O   1 1 105.0000
      107  O                     18.2685   16.2487   16.3552 O   1 1 106.0000
      108  O                     18.1449   15.6820   15.7520 O   1 1 107.0000
      109  O                     18.3658   15.2800   16.1801 O   1 1 108.0000
      110  O                     18.8014   14.9243   16.5401 O   1 1 109.0000
      111  O                     19.5264   15.2047   16.1735 O   1 1 110.0000
      112  O                     19.9228   14.9476   16.1540 O   1 1 111.0000
      113  O                     19.5429   14.2653   15.9543 O   1 1 112.0000
      114  O                     19.9831   14.0103   15.8137 O   1 1 113.0000
      115  O                     20.6209   14.2927   16.0108 O   1 1 114.0000
      116  O                     19.9427   14.5830   15.5724 O   1 1 115.0000
      117  O                     19.7267   14.9955   14.8931 O   1 1 116.0000
      118  O                     19.4623   14.4066   14.0948 O   1 1 117.0000
      119  O                     19.4847   15.2329   13.9415 O   1 1 118.0000
      120  O                     19.6150   14.6419   14.2953 O   1 1 119.0000
      121  O                     19.9005   14.7128   13.9426 O   1 1 120.0000
      122  O                     19.6501   14.6121   13.2628 O   1 1 121.0000
      123  O                     19.1853   15.0997   13.1956 O   1 1 122.0000
      124  O                     19.7705   14.9379   13.5864 O   1 1 123.0000
      125  O                     19.7586   14.1262   13.3194 O   1 1 124.0000
      126  O                     19.8086   13.9495   13.7874 O   1 1 125.0000
      127  O                     20.2926   14.2994   13.4054 O   1 1 126.0000
      128  O                     20.6007   15.2109   13.2046 O   1 1 127.0000
      129  O                     20.4878   16.0292   13.1246 O   1 1 128.0000
      130  O                     20.0292   16.2427   12.7954 O   1 1 129.0000
      131  O                     19.8047   16.4480   12.3855 O   1 1 130.0000
      132  O                     19.3114   16.2782   13.2740 O   1 1 131.0000
      133  O                     20.0431   16.7984   12.9644 O   1 1 132.0000
      134  O                     20.2768   16.7065   12.5709 O   1 1 133.0000
      135  O                     21.4208   17.4824   12.4779 O   1 1 134.0000
      136  O                     21.4899   17.0048   12.0459 O   1 1 135.0000
      137  O                     20.6137   16.1217   12.0055 O   1 1 136.0000
      138  O                     20.0420   15.8592   12.5552 O   1 1 137.0000
      139  O                     19.8386   15.1529   12.8494 O   1 1 138.0000
      140  O                     19.6262   15.6884   12.0450 O   1 1 139.0000
      141  O                     19.5512   15.1685   12.0115 O   1 1 140.0000
      142  O                     20.0190   14.8998   12.4247 O   1 1 141.0000
      143  O                     20.8181   14.5072   12.0443 O   1 1 142.0000
      144  O                     20.8793   14.8990   11.2993 O   1 1 143.0000
      145  O                     20.5042   15.5691   11.7904 O   1 1 144.0000
      146  O                     19.6517   16.2180   12.0438 O   1 1 145.0000
      147  O                     19.1056   16.4199   12.4472 O   1 1 146.0000
      148  O                     19.6735   15.5858   12.4241 O   1 1 147.0000
      149  O                     20.2952   15.0704   12.4599 O   1 1 148.0000
      150  O                     21.2006   14.5115   13.4542 O   1 1 149.0000
      151  O                     21.7219   14.7362   14.2194 O   1 1 150.0000
      152  O                     21.1955   14.7792   14.2482 O   1 1 151.0000
      153  O                     21.1582   14.9897   13.5176 O   1 1 152.0000
      154  O                     21.8026   15.1961   13.7020 O   1 1 153.0000
      155  O                     22.2405   15.3975   14.0394 O   1 1 154.0000
      156  O                     22.4642   16.2082   13.6385 O   1 1 155.0000
      157  O                     23.3575   16.1652   13.4149 O   1 1 156.0000
      158  O                     23.1163   15.4574   13.5265 O   1 1 157.0000
      159  O                     21.9588   14.7677   13.7985 O   1 1 158.0000
      160  O                     21.5692   13.9345   14.0903 O   1 1 159.0000
      161  O                     20.9476   13.9877   14.6305 O   1 1 160.0000
      162  O                     21.1849   13.7009   14.1648 O   1 1 161.0000
      163  O                     20.8575   13.5684   13.9061 O   1 1 162.0000
      164  O                     21.2592   14.3782   14.0782 O   1 1 163.0000
      165  O                     21.3341   13.9324   14.7406 O   1 1 164.0000
      166  O                     21.8008   13.7253   14.6661 O   1 1 165.0000
      167  O                     22.0579   14.2902   14.4939 O   1 1 166.0000
      168  O                     22.3365   15.3008   14.3851 O   1 1 167.0000
      169  O                     22.1170   16.0311   14.4659 O   1 1 168.0000
      170  O                     21.8345   15.5781   14.6254 O   1 1 169.0000
      171  O                     21.4654   16.1832   14.8266 O   1 1 170.0000
      172  O                     21.9185   16.2840   15.2862 O   1 1 171.0000
      173  O                     21.4090   15.7550   14.9511 O   1 1 172.0000
      174  O                     22.0884   15.6619   15.6321 O   1 1 173.0000
      175  O                     21.3505   15.2417   15.7960 O   1 1 174.0000
      176  O                     21.0475   14.7102   15.5662 O   1 1 175.0000
      177  O                     21.2358   14.1861   15.6537 O   1 1 176.0000
      178  O                     20.8011   13.8321   15.6168 O   1 1 177.0000
      179  O                     20.4654   13.6322   15.2259 O   1 1 178.0000
      180  O                     20.6410   14.4409   15.1433 O   1 1 179.0000
      181  O                     20.0270   14.3347   14.9065 O   1 1 180.0000
      182  O                     20.9006   14.4623   14.2328 O   1 1 181.0000
      183  O                     20.7997   14.7210   14.6257 O   1 1 182.0000
      184  O                     20.3382   14.5643   14.8413 O   1 1 183.0000
      185  O                     20.0071   13.8740   14.9007 O   1 1 184.0000
      186  O                     19.8963   13.6238   14.6028 O   1 1 185.0000
      187  O                     20.3515   13.9240   14.4650 O   1 1 186.0000
      188  O                     20.6009   14.2284   13.9938 O   1 1 187.0000
      189  O                     20.5501   15.0575   13.8350 O   1 1 188.0000
      190  O                     20.1183   15.4808   14.1009 O   1 1 189.0000
      191  O                     20.5840   15.6523   13.8352 O   1 1 190.0000
      192  O                     21.1167   15.5758   13.8253 O   1 1 191.0000
      193  O                     21.1030   15.4220   14.3733 O   1 1 192.0000
      194  O                     20.6785   15.1639   14.5237 O   1 1 193.0000
      195  O                     20.9609   15.0929   15.0082 O   1 1 194.0000
      196  O                     21.0028   15.9047   14.9347 O   1 1 195.0000
      197  O                     21.1615   15.4969   15.4565 O   1 1 196.0000
      198  O                     21.0192   15.6770   16.1720 O   1 1 197.0000
      199  O                     20.4553   16.1296   15.9715 O   1 1 198.0000
      200  O                     20.8315   15.9837   15.3893 O   1 1 199.0000
      201  O                     20.2973   15.9538   15.4722 O   1 1 200.0000
      202  O                     20.5773   16.2240   16.3995 O   1 1 201.0000
      203  O                     20.5159   15.5104   15.7748 O   1 1 202.0000
      204  O                     20.2896   15.6479   14.8929 O   1 1 203.0000
      205  O                     19.4798   15.3400   14.8936 O   1 1 204.0000
      206  O                     19.6218   15.9342   15.1222 O   1 1 205.0000
      207  O                     20.1650   15.1829   15.2323 O   1 1 206.0000
      208  O                     19.6023   14.5014   15.3218 O   1 1 207.0000
      209  O                     19.2670   14.7674   14.8500 O   1 1 208.0000
      210  O                     19.1937   15.1299   15.1587 O   1 1 209.0000
      211  O                     18.7496   15.2402   14.9908 O   1 1 210.0000
      212  O                     18.0257   15.4008   15.1599 O   1 1 211.0000
      213  O                     18.2173   15.8104   15.0116 O   1 1 212.0000
      214  O                     18.8394   15.8245   14.9602 O   1 1 213.0000
      215  O                     19.4769   16.0186   14.6171 O   1 1 214.0000
      216  O                     19.3876   15.7933   14.1873 O   1 1 215.0000
      217  O                     20.1459   15.6899   13.9586 O   1 1 216.0000
      218  O                     20.4981   16.1420   14.1134 O   1 1 217.0000
      219  O                     21.2450   16.4817   13.4982 O   1 1 218.0000
      220  O                     20.6842   16.5374   13.7836 O   1 1 219.0000
      221  O                     20.1265   16.2237   14.5161 O   1 1 220.0000
      222  O                     19.9528   16.0732   13.3764 O   1 1 221.0000
      223  O                     19.5189   15.3628   13.6421 O   1 1 222.0000
      224  O                     19.6786   15.9367   13.0018 O   1 1 223.0000
      225  O                     19.3071   16.7819   12.7567 O   1 1 224.0000
      226  O                     19.2773   16.4425   13.1488 O   1 1 225.0000
      227  O                     19.4656   17.1565   12.8384 O   1 1 226.0000
      228  O                     19.2388   17.6905   12.7753 O   1 1 227.0000
      229  O                     18.9439   17.2304   12.3899 O   1 1 228.0000
      230  O                     18.6407   17.0527   13.0831 O   1 1 229.0000
      231  O                     18.1703   16.6298   13.6944 O   1 1 230.0000
      232  O                     17.9054   17.2346   13.9644 O   1 1 231.0000
      233  O                     18.3544   16.5883   14.1093 O   1 1 232.0000
      234  O                     18.9893   16.6961   14.2709 O   1 1 233.0000
      235  O                     19.4534   16.4808   13.7493 O   1 1 234.0000
      236  O                     19.1802   16.1884   13.8475 O   1 1 235.0000
      237  O                     19.8362   16.3549   13.7851 O   1 1 236.0000
      238  O                     19.6320   16.2470   14.3548 O   1 1 237.0000
      239  O                     19.4392   16.6884   14.2630 O   1 1 238.0000
      240  O                     19.4786   16.9849   15.0680 O   1 1 239.0000
      241  O                     19.0463   16.6246   14.7412 O   1 1 240.0000
      242  O                     19.0566   16.7286   15.3401 O   1 1 241.0000
      243  O                     19.2188   16.4147   14.8103 O   1 1 242.0000
      244  O                     18.5929   16.3863   15.2209 O   1 1 243.0000
      245  O                     18.4584   15.9058   14.6199 O   1 1 244.0000
      246  O                     18.6223   16.7192   14.7108 O   1 1 245.0000
      247  O                     18.4746   16.2019   14.3317 O   1 1 246.0000
      248  O                     17.6757   16.3095   14.8678 O   1 1 247.0000
      249  O                     18.2214   16.5093   14.7460 O   1 1 248.0000
      250  O                     17.7100   16.6751   14.3344 O   1 1 249.0000
      251  O                     17.3054   16.3507   14.1566 O   1 1 250.0000
      252  O                     18.0307   15.9519   14.2033 O   1 1 251.0000
      253  O                     18.1988   15.2895   14.4285 O   1 1 252.0000
      254  O                     18.2034   15.1480   14.0901 O   1 1 253.0000
      255  O                     18.8150   15.4613   14.4484 O   1 1 254.0000
      256  O                     19.0191   15.1297   14.1347 O   1 1 255.0000
      257  O                     19.7081   15.4190   14.5509 O   1 1 256.0000
      258  O                     20.6205   15.3636   14.5940 O   1 1 257.0000
      259  O                     20.0518   16.0237   15.0799 O   1 1 258.0000
      260  O                     20.4027   16.4357   15.2617 O   1 1 259.0000
      261  O                     19.9061   15.6522   15.7264 O   1 1 260.0000
      262  O                     19.3148   15.0082   15.5482 O   1 1 261.0000
      263  O                     18.8775   15.5133   15.9737 O   1 1 262.0000
      264  O                     19.1317   15.6486   16.8174 O   1 1 263.0000
      265  O                     19.3169   16.0459   17.1274 O   1 1 264.0000
      266  O                     19.2662   16.6744   16.8733 O   1 1 265.0000
      267  O                     19.7011   16.9405   16.4339 O   1 1 266.0000
      268  O                     19.7050   17.3354   16.8776 O   1 1 267.0000
      269  O                     19.2832   17.3170   17.2988 O   1 1 268.0000
      270  O                     19.2133   16.8320   17.4607 O   1 1 269.0000
      271  O                     19.1591   16.3646   16.7508 O   1 1 270.0000
      272  O                     19.0795   16.3430   16.1364 O   1 1 271.0000
      273  O                     19.8351   16.2130   15.9013 O   1 1 272.0000
      274  O                     19.7162   15.6595   16.2036 O   1 1 273.0000
      275  O                     19.7015   15.9709   16.9190 O   1 1 274.0000
      276  O                     19.4847   16.2902   16.2137 O   1 1 275.0000
      277  O                     19.9671   16.2854   16.5641 O   1 1 276.0000
      278  O                     19.9214   16.6960   16.8933 O   1 1 277.0000
      279  O                     20.1777   17.5743   17.1422 O   1 1 278.0000
      280  O                     19.7592   16.7309   17.3493 O   1 1 279.0000
      281  O                     18.7770   17.1949   17.1274 O   1 1 280.0000
      282  O                     19.0148   17.1687   16.6476 O   1 1 281.0000
      283  O                     18.5743   16.9505   15.9686 O   1 1 282.0000
      284  O                     18.3947   16.6719   16.5080 O   1 1 283.0000
      285  O                     18.0886   17.0623   16.4520 O   1 1 284.0000
      286  O                     17.5676   17.0959   16.5264 O   1 1 285.0000
      287  O                     18.2202   17.6894   16.7256 O   1 1 286.0000
      288  O                     18.0756   17.6083   16.1859 O   1 1 287.0000
      289  O                     18.2759   17.4133   15.6759 O   1 1 288.0000
      290  O                     17.8904   16.9573   15.4317 O   1 1 289.0000
      291  O                     17.9051   17.1866   15.1108 O   1 1 290.0000
      292  O                     17.6994   16.9521   15.8036 O   1 1 291.0000
      293  O                     17.6199   16.4960   15.8738 O   1 1 292.0000
      294  O                     18.2535   16.7383   15.8841 O   1 1 293.0000
      295  O                     18.4226   17.3454   16.3611 O   1 1 294.0000
      296  O                     17.9416   16.9695   16.8935 O   1 1 295.0000
      297  O                     17.9314   17.4527   17.3187 O   1 1 296.0000
      298  O                     17.3202   17.6374   16.5604 O   1 1 297.0000
      299  O                     17.4421   17.6141   15.8547 O   1 1 298.0000
      300  O                     17.9997   17.8163   15.8335 O   1 1 299.0000
      301  O                     18.4313   17.2860   15.1410 O   1 1 300.0000
      302  O                     18.9237   17.3848   14.2223 O   1 1 301.0000
      303  O                     19.1100   17.4299   13.8146 O   1 1 302.0000
      304  O                     18.8922   17.7128   13.0918 O   1 1 303.0000
      305  O                     19.0890   17.9779   13.9703 O   1 1 304.0000
      306  O                     18.6989   18.3759   14.0291 O   1 1 305.0000
      307  O                     18.0312   18.4338   14.5746 O   1 1 306.0000
      308  O                     18.5102   17.6858   14.4444 O   1 1 307.0000
      309  O                     18.5446   17.4825   13.8041 O   1 1 308.0000
      310  O                     18.7411   16.9989   13.7584 O   1 1 309.0000
      311  O                     18.0909   17.2053   14.5059 O   1 1 310.0000
      312  O                     18.7221   17.1874   14.3187 O   1 1 311.0000
      313  O                     18.8500   18.1524   13.4941 O   1 1 312.0000
      314  O                     19.1963   17.8521   14.2747 O   1 1 313.0000
      315  O                     18.7846   17.1638   13.3482 O   1 1 314.0000
      316  O                     18.3880   17.9939   13.6510 O   1 1 315.0000
      317  O                     18.7218   18.0799   14.2852 O   1 1 316.0000
      318  O                     18.5790   18.9394   14.5054 O   1 1 317.0000
      319  O                     18.7546   18.5786   14.7678 O   1 1 318.0000
      320  O                     18.8049   19.3166   14.8350 O   1 1 319.0000
      321  O                     18.9745   19.7456   14.5821 O   1 1 320.0000
      322  O                     19.0991   19.0386   14.1935 O   1 1 321.0000
      323  O                     19.4176   18.4960   14.4166 O   1 1 322.0000
      324  O                     19.8784   18.1413   14.9021 O   1 1 323.0000
      325  O                     19.8374   18.9246   15.3066 O   1 1 324.0000
      326  O                     19.5723   18.2849   15.2101 O   1 1 325.0000
      327  O                     19.9417   18.7028   14.7806 O   1 1 326.0000
      328  O                     19.1463   18.9024   14.9381 O   1 1 327.0000
      329  O                     19.3862   18.3945   14.6933 O   1 1 328.0000
      330  O                     19.6103   18.6206   14.1579 O   1 1 329.0000
      331  O                     20.3460   18.3034   14.1697 O   1 1 330.0000
      332  O                     20.2314   17.8449   14.5719 O   1 1 331.0000
      333  O                     19.7768   17.9157   15.0661 O   1 1 332.0000
      334  O                     19.2429   17.4387   14.9374 O   1 1 333.0000
      335  O                     19.0722   17.7807   14.7907 O   1 1 334.0000
      336  O                     19.5444   17.2371   14.5180 O   1 1 335.0000
      337  O                     19.4182   17.2638   14.0405 O   1 1 336.0000
      338  O                     19.7617   17.7411   13.9144 O   1 1 337.0000
      339  O                     19.9004   18.3556   13.8490 O   1 1 338.0000
      340  O                     19.4831   18.1951   13.8813 O   1 1 339.0000
      341  O                     19.6733   17.8211   13.4260 O   1 1 340.0000
      342  O                     19.4040   17.1935   13.5072 O   1 1 341.0000
      343  O                     19.6856   18.0613   13.1752 O   1 1 342.0000
      344  O                     19.9056   18.7769   13.2032 O   1 1 343.0000
      345  O                     19.5867   18.5398   12.8697 O   1 1 344.0000
      346  O                     19.2111   17.9345   13.3442 O   1 1 345.0000
      347  O                     19.8279   17.1468   13.2898 O   1 1 346.0000
      348  O                     20.0638   17.3275   13.7781 O   1 1 347.0000
      349  O                     20.5359   17.2217   13.9173 O   1 1 348.0000
      350  O                     20.5545   17.7714   14.0736 O   1 1 349.0000
      351  O                     20.1951   18.0197   13.7033 O   1 1 350.0000
      352  O                     20.1940   18.1029   13.4224 O   1 1 351.0000
      353  O                     20.6549   17.5651   13.2977 O   1 1 352.0000
      354  O                     20.2322   17.6118   12.8917 O   1 1 353.0000
      355  O                     19.9373   17.3811   13.1580 O   1 1 354.0000
      356  O                     20.3786   17.0329   13.6008 O   1 1 355.0000
      357  O                     20.2320   16.6109   13.8450 O   1 1 356.0000
      358  O                     20.9692   16.9152   14.1174 O   1 1 357.0000
      359  O                     21.5262   15.9009   13.9833 O   1 1 358.0000
      360  O                     20.8067   16.1548   14.3458 O   1 1 359.0000
      361  O                     21.4918   16.3943   14.1563 O   1 1 360.0000
      362  O                     21.0727   16.2370   14.7968 O   1 1 361.0000
      363  O                     21.5977   16.7684   14.8253 O   1 1 362.0000
      364  O                     22.3431   17.2827   14.9510 O   1 1 363.0000
      365  O                     22.3226   17.9014   15.1889 O   1 1 364.0000
      366  O                     22.3590   18.5538   15.4008 O   1 1 365.0000
      367  O                     22.1319   18.3093   14.6796 O   1 1 366.0000
      368  O                     21.9256   17.6216   14.5442 O   1 1 367.0000
      369  O                     21.4284   17.2169   15.1062 O   1 1 368.0000
      370  O                     20.9770   16.7218   15.6879 O   1 1 369.0000
      371  O                     20.6012   16.7560   16.1553 O   1 1 370.0000
      372  O                     20.6916   17.0259   15.4916 O   1 1 371.0000
      373  O                     20.4859   17.1487   14.9766 O   1 1 372.0000
      374  O                     20.9317   17.1706   14.6043 O   1 1 373.0000
      375  O                     21.0864   17.0845   14.7111 O   1 1 374.0000
      376  O                     20.8832   17.6247   14.5999 O   1 1 375.0000
      377  O                     20.9272   16.5846   14.8987 O   1 1 376.0000
      378  O                     19.9180   16.7520   14.9949 O   1 1 377.0000
      379  O                     20.3861   16.6943   14.4699 O   1 1 378.0000
      380  O                     20.0175   17.0845   14.6644 O   1 1 379.0000
      381  O                     19.7967   17.4524   15.3172 O   1 1 380.0000
      382  O                     20.0360   16.8721   15.5383 O   1 1 381.0000
      383  O                     20.1626   17.4479   15.1645 O   1 1 382.0000
      384  O                     20.7242   17.8183   14.8217 O   1 1 383.0000
      385  O                     20.4890   16.7901   15.4564 O   1 1 384.0000
      386  O                     21.3985   17.0106   15.3458 O   1 1 385.0000
      387  O                     21.9198   16.8310   15.9769 O   1 1 386.0000
      388  O                     22.3832   16.4237   15.9138 O   1 1 387.0000
      389  O                     21.8664   16.1909   16.0776 O   1 1 388.0000
      390  O                     21.4753   16.2369   15.8438 O   1 1 389.0000
      391  O                     21.4521   16.9248   16.1772 O   1 1 390.0000
      392  O                     21.0700   17.3375   16.1629 O   1 1 391.0000
      393  O                     21.3708   17.6119   15.6252 O   1 1 392.0000
      394  O                     21.7241   17.8369   15.5223 O   1 1 393.0000
      395  O                     21.6840   17.4240   15.8425 O   1 1 394.0000
      396  O                     22.0218   17.0239   16.1154 O   1 1 395.0000
      397  O                     21.8511   17.2128   15.6687 O   1 1 396.0000
      398  O                     21.7485   16.6426   15.6510 O   1 1 397.0000
      399  O                     21.1243   16.4495   15.6172 O   1 1 398.0000
      400  O                     21.3124   16.6248   16.3936 O   1 1 399.0000
      401  O                     20.9878   16.2002   16.6252 O   1 1 400.0000
      402  O                     22.0697   16.4748   17.1337 O   1 1 401.0000
      403  O                     21.9400   17.2954   16.6901 O   1 1 402.0000
      404  O                     22.4853   17.4995   17.1467 O   1 1 403.0000
      405  O                     22.9972   17.4390   17.0369 O   1 1 404.0000
      406  O                     22.5193   17.3770   17.5418 O   1 1 405.0000
      407  O                     22.3172   16.9753   16.8861 O   1 1 406.0000
      408  O                     22.4915   16.2403   16.4870 O   1 1 407.0000
      409  O                     22.6197   16.7059   16.7779 O   1 1 408.0000
      410  O                     22.4525   16.4220   17.2289 O   1 1 409.0000
      411  O                     21.9517   16.4874   16.7255 O   1 1 410.0000
      412  O                     22.7798   16.3411   16.6117 O   1 1 411.0000
      413  O                     22.4759   15.8187   17.1137 O   1 1 412.0000
      414  O                     22.7330   15.4813   16.4122 O   1 1 413.0000
      415  O                     23.1449   15.9815   16.2224 O   1 1 414.0000
      416  O                     23.2349   16.9162   16.5730 O   1 1 415.0000
      417  O                     23.3009   16.6421   16.1557 O   1 1 416.0000
      418  O                     23.3343   16.8881   15.8052 O   1 1 417.0000
      419  O                     22.9447   16.7116   16.0802 O   1 1 418.0000
      420  O                     23.4410   16.2230   16.2814 O   1 1 419.0000
      421  O                     22.8876   16.3276   17.1414 O   1 1 420.0000
      422  O                     22.1766   15.6276   17.0202 O   1 1 421.0000
      423  O                     22.3476   14.9730   17.0691 O   1 1 422.0000
      424  O                     21.9967   15.0325   16.3591 O   1 1 423.0000
      425  O                     21.8188   15.6741   16.5743 O   1 1 424.0000
      426  O                     21.8014   15.2237   15.8411 O   1 1 425.0000
      427  O                     21.5520   14.9394   14.9599 O   1 1 426.0000
      428  O                     21.8247   14.7555   15.2035 O   1 1 427.0000
      429  O                     21.3930   14.5058   15.0072 O   1 1 428.0000
      430  O                     21.6928   15.4283   14.7859 O   1 1 429.0000
      431  O                     21.5982   15.8749   15.5220 O   1 1 430.0000
      432  O                     22.0908   15.5290   15.2514 O   1 1 431.0000
      433  O                     22.8997   15.0487   15.2073 O   1 1 432.0000
      434  O                     22.8461   14.4186   15.3269 O   1 1 433.0000
      435  O                     22.8045   14.3030   15.8470 O   1 1 434.0000
      436  O                     22.6417   14.6999   16.3674 O   1 1 435.0000
      437  O                     22.2882   14.7447   15.9327 O   1 1 436.0000
      438  O                     22.7078   14.7632   15.5144 O   1 1 437.0000
      439  O                     22.5731   14.1321   16.0549 O   1 1 438.0000
      440  O                     22.1679   14.0371   15.5546 O   1 1 439.0000
      441  O                     21.8786   13.6824   15.8391 O   1 1 440.0000
      442  O                     21.8732   14.3749   15.6216 O   1 1 441.0000
      443  O                     22.3859   14.4935   15.3441 O   1 1 442.0000
      444  O                     22.3790   13.8497   15.0945 O   1 1 443.0000
      445  O                     22.5327   13.7458   14.6109 O   1 1 444.0000
      446  O                     22.2652   14.2517   14.2955 O   1 1 445.0000
      447  O                     22.6166   15.1655   14.4027 O   1 1 446.0000
      448  O                     22.1491   14.8783   14.1237 O   1 1 447.0000
      449  O                     22.7373   14.0388   14.1776 O   1 1 448.0000
      450  O                     22.9553   14.2842   14.6404 O   1 1 449.0000
      451  O                     22.3017   14.6928   14.8323 O   1 1 450.0000
      452  O                     22.2651   15.3139   15.3908 O   1 1 451.0000
      453  O                     22.4576   16.0981   15.1173 O   1 1 452.0000
      454  O                     22.4268   15.3696   14.9021 O   1 1 453.0000
      455  O                     23.2148   15.5837   14.9237 O   1 1 454.0000
      456  O                     23.3697   16.0127   15.4442 O   1 1 455.0000
      457  O                     22.5620   16.2910   15.3292 O   1 1 456.0000
      458  O                     22.8373   17.0347   15.4650 O   1 1 457.0000
      459  O                     22.5752   17.4570   16.2037 O   1 1 458.0000
      460  O                     21.4744   17.7973   16.4322 O   1 1 459.0000
      461  O                     21.2327   18.1844   16.5180 O   1 1 460.0000
      462  O                     21.5480   18.1626   17.1849 O   1 1 461.0000
      463  O                     20.9257   17.9778   17.2418 O   1 1 462.0000
      464  O                     21.2195   18.7758   17.1237 O   1 1 463.0000
      465  O                     21.4362   19.2619   16.6477 O   1 1 464.0000
      466  O                     21.7633   19.6797   16.0347 O   1 1 465.0000
      467  O                     22.4969   19.8021   16.3960 O   1 1 466.0000
      468  O                     22.8722   19.2580   16.4465 O   1 1 467.0000
      469  O                     23.2663   19.7318   16.4970 O   1 1 468.0000
      470  O                     22.8865   19.0922   15.8695 O   1 1 469.0000
      471  O                     22.1652   19.1037   16.1067 O   1 1 470.0000
      472  O                     22.3302   18.8817   16.7150 O   1 1 471.0000
      473  O                     22.5529   18.0820   16.7238 O   1 1 472.0000
      474  O                     21.8379   18.2305   17.0820 O   1 1 473.0000
      475  O                     22.0745   18.0267   16.6896 O   1 1 474.0000
      476  O                     22.6862   18.4674   16.2594 O   1 1 475.0000
      477  O                     22.8616   18.5387   15.8370 O   1 1 476.0000
      478  O                     22.1475   18.5346   16.0289 O   1 1 477.0000
      479  O                     22.6377   17.5685   15.9808 O   1 1 478.0000
      480  O                     23.1529   16.5991   15.3311 O   1 1 479.0000
      481  O                     23.0080   15.7834   15.1971 O   1 1 480.0000
      482  O                     22.5855   15.9769   15.9301 O   1 1 481.0000
      483  O                     21.8186   16.0578   16.5583 O   1 1 482.0000
      484  O                     20.8941   16.4982   16.9989 O   1 1 483.0000
      485  O                     20.9595   17.5089   16.5685 O   1 1 484.0000
      486  O                     20.8074   17.0541   16.5796 O   1 1 485.0000
      487  O                     21.4889   16.7739   16.9745 O   1 1 486.0000
      488  O                     21.3222   16.0637   17.0357 O   1 1 487.0000
      489  O                     21.1335   16.1362   16.4168 O   1 1 488.0000
      490  O                     21.4535   16.9296   16.6061 O   1 1 489.0000
      491  O                     21.6930   17.1003   17.3424 O   1 1 490.0000
      492  O                     21.7586   17.5242   16.8109 O   1 1 491.0000
      493  O                     21.1628   17.0965   17.1834 O   1 1 492.0000
      494  O                     20.6625   16.6324   17.3036 O   1 1 493.0000
      495  O                     20.2915   17.2084   16.9993 O   1 1 494.0000
      496  O                     20.3240   17.7409   15.9316 O   1 1 495.0000
      497  O                     20.4451   17.1677   16.4017 O   1 1 496.0000
      498  O                     20.6309   17.4887   15.5771 O   1 1 497.0000
      499  O                     21.0170   17.8258   16.0142 O   1 1 498.0000
      500  O                     21.0988   17.7294   15.3581 O   1 1 499.0000
      501  O                     20.8688   18.3377   15.4670 O   1 1 500.0000
      502  O                     21.2139   18.2630   15.6302 O   1 1 501.0000
      503  O                     21.7114   18.1606   15.4564 O   1 1 502.0000
      504  O                     21.2233   18.4078   14.9426 O   1 1 503.0000
      505  O                     20.5993   18.8374   14.7971 O   1 1 504.0000
      506  O                     20.8057   19.1187   15.2615 O   1 1 505.0000
      507  O                     21.7378   18.9638   15.6309 O   1 1 506.0000
      508  O                     21.2973   18.4774   16.1870 O   1 1 507.0000
      509  O                     20.3787   18.1451   15.8869 O   1 1 508.0000
      510  O                     20.3626   18.6039   15.0347 O   1 1 509.0000
      511  O                     20.3416   18.1893   15.3789 O   1 1 510.0000
      512  O                     20.2337   18.8561   15.7545 O   1 1 511.0000
      513  O                     20.1659   17.9542   15.5584 O   1 1 512.0000
      514  O                     19.6620   18.5755   16.0587 O   1 1 513.0000
      515  O                     19.0525   18.4865   15.9754 O   1 1 514.0000
      516  O                     19.2781   17.8365   15.8568 O   1 1 515.0000
      517  O                     19.1022   18.1580   16.3109 O   1 1 516.0000
      518  O                     19.2930   18.7479   16.2532 O   1 1 517.0000
      519  O                     19.7412   18.3734   16.0495 O   1 1 518.0000
      520  O                     20.8241   18.7740   15.6312 O   1 1 519.0000
      521  O                     20.7622   18.2998   16.1871 O   1 1 520.0000
      522  O                     20.3714   18.7342   16.3608 O   1 1 521.0000
      523  O                     20.2330   18.4764   16.8782 O   1 1 522.0000
      524  O                     20.1665   18.1175   17.1790 O   1 1 523.0000
      525  O                     20.7171   18.1479   16.7229 O   1 1 524.0000
      526  O                     20.0405   18.7847   16.6793 O   1 1 525.0000
      527  O                     19.7802   18.0544   16.5977 O   1 1 526.0000
      528  O                     20.0473   17.7941   16.5517 O   1 1 527.0000
      529  O                     19.7735   17.4431   16.1379 O   1 1 528.0000
      530  O                     20.2068   17.0697   16.0722 O   1 1 529.0000
      531  O                     20.2045   15.6029   15.8822 O   1 1 530.0000
      532  O                     20.7220   14.9096   15.8513 O   1 1 531.0000
      533  O                     20.2708   14.5228   15.6899 O   1 1 532.0000
      534  O                     20.2009   14.6498   16.5553 O   1 1 533.0000
      535  O                     19.6299   15.1298   16.9574 O   1 1 534.0000
      536  O                     20.2108   15.1974   16.5985 O   1 1 535.0000
      537  O                     20.5131   15.0792   17.3108 O   1 1 536.0000
      538  O                     20.5415   15.5807   17.1216 O   1 1 537.0000
      539  O                     20.5186   15.7136   16.6174 O   1 1 538.0000
      540  O                     20.9151   15.1461   16.2566 O   1 1 539.0000
      541  O                     21.0193   14.3785   16.4930 O   1 1 540.0000
      542  O                     21.7803   14.5193   16.4863 O   1 1 541.0000
      543  O                     22.6590   15.2605   16.0690 O   1 1 542.0000
      544  O                     23.0692   15.2700   15.6473 O   1 1 543.0000
      545  O                     23.6306   14.6846   15.6129 O   1 1 544.0000
      546  O                     23.6837   14.4830   14.8853 O   1 1 545.0000
      547  O                     23.9973   14.2474   14.5814 O   1 1 546.0000
      548  O                     24.3725   14.7526   15.1650 O   1 1 547.0000
      549  O                     23.7183   15.3645   15.5229 O   1 1 548.0000
      550  O                     23.0278   15.8761   15.6626 O   1 1 549.0000
      551  O                     22.3510   17.0269   15.2098 O   1 1 550.0000
      552  O                     21.8020   18.1587   14.8180 O   1 1 551.0000
      553  O                     21.3181   17.8856   14.5748 O   1 1 552.0000
      554  O                     21.6711   17.5718   14.0938 O   1 1 553.0000
      555  O                     21.0548   17.8398   13.6162 O   1 1 554.0000
      556  O                     20.8303   17.4873   12.7860 O   1 1 555.0000
      557  O                     20.9886   16.9879   12.0907 O   1 1 556.0000
      558  O                     20.8668   17.1287   13.0658 O   1 1 557.0000
      559  O                     20.8446   15.8684   13.3338 O   1 1 558.0000
      560  O                     20.6427   16.0529   12.7662 O   1 1 559.0000
      561  O                     20.7537   15.7438   12.4637 O   1 1 560.0000
      562  O                     21.1490   15.3450   12.2784 O   1 1 561.0000
      563  O                     21.3241   15.7611   12.9442 O   1 1 562.0000
      564  O                     21.1573   16.4359   11.8678 O   1 1 563.0000
      565  O                     21.3776   16.6732   11.0743 O   1 1 564.0000
      566  O                     21.8647   16.5521   10.7492 O   1 1 565.0000
      567  O                     21.8372   16.7778   12.0839 O   1 1 566.0000
      568  O                     21.8479   16.8674   13.0966 O   1 1 567.0000
      569  O                     21.9123   16.8577   13.8344 O   1 1 568.0000
      570  O                     21.3518   16.8710   13.7722 O   1 1 569.0000
      571  O                     20.5321   16.9252   13.2649 O   1 1 570.0000
      572  O                     20.6694   16.6658   12.6298 O   1 1 571.0000
      573  O                     21.4510   16.2591   12.4686 O   1 1 572.0000
      574  O                     21.1024   16.8721   12.6260 O   1 1 573.0000
      575  O                     21.3638   16.2363   13.2305 O   1 1 574.0000
      576  O                     21.6870   16.0355   13.7728 O   1 1 575.0000
      577  O                     21.9290   15.5195   13.2786 O   1 1 576.0000
      578  O                     21.3933   15.4468   13.4919 O   1 1 577.0000
      579  O                     20.7239   15.0240   13.6604 O   1 1 578.0000
      580  O                     20.4806   14.6680   12.9711 O   1 1 579.0000
      581  O                     20.2719   13.8866   12.6514 O   1 1 580.0000
      582  O                     19.7920   14.2231   12.4212 O   1 1 581.0000
      583  O                     19.4571   14.5902   12.6787 O   1 1 582.0000
      584  O                     19.0186   15.5717   12.7390 O   1 1 583.0000
      585  O                     18.5756   15.5454   13.1845 O   1 1 584.0000
      586  O                     18.9112   16.0002   13.7974 O   1 1 585.0000
      587  O                     18.6036   16.0760   13.3143 O   1 1 586.0000
      588  O                     18.1095   15.8783   12.7849 O   1 1 587.0000
      589  O                     18.2508   16.4636   12.4995 O   1 1 588.0000
      590  O                     18.3487   16.5884   11.8266 O   1 1 589.0000
      591  O                     18.7474   16.0712   12.2048 O   1 1 590.0000
      592  O                     19.0814   16.6942   11.8981 O   1 1 591.0000
      593  O                     18.8667   17.4656   12.0527 O   1 1 592.0000
      594  O                     18.8565   18.1450   12.3476 O   1 1 593.0000
      595  O                     18.5332   18.6422   12.9665 O   1 1 594.0000
      596  O                     19.1962   18.7408   13.2838 O   1 1 595.0000
      597  O                     19.0757   18.8488   12.6163 O   1 1 596.0000
      598  O                     19.8664   18.2571   12.3919 O   1 1 597.0000
      599  O                     19.6451   17.9396   12.3694 O   1 1 598.0000
      600  O                     19.3879   18.2226   11.8009 O   1 1 599.0000
      601  O                     19.3287   18.2869   11.5134 O   1 1 600.0000
      602  O                     19.7749   18.0320   11.0848 O   1 1 601.0000
      603  O                     19.9990   17.4171   11.5350 O   1 1 602.0000
      604  O                     19.6043   16.8874   12.1381 O   1 1 603.0000
      605  O                     19.2334   16.7017   11.6032 O   1 1 604.0000
      606  O                     18.7722   16.9730   11.3903 O   1 1 605.0000
      607  O                     18.5136   17.7210   11.3687 O   1 1 606.0000
      608  O                     19.1458   17.6759   11.2555 O   1 1 607.0000
      609  O                     19.8029   17.1025   11.1166 O   1 1 608.0000
      610  O                     19.5914   17.6761   11.7707 O   1 1 609.0000
      611  O                     19.9676   17.4789   12.2054 O   1 1 610.0000
      612  O                     20.3606   17.5321   11.5120 O   1 1 611.0000
      613  O                     20.3112   17.0306   12.2180 O   1 1 612.0000
      614  O                     20.4487   16.4545   12.0411 O   1 1 613.0000
      615  O                     20.4013   16.6342   11.4107 O   1 1 614.0000
      616  O                     21.5369   15.8454   10.8646 O   1 1 615.0000
      617  O                     20.5801   16.2237   10.8810 O   1 1 616.0000
      618  O                     19.8517   16.3629   10.7690 O   1 1 617.0000
      619  O                     19.8819   16.7442   11.6054 O   1 1 618.0000
      620  O                     20.3446   17.3709   12.0137 O   1 1 619.0000
      621  O                     20.3199   18.2198   12.3240 O   1 1 620.0000
      622  O                     21.0121   18.8420   12.5321 O   1 1 621.0000
      623  O                     20.6682   17.7851   11.9597 O   1 1 622.0000
      624  O                     21.7291   17.7213   11.8241 O   1 1 623.0000
      625  O                     22.8352   17.3766   10.9299 O   1 1 624.0000
      626  O                     23.8242   16.7409   10.6580 O   1 1 625.0000
      627  O                     24.1413   17.2376    9.9517 O    1 1 626.0000
      628  O                     24.3916   17.9693    9.6007 O    1 1 627.0000
      629  O                     24.1520   18.5048    9.2303 O    1 1 628.0000
      630  O                     24.1525   18.8390    9.6513 O    1 1 629.0000
      631  O                     23.3577   18.0492    9.1863 O    1 1 630.0000
      632  O                     23.7878   18.2255    8.9228 O    1 1 631.0000
      633  O                     23.9035   17.7645    8.5109 O    1 1 632.0000
      634  O                     23.7086   17.2925    8.7714 O    1 1 633.0000
      635  O                     23.3314   17.4067    9.1533 O    1 1 634.0000
      636  O                     22.9977   17.2886    9.8716 O    1 1 635.0000
      637  O                     23.0450   17.0627    9.3080 O    1 1 636.0000
      638  O                     23.5953   16.7291    9.0011 O    1 1 637.0000
      639  O                     24.5132   17.2421    9.1918 O    1 1 638.0000
      640  O                     25.0555   17.0052    9.5645 O    1 1 639.0000
      641  O                     24.6209   16.6386   10.3192 O   1 1 640.0000
      642  O                     25.1392   16.4669   10.5493 O   1 1 641.0000
      643  O                     25.2714   17.0369   11.1228 O   1 1 642.0000
      644  O                     25.8210   17.2691   11.1917 O   1 1 643.0000
      645  O                     26.2798   17.5236   11.7943 O   1 1 644.0000
      646  O                     25.9305   18.1604   12.1490 O   1 1 645.0000
      647  O                     25.8426   18.4038   11.8798 O   1 1 646.0000
      648  O                     25.9005   18.9469   11.6955 O   1 1 647.0000
      649  O                     24.9883   18.7489   11.4496 O   1 1 648.0000
      650  O                     24.9314   18.1543   10.6775 O   1 1 649.0000
      651  O                     25.3832   18.5501   10.0821 O   1 1 650.0000
      652  O                     25.7641   17.8781   10.3086 O   1 1 651.0000
      653  O                     25.3680   17.6274   11.1590 O   1 1 652.0000
      654  O                     24.9951   16.9421   11.7262 O   1 1 653.0000
      655  O                     24.4258   16.4267   12.5540 O   1 1 654.0000
      656  O                     23.8499   15.9728   13.5044 O   1 1 655.0000
      657  O                     24.3338   16.2258   13.6768 O   1 1 656.0000
      658  O                     24.5527   16.6192   14.2178 O   1 1 657.0000
      659  O                     24.8687   16.6372   13.6389 O   1 1 658.0000
      660  O                     24.8605   17.6230   13.4763 O   1 1 659.0000
      661  O                     24.6527   17.5474   13.8928 O   1 1 660.0000
      662  O                     23.9150   17.4617   14.3359 O   1 1 661.0000
      663  O                     23.4070   17.6695   14.6398 O   1 1 662.0000
      664  O                     24.1475   17.0111   14.6655 O   1 1 663.0000
      665  O                     23.8791   17.0412   14.9794 O   1 1 664.0000
      666  O                     24.0432   17.1230   15.4546 O   1 1 665.0000
      667  O                     24.4934   16.7074   15.2848 O   1 1 666.0000
      668  O                     24.4378   16.3035   15.0186 O   1 1 667.0000
      669  O                     23.9181   16.1588   14.6941 O   1 1 668.0000
      670  O                     24.2513   15.6577   14.3287 O   1 1 669.0000
      671  O                     23.7886   15.1155   14.0380 O   1 1 670.0000
      672  O                     24.6886   15.7090   14.0203 O   1 1 671.0000
      673  O                     23.8939   15.1872   14.5015 O   1 1 672.0000
      674  O                     23.2172   14.8750   14.2521 O   1 1 673.0000
      675  O                     23.0091   14.4527   13.9117 O   1 1 674.0000
      676  O                     23.7828   14.1715   14.0363 O   1 1 675.0000
      677  O                     24.2382   13.7336   14.3349 O   1 1 676.0000
      678  O                     23.8617   13.2922   13.9369 O   1 1 677.0000
      679  O                     23.5320   13.3380   14.4890 O   1 1 678.0000
      680  O                     23.0957   12.9058   14.6748 O   1 1 679.0000
      681  O                     23.1250   13.1326   14.1747 O   1 1 680.0000
      682  O                     23.0903   12.4875   14.3369 O   1 1 681.0000
      683  O                     23.0488   11.7033   14.0403 O   1 1 682.0000
      684  O                     22.6711   12.3217   13.6827 O   1 1 683.0000
      685  O                     22.1512   12.7147   13.6979 O   1 1 684.0000
      686  O                     22.3707   13.2642   14.1468 O   1 1 685.0000
      687  O                     22.1739   13.9209   13.7385 O   1 1 686.0000
      688  O                     22.7591   13.2595   13.6412 O   1 1 687.0000
      689  O                     23.2486   12.9030   13.2975 O   1 1 688.0000
      690  O                     23.6090   12.3246   13.3672 O   1 1 689.0000
      691  O                     23.1684   11.8437   13.3968 O   1 1 690.0000
      692  O                     23.1734   12.3799   12.8755 O   1 1 691.0000
      693  O                     22.5976   12.7638   12.9069 O   1 1 692.0000
      694  O                     22.9016   13.0534   12.4852 O   1 1 693.0000
      695  O                     23.3316   13.5181   13.0401 O   1 1 694.0000
      696  O                     22.7565   13.7564   13.5561 O   1 1 695.0000
      697  O                     22.6093   13.6480   13.0413 O   1 1 696.0000
      698  O                     22.1612   13.3278   12.9196 O   1 1 697.0000
      699  O                     21.5626   13.9749   12.4054 O   1 1 698.0000
      700  O                     21.6130   14.1243   11.6259 O   1 1 699.0000
      701  O                     22.0462   13.4467   11.3516 O   1 1 700.0000
      702  O                     22.2114   12.9029   11.5068 O   1 1 701.0000
      703  O                     22.4903   13.2607   11.7556 O   1 1 702.0000
      704  O                     21.5522   13.3522   11.8026 O   1 1 703.0000
      705  O                     21.3212   12.5938   12.0795 O   1 1 704.0000
      706  O                     21.6571   13.0822   11.8668 O   1 1 705.0000
      707  O                     21.4959   13.1118   12.6907 O   1 1 706.0000
      708  O                     21.4992   13.3512   12.4023 O   1 1 707.0000
      709  O                     21.7623   12.9833   12.8030 O   1 1 708.0000
      710  O                     22.0530   13.0209   12.3412 O   1 1 709.0000
      711  O                     22.1035   13.6969   12.5558 O   1 1 710.0000
      712  O                     22.1691   13.7063   12.1574 O   1 1 711.0000
      713  O                     22.0270   14.2593   12.7895 O   1 1 712.0000
      714  O                     22.2738   13.9972   13.3306 O   1 1 713.0000
      715  O                     21.7213   13.4339   13.3176 O   1 1 714.0000
      716  O                     21.5862   13.9513   12.9580 O   1 1 715.0000
      717  O                     21.5861   14.3914   13.3611 O   1 1 716.0000
      718  O                     21.7174   14.8117   12.9612 O   1 1 717.0000
      719  O                     21.6741   15.4930   12.6904 O   1 1 718.0000
      720  O                     21.1042   14.9217   12.7308 O   1 1 719.0000
      721  O                     20.7930   14.2612   13.3291 O   1 1 720.0000
      722  O                     21.0773   13.8442   13.3241 O   1 1 721.0000
      723  O                     20.7747   12.9713   13.4927 O   1 1 722.0000
      724  O                     20.4621   13.5095   13.2123 O   1 1 723.0000
      725  O                     20.7382   13.2260   12.6054 O   1 1 724.0000
      726  O                     20.9601   13.8108   12.4810 O   1 1 725.0000
      727  O                     21.6608   14.1224   12.0336 O   1 1 726.0000
      728  O                     21.9183   14.7839   11.7881 O   1 1 727.0000
      729  O                     21.6708   14.6601   11.3246 O   1 1 728.0000
      730  O                     21.7003   15.1760   12.1085 O   1 1 729.0000
      731  O                     21.1729   14.7125   12.0789 O   1 1 730.0000
      732  O                     20.5743   14.0082   12.0100 O   1 1 731.0000
      733  O                     20.3493   13.4063   12.0182 O   1 1 732.0000
      734  O                     20.6919   13.0320   11.5608 O   1 1 733.0000
      735  O                     21.0968   13.2462   10.9926 O   1 1 734.0000
      736  O                     21.4802   13.5213   10.7925 O   1 1 735.0000
      737  O                     21.4129   14.0591   10.7917 O   1 1 736.0000
      738  O                     21.1686   13.6473   11.4699 O   1 1 737.0000
      739  O                     20.6363   13.8799   10.9062 O   1 1 738.0000
      740  O                     21.0108   13.9662   10.1709 O   1 1 739.0000
      741  O                     21.0600   14.0101   10.6550 O   1 1 740.0000
      742  O                     21.7367   14.0914   11.1753 O   1 1 741.0000
      743  O                     20.9806   13.8785   11.6491 O   1 1 742.0000
      744  O                     20.3670   14.3736   12.0101 O   1 1 743.0000
      745  O                     20.7153   14.1039   11.2965 O   1 1 744.0000
      746  O                     21.2748   14.3460   11.6117 O   1 1 745.0000
      747  O                     21.1499   14.3011   12.4726 O   1 1 746.0000
      748  O                     21.2288   13.7573   11.9785 O   1 1 747.0000
      749  O                     20.5346   14.0720   11.5205 O   1 1 748.0000
      750  O                     19.9160   13.9991   11.0790 O   1 1 749.0000
      751  O                     19.5125   14.1338   10.6076 O   1 1 750.0000
      752  O                     19.3336   14.1041   11.2268 O   1 1 751.0000
      753  O                     20.0250   14.4134   11.6379 O   1 1 752.0000
      754  O                     19.8255   14.7458   11.4206 O   1 1 753.0000
      755  O                     20.5467   14.7881   11.6754 O   1 1 754.0000
      756  O                     20.6858   14.6029   10.8301 O   1 1 755.0000
      757  O                     20.4026   14.4980   10.8225 O   1 1 756.0000
      758  O                     20.0147   14.9581   11.0574 O   1 1 757.0000
      759  O                     19.3893   15.2891   10.9393 O   1 1 758.0000
      760  O                     19.4345   14.6205   11.2324 O   1 1 759.0000
      761  O                     19.1056   15.1308   11.6222 O   1 1 760.0000
      762  O                     19.6686   15.5514   11.5883 O   1 1 761.0000
      763  O                     20.1431   15.9338   11.7331 O   1 1 762.0000
      764  O                     19.9736   15.7714   11.0449 O   1 1 763.0000
      765  O                     20.0605   15.7874   10.1001 O   1 1 764.0000
      766  O                     20.5301   16.2639   10.2697 O   1 1 765.0000
      767  O                     20.3215   15.5968   10.2679 O   1 1 766.0000
      768  O                     20.9363   15.8427   10.5191 O   1 1 767.0000
      769  O                     20.7213   15.0536    9.5329 O    1 1 768.0000
      770  O                     21.1377   14.9009    9.4414 O    1 1 769.0000
      771  O                     21.4925   14.3842    9.6089 O    1 1 770.0000
      772  O                     20.9570   14.6149   10.0873 O   1 1 771.0000
      773  O                     20.3424   15.0406    9.9389 O    1 1 772.0000
      774  O                     20.5816   15.6337    9.5425 O    1 1 773.0000
      775  O                     20.7157   16.0927    9.6146 O    1 1 774.0000
      776  O                     20.6903   16.5213   10.1696 O   1 1 775.0000
      777  O                     21.2225   16.8901    9.5109 O    1 1 776.0000
      778  O                     21.2448   17.7518    9.1637 O    1 1 777.0000
      779  O                     21.5003   19.1939    8.7014 O    1 1 778.0000
      780  O                     21.2816   18.4320    8.5357 O    1 1 779.0000
      781  O                     21.2292   17.7097    8.5595 O    1 1 780.0000
      782  O                     21.7250   17.4159    8.6233 O    1 1 781.0000
      783  O                     21.6621   17.0332    9.1613 O    1 1 782.0000
      784  O                     21.0372   17.0283    9.7839 O    1 1 783.0000
      785  O                     20.5476   16.8173   10.5335 O   1 1 784.0000
      786  O                     20.5737   17.1230   10.7798 O   1 1 785.0000
      787  O                     20.8489   17.3389   11.1769 O   1 1 786.0000
      788  O                     20.5473   16.8458   11.2245 O   1 1 787.0000
      789  O                     20.4538   17.0590   10.6150 O   1 1 788.0000
      790  O                     19.8553   16.6575   10.2750 O   1 1 789.0000
      791  O                     19.9673   17.4082   10.3234 O   1 1 790.0000
      792  O                     20.3959   17.6858   10.8078 O   1 1 791.0000
      793  O                     21.0414   18.2205   10.7440 O   1 1 792.0000
      794  O                     20.8129   18.4829   10.7038 O   1 1 793.0000
      795  O                     21.4650   18.2947   11.0600 O   1 1 794.0000
      796  O                     21.6757   17.8845   11.3828 O   1 1 795.0000
      797  O                     22.8146   17.5034   11.8745 O   1 1 796.0000
      798  O                     22.3727   16.1768   12.1442 O   1 1 797.0000
      799  O                     22.2548   15.6066   11.5999 O   1 1 798.0000
      800  O                     22.2461   14.9190   11.2900 O   1 1 799.0000
      801  O                     21.7680   14.9726   12.4813 O   1 1 800.0000
      802  O                     21.7741   15.1663   11.7099 O   1 1 801.0000
      803  O                     20.8208   15.3449   11.5970 O   1 1 802.0000
      804  O                     20.9645   15.8698   11.2898 O   1 1 803.0000
      805  O                     20.5430   15.9169   11.1282 O   1 1 804.0000
      806  O                     21.0984   15.5683   11.1592 O   1 1 805.0000
      807  O                     20.5645   15.3123   10.7457 O   1 1 806.0000
      808  O                     21.2586   14.7577   11.1643 O   1 1 807.0000
      809  O                     21.8015   15.2811   11.0037 O   1 1 808.0000
      810  O                     21.6599   15.4606   10.3877 O   1 1 809.0000
      811  O                     21.4524   15.2164   10.3806 O   1 1 810.0000
      812  O                     21.0625   15.1765   10.9795 O   1 1 811.0000
      813  O                     21.3608   15.5151   11.5018 O   1 1 812.0000
      814  O                     21.7977   15.9644   11.4170 O   1 1 813.0000
      815  O                     22.2602   16.1704   11.2496 O   1 1 814.0000
      816  O                     22.9441   15.7824   12.0917 O   1 1 815.0000
      817  O                     22.5067   15.2112   12.3127 O   1 1 816.0000
      818  O                     22.2302   14.7332   11.9118 O   1 1 817.0000
      819  O                     22.4536   14.0412   12.3073 O   1 1 818.0000
      820  O                     22.8893   13.4759   12.3847 O   1 1 819.0000
      821  O                     23.3070   13.9433   12.3807 O   1 1 820.0000
      822  O                     22.8015   14.2101   12.0370 O   1 1 821.0000
      823  O                     22.9614   13.6735   11.6735 O   1 1 822.0000
      824  O                     23.4194   13.0705   11.6954 O   1 1 823.0000
      825  O                     23.1482   13.2002   11.1435 O   1 1 824.0000
      826  O                     22.6792   13.7205   11.2680 O   1 1 825.0000
      827  O                     22.9020   14.4215   11.3809 O   1 1 826.0000
      828  O                     22.1273   14.2975   11.9035 O   1 1 827.0000
      829  O                     22.5233   14.4601   12.6169 O   1 1 828.0000
      830  O                     23.3050   15.0516   12.7622 O   1 1 829.0000
      831  O                     23.7564   15.0908   13.2070 O   1 1 830.0000
      832  O                     23.3096   15.1555   14.3975 O   1 1 831.0000
      833  O                     23.4875   14.6872   13.6915 O   1 1 832.0000
      834  O                     23.8106   14.2495   13.4796 O   1 1 833.0000
      835  O                     23.6339   13.8030   12.9914 O   1 1 834.0000
      836  O                     23.0708   14.5142   12.5513 O   1 1 835.0000
      837  O                     22.6531   15.0495   12.1546 O   1 1 836.0000
      838  O                     22.9215   15.0752   11.2853 O   1 1 837.0000
      839  O                     22.5467   14.3753   11.4579 O   1 1 838.0000
      840  O                     23.1061   14.6665   11.8652 O   1 1 839.0000
      841  O                     23.4819   13.9323   11.8131 O   1 1 840.0000
      842  O                     23.5038   14.2215   11.5695 O   1 1 841.0000
      843  O                     23.3178   14.2210   10.7756 O   1 1 842.0000
      844  O                     22.9194   14.5772   10.9302 O   1 1 843.0000
      845  O                     22.5610   13.9521   10.5388 O   1 1 844.0000
      846  O                     22.2433   14.2159   10.6296 O   1 1 845.0000
      847  O                     22.3828   14.8478   10.7136 O   1 1 846.0000
      848  O                     22.4234   15.8263   10.5064 O   1 1 847.0000
      849  O                     23.8408   16.0092   10.7149 O   1 1 848.0000
      850  O                     24.8731   16.2959   11.0334 O   1 1 849.0000
      851  O                     25.1458   15.9655   10.2101 O   1 1 850.0000
      852  O                     25.2736   15.5532    9.4829 O    1 1 851.0000
      853  O                     25.0857   15.0702    9.0653 O    1 1 852.0000
      854  O                     24.6977   14.6754    9.4518 O    1 1 853.0000
      855  O                     24.0151   14.7489    9.6879 O    1 1 854.0000
      856  O                     24.1434   15.2639    9.2946 O    1 1 855.0000
      857  O                     24.7589   15.8362    9.3937 O    1 1 856.0000
      858  O                     25.4044   16.4551    9.5301 O    1 1 857.0000
      859  O                     25.4874   17.1972    9.9392 O    1 1 858.0000
      860  O                     25.5088   17.7730   10.6461 O   1 1 859.0000
      861  O                     25.6760   18.5235   11.1733 O   1 1 860.0000
      862  O                     25.8592   17.6792   11.1309 O   1 1 861.0000
      863  O                     25.7429   16.7802   11.1278 O   1 1 862.0000
      864  O                     26.1040   16.3436   10.9206 O   1 1 863.0000
      865  O                     26.1940   15.5979   11.3258 O   1 1 864.0000
      866  O                     25.4167   16.0445   11.7026 O   1 1 865.0000
      867  O                     25.3360   15.5816   12.1923 O   1 1 866.0000
      868  O                     25.1571   16.1405   12.2610 O   1 1 867.0000
      869  O                     25.6454   16.4327   12.4228 O   1 1 868.0000
      870  O                     25.4678   16.7829   12.7229 O   1 1 869.0000
      871  O                     24.9102   16.4226   12.0939 O   1 1 870.0000
      872  O                     24.4117   16.1587   12.3049 O   1 1 871.0000
      873  O                     23.9540   15.8212   12.0921 O   1 1 872.0000
      874  O                     23.4416   14.9291   11.8744 O   1 1 873.0000
      875  O                     23.2762   15.5963   11.4915 O   1 1 874.0000
      876  O                     22.5138   15.5848   10.9027 O   1 1 875.0000
      877  O                     22.0100   15.3326   11.1495 O   1 1 876.0000
      878  O                     22.3853   15.3791   11.4511 O   1 1 877.0000
      879  O                     22.0171   16.0418   12.2539 O   1 1 878.0000
      880  O                     22.3928   16.5698   13.0874 O   1 1 879.0000
      881  O                     22.4090   16.1823   12.5705 O   1 1 880.0000
      882  O                     22.0332   16.5070   13.5131 O   1 1 881.0000
      883  O                     21.8930   16.5553   13.9668 O   1 1 882.0000
      884  O                     22.4126   15.8710   13.9017 O   1 1 883.0000
      885  O                     22.4572   16.6479   14.4266 O   1 1 884.0000
      886  O                     22.0755   16.7210   14.7230 O   1 1 885.0000
      887  O                     22.3819   16.9225   14.1575 O   1 1 886.0000
      888  O                     22.8791   16.4392   14.5251 O   1 1 887.0000
      889  O                     22.9381   17.1483   14.7925 O   1 1 888.0000
      890  O                     23.0840   17.5819   15.3739 O   1 1 889.0000
      891  O                     23.3733   17.7011   15.8828 O   1 1 890.0000
      892  O                     23.5747   17.9466   15.4613 O   1 1 891.0000
      893  O                     23.0295   18.0869   15.2580 O   1 1 892.0000
      894  O                     22.5372   18.0715   14.3400 O   1 1 893.0000
      895  O                     22.4330   18.5816   13.6504 O   1 1 894.0000
      896  O                     22.8377   17.5687   12.6544 O   1 1 895.0000
      897  O                     22.8623   16.8669   11.2254 O   1 1 896.0000
      898  O                     22.4563   16.2969   10.7419 O   1 1 897.0000
      899  O                     22.5528   16.8954   10.5650 O   1 1 898.0000
      900  O                     23.2651   17.3900   10.8646 O   1 1 899.0000
      901  O                     23.3621   16.9580   10.7452 O   1 1 900.0000
      902  O                     23.2793   16.7196   10.2069 O   1 1 901.0000
      903  O                     23.4072   17.2941   10.2087 O   1 1 902.0000
      904  O                     22.7722   17.1354   10.3173 O   1 1 903.0000
      905  O                     22.6356   16.6327   10.8849 O   1 1 904.0000
      906  O                     22.1742   16.6479   10.0277 O   1 1 905.0000
      907  O                     22.0104   16.0435   10.0967 O   1 1 906.0000
      908  O                     21.2296   16.7013   10.2592 O   1 1 907.0000
      909  O                     20.8035   17.1933    9.7291 O    1 1 908.0000
      910  O                     20.7780   17.7504    9.1831 O    1 1 909.0000
      911  O                     21.0894   18.6761    9.2268 O    1 1 910.0000
      912  O                     20.7567   17.9408    9.9888 O    1 1 911.0000
      913  O                     21.0298   17.7799   11.0066 O   1 1 912.0000
      914  O                     21.1339   17.4437   10.5773 O   1 1 913.0000
      915  O                     21.6691   17.2802    9.8448 O    1 1 914.0000
      916  O                     21.8200   17.0036    9.9154 O    1 1 915.0000
      917  O                     21.4055   16.8349   10.5156 O   1 1 916.0000
      918  O                     21.9376   16.7933   10.0745 O   1 1 917.0000
      919  O                     21.8495   17.3855   10.2768 O   1 1 918.0000
      920  O                     22.3403   17.1419   10.1590 O   1 1 919.0000
      921  O                     21.6559   17.2012   10.8027 O   1 1 920.0000
      922  O                     21.9548   16.4555   11.4369 O   1 1 921.0000
      923  O                     21.7299   17.2607   10.8880 O   1 1 922.0000
      924  O                     21.7334   17.9890   10.4321 O   1 1 923.0000
      925  O                     21.4846   18.1219   10.0555 O   1 1 924.0000
      926  O                     21.5539   18.6654    9.5548 O    1 1 925.0000
      927  O                     21.9720   18.3466    9.1415 O    1 1 926.0000
      928  O                     22.0183   18.6309    9.6929 O    1 1 927.0000
      929  O                     22.2599   18.6874   10.2691 O   1 1 928.0000
      930  O                     21.9716   18.7756   10.6218 O   1 1 929.0000
      931  O                     21.5688   18.6896   10.1225 O   1 1 930.0000
      932  O                     21.8782   18.2435   10.1259 O   1 1 931.0000
      933  O                     21.5326   17.7408   10.0806 O   1 1 932.0000
      934  O                     21.0027   17.9459    9.7373 O    1 1 933.0000
      935  O                     20.8719   18.5068    9.8867 O    1 1 934.0000
      936  O                     20.9023   19.0671    9.4544 O    1 1 935.0000
      937  O                     21.7619   19.0091    9.8155 O    1 1 936.0000
      938  O                     21.8037   18.1097    9.4545 O    1 1 937.0000
      939  O                     22.1190   17.5614    9.2897 O    1 1 938.0000
      940  O                     22.5176   17.4840    9.3977 O    1 1 939.0000
      941  O                     22.5993   17.1715    8.8797 O    1 1 940.0000
      942  O                     22.0336   16.8041    8.6353 O    1 1 941.0000
      943  O                     22.6727   16.6145    8.4415 O    1 1 942.0000
      944  O                     22.8111   16.2721    9.0176 O    1 1 943.0000
      945  O                     22.6161   16.5601    9.5482 O    1 1 944.0000
      946  O                     23.1634   16.0471    9.0490 O    1 1 945.0000
      947  O                     23.9153   16.0549    8.6599 O    1 1 946.0000
      948  O                     23.8867   15.6420    9.6773 O    1 1 947.0000
      949  O                     24.2342   15.8362   10.3170 O   1 1 948.0000
      950  O                     23.7727   15.5353   10.6238 O   1 1 949.0000
      951  O                     23.7575   15.1499   11.2342 O   1 1 950.0000
      952  O                     24.2754   15.7608   11.3289 O   1 1 951.0000
      953  O                     24.6172   15.8421   10.9431 O   1 1 952.0000
      954  O                     24.2236   15.7839   10.5750 O   1 1 953.0000
      955  O                     23.9492   15.4814   11.1384 O   1 1 954.0000
      956  O                     22.7856   15.5159   11.7565 O   1 1 955.0000
      957  O                     23.3559   15.1445   11.9378 O   1 1 956.0000
      958  O                     23.0392   14.9990   12.6595 O   1 1 957.0000
      959  O                     22.2975   15.1227   12.7723 O   1 1 958.0000
      960  O                     21.8921   15.6685   12.4261 O   1 1 959.0000
      961  O                     21.5990   15.9618   12.8961 O   1 1 960.0000
      962  O                     22.3481   16.1518   13.3399 O   1 1 961.0000
      963  O                     22.0976   15.7811   12.9568 O   1 1 962.0000
      964  O                     22.8563   15.9357   12.7970 O   1 1 963.0000
      965  O                     23.2047   16.2769   13.0022 O   1 1 964.0000
      966  O                     23.6455   16.5199   12.6315 O   1 1 965.0000
      967  O                     24.1667   17.1596   11.9885 O   1 1 966.0000
      968  O                     24.4007   17.3642   11.0548 O   1 1 967.0000
      969  O                     24.6909   17.2901   10.4050 O   1 1 968.0000
      970  O                     24.7909   16.3507    9.9850 O    1 1 969.0000
      971  O                     24.5219   15.4611    9.4604 O    1 1 970.0000
      972  O                     24.0172   14.9853    9.0039 O    1 1 971.0000
      973  O                     24.1306   15.5861    8.5899 O    1 1 972.0000
      974  O                     24.4912   15.6077    9.2302 O    1 1 973.0000
      975  O                     24.8388   15.5658    9.9222 O    1 1 974.0000
      976  O                     24.5061   15.1051   10.6965 O   1 1 975.0000
      977  O                     24.5059   14.7286   11.4380 O   1 1 976.0000
      978  O                     24.0689   14.2428   11.4949 O   1 1 977.0000
      979  O                     23.8722   14.4267   12.1253 O   1 1 978.0000
      980  O                     24.2594   14.8927   12.5049 O   1 1 979.0000
      981  O                     24.6222   14.6361   12.2681 O   1 1 980.0000
      982  O                     24.9081   15.0091   12.0237 O   1 1 981.0000
      983  O                     24.5398   14.7138   11.9231 O   1 1 982.0000
      984  O                     23.8121   15.2155   12.6709 O   1 1 983.0000
      985  O                     24.6371   15.2371   12.6454 O   1 1 984.0000
      986  O                     24.7820   15.9867   12.9688 O   1 1 985.0000
      987  O                     24.3192   15.4701   12.5903 O   1 1 986.0000
      988  O                     23.2907   15.4937   12.3922 O   1 1 987.0000
      989  O                     22.8977   15.5786   12.7978 O   1 1 988.0000
      990  O                     23.0289   15.2215   13.6307 O   1 1 989.0000
      991  O                     22.5132   14.7677   13.5381 O   1 1 990.0000
      992  O                     22.3156   14.8766   12.9557 O   1 1 991.0000
      993  O                     22.7402   15.2271   13.1477 O   1 1 992.0000
      994  O                     22.8571   14.4727   13.1573 O   1 1 993.0000
      995  O                     23.6260   14.3083   12.7118 O   1 1 994.0000
      996  O                     23.9131   14.2649   13.0341 O   1 1 995.0000
      997  O                     24.6221   14.1735   13.2111 O   1 1 996.0000
      998  O                     24.6436   14.1411   12.7616 O   1 1 997.0000
      999  O                     24.2941   13.4802   12.4494 O   1 1 998.0000
     1000  O                     24.0413   13.1983   11.6561 O   1 1 999.0000
     1001  O                     23.9661   12.7345   11.0917 O   1 1 1000.0000
     1002  O                     24.1832   12.2255   10.9586 O   1 1 1001.0000
     1003  O                     24.5596   11.7119   10.9739 O   1 1 1002.0000
     1004  O                     24.5391   11.8604   10.6519 O   1 1 1003.0000
     1005  O                     24.3311   11.8582   10.2003 O   1 1 1004.0000
     1006  O                     24.4347   12.5366   10.0193 O   1 1 1005.0000
     1007  O                     24.6149   12.4415   10.4979 O   1 1 1006.0000
     1008  O                     24.8536   12.7641   11.0184 O   1 1 1007.0000
     1009  O                     25.1082   13.1369   11.4424 O   1 1 1008.0000
     1010  O                     25.0014   13.5983   11.4654 O   1 1 1009.0000
     1011  O                     24.1605   13.9950   11.0778 O   1 1 1010.0000
     1012  O                     24.1326   13.4130   10.8475 O   1 1 1011.0000
     1013  O                     24.2824   13.6340   11.3753 O   1 1 1012.0000
     1014  O                     24.3094   14.0986   12.1087 O   1 1 1013.0000
     1015  O                     24.8096   13.8983   12.1721 O   1 1 1014.0000
     1016  O                     25.0882   14.3408   11.7432 O   1 1 1015.0000
     1017  O                     24.7356   14.4533   11.3399 O   1 1 1016.0000
     1018  O                     25.3115   14.8801   11.0651 O   1 1 1017.0000
     1019  O                     24.8194   15.5462   11.2767 O   1 1 1018.0000
     1020  O                     24.9669   15.5240   12.0101 O   1 1 1019.0000
     1021  O                     25.2131   14.7569   11.7004 O   1 1 1020.0000
     1022  O                     24.9040   14.5962   10.8197 O   1 1 1021.0000
     1023  O                     25.3645   14.0286   10.6253 O   1 1 1022.0000
     1024  O                     25.0258   13.8802   10.9425 O   1 1 1023.0000
     1025  O                     24.5871   13.3972   10.6967 O   1 1 1024.0000
     1026  O                     24.0913   13.9414   10.6774 O   1 1 1025.0000
     1027  O                     24.3032   13.1408   10.3741 O   1 1 1026.0000
     1028  O                     23.8243   13.4724   10.1717 O   1 1 1027.0000
     1029  O                     23.6096   14.0191    9.4995 O    1 1 1028.0000
     1030  O                     23.8918   14.1944    9.7507 O    1 1 1029.0000
     1031  O                     23.5446   14.4920   10.0986 O   1 1 1030.0000
     1032  O                     24.2640   13.8887    9.9070 O    1 1 1031.0000
     1033  O                     24.9099   13.7740    9.7390 O    1 1 1032.0000
     1034  O                     24.5614   13.7334    9.2730 O    1 1 1033.0000
     1035  O                     24.0359   14.1744    9.4660 O    1 1 1034.0000
     1036  O                     24.6767   14.3647    9.8452 O    1 1 1035.0000
     1037  O                     24.2314   14.6730   10.1604 O   1 1 1036.0000
     1038  O                     24.3362   14.6497   10.9778 O   1 1 1037.0000
     1039  O                     23.9999   15.2768   11.5602 O   1 1 1038.0000
     1040  O                     24.8254   15.5899   11.6431 O   1 1 1039.0000
     1041  O                     25.6869   15.4602   11.3654 O   1 1 1040.0000
     1042  O                     25.3454   15.5381   10.9567 O   1 1 1041.0000
     1043  O                     25.0702   15.5917   10.5331 O   1 1 1042.0000
     1044  O                     25.4341   15.4311    9.8919 O    1 1 1043.0000
     1045  O                     24.7472   15.2061   10.0632 O   1 1 1044.0000
     1046  O                     24.9695   14.7181   10.1362 O   1 1 1045.0000
     1047  O                     24.7260   15.2098   10.8830 O   1 1 1046.0000
     1048  O                     24.2203   14.9574   10.3955 O   1 1 1047.0000
     1049  O                     24.1639   15.5248    9.9999 O    1 1 1048.0000
     1050  O                     23.9796   16.5312   10.1345 O   1 1 1049.0000
     1051  O                     23.9761   17.1690    9.6394 O    1 1 1050.0000
     1052  O                     24.0160   16.9380    9.0681 O    1 1 1051.0000
     1053  O                     24.5226   16.5903    8.8552 O    1 1 1052.0000
     1054  O                     24.5398   16.5059    9.6060 O    1 1 1053.0000
     1055  O                     23.9924   16.1943    9.4220 O    1 1 1054.0000
     1056  O                     23.6147   15.3683    9.4514 O    1 1 1055.0000
     1057  O                     22.9042   14.8809    9.9443 O    1 1 1056.0000
     1058  O                     22.8103   13.9149   10.2415 O   1 1 1057.0000
     1059  O                     22.8664   14.4328    9.7542 O    1 1 1058.0000
     1060  O                     22.9657   14.0390    9.3740 O    1 1 1059.0000
     1061  O                     23.2028   13.6858    9.7558 O    1 1 1060.0000
     1062  O                     23.3191   14.2002   10.2219 O   1 1 1061.0000
     1063  O                     23.4736   14.7706   10.7556 O   1 1 1062.0000
     1064  O                     22.9144   15.5285   10.6151 O   1 1 1063.0000
     1065  O                     23.4262   14.9016   11.1957 O   1 1 1064.0000
     1066  O                     22.9872   15.3594   11.0884 O   1 1 1065.0000
     1067  O                     23.3325   15.1164   10.7144 O   1 1 1066.0000
     1068  O                     23.3093   15.7771   10.2635 O   1 1 1067.0000
     1069  O                     23.0829   16.7301    9.6227 O    1 1 1068.0000
     1070  O                     23.3804   16.3522    9.8409 O    1 1 1069.0000
     1071  O                     22.7329   15.8543    9.8076 O    1 1 1070.0000
     1072  O                     22.6279   15.8219    9.2955 O    1 1 1071.0000
     1073  O                     22.9694   15.9691   10.0214 O   1 1 1072.0000
     1074  O                     23.4287   15.6199   10.1188 O   1 1 1073.0000
     1075  O                     22.5702   15.2698   10.3551 O   1 1 1074.0000
     1076  O                     23.3596   15.4491   10.4654 O   1 1 1075.0000
     1077  O                     23.8477   15.2538   10.2847 O   1 1 1076.0000
     1078  O                     23.6795   14.7744    9.6213 O    1 1 1077.0000
     1079  O                     23.5271   14.9807    9.9943 O    1 1 1078.0000
     1080  O                     23.3656   14.9290    9.7221 O    1 1 1079.0000
     1081  O                     22.8517   14.9073   10.4534 O   1 1 1080.0000
     1082  O                     21.9247   14.4730   10.8286 O   1 1 1081.0000
     1083  O                     21.5771   14.5394   10.5626 O   1 1 1082.0000
     1084  O                     22.0719   14.4026    9.8265 O    1 1 1083.0000
     1085  O                     22.3878   14.7606    9.8462 O    1 1 1084.0000
     1086  O                     22.2206   14.9270    9.2211 O    1 1 1085.0000
     1087  O                     22.3589   14.4703    9.2261 O    1 1 1086.0000
     1088  O                     22.8401   13.8705    9.2650 O    1 1 1087.0000
     1089  O                     23.1521   14.3053    9.6978 O    1 1 1088.0000
     1090  O                     22.9813   14.6887    9.0173 O    1 1 1089.0000
     1091  O                     23.6906   14.7675    8.8127 O    1 1 1090.0000
     1092  O                     23.1945   14.6378    9.2906 O    1 1 1091.0000
     1093  O                     23.3710   15.0845    8.8426 O    1 1 1092.0000
     1094  O                     23.1316   15.0763    9.3414 O    1 1 1093.0000
     1095  O                     22.7750   15.4069    9.1194 O    1 1 1094.0000
     1096  O                     23.5160   15.7522    9.0893 O    1 1 1095.0000
     1097  O                     23.9343   16.0830    9.9427 O    1 1 1096.0000
     1098  O                     24.4230   16.9465   10.6338 O   1 1 1097.0000
     1099  O                     23.8706   16.5006   10.8845 O   1 1 1098.0000
     1100  O                     24.3904   16.4304   11.2838 O   1 1 1099.0000
     1101  O                     24.7644   16.6702   11.0882 O   1 1 1100.0000
     1102  O                     24.3802   16.2941   11.6209 O   1 1 1101.0000
     1103  O                     23.8178   15.8041   11.9908 O   1 1 1102.0000
     1104  O                     23.1858   16.2041   10.8885 O   1 1 1103.0000
     1105  O                     22.8697   16.4636   10.2749 O   1 1 1104.0000
     1106  O                     22.1605   16.4259    9.5421 O    1 1 1105.0000
     1107  O                     21.8096   15.8826    9.6317 O    1 1 1106.0000
     1108  O                     21.4523   16.1323    9.1097 O    1 1 1107.0000
     1109  O                     21.9367   15.7837    9.3740 O    1 1 1108.0000
     1110  O                     22.2006   15.3824    9.7461 O    1 1 1109.0000
     1111  O                     21.1499   15.1693   10.2057 O   1 1 1110.0000
     1112  O                     21.2450   15.6576    9.6325 O    1 1 1111.0000
     1113  O                     21.2727   15.9952   10.4181 O   1 1 1112.0000
     1114  O                     21.9556   15.3365   10.1476 O   1 1 1113.0000
     1115  O                     21.6423   14.8393   10.5189 O   1 1 1114.0000
     1116  O                     21.6478   15.1913    9.5719 O    1 1 1115.0000
     1117  O                     21.4245   16.0146   10.0387 O   1 1 1116.0000
     1118  O                     21.9359   16.1806   10.5140 O   1 1 1117.0000
     1119  O                     22.6823   16.0992   11.1315 O   1 1 1118.0000
     1120  O                     23.2155   16.2760   11.5100 O   1 1 1119.0000
     1121  O                     23.5027   16.0992   11.0934 O   1 1 1120.0000
     1122  O                     22.9380   15.9848   11.6137 O   1 1 1121.0000
     1123  O                     22.4075   16.1211   11.6416 O   1 1 1122.0000
     1124  O                     23.4845   15.9020   12.1727 O   1 1 1123.0000
     1125  O                     23.8989   15.1677   12.2854 O   1 1 1124.0000
     1126  O                     23.8386   15.7966   12.6649 O   1 1 1125.0000
     1127  O                     23.6723   16.1035   12.9321 O   1 1 1126.0000
     1128  O                     23.3545   15.6914   13.6943 O   1 1 1127.0000
     1129  O                     23.3687   15.5328   14.3069 O   1 1 1128.0000
     1130  O                     23.5110   16.0068   14.7921 O   1 1 1129.0000
     1131  O                     22.9261   15.9938   14.5420 O   1 1 1130.0000
     1132  O                     23.1565   16.1363   13.6854 O   1 1 1131.0000
     1133  O                     23.4035   16.0804   14.2993 O   1 1 1132.0000
     1134  O                     23.9916   16.4382   14.3017 O   1 1 1133.0000
     1135  O                     24.0203   16.0443   13.8722 O   1 1 1134.0000
     1136  O                     24.7805   15.6285   14.1783 O   1 1 1135.0000
     1137  O                     24.6193   14.9338   14.3745 O   1 1 1136.0000
     1138  O                     24.5668   14.6441   13.8829 O   1 1 1137.0000
     1139  O                     24.1738   15.1553   13.7286 O   1 1 1138.0000
     1140  O                     24.1156   15.4268   13.1459 O   1 1 1139.0000
     1141  O                     24.5678   15.2996   13.3030 O   1 1 1140.0000
     1142  O                     24.3569   15.9931   13.0547 O   1 1 1141.0000
     1143  O                     25.0200   16.5727   13.1699 O   1 1 1142.0000
     1144  O                     25.3846   17.2454   13.1300 O   1 1 1143.0000
     1145  O                     25.7538   17.5326   13.6761 O   1 1 1144.0000
     1146  O                     25.3900   17.3248   13.9108 O   1 1 1145.0000
     1147  O                     25.6130   17.8415   14.3472 O   1 1 1146.0000
     1148  O                     25.3776   17.9748   14.9709 O   1 1 1147.0000
     1149  O                     25.0865   18.2903   15.4888 O   1 1 1148.0000
     1150  O                     24.7007   18.4273   15.7964 O   1 1 1149.0000
     1151  O                     24.2269   18.6796   16.0722 O   1 1 1150.0000
     1152  O                     23.6779   19.0697   16.0835 O   1 1 1151.0000
     1153  O                     23.6359   18.6702   15.5410 O   1 1 1152.0000
     1154  O                     23.3290   19.2616   15.3259 O   1 1 1153.0000
     1155  O                     23.2968   18.8898   15.1129 O   1 1 1154.0000
     1156  O                     22.8044   18.5496   15.1712 O   1 1 1155.0000
     1157  O                     22.3372   17.9439   16.1037 O   1 1 1156.0000
     1158  O                     23.2640   17.9246   16.4917 O   1 1 1157.0000
     1159  O                     23.0265   18.6501   16.8530 O   1 1 1158.0000
     1160  O                     23.0306   18.2742   17.4296 O   1 1 1159.0000
     1161  O                     22.5646   18.6373   17.0720 O   1 1 1160.0000
     1162  O                     22.0311   19.0144   16.9557 O   1 1 1161.0000
     1163  O                     22.0969   19.6116   17.2342 O   1 1 1162.0000
     1164  O                     21.6945   19.5201   17.4300 O   1 1 1163.0000
     1165  O                     21.5572   19.0145   16.9514 O   1 1 1164.0000
     1166  O                     21.4702   19.0061   16.2069 O   1 1 1165.0000
     1167  O                     21.8545   19.4616   16.0341 O   1 1 1166.0000
     1168  O                     22.3415   19.4931   15.3493 O   1 1 1167.0000
     1169  O                     23.3872   19.8021   14.6549 O   1 1 1168.0000
     1170  O                     24.0425   20.0613   13.6313 O   1 1 1169.0000
     1171  O                     24.6658   19.7842   13.1996 O   1 1 1170.0000
     1172  O                     24.9813   19.2515   12.7499 O   1 1 1171.0000
     1173  O                     25.5789   19.4825   12.8276 O   1 1 1172.0000
     1174  O                     25.7612   18.6844   12.6854 O   1 1 1173.0000
     1175  O                     25.3438   18.1524   12.6730 O   1 1 1174.0000
     1176  O                     25.0288   18.3310   12.5031 O   1 1 1175.0000
     1177  O                     25.1495   18.8386   12.5233 O   1 1 1176.0000
     1178  O                     25.0418   19.3035   13.1606 O   1 1 1177.0000
     1179  O                     24.6747   18.4927   12.8820 O   1 1 1178.0000
     1180  O                     24.7152   18.8097   12.4130 O   1 1 1179.0000
     1181  O                     24.8328   18.7562   11.7674 O   1 1 1180.0000
     1182  O                     24.4236   19.2912   12.4113 O   1 1 1181.0000
     1183  O                     24.1971   19.0937   13.1876 O   1 1 1182.0000
     1184  O                     23.9426   19.2220   13.3523 O   1 1 1183.0000
     1185  O                     23.5124   18.8034   12.7604 O   1 1 1184.0000
     1186  O                     23.2946   18.4359   12.2450 O   1 1 1185.0000
     1187  O                     23.3755   18.3476   13.2179 O   1 1 1186.0000
     1188  O                     23.5290   19.4982   13.0899 O   1 1 1187.0000
     1189  O                     24.0560   19.0035   12.5114 O   1 1 1188.0000
     1190  O                     24.6136   19.3041   12.1003 O   1 1 1189.0000
     1191  O                     24.0562   18.4841   12.6282 O   1 1 1190.0000
     1192  O                     24.0146   17.3972   13.4337 O   1 1 1191.0000
     1193  O                     24.1137   16.7515   13.5572 O   1 1 1192.0000
     1194  O                     23.4331   16.8364   13.6419 O   1 1 1193.0000
     1195  O                     23.3510   16.9588   13.0686 O   1 1 1194.0000
     1196  O                     23.4758   17.6783   13.1798 O   1 1 1195.0000
     1197  O                     23.9036   17.9433   13.0156 O   1 1 1196.0000
     1198  O                     23.4768   17.8928   12.9148 O   1 1 1197.0000
     1199  O                     23.6134   17.7302   12.3791 O   1 1 1198.0000
     1200  O                     23.7893   17.3670   12.7644 O   1 1 1199.0000
     1201  O                     24.3258   16.9350   12.9848 O   1 1 1200.0000
     1202  O                     23.9926   17.2773   13.6590 O   1 1 1201.0000
     1203  O                     24.6564   18.0022   14.0665 O   1 1 1202.0000
     1204  O                     24.6035   17.1110   14.1116 O   1 1 1203.0000
     1205  O                     25.1712   16.8444   14.5646 O   1 1 1204.0000
     1206  O                     24.8781   17.3297   15.0097 O   1 1 1205.0000
     1207  O                     25.2268   17.6469   14.7662 O   1 1 1206.0000
     1208  O                     24.7635   18.2581   14.8927 O   1 1 1207.0000
     1209  O                     24.3475   17.8690   15.3402 O   1 1 1208.0000
     1210  O                     24.0415   17.8083   14.8087 O   1 1 1209.0000
     1211  O                     24.1356   18.0359   14.1499 O   1 1 1210.0000
     1212  O                     23.4817   17.4338   14.2008 O   1 1 1211.0000
     1213  O                     24.0411   18.0562   14.8568 O   1 1 1212.0000
     1214  O                     23.8093   18.4146   14.2320 O   1 1 1213.0000
     1215  O                     23.6777   19.0148   13.8284 O   1 1 1214.0000
     1216  O                     23.6910   18.5228   13.9696 O   1 1 1215.0000
     1217  O                     22.9656   18.4427   14.5307 O   1 1 1216.0000
     1218  O                     22.3162   17.7435   14.2634 O   1 1 1217.0000
     1219  O                     21.3496   17.9002   14.0343 O   1 1 1218.0000
     1220  O                     21.9494   17.2122   13.5327 O   1 1 1219.0000
     1221  O                     22.8141   16.5477   12.9072 O   1 1 1220.0000
     1222  O                     23.4249   16.9344   12.4718 O   1 1 1221.0000
     1223  O                     22.6390   16.7462   12.2769 O   1 1 1222.0000
     1224  O                     22.8065   16.9597   13.4153 O   1 1 1223.0000
     1225  O                     22.3716   17.4821   13.7536 O   1 1 1224.0000
     1226  O                     22.5401   16.9612   13.2919 O   1 1 1225.0000
     1227  O                     23.0260   16.9416   12.6644 O   1 1 1226.0000
     1228  O                     23.0333   16.3979   12.1413 O   1 1 1227.0000
     1229  O                     23.5467   16.5763   11.6784 O   1 1 1228.0000
     1230  O                     23.9271   16.6410   12.3201 O   1 1 1229.0000
     1231  O                     23.9296   16.6370   12.9952 O   1 1 1230.0000
     1232  O                     24.5159   17.1164   13.0179 O   1 1 1231.0000
     1233  O                     24.5935   17.7991   13.3370 O   1 1 1232.0000
     1234  O                     23.8578   17.6634   12.7029 O   1 1 1233.0000
     1235  O                     23.0837   16.8158   12.1007 O   1 1 1234.0000
     1236  O                     22.4624   16.6879   11.6198 O   1 1 1235.0000
     1237  O                     22.2927   17.4903   11.4052 O   1 1 1236.0000
     1238  O                     22.3357   17.0926   11.1647 O   1 1 1237.0000
     1239  O                     22.2824   17.1556   11.8632 O   1 1 1238.0000
     1240  O                     22.8261   17.0348   11.9029 O   1 1 1239.0000
     1241  O                     23.2100   16.7000   11.2966 O   1 1 1240.0000
     1242  O                     23.1144   17.3868   11.2992 O   1 1 1241.0000
     1243  O                     22.8335   17.6374   10.6362 O   1 1 1242.0000
     1244  O                     22.1398   17.7511   10.5372 O   1 1 1243.0000
     1245  O                     22.0841   18.0015   11.0572 O   1 1 1244.0000
     1246  O                     22.2073   18.1213   11.4972 O   1 1 1245.0000
     1247  O                     22.3578   17.9822   11.7960 O   1 1 1246.0000
     1248  O                     22.3011   17.5109   12.5352 O   1 1 1247.0000
     1249  O                     22.0912   16.5921   12.5879 O   1 1 1248.0000
     1250  O                     21.6404   17.3045   12.4462 O   1 1 1249.0000
     1251  O                     21.0921   17.3145   11.7754 O   1 1 1250.0000
     1252  O                     21.1077   18.1817   11.3787 O   1 1 1251.0000
     1253  O                     21.1308   17.7681   11.8174 O   1 1 1252.0000
     1254  O                     21.3734   17.2315   11.4830 O   1 1 1253.0000
     1255  O                     21.7728   16.7871   11.5578 O   1 1 1254.0000
     1256  O                     21.1280   16.5584   11.2098 O   1 1 1255.0000
     1257  O                     21.6000   16.1575   11.2723 O   1 1 1256.0000
     1258  O                     21.4854   15.9359   11.9362 O   1 1 1257.0000
     1259  O                     21.4459   16.6004   12.3352 O   1 1 1258.0000
     1260  O                     21.3097   16.7899   12.8125 O   1 1 1259.0000
     1261  O                     21.8900   16.7239   12.7947 O   1 1 1260.0000
     1262  O                     21.6520   16.1756   11.9158 O   1 1 1261.0000
     1263  O                     22.1745   16.7926   12.1566 O   1 1 1262.0000
     1264  O                     21.8883   17.3870   12.5376 O   1 1 1263.0000
     1265  O                     21.6274   18.0790   12.5045 O   1 1 1264.0000
     1266  O                     22.4985   18.0952   12.9779 O   1 1 1265.0000
     1267  O                     22.8862   17.7666   13.3530 O   1 1 1266.0000
     1268  O                     22.8511   18.2031   14.0719 O   1 1 1267.0000
     1269  O                     23.3180   18.6455   14.4332 O   1 1 1268.0000
     1270  O                     23.4918   17.8417   13.9791 O   1 1 1269.0000
     1271  O                     23.0246   18.1273   13.6699 O   1 1 1270.0000
     1272  O                     22.8927   17.4096   14.1964 O   1 1 1271.0000
     1273  O                     23.0517   17.6975   14.7215 O   1 1 1272.0000
     1274  O                     23.3102   17.0745   15.0792 O   1 1 1273.0000
     1275  O                     23.5607   16.8346   14.3433 O   1 1 1274.0000
     1276  O                     23.3273   17.1554   13.5862 O   1 1 1275.0000
     1277  O                     23.4199   16.6377   13.9646 O   1 1 1276.0000
     1278  O                     22.8442   16.7566   13.7238 O   1 1 1277.0000
     1279  O                     22.9250   17.4788   13.6320 O   1 1 1278.0000
     1280  O                     21.5734   17.6025   13.1464 O   1 1 1279.0000
     1281  O                     20.9430   18.0365   12.2904 O   1 1 1280.0000
     1282  O                     20.3374   18.0547   11.5972 O   1 1 1281.0000
     1283  O                     20.5830   18.4782   11.5429 O   1 1 1282.0000
     1284  O                     20.6794   18.8874   11.3339 O   1 1 1283.0000
     1285  O                     20.5918   19.3722   10.8857 O   1 1 1284.0000
     1286  O                     20.9471   19.6438   10.5307 O   1 1 1285.0000
     1287  O                     21.5008   20.2421    9.7051 O    1 1 1286.0000
     1288  O                     21.3632   20.9118    9.5868 O    1 1 1287.0000
     1289  O                     21.9012   20.5151    9.9191 O    1 1 1288.0000
     1290  O                     22.2196   20.4438   10.1681 O   1 1 1289.0000
     1291  O                     22.7440   20.4321    9.7640 O    1 1 1290.0000
     1292  O                     22.2689   19.9842    9.7192 O    1 1 1291.0000
     1293  O                     21.8209   19.7682    9.0661 O    1 1 1292.0000
     1294  O                     21.5786   19.2561    8.9721 O    1 1 1293.0000
     1295  O                     21.3628   19.4746    9.7555 O    1 1 1294.0000
     1296  O                     21.8023   20.2487   10.3101 O   1 1 1295.0000
     1297  O                     21.6601   19.4419   10.7872 O   1 1 1296.0000
     1298  O                     22.4892   20.2398   10.6706 O   1 1 1297.0000
     1299  O                     23.5998   20.6009   11.0992 O   1 1 1298.0000
     1300  O                     24.1057   20.8326   10.6145 O   1 1 1299.0000
     1301  O                     24.3311   21.0222   11.4352 O   1 1 1300.0000
     1302  O                     24.7376   20.2611   11.4422 O   1 1 1301.0000
     1303  O                     24.1539   19.9163   11.8500 O   1 1 1302.0000
     1304  O                     23.4882   19.1353   11.8325 O   1 1 1303.0000
     1305  O                     23.9046   19.2485   11.3372 O   1 1 1304.0000
     1306  O                     23.2539   19.4308   11.0207 O   1 1 1305.0000
     1307  O                     22.6842   19.0994   10.8081 O   1 1 1306.0000
     1308  O                     22.1018   18.8982   11.1287 O   1 1 1307.0000
     1309  O                     22.0004   18.5346   11.8962 O   1 1 1308.0000
     1310  O                     21.1580   18.4785   12.1176 O   1 1 1309.0000
     1311  O                     20.3683   18.1288   12.6722 O   1 1 1310.0000
     1312  O                     20.5175   18.6517   12.3658 O   1 1 1311.0000
     1313  O                     19.9897   18.8436   12.5815 O   1 1 1312.0000
     1314  O                     19.5127   19.0238   12.2450 O   1 1 1313.0000
     1315  O                     19.3773   18.9747   11.7325 O   1 1 1314.0000
     1316  O                     20.1917   18.6328   11.8101 O   1 1 1315.0000
     1317  O                     21.2486   18.6509   11.7707 O   1 1 1316.0000
     1318  O                     22.7500   18.4193   11.8466 O   1 1 1317.0000
     1319  O                     22.8174   18.2154   12.2966 O   1 1 1318.0000
     1320  O                     22.3361   17.5955   12.1928 O   1 1 1319.0000
     1321  O                     22.9855   17.7438   12.2801 O   1 1 1320.0000
     1322  O                     22.9226   17.9566   11.3457 O   1 1 1321.0000
     1323  O                     22.9812   18.6238   11.4068 O   1 1 1322.0000
     1324  O                     23.5867   18.7473   11.0472 O   1 1 1323.0000
     1325  O                     23.4101   18.8362   11.5002 O   1 1 1324.0000
     1326  O                     23.9712   18.7299   11.6455 O   1 1 1325.0000
     1327  O                     23.4445   18.3838   12.2742 O   1 1 1326.0000
     1328  O                     24.3327   18.4033   12.2692 O   1 1 1327.0000
     1329  O                     23.9927   18.2933   13.2656 O   1 1 1328.0000
     1330  O                     24.4026   18.9315   13.8785 O   1 1 1329.0000
     1331  O                     24.6374   18.4232   13.1335 O   1 1 1330.0000
     1332  O                     25.2855   18.7523   13.1220 O   1 1 1331.0000
     1333  O                     25.5662   19.0383   13.6563 O   1 1 1332.0000
     1334  O                     25.4988   19.3941   13.8846 O   1 1 1333.0000
     1335  O                     24.9713   19.4278   13.7789 O   1 1 1334.0000
     1336  O                     24.4840   18.5814   13.5756 O   1 1 1335.0000
     1337  O                     24.1821   19.0379   14.3660 O   1 1 1336.0000
     1338  O                     24.4758   19.0944   14.9186 O   1 1 1337.0000
     1339  O                     25.0185   19.4586   14.7618 O   1 1 1338.0000
     1340  O                     25.3160   18.9454   14.5522 O   1 1 1339.0000
     1341  O                     24.9590   18.6257   13.8096 O   1 1 1340.0000
     1342  O                     25.4087   18.3267   14.1205 O   1 1 1341.0000
     1343  O                     24.8389   18.2942   14.5237 O   1 1 1342.0000
     1344  O                     24.4265   18.6344   14.9030 O   1 1 1343.0000
     1345  O                     23.9839   19.2017   14.8261 O   1 1 1344.0000
     1346  O                     24.0738   19.4252   14.5008 O   1 1 1345.0000
     1347  O                     24.1025   19.6171   13.9962 O   1 1 1346.0000
     1348  O                     24.5492   19.5043   14.2950 O   1 1 1347.0000
     1349  O                     24.8282   19.0488   14.2876 O   1 1 1348.0000
     1350  O                     25.5965   18.6748   13.8404 O   1 1 1349.0000
     1351  O                     25.5017   18.1361   13.0396 O   1 1 1350.0000
     1352  O                     25.5659   17.6796   12.3913 O   1 1 1351.0000
     1353  O                     24.8449   18.0500   11.8399 O   1 1 1352.0000
     1354  O                     23.7635   18.3579   11.6126 O   1 1 1353.0000
     1355  O                     23.9388   18.1389   12.0448 O   1 1 1354.0000
     1356  O                     24.2573   17.7529   12.8907 O   1 1 1355.0000
     1357  O                     24.7321   17.6730   12.7235 O   1 1 1356.0000
     1358  O                     24.4150   17.8508   11.9274 O   1 1 1357.0000
     1359  O                     24.7115   17.3401   12.1182 O   1 1 1358.0000
     1360  O                     24.3599   17.1881   12.1727 O   1 1 1359.0000
     1361  O                     24.1329   17.6099   12.2332 O   1 1 1360.0000
     1362  O                     24.8423   17.7646   12.4944 O   1 1 1361.0000
     1363  O                     25.4913   17.6492   13.2056 O   1 1 1362.0000
     1364  O                     25.1264   17.9629   13.7009 O   1 1 1363.0000
     1365  O                     24.3900   18.6507   13.7743 O   1 1 1364.0000
     1366  O                     23.3518   19.4362   13.6929 O   1 1 1365.0000
     1367  O                     23.5264   18.7318   13.2924 O   1 1 1366.0000
     1368  O                     23.0490   18.9342   12.8446 O   1 1 1367.0000
     1369  O                     22.7629   18.4503   13.3182 O   1 1 1368.0000
     1370  O                     22.9681   17.8469   13.0777 O   1 1 1369.0000
     1371  O                     23.0265   18.4855   13.9867 O   1 1 1370.0000
     1372  O                     22.4696   19.5954   13.1704 O   1 1 1371.0000
     1373  O                     21.7168   19.8334   12.7227 O   1 1 1372.0000
     1374  O                     22.2401   19.5791   12.5554 O   1 1 1373.0000
     1375  O                     22.6626   20.1438   12.4219 O   1 1 1374.0000
     1376  O                     22.1352   20.3568   13.0296 O   1 1 1375.0000
     1377  O                     22.1222   20.6588   12.5674 O   1 1 1376.0000
     1378  O                     21.8370   20.3103   12.0408 O   1 1 1377.0000
     1379  O                     22.4807   20.4969   11.1558 O   1 1 1378.0000
     1380  O                     22.9762   20.4064   10.4355 O   1 1 1379.0000
     1381  O                     23.1555   20.3935   10.9187 O   1 1 1380.0000
     1382  O                     22.7937   20.2904   11.6171 O   1 1 1381.0000
     1383  O                     22.7726   20.7042   12.0624 O   1 1 1382.0000
     1384  O                     23.0037   20.0480   12.6115 O   1 1 1383.0000
     1385  O                     23.2053   20.7405   12.6587 O   1 1 1384.0000
     1386  O                     23.1671   20.2636   12.5353 O   1 1 1385.0000
     1387  O                     23.6283   19.6831   12.1482 O   1 1 1386.0000
     1388  O                     23.5163   20.1188   12.2583 O   1 1 1387.0000
     1389  O                     22.8406   19.5548   12.5837 O   1 1 1388.0000
     1390  O                     22.8544   19.2144   11.9126 O   1 1 1389.0000
     1391  O                     22.9846   19.8130   12.0368 O   1 1 1390.0000
     1392  O                     23.4394   20.7360   11.7586 O   1 1 1391.0000
     1393  O                     24.2776   21.1354   12.0012 O   1 1 1392.0000
     1394  O                     24.3874   21.5025   12.3118 O   1 1 1393.0000
     1395  O                     24.8476   20.9946   12.6616 O   1 1 1394.0000
     1396  O                     24.5069   20.5012   12.0954 O   1 1 1395.0000
     1397  O                     24.0788   20.6992   12.5646 O   1 1 1396.0000
     1398  O                     23.4821   20.6665   12.3886 O   1 1 1397.0000
     1399  O                     23.4117   21.2348   11.9461 O   1 1 1398.0000
     1400  O                     23.0466   21.3726   11.7021 O   1 1 1399.0000
     1401  O                     23.0004   20.7741   11.2563 O   1 1 1400.0000
     1402  O                     23.1624   21.4215   11.2646 O   1 1 1401.0000
     1403  O                     23.5811   21.7623   11.8452 O   1 1 1402.0000
     1404  O                     23.7337   21.5225   11.4646 O   1 1 1403.0000
     1405  O                     23.8483   20.6806   11.6365 O   1 1 1404.0000
     1406  O                     23.7438   20.2863   11.5517 O   1 1 1405.0000
     1407  O                     23.7895   19.4816   11.0944 O   1 1 1406.0000
     1408  O                     23.7751   19.0607   10.7605 O   1 1 1407.0000
     1409  O                     23.2165   19.8250   10.8463 O   1 1 1408.0000
     1410  O                     22.4191   19.4620   10.5016 O   1 1 1409.0000
     1411  O                     22.7014   19.8424   11.2425 O   1 1 1410.0000
     1412  O                     22.9232   19.5146   11.4122 O   1 1 1411.0000
     1413  O                     23.3145   19.8709   11.4668 O   1 1 1412.0000
     1414  O                     22.8428   19.6532   10.8038 O   1 1 1413.0000
     1415  O                     22.8463   19.0753    9.7934 O    1 1 1414.0000
     1416  O                     22.8952   18.6284    8.9548 O    1 1 1415.0000
     1417  O                     22.9026   18.1235    9.2061 O    1 1 1416.0000
     1418  O                     22.7697   18.0149    8.6087 O    1 1 1417.0000
     1419  O                     22.3942   18.0688    8.2193 O    1 1 1418.0000
     1420  O                     22.1457   18.7419    7.9061 O    1 1 1419.0000
     1421  O                     22.1762   19.4230    8.0667 O    1 1 1420.0000
     1422  O                     22.8618   19.3897    8.9621 O    1 1 1421.0000
     1423  O                     23.3783   19.6750    9.8505 O    1 1 1422.0000
     1424  O                     22.7489   19.7994    9.8308 O    1 1 1423.0000
     1425  O                     22.2335   19.4583    9.5653 O    1 1 1424.0000
     1426  O                     22.3521   19.0152    8.9279 O    1 1 1425.0000
     1427  O                     22.6892   18.8056    9.3963 O    1 1 1426.0000
     1428  O                     23.3259   19.1140    8.6334 O    1 1 1427.0000
     1429  O                     22.8113   18.8842    8.6952 O    1 1 1428.0000
     1430  O                     23.5524   19.0598    8.9871 O    1 1 1429.0000
     1431  O                     23.8873   19.4982    8.8403 O    1 1 1430.0000
     1432  O                     23.8139   18.8393    8.4189 O    1 1 1431.0000
     1433  O                     23.7585   18.6956    7.7355 O    1 1 1432.0000
     1434  O                     23.1183   19.0713    7.8622 O    1 1 1433.0000
     1435  O                     23.1147   19.6812    8.4072 O    1 1 1434.0000
     1436  O                     23.4501   19.6730    7.8457 O    1 1 1435.0000
     1437  O                     23.5522   19.4685    8.2534 O    1 1 1436.0000
     1438  O                     23.5302   19.2596    7.6331 O    1 1 1437.0000
     1439  O                     22.8110   19.4664    7.7555 O    1 1 1438.0000
     1440  O                     22.2575   19.1929    8.3976 O    1 1 1439.0000
     1441  O                     22.4554   19.2933    7.6822 O    1 1 1440.0000
     1442  O                     22.7822   19.8340    8.1367 O    1 1 1441.0000
     1443  O                     22.8922   18.9765    8.1337 O    1 1 1442.0000
     1444  O                     22.9715   18.5047    7.9412 O    1 1 1443.0000
     1445  O                     23.7771   18.3345    8.0844 O    1 1 1444.0000
     1446  O                     23.2924   18.2843    8.5738 O    1 1 1445.0000
     1447  O                     23.4984   18.4655    9.0832 O    1 1 1446.0000
     1448  O                     23.3392   18.9257    9.5131 O    1 1 1447.0000
     1449  O                     23.6657   19.2598    9.7856 O    1 1 1448.0000
     1450  O                     24.1345   19.1408   10.0533 O   1 1 1449.0000
     1451  O                     24.3006   19.5745   10.7790 O   1 1 1450.0000
     1452  O                     24.6497   18.9904   11.1675 O   1 1 1451.0000
     1453  O                     25.2477   18.8156   10.8621 O   1 1 1452.0000
     1454  O                     24.6194   18.6236   10.8050 O   1 1 1453.0000
     1455  O                     24.8056   18.7101   10.1687 O   1 1 1454.0000
     1456  O                     24.6881   18.0294   10.2527 O   1 1 1455.0000
     1457  O                     24.9812   18.4685    9.9609 O    1 1 1456.0000
     1458  O                     24.1441   18.4215   10.0028 O   1 1 1457.0000
     1459  O                     24.0497   18.0025   10.8201 O   1 1 1458.0000
     1460  O                     23.8703   17.5344   10.9155 O   1 1 1459.0000
     1461  O                     24.2595   17.4786   10.6574 O   1 1 1460.0000
     1462  O                     24.0963   18.3045   10.6263 O   1 1 1461.0000
     1463  O                     24.2016   18.3855   11.3734 O   1 1 1462.0000
     1464  O                     24.3713   18.3733   11.0008 O   1 1 1463.0000
     1465  O                     24.4436   17.6977   11.1428 O   1 1 1464.0000
     1466  O                     25.0905   17.7786   11.0384 O   1 1 1465.0000
     1467  O                     24.8770   18.0811   11.5455 O   1 1 1466.0000
     1468  O                     24.2463   17.6390   11.5842 O   1 1 1467.0000
     1469  O                     24.1329   16.9153   11.8381 O   1 1 1468.0000
     1470  O                     23.7063   16.2779   11.4444 O   1 1 1469.0000
     1471  O                     23.7578   17.0951   11.4631 O   1 1 1470.0000
     1472  O                     23.4115   17.6582   11.5480 O   1 1 1471.0000
     1473  O                     23.5189   17.5163   11.8224 O   1 1 1472.0000
     1474  O                     23.4756   17.9002   10.8672 O   1 1 1473.0000
     1475  O                     23.0181   18.4267   11.5131 O   1 1 1474.0000
     1476  O                     22.9682   18.6136   10.7858 O   1 1 1475.0000
     1477  O                     22.8766   18.3165   10.0096 O   1 1 1476.0000
     1478  O                     23.2201   17.9235   10.4486 O   1 1 1477.0000
     1479  O                     23.2570   18.6882   10.2217 O   1 1 1478.0000
     1480  O                     23.5161   18.3239   10.6853 O   1 1 1479.0000
     1481  O                     23.6159   18.6171   10.2834 O   1 1 1480.0000
     1482  O                     23.6354   18.1138    9.9306 O    1 1 1481.0000
     1483  O                     23.7194   17.8388    9.5813 O    1 1 1482.0000
     1484  O                     23.1233   17.8900    9.8149 O    1 1 1483.0000
     1485  O                     22.3474   17.9538    9.6236 O    1 1 1484.0000
     1486  O                     22.3405   18.2266   10.1022 O   1 1 1485.0000
     1487  O                     22.5581   19.0333   10.3837 O   1 1 1486.0000
     1488  O                     23.0291   19.8276   10.2924 O   1 1 1487.0000
     1489  O                     23.4029   20.9193   10.1899 O   1 1 1488.0000
     1490  O                     23.5723   20.9367    9.8613 O    1 1 1489.0000
     1491  O                     23.2422   20.6581    9.0821 O    1 1 1490.0000
     1492  O                     22.7691   20.9393    9.3779 O    1 1 1491.0000
     1493  O                     22.2571   20.9832    9.7947 O    1 1 1492.0000
     1494  O                     21.9777   20.6317   10.3150 O   1 1 1493.0000
     1495  O                     21.1719   20.9829   10.0545 O   1 1 1494.0000
     1496  O                     21.2187   20.1611   10.3069 O   1 1 1495.0000
     1497  O                     21.8429   19.5605   10.0624 O   1 1 1496.0000
     1498  O                     22.3035   19.6432    9.0936 O    1 1 1497.0000
     1499  O                     22.9368   19.7083    8.8586 O    1 1 1498.0000
     1500  O                     23.6891   19.7598    9.1097 O    1 1 1499.0000
     1501  O                     23.7911   20.3659    9.0413 O    1 1 1500.0000
     1502  O                     24.4174   20.5221    8.9590 O    1 1 1501.0000
     1503  O                     24.1310   20.9736    9.4839 O    1 1 1502.0000
     1504  O                     23.6515   20.7934    9.0153 O    1 1 1503.0000
     1505  O                     23.2081   20.3347    8.5060 O    1 1 1504.0000
     1506  O                     23.9417   20.1070    8.3807 O    1 1 1505.0000
     1507  O                     24.2081   20.4804    7.9381 O    1 1 1506.0000
     1508  O                     24.6350   20.3981    7.6421 O    1 1 1507.0000
     1509  O                     25.1725   20.7261    7.6762 O    1 1 1508.0000
     1510  O                     24.7497   20.5080    8.4390 O    1 1 1509.0000
     1511  O                     24.5188   20.6567    7.9318 O    1 1 1510.0000
     1512  O                     23.8340   20.8667    8.3388 O    1 1 1511.0000
     1513  O                     23.5152   21.1928    8.4058 O    1 1 1512.0000
     1514  O                     24.5215   21.1238    8.5392 O    1 1 1513.0000
     1515  O                     24.0008   21.6903    8.5022 O    1 1 1514.0000
     1516  O                     24.4386   21.2894    9.1240 O    1 1 1515.0000
     1517  O                     23.6192   21.2007    9.1167 O    1 1 1516.0000
     1518  O                     23.4934   21.5020    9.5626 O    1 1 1517.0000
     1519  O                     23.4920   21.7255    8.6722 O    1 1 1518.0000
     1520  O                     23.0692   21.5422    8.8478 O    1 1 1519.0000
     1521  O                     22.7549   20.8406    8.5523 O    1 1 1520.0000
     1522  O                     21.9058   20.1876    8.3134 O    1 1 1521.0000
     1523  O                     21.2843   20.0051    8.4583 O    1 1 1522.0000
     1524  O                     21.0948   19.8082    9.3233 O    1 1 1523.0000
     1525  O                     20.8840   19.5598    9.4269 O    1 1 1524.0000
     1526  O                     21.3754   20.1293    9.1977 O    1 1 1525.0000
     1527  O                     21.7433   20.6493    8.9985 O    1 1 1526.0000
     1528  O                     22.1788   20.1914    9.0618 O    1 1 1527.0000
     1529  O                     22.6366   20.2398    9.0863 O    1 1 1528.0000
     1530  O                     22.0036   20.8096    9.0754 O    1 1 1529.0000
     1531  O                     21.2843   20.6036    9.3640 O    1 1 1530.0000
     1532  O                     20.7043   20.6480    9.9418 O    1 1 1531.0000
     1533  O                     20.3829   20.1897   10.2443 O   1 1 1532.0000
     1534  O                     20.7186   19.9981    9.5835 O    1 1 1533.0000
     1535  O                     20.6717   19.6960    8.7356 O    1 1 1534.0000
     1536  O                     20.7920   20.3175    8.6393 O    1 1 1535.0000
     1537  O                     21.5235   20.7353    8.3582 O    1 1 1536.0000
     1538  O                     21.8715   21.2845    8.1934 O    1 1 1537.0000
     1539  O                     22.1118   21.3375    8.7929 O    1 1 1538.0000
     1540  O                     22.3916   21.5022    8.9061 O    1 1 1539.0000
     1541  O                     22.7347   21.7753    9.4412 O    1 1 1540.0000
     1542  O                     22.7622   21.9788    8.7647 O    1 1 1541.0000
     1543  O                     23.1974   22.4329    8.7576 O    1 1 1542.0000
     1544  O                     22.9505   22.4132    9.3937 O    1 1 1543.0000
     1545  O                     23.4850   22.6135    9.4748 O    1 1 1544.0000
     1546  O                     22.9631   22.4547   10.1517 O   1 1 1545.0000
     1547  O                     22.6619   21.3673   10.8848 O   1 1 1546.0000
     1548  O                     21.9257   20.8705   11.0941 O   1 1 1547.0000
     1549  O                     21.5744   21.1097   11.3252 O   1 1 1548.0000
     1550  O                     22.2989   21.0910   11.1324 O   1 1 1549.0000
     1551  O                     22.7662   20.9487   11.0047 O   1 1 1550.0000
     1552  O                     23.3765   20.9915   10.7554 O   1 1 1551.0000
     1553  O                     23.5871   20.4043   10.2797 O   1 1 1552.0000
     1554  O                     22.7025   20.6571   10.2464 O   1 1 1553.0000
     1555  O                     22.2980   20.2735   10.9878 O   1 1 1554.0000
     1556  O                     21.6438   20.4816   10.9131 O   1 1 1555.0000
     1557  O                     21.0709   20.4772   11.4512 O   1 1 1556.0000
     1558  O                     20.3988   20.7037   11.6855 O   1 1 1557.0000
     1559  O                     20.6670   21.3311   11.3819 O   1 1 1558.0000
     1560  O                     20.4901   20.8691   11.0910 O   1 1 1559.0000
     1561  O                     20.8601   20.4059   10.7035 O   1 1 1560.0000
     1562  O                     21.3449   20.7497   10.8094 O   1 1 1561.0000
     1563  O                     20.9568   21.2099   11.0127 O   1 1 1562.0000
     1564  O                     21.2936   20.9811   10.2207 O   1 1 1563.0000
     1565  O                     21.8717   21.3284   10.4248 O   1 1 1564.0000
     1566  O                     22.4034   21.1261   10.4026 O   1 1 1565.0000
     1567  O                     22.8582   20.9007    9.9297 O    1 1 1566.0000
     1568  O                     22.9277   20.2163    9.3299 O    1 1 1567.0000
     1569  O                     22.9196   19.4724    9.3993 O    1 1 1568.0000
     1570  O                     22.1063   19.8200    9.5720 O    1 1 1569.0000
     1571  O                     22.5152   20.1547    8.6695 O    1 1 1570.0000
     1572  O                     22.2880   20.5117    8.0847 O    1 1 1571.0000
     1573  O                     23.0575   20.6355    7.8553 O    1 1 1572.0000
     1574  O                     23.6483   20.6683    7.7191 O    1 1 1573.0000
     1575  O                     24.1656   19.7566    7.8500 O    1 1 1574.0000
     1576  O                     24.6173   19.3225    8.4749 O    1 1 1575.0000
     1577  O                     24.3737   18.7672    9.1067 O    1 1 1576.0000
     1578  O                     24.1976   19.6770    8.5009 O    1 1 1577.0000
     1579  O                     24.9448   19.7886    8.6097 O    1 1 1578.0000
     1580  O                     25.1773   19.7420    9.2566 O    1 1 1579.0000
     1581  O                     24.6967   19.6853    8.9703 O    1 1 1580.0000
     1582  O                     24.4858   20.2788    9.2109 O    1 1 1581.0000
     1583  O                     24.8671   20.2080    9.5265 O    1 1 1582.0000
     1584  O                     25.2963   20.7860   10.0566 O   1 1 1583.0000
     1585  O                     25.9295   20.6903    9.7487 O    1 1 1584.0000
     1586  O                     25.5904   20.3341    9.4013 O    1 1 1585.0000
     1587  O                     26.0262   20.6767    9.3688 O    1 1 1586.0000
     1588  O                     25.9703   20.2720   10.1586 O   1 1 1587.0000
     1589  O                     25.8731   20.4549   10.6125 O   1 1 1588.0000
     1590  O                     25.9315   20.8660   10.9250 O   1 1 1589.0000
     1591  O                     26.2161   21.0130   11.4600 O   1 1 1590.0000
     1592  O                     26.0817   20.4692   11.4731 O   1 1 1591.0000
     1593  O                     25.9205   21.0825   11.6363 O   1 1 1592.0000
     1594  O                     25.8789   20.7216   12.0359 O   1 1 1593.0000
     1595  O                     25.1816   20.7333   12.1014 O   1 1 1594.0000
     1596  O                     25.3018   20.7930   11.3411 O   1 1 1595.0000
     1597  O                     25.2696   20.7318   10.8450 O   1 1 1596.0000
     1598  O                     25.6142   20.2868   11.3292 O   1 1 1597.0000
     1599  O                     25.2938   20.2633   10.6611 O   1 1 1598.0000
     1600  O                     25.4604   19.6747   10.5777 O   1 1 1599.0000
     1601  O                     25.0266   19.8689   10.8687 O   1 1 1600.0000
     1602  O                     25.1465   19.2954   10.2936 O   1 1 1601.0000
     1603  O                     25.3199   19.7322    9.8351 O    1 1 1602.0000
     1604  O                     24.6126   20.1150    9.9847 O    1 1 1603.0000
     1605  O                     24.4434   20.1548   10.3956 O   1 1 1604.0000
     1606  O                     24.0414   19.9810    9.7370 O    1 1 1605.0000
     1607  O                     23.2910   20.1587    9.7146 O    1 1 1606.0000
     1608  O                     23.6731   19.8373   10.4123 O   1 1 1607.0000
     1609  O                     24.1729   19.6815   10.1814 O   1 1 1608.0000
     1610  O                     24.6837   20.3386   10.5030 O   1 1 1609.0000
     1611  O                     24.0478   20.2446   10.9412 O   1 1 1610.0000
     1612  O                     24.4363   19.7242   11.4903 O   1 1 1611.0000
     1613  O                     23.8777   19.7975   11.9099 O   1 1 1612.0000
     1614  O                     24.2840   19.5201   12.6696 O   1 1 1613.0000
     1615  O                     24.8867   20.0837   12.6721 O   1 1 1614.0000
     1616  O                     24.1834   19.9901   12.8267 O   1 1 1615.0000
     1617  O                     23.7962   20.9826   12.2795 O   1 1 1616.0000
     1618  O                     23.1287   21.5236   12.3551 O   1 1 1617.0000
     1619  O                     22.3923   21.6705   11.4976 O   1 1 1618.0000
     1620  O                     22.8718   21.7999   10.4129 O   1 1 1619.0000
     1621  O                     23.1214   21.1452    9.5565 O    1 1 1620.0000
     1622  O                     24.0170   20.7279    9.6025 O    1 1 1621.0000
     1623  O                     24.5222   19.4857    9.4219 O    1 1 1622.0000
     1624  O                     25.1424   19.1838    9.6004 O    1 1 1623.0000
     1625  O                     25.3068   18.6648    9.4795 O    1 1 1624.0000
     1626  O                     24.5608   18.1103    9.5546 O    1 1 1625.0000
     1627  O                     24.4384   17.1356   10.0028 O   1 1 1626.0000
     1628  O                     23.9853   17.7358   10.2093 O   1 1 1627.0000
     1629  O                     23.5557   17.7471   11.3930 O   1 1 1628.0000
     1630  O                     23.5947   18.4206   12.7383 O   1 1 1629.0000
     1631  O                     23.0946   18.8271   13.8752 O   1 1 1630.0000
     1632  O                     22.7212   19.1423   13.3592 O   1 1 1631.0000
     1633  O                     21.9991   19.1626   12.8405 O   1 1 1632.0000
     1634  O                     22.9509   19.5977   12.9647 O   1 1 1633.0000
     1635  O                     23.6255   19.4172   12.5247 O   1 1 1634.0000
     1636  O                     23.6310   19.8337   13.3748 O   1 1 1635.0000
     1637  O                     23.3373   20.3967   13.6191 O   1 1 1636.0000
     1638  O                     23.5472   20.6611   13.1759 O   1 1 1637.0000
     1639  O                     23.2242   21.1450   13.4570 O   1 1 1638.0000
     1640  O                     22.7807   20.8204   13.3150 O   1 1 1639.0000
     1641  O                     23.3671   20.2946   13.2268 O   1 1 1640.0000
     1642  O                     24.2038   20.2923   13.0101 O   1 1 1641.0000
     1643  O                     24.6953   20.0017   12.1638 O   1 1 1642.0000
     1644  O                     25.4169   20.1445   11.6645 O   1 1 1643.0000
     1645  O                     24.9970   20.4725   11.5348 O   1 1 1644.0000
     1646  O                     24.5742   20.7423   11.0114 O   1 1 1645.0000
     1647  O                     24.5594   19.5523   10.4611 O   1 1 1646.0000
     1648  O                     25.1263   19.3351   11.0511 O   1 1 1647.0000
     1649  O                     24.8623   19.3827   11.5877 O   1 1 1648.0000
     1650  O                     24.3536   19.1610   11.9757 O   1 1 1649.0000
     1651  O                     23.5636   19.0280   12.2676 O   1 1 1650.0000
     1652  O                     22.7037   18.8224   12.2371 O   1 1 1651.0000
     1653  O                     21.9197   18.1855   12.6726 O   1 1 1652.0000
     1654  O                     21.4828   18.4873   13.3552 O   1 1 1653.0000
     1655  O                     21.8916   18.3383   13.8169 O   1 1 1654.0000
     1656  O                     21.9870   19.0954   13.4666 O   1 1 1655.0000
     1657  O                     21.4136   18.9009   13.2710 O   1 1 1656.0000
     1658  O                     20.4025   18.6405   13.3733 O   1 1 1657.0000
     1659  O                     20.7370   18.8736   13.0000 O   1 1 1658.0000
     1660  O                     20.8898   18.1244   13.0153 O   1 1 1659.0000
     1661  O                     21.8396   18.2252   13.3528 O   1 1 1660.0000
     1662  O                     22.5409   18.2039   12.6738 O   1 1 1661.0000
     1663  O                     22.2378   17.8019   13.2377 O   1 1 1662.0000
     1664  O                     22.1765   17.8389   13.7788 O   1 1 1663.0000
     1665  O                     22.0535   18.5246   14.1336 O   1 1 1664.0000
     1666  O                     22.1254   18.8591   15.0258 O   1 1 1665.0000
     1667  O                     21.6673   19.3277   14.9134 O   1 1 1666.0000
     1668  O                     22.2725   19.1810   14.6238 O   1 1 1667.0000
     1669  O                     22.3972   19.4455   13.9804 O   1 1 1668.0000
     1670  O                     21.8846   19.7354   13.0703 O   1 1 1669.0000
     1671  O                     21.5299   19.8549   12.1482 O   1 1 1670.0000
     1672  O                     20.6911   19.3375   12.0068 O   1 1 1671.0000
     1673  O                     19.9329   19.0462   11.7384 O   1 1 1672.0000
     1674  O                     20.1978   19.7772   11.7570 O   1 1 1673.0000
     1675  O                     19.8925   20.3864   11.8905 O   1 1 1674.0000
     1676  O                     20.5294   20.7372   12.1658 O   1 1 1675.0000
     1677  O                     20.0770   21.2441   11.5342 O   1 1 1676.0000
     1678  O                     20.2399   21.0622   12.0651 O   1 1 1677.0000
     1679  O                     20.5413   21.6843   12.4888 O   1 1 1678.0000
     1680  O                     21.0969   21.3874   11.9916 O   1 1 1679.0000
     1681  O                     20.7173   21.0068   12.3750 O   1 1 1680.0000
     1682  O                     21.6022   21.1519   13.0341 O   1 1 1681.0000
     1683  O                     21.8412   20.7188   13.4229 O   1 1 1682.0000
     1684  O                     21.5396   20.5221   12.7227 O   1 1 1683.0000
     1685  O                     20.9907   20.3626   12.3676 O   1 1 1684.0000
     1686  O                     20.6476   20.4367   11.6771 O   1 1 1685.0000
     1687  O                     20.7506   20.5936   12.4398 O   1 1 1686.0000
     1688  O                     21.2173   20.4329   12.7663 O   1 1 1687.0000
     1689  O                     21.0005   20.0459   13.2096 O   1 1 1688.0000
     1690  O                     20.5400   20.0856   13.0939 O   1 1 1689.0000
     1691  O                     20.1760   19.6237   12.9798 O   1 1 1690.0000
     1692  O                     19.7306   19.9560   12.6487 O   1 1 1691.0000
     1693  O                     19.4432   19.8202   11.9030 O   1 1 1692.0000
     1694  O                     18.8797   19.5705   12.4207 O   1 1 1693.0000
     1695  O                     19.2713   19.3774   12.9730 O   1 1 1694.0000
     1696  O                     19.7038   19.2524   13.3125 O   1 1 1695.0000
     1697  O                     20.4176   19.2269   14.0840 O   1 1 1696.0000
     1698  O                     20.7489   18.2440   13.8641 O   1 1 1697.0000
     1699  O                     21.1356   17.4841   13.5856 O   1 1 1698.0000
     1700  O                     21.4771   17.6175   12.9519 O   1 1 1699.0000
     1701  O                     21.1237   18.1836   12.8399 O   1 1 1700.0000
     1702  O                     21.4640   18.3958   12.4621 O   1 1 1701.0000
     1703  O                     21.3166   18.6791   13.0150 O   1 1 1702.0000
     1704  O                     21.9860   18.7221   12.7451 O   1 1 1703.0000
     1705  O                     22.4452   18.9498   13.2318 O   1 1 1704.0000
     1706  O                     22.3894   19.0088   14.0972 O   1 1 1705.0000
     1707  O                     21.6067   19.0597   14.5826 O   1 1 1706.0000
     1708  O                     21.1419   19.5562   14.5950 O   1 1 1707.0000
     1709  O                     20.7206   19.3301   14.2915 O   1 1 1708.0000
     1710  O                     21.0693   19.2407   13.8917 O   1 1 1709.0000
     1711  O                     21.7081   19.2783   14.1703 O   1 1 1710.0000
     1712  O                     21.7224   18.7420   14.0679 O   1 1 1711.0000
     1713  O                     21.2415   18.4922   14.2705 O   1 1 1712.0000
     1714  O                     20.8186   18.7100   14.3208 O   1 1 1713.0000
     1715  O                     21.0293   18.9821   14.9921 O   1 1 1714.0000
     1716  O                     21.3489   18.7494   15.6826 O   1 1 1715.0000
     1717  O                     20.6956   19.3682   16.0029 O   1 1 1716.0000
     1718  O                     20.1961   19.5717   15.8540 O   1 1 1717.0000
     1719  O                     20.9638   19.6155   15.2540 O   1 1 1718.0000
     1720  O                     20.6710   19.8200   15.6363 O   1 1 1719.0000
     1721  O                     20.4044   19.6260   14.8653 O   1 1 1720.0000
     1722  O                     20.0067   20.1509   14.5916 O   1 1 1721.0000
     1723  O                     19.3125   20.1907   15.2184 O   1 1 1722.0000
     1724  O                     19.7482   20.4666   15.0228 O   1 1 1723.0000
     1725  O                     19.7540   19.6891   15.0356 O   1 1 1724.0000
     1726  O                     20.0434   19.9842   15.4492 O   1 1 1725.0000
     1727  O                     19.6963   20.4786   15.7670 O   1 1 1726.0000
     1728  O                     18.9622   20.6778   15.9670 O   1 1 1727.0000
     1729  O                     19.1142   20.7507   15.3687 O   1 1 1728.0000
     1730  O                     19.3697   20.6194   14.8077 O   1 1 1729.0000
     1731  O                     19.4800   19.9274   14.5967 O   1 1 1730.0000
     1732  O                     20.1997   19.6751   14.7999 O   1 1 1731.0000
     1733  O                     19.7347   19.4838   14.3754 O   1 1 1732.0000
     1734  O                     19.4893   19.2589   13.8774 O   1 1 1733.0000
     1735  O                     20.1407   19.1796   13.5684 O   1 1 1734.0000
     1736  O                     20.6020   19.4288   13.3295 O   1 1 1735.0000
     1737  O                     21.1966   19.6968   13.0283 O   1 1 1736.0000
     1738  O                     21.4163   19.2540   12.6250 O   1 1 1737.0000
     1739  O                     20.9908   19.4316   13.3567 O   1 1 1738.0000
     1740  O                     21.7467   19.6752   13.7380 O   1 1 1739.0000
     1741  O                     21.6791   20.1238   13.9862 O   1 1 1740.0000
     1742  O                     22.1824   19.9914   14.5890 O   1 1 1741.0000
     1743  O                     22.4791   19.8695   15.4426 O   1 1 1742.0000
     1744  O                     22.8900   19.8596   15.0585 O   1 1 1743.0000
     1745  O                     23.5244   20.1396   14.9201 O   1 1 1744.0000
     1746  O                     23.0164   20.7096   14.7161 O   1 1 1745.0000
     1747  O                     23.7257   20.5657   14.3612 O   1 1 1746.0000
     1748  O                     23.0641   20.5916   14.3187 O   1 1 1747.0000
     1749  O                     22.8859   20.0350   13.9213 O   1 1 1748.0000
     1750  O                     22.5582   20.2130   14.2751 O   1 1 1749.0000
     1751  O                     23.0214   20.1476   14.3881 O   1 1 1750.0000
     1752  O                     23.1226   19.9271   13.7233 O   1 1 1751.0000
     1753  O                     22.7793   20.3712   13.2571 O   1 1 1752.0000
     1754  O                     22.2585   20.1100   12.6918 O   1 1 1753.0000
     1755  O                     21.4602   20.1026   13.5038 O   1 1 1754.0000
     1756  O                     21.1481   19.0338   14.0694 O   1 1 1755.0000
     1757  O                     21.4090   19.6255   13.7188 O   1 1 1756.0000
     1758  O                     22.1320   19.4980   14.0022 O   1 1 1757.0000
     1759  O                     22.0660   20.2702   13.3555 O   1 1 1758.0000
     1760  O                     22.5492   19.8090   13.5830 O   1 1 1759.0000
     1761  O                     23.4830   19.3951   14.3350 O   1 1 1760.0000
     1762  O                     22.7911   19.1852   14.7159 O   1 1 1761.0000
     1763  O                     21.8221   19.5212   15.1889 O   1 1 1762.0000
     1764  O                     21.4538   20.0591   15.3978 O   1 1 1763.0000
     1765  O                     21.0661   20.2022   14.4510 O   1 1 1764.0000
     1766  O                     20.4978   20.8095   14.1006 O   1 1 1765.0000
     1767  O                     20.9598   20.1319   13.9554 O   1 1 1766.0000
     1768  O                     20.3235   20.6880   13.7232 O   1 1 1767.0000
     1769  O                     20.2643   21.2055   12.8614 O   1 1 1768.0000
     1770  O                     20.5398   21.3140   13.7186 O   1 1 1769.0000
     1771  O                     21.0527   20.8757   13.4321 O   1 1 1770.0000
     1772  O                     20.2538   20.4457   12.9593 O   1 1 1771.0000
     1773  O                     20.1068   20.1322   13.6560 O   1 1 1772.0000
     1774  O                     20.6325   20.0901   14.1677 O   1 1 1773.0000
     1775  O                     21.6630   20.0355   14.3795 O   1 1 1774.0000
     1776  O                     21.6987   20.1888   14.7529 O   1 1 1775.0000
     1777  O                     21.3513   20.5519   14.4108 O   1 1 1776.0000
     1778  O                     20.7180   20.8969   14.7146 O   1 1 1777.0000
     1779  O                     20.3609   20.5295   14.9089 O   1 1 1778.0000
     1780  O                     19.8044   20.8699   14.3806 O   1 1 1779.0000
     1781  O                     19.1080   20.9872   13.7822 O   1 1 1780.0000
     1782  O                     18.9641   20.4835   14.3017 O   1 1 1781.0000
     1783  O                     18.7887   20.5804   13.7307 O   1 1 1782.0000
     1784  O                     19.3641   20.4111   13.5208 O   1 1 1783.0000
     1785  O                     19.7036   20.2141   13.9128 O   1 1 1784.0000
     1786  O                     19.7781   20.5766   13.1121 O   1 1 1785.0000
     1787  O                     20.0369   20.2011   12.2956 O   1 1 1786.0000
     1788  O                     19.7033   20.8987   12.1082 O   1 1 1787.0000
     1789  O                     19.4821   20.9151   12.7694 O   1 1 1788.0000
     1790  O                     19.0895   21.5908   12.8731 O   1 1 1789.0000
     1791  O                     18.8037   20.8380   13.1517 O   1 1 1790.0000
     1792  O                     18.5519   20.6825   13.5002 O   1 1 1791.0000
     1793  O                     18.7243   19.9094   13.6410 O   1 1 1792.0000
     1794  O                     18.5571   20.1949   13.0971 O   1 1 1793.0000
     1795  O                     19.1181   20.3814   13.1277 O   1 1 1794.0000
     1796  O                     19.5576   19.7885   13.1880 O   1 1 1795.0000
     1797  O                     19.9552   19.6318   14.2810 O   1 1 1796.0000
     1798  O                     20.9180   19.7512   15.1568 O   1 1 1797.0000
     1799  O                     20.6485   20.4036   15.4490 O   1 1 1798.0000
     1800  O                     20.4968   21.1121   15.4016 O   1 1 1799.0000
     1801  O                     20.1385   21.8055   15.2926 O   1 1 1800.0000
     1802  O                     19.7999   21.3991   14.8592 O   1 1 1801.0000
     1803  O                     19.3948   21.1333   14.3591 O   1 1 1802.0000
     1804  O                     19.4994   21.0775   13.6619 O   1 1 1803.0000
     1805  O                     19.3998   21.6534   13.5174 O   1 1 1804.0000
     1806  O                     19.4515   22.0011   13.8189 O   1 1 1805.0000
     1807  O                     19.8170   21.4861   13.2430 O   1 1 1806.0000
     1808  O                     20.0622   21.8442   13.1588 O   1 1 1807.0000
     1809  O                     19.9455   21.7472   14.0123 O   1 1 1808.0000
     1810  O                     20.4214   21.5659   14.6845 O   1 1 1809.0000
     1811  O                     20.4819   21.9647   14.2780 O   1 1 1810.0000
     1812  O                     20.8511   22.0712   13.7314 O   1 1 1811.0000
     1813  O                     20.4743   21.8282   13.3193 O   1 1 1812.0000
     1814  O                     20.9611   21.7038   13.1774 O   1 1 1813.0000
     1815  O                     20.8670   22.1864   13.3054 O   1 1 1814.0000
     1816  O                     20.0200   22.2786   13.3864 O   1 1 1815.0000
     1817  O                     20.1396   22.5281   12.6378 O   1 1 1816.0000
     1818  O                     20.4083   21.9575   12.5997 O   1 1 1817.0000
     1819  O                     19.6392   22.3403   12.6884 O   1 1 1818.0000
     1820  O                     19.1615   22.6001   13.1201 O   1 1 1819.0000
     1821  O                     19.7321   22.7945   13.6103 O   1 1 1820.0000
     1822  O                     20.0373   23.1582   14.2588 O   1 1 1821.0000
     1823  O                     19.8359   22.5748   13.8665 O   1 1 1822.0000
     1824  O                     20.3324   22.6567   14.1623 O   1 1 1823.0000
     1825  O                     20.4722   22.1830   14.7917 O   1 1 1824.0000
     1826  O                     20.4085   21.6201   14.4182 O   1 1 1825.0000
     1827  O                     21.4129   21.6279   14.3155 O   1 1 1826.0000
     1828  O                     21.5295   21.2840   14.0923 O   1 1 1827.0000
     1829  O                     21.5878   21.5435   14.9004 O   1 1 1828.0000
     1830  O                     21.3122   22.1355   15.3827 O   1 1 1829.0000
     1831  O                     21.0004   22.6726   15.0141 O   1 1 1830.0000
     1832  O                     20.8352   23.2974   14.5841 O   1 1 1831.0000
     1833  O                     21.3612   23.8008   14.8631 O   1 1 1832.0000
     1834  O                     21.2477   23.4829   15.2224 O   1 1 1833.0000
     1835  O                     21.1803   22.8732   15.4934 O   1 1 1834.0000
     1836  O                     21.3386   22.1458   15.8937 O   1 1 1835.0000
     1837  O                     21.3457   21.4789   15.6776 O   1 1 1836.0000
     1838  O                     20.8518   21.9195   15.4630 O   1 1 1837.0000
     1839  O                     21.0179   22.1170   14.8159 O   1 1 1838.0000
     1840  O                     20.9579   21.2330   14.7141 O   1 1 1839.0000
     1841  O                     21.0833   20.5585   15.0706 O   1 1 1840.0000
     1842  O                     21.7499   20.7676   14.8441 O   1 1 1841.0000
     1843  O                     22.0838   20.6007   14.0273 O   1 1 1842.0000
     1844  O                     22.2723   20.1710   14.9053 O   1 1 1843.0000
     1845  O                     22.2582   20.8165   15.0109 O   1 1 1844.0000
     1846  O                     22.8821   21.4245   15.0661 O   1 1 1845.0000
     1847  O                     23.3545   21.4245   14.3649 O   1 1 1846.0000
     1848  O                     23.5724   21.7735   14.0988 O   1 1 1847.0000
     1849  O                     22.8604   21.8168   13.5940 O   1 1 1848.0000
     1850  O                     22.7202   21.6688   14.0834 O   1 1 1849.0000
     1851  O                     23.0235   22.3346   14.5590 O   1 1 1850.0000
     1852  O                     22.4935   22.1141   14.4756 O   1 1 1851.0000
     1853  O                     21.8144   21.7500   14.4512 O   1 1 1852.0000
     1854  O                     22.2318   21.5182   14.3114 O   1 1 1853.0000
     1855  O                     22.4011   21.2436   14.7743 O   1 1 1854.0000
     1856  O                     22.0595   20.9896   14.3424 O   1 1 1855.0000
     1857  O                     22.7468   21.0868   13.8719 O   1 1 1856.0000
     1858  O                     23.1987   21.4049   13.0123 O   1 1 1857.0000
     1859  O                     23.7078   21.5700   13.5355 O   1 1 1858.0000
     1860  O                     23.9366   21.3575   13.2070 O   1 1 1859.0000
     1861  O                     23.8141   21.6938   12.9428 O   1 1 1860.0000
     1862  O                     24.1276   22.3024   12.8867 O   1 1 1861.0000
     1863  O                     23.8061   22.1445   13.5614 O   1 1 1862.0000
     1864  O                     24.1783   22.5308   13.8546 O   1 1 1863.0000
     1865  O                     24.2143   23.0384   13.6511 O   1 1 1864.0000
     1866  O                     23.6756   23.1026   13.9384 O   1 1 1865.0000
     1867  O                     23.2618   22.7705   13.5194 O   1 1 1866.0000
     1868  O                     23.0538   22.2926   12.8144 O   1 1 1867.0000
     1869  O                     23.3320   22.3147   12.7700 O   1 1 1868.0000
     1870  O                     23.2257   22.1692   13.4586 O   1 1 1869.0000
     1871  O                     22.7818   21.9261   13.1230 O   1 1 1870.0000
     1872  O                     22.3316   21.6988   12.7300 O   1 1 1871.0000
     1873  O                     22.4279   21.4710   13.1332 O   1 1 1872.0000
     1874  O                     21.8504   21.3961   13.1546 O   1 1 1873.0000
     1875  O                     22.3071   20.6909   13.7001 O   1 1 1874.0000
     1876  O                     22.1362   21.5203   13.6150 O   1 1 1875.0000
     1877  O                     21.6048   21.7156   13.6791 O   1 1 1876.0000
     1878  O                     21.4368   22.2778   13.7178 O   1 1 1877.0000
     1879  O                     21.9157   22.1346   13.2389 O   1 1 1878.0000
     1880  O                     21.5641   22.1353   12.7957 O   1 1 1879.0000
     1881  O                     21.5570   21.6320   12.3885 O   1 1 1880.0000
     1882  O                     21.4518   21.1066   12.6541 O   1 1 1881.0000
     1883  O                     20.9520   21.3569   12.7372 O   1 1 1882.0000
     1884  O                     21.0190   22.2186   12.5455 O   1 1 1883.0000
     1885  O                     20.7292   23.0229   13.1199 O   1 1 1884.0000
     1886  O                     21.2878   22.9524   12.7615 O   1 1 1885.0000
     1887  O                     20.8466   23.2059   12.4566 O   1 1 1886.0000
     1888  O                     20.8987   22.7262   12.2438 O   1 1 1887.0000
     1889  O                     20.8522   23.4242   12.2232 O   1 1 1888.0000
     1890  O                     21.4984   23.2180   12.1855 O   1 1 1889.0000
     1891  O                     21.2331   23.5530   11.6346 O   1 1 1890.0000
     1892  O                     21.3536   23.0745   11.4999 O   1 1 1891.0000
     1893  O                     21.4836   22.5550   11.7001 O   1 1 1892.0000
     1894  O                     21.6374   21.9667   11.6826 O   1 1 1893.0000
     1895  O                     22.1942   22.0163   11.6127 O   1 1 1894.0000
     1896  O                     21.8168   22.4379   12.0376 O   1 1 1895.0000
     1897  O                     21.0844   22.5226   11.7091 O   1 1 1896.0000
     1898  O                     20.4224   22.4403   12.0905 O   1 1 1897.0000
     1899  O                     19.8889   22.8416   11.6677 O   1 1 1898.0000
     1900  O                     19.5364   22.5715   12.0172 O   1 1 1899.0000
     1901  O                     19.8099   21.8092   12.2862 O   1 1 1900.0000
     1902  O                     19.8216   21.8914   11.8367 O   1 1 1901.0000
     1903  O                     20.2795   21.7500   11.2241 O   1 1 1902.0000
     1904  O                     20.4484   21.6383   11.6310 O   1 1 1903.0000
     1905  O                     21.1838   21.8365   12.1460 O   1 1 1904.0000
     1906  O                     21.0987   21.7763   11.5716 O   1 1 1905.0000
     1907  O                     21.2742   21.0113   11.9012 O   1 1 1906.0000
     1908  O                     21.8716   21.3630   11.9400 O   1 1 1907.0000
     1909  O                     21.7986   21.4489   11.2556 O   1 1 1908.0000
     1910  O                     22.5480   20.9753   11.6055 O   1 1 1909.0000
     1911  O                     22.2508   21.1614   11.9709 O   1 1 1910.0000
     1912  O                     21.6906   21.3292   12.4419 O   1 1 1911.0000
     1913  O                     21.5819   20.7137   12.0666 O   1 1 1912.0000
     1914  O                     21.8359   20.8369   11.9736 O   1 1 1913.0000
     1915  O                     22.1796   20.4443   11.6301 O   1 1 1914.0000
     1916  O                     22.5860   19.4800   11.8465 O   1 1 1915.0000
     1917  O                     21.9485   19.3439   12.2280 O   1 1 1916.0000
     1918  O                     22.1278   18.9583   12.2558 O   1 1 1917.0000
     1919  O                     21.6122   19.0259   12.3981 O   1 1 1918.0000
     1920  O                     21.6386   19.0849   11.4905 O   1 1 1919.0000
     1921  O                     21.1745   19.8466   12.0212 O   1 1 1920.0000
     1922  O                     20.4133   19.2592   12.4620 O   1 1 1921.0000
     1923  O                     19.6761   19.6029   12.3621 O   1 1 1922.0000
     1924  O                     19.2612   20.1872   12.5084 O   1 1 1923.0000
     1925  O                     18.5262   20.3615   12.2406 O   1 1 1924.0000
     1926  O                     18.4149   19.7101   12.0412 O   1 1 1925.0000
     1927  O                     17.8525   20.0206   12.2251 O   1 1 1926.0000
     1928  O                     18.0767   20.0781   12.6088 O   1 1 1927.0000
     1929  O                     18.1514   19.3424   12.5061 O   1 1 1928.0000
     1930  O                     18.8074   19.3814   11.8016 O   1 1 1929.0000
     1931  O                     18.7369   20.2170   11.7571 O   1 1 1930.0000
     1932  O                     18.3593   20.5004   11.6554 O   1 1 1931.0000
     1933  O                     17.7465   20.1122   11.7199 O   1 1 1932.0000
     1934  O                     17.8118   19.8338   11.6157 O   1 1 1933.0000
     1935  O                     17.7476   20.7156   11.9749 O   1 1 1934.0000
     1936  O                     18.5646   21.1354   11.4032 O   1 1 1935.0000
     1937  O                     19.0750   20.8159   11.9415 O   1 1 1936.0000
     1938  O                     19.3221   20.8345   11.4492 O   1 1 1937.0000
     1939  O                     20.0036   20.5068   11.4421 O   1 1 1938.0000
     1940  O                     20.7092   20.0183   11.3372 O   1 1 1939.0000
     1941  O                     21.3935   19.2313   12.0678 O   1 1 1940.0000
     1942  O                     22.3108   19.5637   11.7434 O   1 1 1941.0000
     1943  O                     21.8594   19.6438   11.4906 O   1 1 1942.0000
     1944  O                     21.0694   19.7688   11.7489 O   1 1 1943.0000
     1945  O                     20.8235   19.7178   12.5169 O   1 1 1944.0000
     1946  O                     20.5530   19.6227   11.9847 O   1 1 1945.0000
     1947  O                     19.8635   19.5080   11.9055 O   1 1 1946.0000
     1948  O                     20.6782   19.2151   11.3782 O   1 1 1947.0000
     1949  O                     21.3778   18.8781   11.5237 O   1 1 1948.0000
     1950  O                     21.8318   18.4629   10.8591 O   1 1 1949.0000
     1951  O                     22.5789   17.9127   10.6602 O   1 1 1950.0000
     1952  O                     22.5368   18.4553   10.7586 O   1 1 1951.0000
     1953  O                     22.3577   18.9432   11.2912 O   1 1 1952.0000
     1954  O                     21.8689   19.4186   11.7231 O   1 1 1953.0000
     1955  O                     22.1101   19.9129   11.8459 O   1 1 1954.0000
     1956  O                     21.9243   20.1613   11.2191 O   1 1 1955.0000
     1957  O                     21.5516   19.5869   10.7996 O   1 1 1956.0000
     1958  O                     21.1865   19.3709   11.0277 O   1 1 1957.0000
     1959  O                     21.3694   18.8880   10.7224 O   1 1 1958.0000
     1960  O                     21.2192   18.8895   10.3128 O   1 1 1959.0000
     1961  O                     20.8803   19.2655   10.2894 O   1 1 1960.0000
     1962  O                     21.2594   19.7282   10.2568 O   1 1 1961.0000
     1963  O                     21.5979   19.9761   11.2328 O   1 1 1962.0000
     1964  O                     21.0344   20.3188   10.9565 O   1 1 1963.0000
     1965  O                     20.5025   19.7672   10.2638 O   1 1 1964.0000
     1966  O                     20.2139   19.6256    9.7257 O    1 1 1965.0000
     1967  O                     19.8814   20.2254    9.7907 O    1 1 1966.0000
     1968  O                     19.3808   20.3638   10.1684 O   1 1 1967.0000
     1969  O                     19.7058   20.2887   10.6206 O   1 1 1968.0000
     1970  O                     19.8396   19.8863   10.2274 O   1 1 1969.0000
     1971  O                     19.8631   19.4710   10.5609 O   1 1 1970.0000
     1972  O                     20.1635   20.0546   10.8069 O   1 1 1971.0000
     1973  O                     19.6442   19.3935   11.0208 O   1 1 1972.0000
     1974  O                     19.9112   18.6022   11.1007 O   1 1 1973.0000
     1975  O                     20.1564   18.1309   10.5493 O   1 1 1974.0000
     1976  O                     20.5145   17.5577   10.1223 O   1 1 1975.0000
     1977  O                     19.8646   18.4295    9.8352 O    1 1 1976.0000
     1978  O                     19.8009   18.6961    9.5715 O    1 1 1977.0000
     1979  O                     19.6825   19.4556    9.9945 O    1 1 1978.0000
     1980  O                     19.8134   19.4473    9.2018 O    1 1 1979.0000
     1981  O                     20.1126   18.8817    9.1373 O    1 1 1980.0000
     1982  O                     20.7599   18.8047    8.9789 O    1 1 1981.0000
     1983  O                     20.5236   18.2782    8.6191 O    1 1 1982.0000
     1984  O                     20.1026   18.1072    8.8958 O    1 1 1983.0000
     1985  O                     20.0461   17.8075    9.2346 O    1 1 1984.0000
     1986  O                     19.4183   17.7627    9.6535 O    1 1 1985.0000
     1987  O                     19.1234   18.1915    9.7771 O    1 1 1986.0000
     1988  O                     19.4982   18.0599   10.3102 O   1 1 1987.0000
     1989  O                     19.5653   18.4396   10.6565 O   1 1 1988.0000
     1990  O                     19.8882   18.9291   11.0522 O   1 1 1989.0000
     1991  O                     20.2939   18.7845   10.6154 O   1 1 1990.0000
     1992  O                     20.5310   18.8460   10.0193 O   1 1 1991.0000
     1993  O                     19.8551   18.8893    9.9658 O    1 1 1992.0000
     1994  O                     19.1352   19.0042    9.9328 O    1 1 1993.0000
     1995  O                     18.6707   19.2369   10.0374 O   1 1 1994.0000
     1996  O                     18.4081   18.4735   10.3376 O   1 1 1995.0000
     1997  O                     19.1522   18.3933   10.6157 O   1 1 1996.0000
     1998  O                     19.4356   18.8672   10.2821 O   1 1 1997.0000
     1999  O                     18.7598   18.9904   10.5603 O   1 1 1998.0000
     2000  O                     18.9854   18.9290   10.9193 O   1 1 1999.0000
     2001  O                     18.8950   19.3332   11.3454 O   1 1 2000.0000
     2002  O                     19.1763   19.9239   11.5064 O   1 1 2001.0000
     2003  O                     19.6890   19.6366   11.4070 O   1 1 2002.0000
     2004  O                     20.3790   19.7768   11.1568 O   1 1 2003.0000
     2005  O                     20.1276   20.1690   11.3147 O   1 1 2004.0000
     2006  O                     20.4691   20.9285   10.6367 O   1 1 2005.0000
     2007  O                     19.9570   21.3426   10.6848 O   1 1 2006.0000
     2008  O                     19.7246   20.9581   11.0304 O   1 1 2007.0000
     2009  O                     19.2604   20.5711   11.0530 O   1 1 2008.0000
     2010  O                     19.0314   20.2265   10.9635 O   1 1 2009.0000
     2011  O                     18.9146   19.6898   10.7165 O   1 1 2010.0000
     2012  O                     19.2813   19.7922   10.5621 O   1 1 2011.0000
     2013  O                     19.0990   19.6145    9.6453 O    1 1 2012.0000
     2014  O                     19.5636   19.1082    9.3220 O    1 1 2013.0000
     2015  O                     19.0871   18.7476    9.3232 O    1 1 2014.0000
     2016  O                     18.9458   18.9303    8.7359 O    1 1 2015.0000
     2017  O                     18.8087   19.7191    8.4215 O    1 1 2016.0000
     2018  O                     19.2490   19.5833    8.6827 O    1 1 2017.0000
     2019  O                     19.8914   19.4710    8.4949 O    1 1 2018.0000
     2020  O                     20.5108   19.8410    9.1339 O    1 1 2019.0000
     2021  O                     20.1509   20.3926    8.5704 O    1 1 2020.0000
     2022  O                     19.6004   20.7714    8.9579 O    1 1 2021.0000
     2023  O                     20.1175   20.6833    9.0345 O    1 1 2022.0000
     2024  O                     20.2552   21.1455    9.3920 O    1 1 2023.0000
     2025  O                     20.7847   21.3681    9.8491 O    1 1 2024.0000
     2026  O                     21.4897   21.8495   10.5047 O   1 1 2025.0000
     2027  O                     21.2162   21.7797   10.8663 O   1 1 2026.0000
     2028  O                     20.8541   21.5944   10.5782 O   1 1 2027.0000
     2029  O                     21.5419   21.2237   10.8085 O   1 1 2028.0000
     2030  O                     21.8397   21.9376   10.9662 O   1 1 2029.0000
     2031  O                     22.5828   22.0013   11.1655 O   1 1 2030.0000
     2032  O                     23.2907   22.0979   10.8230 O   1 1 2031.0000
     2033  O                     22.3367   22.2806   10.6500 O   1 1 2032.0000
     2034  O                     22.3997   22.4403   11.0674 O   1 1 2033.0000
     2035  O                     21.6032   22.4422   11.1502 O   1 1 2034.0000
     2036  O                     21.5781   21.8131   11.3680 O   1 1 2035.0000
     2037  O                     22.4180   21.6540   12.1079 O   1 1 2036.0000
     2038  O                     22.4426   20.9904   12.8137 O   1 1 2037.0000
     2039  O                     22.8564   21.7594   12.0378 O   1 1 2038.0000
     2040  O                     23.5451   22.0792   11.8851 O   1 1 2039.0000
     2041  O                     23.1153   22.5189   11.4239 O   1 1 2040.0000
     2042  O                     23.1651   23.3158   11.2053 O   1 1 2041.0000
     2043  O                     22.4327   23.4531   11.2298 O   1 1 2042.0000
     2044  O                     22.1419   23.2200   11.6090 O   1 1 2043.0000
     2045  O                     22.5211   23.4619   11.7606 O   1 1 2044.0000
     2046  O                     22.6963   23.9182   12.0599 O   1 1 2045.0000
     2047  O                     22.7871   24.0220   11.3852 O   1 1 2046.0000
     2048  O                     22.1248   24.0923   11.1139 O   1 1 2047.0000
     2049  O                     21.8505   24.3099   10.2521 O   1 1 2048.0000
     2050  O                     21.8765   23.8577   10.0786 O   1 1 2049.0000
     2051  O                     22.3319   24.2007    9.7152 O    1 1 2050.0000
     2052  O                     22.7743   23.7854    9.8046 O    1 1 2051.0000
     2053  O                     23.0258   23.4588   10.3490 O   1 1 2052.0000
     2054  O                     22.2819   23.3918   10.2020 O   1 1 2053.0000
     2055  O                     21.7735   23.3744   10.2391 O   1 1 2054.0000
     2056  O                     22.2411   23.5168   10.4680 O   1 1 2055.0000
     2057  O                     22.6548   23.0383   10.3719 O   1 1 2056.0000
     2058  O                     22.9641   22.8344   10.9143 O   1 1 2057.0000
     2059  O                     22.1385   22.6048   10.3518 O   1 1 2058.0000
     2060  O                     22.4467   23.0124   10.9784 O   1 1 2059.0000
     2061  O                     21.8804   23.5332   11.0164 O   1 1 2060.0000
     2062  O                     21.9519   24.1505   11.7083 O   1 1 2061.0000
     2063  O                     22.3839   23.8062   12.2774 O   1 1 2062.0000
     2064  O                     22.9214   24.1502   12.5566 O   1 1 2063.0000
     2065  O                     23.1706   24.1534   11.8547 O   1 1 2064.0000
     2066  O                     23.4917   23.9563   11.2570 O   1 1 2065.0000
     2067  O                     24.0287   23.9392   10.8396 O   1 1 2066.0000
     2068  O                     24.2983   23.1327   10.7660 O   1 1 2067.0000
     2069  O                     23.6827   22.9060   10.5289 O   1 1 2068.0000
     2070  O                     23.8561   22.9058   11.5406 O   1 1 2069.0000
     2071  O                     23.9759   23.0579   12.2412 O   1 1 2070.0000
     2072  O                     23.6882   23.6395   12.0647 O   1 1 2071.0000
     2073  O                     24.1998   23.5045   11.8307 O   1 1 2072.0000
     2074  O                     23.7201   23.0825   11.2463 O   1 1 2073.0000
     2075  O                     23.7621   22.2509   11.2927 O   1 1 2074.0000
     2076  O                     24.2865   22.7748   11.4915 O   1 1 2075.0000
     2077  O                     23.4909   23.3511   11.6347 O   1 1 2076.0000
     2078  O                     23.8387   24.0092   12.2401 O   1 1 2077.0000
     2079  O                     24.0374   24.0028   11.7010 O   1 1 2078.0000
     2080  O                     23.9083   23.4579   11.2294 O   1 1 2079.0000
     2081  O                     23.4462   22.7351   10.7894 O   1 1 2080.0000
     2082  O                     24.0063   22.4936   10.7108 O   1 1 2081.0000
     2083  O                     24.6504   22.3796   10.7556 O   1 1 2082.0000
     2084  O                     24.3714   22.1374   11.3463 O   1 1 2083.0000
     2085  O                     23.9809   22.3879   11.8609 O   1 1 2084.0000
     2086  O                     23.8198   22.1821   12.4591 O   1 1 2085.0000
     2087  O                     23.8538   22.7631   12.6040 O   1 1 2086.0000
     2088  O                     23.3068   22.8613   11.8311 O   1 1 2087.0000
     2089  O                     23.0834   22.3572   12.2878 O   1 1 2088.0000
     2090  O                     22.6944   22.3322   11.5931 O   1 1 2089.0000
     2091  O                     22.7129   22.6062   12.3495 O   1 1 2090.0000
     2092  O                     23.0459   23.4282   12.0831 O   1 1 2091.0000
     2093  O                     23.0029   22.7737   11.8544 O   1 1 2092.0000
     2094  O                     23.0543   22.0147   11.0472 O   1 1 2093.0000
     2095  O                     23.4697   21.9218   10.2455 O   1 1 2094.0000
     2096  O                     23.5955   22.2009    9.8604 O    1 1 2095.0000
     2097  O                     23.7389   21.4744   10.2200 O   1 1 2096.0000
     2098  O                     23.9423   21.6543    9.6483 O    1 1 2097.0000
     2099  O                     23.6202   21.8032    9.0822 O    1 1 2098.0000
     2100  O                     24.0844   21.9964    9.4369 O    1 1 2099.0000
     2101  O                     24.2516   22.0662   10.0405 O   1 1 2100.0000
     2102  O                     24.2750   21.5348   10.4014 O   1 1 2101.0000
     2103  O                     24.5283   21.1693   10.1437 O   1 1 2102.0000
     2104  O                     24.9534   21.1319   10.5599 O   1 1 2103.0000
     2105  O                     24.4343   21.3190   10.9764 O   1 1 2104.0000
     2106  O                     23.8009   21.5486   11.0137 O   1 1 2105.0000
     2107  O                     24.0937   21.7533   10.6759 O   1 1 2106.0000
     2108  O                     23.2745   21.6993   10.4223 O   1 1 2107.0000
     2109  O                     22.6797   21.4891    9.8601 O    1 1 2108.0000
     2110  O                     22.3827   21.7718   10.3383 O   1 1 2109.0000
     2111  O                     21.9446   21.6652    9.8433 O    1 1 2110.0000
     2112  O                     21.7959   22.1849   10.0808 O   1 1 2111.0000
     2113  O                     22.4378   22.1999    9.9590 O    1 1 2112.0000
     2114  O                     22.0002   21.7834    9.3190 O    1 1 2113.0000
     2115  O                     21.9428   21.2793    9.2994 O    1 1 2114.0000
     2116  O                     21.7354   21.6579    9.6218 O    1 1 2115.0000
     2117  O                     21.2678   21.7730    9.9963 O    1 1 2116.0000
     2118  O                     21.2060   21.4312    9.2875 O    1 1 2117.0000
     2119  O                     20.7632   20.5608    9.2025 O    1 1 2118.0000
     2120  O                     20.6459   21.1570    8.9592 O    1 1 2119.0000
     2121  O                     20.6653   20.9089    8.4282 O    1 1 2120.0000
     2122  O                     21.2247   20.9141    8.4994 O    1 1 2121.0000
     2123  O                     20.6548   21.5792    9.0019 O    1 1 2122.0000
     2124  O                     20.8314   22.2243    9.5781 O    1 1 2123.0000
     2125  O                     20.6365   22.3063   10.1121 O   1 1 2124.0000
     2126  O                     20.7643   22.3503   10.6323 O   1 1 2125.0000
     2127  O                     20.6396   22.4339   11.3909 O   1 1 2126.0000
     2128  O                     20.6935   22.7650   11.2242 O   1 1 2127.0000
     2129  O                     20.2651   22.6283   10.9069 O   1 1 2128.0000
     2130  O                     20.1858   22.7765   10.2968 O   1 1 2129.0000
     2131  O                     20.0517   23.2224   10.1153 O   1 1 2130.0000
     2132  O                     19.6753   23.0718    9.6196 O    1 1 2131.0000
     2133  O                     19.6706   23.4125    9.2157 O    1 1 2132.0000
     2134  O                     19.7726   23.8508    9.7476 O    1 1 2133.0000
     2135  O                     20.3968   24.1807    9.5681 O    1 1 2134.0000
     2136  O                     20.3800   23.6246    9.7912 O    1 1 2135.0000
     2137  O                     20.7370   23.9492    9.7798 O    1 1 2136.0000
     2138  O                     20.5909   23.1436    9.6325 O    1 1 2137.0000
     2139  O                     20.1260   23.3579    9.1498 O    1 1 2138.0000
     2140  O                     20.0745   23.2857    8.4533 O    1 1 2139.0000
     2141  O                     20.2336   22.9092    7.8892 O    1 1 2140.0000
     2142  O                     19.7573   22.9930    8.5062 O    1 1 2141.0000
     2143  O                     20.4963   22.9517    8.8813 O    1 1 2142.0000
     2144  O                     20.9740   22.9739    9.2600 O    1 1 2143.0000
     2145  O                     21.1911   23.3247    9.4226 O    1 1 2144.0000
     2146  O                     21.2913   23.1030    9.9349 O    1 1 2145.0000
     2147  O                     21.5034   22.7913   10.6104 O   1 1 2146.0000
     2148  O                     20.8930   23.1140   10.5653 O   1 1 2147.0000
     2149  O                     20.6870   23.4911   10.3304 O   1 1 2148.0000
     2150  O                     21.1554   24.0238   10.5285 O   1 1 2149.0000
     2151  O                     21.3763   23.8607   10.9768 O   1 1 2150.0000
     2152  O                     21.0649   23.9270   11.6933 O   1 1 2151.0000
     2153  O                     21.1775   24.2708   11.2747 O   1 1 2152.0000
     2154  O                     21.6311   24.8439   10.9871 O   1 1 2153.0000
     2155  O                     21.1981   24.5210   10.7796 O   1 1 2154.0000
     2156  O                     20.6915   25.0838   10.7758 O   1 1 2155.0000
     2157  O                     20.4285   24.7579   10.2022 O   1 1 2156.0000
     2158  O                     20.7098   24.2502   10.2667 O   1 1 2157.0000
     2159  O                     20.2446   24.1413   10.5862 O   1 1 2158.0000
     2160  O                     19.7588   23.8615   10.4155 O   1 1 2159.0000
     2161  O                     19.2504   24.1423   10.5601 O   1 1 2160.0000
     2162  O                     18.6931   23.7664   10.6266 O   1 1 2161.0000
     2163  O                     19.0578   23.5792   10.6834 O   1 1 2162.0000
     2164  O                     19.4274   23.2039   11.0806 O   1 1 2163.0000
     2165  O                     19.0132   23.6547   11.1950 O   1 1 2164.0000
     2166  O                     19.2514   23.1656   11.6342 O   1 1 2165.0000
     2167  O                     18.6612   23.5564   11.9512 O   1 1 2166.0000
     2168  O                     18.1510   23.2612   11.8102 O   1 1 2167.0000
     2169  O                     17.7374   23.0177   11.5829 O   1 1 2168.0000
     2170  O                     17.7123   22.9580   11.1035 O   1 1 2169.0000
     2171  O                     17.9567   23.2221   10.7177 O   1 1 2170.0000
     2172  O                     18.3091   22.8819   10.2328 O   1 1 2171.0000
     2173  O                     18.5701   23.0432   10.9576 O   1 1 2172.0000
     2174  O                     18.7538   22.6647   11.3664 O   1 1 2173.0000
     2175  O                     19.4391   22.2297   11.1572 O   1 1 2174.0000
     2176  O                     19.8270   22.8270   10.9900 O   1 1 2175.0000
     2177  O                     19.8699   23.4459   10.8000 O   1 1 2176.0000
     2178  O                     20.3377   23.8157   11.0015 O   1 1 2177.0000
     2179  O                     19.8420   24.2746   11.1395 O   1 1 2178.0000
     2180  O                     19.5794   23.9162   11.4954 O   1 1 2179.0000
     2181  O                     20.2287   23.6803   11.7270 O   1 1 2180.0000
     2182  O                     20.6088   23.4813   11.7828 O   1 1 2181.0000
     2183  O                     19.9518   23.1214   12.3478 O   1 1 2182.0000
     2184  O                     20.3750   23.0182   12.7060 O   1 1 2183.0000
     2185  O                     20.5113   22.5810   13.2860 O   1 1 2184.0000
     2186  O                     20.8087   22.6908   13.8208 O   1 1 2185.0000
     2187  O                     21.3282   23.1343   13.3253 O   1 1 2186.0000
     2188  O                     21.6563   22.8189   13.0361 O   1 1 2187.0000
     2189  O                     22.2655   22.6000   13.3273 O   1 1 2188.0000
     2190  O                     21.9711   22.9592   13.6318 O   1 1 2189.0000
     2191  O                     21.9692   22.3440   13.9629 O   1 1 2190.0000
     2192  O                     22.4215   22.4676   13.9168 O   1 1 2191.0000
     2193  O                     22.0178   23.2747   13.8926 O   1 1 2192.0000
     2194  O                     21.5547   23.6325   13.1496 O   1 1 2193.0000
     2195  O                     21.5765   23.7053   12.5447 O   1 1 2194.0000
     2196  O                     21.2388   24.0767   12.4366 O   1 1 2195.0000
     2197  O                     21.0676   23.6901   13.0277 O   1 1 2196.0000
     2198  O                     21.0992   23.7210   13.6726 O   1 1 2197.0000
     2199  O                     20.5917   23.3998   13.7049 O   1 1 2198.0000
     2200  O                     20.3612   23.3842   12.9435 O   1 1 2199.0000
     2201  O                     19.9857   23.7790   13.0842 O   1 1 2200.0000
     2202  O                     19.6252   24.3562   12.8158 O   1 1 2201.0000
     2203  O                     19.9348   24.3821   13.4730 O   1 1 2202.0000
     2204  O                     20.2292   24.1965   13.6796 O   1 1 2203.0000
     2205  O                     20.3716   24.2741   14.2256 O   1 1 2204.0000
     2206  O                     20.6414   23.9076   14.2386 O   1 1 2205.0000
     2207  O                     20.8229   24.4861   14.3819 O   1 1 2206.0000
     2208  O                     20.5970   25.0915   13.8130 O   1 1 2207.0000
     2209  O                     20.4060   24.8240   13.5273 O   1 1 2208.0000
     2210  O                     20.0914   24.8501   13.2041 O   1 1 2209.0000
     2211  O                     19.9903   24.2425   12.8105 O   1 1 2210.0000
     2212  O                     20.5691   24.1171   12.3587 O   1 1 2211.0000
     2213  O                     21.0009   24.5657   12.0786 O   1 1 2212.0000
     2214  O                     20.4177   24.6000   11.7763 O   1 1 2213.0000
     2215  O                     19.9800   24.5417   12.1278 O   1 1 2214.0000
     2216  O                     20.1205   25.1352   12.5549 O   1 1 2215.0000
     2217  O                     20.5608   25.6440   12.1848 O   1 1 2216.0000
     2218  O                     20.8424   25.3122   12.5772 O   1 1 2217.0000
     2219  O                     20.7205   24.7502   12.8541 O   1 1 2218.0000
     2220  O                     20.4437   24.1843   13.1134 O   1 1 2219.0000
     2221  O                     20.9313   24.5082   13.1237 O   1 1 2220.0000
     2222  O                     21.3581   24.4588   13.6629 O   1 1 2221.0000
     2223  O                     21.9656   24.2793   13.6590 O   1 1 2222.0000
     2224  O                     21.8507   24.1471   14.4442 O   1 1 2223.0000
     2225  O                     21.3529   23.6085   14.2710 O   1 1 2224.0000
     2226  O                     21.3085   23.0084   14.4293 O   1 1 2225.0000
     2227  O                     21.4570   22.5195   14.6972 O   1 1 2226.0000
     2228  O                     22.0737   22.1766   14.7264 O   1 1 2227.0000
     2229  O                     22.3812   22.5013   15.1050 O   1 1 2228.0000
     2230  O                     22.5826   22.9989   15.1577 O   1 1 2229.0000
     2231  O                     22.7856   23.7478   15.0652 O   1 1 2230.0000
     2232  O                     22.6107   24.2796   15.6060 O   1 1 2231.0000
     2233  O                     22.7638   24.3876   15.1814 O   1 1 2232.0000
     2234  O                     22.5980   23.9572   14.5527 O   1 1 2233.0000
     2235  O                     22.3749   23.5697   14.4646 O   1 1 2234.0000
     2236  O                     22.5414   23.9120   14.0266 O   1 1 2235.0000
     2237  O                     22.5515   23.7368   13.2464 O   1 1 2236.0000
     2238  O                     22.8359   23.3282   13.5311 O   1 1 2237.0000
     2239  O                     22.9904   23.2077   14.1573 O   1 1 2238.0000
     2240  O                     23.0610   22.7892   14.5252 O   1 1 2239.0000
     2241  O                     23.6939   22.7471   14.5547 O   1 1 2240.0000
     2242  O                     23.9904   22.2060   14.2090 O   1 1 2241.0000
     2243  H                      0.0000    0.0000    0.0000 H    1 1 -2.0000
     2244  H                     22.0000    0.0000    0.0000 H    1 1 -2.0000
     2245  H                      0.0000   22.0000    0.0000 H    1 1 -2.0000
     2246  H                      0.0000    0.0000   22.0000 H   1 1 -2.0000
     2247  H                     22.0000   22.0000    0.0000 H    1 1 -2.0000
     2248  H                      0.0000   22.0000   22.0000 H   1 1 -2.0000
     2249  H                     22.0000    0.0000   22.0000 H   1 1 -2.0000
     2250  H                     22.0000   22.0000   22.0000 H   1 1 -2.0000

@<TRIPOS>BOND
           1           0           0 1
           2           1           2 1
           3           1           3 1
           4           1          37 1
           5           2           3 1
           6           2           4 1
           7           2          31 1
           8           3           4 1
           9           3           9 1
          10           4           5 1
          11           5           6 1
          12           5          33 1
          13           5          36 1
          14           6           7 1
          15           6          20 1
          16           7           8 1
          17           8           9 1
          18           9          10 1
          19          10          11 1
          20          11          12 1
          21          12          13 1
          22          13          14 1
          23          14          15 1
          24          14          31 1
          25          15          16 1
          26          15          31 1
          27          16          17 1
          28          16          29 1
          29          16          31 1
          30          16          32 1
          31          17          18 1
          32          18          21 1
          33          18          23 1
          34          18          30 1
          35          18          31 1
          36          18          35 1
          37          18          19 1
          38          19          20 1
          39          20          21 1
          40          20          28 1
          41          20          35 1
          42          21          22 1
          43          22          23 1
          44          23          24 1
          45          23          25 1
          46          23          30 1
          47          23          34 1
          48          23          97 1
          49          24          25 1
          50          25          33 1
          51          25          34 1
          52          25          26 1
          53          26          27 1
          54          26          33 1
          55          27          28 1
          56          27          97 1
          57          27         100 1
          58          28         139 1
          59          28          29 1
          60          29          30 1
          61          30          31 1
          62          31          32 1
          63          32          33 1
          64          33          34 1
          65          34          35 1
          66          35          36 1
          67          36          38 1
          68          36          37 1
          69          37          38 1
          70          37          53 1
          71          38          39 1
          72          38          53 1
          73          39          40 1
          74          39          41 1
          75          40          41 1
          76          41          42 1
          77          41         140 1
          78          42          43 1
          79          43          44 1
          80          44          45 1
          81          45          46 1
          82          46          47 1
          83          47          48 1
          84          48          49 1
          85          49          50 1
          86          50          51 1
          87          51          52 1
          88          52          53 1
          89          53          54 1
          90          54          55 1
          91          55          56 1
          92          55          57 1
          93          55          58 1
          94          55          60 1
          95          55          61 1
          96          55         252 1
          97          56          57 1
          98          57          59 1
          99          57          60 1
         100          57          61 1
         101          57          63 1
         102          57          58 1
         103          58          60 1
         104          58          59 1
         105          59          60 1
         106          59          64 1
         107          60          61 1
         108          60          63 1
         109          61          62 1
         110          62          63 1
         111          62          64 1
         112          63          64 1
         113          63         346 1
         114          64          65 1
         115          65          66 1
         116          66          67 1
         117          67          68 1
         118          67         216 1
         119          68          69 1
         120          69          70 1
         121          70          71 1
         122          70         254 1
         123          71          72 1
         124          71          73 1
         125          71         293 1
         126          72          73 1
         127          73          74 1
         128          73          78 1
         129          74          75 1
         130          75          97 1
         131          75          98 1
         132          75          76 1
         133          76          77 1
         134          77          78 1
         135          78          79 1
         136          79          80 1
         137          80          81 1
         138          81          82 1
         139          81         108 1
         140          82          83 1
         141          82         246 1
         142          83          84 1
         143          83          85 1
         144          83         248 1
         145          84          85 1
         146          85          86 1
         147          86          87 1
         148          87          88 1
         149          88          89 1
         150          88         329 1
         151          88         335 1
         152          89          90 1
         153          90          91 1
         154          90         106 1
         155          91         519 1
         156          91          92 1
         157          92         496 1
         158          92          93 1
         159          93          94 1
         160          93         201 1
         161          94          95 1
         162          95          96 1
         163          95         100 1
         164          96          97 1
         165          97          98 1
         166          97         100 1
         167          97          99 1
         168          98          99 1
         169          99         100 1
         170         100         101 1
         171         100         255 1
         172         100         256 1
         173         101         102 1
         174         102         103 1
         175         102         111 1
         176         103         104 1
         177         104         105 1
         178         105         106 1
         179         106         107 1
         180         106         108 1
         181         107         108 1
         182         108         109 1
         183         109         110 1
         184         110         111 1
         185         111         112 1
         186         111         531 1
         187         112         113 1
         188         112         203 1
         189         113         114 1
         190         113         116 1
         191         114         115 1
         192         114         116 1
         193         115         541 1
         194         115         116 1
         195         116         117 1
         196         117         118 1
         197         117         120 1
         198         117         531 1
         199         118         121 1
         200         118         122 1
         201         118         119 1
         202         119         120 1
         203         119         121 1
         204         119         124 1
         205         119         132 1
         206         120         121 1
         207         120         181 1
         208         121         122 1
         209         122         123 1
         210         122         142 1
         211         123         124 1
         212         124         125 1
         213         125         126 1
         214         126         127 1
         215         126         187 1
         216         127         128 1
         217         128         191 1
         218         128         563 1
         219         128         129 1
         220         129         134 1
         221         129         192 1
         222         129         130 1
         223         130         131 1
         224         131         134 1
         225         131         615 1
         226         131         132 1
         227         132         133 1
         228         132         310 1
         229         133         134 1
         230         134         135 1
         231         134         763 1
         232         135         136 1
         233         135         624 1
         234         135        1320 1
         235         136         137 1
         236         136        1320 1
         237         137         805 1
         238         137         138 1
         239         138         139 1
         240         138         222 1
         241         138         140 1
         242         139         140 1
         243         139         580 1
         244         140         141 1
         245         140         764 1
         246         141         148 1
         247         141         142 1
         248         142         143 1
         249         142         148 1
         250         143         144 1
         251         143         562 1
         252         143         700 1
         253         143         727 1
         254         143         753 1
         255         144        1115 1
         256         144         145 1
         257         145         146 1
         258         146         147 1
         259         147         148 1
         260         147         315 1
         261         147         590 1
         262         147         592 1
         263         148         149 1
         264         148         763 1
         265         149         150 1
         266         149         755 1
         267         150         151 1
         268         150         182 1
         269         150         446 1
         270         150         747 1
         271         151         152 1
         272         151         154 1
         273         151         155 1
         274         151         167 1
         275         151         182 1
         276         151         427 1
         277         151         429 1
         278         151         451 1
         279         152         153 1
         280         153         154 1
         281         153         580 1
         282         154         155 1
         283         154         159 1
         284         154         192 1
         285         154         991 1
         286         154         993 1
         287         155         168 1
         288         155         170 1
         289         155         576 1
         290         155         993 1
         291         155         156 1
         292         156         568 1
         293         156         157 1
         294         157         158 1
         295         157         655 1
         296         158         159 1
         297         158         656 1
         298         158         671 1
         299         159         160 1
         300         159         164 1
         301         160         161 1
         302         160         164 1
         303         160         166 1
         304         161         162 1
         305         161         165 1
         306         161         180 1
         307         162         163 1
         308         162         164 1
         309         162         165 1
         310         163         164 1
         311         164         165 1
         312         164         194 1
         313         165         166 1
         314         166         167 1
         315         167         168 1
         316         168         169 1
         317         168         674 1
         318         169         170 1
         319         169         363 1
         320         170         173 1
         321         170         430 1
         322         170         171 1
         323         171         173 1
         324         171         386 1
         325         171         172 1
         326         172         173 1
         327         172         457 1
         328         173         174 1
         329         173         175 1
         330         173         192 1
         331         173         200 1
         332         174         175 1
         333         174         414 1
         334         175         176 1
         335         175         198 1
         336         176         177 1
         337         176         180 1
         338         177         178 1
         339         177         195 1
         340         178         179 1
         341         179         180 1
         342         180         181 1
         343         180         182 1
         344         180         183 1
         345         180         187 1
         346         180         532 1
         347         180         533 1
         348         181         182 1
         349         182         183 1
         350         182         184 1
         351         182         189 1
         352         183         184 1
         353         184         187 1
         354         184         207 1
         355         184         185 1
         356         185         186 1
         357         186         187 1
         358         187         188 1
         359         188         189 1
         360         189         190 1
         361         189         559 1
         362         190         191 1
         363         191         192 1
         364         191         194 1
         365         191         216 1
         366         191         563 1
         367         192         193 1
         368         192         559 1
         369         193         195 1
         370         193         196 1
         371         193         194 1
         372         194         195 1
         373         194         201 1
         374         194         204 1
         375         194         579 1
         376         195         197 1
         377         195         203 1
         378         195         196 1
         379         196         197 1
         380         196         399 1
         381         197         198 1
         382         197         200 1
         383         198         201 1
         384         198         199 1
         385         199         201 1
         386         199         200 1
         387         200         201 1
         388         200         385 1
         389         201         202 1
         390         201         203 1
         391         201         382 1
         392         202         203 1
         393         202         494 1
         394         203         204 1
         395         203         489 1
         396         203         532 1
         397         204         205 1
         398         204         362 1
         399         205         206 1
         400         205         210 1
         401         205         211 1
         402         206         207 1
         403         206         215 1
         404         206         234 1
         405         206         241 1
         406         206         273 1
         407         206         274 1
         408         207         208 1
         409         208         209 1
         410         209         210 1
         411         209         211 1
         412         210         211 1
         413         211         212 1
         414         211         213 1
         415         212         213 1
         416         213         248 1
         417         213         252 1
         418         213         214 1
         419         214         216 1
         420         214         215 1
         421         215         216 1
         422         216         217 1
         423         216         247 1
         424         217         218 1
         425         218         219 1
         426         219         220 1
         427         219        1261 1
         428         220         221 1
         429         221         222 1
         430         221         273 1
         431         222         223 1
         432         222         235 1
         433         222         237 1
         434         222         226 1
         435         223         224 1
         436         223         256 1
         437         224         225 1
         438         224         226 1
         439         225         229 1
         440         225         226 1
         441         226         227 1
         442         226         235 1
         443         226         236 1
         444         227         228 1
         445         227         229 1
         446         228         230 1
         447         228         596 1
         448         228         229 1
         449         229         230 1
         450         230         231 1
         451         231         232 1
         452         231         247 1
         453         232         233 1
         454         233         234 1
         455         233         252 1
         456         234         235 1
         457         234         236 1
         458         234         239 1
         459         234         241 1
         460         234         246 1
         461         234         342 1
         462         235         236 1
         463         235         239 1
         464         236         237 1
         465         236         238 1
         466         236         239 1
         467         237         238 1
         468         237         337 1
         469         238         239 1
         470         239         240 1
         471         239         243 1
         472         239         303 1
         473         239         380 1
         474         240         241 1
         475         240         243 1
         476         240         381 1
         477         241         242 1
         478         241         246 1
         479         241         247 1
         480         241         381 1
         481         241         586 1
         482         241         244 1
         483         242         244 1
         484         242         243 1
         485         243         244 1
         486         243         246 1
         487         243         249 1
         488         243         378 1
         489         244         245 1
         490         245         246 1
         491         245         247 1
         492         246         247 1
         493         247         248 1
         494         247         587 1
         495         248         249 1
         496         249         250 1
         497         249         252 1
         498         250         251 1
         499         250         252 1
         500         251         252 1
         501         252         253 1
         502         252         255 1
         503         253         254 1
         504         254         255 1
         505         254         256 1
         506         255         256 1
         507         255         257 1
         508         256         257 1
         509         257         259 1
         510         257         258 1
         511         258         427 1
         512         258         259 1
         513         259         260 1
         514         259         261 1
         515         260         261 1
         516         260         370 1
         517         260         382 1
         518         261         262 1
         519         262         263 1
         520         263         264 1
         521         264         265 1
         522         265         266 1
         523         265         275 1
         524         265         276 1
         525         266         267 1
         526         266         271 1
         527         266         278 1
         528         266         280 1
         529         267         268 1
         530         267         282 1
         531         267         385 1
         532         268         269 1
         533         268         278 1
         534         269         280 1
         535         269         282 1
         536         269         270 1
         537         270         278 1
         538         270         281 1
         539         270         282 1
         540         270         271 1
         541         271         272 1
         542         271         275 1
         543         271         282 1
         544         272         273 1
         545         273         274 1
         546         273         276 1
         547         273         278 1
         548         273         401 1
         549         274         275 1
         550         274         536 1
         551         275         276 1
         552         275         280 1
         553         275         539 1
         554         276         277 1
         555         276         283 1
         556         277         278 1
         557         278         279 1
         558         279         463 1
         559         279         280 1
         560         280         281 1
         561         281         282 1
         562         281         284 1
         563         282         283 1
         564         282         284 1
         565         282         285 1
         566         282         295 1
         567         282         529 1
         568         283         284 1
         569         283         301 1
         570         284         285 1
         571         284         286 1
         572         284         292 1
         573         285         286 1
         574         285         287 1
         575         285         288 1
         576         285         289 1
         577         285         290 1
         578         285         292 1
         579         285         296 1
         580         285         293 1
         581         286         287 1
         582         286         293 1
         583         286         299 1
         584         287         295 1
         585         287         288 1
         586         288         289 1
         587         288         295 1
         588         289         290 1
         589         289         294 1
         590         289         301 1
         591         290         291 1
         592         290         294 1
         593         291         292 1
         594         291         299 1
         595         291         301 1
         596         292         293 1
         597         293         294 1
         598         294         295 1
         599         295         296 1
         600         295         300 1
         601         296         297 1
         602         297         298 1
         603         298         299 1
         604         299         300 1
         605         300         301 1
         606         301         308 1
         607         301         302 1
         608         302         305 1
         609         302         309 1
         610         302         338 1
         611         302         342 1
         612         302         303 1
         613         303         304 1
         614         303         305 1
         615         303         306 1
         616         303         341 1
         617         303         342 1
         618         304         305 1
         619         304         341 1
         620         304         346 1
         621         305         306 1
         622         305         316 1
         623         305         335 1
         624         305         340 1
         625         306         308 1
         626         306         313 1
         627         306         322 1
         628         306         330 1
         629         306         307 1
         630         307         308 1
         631         308         309 1
         632         308         312 1
         633         308         314 1
         634         309         310 1
         635         309         313 1
         636         310         311 1
         637         310         317 1
         638         311         312 1
         639         312         313 1
         640         312         336 1
         641         313         314 1
         642         313         316 1
         643         313         340 1
         644         313         345 1
         645         314         315 1
         646         314         323 1
         647         314         324 1
         648         314         337 1
         649         315         316 1
         650         316         317 1
         651         317         318 1
         652         317         319 1
         653         317         323 1
         654         318         319 1
         655         318         329 1
         656         318         321 1
         657         319         320 1
         658         319         329 1
         659         319         335 1
         660         320         321 1
         661         320         322 1
         662         320         323 1
         663         321         322 1
         664         322         323 1
         665         323         324 1
         666         323         328 1
         667         323         346 1
         668         323         510 1
         669         324         326 1
         670         324         327 1
         671         324         332 1
         672         324         498 1
         673         324         510 1
         674         324         325 1
         675         325         328 1
         676         325         326 1
         677         326         327 1
         678         326         333 1
         679         326         334 1
         680         326         329 1
         681         327         328 1
         682         327         329 1
         683         327         330 1
         684         327         333 1
         685         328         329 1
         686         329         330 1
         687         329         331 1
         688         329         332 1
         689         329         333 1
         690         329         513 1
         691         330         331 1
         692         330         340 1
         693         331         332 1
         694         331        1219 1
         695         332         333 1
         696         332         358 1
         697         333         334 1
         698         333         496 1
         699         334         335 1
         700         334         337 1
         701         335         336 1
         702         336         337 1
         703         336         348 1
         704         337         338 1
         705         337         346 1
         706         338         339 1
         707         338         340 1
         708         338         341 1
         709         338         343 1
         710         338         351 1
         711         338         352 1
         712         339         340 1
         713         339         343 1
         714         340         341 1
         715         340         346 1
         716         340         351 1
         717         341         342 1
         718         341         343 1
         719         341         344 1
         720         341         346 1
         721         341         347 1
         722         341         353 1
         723         342         343 1
         724         343         344 1
         725         343         345 1
         726         343         351 1
         727         343         354 1
         728         344         345 1
         729         344        1691 1
         730         345         346 1
         731         345         352 1
         732         345        1316 1
         733         346         347 1
         734         346         355 1
         735         346         598 1
         736         347         348 1
         737         348         349 1
         738         348         352 1
         739         348         353 1
         740         348         380 1
         741         349         350 1
         742         350         351 1
         743         351         352 1
         744         351         353 1
         745         352         353 1
         746         353         354 1
         747         353         356 1
         748         353         574 1
         749         353        1280 1
         750         354         355 1
         751         354         356 1
         752         354        1311 1
         753         355         356 1
         754         356         357 1
         755         356         358 1
         756         357         358 1
         757         358         359 1
         758         359         360 1
         759         359         361 1
         760         359         448 1
         761         360         361 1
         762         360         377 1
         763         361         362 1
         764         362         363 1
         765         363         364 1
         766         363         500 1
         767         364         365 1
         768         365         366 1
         769         366         367 1
         770         367         368 1
         771         367         551 1
         772         367        1655 1
         773         367        1665 1
         774         367        1666 1
         775         367        1669 1
         776         368         369 1
         777         369         370 1
         778         370         373 1
         779         370         390 1
         780         370         490 1
         781         370         371 1
         782         371         486 1
         783         371         372 1
         784         372         373 1
         785         372         377 1
         786         372         382 1
         787         372         386 1
         788         373         374 1
         789         373         375 1
         790         373         376 1
         791         373         378 1
         792         373         379 1
         793         373         380 1
         794         374         375 1
         795         375         376 1
         796         375         386 1
         797         376         377 1
         798         376         504 1
         799         377         378 1
         800         377         379 1
         801         377         390 1
         802         378         379 1
         803         378         382 1
         804         379         380 1
         805         380         381 1
         806         381         382 1
         807         381         509 1
         808         381         511 1
         809         381         516 1
         810         382         383 1
         811         382         513 1
         812         383         384 1
         813         384         385 1
         814         384         500 1
         815         384        1714 1
         816         385         386 1
         817         385         399 1
         818         386         387 1
         819         386         395 1
         820         386         396 1
         821         386         399 1
         822         386         498 1
         823         386         500 1
         824         386         397 1
         825         387         388 1
         826         387         389 1
         827         387         390 1
         828         387         391 1
         829         387         397 1
         830         387         490 1
         831         388         389 1
         832         388         398 1
         833         389         390 1
         834         389         398 1
         835         389         487 1
         836         390         426 1
         837         390         391 1
         838         391         395 1
         839         391         392 1
         840         391         398 1
         841         391         411 1
         842         391         489 1
         843         391         490 1
         844         391         397 1
         845         392         393 1
         846         392         399 1
         847         392         485 1
         848         393         394 1
         849         393         395 1
         850         393         511 1
         851         393         398 1
         852         394         395 1
         853         394         397 1
         854         395         396 1
         855         396         397 1
         856         396         398 1
         857         396         407 1
         858         397         398 1
         859         398         431 1
         860         398         399 1
         861         399         431 1
         862         399         400 1
         863         400         401 1
         864         400         411 1
         865         400         483 1
         866         400         498 1
         867         401         402 1
         868         401         425 1
         869         401         490 1
         870         402         403 1
         871         402         407 1
         872         402         408 1
         873         402         409 1
         874         402         410 1
         875         402         413 1
         876         402         421 1
         877         403         409 1
         878         403         475 1
         879         403         487 1
         880         403         490 1
         881         403        1157 1
         882         403         404 1
         883         404         406 1
         884         404         407 1
         885         404         405 1
         886         405         406 1
         887         405         416 1
         888         406         407 1
         889         407         408 1
         890         407         411 1
         891         408         409 1
         892         408         411 1
         893         408         414 1
         894         408         415 1
         895         408         419 1
         896         408         421 1
         897         409         419 1
         898         409         421 1
         899         409         483 1
         900         409         410 1
         901         410         412 1
         902         410         411 1
         903         411         412 1
         904         411         413 1
         905         412         413 1
         906         412         416 1
         907         412         417 1
         908         412         421 1
         909         413         414 1
         910         414         415 1
         911         414         420 1
         912         414         436 1
         913         415         416 1
         914         416         417 1
         915         416         418 1
         916         416         419 1
         917         416         421 1
         918         416         459 1
         919         417         420 1
         920         417         418 1
         921         418         420 1
         922         418         889 1
         923         418         419 1
         924         419         420 1
         925         420         421 1
         926         421         422 1
         927         422         423 1
         928         422         424 1
         929         423         424 1
         930         424         425 1
         931         424         452 1
         932         425         426 1
         933         426         427 1
         934         426         428 1
         935         426         432 1
         936         426         437 1
         937         427         429 1
         938         427         430 1
         939         427         443 1
         940         427         454 1
         941         427         428 1
         942         428         429 1
         943         429         430 1
         944         429         442 1
         945         430         431 1
         946         431         432 1
         947         432         433 1
         948         433         434 1
         949         433         438 1
         950         434         435 1
         951         434         440 1
         952         434         451 1
         953         435         438 1
         954         435         442 1
         955         435         436 1
         956         436         437 1
         957         437         438 1
         958         437         440 1
         959         438         439 1
         960         438         451 1
         961         439         440 1
         962         439         443 1
         963         440         441 1
         964         440         442 1
         965         441         442 1
         966         442         443 1
         967         443         444 1
         968         443         451 1
         969         443         452 1
         970         444         445 1
         971         445         446 1
         972         445         449 1
         973         446         447 1
         974         446         451 1
         975         447         448 1
         976         447        1131 1
         977         448         451 1
         978         448         687 1
         979         448         717 1
         980         448         449 1
         981         449         450 1
         982         450         451 1
         983         451         452 1
         984         451         454 1
         985         452         453 1
         986         453         454 1
         987         453         551 1
         988         454         455 1
         989         455         456 1
         990         455        1130 1
         991         455        1131 1
         992         455        1133 1
         993         456         457 1
         994         457         458 1
         995         458         459 1
         996         459         460 1
         997         459         479 1
         998         460         525 1
         999         460         461 1
        1000         461         462 1
        1001         462         463 1
        1002         462         474 1
        1003         463         464 1
        1004         464         465 1
        1005         465         466 1
        1006         466         467 1
        1007         466        1764 1
        1008         466         471 1
        1009         467         468 1
        1010         468         469 1
        1011         468         477 1
        1012         469         470 1
        1013         470         471 1
        1014         471         472 1
        1015         472         473 1
        1016         473         479 1
        1017         473         474 1
        1018         474         475 1
        1019         475         476 1
        1020         476         477 1
        1021         477         478 1
        1022         478         479 1
        1023         478        1716 1
        1024         479         480 1
        1025         480         481 1
        1026         480        1131 1
        1027         481         482 1
        1028         481         832 1
        1029         482         483 1
        1030         483         484 1
        1031         484         485 1
        1032         484         488 1
        1033         484         497 1
        1034         484         538 1
        1035         485         486 1
        1036         485         493 1
        1037         485         509 1
        1038         486         487 1
        1039         486         495 1
        1040         487         488 1
        1041         487         489 1
        1042         487         490 1
        1043         487         493 1
        1044         488         489 1
        1045         489         490 1
        1046         490         491 1
        1047         490         492 1
        1048         490         493 1
        1049         491         492 1
        1050         492        1157 1
        1051         492         493 1
        1052         493         494 1
        1053         494         495 1
        1054         495         496 1
        1055         496         497 1
        1056         496         520 1
        1057         497         498 1
        1058         498         499 1
        1059         498         500 1
        1060         498         501 1
        1061         498         513 1
        1062         499         500 1
        1063         499         502 1
        1064         499         508 1
        1065         500         501 1
        1066         500         520 1
        1067         500         513 1
        1068         501         502 1
        1069         501         506 1
        1070         502         503 1
        1071         502         520 1
        1072         502         521 1
        1073         503         504 1
        1074         504         520 1
        1075         504         552 1
        1076         504         505 1
        1077         505         506 1
        1078         505         510 1
        1079         506         507 1
        1080         506         512 1
        1081         506        1798 1
        1082         507        1168 1
        1083         507         508 1
        1084         508         520 1
        1085         508         509 1
        1086         509         510 1
        1087         509         513 1
        1088         510         511 1
        1089         511         512 1
        1090         512         513 1
        1091         512        1717 1
        1092         513         514 1
        1093         513         521 1
        1094         513         529 1
        1095         514         515 1
        1096         515         516 1
        1097         516         517 1
        1098         517         518 1
        1099         518         519 1
        1100         519         520 1
        1101         520         521 1
        1102         520         522 1
        1103         520        1166 1
        1104         520        1707 1
        1105         520        1798 1
        1106         521         522 1
        1107         521         523 1
        1108         521         525 1
        1109         521         530 1
        1110         521        1166 1
        1111         521        1716 1
        1112         522         523 1
        1113         522         525 1
        1114         522         526 1
        1115         523         527 1
        1116         523         524 1
        1117         524         525 1
        1118         525         526 1
        1119         525         528 1
        1120         526         527 1
        1121         527         528 1
        1122         527         529 1
        1123         528         529 1
        1124         528         530 1
        1125         529         530 1
        1126         530         531 1
        1127         531         532 1
        1128         532         533 1
        1129         532         540 1
        1130         533         534 1
        1131         534         535 1
        1132         535         536 1
        1133         536         537 1
        1134         536         538 1
        1135         537         538 1
        1136         538         539 1
        1137         539         540 1
        1138         540         541 1
        1139         541         542 1
        1140         542         543 1
        1141         543         544 1
        1142         543         550 1
        1143         544         545 1
        1144         544         550 1
        1145         545         546 1
        1146         546         547 1
        1147         547         834 1
        1148         547         548 1
        1149         548         549 1
        1150         549         550 1
        1151         550         551 1
        1152         551         552 1
        1153         552         553 1
        1154         552        1756 1
        1155         553         554 1
        1156         554         555 1
        1157         554         894 1
        1158         555         556 1
        1159         556         557 1
        1160         557         558 1
        1161         557         565 1
        1162         558         559 1
        1163         558        1701 1
        1164         559         560 1
        1165         559         961 1
        1166         560         561 1
        1167         561         562 1
        1168         562         563 1
        1169         562         960 1
        1170         563         959 1
        1171         563         960 1
        1172         563         961 1
        1173         563         962 1
        1174         563         963 1
        1175         563         564 1
        1176         564        1251 1
        1177         564         565 1
        1178         565         566 1
        1179         565        1113 1
        1180         566         567 1
        1181         566         945 1
        1182         567         568 1
        1183         568         570 1
        1184         568        1700 1
        1185         568         569 1
        1186         569         570 1
        1187         569         882 1
        1188         569         883 1
        1189         569        1699 1
        1190         569         885 1
        1191         570         571 1
        1192         570        1699 1
        1193         571         572 1
        1194         572         573 1
        1195         573         575 1
        1196         573         614 1
        1197         573         879 1
        1198         573         881 1
        1199         573         574 1
        1200         574         575 1
        1201         575         576 1
        1202         576         577 1
        1203         577         578 1
        1204         577         801 1
        1205         577         884 1
        1206         578         579 1
        1207         579         580 1
        1208         580         581 1
        1209         580         744 1
        1210         580         747 1
        1211         581         582 1
        1212         582         583 1
        1213         583         584 1
        1214         584         585 1
        1215         584         591 1
        1216         585         586 1
        1217         586         587 1
        1218         587         588 1
        1219         588         589 1
        1220         589         590 1
        1221         590         591 1
        1222         591         592 1
        1223         592         593 1
        1224         593         594 1
        1225         594         595 1
        1226         594         597 1
        1227         594         600 1
        1228         595         596 1
        1229         596         597 1
        1230         596        1696 1
        1231         596        1734 1
        1232         596        1735 1
        1233         597         598 1
        1234         598         611 1
        1235         598         612 1
        1236         598        1673 1
        1237         598         599 1
        1238         599         610 1
        1239         599         621 1
        1240         599         600 1
        1241         600         608 1
        1242         600         610 1
        1243         600         621 1
        1244         600        1673 1
        1245         600         601 1
        1246         601         602 1
        1247         601         608 1
        1248         601         610 1
        1249         601        1673 1
        1250         602         603 1
        1251         603         609 1
        1252         603         611 1
        1253         603         615 1
        1254         603         619 1
        1255         603         623 1
        1256         603         604 1
        1257         603         792 1
        1258         604         605 1
        1259         605         606 1
        1260         606         607 1
        1261         607         608 1
        1262         608         609 1
        1263         609         615 1
        1264         609         788 1
        1265         609         610 1
        1266         610         611 1
        1267         611         612 1
        1268         612         613 1
        1269         612         785 1
        1270         612         787 1
        1271         613         614 1
        1272         614         615 1
        1273         615         616 1
        1274         616         876 1
        1275         616        1075 1
        1276         616         617 1
        1277         617         618 1
        1278         618         619 1
        1279         619         620 1
        1280         620         621 1
        1281         620         623 1
        1282         621         622 1
        1283         621         623 1
        1284         621        1660 1
        1285         622         623 1
        1286         622        1633 1
        1287         622        1659 1
        1288         623         624 1
        1289         624         625 1
        1290         624        1653 1
        1291         625         626 1
        1292         625         636 1
        1293         626         627 1
        1294         626         641 1
        1295         626         954 1
        1296         626        1098 1
        1297         627         628 1
        1298         628         629 1
        1299         629         630 1
        1300         630         631 1
        1301         630        1647 1
        1302         631         632 1
        1303         631         940 1
        1304         632         633 1
        1305         633         634 1
        1306         634         635 1
        1307         635         636 1
        1308         636         637 1
        1309         637         638 1
        1310         638         639 1
        1311         638         944 1
        1312         639         640 1
        1313         640         641 1
        1314         641         642 1
        1315         642         643 1
        1316         642         970 1
        1317         643         644 1
        1318         643         653 1
        1319         643         654 1
        1320         643        1101 1
        1321         644         645 1
        1322         645         646 1
        1323         646         647 1
        1324         647         648 1
        1325         648         649 1
        1326         649         650 1
        1327         649        1190 1
        1328         649        1463 1
        1329         649        1650 1
        1330         650         651 1
        1331         650        1098 1
        1332         651         652 1
        1333         651        1580 1
        1334         652         653 1
        1335         653         654 1
        1336         654         655 1
        1337         655        1469 1
        1338         655         656 1
        1339         656         670 1
        1340         656        1139 1
        1341         656        1142 1
        1342         656        1221 1
        1343         656         657 1
        1344         657         658 1
        1345         657        1135 1
        1346         657        1142 1
        1347         658         659 1
        1348         658         662 1
        1349         658         664 1
        1350         659         660 1
        1351         659         672 1
        1352         660         661 1
        1353         660        1179 1
        1354         661         662 1
        1355         662         663 1
        1356         662        1213 1
        1357         663         664 1
        1358         663         665 1
        1359         663        1270 1
        1360         663        1272 1
        1361         663        1273 1
        1362         663        1371 1
        1363         664         665 1
        1364         664         669 1
        1365         665         666 1
        1366         666         667 1
        1367         667         668 1
        1368         668         669 1
        1369         669         670 1
        1370         670         672 1
        1371         670         671 1
        1372         671         675 1
        1373         671         672 1
        1374         672         673 1
        1375         673         674 1
        1376         674         675 1
        1377         675         676 1
        1378         675         714 1
        1379         676         677 1
        1380         677         678 1
        1381         678         679 1
        1382         679         680 1
        1383         679         681 1
        1384         680         681 1
        1385         680         682 1
        1386         681         682 1
        1387         681         686 1
        1388         681         688 1
        1389         682         683 1
        1390         683         684 1
        1391         684         685 1
        1392         684         690 1
        1393         685         686 1
        1394         686         687 1
        1395         687         688 1
        1396         687         696 1
        1397         687         699 1
        1398         688         689 1
        1399         689         692 1
        1400         689         693 1
        1401         689         695 1
        1402         689         690 1
        1403         690         691 1
        1404         691         692 1
        1405         692         693 1
        1406         693         694 1
        1407         693         697 1
        1408         693         698 1
        1409         694         695 1
        1410         695         696 1
        1411         695         821 1
        1412         696         697 1
        1413         697         698 1
        1414         698         699 1
        1415         699         700 1
        1416         699         746 1
        1417         699         747 1
        1418         700         701 1
        1419         700        1115 1
        1420         701         702 1
        1421         701         706 1
        1422         702         703 1
        1423         703         704 1
        1424         704         705 1
        1425         704         706 1
        1426         704         708 1
        1427         704         712 1
        1428         704         738 1
        1429         705         706 1
        1430         706         707 1
        1431         706         711 1
        1432         706         734 1
        1433         707         711 1
        1434         707         708 1
        1435         708         710 1
        1436         708         715 1
        1437         708         725 1
        1438         708         727 1
        1439         708         709 1
        1440         709         710 1
        1441         710         711 1
        1442         711         712 1
        1443         711         714 1
        1444         711         716 1
        1445         711         727 1
        1446         711         829 1
        1447         712         713 1
        1448         712         820 1
        1449         713         714 1
        1450         713         717 1
        1451         714         715 1
        1452         715         716 1
        1453         716         717 1
        1454         717         718 1
        1455         717         722 1
        1456         718         719 1
        1457         719         720 1
        1458         719        1249 1
        1459         720         721 1
        1460         720         747 1
        1461         721         722 1
        1462         722         723 1
        1463         723         724 1
        1464         724         725 1
        1465         725         733 1
        1466         725         726 1
        1467         726         727 1
        1468         727         728 1
        1469         727         748 1
        1470         727        1082 1
        1471         728         729 1
        1472         729         730 1
        1473         729        1082 1
        1474         730         731 1
        1475         730         746 1
        1476         730         798 1
        1477         731         732 1
        1478         731         813 1
        1479         732         733 1
        1480         733         734 1
        1481         734         735 1
        1482         735         736 1
        1483         735         738 1
        1484         735         741 1
        1485         736         737 1
        1486         736         741 1
        1487         736         742 1
        1488         737         738 1
        1489         737         808 1
        1490         738         739 1
        1491         738         748 1
        1492         739         740 1
        1493         739         741 1
        1494         740         741 1
        1495         741         745 1
        1496         741         756 1
        1497         741         742 1
        1498         742         800 1
        1499         742         743 1
        1500         743         744 1
        1501         744         745 1
        1502         744         746 1
        1503         745         746 1
        1504         746         747 1
        1505         746         749 1
        1506         746        1083 1
        1507         747         748 1
        1508         748         749 1
        1509         749         750 1
        1510         750         756 1
        1511         750         760 1
        1512         750         751 1
        1513         751         752 1
        1514         752         753 1
        1515         753         754 1
        1516         753         755 1
        1517         753         760 1
        1518         754         755 1
        1519         755         756 1
        1520         755         808 1
        1521         756         757 1
        1522         756        1111 1
        1523         757         758 1
        1524         758         803 1
        1525         758         759 1
        1526         759         760 1
        1527         760         761 1
        1528         761         762 1
        1529         762         763 1
        1530         763         764 1
        1531         764         765 1
        1532         764         766 1
        1533         764         807 1
        1534         765         766 1
        1535         765         807 1
        1536         766         767 1
        1537         766         775 1
        1538         766         908 1
        1539         767         768 1
        1540         768         769 1
        1541         768        1257 1
        1542         769         770 1
        1543         769         772 1
        1544         769        1111 1
        1545         770         771 1
        1546         771         772 1
        1547         772         773 1
        1548         772         811 1
        1549         773         774 1
        1550         773         807 1
        1551         774         775 1
        1552         775         776 1
        1553         775        1112 1
        1554         775        1117 1
        1555         776         785 1
        1556         776         805 1
        1557         776         909 1
        1558         776        1117 1
        1559         776         777 1
        1560         777        1113 1
        1561         777         778 1
        1562         778         779 1
        1563         778         780 1
        1564         779         780 1
        1565         779         911 1
        1566         779        1522 1
        1567         779        1523 1
        1568         779        1528 1
        1569         780         781 1
        1570         781         782 1
        1571         782         783 1
        1572         783         784 1
        1573         783         916 1
        1574         783         940 1
        1575         784         785 1
        1576         784         908 1
        1577         785         786 1
        1578         786         787 1
        1579         787         788 1
        1580         787         914 1
        1581         787        1253 1
        1582         787        1254 1
        1583         788         789 1
        1584         788        1254 1
        1585         789         790 1
        1586         789         791 1
        1587         789        1256 1
        1588         789        1976 1
        1589         790         791 1
        1590         791         792 1
        1591         792         793 1
        1592         793         794 1
        1593         793         796 1
        1594         793        1297 1
        1595         794         795 1
        1596         795         796 1
        1597         795        1309 1
        1598         796         797 1
        1599         796         913 1
        1600         796         914 1
        1601         796        1254 1
        1602         796        1317 1
        1603         797         798 1
        1604         797        1186 1
        1605         797        1472 1
        1606         797        1473 1
        1607         798         799 1
        1608         798        1249 1
        1609         799         800 1
        1610         800         801 1
        1611         800         847 1
        1612         800        1066 1
        1613         801         802 1
        1614         802         803 1
        1615         802         806 1
        1616         802         814 1
        1617         802         818 1
        1618         802         837 1
        1619         802         839 1
        1620         802         813 1
        1621         803         804 1
        1622         804         805 1
        1623         804         814 1
        1624         805         806 1
        1625         806         807 1
        1626         807         808 1
        1627         808         809 1
        1628         808         828 1
        1629         809         810 1
        1630         809         811 1
        1631         809         812 1
        1632         809         813 1
        1633         809        1123 1
        1634         810         811 1
        1635         810        1112 1
        1636         811         812 1
        1637         812         813 1
        1638         813        1257 1
        1639         813        1258 1
        1640         813         814 1
        1641         814         815 1
        1642         814         917 1
        1643         814        1123 1
        1644         814        1255 1
        1645         814        1262 1
        1646         815        1238 1
        1647         815         816 1
        1648         816         817 1
        1649         816         830 1
        1650         817         818 1
        1651         818         819 1
        1652         818         840 1
        1653         819         820 1
        1654         820         821 1
        1655         821         822 1
        1656         821         823 1
        1657         821         834 1
        1658         821         841 1
        1659         821         842 1
        1660         822         823 1
        1661         822         828 1
        1662         822         839 1
        1663         823         824 1
        1664         823         827 1
        1665         824         825 1
        1666         825         826 1
        1667         826         827 1
        1668         827         828 1
        1669         827         875 1
        1670         828         829 1
        1671         829         830 1
        1672         830         831 1
        1673         830        1103 1
        1674         830        1140 1
        1675         831         832 1
        1676         831         985 1
        1677         831        1140 1
        1678         831        1141 1
        1679         832         833 1
        1680         833         834 1
        1681         834         835 1
        1682         835         836 1
        1683         836         837 1
        1684         837         838 1
        1685         837         840 1
        1686         838         875 1
        1687         838         839 1
        1688         839         840 1
        1689         840         841 1
        1690         840        1065 1
        1691         841         842 1
        1692         842         843 1
        1693         842         874 1
        1694         843         844 1
        1695         843         855 1
        1696         844         845 1
        1697         844         878 1
        1698         844        1075 1
        1699         845         846 1
        1700         846         847 1
        1701         847         848 1
        1702         848         849 1
        1703         848         907 1
        1704         848         906 1
        1705         849         850 1
        1706         849        1066 1
        1707         850         851 1
        1708         850         866 1
        1709         851         852 1
        1710         852         853 1
        1711         853         854 1
        1712         854         855 1
        1713         855         856 1
        1714         855        1079 1
        1715         855        1080 1
        1716         855        1091 1
        1717         856        1078 1
        1718         856        1080 1
        1719         856         857 1
        1720         857         858 1
        1721         858         859 1
        1722         859         860 1
        1723         860         861 1
        1724         861         862 1
        1725         861        1181 1
        1726         861        1602 1
        1727         862         863 1
        1728         863         864 1
        1729         863         866 1
        1730         864         865 1
        1731         865         866 1
        1732         866         867 1
        1733         866         868 1
        1734         866         871 1
        1735         867         868 1
        1736         868         869 1
        1737         868         872 1
        1738         869         870 1
        1739         870         871 1
        1740         871         872 1
        1741         872         873 1
        1742         872        1222 1
        1743         873         874 1
        1744         873         875 1
        1745         874         875 1
        1746         875         876 1
        1747         875        1241 1
        1748         876         878 1
        1749         876        1076 1
        1750         876         877 1
        1751         877         878 1
        1752         878         879 1
        1753         879         880 1
        1754         879         922 1
        1755         880         881 1
        1756         880         887 1
        1757         880         962 1
        1758         881         882 1
        1759         881         922 1
        1760         881         960 1
        1761         881         988 1
        1762         881         989 1
        1763         882         883 1
        1764         883         884 1
        1765         883         887 1
        1766         884         885 1
        1767         884        1129 1
        1768         885         886 1
        1769         885         889 1
        1770         886         887 1
        1771         887         888 1
        1772         887         894 1
        1773         888         889 1
        1774         889         890 1
        1775         889         894 1
        1776         889        1212 1
        1777         889        1272 1
        1778         890         891 1
        1779         891         892 1
        1780         892         893 1
        1781         893         894 1
        1782         894         895 1
        1783         894        1762 1
        1784         895         896 1
        1785         895        1758 1
        1786         896         897 1
        1787         896        1223 1
        1788         896        1630 1
        1789         897         898 1
        1790         897         901 1
        1791         897        1119 1
        1792         898         899 1
        1793         898        1104 1
        1794         898        1105 1
        1795         898        1114 1
        1796         899         900 1
        1797         899         906 1
        1798         900         901 1
        1799         900         903 1
        1800         900         904 1
        1801         900        1322 1
        1802         900        1629 1
        1803         901         902 1
        1804         902         903 1
        1805         903         904 1
        1806         904         905 1
        1807         904        1105 1
        1808         904        1951 1
        1809         905         906 1
        1810         905        1122 1
        1811         905        1123 1
        1812         906         908 1
        1813         906         915 1
        1814         906        1069 1
        1815         906         907 1
        1816         907         908 1
        1817         908         909 1
        1818         908         916 1
        1819         908        1976 1
        1820         909         910 1
        1821         909         915 1
        1822         910         911 1
        1823         911         912 1
        1824         911        1525 1
        1825         912         913 1
        1826         912         935 1
        1827         912        1976 1
        1828         913        1254 1
        1829         913         914 1
        1830         914         915 1
        1831         914         921 1
        1832         915         916 1
        1833         916         917 1
        1834         916         921 1
        1835         917         918 1
        1836         917         933 1
        1837         918         919 1
        1838         919         920 1
        1839         919         923 1
        1840         919         925 1
        1841         919        1238 1
        1842         920         921 1
        1843         921         922 1
        1844         922         923 1
        1845         923        1244 1
        1846         923         924 1
        1847         924         925 1
        1848         925         926 1
        1849         925         933 1
        1850         925         937 1
        1851         926         927 1
        1852         926         928 1
        1853         926         935 1
        1854         926         936 1
        1855         926         937 1
        1856         926         938 1
        1857         927         928 1
        1858         928         929 1
        1859         928         932 1
        1860         928         938 1
        1861         928        1485 1
        1862         929         930 1
        1863         929         932 1
        1864         930         931 1
        1865         930        1920 1
        1866         931         932 1
        1867         931         935 1
        1868         931        1486 1
        1869         932         933 1
        1870         933         934 1
        1871         933         938 1
        1872         934         935 1
        1873         935         936 1
        1874         935        1992 1
        1875         936        1966 1
        1876         936        2020 1
        1877         936         937 1
        1878         937        1410 1
        1879         937         938 1
        1880         938         939 1
        1881         939         940 1
        1882         940         941 1
        1883         940        1069 1
        1884         940        1486 1
        1885         941         942 1
        1886         942         943 1
        1887         943         944 1
        1888         944         945 1
        1889         944        1071 1
        1890         945         946 1
        1891         945        1071 1
        1892         945        1073 1
        1893         946         947 1
        1894         947         948 1
        1895         948         949 1
        1896         948        1045 1
        1897         948        1094 1
        1898         948        1096 1
        1899         948        1097 1
        1900         949         950 1
        1901         949        1043 1
        1902         949        1047 1
        1903         949        1048 1
        1904         949        1627 1
        1905         949        1076 1
        1906         950        1079 1
        1907         950         951 1
        1908         951         957 1
        1909         951         952 1
        1910         952         953 1
        1911         952         954 1
        1912         953         954 1
        1913         953         976 1
        1914         954         955 1
        1915         954         975 1
        1916         954        1019 1
        1917         954        1073 1
        1918         955         956 1
        1919         955         976 1
        1920         955        1047 1
        1921         956         957 1
        1922         956         960 1
        1923         957         958 1
        1924         958         959 1
        1925         958         964 1
        1926         959         960 1
        1927         960         961 1
        1928         961         962 1
        1929         961        1258 1
        1930         962         963 1
        1931         962        1132 1
        1932         962        1278 1
        1933         963         964 1
        1934         964         965 1
        1935         964         966 1
        1936         965         966 1
        1937         966        1126 1
        1938         966        1195 1
        1939         966         967 1
        1940         967        1356 1
        1941         967         968 1
        1942         968         969 1
        1943         968        1459 1
        1944         968        1460 1
        1945         969         970 1
        1946         970         971 1
        1947         971         972 1
        1948         972         973 1
        1949         972         974 1
        1950         972        1029 1
        1951         972        1093 1
        1952         973         974 1
        1953         973        1096 1
        1954         974         975 1
        1955         975         976 1
        1956         976         977 1
        1957         976        1045 1
        1958         977         978 1
        1959         977         981 1
        1960         977         982 1
        1961         978         979 1
        1962         978        1011 1
        1963         979         980 1
        1964         980         981 1
        1965         980         987 1
        1966         980        1014 1
        1967         980        1126 1
        1968         980        1125 1
        1969         981         998 1
        1970         981         982 1
        1971         982         983 1
        1972         983         984 1
        1973         983        1016 1
        1974         983        1017 1
        1975         983        1047 1
        1976         984         985 1
        1977         984         989 1
        1978         984         993 1
        1979         985         986 1
        1980         985        1020 1
        1981         986         987 1
        1982         986        1201 1
        1983         987         988 1
        1984         988         989 1
        1985         988         993 1
        1986         988        1039 1
        1987         989         990 1
        1988         990         991 1
        1989         991         992 1
        1990         991         994 1
        1991         992         993 1
        1992         993         994 1
        1993         994         995 1
        1994         995         996 1
        1995         996         997 1
        1996         997         998 1
        1997         998         999 1
        1998         999        1000 1
        1999        1000        1012 1
        2000        1000        1001 1
        2001        1001        1002 1
        2002        1002        1007 1
        2003        1002        1003 1
        2004        1003        1004 1
        2005        1004        1005 1
        2006        1005        1006 1
        2007        1006        1007 1
        2008        1007        1008 1
        2009        1008        1009 1
        2010        1008        1025 1
        2011        1009        1010 1
        2012        1010        1011 1
        2013        1010        1017 1
        2014        1011        1012 1
        2015        1011        1038 1
        2016        1011        1063 1
        2017        1011        1017 1
        2018        1012        1013 1
        2019        1012        1025 1
        2020        1013        1014 1
        2021        1013        1026 1
        2022        1014        1015 1
        2023        1015        1016 1
        2024        1016        1017 1
        2025        1017        1018 1
        2026        1017        1021 1
        2027        1017        1022 1
        2028        1018        1019 1
        2029        1018        1042 1
        2030        1019        1020 1
        2031        1020        1021 1
        2032        1021        1022 1
        2033        1022        1023 1
        2034        1022        1045 1
        2035        1022        1047 1
        2036        1023        1024 1
        2037        1024        1025 1
        2038        1025        1026 1
        2039        1026        1027 1
        2040        1026        1037 1
        2041        1027        1028 1
        2042        1028        1029 1
        2043        1029        1030 1
        2044        1029        1059 1
        2045        1029        1062 1
        2046        1029        1089 1
        2047        1030        1031 1
        2048        1030        1032 1
        2049        1030        1078 1
        2050        1031        1032 1
        2051        1031        1057 1
        2052        1031        1076 1
        2053        1032        1033 1
        2054        1032        1035 1
        2055        1033        1034 1
        2056        1034        1035 1
        2057        1035        1036 1
        2058        1035        1037 1
        2059        1035        1094 1
        2060        1036        1037 1
        2061        1037        1045 1
        2062        1037        1048 1
        2063        1037        1049 1
        2064        1037        1077 1
        2065        1037        1038 1
        2066        1038        1047 1
        2067        1038        1048 1
        2068        1038        1039 1
        2069        1039        1040 1
        2070        1039        1067 1
        2071        1040        1041 1
        2072        1041        1042 1
        2073        1042        1043 1
        2074        1043        1044 1
        2075        1044        1045 1
        2076        1045        1046 1
        2077        1045        1048 1
        2078        1046        1047 1
        2079        1046        1048 1
        2080        1047        1048 1
        2081        1048        1049 1
        2082        1049        1050 1
        2083        1049        1056 1
        2084        1050        1051 1
        2085        1050        1054 1
        2086        1050        1461 1
        2087        1050        1069 1
        2088        1051        1052 1
        2089        1052        1053 1
        2090        1053        1054 1
        2091        1054        1055 1
        2092        1055        1056 1
        2093        1056        1080 1
        2094        1056        1091 1
        2095        1056        1093 1
        2096        1056        1057 1
        2097        1057        1060 1
        2098        1057        1067 1
        2099        1057        1084 1
        2100        1057        1085 1
        2101        1057        1058 1
        2102        1058        1059 1
        2103        1059        1060 1
        2104        1059        1075 1
        2105        1059        1089 1
        2106        1059        1092 1
        2107        1060        1061 1
        2108        1060        1090 1
        2109        1061        1062 1
        2110        1062        1063 1
        2111        1062        1089 1
        2112        1063        1064 1
        2113        1063        1065 1
        2114        1063        1066 1
        2115        1063        1068 1
        2116        1064        1065 1
        2117        1064        1066 1
        2118        1064        1068 1
        2119        1064        1071 1
        2120        1065        1066 1
        2121        1065        1067 1
        2122        1066        1067 1
        2123        1066        1470 1
        2124        1067        1068 1
        2125        1067        1078 1
        2126        1068        1069 1
        2127        1069        1070 1
        2128        1070        1071 1
        2129        1071        1072 1
        2130        1072        1073 1
        2131        1073        1074 1
        2132        1073        1104 1
        2133        1073        1110 1
        2134        1074        1075 1
        2135        1074        1077 1
        2136        1074        1079 1
        2137        1075        1076 1
        2138        1076        1077 1
        2139        1076        1079 1
        2140        1077        1078 1
        2141        1077        1079 1
        2142        1078        1089 1
        2143        1078        1079 1
        2144        1079        1080 1
        2145        1079        1081 1
        2146        1079        1089 1
        2147        1079        1092 1
        2148        1079        1097 1
        2149        1080        1081 1
        2150        1080        1085 1
        2151        1081        1082 1
        2152        1082        1083 1
        2153        1082        1114 1
        2154        1083        1084 1
        2155        1083        1110 1
        2156        1084        1085 1
        2157        1085        1087 1
        2158        1085        1089 1
        2159        1085        1094 1
        2160        1085        1114 1
        2161        1085        1115 1
        2162        1085        1086 1
        2163        1086        1094 1
        2164        1086        1114 1
        2165        1086        1087 1
        2166        1087        1088 1
        2167        1088        1089 1
        2168        1089        1090 1
        2169        1090        1091 1
        2170        1090        1093 1
        2171        1090        1095 1
        2172        1091        1092 1
        2173        1091        1094 1
        2174        1092        1093 1
        2175        1092        1094 1
        2176        1093        1094 1
        2177        1094        1095 1
        2178        1095        1096 1
        2179        1095        1110 1
        2180        1096        1097 1
        2181        1097        1098 1
        2182        1098        1099 1
        2183        1098        1101 1
        2184        1099        1100 1
        2185        1100        1101 1
        2186        1100        1102 1
        2187        1101        1102 1
        2188        1102        1103 1
        2189        1103        1104 1
        2190        1103        1126 1
        2191        1103        1142 1
        2192        1104        1105 1
        2193        1105        1106 1
        2194        1106        1109 1
        2195        1106        1107 1
        2196        1107        1114 1
        2197        1107        1108 1
        2198        1108        1109 1
        2199        1108        1117 1
        2200        1109        1110 1
        2201        1110        1111 1
        2202        1111        1112 1
        2203        1111        1113 1
        2204        1112        1113 1
        2205        1113        1114 1
        2206        1114        1115 1
        2207        1114        1116 1
        2208        1115        1116 1
        2209        1116        1117 1
        2210        1117        1118 1
        2211        1118        1119 1
        2212        1119        1120 1
        2213        1120        1121 1
        2214        1120        1230 1
        2215        1121        1122 1
        2216        1122        1123 1
        2217        1122        1124 1
        2218        1123        1124 1
        2219        1123        1223 1
        2220        1124        1125 1
        2221        1124        1142 1
        2222        1125        1126 1
        2223        1126        1127 1
        2224        1127        1128 1
        2225        1128        1133 1
        2226        1128        1129 1
        2227        1129        1131 1
        2228        1129        1135 1
        2229        1129        1130 1
        2230        1130        1131 1
        2231        1130        1133 1
        2232        1131        1132 1
        2233        1131        1133 1
        2234        1132        1133 1
        2235        1132        1193 1
        2236        1132        1277 1
        2237        1133        1134 1
        2238        1133        1135 1
        2239        1133        1277 1
        2240        1134        1135 1
        2241        1135        1136 1
        2242        1135        1142 1
        2243        1136        1137 1
        2244        1137        1138 1
        2245        1138        1139 1
        2246        1138        1141 1
        2247        1139        1140 1
        2248        1140        1141 1
        2249        1140        1142 1
        2250        1141        1142 1
        2251        1142        1143 1
        2252        1143        1144 1
        2253        1144        1145 1
        2254        1144        1175 1
        2255        1145        1146 1
        2256        1146        1363 1
        2257        1146        1147 1
        2258        1147        1148 1
        2259        1148        1149 1
        2260        1149        1150 1
        2261        1150        1151 1
        2262        1151        1152 1
        2263        1152        1153 1
        2264        1153        1154 1
        2265        1153        1156 1
        2266        1154        1155 1
        2267        1155        1156 1
        2268        1156        1157 1
        2269        1156        1631 1
        2270        1157        1158 1
        2271        1158        1159 1
        2272        1159        1160 1
        2273        1159        1161 1
        2274        1160        1161 1
        2275        1161        1162 1
        2276        1162        1163 1
        2277        1162        1165 1
        2278        1162        1166 1
        2279        1163        1164 1
        2280        1164        1165 1
        2281        1165        1166 1
        2282        1166        1167 1
        2283        1167        1168 1
        2284        1168        1169 1
        2285        1169        1170 1
        2286        1170        1616 1
        2287        1170        1171 1
        2288        1171        1172 1
        2289        1171        1615 1
        2290        1172        1173 1
        2291        1172        1177 1
        2292        1172        1179 1
        2293        1172        1182 1
        2294        1173        1174 1
        2295        1174        1175 1
        2296        1175        1176 1
        2297        1175        1179 1
        2298        1176        1177 1
        2299        1177        1178 1
        2300        1177        1179 1
        2301        1177        1180 1
        2302        1178        1179 1
        2303        1179        1180 1
        2304        1179        1182 1
        2305        1179        1189 1
        2306        1179        1630 1
        2307        1180        1181 1
        2308        1180        1182 1
        2309        1180        1183 1
        2310        1180        1355 1
        2311        1181        1182 1
        2312        1182        1183 1
        2313        1182        1185 1
        2314        1182        1613 1
        2315        1182        1616 1
        2316        1183        1184 1
        2317        1183        1216 1
        2318        1184        1188 1
        2319        1184        1215 1
        2320        1184        1185 1
        2321        1185        1187 1
        2322        1185        1198 1
        2323        1185        1271 1
        2324        1185        1614 1
        2325        1185        1635 1
        2326        1185        1186 1
        2327        1186        1187 1
        2328        1187        1188 1
        2329        1187        1196 1
        2330        1187        1198 1
        2331        1188        1189 1
        2332        1188        1384 1
        2333        1189        1190 1
        2334        1189        1387 1
        2335        1189        1630 1
        2336        1189        1191 1
        2337        1190        1191 1
        2338        1190        1643 1
        2339        1191        1192 1
        2340        1191        1234 1
        2341        1191        1367 1
        2342        1192        1200 1
        2343        1192        1193 1
        2344        1193        1194 1
        2345        1193        1204 1
        2346        1193        1231 1
        2347        1194        1195 1
        2348        1195        1196 1
        2349        1196        1197 1
        2350        1197        1233 1
        2351        1197        1198 1
        2352        1198        1222 1
        2353        1198        1199 1
        2354        1199        1200 1
        2355        1199        1321 1
        2356        1200        1201 1
        2357        1201        1202 1
        2358        1201        1360 1
        2359        1202        1203 1
        2360        1202        1279 1
        2361        1203        1204 1
        2362        1203        1208 1
        2363        1203        1233 1
        2364        1203        1330 1
        2365        1203        1341 1
        2366        1203        1342 1
        2367        1203        1343 1
        2368        1204        1205 1
        2369        1205        1206 1
        2370        1206        1207 1
        2371        1207        1208 1
        2372        1208        1209 1
        2373        1209        1210 1
        2374        1210        1211 1
        2375        1210        1212 1
        2376        1211        1212 1
        2377        1211        1213 1
        2378        1211        1329 1
        2379        1212        1213 1
        2380        1212        1224 1
        2381        1213        1214 1
        2382        1214        1215 1
        2383        1215        1216 1
        2384        1216        1217 1
        2385        1217        1218 1
        2386        1218        1219 1
        2387        1218        1225 1
        2388        1219        1220 1
        2389        1220        1221 1
        2390        1221        1222 1
        2391        1221        1235 1
        2392        1221        1261 1
        2393        1222        1223 1
        2394        1222        1227 1
        2395        1223        1224 1
        2396        1223        1227 1
        2397        1223        1255 1
        2398        1224        1225 1
        2399        1225        1226 1
        2400        1226        1227 1
        2401        1227        1228 1
        2402        1227        1240 1
        2403        1228        1229 1
        2404        1229        1230 1
        2405        1229        1241 1
        2406        1230        1231 1
        2407        1231        1232 1
        2408        1232        1233 1
        2409        1233        1234 1
        2410        1234        1235 1
        2411        1234        1367 1
        2412        1235        1239 1
        2413        1235        1241 1
        2414        1235        1236 1
        2415        1236        1239 1
        2416        1236        1257 1
        2417        1236        1237 1
        2418        1237        1238 1
        2419        1238        1239 1
        2420        1238        1244 1
        2421        1239        1240 1
        2422        1239        1254 1
        2423        1239        1264 1
        2424        1240        1241 1
        2425        1241        1242 1
        2426        1241        1629 1
        2427        1242        1243 1
        2428        1243        1244 1
        2429        1244        1245 1
        2430        1244        1486 1
        2431        1245        1246 1
        2432        1246        1247 1
        2433        1247        1248 1
        2434        1248        1249 1
        2435        1248        1250 1
        2436        1248        1370 1
        2437        1249        1250 1
        2438        1250        1251 1
        2439        1251        1252 1
        2440        1252        1253 1
        2441        1252        1959 1
        2442        1253        1254 1
        2443        1253        1702 1
        2444        1254        1255 1
        2445        1255        1256 1
        2446        1256        1258 1
        2447        1256        1262 1
        2448        1256        1257 1
        2449        1257        1258 1
        2450        1258        1259 1
        2451        1259        1260 1
        2452        1260        1261 1
        2453        1260        1264 1
        2454        1261        1262 1
        2455        1261        1263 1
        2456        1261        1264 1
        2457        1262        1263 1
        2458        1263        1264 1
        2459        1264        1265 1
        2460        1265        1266 1
        2461        1265        1312 1
        2462        1266        1267 1
        2463        1266        1271 1
        2464        1267        1268 1
        2465        1267        1276 1
        2466        1267        1321 1
        2467        1268        1269 1
        2468        1268        1273 1
        2469        1268        1371 1
        2470        1269        1270 1
        2471        1270        1271 1
        2472        1270        1279 1
        2473        1271        1272 1
        2474        1272        1273 1
        2475        1272        1278 1
        2476        1273        1274 1
        2477        1274        1275 1
        2478        1275        1276 1
        2479        1276        1277 1
        2480        1277        1278 1
        2481        1278        1279 1
        2482        1279        1280 1
        2483        1280        1281 1
        2484        1281        1282 1
        2485        1281        1283 1
        2486        1282        1283 1
        2487        1283        1284 1
        2488        1283        1285 1
        2489        1284        1285 1
        2490        1285        1286 1
        2491        1286        1287 1
        2492        1287        1288 1
        2493        1287        1289 1
        2494        1287        1292 1
        2495        1287        1296 1
        2496        1287        1534 1
        2497        1288        1289 1
        2498        1288        1531 1
        2499        1289        1290 1
        2500        1290        1291 1
        2501        1291        1292 1
        2502        1291        1607 1
        2503        1292        1293 1
        2504        1292        1296 1
        2505        1292        1529 1
        2506        1292        1607 1
        2507        1293        1294 1
        2508        1294        1295 1
        2509        1295        1982 1
        2510        1295        1296 1
        2511        1296        1494 1
        2512        1296        1956 1
        2513        1296        2029 1
        2514        1296        1297 1
        2515        1297        1298 1
        2516        1297        1308 1
        2517        1298        1299 1
        2518        1298        1494 1
        2519        1299        1300 1
        2520        1299        1613 1
        2521        1299        2106 1
        2522        1300        1301 1
        2523        1300        1646 1
        2524        1300        1490 1
        2525        1301        1302 1
        2526        1301        1617 1
        2527        1301        1646 1
        2528        1302        1303 1
        2529        1302        1646 1
        2530        1303        1304 1
        2531        1304        1327 1
        2532        1304        1391 1
        2533        1304        1305 1
        2534        1305        1306 1
        2535        1306        1307 1
        2536        1307        1308 1
        2537        1308        1309 1
        2538        1309        1318 1
        2539        1309        1310 1
        2540        1310        1311 1
        2541        1311        1312 1
        2542        1312        1313 1
        2543        1312        1317 1
        2544        1312        1922 1
        2545        1313        1314 1
        2546        1314        1315 1
        2547        1315        1316 1
        2548        1316        1317 1
        2549        1316        1974 1
        2550        1316        1990 1
        2551        1317        1318 1
        2552        1317        1738 1
        2553        1318        1319 1
        2554        1318        1354 1
        2555        1318        1355 1
        2556        1319        1320 1
        2557        1319        1355 1
        2558        1320        1321 1
        2559        1320        1327 1
        2560        1321        1322 1
        2561        1322        1323 1
        2562        1323        1324 1
        2563        1323        1629 1
        2564        1323        1916 1
        2565        1323        1953 1
        2566        1324        1325 1
        2567        1325        1326 1
        2568        1326        1327 1
        2569        1326        1328 1
        2570        1327        1328 1
        2571        1327        1329 1
        2572        1328        1331 1
        2573        1328        1452 1
        2574        1328        1468 1
        2575        1328        1329 1
        2576        1329        1330 1
        2577        1330        1331 1
        2578        1330        1335 1
        2579        1330        1347 1
        2580        1330        1348 1
        2581        1330        1349 1
        2582        1330        1761 1
        2583        1331        1332 1
        2584        1331        1341 1
        2585        1332        1333 1
        2586        1333        1334 1
        2587        1333        1342 1
        2588        1334        1335 1
        2589        1335        1336 1
        2590        1336        1337 1
        2591        1336        1356 1
        2592        1337        1338 1
        2593        1337        1349 1
        2594        1337        1761 1
        2595        1338        1339 1
        2596        1339        1348 1
        2597        1339        1349 1
        2598        1339        1340 1
        2599        1340        1341 1
        2600        1341        1342 1
        2601        1341        1350 1
        2602        1342        1343 1
        2603        1342        1350 1
        2604        1343        1344 1
        2605        1344        1345 1
        2606        1345        1346 1
        2607        1345        1761 1
        2608        1346        1347 1
        2609        1346        1348 1
        2610        1346        1761 1
        2611        1347        1348 1
        2612        1347        1366 1
        2613        1348        1349 1
        2614        1349        1350 1
        2615        1350        1351 1
        2616        1351        1352 1
        2617        1352        1353 1
        2618        1353        1354 1
        2619        1353        1359 1
        2620        1353        1360 1
        2621        1354        1355 1
        2622        1354        1459 1
        2623        1354        1463 1
        2624        1355        1356 1
        2625        1355        1358 1
        2626        1355        1463 1
        2627        1355        1468 1
        2628        1355        1472 1
        2629        1356        1370 1
        2630        1356        1357 1
        2631        1357        1358 1
        2632        1357        1359 1
        2633        1358        1359 1
        2634        1358        1360 1
        2635        1358        1361 1
        2636        1358        1468 1
        2637        1358        1473 1
        2638        1358        1362 1
        2639        1359        1360 1
        2640        1359        1469 1
        2641        1360        1361 1
        2642        1360        1468 1
        2643        1360        1469 1
        2644        1361        1362 1
        2645        1361        1473 1
        2646        1362        1363 1
        2647        1363        1364 1
        2648        1364        1365 1
        2649        1365        1366 1
        2650        1366        1367 1
        2651        1366        1758 1
        2652        1367        1368 1
        2653        1368        1369 1
        2654        1368        1389 1
        2655        1369        1370 1
        2656        1370        1371 1
        2657        1371        1372 1
        2658        1372        1373 1
        2659        1372        1376 1
        2660        1372        1670 1
        2661        1372        1374 1
        2662        1373        1374 1
        2663        1374        1375 1
        2664        1374        1384 1
        2665        1374        1955 1
        2666        1375        1382 1
        2667        1375        1384 1
        2668        1375        1376 1
        2669        1376        1378 1
        2670        1376        1843 1
        2671        1376        1377 1
        2672        1377        1378 1
        2673        1377        1383 1
        2674        1378        1379 1
        2675        1378        1964 1
        2676        1379        1380 1
        2677        1380        1381 1
        2678        1380        1423 1
        2679        1380        1555 1
        2680        1380        2097 1
        2681        1381        1382 1
        2682        1381        1423 1
        2683        1381        1552 1
        2684        1381        1611 1
        2685        1381        1910 1
        2686        1382        1383 1
        2687        1382        1387 1
        2688        1382        1414 1
        2689        1382        1555 1
        2690        1382        1910 1
        2691        1383        1384 1
        2692        1384        1385 1
        2693        1384        1391 1
        2694        1385        1386 1
        2695        1386        1387 1
        2696        1386        1388 1
        2697        1387        1388 1
        2698        1388        1396 1
        2699        1388        1398 1
        2700        1388        1406 1
        2701        1388        1413 1
        2702        1388        1754 1
        2703        1388        1389 1
        2704        1389        1391 1
        2705        1389        1705 1
        2706        1389        1390 1
        2707        1390        1391 1
        2708        1391        1392 1
        2709        1391        1942 1
        2710        1392        1393 1
        2711        1392        1402 1
        2712        1393        1394 1
        2713        1394        1395 1
        2714        1395        1396 1
        2715        1396        1397 1
        2716        1396        1595 1
        2717        1397        1398 1
        2718        1398        1399 1
        2719        1399        1400 1
        2720        1399        1402 1
        2721        1400        1401 1
        2722        1401        1402 1
        2723        1401        1409 1
        2724        1401        1910 1
        2725        1402        1403 1
        2726        1402        1404 1
        2727        1402        2110 1
        2728        1403        1404 1
        2729        1404        1405 1
        2730        1405        1406 1
        2731        1406        1407 1
        2732        1407        1408 1
        2733        1408        1464 1
        2734        1408        1409 1
        2735        1409        1410 1
        2736        1410        1411 1
        2737        1411        1412 1
        2738        1411        1413 1
        2739        1411        1943 1
        2740        1412        1413 1
        2741        1412        1414 1
        2742        1413        1414 1
        2743        1414        1415 1
        2744        1415        1416 1
        2745        1415        1427 1
        2746        1416        1417 1
        2747        1416        1418 1
        2748        1416        1419 1
        2749        1416        1429 1
        2750        1416        1443 1
        2751        1416        1446 1
        2752        1416        1448 1
        2753        1417        1418 1
        2754        1418        1419 1
        2755        1419        1420 1
        2756        1420        1421 1
        2757        1420        1441 1
        2758        1421        1422 1
        2759        1422        1423 1
        2760        1422        1435 1
        2761        1422        1442 1
        2762        1422        1498 1
        2763        1422        1448 1
        2764        1423        1430 1
        2765        1423        1424 1
        2766        1424        1425 1
        2767        1425        1426 1
        2768        1425        1497 1
        2769        1426        1427 1
        2770        1426        1429 1
        2771        1426        1440 1
        2772        1427        1428 1
        2773        1427        1429 1
        2774        1428        1429 1
        2775        1428        1432 1
        2776        1428        1435 1
        2777        1429        1430 1
        2778        1429        1440 1
        2779        1429        1437 1
        2780        1430        1431 1
        2781        1430        1432 1
        2782        1431        1432 1
        2783        1431        1437 1
        2784        1432        1433 1
        2785        1432        1445 1
        2786        1433        1434 1
        2787        1434        1435 1
        2788        1434        1437 1
        2789        1434        1441 1
        2790        1434        1444 1
        2791        1435        1436 1
        2792        1435        1439 1
        2793        1436        1437 1
        2794        1437        1578 1
        2795        1437        1438 1
        2796        1438        1439 1
        2797        1439        1440 1
        2798        1439        1443 1
        2799        1440        1441 1
        2800        1441        1442 1
        2801        1442        1443 1
        2802        1442        1505 1
        2803        1443        1444 1
        2804        1444        1445 1
        2805        1445        1446 1
        2806        1446        1447 1
        2807        1447        1448 1
        2808        1448        1449 1
        2809        1448        1458 1
        2810        1448        1569 1
        2811        1449        1450 1
        2812        1450        1451 1
        2813        1451        1452 1
        2814        1452        1453 1
        2815        1452        1454 1
        2816        1453        1454 1
        2817        1454        1455 1
        2818        1454        1458 1
        2819        1454        1464 1
        2820        1455        1456 1
        2821        1456        1457 1
        2822        1456        1458 1
        2823        1456        1461 1
        2824        1457        1458 1
        2825        1458        1462 1
        2826        1458        1459 1
        2827        1459        1465 1
        2828        1459        1468 1
        2829        1459        1460 1
        2830        1460        1461 1
        2831        1460        1464 1
        2832        1461        1462 1
        2833        1461        1465 1
        2834        1461        1468 1
        2835        1462        1463 1
        2836        1462        1466 1
        2837        1463        1464 1
        2838        1464        1465 1
        2839        1465        1466 1
        2840        1465        1468 1
        2841        1466        1467 1
        2842        1467        1468 1
        2843        1468        1472 1
        2844        1468        1473 1
        2845        1468        1469 1
        2846        1469        1470 1
        2847        1469        1473 1
        2848        1470        1471 1
        2849        1471        1472 1
        2850        1472        1474 1
        2851        1472        1473 1
        2852        1473        1474 1
        2853        1474        1475 1
        2854        1474        1478 1
        2855        1474        1480 1
        2856        1474        1484 1
        2857        1475        1662 1
        2858        1475        1476 1
        2859        1476        1477 1
        2860        1477        1478 1
        2861        1477        1482 1
        2862        1478        1479 1
        2863        1478        1480 1
        2864        1479        1480 1
        2865        1479        1481 1
        2866        1480        1481 1
        2867        1481        1482 1
        2868        1482        1483 1
        2869        1483        1484 1
        2870        1484        1485 1
        2871        1485        1486 1
        2872        1486        1487 1
        2873        1487        1488 1
        2874        1488        1489 1
        2875        1489        1490 1
        2876        1489        1503 1
        2877        1489        2094 1
        2878        1490        1491 1
        2879        1490        1518 1
        2880        1491        1492 1
        2881        1491        1512 1
        2882        1491        1521 1
        2883        1492        1493 1
        2884        1493        1494 1
        2885        1494        1495 1
        2886        1495        1496 1
        2887        1495        2006 1
        2888        1495        2116 1
        2889        1495        2118 1
        2890        1496        1561 1
        2891        1496        1570 1
        2892        1496        1940 1
        2893        1496        2004 1
        2894        1496        1497 1
        2895        1497        1498 1
        2896        1497        1959 1
        2897        1497        1962 1
        2898        1498        1499 1
        2899        1499        1500 1
        2900        1500        1501 1
        2901        1501        1504 1
        2902        1501        1505 1
        2903        1501        1529 1
        2904        1501        1502 1
        2905        1501        1582 1
        2906        1502        1510 1
        2907        1502        1514 1
        2908        1502        1580 1
        2909        1502        1503 1
        2910        1503        1504 1
        2911        1503        1516 1
        2912        1503        1517 1
        2913        1504        1517 1
        2914        1504        1505 1
        2915        1505        1506 1
        2916        1505        1512 1
        2917        1505        1528 1
        2918        1506        1507 1
        2919        1506        1578 1
        2920        1507        1508 1
        2921        1508        1509 1
        2922        1509        1510 1
        2923        1510        1511 1
        2924        1511        1512 1
        2925        1512        1513 1
        2926        1512        1514 1
        2927        1513        1514 1
        2928        1513        1515 1
        2929        1514        1515 1
        2930        1515        1516 1
        2931        1516        1517 1
        2932        1517        1518 1
        2933        1518        1519 1
        2934        1518        1620 1
        2935        1518        2099 1
        2936        1519        1520 1
        2937        1520        1521 1
        2938        1520        2099 1
        2939        1521        1522 1
        2940        1521        1573 1
        2941        1522        1523 1
        2942        1522        2122 1
        2943        1523        1524 1
        2944        1523        1537 1
        2945        1524        1525 1
        2946        1524        1962 1
        2947        1525        1526 1
        2948        1525        1962 1
        2949        1525        2119 1
        2950        1526        1528 1
        2951        1526        1534 1
        2952        1526        1527 1
        2953        1527        2116 1
        2954        1527        1528 1
        2955        1528        1529 1
        2956        1529        1530 1
        2957        1529        1571 1
        2958        1530        1531 1
        2959        1531        1532 1
        2960        1532        1533 1
        2961        1533        1534 1
        2962        1533        1940 1
        2963        1534        1535 1
        2964        1535        1536 1
        2965        1536        1537 1
        2966        1536        2121 1
        2967        1537        1538 1
        2968        1537        1539 1
        2969        1538        1539 1
        2970        1539        1540 1
        2971        1539        2114 1
        2972        1540        1541 1
        2973        1541        1542 1
        2974        1541        1621 1
        2975        1542        1543 1
        2976        1543        1544 1
        2977        1544        1545 1
        2978        1544        1546 1
        2979        1545        1546 1
        2980        1546        1547 1
        2981        1546        2069 1
        2982        1547        1566 1
        2983        1547        1915 1
        2984        1547        1548 1
        2985        1548        1562 1
        2986        1548        1956 1
        2987        1548        1549 1
        2988        1549        1550 1
        2989        1549        1559 1
        2990        1549        1563 1
        2991        1550        1551 1
        2992        1551        1552 1
        2993        1552        1553 1
        2994        1553        1554 1
        2995        1553        1605 1
        2996        1554        1555 1
        2997        1555        1556 1
        2998        1555        1562 1
        2999        1555        1671 1
        3000        1556        1557 1
        3001        1556        1561 1
        3002        1557        1558 1
        3003        1558        1559 1
        3004        1558        1674 1
        3005        1558        1676 1
        3006        1558        1681 1
        3007        1559        1560 1
        3008        1559        1677 1
        3009        1559        1906 1
        3010        1560        1561 1
        3011        1560        1563 1
        3012        1561        1562 1
        3013        1562        1563 1
        3014        1562        1564 1
        3015        1563        1904 1
        3016        1563        1564 1
        3017        1564        1565 1
        3018        1565        1566 1
        3019        1566        1567 1
        3020        1567        1568 1
        3021        1568        1569 1
        3022        1569        1570 1
        3023        1570        1571 1
        3024        1571        1572 1
        3025        1572        1573 1
        3026        1573        1574 1
        3027        1574        1575 1
        3028        1575        1576 1
        3029        1576        1577 1
        3030        1576        1579 1
        3031        1577        1578 1
        3032        1577        1623 1
        3033        1577        1626 1
        3034        1578        1579 1
        3035        1579        1580 1
        3036        1579        1581 1
        3037        1580        1581 1
        3038        1580        1586 1
        3039        1581        1582 1
        3040        1582        1583 1
        3041        1583        1584 1
        3042        1583        1623 1
        3043        1584        1597 1
        3044        1584        1585 1
        3045        1585        1587 1
        3046        1585        1586 1
        3047        1586        1587 1
        3048        1587        1588 1
        3049        1588        1589 1
        3050        1589        1590 1
        3051        1589        1599 1
        3052        1590        1591 1
        3053        1590        1596 1
        3054        1590        1597 1
        3055        1591        1592 1
        3056        1592        1593 1
        3057        1593        1594 1
        3058        1594        1595 1
        3059        1595        1596 1
        3060        1596        1597 1
        3061        1597        1598 1
        3062        1597        1599 1
        3063        1598        1599 1
        3064        1599        1601 1
        3065        1599        1600 1
        3066        1600        1601 1
        3067        1601        1602 1
        3068        1601        1610 1
        3069        1601        1611 1
        3070        1602        1603 1
        3071        1602        1609 1
        3072        1603        1604 1
        3073        1604        1605 1
        3074        1604        1610 1
        3075        1605        1606 1
        3076        1606        1607 1
        3077        1606        1609 1
        3078        1607        1608 1
        3079        1607        1609 1
        3080        1608        1609 1
        3081        1609        1610 1
        3082        1610        1611 1
        3083        1611        1612 1
        3084        1612        1613 1
        3085        1613        1614 1
        3086        1613        1635 1
        3087        1614        1615 1
        3088        1614        1616 1
        3089        1615        1616 1
        3090        1616        1617 1
        3091        1617        1618 1
        3092        1618        1619 1
        3093        1618        1858 1
        3094        1619        1620 1
        3095        1619        1680 1
        3096        1620        1621 1
        3097        1620        2090 1
        3098        1620        2113 1
        3099        1621        1622 1
        3100        1622        1623 1
        3101        1623        1624 1
        3102        1624        1625 1
        3103        1625        1626 1
        3104        1626        1627 1
        3105        1626        1628 1
        3106        1627        1628 1
        3107        1628        1629 1
        3108        1629        1630 1
        3109        1630        1631 1
        3110        1631        1632 1
        3111        1632        1633 1
        3112        1633        1670 1
        3113        1633        1634 1
        3114        1634        1635 1
        3115        1634        1641 1
        3116        1635        1636 1
        3117        1636        1637 1
        3118        1637        1638 1
        3119        1637        1640 1
        3120        1638        1639 1
        3121        1638        1640 1
        3122        1638        1642 1
        3123        1639        1640 1
        3124        1640        1641 1
        3125        1640        1683 1
        3126        1641        1642 1
        3127        1642        1643 1
        3128        1643        1644 1
        3129        1644        1645 1
        3130        1645        1646 1
        3131        1646        1647 1
        3132        1646        2105 1
        3133        1647        1648 1
        3134        1648        1649 1
        3135        1649        1650 1
        3136        1650        1651 1
        3137        1651        1652 1
        3138        1652        1653 1
        3139        1653        1654 1
        3140        1653        1661 1
        3141        1654        1655 1
        3142        1654        1657 1
        3143        1655        1656 1
        3144        1655        1661 1
        3145        1656        1657 1
        3146        1657        1658 1
        3147        1657        1740 1
        3148        1658        1659 1
        3149        1659        1660 1
        3150        1660        1661 1
        3151        1661        1662 1
        3152        1661        1712 1
        3153        1662        1663 1
        3154        1663        1664 1
        3155        1664        1665 1
        3156        1665        1711 1
        3157        1665        1666 1
        3158        1666        1667 1
        3159        1667        1711 1
        3160        1667        1715 1
        3161        1667        1719 1
        3162        1667        1668 1
        3163        1668        1669 1
        3164        1669        1670 1
        3165        1669        1711 1
        3166        1669        1875 1
        3167        1670        1671 1
        3168        1671        1672 1
        3169        1672        1673 1
        3170        1673        1674 1
        3171        1673        1675 1
        3172        1674        1675 1
        3173        1674        1676 1
        3174        1675        1678 1
        3175        1675        1676 1
        3176        1676        1678 1
        3177        1676        1883 1
        3178        1676        1904 1
        3179        1676        1907 1
        3180        1676        1677 1
        3181        1677        1678 1
        3182        1678        1679 1
        3183        1678        1907 1
        3184        1679        1680 1
        3185        1679        1681 1
        3186        1679        1883 1
        3187        1680        1681 1
        3188        1680        1904 1
        3189        1681        1682 1
        3190        1682        1683 1
        3191        1683        1684 1
        3192        1683        1689 1
        3193        1683        1760 1
        3194        1683        1828 1
        3195        1684        1685 1
        3196        1684        1688 1
        3197        1685        1686 1
        3198        1686        1687 1
        3199        1686        1964 1
        3200        1686        1972 1
        3201        1687        1688 1
        3202        1688        1689 1
        3203        1689        1690 1
        3204        1689        1691 1
        3205        1690        1691 1
        3206        1691        1692 1
        3207        1691        1696 1
        3208        1692        1693 1
        3209        1693        1694 1
        3210        1693        2005 1
        3211        1694        1695 1
        3212        1695        1696 1
        3213        1696        1697 1
        3214        1697        1698 1
        3215        1697        1714 1
        3216        1697        1721 1
        3217        1697        1756 1
        3218        1698        1699 1
        3219        1699        1700 1
        3220        1700        1701 1
        3221        1700        1702 1
        3222        1701        1702 1
        3223        1701        1919 1
        3224        1702        1919 1
        3225        1702        1941 1
        3226        1702        1703 1
        3227        1703        1704 1
        3228        1703        1714 1
        3229        1703        1919 1
        3230        1704        1705 1
        3231        1705        1706 1
        3232        1706        1707 1
        3233        1707        1708 1
        3234        1707        1712 1
        3235        1707        1758 1
        3236        1708        1709 1
        3237        1708        1776 1
        3238        1709        1710 1
        3239        1710        1712 1
        3240        1710        1711 1
        3241        1711        1712 1
        3242        1712        1713 1
        3243        1713        1714 1
        3244        1714        1715 1
        3245        1715        1716 1
        3246        1715        1719 1
        3247        1716        1717 1
        3248        1717        1718 1
        3249        1717        1798 1
        3250        1718        1719 1
        3251        1718        1720 1
        3252        1718        1726 1
        3253        1719        1720 1
        3254        1719        1732 1
        3255        1719        1763 1
        3256        1720        1721 1
        3257        1720        1726 1
        3258        1721        1722 1
        3259        1721        1725 1
        3260        1721        1731 1
        3261        1722        1723 1
        3262        1722        1724 1
        3263        1722        1732 1
        3264        1723        1724 1
        3265        1724        1727 1
        3266        1724        1732 1
        3267        1724        1725 1
        3268        1725        1733 1
        3269        1725        1726 1
        3270        1726        1727 1
        3271        1727        1728 1
        3272        1728        1729 1
        3273        1729        1730 1
        3274        1730        1731 1
        3275        1731        1732 1
        3276        1732        1733 1
        3277        1733        1734 1
        3278        1734        1735 1
        3279        1735        1736 1
        3280        1735        1739 1
        3281        1736        1737 1
        3282        1736        1739 1
        3283        1737        1738 1
        3284        1738        1739 1
        3285        1739        1740 1
        3286        1740        1750 1
        3287        1740        1741 1
        3288        1741        1742 1
        3289        1742        1743 1
        3290        1742        1775 1
        3291        1743        1744 1
        3292        1744        1751 1
        3293        1744        1761 1
        3294        1744        1745 1
        3295        1745        1746 1
        3296        1746        1747 1
        3297        1746        1748 1
        3298        1746        1750 1
        3299        1746        1751 1
        3300        1747        1748 1
        3301        1748        1750 1
        3302        1748        1752 1
        3303        1748        1749 1
        3304        1749        1750 1
        3305        1750        1751 1
        3306        1751        1752 1
        3307        1752        1753 1
        3308        1753        1754 1
        3309        1754        1755 1
        3310        1754        1919 1
        3311        1754        1955 1
        3312        1755        1756 1
        3313        1755        1757 1
        3314        1755        1759 1
        3315        1755        1767 1
        3316        1755        1771 1
        3317        1756        1757 1
        3318        1757        1758 1
        3319        1758        1759 1
        3320        1758        1776 1
        3321        1759        1760 1
        3322        1759        2038 1
        3323        1760        1761 1
        3324        1761        1762 1
        3325        1762        1763 1
        3326        1762        1844 1
        3327        1763        1764 1
        3328        1764        1765 1
        3329        1765        1766 1
        3330        1765        1767 1
        3331        1766        1767 1
        3332        1766        1768 1
        3333        1766        1770 1
        3334        1767        1768 1
        3335        1768        1769 1
        3336        1769        1818 1
        3337        1769        1770 1
        3338        1770        1813 1
        3339        1770        1771 1
        3340        1771        1772 1
        3341        1771        1828 1
        3342        1772        1773 1
        3343        1772        1786 1
        3344        1772        1787 1
        3345        1773        1774 1
        3346        1774        1775 1
        3347        1775        1776 1
        3348        1775        1777 1
        3349        1776        1777 1
        3350        1776        1798 1
        3351        1776        1856 1
        3352        1777        1778 1
        3353        1777        1843 1
        3354        1778        1779 1
        3355        1779        1780 1
        3356        1780        1781 1
        3357        1781        1782 1
        3358        1781        1783 1
        3359        1781        1791 1
        3360        1781        1795 1
        3361        1782        1783 1
        3362        1782        1784 1
        3363        1783        1784 1
        3364        1783        1791 1
        3365        1783        1792 1
        3366        1783        1793 1
        3367        1784        1786 1
        3368        1784        1791 1
        3369        1784        1792 1
        3370        1784        1793 1
        3371        1784        1796 1
        3372        1784        1804 1
        3373        1784        1785 1
        3374        1785        1797 1
        3375        1785        1786 1
        3376        1786        1787 1
        3377        1787        1788 1
        3378        1787        1946 1
        3379        1787        2004 1
        3380        1788        1789 1
        3381        1789        1790 1
        3382        1789        1795 1
        3383        1790        1791 1
        3384        1791        1792 1
        3385        1791        1794 1
        3386        1792        1793 1
        3387        1792        1794 1
        3388        1792        1795 1
        3389        1793        1794 1
        3390        1793        1795 1
        3391        1794        1795 1
        3392        1795        1796 1
        3393        1796        1797 1
        3394        1796        1947 1
        3395        1797        1798 1
        3396        1798        1799 1
        3397        1798        1841 1
        3398        1799        1800 1
        3399        1800        1801 1
        3400        1801        1802 1
        3401        1801        1825 1
        3402        1802        1803 1
        3403        1803        1804 1
        3404        1804        1805 1
        3405        1804        1807 1
        3406        1805        1806 1
        3407        1806        1807 1
        3408        1806        1809 1
        3409        1807        1808 1
        3410        1808        1809 1
        3411        1808        1813 1
        3412        1808        1901 1
        3413        1808        2185 1
        3414        1809        1810 1
        3415        1810        1811 1
        3416        1810        1840 1
        3417        1810        1825 1
        3418        1811        1812 1
        3419        1812        1813 1
        3420        1813        1814 1
        3421        1813        1815 1
        3422        1813        1818 1
        3423        1813        1816 1
        3424        1814        1815 1
        3425        1814        1877 1
        3426        1815        1816 1
        3427        1815        1878 1
        3428        1816        1819 1
        3429        1816        1817 1
        3430        1817        1818 1
        3431        1818        1819 1
        3432        1818        2127 1
        3433        1819        1820 1
        3434        1820        1821 1
        3435        1821        1822 1
        3436        1821        1823 1
        3437        1822        1823 1
        3438        1822        1824 1
        3439        1823        1824 1
        3440        1824        1825 1
        3441        1824        2185 1
        3442        1825        1826 1
        3443        1826        1827 1
        3444        1827        1828 1
        3445        1827        1853 1
        3446        1827        1854 1
        3447        1828        1829 1
        3448        1828        1853 1
        3449        1828        1854 1
        3450        1829        1830 1
        3451        1829        1853 1
        3452        1830        1831 1
        3453        1830        1836 1
        3454        1831        1832 1
        3455        1831        1839 1
        3456        1832        1833 1
        3457        1832        2206 1
        3458        1833        1834 1
        3459        1834        1835 1
        3460        1835        1836 1
        3461        1836        1837 1
        3462        1837        1838 1
        3463        1838        1839 1
        3464        1839        1840 1
        3465        1840        1841 1
        3466        1841        1842 1
        3467        1842        1843 1
        3468        1842        1845 1
        3469        1843        1844 1
        3470        1844        1845 1
        3471        1845        1846 1
        3472        1846        1847 1
        3473        1847        1848 1
        3474        1848        1849 1
        3475        1849        1850 1
        3476        1849        1870 1
        3477        1849        1871 1
        3478        1849        1876 1
        3479        1850        1851 1
        3480        1850        1855 1
        3481        1851        1852 1
        3482        1852        1853 1
        3483        1853        1854 1
        3484        1853        2191 1
        3485        1854        1856 1
        3486        1854        2228 1
        3487        1854        1855 1
        3488        1855        1856 1
        3489        1856        1857 1
        3490        1857        1858 1
        3491        1858        1859 1
        3492        1859        1860 1
        3493        1860        1861 1
        3494        1861        1862 1
        3495        1862        1863 1
        3496        1863        1864 1
        3497        1863        1870 1
        3498        1864        1865 1
        3499        1865        1866 1
        3500        1866        1867 1
        3501        1867        1868 1
        3502        1868        1869 1
        3503        1868        1871 1
        3504        1868        1872 1
        3505        1869        1870 1
        3506        1870        1871 1
        3507        1871        1872 1
        3508        1872        1873 1
        3509        1872        1908 1
        3510        1873        1874 1
        3511        1874        1875 1
        3512        1874        1876 1
        3513        1874        1879 1
        3514        1874        1880 1
        3515        1874        1881 1
        3516        1875        1876 1
        3517        1876        1877 1
        3518        1877        1878 1
        3519        1878        1879 1
        3520        1879        1880 1
        3521        1880        1881 1
        3522        1880        1884 1
        3523        1880        1888 1
        3524        1881        1884 1
        3525        1881        1905 1
        3526        1881        1913 1
        3527        1881        1882 1
        3528        1882        1914 1
        3529        1882        1883 1
        3530        1883        1884 1
        3531        1884        1885 1
        3532        1884        1888 1
        3533        1885        1886 1
        3534        1886        1887 1
        3535        1886        1890 1
        3536        1887        1888 1
        3537        1888        1889 1
        3538        1888        1897 1
        3539        1888        1898 1
        3540        1889        1890 1
        3541        1890        1891 1
        3542        1891        1892 1
        3543        1892        1893 1
        3544        1893        1894 1
        3545        1894        1895 1
        3546        1894        1907 1
        3547        1895        1896 1
        3548        1895        1910 1
        3549        1896        1897 1
        3550        1897        1898 1
        3551        1898        1904 1
        3552        1898        1899 1
        3553        1899        1900 1
        3554        1900        1901 1
        3555        1901        1902 1
        3556        1902        1903 1
        3557        1902        1904 1
        3558        1903        1904 1
        3559        1904        1905 1
        3560        1905        1906 1
        3561        1906        1907 1
        3562        1906        2036 1
        3563        1907        1908 1
        3564        1907        1911 1
        3565        1907        1921 1
        3566        1908        1909 1
        3567        1908        1913 1
        3568        1909        1910 1
        3569        1909        2026 1
        3570        1910        1911 1
        3571        1911        1912 1
        3572        1912        1913 1
        3573        1913        1914 1
        3574        1913        1963 1
        3575        1914        1915 1
        3576        1914        1963 1
        3577        1915        1916 1
        3578        1916        1917 1
        3579        1916        1918 1
        3580        1917        1918 1
        3581        1917        1920 1
        3582        1917        1941 1
        3583        1918        1919 1
        3584        1919        1941 1
        3585        1919        1954 1
        3586        1919        1920 1
        3587        1920        1954 1
        3588        1920        1921 1
        3589        1921        1922 1
        3590        1922        1923 1
        3591        1923        1924 1
        3592        1924        1925 1
        3593        1925        1926 1
        3594        1925        1928 1
        3595        1925        1931 1
        3596        1925        1932 1
        3597        1926        1927 1
        3598        1926        1929 1
        3599        1927        1928 1
        3600        1927        1929 1
        3601        1927        1934 1
        3602        1928        1929 1
        3603        1928        1935 1
        3604        1929        1930 1
        3605        1930        1931 1
        3606        1931        1932 1
        3607        1932        1933 1
        3608        1932        1934 1
        3609        1932        1937 1
        3610        1933        1934 1
        3611        1934        1935 1
        3612        1935        1936 1
        3613        1936        1937 1
        3614        1937        1938 1
        3615        1938        1939 1
        3616        1939        1940 1
        3617        1940        1946 1
        3618        1940        1941 1
        3619        1941        1946 1
        3620        1941        1942 1
        3621        1942        1943 1
        3622        1943        1944 1
        3623        1944        1945 1
        3624        1944        1946 1
        3625        1945        1946 1
        3626        1946        1947 1
        3627        1947        1948 1
        3628        1947        2004 1
        3629        1948        1949 1
        3630        1949        1950 1
        3631        1950        1951 1
        3632        1950        1952 1
        3633        1951        1952 1
        3634        1952        1953 1
        3635        1953        1954 1
        3636        1954        1955 1
        3637        1954        1963 1
        3638        1955        1956 1
        3639        1956        1957 1
        3640        1957        1958 1
        3641        1958        1959 1
        3642        1958        1963 1
        3643        1959        1961 1
        3644        1959        1960 1
        3645        1960        1961 1
        3646        1960        1992 1
        3647        1961        1962 1
        3648        1962        1963 1
        3649        1962        1964 1
        3650        1963        1964 1
        3651        1964        1965 1
        3652        1964        2004 1
        3653        1964        2029 1
        3654        1965        1966 1
        3655        1965        1971 1
        3656        1966        1967 1
        3657        1966        1970 1
        3658        1967        1968 1
        3659        1968        1969 1
        3660        1968        1970 1
        3661        1969        1970 1
        3662        1969        1972 1
        3663        1970        1979 1
        3664        1970        1971 1
        3665        1971        1989 1
        3666        1971        1990 1
        3667        1971        2012 1
        3668        1971        1972 1
        3669        1972        1973 1
        3670        1972        1979 1
        3671        1973        1974 1
        3672        1973        2011 1
        3673        1974        1975 1
        3674        1975        1976 1
        3675        1975        1988 1
        3676        1976        1977 1
        3677        1977        1978 1
        3678        1978        1979 1
        3679        1978        2014 1
        3680        1979        1993 1
        3681        1979        1994 1
        3682        1979        1980 1
        3683        1980        1981 1
        3684        1981        1982 1
        3685        1982        1983 1
        3686        1983        1984 1
        3687        1984        1985 1
        3688        1985        1986 1
        3689        1986        1987 1
        3690        1987        1988 1
        3691        1988        1989 1
        3692        1989        1990 1
        3693        1990        1991 1
        3694        1990        2000 1
        3695        1991        1992 1
        3696        1991        1998 1
        3697        1991        2004 1
        3698        1992        1993 1
        3699        1993        1994 1
        3700        1993        1998 1
        3701        1994        1995 1
        3702        1994        1999 1
        3703        1995        1996 1
        3704        1995        1999 1
        3705        1996        1997 1
        3706        1996        1999 1
        3707        1997        1998 1
        3708        1998        1999 1
        3709        1999        2000 1
        3710        2000        2001 1
        3711        2001        2002 1
        3712        2001        2003 1
        3713        2002        2003 1
        3714        2003        2004 1
        3715        2004        2005 1
        3716        2005        2006 1
        3717        2006        2007 1
        3718        2007        2008 1
        3719        2008        2009 1
        3720        2009        2010 1
        3721        2010        2011 1
        3722        2010        2012 1
        3723        2011        2012 1
        3724        2012        2013 1
        3725        2013        2014 1
        3726        2014        2015 1
        3727        2014        2018 1
        3728        2015        2016 1
        3729        2016        2017 1
        3730        2017        2018 1
        3731        2018        2019 1
        3732        2019        2020 1
        3733        2020        2021 1
        3734        2020        2023 1
        3735        2021        2022 1
        3736        2022        2023 1
        3737        2022        2024 1
        3738        2023        2024 1
        3739        2024        2025 1
        3740        2025        2026 1
        3741        2026        2028 1
        3742        2026        2029 1
        3743        2026        2030 1
        3744        2026        2033 1
        3745        2026        2027 1
        3746        2027        2029 1
        3747        2027        2030 1
        3748        2027        2028 1
        3749        2028        2029 1
        3750        2029        2030 1
        3751        2029        2036 1
        3752        2030        2031 1
        3753        2031        2032 1
        3754        2032        2033 1
        3755        2032        2082 1
        3756        2032        2106 1
        3757        2033        2034 1
        3758        2034        2035 1
        3759        2034        2041 1
        3760        2035        2036 1
        3761        2036        2037 1
        3762        2037        2038 1
        3763        2038        2039 1
        3764        2039        2040 1
        3765        2039        2091 1
        3766        2039        2094 1
        3767        2040        2041 1
        3768        2041        2042 1
        3769        2041        2085 1
        3770        2042        2043 1
        3771        2042        2053 1
        3772        2042        2070 1
        3773        2042        2074 1
        3774        2043        2048 1
        3775        2043        2060 1
        3776        2043        2061 1
        3777        2043        2044 1
        3778        2044        2045 1
        3779        2045        2046 1
        3780        2045        2047 1
        3781        2045        2060 1
        3782        2045        2092 1
        3783        2046        2047 1
        3784        2046        2065 1
        3785        2047        2048 1
        3786        2047        2066 1
        3787        2048        2049 1
        3788        2049        2050 1
        3789        2050        2051 1
        3790        2050        2056 1
        3791        2051        2052 1
        3792        2052        2053 1
        3793        2053        2054 1
        3794        2054        2055 1
        3795        2055        2056 1
        3796        2056        2057 1
        3797        2056        2061 1
        3798        2057        2058 1
        3799        2058        2059 1
        3800        2058        2077 1
        3801        2059        2060 1
        3802        2059        2116 1
        3803        2059        2147 1
        3804        2060        2094 1
        3805        2060        2061 1
        3806        2061        2062 1
        3807        2062        2195 1
        3808        2062        2063 1
        3809        2063        2064 1
        3810        2064        2065 1
        3811        2065        2066 1
        3812        2065        2077 1
        3813        2065        2079 1
        3814        2066        2067 1
        3815        2066        2080 1
        3816        2067        2068 1
        3817        2067        2080 1
        3818        2068        2069 1
        3819        2068        2080 1
        3820        2068        2083 1
        3821        2069        2070 1
        3822        2070        2071 1
        3823        2070        2075 1
        3824        2071        2072 1
        3825        2071        2073 1
        3826        2072        2073 1
        3827        2072        2080 1
        3828        2072        2092 1
        3829        2073        2074 1
        3830        2073        2079 1
        3831        2074        2075 1
        3832        2074        2080 1
        3833        2075        2076 1
        3834        2075        2106 1
        3835        2076        2077 1
        3836        2076        2084 1
        3837        2077        2078 1
        3838        2077        2088 1
        3839        2078        2079 1
        3840        2079        2080 1
        3841        2080        2081 1
        3842        2081        2082 1
        3843        2081        2094 1
        3844        2082        2083 1
        3845        2083        2084 1
        3846        2084        2085 1
        3847        2084        2105 1
        3848        2085        2086 1
        3849        2086        2087 1
        3850        2087        2088 1
        3851        2088        2089 1
        3852        2089        2090 1
        3853        2090        2091 1
        3854        2091        2092 1
        3855        2091        2093 1
        3856        2091        2189 1
        3857        2092        2093 1
        3858        2093        2094 1
        3859        2094        2095 1
        3860        2095        2096 1
        3861        2095        2098 1
        3862        2095        2101 1
        3863        2095        2108 1
        3864        2096        2097 1
        3865        2096        2101 1
        3866        2096        2108 1
        3867        2097        2098 1
        3868        2097        2101 1
        3869        2098        2099 1
        3870        2099        2100 1
        3871        2100        2101 1
        3872        2101        2102 1
        3873        2102        2103 1
        3874        2102        2106 1
        3875        2103        2104 1
        3876        2104        2105 1
        3877        2105        2106 1
        3878        2106        2107 1
        3879        2107        2108 1
        3880        2108        2109 1
        3881        2109        2110 1
        3882        2109        2111 1
        3883        2109        2113 1
        3884        2109        2114 1
        3885        2110        2111 1
        3886        2110        2117 1
        3887        2111        2112 1
        3888        2111        2114 1
        3889        2111        2115 1
        3890        2112        2113 1
        3891        2112        2117 1
        3892        2113        2114 1
        3893        2114        2115 1
        3894        2114        2118 1
        3895        2115        2116 1
        3896        2116        2117 1
        3897        2116        2118 1
        3898        2117        2118 1
        3899        2117        2126 1
        3900        2118        2119 1
        3901        2119        2120 1
        3902        2120        2121 1
        3903        2121        2122 1
        3904        2122        2123 1
        3905        2123        2124 1
        3906        2124        2125 1
        3907        2124        2138 1
        3908        2125        2126 1
        3909        2126        2127 1
        3910        2127        2128 1
        3911        2127        2129 1
        3912        2128        2129 1
        3913        2129        2130 1
        3914        2130        2131 1
        3915        2131        2132 1
        3916        2131        2160 1
        3917        2131        2138 1
        3918        2132        2133 1
        3919        2133        2134 1
        3920        2133        2139 1
        3921        2134        2135 1
        3922        2134        2136 1
        3923        2135        2136 1
        3924        2135        2137 1
        3925        2136        2137 1
        3926        2136        2139 1
        3927        2137        2138 1
        3928        2137        2149 1
        3929        2138        2139 1
        3930        2138        2149 1
        3931        2139        2140 1
        3932        2140        2141 1
        3933        2141        2142 1
        3934        2142        2143 1
        3935        2143        2144 1
        3936        2144        2145 1
        3937        2145        2146 1
        3938        2146        2147 1
        3939        2147        2148 1
        3940        2148        2149 1
        3941        2149        2150 1
        3942        2150        2151 1
        3943        2151        2152 1
        3944        2152        2153 1
        3945        2152        2196 1
        3946        2153        2154 1
        3947        2154        2155 1
        3948        2155        2156 1
        3949        2156        2157 1
        3950        2157        2158 1
        3951        2158        2159 1
        3952        2159        2160 1
        3953        2160        2161 1
        3954        2161        2162 1
        3955        2162        2163 1
        3956        2163        2165 1
        3957        2163        2164 1
        3958        2164        2165 1
        3959        2165        2166 1
        3960        2166        2167 1
        3961        2167        2168 1
        3962        2168        2169 1
        3963        2169        2170 1
        3964        2170        2171 1
        3965        2171        2172 1
        3966        2172        2173 1
        3967        2173        2174 1
        3968        2174        2175 1
        3969        2175        2176 1
        3970        2176        2177 1
        3971        2177        2178 1
        3972        2178        2179 1
        3973        2179        2180 1
        3974        2180        2181 1
        3975        2181        2182 1
        3976        2182        2183 1
        3977        2183        2184 1
        3978        2184        2185 1
        3979        2185        2186 1
        3980        2185        2188 1
        3981        2186        2187 1
        3982        2187        2188 1
        3983        2187        2199 1
        3984        2188        2189 1
        3985        2188        2194 1
        3986        2189        2190 1
        3987        2189        2192 1
        3988        2190        2191 1
        3989        2191        2192 1
        3990        2192        2193 1
        3991        2192        2228 1
        3992        2192        2239 1
        3993        2193        2194 1
        3994        2194        2195 1
        3995        2195        2196 1
        3996        2196        2197 1
        3997        2196        2213 1
        3998        2196        2219 1
        3999        2197        2198 1
        4000        2198        2199 1
        4001        2198        2225 1
        4002        2199        2200 1
        4003        2200        2201 1
        4004        2201        2202 1
        4005        2201        2211 1
        4006        2202        2203 1
        4007        2203        2204 1
        4008        2203        2210 1
        4009        2203        2211 1
        4010        2203        2220 1
        4011        2204        2205 1
        4012        2204        2206 1
        4013        2204        2220 1
        4014        2205        2206 1
        4015        2206        2207 1
        4016        2207        2208 1
        4017        2208        2209 1
        4018        2209        2210 1
        4019        2209        2219 1
        4020        2210        2216 1
        4021        2210        2211 1
        4022        2211        2216 1
        4023        2211        2220 1
        4024        2211        2212 1
        4025        2212        2213 1
        4026        2212        2220 1
        4027        2213        2214 1
        4028        2214        2215 1
        4029        2215        2216 1
        4030        2216        2217 1
        4031        2217        2218 1
        4032        2218        2219 1
        4033        2219        2220 1
        4034        2220        2221 1
        4035        2221        2222 1
        4036        2222        2223 1
        4037        2223        2224 1
        4038        2224        2225 1
        4039        2225        2226 1
        4040        2226        2227 1
        4041        2227        2228 1
        4042        2228        2229 1
        4043        2229        2230 1
        4044        2230        2231 1
        4045        2231        2232 1
        4046        2232        2233 1
        4047        2233        2234 1
        4048        2234        2235 1
        4049        2235        2236 1
        4050        2236        2237 1
        4051        2236        2238 1
        4052        2237        2238 1
        4053        2238        2239 1
        4054        2239        2240 1
        4055        2240        2241 1
        4056        2241        2242 1
        4057        2243        2244 1
        4058        2243        2245 1
        4059        2243        2246 1
        4060        2244        2247 1
        4061        2244        2249 1
        4062        2245        2247 1
        4063        2245        2248 1
        4064        2246        2248 1
        4065        2246        2249 1
        4066        2247        2250 1
        4067        2248        2250 1
        4068        2249        2250 1
