# Supplementary material for: Order and stochasticity in the folding of individual Drosophila genomes
Source: Nat Commun. 2021 Jan 4;12:41. doi: 10.1038/s41467-020-20292-z (PMC7782554; doi:10.1038/s41467-020-20292-z)
Supplement: Supplementary file 4 — Source Data [file 41467_2020_20292_MOESM4_ESM.zip › b19.mol2]

@<TRIPOS>MOLECULE
dna
 2250 4172 0 0 0
SMALL
GASTEIGER

@<TRIPOS>ATOM
        1  O                     15.2914    5.9511    8.7488 O    1 1 0.0000
        2  O                     15.3270    6.0904    8.1306 O    1 1 1.0000
        3  O                     16.0829    6.2782    8.1292 O    1 1 2.0000
        4  O                     15.8272    5.8799    7.8668 O    1 1 3.0000
        5  O                     15.8496    5.2365    7.4672 O    1 1 4.0000
        6  O                     15.8114    5.7113    7.1128 O    1 1 5.0000
        7  O                     15.3882    6.0762    7.3348 O    1 1 6.0000
        8  O                     14.8872    5.9148    7.3475 O    1 1 7.0000
        9  O                     14.4293    6.1821    7.6296 O    1 1 8.0000
       10  O                     13.7568    5.2390    7.2710 O    1 1 9.0000
       11  O                     13.5853    4.3922    8.0492 O    1 1 10.0000
       12  O                     13.7884    3.9529    8.3037 O    1 1 11.0000
       13  O                     13.9259    3.5694    8.6109 O    1 1 12.0000
       14  O                     13.8616    3.6172    9.8702 O    1 1 13.0000
       15  O                     14.2354    4.6405   10.0427 O   1 1 14.0000
       16  O                     14.4833    5.2939    8.9135 O    1 1 15.0000
       17  O                     14.5282    5.7392    9.4184 O    1 1 16.0000
       18  O                     14.1426    5.8528    8.8450 O    1 1 17.0000
       19  O                     13.6548    6.0692    8.7627 O    1 1 18.0000
       20  O                     14.1798    6.2518    8.8139 O    1 1 19.0000
       21  O                     14.0971    5.5637    8.3726 O    1 1 20.0000
       22  O                     14.1925    6.2032    8.3012 O    1 1 21.0000
       23  O                     14.7434    6.1852    7.9044 O    1 1 22.0000
       24  O                     14.7830    5.6044    8.3076 O    1 1 23.0000
       25  O                     14.3514    5.2611    8.0030 O    1 1 24.0000
       26  O                     13.7341    5.4188    8.0863 O    1 1 25.0000
       27  O                     14.2529    5.4080    7.5067 O    1 1 26.0000
       28  O                     14.6670    4.8029    7.4014 O    1 1 27.0000
       29  O                     15.2937    4.9140    7.6665 O    1 1 28.0000
       30  O                     15.0844    5.4513    7.5397 O    1 1 29.0000
       31  O                     15.2959    5.2706    8.1019 O    1 1 30.0000
       32  O                     15.5067    5.7801    8.7597 O    1 1 31.0000
       33  O                     15.8751    5.5518    9.5162 O    1 1 32.0000
       34  O                     15.8163    5.2782    9.1586 O    1 1 33.0000
       35  O                     15.1850    5.5879    9.8003 O    1 1 34.0000
       36  O                     14.4610    6.0507    9.9171 O    1 1 35.0000
       37  O                     14.0657    5.9088   10.3128 O   1 1 36.0000
       38  O                     13.8215    5.7424    9.6078 O    1 1 37.0000
       39  O                     14.5153    5.3178   10.0316 O   1 1 38.0000
       40  O                     14.0441    5.0817    9.5080 O    1 1 39.0000
       41  O                     14.6888    4.9737    9.4948 O    1 1 40.0000
       42  O                     14.7330    5.6520   10.1139 O   1 1 41.0000
       43  O                     14.3414    5.2038   10.8170 O   1 1 42.0000
       44  O                     14.3287    5.7363   10.8299 O   1 1 43.0000
       45  O                     13.8602    6.0455   11.4266 O   1 1 44.0000
       46  O                     13.1725    5.7837   10.8660 O   1 1 45.0000
       47  O                     12.9198    5.1069   11.4229 O   1 1 46.0000
       48  O                     12.6480    4.6428   11.5955 O   1 1 47.0000
       49  O                     13.2337    4.3789   11.6361 O   1 1 48.0000
       50  O                     13.8220    3.8245   11.7686 O   1 1 49.0000
       51  O                     13.4612    3.9238   10.9304 O   1 1 50.0000
       52  O                     14.1831    3.4703   10.3388 O   1 1 51.0000
       53  O                     14.1369    2.4086   10.2381 O   1 1 52.0000
       54  O                     14.3359    3.1517   10.0187 O   1 1 53.0000
       55  O                     14.1847    2.7943   10.7702 O   1 1 54.0000
       56  O                     13.8586    2.2533   11.4601 O   1 1 55.0000
       57  O                     13.6782    1.8729   11.8886 O   1 1 56.0000
       58  O                     13.4415    1.6420   12.7068 O   1 1 57.0000
       59  O                     13.4685    2.2055   13.2229 O   1 1 58.0000
       60  O                     13.7213    2.1811   13.7467 O   1 1 59.0000
       61  O                     13.6309    1.6030   13.4328 O   1 1 60.0000
       62  O                     13.7319    1.3266   13.2783 O   1 1 61.0000
       63  O                     13.6278    1.1687   12.4207 O   1 1 62.0000
       64  O                     13.9901    1.8591   12.4462 O   1 1 63.0000
       65  O                     14.4826    2.5382   12.6280 O   1 1 64.0000
       66  O                     15.0640    3.5181   12.2696 O   1 1 65.0000
       67  O                     14.8201    4.2463   12.2824 O   1 1 66.0000
       68  O                     14.5588    4.8224   11.9616 O   1 1 67.0000
       69  O                     14.2225    4.7478   11.1446 O   1 1 68.0000
       70  O                     14.5018    4.5550   11.4261 O   1 1 69.0000
       71  O                     15.2850    4.0485   10.8821 O   1 1 70.0000
       72  O                     15.5714    4.6540   10.9279 O   1 1 71.0000
       73  O                     14.9905    5.1107   11.3204 O   1 1 72.0000
       74  O                     14.8972    4.9278   10.8605 O   1 1 73.0000
       75  O                     14.5186    4.6508   10.8328 O   1 1 74.0000
       76  O                     14.0387    3.8398   10.7741 O   1 1 75.0000
       77  O                     13.5676    3.1214   11.0893 O   1 1 76.0000
       78  O                     13.6345    3.4241   10.6983 O   1 1 77.0000
       79  O                     13.8998    4.3199   10.4234 O   1 1 78.0000
       80  O                     13.7563    4.3481    9.9959 O    1 1 79.0000
       81  O                     14.3470    5.0064   10.1128 O   1 1 80.0000
       82  O                     14.2640    4.3172   10.0712 O   1 1 81.0000
       83  O                     14.9605    4.6208   10.0256 O   1 1 82.0000
       84  O                     15.2379    4.3399   10.5220 O   1 1 83.0000
       85  O                     15.1277    3.7442   10.0805 O   1 1 84.0000
       86  O                     15.8310    3.5476    9.5447 O    1 1 85.0000
       87  O                     16.0990    3.9352   10.3877 O   1 1 86.0000
       88  O                     16.1406    4.4196   10.2071 O   1 1 87.0000
       89  O                     15.6906    4.5881   10.0823 O   1 1 88.0000
       90  O                     15.7651    4.2773    9.5849 O    1 1 89.0000
       91  O                     16.6543    4.5379    9.3483 O    1 1 90.0000
       92  O                     15.9244    4.0662    8.8830 O    1 1 91.0000
       93  O                     15.3139    3.7914    8.9124 O    1 1 92.0000
       94  O                     14.7906    3.5822    9.4797 O    1 1 93.0000
       95  O                     15.2019    2.6713    9.2059 O    1 1 94.0000
       96  O                     15.3523    2.0236    8.9495 O    1 1 95.0000
       97  O                     15.0573    1.7179    8.6714 O    1 1 96.0000
       98  O                     15.1935    1.8554    8.3585 O    1 1 97.0000
       99  O                     15.9388    1.6460    8.4728 O    1 1 98.0000
      100  O                     15.9515    2.2224    9.1202 O    1 1 99.0000
      101  O                     16.2756    1.8924    8.8200 O    1 1 100.0000
      102  O                     15.4812    1.4465    8.9420 O    1 1 101.0000
      103  O                     15.0038    1.8483    9.5638 O    1 1 102.0000
      104  O                     14.4483    2.0112    9.5986 O    1 1 103.0000
      105  O                     15.1592    2.1463    9.2684 O    1 1 104.0000
      106  O                     16.0371    2.1848    9.7861 O    1 1 105.0000
      107  O                     15.6660    1.7427    9.1535 O    1 1 106.0000
      108  O                     14.7706    1.4930    9.5298 O    1 1 107.0000
      109  O                     13.9914    1.2426    9.7540 O    1 1 108.0000
      110  O                     13.3702    1.2566   11.1568 O   1 1 109.0000
      111  O                     13.8718    1.6173   11.6688 O   1 1 110.0000
      112  O                     13.6364    1.9069   11.2292 O   1 1 111.0000
      113  O                     14.2602    1.3457   11.4222 O   1 1 112.0000
      114  O                     14.4540    1.2147   12.1397 O   1 1 113.0000
      115  O                     14.8976    1.0181   11.8258 O   1 1 114.0000
      116  O                     14.5166    1.6508   12.3962 O   1 1 115.0000
      117  O                     14.2719    2.1523   11.9171 O   1 1 116.0000
      118  O                     14.2527    2.9499   11.7401 O   1 1 117.0000
      119  O                     14.8216    2.9355   12.3477 O   1 1 118.0000
      120  O                     15.3166    2.6074   12.3854 O   1 1 119.0000
      121  O                     15.3741    2.7976   11.7209 O   1 1 120.0000
      122  O                     14.4701    3.7125   12.3704 O   1 1 121.0000
      123  O                     14.1180    3.3611   12.4883 O   1 1 122.0000
      124  O                     14.4672    3.1530   12.1560 O   1 1 123.0000
      125  O                     15.0461    2.8317   11.3626 O   1 1 124.0000
      126  O                     15.5576    3.4757   12.0066 O   1 1 125.0000
      127  O                     15.0273    3.9528   11.8398 O   1 1 126.0000
      128  O                     15.1534    4.3802   11.5542 O   1 1 127.0000
      129  O                     15.2878    3.9805   12.3192 O   1 1 128.0000
      130  O                     15.7854    4.0244   12.0942 O   1 1 129.0000
      131  O                     15.4602    4.5607   11.8344 O   1 1 130.0000
      132  O                     16.0029    4.5489   11.4321 O   1 1 131.0000
      133  O                     16.0830    4.0858   11.6634 O   1 1 132.0000
      134  O                     15.6599    3.9166   11.5967 O   1 1 133.0000
      135  O                     16.0276    4.3040   11.1417 O   1 1 134.0000
      136  O                     15.7234    3.7484   10.4549 O   1 1 135.0000
      137  O                     15.8003    3.5413   11.3464 O   1 1 136.0000
      138  O                     15.2547    3.1160   11.9426 O   1 1 137.0000
      139  O                     15.2506    3.3212   12.6836 O   1 1 138.0000
      140  O                     15.6929    2.9547   12.8076 O   1 1 139.0000
      141  O                     16.0380    2.8259   13.3283 O   1 1 140.0000
      142  O                     16.3027    3.0332   12.8301 O   1 1 141.0000
      143  O                     15.9467    2.3666   12.8441 O   1 1 142.0000
      144  O                     16.5532    1.9994   12.8351 O   1 1 143.0000
      145  O                     16.1528    2.4555   12.4530 O   1 1 144.0000
      146  O                     16.0798    1.9701   12.4626 O   1 1 145.0000
      147  O                     15.7247    1.5089   12.6141 O   1 1 146.0000
      148  O                     15.8213    1.9780   13.0450 O   1 1 147.0000
      149  O                     15.2154    1.8728   13.1002 O   1 1 148.0000
      150  O                     14.8069    2.2924   12.9274 O   1 1 149.0000
      151  O                     15.3170    2.2295   12.2030 O   1 1 150.0000
      152  O                     14.8854    1.5369   12.1594 O   1 1 151.0000
      153  O                     14.8968    1.9769   12.1172 O   1 1 152.0000
      154  O                     14.7062    2.5377   11.5214 O   1 1 153.0000
      155  O                     14.5065    3.2326   11.0872 O   1 1 154.0000
      156  O                     14.0380    3.7771   11.4978 O   1 1 155.0000
      157  O                     13.5555    4.5137   11.0396 O   1 1 156.0000
      158  O                     13.7231    4.6752   11.5557 O   1 1 157.0000
      159  O                     13.4889    4.3164   11.8990 O   1 1 158.0000
      160  O                     13.9200    4.5834   12.2409 O   1 1 159.0000
      161  O                     13.2424    4.5752   12.5058 O   1 1 160.0000
      162  O                     13.5789    4.0530   12.5031 O   1 1 161.0000
      163  O                     13.1409    4.0164   12.6872 O   1 1 162.0000
      164  O                     12.8038    3.9530   12.1565 O   1 1 163.0000
      165  O                     12.3531    4.1269   11.9054 O   1 1 164.0000
      166  O                     12.7858    3.6073   11.3228 O   1 1 165.0000
      167  O                     13.1222    3.5667   11.9001 O   1 1 166.0000
      168  O                     13.7453    3.5262   12.0293 O   1 1 167.0000
      169  O                     14.3767    3.7555   11.9912 O   1 1 168.0000
      170  O                     14.4199    3.6214   11.4381 O   1 1 169.0000
      171  O                     14.3315    3.2105   10.8078 O   1 1 170.0000
      172  O                     14.8393    3.4858   10.7278 O   1 1 171.0000
      173  O                     14.8011    4.3877   10.6419 O   1 1 172.0000
      174  O                     14.1646    4.3564   11.2690 O   1 1 173.0000
      175  O                     13.8113    3.8520   11.1590 O   1 1 174.0000
      176  O                     13.5933    3.2947   11.4322 O   1 1 175.0000
      177  O                     13.7678    3.1136   12.3240 O   1 1 176.0000
      178  O                     13.0140    2.7414   11.5395 O   1 1 177.0000
      179  O                     13.1281    3.0244   11.9707 O   1 1 178.0000
      180  O                     14.0654    2.9338   11.5052 O   1 1 179.0000
      181  O                     13.7113    2.4600   12.2170 O   1 1 180.0000
      182  O                     13.9464    2.6626   12.9947 O   1 1 181.0000
      183  O                     14.1429    2.1527   12.9193 O   1 1 182.0000
      184  O                     14.6333    1.4219   12.7677 O   1 1 183.0000
      185  O                     14.2523    0.8041   12.3018 O   1 1 184.0000
      186  O                     13.5488    0.8167   11.7012 O   1 1 185.0000
      187  O                     13.4487    0.3908   11.2799 O   1 1 186.0000
      188  O                     13.4108    0.4784   10.7258 O   1 1 187.0000
      189  O                     12.7651    0.3473   10.7836 O   1 1 188.0000
      190  O                     12.8168    0.9364   10.4560 O   1 1 189.0000
      191  O                     12.1994    1.3110   10.2502 O   1 1 190.0000
      192  O                     13.1232    1.6116   10.3065 O   1 1 191.0000
      193  O                     13.0891    2.0726   11.1478 O   1 1 192.0000
      194  O                     12.8383    1.8621   11.9170 O   1 1 193.0000
      195  O                     13.2996    1.5699   12.0834 O   1 1 194.0000
      196  O                     13.2574    2.5374   11.5608 O   1 1 195.0000
      197  O                     13.1610    2.3184   11.8971 O   1 1 196.0000
      198  O                     12.3140    2.2347   11.9527 O   1 1 197.0000
      199  O                     11.6106    2.7549   11.5711 O   1 1 198.0000
      200  O                     11.8950    2.0649   11.5238 O   1 1 199.0000
      201  O                     11.6524    2.6371   11.9267 O   1 1 200.0000
      202  O                     12.2270    2.5975   11.7147 O   1 1 201.0000
      203  O                     12.6344    2.1934   11.5165 O   1 1 202.0000
      204  O                     13.5383    2.6709   10.7399 O   1 1 203.0000
      205  O                     14.3103    2.6240    9.2766 O    1 1 204.0000
      206  O                     14.0476    2.8023   10.0624 O   1 1 205.0000
      207  O                     14.3528    2.6136    9.7368 O    1 1 206.0000
      208  O                     13.7201    2.9350    9.8162 O    1 1 207.0000
      209  O                     13.5873    3.1274   10.5072 O   1 1 208.0000
      210  O                     12.7978    3.4021   10.5822 O   1 1 209.0000
      211  O                     12.9161    2.8295   11.0566 O   1 1 210.0000
      212  O                     12.0649    2.6181   11.0470 O   1 1 211.0000
      213  O                     11.2595    2.6219   11.0437 O   1 1 212.0000
      214  O                     11.3496    2.3390   10.9754 O   1 1 213.0000
      215  O                     11.9289    1.7681   10.9815 O   1 1 214.0000
      216  O                     12.7315    1.3904   11.2027 O   1 1 215.0000
      217  O                     12.8358    0.7388   11.3418 O   1 1 216.0000
      218  O                     12.8713    0.0543   11.2289 O   1 1 217.0000
      219  O                     13.2074    0.0937   11.8654 O   1 1 218.0000
      220  O                     12.9096    0.1416   12.2983 O   1 1 219.0000
      221  O                     12.5940    0.6087   12.3044 O   1 1 220.0000
      222  O                     13.2023    0.7403   12.0673 O   1 1 221.0000
      223  O                     13.2729    1.3664   11.5148 O   1 1 222.0000
      224  O                     13.0119    1.2457   10.5514 O   1 1 223.0000
      225  O                     13.4992    2.3045   10.4188 O   1 1 224.0000
      226  O                     13.1152    3.1704   10.4449 O   1 1 225.0000
      227  O                     13.1633    2.7567   10.0523 O   1 1 226.0000
      228  O                     12.5547    2.8809   10.1151 O   1 1 227.0000
      229  O                     12.3782    3.0049   10.6517 O   1 1 228.0000
      230  O                     11.6260    2.6672   10.6122 O   1 1 229.0000
      231  O                     11.7689    1.8989   10.7689 O   1 1 230.0000
      232  O                     11.1922    1.7841   10.4362 O   1 1 231.0000
      233  O                     11.5662    1.5597    9.9878 O    1 1 232.0000
      234  O                     12.0941    2.3300   10.4963 O   1 1 233.0000
      235  O                     12.4985    1.7839   10.7944 O   1 1 234.0000
      236  O                     13.0333    1.6643   10.9075 O   1 1 235.0000
      237  O                     12.4558    2.2438   10.7428 O   1 1 236.0000
      238  O                     13.0060    2.3887   10.8784 O   1 1 237.0000
      239  O                     13.2269    2.5183   10.3404 O   1 1 238.0000
      240  O                     12.5594    2.0585    9.8102 O    1 1 239.0000
      241  O                     12.4334    1.8137   10.4104 O   1 1 240.0000
      242  O                     11.9052    2.4871   10.1278 O   1 1 241.0000
      243  O                     12.5072    2.8002    9.7675 O    1 1 242.0000
      244  O                     12.3474    2.1583    9.7972 O    1 1 243.0000
      245  O                     11.4524    2.3069   10.3822 O   1 1 244.0000
      246  O                     11.6592    2.0040    9.6860 O    1 1 245.0000
      247  O                     12.1350    1.8125    9.8070 O    1 1 246.0000
      248  O                     11.9338    2.0299    8.8999 O    1 1 247.0000
      249  O                     11.3113    1.9344    9.1627 O    1 1 248.0000
      250  O                     10.7069    2.0665    9.5936 O    1 1 249.0000
      251  O                     10.9242    2.8794    8.9774 O    1 1 250.0000
      252  O                     11.2068    3.5901    8.5780 O    1 1 251.0000
      253  O                     11.2497    3.0815    9.4072 O    1 1 252.0000
      254  O                     11.8513    2.5494    9.1616 O    1 1 253.0000
      255  O                     12.5695    1.8205    9.5190 O    1 1 254.0000
      256  O                     12.5599    0.8056    9.8176 O    1 1 255.0000
      257  O                     12.9126    1.2531    9.7390 O    1 1 256.0000
      258  O                     13.3400    1.0995    9.1422 O    1 1 257.0000
      259  O                     13.5951    1.9124    9.1108 O    1 1 258.0000
      260  O                     13.5575    1.5901    9.3763 O    1 1 259.0000
      261  O                     14.2920    1.9097    9.1425 O    1 1 260.0000
      262  O                     13.9438    1.5337    8.9649 O    1 1 261.0000
      263  O                     14.3685    1.0018    8.5046 O    1 1 262.0000
      264  O                     14.4092    0.2045    8.5449 O    1 1 263.0000
      265  O                     14.2302    0.1855    8.8882 O    1 1 264.0000
      266  O                     14.6092    0.7561    9.2340 O    1 1 265.0000
      267  O                     13.7701    0.4866    9.1650 O    1 1 266.0000
      268  O                     13.9409    0.7663    8.8210 O    1 1 267.0000
      269  O                     14.6121    0.0054    8.2326 O    1 1 268.0000
      270  O                     14.0612    0.3736    8.2316 O    1 1 269.0000
      271  O                     13.3201    0.2476    8.6496 O    1 1 270.0000
      272  O                     13.4013   -0.1702    9.2590 O    1 1 271.0000
      273  O                     14.1257   -0.1403    9.3010 O    1 1 272.0000
      274  O                     15.0118   -0.2189    9.5144 O    1 1 273.0000
      275  O                     14.5339   -0.0815    9.2104 O    1 1 274.0000
      276  O                     14.2492   -0.6788    9.0843 O    1 1 275.0000
      277  O                     13.7628   -0.2066    8.8604 O    1 1 276.0000
      278  O                     13.8775   -0.6714    8.5119 O    1 1 277.0000
      279  O                     13.8164   -0.1047    8.1375 O    1 1 278.0000
      280  O                     14.2550   -0.1892    7.9237 O    1 1 279.0000
      281  O                     14.6923   -0.4217    8.6245 O    1 1 280.0000
      282  O                     14.2824   -0.2420    8.7501 O    1 1 281.0000
      283  O                     14.9899   -0.8200    8.5040 O    1 1 282.0000
      284  O                     15.3260   -0.3676    8.7936 O    1 1 283.0000
      285  O                     15.1181    0.4666    8.5530 O    1 1 284.0000
      286  O                     15.1349    0.2000    9.0266 O    1 1 285.0000
      287  O                     14.8982    1.1025    8.8018 O    1 1 286.0000
      288  O                     15.5072    0.5807    8.8627 O    1 1 287.0000
      289  O                     15.2759    1.0241    9.2555 O    1 1 288.0000
      290  O                     15.3768    0.7202    9.8072 O    1 1 289.0000
      291  O                     15.2791    0.5138    9.4173 O    1 1 290.0000
      292  O                     15.8629    0.6741    8.6841 O    1 1 291.0000
      293  O                     15.5358    0.3247    9.2920 O    1 1 292.0000
      294  O                     14.8517    0.4905    9.1319 O    1 1 293.0000
      295  O                     15.0888    1.1148    8.6233 O    1 1 294.0000
      296  O                     14.7749    0.8592    9.0944 O    1 1 295.0000
      297  O                     14.9640    0.7728    9.6053 O    1 1 296.0000
      298  O                     14.1890    1.3073    9.2937 O    1 1 297.0000
      299  O                     13.3971    0.7753    9.4004 O    1 1 298.0000
      300  O                     13.2925    0.7663   10.1788 O   1 1 299.0000
      301  O                     13.1927    0.3082    9.7729 O    1 1 300.0000
      302  O                     13.6760    0.1979    9.6313 O    1 1 301.0000
      303  O                     13.3362   -0.0825   10.0689 O   1 1 302.0000
      304  O                     13.4551   -0.0584   10.7132 O   1 1 303.0000
      305  O                     13.7567    0.5193   10.3899 O   1 1 304.0000
      306  O                     13.9505    1.7403   10.7639 O   1 1 305.0000
      307  O                     14.3256    2.3916   11.3192 O   1 1 306.0000
      308  O                     14.4466    2.1787   10.5432 O   1 1 307.0000
      309  O                     14.8116    2.5062   10.7783 O   1 1 308.0000
      310  O                     15.3789    3.0312   10.8325 O   1 1 309.0000
      311  O                     15.2015    3.1183   10.2800 O   1 1 310.0000
      312  O                     14.8852    2.7818   10.4677 O   1 1 311.0000
      313  O                     15.4141    2.9517   10.4603 O   1 1 312.0000
      314  O                     15.4591    2.5780   10.5819 O   1 1 313.0000
      315  O                     14.9463    2.0759   10.7402 O   1 1 314.0000
      316  O                     14.5822    1.8195   11.3505 O   1 1 315.0000
      317  O                     14.8454    2.3322   11.8504 O   1 1 316.0000
      318  O                     15.0574    1.6299   11.6638 O   1 1 317.0000
      319  O                     15.6640    1.0147   11.8032 O   1 1 318.0000
      320  O                     15.1953    0.6647   12.1657 O   1 1 319.0000
      321  O                     15.5285    1.0852   11.4104 O   1 1 320.0000
      322  O                     15.0829    1.3547   10.8811 O   1 1 321.0000
      323  O                     15.3568    0.7600   10.8942 O   1 1 322.0000
      324  O                     15.5039    0.0620   11.0264 O   1 1 323.0000
      325  O                     15.3646    0.5618   11.2238 O   1 1 324.0000
      326  O                     14.6352    0.4403   11.0289 O   1 1 325.0000
      327  O                     14.6850    0.4399   10.3887 O   1 1 326.0000
      328  O                     14.2113   -0.2169   10.7058 O   1 1 327.0000
      329  O                     14.6940   -0.0660   10.6521 O   1 1 328.0000
      330  O                     14.5690   -0.2749    9.9164 O    1 1 329.0000
      331  O                     14.3292   -0.7003   10.1804 O   1 1 330.0000
      332  O                     14.1637   -0.0510   10.1734 O   1 1 331.0000
      333  O                     14.4697    0.2790    9.8818 O    1 1 332.0000
      334  O                     15.2596    0.2259   10.1925 O   1 1 333.0000
      335  O                     14.9956   -0.1752   10.3067 O   1 1 334.0000
      336  O                     14.3251    0.4951   10.0813 O   1 1 335.0000
      337  O                     14.3980    1.5130   10.5486 O   1 1 336.0000
      338  O                     14.2248    0.9265   11.2631 O   1 1 337.0000
      339  O                     13.7251    0.9324   10.8648 O   1 1 338.0000
      340  O                     14.4573    0.5449   11.3992 O   1 1 339.0000
      341  O                     14.8048    0.8042   10.7982 O   1 1 340.0000
      342  O                     14.7299    0.5654   11.6644 O   1 1 341.0000
      343  O                     14.0989   -0.0074   11.7276 O   1 1 342.0000
      344  O                     13.9553    0.3556   11.7164 O   1 1 343.0000
      345  O                     14.0198    0.4321   11.0313 O   1 1 344.0000
      346  O                     14.1974    1.0251   10.5246 O   1 1 345.0000
      347  O                     14.4083    1.3932   10.8671 O   1 1 346.0000
      348  O                     13.7932    2.0773    9.9074 O    1 1 347.0000
      349  O                     13.3603    2.0918    9.8121 O    1 1 348.0000
      350  O                     13.5002    1.7311   10.2744 O   1 1 349.0000
      351  O                     13.8663    1.7479   10.8077 O   1 1 350.0000
      352  O                     13.7393    1.3945   10.2777 O   1 1 351.0000
      353  O                     13.9896    1.5707    9.9029 O    1 1 352.0000
      354  O                     14.5875    1.5535   10.2056 O   1 1 353.0000
      355  O                     14.4029    1.1825    9.9176 O    1 1 354.0000
      356  O                     14.8435    1.1774   10.0509 O   1 1 355.0000
      357  O                     15.2811    1.1355   10.1829 O   1 1 356.0000
      358  O                     14.7008    1.6849    9.3397 O    1 1 357.0000
      359  O                     14.0501    1.6154    8.0979 O    1 1 358.0000
      360  O                     13.9899    1.2012    7.0754 O    1 1 359.0000
      361  O                     14.0454    0.9961    7.4043 O    1 1 360.0000
      362  O                     14.2810    0.5590    7.0191 O    1 1 361.0000
      363  O                     13.9404    0.4102    7.4461 O    1 1 362.0000
      364  O                     13.4429    0.3929    8.0268 O    1 1 363.0000
      365  O                     13.7135    0.9144    8.3773 O    1 1 364.0000
      366  O                     14.3667    1.4168    7.6055 O    1 1 365.0000
      367  O                     14.4492    2.0091    8.1293 O    1 1 366.0000
      368  O                     14.4272    2.0546    8.7976 O    1 1 367.0000
      369  O                     14.6754    2.1626    8.7372 O    1 1 368.0000
      370  O                     14.4839    2.5118    8.0121 O    1 1 369.0000
      371  O                     14.1437    2.8927    8.3489 O    1 1 370.0000
      372  O                     13.9085    2.6398    8.0730 O    1 1 371.0000
      373  O                     13.6358    1.9631    8.7882 O    1 1 372.0000
      374  O                     13.6245    2.1556    8.2524 O    1 1 373.0000
      375  O                     13.7155    2.3062    7.8005 O    1 1 374.0000
      376  O                     13.4995    2.5379    8.3461 O    1 1 375.0000
      377  O                     13.1252    2.6195    9.3376 O    1 1 376.0000
      378  O                     13.7171    2.6390    9.4158 O    1 1 377.0000
      379  O                     14.2278    3.1509    8.8776 O    1 1 378.0000
      380  O                     13.9087    2.4413    9.1424 O    1 1 379.0000
      381  O                     13.3880    2.8083    8.7843 O    1 1 380.0000
      382  O                     13.9205    2.6727    8.7634 O    1 1 381.0000
      383  O                     14.4979    3.1637    8.8347 O    1 1 382.0000
      384  O                     15.0027    2.9661    8.5015 O    1 1 383.0000
      385  O                     14.9245    2.6150    8.1781 O    1 1 384.0000
      386  O                     15.3561    2.7658    8.4931 O    1 1 385.0000
      387  O                     15.4923    3.2581    8.5397 O    1 1 386.0000
      388  O                     16.1549    2.8405    8.8665 O    1 1 387.0000
      389  O                     16.0076    2.7294    9.5287 O    1 1 388.0000
      390  O                     15.9444    2.0021    9.5332 O    1 1 389.0000
      391  O                     15.5400    2.6055    9.2442 O    1 1 390.0000
      392  O                     15.5535    3.2256    9.2813 O    1 1 391.0000
      393  O                     15.5793    3.1668    9.9692 O    1 1 392.0000
      394  O                     14.8934    2.9042    9.9597 O    1 1 393.0000
      395  O                     14.9007    2.7650    9.3939 O    1 1 394.0000
      396  O                     14.6229    2.1792   10.0593 O   1 1 395.0000
      397  O                     15.3057    2.5261   10.0818 O   1 1 396.0000
      398  O                     15.2034    1.7574    9.9903 O    1 1 397.0000
      399  O                     15.0937    1.9311   10.3622 O   1 1 398.0000
      400  O                     15.5825    1.9131   10.7016 O   1 1 399.0000
      401  O                     15.9716    2.3105   10.9017 O   1 1 400.0000
      402  O                     16.0360    2.0728   11.3281 O   1 1 401.0000
      403  O                     15.8104    2.6012   11.1724 O   1 1 402.0000
      404  O                     15.5075    2.1995   11.1906 O   1 1 403.0000
      405  O                     15.4313    2.0389   11.6003 O   1 1 404.0000
      406  O                     15.7105    1.3894   10.8614 O   1 1 405.0000
      407  O                     15.8126    1.6431   10.3760 O   1 1 406.0000
      408  O                     15.9880    0.9341   10.7455 O   1 1 407.0000
      409  O                     15.9852    1.5431   11.2786 O   1 1 408.0000
      410  O                     16.6496    1.5994   11.2966 O   1 1 409.0000
      411  O                     16.1932    1.1835   11.1537 O   1 1 410.0000
      412  O                     16.3803    1.0964   10.4764 O   1 1 411.0000
      413  O                     16.4012    1.4705    9.9710 O    1 1 412.0000
      414  O                     16.9935    1.1726   10.4690 O   1 1 413.0000
      415  O                     16.7623    1.6619   10.5019 O   1 1 414.0000
      416  O                     15.6962    1.3851    9.6336 O    1 1 415.0000
      417  O                     15.9994    0.9710    9.2381 O    1 1 416.0000
      418  O                     16.3275    1.2164    9.8513 O    1 1 417.0000
      419  O                     16.2876    1.8243   10.0834 O   1 1 418.0000
      420  O                     16.5252    2.0207   10.8194 O   1 1 419.0000
      421  O                     16.8356    2.3898   10.5673 O   1 1 420.0000
      422  O                     16.6527    2.6433   11.2052 O   1 1 421.0000
      423  O                     17.0721    2.1129   11.1136 O   1 1 422.0000
      424  O                     17.2214    2.4177   11.7836 O   1 1 423.0000
      425  O                     16.6032    2.2981   11.6285 O   1 1 424.0000
      426  O                     15.8930    1.7183   11.8595 O   1 1 425.0000
      427  O                     15.4917    1.4485   12.6304 O   1 1 426.0000
      428  O                     15.7089    1.7597   12.0468 O   1 1 427.0000
      429  O                     15.9199    2.5252   11.6262 O   1 1 428.0000
      430  O                     16.2159    2.9010   11.8315 O   1 1 429.0000
      431  O                     16.4434    3.3070   11.6667 O   1 1 430.0000
      432  O                     17.0273    2.9071   11.5941 O   1 1 431.0000
      433  O                     17.4011    3.0802   11.0848 O   1 1 432.0000
      434  O                     16.6601    2.7127   10.8330 O   1 1 433.0000
      435  O                     17.0819    3.0360   10.0962 O   1 1 434.0000
      436  O                     17.1085    3.7181   10.1014 O   1 1 435.0000
      437  O                     16.8656    3.4729   10.5661 O   1 1 436.0000
      438  O                     16.3424    3.3904   11.0090 O   1 1 437.0000
      439  O                     17.0640    3.4677   11.1706 O   1 1 438.0000
      440  O                     17.6981    3.6727   11.0820 O   1 1 439.0000
      441  O                     17.1908    3.9532   11.3054 O   1 1 440.0000
      442  O                     17.0858    4.0566   10.7168 O   1 1 441.0000
      443  O                     16.4611    3.5853   10.4592 O   1 1 442.0000
      444  O                     16.7497    4.1345    9.9640 O    1 1 443.0000
      445  O                     16.3560    3.7666    9.1464 O    1 1 444.0000
      446  O                     15.5315    4.0715    8.4693 O    1 1 445.0000
      447  O                     15.0667    3.4871    8.2190 O    1 1 446.0000
      448  O                     14.6100    3.9570    8.0852 O    1 1 447.0000
      449  O                     14.3753    4.2253    8.3751 O    1 1 448.0000
      450  O                     13.9567    3.5719    9.0797 O    1 1 449.0000
      451  O                     14.3609    3.4800    8.3964 O    1 1 450.0000
      452  O                     14.1744    2.9512    7.9665 O    1 1 451.0000
      453  O                     14.3923    3.5488    7.4956 O    1 1 452.0000
      454  O                     14.2914    3.9259    7.7531 O    1 1 453.0000
      455  O                     14.5523    3.8037    8.8292 O    1 1 454.0000
      456  O                     14.9161    4.5143    8.7127 O    1 1 455.0000
      457  O                     14.6981    4.7227    8.1503 O    1 1 456.0000
      458  O                     14.5708    4.4821    7.6363 O    1 1 457.0000
      459  O                     14.7817    3.3928    7.8818 O    1 1 458.0000
      460  O                     15.6976    3.5552    7.7320 O    1 1 459.0000
      461  O                     15.3943    3.8996    7.7673 O    1 1 460.0000
      462  O                     15.1333    3.6989    7.2344 O    1 1 461.0000
      463  O                     15.2074    3.4403    7.6760 O    1 1 462.0000
      464  O                     15.3076    2.9876    7.7463 O    1 1 463.0000
      465  O                     16.0133    3.4220    8.2338 O    1 1 464.0000
      466  O                     16.6309    3.1176    8.7988 O    1 1 465.0000
      467  O                     16.9718    2.7912    9.4302 O    1 1 466.0000
      468  O                     16.6887    2.4621    9.7163 O    1 1 467.0000
      469  O                     16.0558    2.5366   10.1427 O   1 1 468.0000
      470  O                     16.2159    3.3050    9.8354 O    1 1 469.0000
      471  O                     16.0560    4.0110    9.6400 O    1 1 470.0000
      472  O                     15.8359    4.8173    9.3007 O    1 1 471.0000
      473  O                     15.5315    4.8041    8.7014 O    1 1 472.0000
      474  O                     14.7158    4.5538    8.9740 O    1 1 473.0000
      475  O                     15.2160    4.6517    8.4598 O    1 1 474.0000
      476  O                     15.6043    4.4421    8.9527 O    1 1 475.0000
      477  O                     15.8057    3.6287    8.7870 O    1 1 476.0000
      478  O                     15.7010    2.7286    8.6682 O    1 1 477.0000
      479  O                     15.8052    1.9268    8.0521 O    1 1 478.0000
      480  O                     16.0217    1.8302    7.3289 O    1 1 479.0000
      481  O                     15.6022    1.3864    7.1302 O    1 1 480.0000
      482  O                     14.9821    1.4468    6.8169 O    1 1 481.0000
      483  O                     14.6265    2.1812    7.1150 O    1 1 482.0000
      484  O                     14.8831    2.4270    7.6542 O    1 1 483.0000
      485  O                     14.8340    3.0937    7.0198 O    1 1 484.0000
      486  O                     15.6958    3.3704    7.1187 O    1 1 485.0000
      487  O                     15.3953    3.5466    6.5217 O    1 1 486.0000
      488  O                     15.0208    3.6313    6.5515 O    1 1 487.0000
      489  O                     14.5383    4.0742    6.9401 O    1 1 488.0000
      490  O                     15.3294    4.5135    7.0474 O    1 1 489.0000
      491  O                     15.5680    4.1189    6.6674 O    1 1 490.0000
      492  O                     16.4787    4.2111    6.6683 O    1 1 491.0000
      493  O                     16.0828    4.0756    7.0472 O    1 1 492.0000
      494  O                     16.4251    4.0596    7.5257 O    1 1 493.0000
      495  O                     16.3353    4.1050    8.1162 O    1 1 494.0000
      496  O                     15.7124    4.4107    7.3522 O    1 1 495.0000
      497  O                     15.9776    4.6906    8.1053 O    1 1 496.0000
      498  O                     16.3108    3.6617    7.9020 O    1 1 497.0000
      499  O                     16.3068    3.3687    7.3383 O    1 1 498.0000
      500  O                     17.0460    3.5765    7.7587 O    1 1 499.0000
      501  O                     16.6475    2.9125    7.6483 O    1 1 500.0000
      502  O                     16.8948    1.9624    8.0586 O    1 1 501.0000
      503  O                     16.5679    1.4997    8.1217 O    1 1 502.0000
      504  O                     16.6925    2.1185    8.9788 O    1 1 503.0000
      505  O                     16.4388    1.3621    8.8217 O    1 1 504.0000
      506  O                     16.1862    0.9588    8.4541 O    1 1 505.0000
      507  O                     15.9646    0.8375    8.0873 O    1 1 506.0000
      508  O                     15.1969    0.4571    8.1954 O    1 1 507.0000
      509  O                     14.9530    0.3336    7.7256 O    1 1 508.0000
      510  O                     14.9626    0.8840    7.6620 O    1 1 509.0000
      511  O                     14.6368    1.1473    8.0582 O    1 1 510.0000
      512  O                     15.2951    2.1988    8.1228 O    1 1 511.0000
      513  O                     15.5098    2.4822    7.4086 O    1 1 512.0000
      514  O                     15.7888    2.8393    7.9823 O    1 1 513.0000
      515  O                     15.8931    2.7221    7.5453 O    1 1 514.0000
      516  O                     16.3782    2.4023    7.4344 O    1 1 515.0000
      517  O                     16.6782    2.3016    7.5738 O    1 1 516.0000
      518  O                     16.0882    2.0567    7.9520 O    1 1 517.0000
      519  O                     16.4012    2.7963    8.2127 O    1 1 518.0000
      520  O                     16.5364    3.4517    8.5265 O    1 1 519.0000
      521  O                     16.5389    4.1943    8.7171 O    1 1 520.0000
      522  O                     16.4216    4.6425    9.0070 O    1 1 521.0000
      523  O                     16.4339    5.4008    9.3148 O    1 1 522.0000
      524  O                     16.2421    6.0067    9.0020 O    1 1 523.0000
      525  O                     15.9284    5.5355    8.2566 O    1 1 524.0000
      526  O                     16.3454    4.8725    7.7540 O    1 1 525.0000
      527  O                     16.0160    4.7747    8.3884 O    1 1 526.0000
      528  O                     16.4820    5.4986    8.2883 O    1 1 527.0000
      529  O                     16.1628    5.2643    8.9006 O    1 1 528.0000
      530  O                     15.1250    5.2229    8.8667 O    1 1 529.0000
      531  O                     14.9915    5.8532    9.0147 O    1 1 530.0000
      532  O                     15.2496    6.2335    9.4301 O    1 1 531.0000
      533  O                     15.6370    5.7254    9.8876 O    1 1 532.0000
      534  O                     15.1795    5.0634   10.2298 O   1 1 533.0000
      535  O                     15.7154    5.0935    9.8911 O    1 1 534.0000
      536  O                     15.3310    4.5554    9.4830 O    1 1 535.0000
      537  O                     15.2092    3.8740    9.2101 O    1 1 536.0000
      538  O                     15.0364    3.6546    8.5994 O    1 1 537.0000
      539  O                     15.8565    4.0660    8.2927 O    1 1 538.0000
      540  O                     14.8878    4.2834    8.0350 O    1 1 539.0000
      541  O                     14.0749    4.2514    8.0813 O    1 1 540.0000
      542  O                     14.0250    4.8511    8.1274 O    1 1 541.0000
      543  O                     14.3423    4.3603    8.8196 O    1 1 542.0000
      544  O                     13.9433    4.6492    8.9790 O    1 1 543.0000
      545  O                     13.8349    4.8979    8.8438 O    1 1 544.0000
      546  O                     13.6742    4.8452    8.6406 O    1 1 545.0000
      547  O                     13.6112    5.5142    8.8725 O    1 1 546.0000
      548  O                     13.3618    4.9097    9.1727 O    1 1 547.0000
      549  O                     13.5076    4.1254    9.3400 O    1 1 548.0000
      550  O                     13.9281    3.5993    9.6033 O    1 1 549.0000
      551  O                     14.0810    4.2089    9.1106 O    1 1 550.0000
      552  O                     14.5994    4.0592    9.4568 O    1 1 551.0000
      553  O                     14.9551    3.7726    9.9908 O    1 1 552.0000
      554  O                     14.6899    3.9546    9.9953 O    1 1 553.0000
      555  O                     14.6687    4.5060    9.6776 O    1 1 554.0000
      556  O                     14.2385    4.2214    9.3398 O    1 1 555.0000
      557  O                     13.7612    3.9346    9.2510 O    1 1 556.0000
      558  O                     13.1693    3.5086    9.9762 O    1 1 557.0000
      559  O                     12.3826    3.3074   10.9282 O   1 1 558.0000
      560  O                     11.8262    2.6361   11.2129 O   1 1 559.0000
      561  O                     11.8091    3.4135   11.5516 O   1 1 560.0000
      562  O                     11.9320    4.0790   11.7150 O   1 1 561.0000
      563  O                     12.0091    4.1188   10.7585 O   1 1 562.0000
      564  O                     12.5881    4.2117   10.4934 O   1 1 563.0000
      565  O                     13.0687    3.7756    9.7136 O    1 1 564.0000
      566  O                     12.7545    4.4674    9.8300 O    1 1 565.0000
      567  O                     13.1089    4.6000   10.3195 O   1 1 566.0000
      568  O                     13.1217    5.0349    9.6283 O    1 1 567.0000
      569  O                     13.5899    5.2994    9.8787 O    1 1 568.0000
      570  O                     13.4355    4.8355   10.0496 O   1 1 569.0000
      571  O                     13.7449    5.2457   10.5124 O   1 1 570.0000
      572  O                     13.3405    5.2171   10.9856 O   1 1 571.0000
      573  O                     13.2178    4.9816   10.3112 O   1 1 572.0000
      574  O                     13.0649    5.6091    9.7714 O    1 1 573.0000
      575  O                     13.2631    5.4137   10.3581 O   1 1 574.0000
      576  O                     13.5277    4.8425   10.6597 O   1 1 575.0000
      577  O                     14.3960    4.1503   10.7494 O   1 1 576.0000
      578  O                     15.1745    3.7805   10.9869 O   1 1 577.0000
      579  O                     14.4981    3.7645   10.2886 O   1 1 578.0000
      580  O                     13.4660    4.0598   10.2971 O   1 1 579.0000
      581  O                     12.9331    4.0196   10.6486 O   1 1 580.0000
      582  O                     12.4483    3.5567   10.0227 O   1 1 581.0000
      583  O                     11.8190    3.8250    9.6774 O    1 1 582.0000
      584  O                     12.0357    4.4554    9.1855 O    1 1 583.0000
      585  O                     12.1193    3.9127    9.2839 O    1 1 584.0000
      586  O                     12.3928    3.4173    9.5387 O    1 1 585.0000
      587  O                     11.8496    3.8470    8.9445 O    1 1 586.0000
      588  O                     12.6843    3.6490    8.1886 O    1 1 587.0000
      589  O                     13.4717    3.4215    7.8591 O    1 1 588.0000
      590  O                     13.0833    3.9041    7.8571 O    1 1 589.0000
      591  O                     12.3111    4.2070    8.3776 O    1 1 590.0000
      592  O                     12.7417    3.9024    8.6343 O    1 1 591.0000
      593  O                     13.3410    3.4041    9.0143 O    1 1 592.0000
      594  O                     13.5624    3.3704    8.2121 O    1 1 593.0000
      595  O                     13.0731    3.0656    8.1257 O    1 1 594.0000
      596  O                     12.6774    3.0940    8.3956 O    1 1 595.0000
      597  O                     12.4407    3.3345    9.0634 O    1 1 596.0000
      598  O                     12.5802    2.9323    8.7931 O    1 1 597.0000
      599  O                     13.2150    2.9572    9.3632 O    1 1 598.0000
      600  O                     12.7890    3.5681    9.2772 O    1 1 599.0000
      601  O                     13.0259    4.1307    9.5589 O    1 1 600.0000
      602  O                     12.8099    3.4568    8.8009 O    1 1 601.0000
      603  O                     13.2703    3.5037    8.6973 O    1 1 602.0000
      604  O                     13.1587    4.1545    8.6368 O    1 1 603.0000
      605  O                     12.9083    4.5512    8.0711 O    1 1 604.0000
      606  O                     13.0763    4.9320    8.7370 O    1 1 605.0000
      607  O                     12.9306    4.7469    9.1683 O    1 1 606.0000
      608  O                     12.8202    4.1044    8.8513 O    1 1 607.0000
      609  O                     12.3873    4.6173    8.6863 O    1 1 608.0000
      610  O                     11.8096    5.1763    8.7556 O    1 1 609.0000
      611  O                     11.2087    4.7620    8.4329 O    1 1 610.0000
      612  O                     11.2817    4.0850    8.1095 O    1 1 611.0000
      613  O                     11.2332    3.8920    7.0005 O    1 1 612.0000
      614  O                     11.4522    3.4054    7.3737 O    1 1 613.0000
      615  O                     11.9323    3.5320    6.8209 O    1 1 614.0000
      616  O                     12.2099    3.2069    6.3116 O    1 1 615.0000
      617  O                     12.6114    3.0451    5.8204 O    1 1 616.0000
      618  O                     12.7097    2.8991    5.2706 O    1 1 617.0000
      619  O                     13.3905    2.6955    5.3584 O    1 1 618.0000
      620  O                     14.1639    2.8124    4.7838 O    1 1 619.0000
      621  O                     14.6490    2.8577    4.5347 O    1 1 620.0000
      622  O                     14.6277    2.8914    5.2111 O    1 1 621.0000
      623  O                     13.8959    2.8034    5.6889 O    1 1 622.0000
      624  O                     13.5111    2.8419    6.2581 O    1 1 623.0000
      625  O                     12.8834    2.8095    7.1317 O    1 1 624.0000
      626  O                     11.8388    2.0664    8.0256 O    1 1 625.0000
      627  O                     10.9068    1.6602    8.9967 O    1 1 626.0000
      628  O                     10.8862    1.8570    9.8965 O    1 1 627.0000
      629  O                     10.9914    2.4978   10.2991 O   1 1 628.0000
      630  O                     10.5231    2.3466   10.7810 O   1 1 629.0000
      631  O                      9.9453    2.5208   10.1735 O   1 1 630.0000
      632  O                      9.4548    2.6065   10.5863 O   1 1 631.0000
      633  O                     10.0255    2.9845   10.6303 O   1 1 632.0000
      634  O                     10.3053    2.7479    9.8826 O    1 1 633.0000
      635  O                      9.6890    2.5283    9.6803 O    1 1 634.0000
      636  O                      9.8351    1.8166    9.5005 O    1 1 635.0000
      637  O                      9.3486    2.1679    9.7483 O    1 1 636.0000
      638  O                      9.4995    3.0335    9.9503 O    1 1 637.0000
      639  O                     10.1585    3.6664    9.5018 O    1 1 638.0000
      640  O                     10.7048    3.6182    9.3360 O    1 1 639.0000
      641  O                     10.6689    3.3965    9.9988 O    1 1 640.0000
      642  O                     10.8672    2.9148   10.1279 O   1 1 641.0000
      643  O                     10.1422    3.0156    9.8431 O    1 1 642.0000
      644  O                      9.7933    2.8183    9.1057 O    1 1 643.0000
      645  O                     10.0751    2.4637    8.5062 O    1 1 644.0000
      646  O                     10.4600    1.4867    8.3095 O    1 1 645.0000
      647  O                     10.9450    1.1733    7.9140 O    1 1 646.0000
      648  O                     11.4013    1.2468    8.3534 O    1 1 647.0000
      649  O                     11.7997    1.7152    9.0333 O    1 1 648.0000
      650  O                     11.3036    2.1151    8.5959 O    1 1 649.0000
      651  O                     11.0933    1.9646    8.2133 O    1 1 650.0000
      652  O                     11.1684    1.6240    7.8712 O    1 1 651.0000
      653  O                     10.9860    1.0679    8.5172 O    1 1 652.0000
      654  O                     10.4340    0.8322    8.6093 O    1 1 653.0000
      655  O                     11.0423    1.2225    9.4256 O    1 1 654.0000
      656  O                     11.1409    0.5027    9.7370 O    1 1 655.0000
      657  O                     10.9247    0.8823   10.2164 O   1 1 656.0000
      658  O                     10.6565    0.9500   10.7072 O   1 1 657.0000
      659  O                     10.5802    1.3205   11.3041 O   1 1 658.0000
      660  O                     10.4915    1.4103   10.8517 O   1 1 659.0000
      661  O                     11.3014    1.1590   11.0131 O   1 1 660.0000
      662  O                     11.2865    1.7192   10.8644 O   1 1 661.0000
      663  O                     11.2185    0.7223   10.1911 O   1 1 662.0000
      664  O                     10.4336    0.5116    9.9806 O    1 1 663.0000
      665  O                     10.1059    0.8745    9.4868 O    1 1 664.0000
      666  O                     10.6081    1.4488    9.0960 O    1 1 665.0000
      667  O                     10.0497    1.0324    9.1988 O    1 1 666.0000
      668  O                     10.3158    1.5057    9.4097 O    1 1 667.0000
      669  O                     10.9817    1.3168    9.8264 O    1 1 668.0000
      670  O                     11.6719    1.2214   10.4495 O   1 1 669.0000
      671  O                     11.6024    0.7764   10.1416 O   1 1 670.0000
      672  O                     11.9796    1.0019   10.4880 O   1 1 671.0000
      673  O                     12.5796    1.5306   10.5023 O   1 1 672.0000
      674  O                     12.0458    0.9423   10.9859 O   1 1 673.0000
      675  O                     12.4294    0.4177   11.4107 O   1 1 674.0000
      676  O                     12.8126    1.1188   11.6309 O   1 1 675.0000
      677  O                     12.3056    1.2915   12.1833 O   1 1 676.0000
      678  O                     11.8514    1.7950   12.3333 O   1 1 677.0000
      679  O                     12.3741    1.6564   11.6376 O   1 1 678.0000
      680  O                     12.0011    0.9398   11.7275 O   1 1 679.0000
      681  O                     12.2131    1.1878   11.2858 O   1 1 680.0000
      682  O                     11.8897    0.6558   11.2758 O   1 1 681.0000
      683  O                     11.2267    1.0979   11.5162 O   1 1 682.0000
      684  O                     11.5304    0.6282   12.0148 O   1 1 683.0000
      685  O                     11.7922    1.3336   12.2428 O   1 1 684.0000
      686  O                     12.0777    0.8826   12.5939 O   1 1 685.0000
      687  O                     12.0188    1.2810   13.0846 O   1 1 686.0000
      688  O                     12.8596    1.2027   12.8737 O   1 1 687.0000
      689  O                     12.6273    1.4985   12.2999 O   1 1 688.0000
      690  O                     12.9081    1.9503   12.6502 O   1 1 689.0000
      691  O                     12.6792    1.8044   12.9253 O   1 1 690.0000
      692  O                     13.1231    1.7487   13.4006 O   1 1 691.0000
      693  O                     12.6330    1.3780   13.6205 O   1 1 692.0000
      694  O                     12.0873    1.5643   13.5441 O   1 1 693.0000
      695  O                     12.0319    1.7903   12.9711 O   1 1 694.0000
      696  O                     11.8626    2.8894   13.3811 O   1 1 695.0000
      697  O                     11.8323    3.0016   12.8236 O   1 1 696.0000
      698  O                     11.9225    3.2076   12.1058 O   1 1 697.0000
      699  O                     12.4797    2.9545   12.0619 O   1 1 698.0000
      700  O                     12.8947    2.9014   12.3093 O   1 1 699.0000
      701  O                     12.4168    2.8325   12.9202 O   1 1 700.0000
      702  O                     12.0686    2.6490   12.5892 O   1 1 701.0000
      703  O                     12.1158    2.2736   12.8199 O   1 1 702.0000
      704  O                     11.3380    2.4256   12.5546 O   1 1 703.0000
      705  O                     11.2857    2.1080   12.0095 O   1 1 704.0000
      706  O                     11.4449    1.5603   11.8163 O   1 1 705.0000
      707  O                     10.6859    1.7333   12.0133 O   1 1 706.0000
      708  O                     10.6110    1.2150   12.4040 O   1 1 707.0000
      709  O                     10.6706    1.3474   13.2371 O   1 1 708.0000
      710  O                     11.2228    1.6653   13.0868 O   1 1 709.0000
      711  O                     11.2785    1.5738   12.6690 O   1 1 710.0000
      712  O                     11.3216    0.8398   12.5515 O   1 1 711.0000
      713  O                     11.9935    0.4756   12.3124 O   1 1 712.0000
      714  O                     12.0763    0.2065   11.9860 O   1 1 713.0000
      715  O                     11.4122    0.1938   11.5583 O   1 1 714.0000
      716  O                     11.6451    0.9884   11.7679 O   1 1 715.0000
      717  O                     11.2896    1.4235   11.4077 O   1 1 716.0000
      718  O                     11.3475    0.4971   10.7568 O   1 1 717.0000
      719  O                     12.1292    0.5180   10.4465 O   1 1 718.0000
      720  O                     11.9090   -0.0968   11.0648 O   1 1 719.0000
      721  O                     11.6944   -0.9184   11.4149 O   1 1 720.0000
      722  O                     12.2249   -1.4874   10.9085 O   1 1 721.0000
      723  O                     12.0003   -1.5510   11.4171 O   1 1 722.0000
      724  O                     12.2004   -0.8845   11.3070 O   1 1 723.0000
      725  O                     12.3638   -0.6194   10.9514 O   1 1 724.0000
      726  O                     12.2881   -0.3201   11.6513 O   1 1 725.0000
      727  O                     11.3774   -0.0970   11.6236 O   1 1 726.0000
      728  O                     11.1373   -0.2305   11.1234 O   1 1 727.0000
      729  O                     10.5879   -0.3176   10.6065 O   1 1 728.0000
      730  O                     10.1327   -0.8627   10.3045 O   1 1 729.0000
      731  O                     10.9010   -0.5086   10.3258 O   1 1 730.0000
      732  O                     11.2454   -0.8281   11.0146 O   1 1 731.0000
      733  O                     10.8996   -1.1654   10.9963 O   1 1 732.0000
      734  O                     11.2411   -1.2387   10.4668 O   1 1 733.0000
      735  O                     10.6435   -1.0266   10.1078 O   1 1 734.0000
      736  O                     11.0494   -0.5646   10.4128 O   1 1 735.0000
      737  O                     11.1555   -1.2311    9.8671 O    1 1 736.0000
      738  O                     11.4287   -1.5392    9.2614 O    1 1 737.0000
      739  O                     11.8569   -1.2350    8.8327 O    1 1 738.0000
      740  O                     12.5163   -1.5864    9.0739 O    1 1 739.0000
      741  O                     12.4413   -0.9300    9.6822 O    1 1 740.0000
      742  O                     12.6518   -1.6641    9.5110 O    1 1 741.0000
      743  O                     12.7034   -1.5804   10.1276 O   1 1 742.0000
      744  O                     12.5410   -0.7984   10.3177 O   1 1 743.0000
      745  O                     12.0957   -0.3533   10.7479 O   1 1 744.0000
      746  O                     11.6262    0.1048   10.5763 O   1 1 745.0000
      747  O                     11.6228   -0.5440   10.4567 O   1 1 746.0000
      748  O                     12.1354   -0.8524   10.3578 O   1 1 747.0000
      749  O                     12.0904   -0.4929    9.5766 O    1 1 748.0000
      750  O                     11.3615   -0.7254    9.5638 O    1 1 749.0000
      751  O                     11.7107   -0.4286    9.7286 O    1 1 750.0000
      752  O                     12.3456   -0.1244   10.1690 O   1 1 751.0000
      753  O                     12.8773   -0.4198    9.9498 O    1 1 752.0000
      754  O                     12.8579    0.0436   10.3024 O   1 1 753.0000
      755  O                     12.4534    0.1990    9.9786 O    1 1 754.0000
      756  O                     12.3537   -0.0933    9.4896 O    1 1 755.0000
      757  O                     11.6745    0.0282    9.1213 O    1 1 756.0000
      758  O                     12.1716    0.8015    9.5086 O    1 1 757.0000
      759  O                     11.7551    0.8384    9.7643 O    1 1 758.0000
      760  O                     11.5643    0.2084    9.6258 O    1 1 759.0000
      761  O                     11.1448    0.2022    8.7741 O    1 1 760.0000
      762  O                     11.7719   -0.0898    8.3896 O    1 1 761.0000
      763  O                     12.5569   -0.1662    8.5759 O    1 1 762.0000
      764  O                     12.6144   -0.8120    8.9778 O    1 1 763.0000
      765  O                     13.3663   -1.0187    8.8201 O    1 1 764.0000
      766  O                     12.9326   -0.3981    9.0326 O    1 1 765.0000
      767  O                     13.0894   -0.1072    8.2927 O    1 1 766.0000
      768  O                     13.2151   -0.5986    8.2990 O    1 1 767.0000
      769  O                     12.8675   -1.2097    8.3092 O    1 1 768.0000
      770  O                     12.3712   -0.9304    8.3550 O    1 1 769.0000
      771  O                     11.6092   -0.5191    8.6275 O    1 1 770.0000
      772  O                     11.5952   -0.7770    8.9274 O    1 1 771.0000
      773  O                     12.2507   -0.4945    8.9202 O    1 1 772.0000
      774  O                     11.9255   -0.6677    7.9111 O    1 1 773.0000
      775  O                     11.9428   -1.1464    7.9490 O    1 1 774.0000
      776  O                     12.5779   -0.5241    8.0357 O    1 1 775.0000
      777  O                     12.3828   -0.0436    7.4884 O    1 1 776.0000
      778  O                     12.6676    0.9754    6.8732 O    1 1 777.0000
      779  O                     12.9065    2.0084    6.6580 O    1 1 778.0000
      780  O                     11.7185    2.4668    7.3478 O    1 1 779.0000
      781  O                     11.3000    3.0861    7.2408 O    1 1 780.0000
      782  O                     11.3053    3.2525    6.3242 O    1 1 781.0000
      783  O                     11.2802    4.1198    5.8219 O    1 1 782.0000
      784  O                     11.2289    4.2550    5.1558 O    1 1 783.0000
      785  O                     11.6847    5.0484    5.1402 O    1 1 784.0000
      786  O                     11.7838    5.7479    5.0817 O    1 1 785.0000
      787  O                     12.4941    5.3019    5.0826 O    1 1 786.0000
      788  O                     13.0155    5.3557    5.5828 O    1 1 787.0000
      789  O                     12.5741    5.0502    5.5534 O    1 1 788.0000
      790  O                     12.6973    4.7513    4.7937 O    1 1 789.0000
      791  O                     12.0619    4.3995    4.8683 O    1 1 790.0000
      792  O                     12.2329    5.0445    4.6799 O    1 1 791.0000
      793  O                     11.9193    4.8179    5.2167 O    1 1 792.0000
      794  O                     11.7927    4.3999    5.3764 O    1 1 793.0000
      795  O                     10.9975    3.8141    5.4657 O    1 1 794.0000
      796  O                     11.9671    3.8000    5.6752 O    1 1 795.0000
      797  O                     13.0284    3.8787    5.8893 O    1 1 796.0000
      798  O                     13.5901    3.9159    7.3199 O    1 1 797.0000
      799  O                     13.1811    4.2083    7.5012 O    1 1 798.0000
      800  O                     13.6123    4.4234    7.1315 O    1 1 799.0000
      801  O                     13.3374    5.0353    7.4633 O    1 1 800.0000
      802  O                     13.2027    5.3749    8.1110 O    1 1 801.0000
      803  O                     13.3384    5.7713    8.4639 O    1 1 802.0000
      804  O                     12.8277    5.9017    8.7380 O    1 1 803.0000
      805  O                     12.6078    5.1875    8.9460 O    1 1 804.0000
      806  O                     12.4739    4.5360    9.6109 O    1 1 805.0000
      807  O                     12.3203    5.1418    9.2345 O    1 1 806.0000
      808  O                     12.1427    5.6393    9.1919 O    1 1 807.0000
      809  O                     11.7521    5.6706    9.5201 O    1 1 808.0000
      810  O                     11.1902    5.4863    9.8768 O    1 1 809.0000
      811  O                     11.6768    5.1436    9.7249 O    1 1 810.0000
      812  O                     11.2486    5.0182    9.2985 O    1 1 811.0000
      813  O                     11.2500    4.3756    8.9609 O    1 1 812.0000
      814  O                     11.6615    4.5541    9.7766 O    1 1 813.0000
      815  O                     11.4179    4.8376   10.1732 O   1 1 814.0000
      816  O                     11.7458    5.3334   10.3291 O   1 1 815.0000
      817  O                     11.4122    5.3266   10.5490 O   1 1 816.0000
      818  O                     11.4748    4.7407   10.8088 O   1 1 817.0000
      819  O                     11.4148    4.1004   10.9638 O   1 1 818.0000
      820  O                     11.4211    3.5630   10.9850 O   1 1 819.0000
      821  O                     12.1085    3.4016   10.6756 O   1 1 820.0000
      822  O                     11.4111    3.4053   10.7575 O   1 1 821.0000
      823  O                     11.9713    3.3102   11.1901 O   1 1 822.0000
      824  O                     12.5396    3.2083   11.3608 O   1 1 823.0000
      825  O                     12.3699    3.8622   11.2271 O   1 1 824.0000
      826  O                     11.8469    4.4144   11.2821 O   1 1 825.0000
      827  O                     12.2341    4.8378   10.8495 O   1 1 826.0000
      828  O                     11.9950    4.8911   10.0549 O   1 1 827.0000
      829  O                     11.5213    4.6515    9.2147 O    1 1 828.0000
      830  O                     11.4669    4.1897    8.3216 O    1 1 829.0000
      831  O                     12.0998    4.4079    8.0992 O    1 1 830.0000
      832  O                     12.6944    4.7684    7.6769 O    1 1 831.0000
      833  O                     12.7670    5.1065    6.7280 O    1 1 832.0000
      834  O                     12.6470    4.7463    6.9719 O    1 1 833.0000
      835  O                     12.1216    4.0158    6.6439 O    1 1 834.0000
      836  O                     11.7209    3.2278    6.8257 O    1 1 835.0000
      837  O                     12.5690    3.3974    6.9663 O    1 1 836.0000
      838  O                     13.1518    3.3955    7.5196 O    1 1 837.0000
      839  O                     12.1148    3.1198    7.7923 O    1 1 838.0000
      840  O                     11.5712    3.0553    7.8824 O    1 1 839.0000
      841  O                     10.8331    3.3852    8.0232 O    1 1 840.0000
      842  O                     10.5886    4.0366    8.5011 O    1 1 841.0000
      843  O                     11.0047    3.7806    7.8592 O    1 1 842.0000
      844  O                     10.2295    3.5008    7.6510 O    1 1 843.0000
      845  O                      9.6431    2.5443    7.5118 O    1 1 844.0000
      846  O                     10.4011    2.9503    8.5529 O    1 1 845.0000
      847  O                     11.0799    2.6209    9.3989 O    1 1 846.0000
      848  O                     11.1666    1.9802    9.4676 O    1 1 847.0000
      849  O                     11.1515    1.0209    9.2407 O    1 1 848.0000
      850  O                     11.3678    1.6133    8.5542 O    1 1 849.0000
      851  O                     11.8352    1.3752    7.9019 O    1 1 850.0000
      852  O                     11.5943    2.3115    8.2800 O    1 1 851.0000
      853  O                     12.4691    2.6145    8.5295 O    1 1 852.0000
      854  O                     12.0633    3.2679    8.5993 O    1 1 853.0000
      855  O                     11.5698    2.8408    8.5292 O    1 1 854.0000
      856  O                     11.9618    2.8841    8.4267 O    1 1 855.0000
      857  O                     11.1158    2.8617    8.1976 O    1 1 856.0000
      858  O                     10.4680    2.7778    7.5975 O    1 1 857.0000
      859  O                     10.8293    3.0330    8.5298 O    1 1 858.0000
      860  O                     11.2773    3.4518    9.1527 O    1 1 859.0000
      861  O                     10.8262    3.8208    8.8090 O    1 1 860.0000
      862  O                     10.8486    3.9806    9.6642 O    1 1 861.0000
      863  O                     10.7369    3.7151   10.2076 O   1 1 862.0000
      864  O                     11.3826    4.2726   10.5435 O   1 1 863.0000
      865  O                     11.0877    4.0695   10.2157 O   1 1 864.0000
      866  O                     11.4959    3.2422   10.2175 O   1 1 865.0000
      867  O                     11.7037    2.2957    9.7743 O    1 1 866.0000
      868  O                     11.7174    1.4244    9.1848 O    1 1 867.0000
      869  O                     12.3793    1.7772    8.8514 O    1 1 868.0000
      870  O                     12.2022    2.6232    9.0730 O    1 1 869.0000
      871  O                     11.7326    3.0595    9.0400 O    1 1 870.0000
      872  O                     11.6316    3.2075    9.6477 O    1 1 871.0000
      873  O                     11.5079    3.9695    9.8331 O    1 1 872.0000
      874  O                     12.3329    4.6496   10.2118 O   1 1 873.0000
      875  O                     12.3342    3.9857   10.2096 O   1 1 874.0000
      876  O                     12.1698    3.3274   10.1066 O   1 1 875.0000
      877  O                     12.0699    3.0823    9.6024 O    1 1 876.0000
      878  O                     12.5652    2.5574    9.4306 O    1 1 877.0000
      879  O                     12.8451    2.1051    8.9978 O    1 1 878.0000
      880  O                     12.5480    1.9077    7.9762 O    1 1 879.0000
      881  O                     13.0588    1.9442    7.5361 O    1 1 880.0000
      882  O                     13.6560    1.6277    7.2389 O    1 1 881.0000
      883  O                     13.4795    2.2699    7.5151 O    1 1 882.0000
      884  O                     13.3223    1.7715    8.0765 O    1 1 883.0000
      885  O                     12.5338    1.4321    8.1383 O    1 1 884.0000
      886  O                     12.2333    1.5986    8.2396 O    1 1 885.0000
      887  O                     13.0798    1.3677    8.3443 O    1 1 886.0000
      888  O                     12.7547    2.0948    8.4165 O    1 1 887.0000
      889  O                     12.2664    2.3264    7.8939 O    1 1 888.0000
      890  O                     12.1568    2.1889    8.3345 O    1 1 889.0000
      891  O                     11.8088    2.2837    7.9043 O    1 1 890.0000
      892  O                     12.4295    1.9512    7.6206 O    1 1 891.0000
      893  O                     12.8046    2.2926    8.0787 O    1 1 892.0000
      894  O                     12.5674    2.7154    7.9452 O    1 1 893.0000
      895  O                     12.9292    2.6709    7.7675 O    1 1 894.0000
      896  O                     12.6127    2.5865    7.5681 O    1 1 895.0000
      897  O                     12.5716    2.6830    6.3756 O    1 1 896.0000
      898  O                     12.6629    3.0580    6.9568 O    1 1 897.0000
      899  O                     11.9229    3.6858    7.6167 O    1 1 898.0000
      900  O                     12.0677    3.6577    8.6491 O    1 1 899.0000
      901  O                     11.5527    4.0335    8.9022 O    1 1 900.0000
      902  O                     11.6118    3.5710    8.1514 O    1 1 901.0000
      903  O                     10.9885    3.2181    7.4760 O    1 1 902.0000
      904  O                     10.7726    3.6458    7.3537 O    1 1 903.0000
      905  O                     10.6979    3.0818    7.0702 O    1 1 904.0000
      906  O                     11.1847    2.7622    6.7755 O    1 1 905.0000
      907  O                     11.0005    1.9206    6.9772 O    1 1 906.0000
      908  O                     11.2205    0.7476    6.9633 O    1 1 907.0000
      909  O                     11.6053    0.2716    7.1138 O    1 1 908.0000
      910  O                     11.8177   -0.1266    7.0892 O    1 1 909.0000
      911  O                     11.7212    0.5558    6.7083 O    1 1 910.0000
      912  O                     12.2178    0.2619    6.5855 O    1 1 911.0000
      913  O                     12.8287   -0.0658    6.2398 O    1 1 912.0000
      914  O                     13.6686   -0.0083    6.1092 O    1 1 913.0000
      915  O                     13.7155    0.6367    5.9828 O    1 1 914.0000
      916  O                     14.0499    0.4100    5.2434 O    1 1 915.0000
      917  O                     14.0578    1.0384    5.0963 O    1 1 916.0000
      918  O                     13.5795    1.8333    5.4640 O    1 1 917.0000
      919  O                     13.8678    1.0375    5.7629 O    1 1 918.0000
      920  O                     13.9439    1.7844    5.7310 O    1 1 919.0000
      921  O                     13.2932    1.8631    5.7130 O    1 1 920.0000
      922  O                     13.2444    2.2498    5.6597 O    1 1 921.0000
      923  O                     13.7466    2.3378    6.1888 O    1 1 922.0000
      924  O                     13.4111    2.5670    6.7578 O    1 1 923.0000
      925  O                     13.5727    2.1185    6.5914 O    1 1 924.0000
      926  O                     14.1835    1.7715    6.5869 O    1 1 925.0000
      927  O                     14.8984    2.3969    6.4591 O    1 1 926.0000
      928  O                     14.9088    2.9609    6.2789 O    1 1 927.0000
      929  O                     14.8455    2.5525    5.8421 O    1 1 928.0000
      930  O                     14.4397    2.4552    5.9900 O    1 1 929.0000
      931  O                     14.3248    3.0571    6.1215 O    1 1 930.0000
      932  O                     14.2544    2.9712    7.0429 O    1 1 931.0000
      933  O                     14.2557    3.2030    6.5550 O    1 1 932.0000
      934  O                     13.8387    2.9412    7.1248 O    1 1 933.0000
      935  O                     13.7416    3.3735    6.7749 O    1 1 934.0000
      936  O                     14.0331    2.3001    6.7913 O    1 1 935.0000
      937  O                     13.5697    2.9405    7.2420 O    1 1 936.0000
      938  O                     14.1193    2.3656    7.3804 O    1 1 937.0000
      939  O                     14.5991    1.7250    7.9753 O    1 1 938.0000
      940  O                     15.2174    1.7774    7.5906 O    1 1 939.0000
      941  O                     15.1106    1.8125    7.0628 O    1 1 940.0000
      942  O                     14.4690    1.6730    7.0940 O    1 1 941.0000
      943  O                     14.8135    1.5135    7.5878 O    1 1 942.0000
      944  O                     14.3335    1.6261    8.7294 O    1 1 943.0000
      945  O                     13.7813    1.4394    8.2598 O    1 1 944.0000
      946  O                     13.1840    0.9220    8.2541 O    1 1 945.0000
      947  O                     13.1699    0.4912    6.8569 O    1 1 946.0000
      948  O                     13.4419    0.5690    7.2617 O    1 1 947.0000
      949  O                     12.9382    0.6169    6.6327 O    1 1 948.0000
      950  O                     12.5149    0.0730    6.8215 O    1 1 949.0000
      951  O                     12.8165   -0.0980    7.5384 O    1 1 950.0000
      952  O                     13.4441   -0.1516    7.4753 O    1 1 951.0000
      953  O                     13.3195   -0.3526    6.7974 O    1 1 952.0000
      954  O                     13.8788    0.2844    6.5822 O    1 1 953.0000
      955  O                     13.9458    1.0678    6.6387 O    1 1 954.0000
      956  O                     12.9925    1.2871    6.7481 O    1 1 955.0000
      957  O                     12.2044    0.5854    7.5649 O    1 1 956.0000
      958  O                     11.7693    0.9798    7.8893 O    1 1 957.0000
      959  O                     11.4556    0.6418    8.3156 O    1 1 958.0000
      960  O                     10.6862    0.8761    8.2641 O    1 1 959.0000
      961  O                     10.8721    0.0303    8.2210 O    1 1 960.0000
      962  O                     11.2516    0.4128    8.1451 O    1 1 961.0000
      963  O                     11.7256    0.2954    7.9488 O    1 1 962.0000
      964  O                     11.2696    0.5696    7.6041 O    1 1 963.0000
      965  O                     11.4875    0.0370    7.4131 O    1 1 964.0000
      966  O                     10.9447    0.3115    7.7070 O    1 1 965.0000
      967  O                     10.5043    0.8207    7.5087 O    1 1 966.0000
      968  O                     10.0006    1.2649    7.5912 O    1 1 967.0000
      969  O                      9.6039    1.7462    6.8576 O    1 1 968.0000
      970  O                     10.0212    1.5495    7.2306 O    1 1 969.0000
      971  O                     10.3775    1.2273    7.7833 O    1 1 970.0000
      972  O                     10.4940    1.7425    7.6954 O    1 1 971.0000
      973  O                      9.8150    1.9502    7.7380 O    1 1 972.0000
      974  O                     10.0101    2.4807    7.5088 O    1 1 973.0000
      975  O                     10.3407    3.3249    8.3207 O    1 1 974.0000
      976  O                     10.3372    3.0409    7.8289 O    1 1 975.0000
      977  O                     10.4908    2.0756    7.3712 O    1 1 976.0000
      978  O                     11.1014    1.3300    6.9947 O    1 1 977.0000
      979  O                     10.4352    1.4062    7.3503 O    1 1 978.0000
      980  O                     10.5693    0.7058    7.3200 O    1 1 979.0000
      981  O                     10.7625   -0.2288    7.2533 O    1 1 980.0000
      982  O                     11.0878   -0.5694    6.5626 O    1 1 981.0000
      983  O                     11.4776   -0.4098    5.7819 O    1 1 982.0000
      984  O                     11.6538   -0.7158    6.5532 O    1 1 983.0000
      985  O                     11.5315   -0.8154    7.2332 O    1 1 984.0000
      986  O                     10.9123   -0.6534    7.5268 O    1 1 985.0000
      987  O                     11.4717   -0.4822    7.6928 O    1 1 986.0000
      988  O                     11.2437   -0.2599    8.0309 O    1 1 987.0000
      989  O                     11.2185   -1.0586    7.9413 O    1 1 988.0000
      990  O                     10.4992   -1.0097    7.3524 O    1 1 989.0000
      991  O                      9.7297   -0.4153    7.3737 O    1 1 990.0000
      992  O                      9.7734    0.3049    7.1952 O    1 1 991.0000
      993  O                     10.1835   -0.2848    7.4577 O    1 1 992.0000
      994  O                     10.3607    0.1556    6.9451 O    1 1 993.0000
      995  O                     10.6351    0.7173    6.6870 O    1 1 994.0000
      996  O                     10.8588    1.2372    6.0970 O    1 1 995.0000
      997  O                     11.7593    1.1951    6.4987 O    1 1 996.0000
      998  O                     12.5777    1.1703    6.2229 O    1 1 997.0000
      999  O                     12.7777    1.9884    5.7430 O    1 1 998.0000
     1000  O                     12.7226    2.4479    5.0174 O    1 1 999.0000
     1001  O                     12.3977    2.3156    5.8429 O    1 1 1000.0000
     1002  O                     12.1017    2.2217    6.2805 O    1 1 1001.0000
     1003  O                     12.2421    1.6997    6.1139 O    1 1 1002.0000
     1004  O                     12.0314    1.2544    6.6720 O    1 1 1003.0000
     1005  O                     12.1469    0.9023    7.0430 O    1 1 1004.0000
     1006  O                     12.0923    1.5078    7.2540 O    1 1 1005.0000
     1007  O                     11.5197    1.5623    7.4616 O    1 1 1006.0000
     1008  O                     12.3739    1.7330    6.7929 O    1 1 1007.0000
     1009  O                     12.1650    2.1067    7.2305 O    1 1 1008.0000
     1010  O                     11.5386    2.0410    7.2641 O    1 1 1009.0000
     1011  O                     11.2841    1.5651    7.0847 O    1 1 1010.0000
     1012  O                     11.9844    0.7970    6.8147 O    1 1 1011.0000
     1013  O                     11.7992    1.3607    7.2923 O    1 1 1012.0000
     1014  O                     12.5129    2.0044    7.0131 O    1 1 1013.0000
     1015  O                     13.2802    1.9002    6.9792 O    1 1 1014.0000
     1016  O                     13.4712    1.5877    6.2273 O    1 1 1015.0000
     1017  O                     12.7493    1.3152    6.3713 O    1 1 1016.0000
     1018  O                     12.8558    1.6350    6.2739 O    1 1 1017.0000
     1019  O                     12.5554    1.2731    6.8290 O    1 1 1018.0000
     1020  O                     13.1260    1.2374    7.0404 O    1 1 1019.0000
     1021  O                     12.8342    1.6370    7.3387 O    1 1 1020.0000
     1022  O                     12.5641    1.3234    7.5198 O    1 1 1021.0000
     1023  O                     13.2138    1.3354    7.6230 O    1 1 1022.0000
     1024  O                     13.3137    0.8077    7.7455 O    1 1 1023.0000
     1025  O                     12.7658    0.6802    8.0035 O    1 1 1024.0000
     1026  O                     12.9403    0.3715    9.1426 O    1 1 1025.0000
     1027  O                     11.7311    0.7988    9.3329 O    1 1 1026.0000
     1028  O                     12.3050    0.2964    9.0775 O    1 1 1027.0000
     1029  O                     12.4829    0.3370    8.6280 O    1 1 1028.0000
     1030  O                     12.4560    1.1483    7.8270 O    1 1 1029.0000
     1031  O                     12.5505    0.5168    7.5828 O    1 1 1030.0000
     1032  O                     12.5218    0.1722    8.1062 O    1 1 1031.0000
     1033  O                     12.2380    0.5615    8.3946 O    1 1 1032.0000
     1034  O                     12.6423    0.9851    9.1375 O    1 1 1033.0000
     1035  O                     12.7190    1.2871    8.5824 O    1 1 1034.0000
     1036  O                     12.9244    1.5776    9.0061 O    1 1 1035.0000
     1037  O                     12.4582    1.3826    9.0842 O    1 1 1036.0000
     1038  O                     11.9788    1.4523    8.3794 O    1 1 1037.0000
     1039  O                     12.0603    0.8680    8.5857 O    1 1 1038.0000
     1040  O                     11.6061    0.5677    8.9776 O    1 1 1039.0000
     1041  O                     10.7616    0.4985    9.0924 O    1 1 1040.0000
     1042  O                     11.0486   -0.3099    9.3748 O    1 1 1041.0000
     1043  O                     10.6186    0.0661    9.5463 O    1 1 1042.0000
     1044  O                     10.1942   -0.0461   10.2354 O   1 1 1043.0000
     1045  O                      9.8328    0.1161    9.7511 O    1 1 1044.0000
     1046  O                      9.7498    0.2454    9.0676 O    1 1 1045.0000
     1047  O                      9.5624   -0.3587    8.6255 O    1 1 1046.0000
     1048  O                      9.3630    0.4592    8.0113 O    1 1 1047.0000
     1049  O                      9.2130    0.8617    8.3467 O    1 1 1048.0000
     1050  O                      9.7747    1.1892    8.7191 O    1 1 1049.0000
     1051  O                      9.2791    0.9161    9.1578 O    1 1 1050.0000
     1052  O                      8.8213    0.3395    9.6369 O    1 1 1051.0000
     1053  O                      9.0401    0.2315    9.2454 O    1 1 1052.0000
     1054  O                      9.0513    0.5704    8.6407 O    1 1 1053.0000
     1055  O                      8.4154    1.3266    8.1517 O    1 1 1054.0000
     1056  O                      8.0632    0.8706    7.9084 O    1 1 1055.0000
     1057  O                      7.9265    0.2955    8.0332 O    1 1 1056.0000
     1058  O                      8.2530    0.3087    8.5251 O    1 1 1057.0000
     1059  O                      8.7667    0.1510    8.4134 O    1 1 1058.0000
     1060  O                      9.2539    0.1233    8.1719 O    1 1 1059.0000
     1061  O                      8.9892    0.4232    7.4025 O    1 1 1060.0000
     1062  O                      8.6967    0.3688    7.6210 O    1 1 1061.0000
     1063  O                      8.9374   -0.0897    7.9261 O    1 1 1062.0000
     1064  O                      9.6913   -0.0008    8.0564 O    1 1 1063.0000
     1065  O                     10.0494    0.2899    7.8880 O    1 1 1064.0000
     1066  O                      9.9138    0.4482    8.7459 O    1 1 1065.0000
     1067  O                     11.0742    0.5880    9.2158 O    1 1 1066.0000
     1068  O                     10.4399    0.0758    8.7166 O    1 1 1067.0000
     1069  O                     10.2548   -0.4065    8.9452 O    1 1 1068.0000
     1070  O                     10.3787   -0.7255    9.7248 O    1 1 1069.0000
     1071  O                     10.8111   -1.0208    9.0047 O    1 1 1070.0000
     1072  O                     10.5498   -0.3941    9.2198 O    1 1 1071.0000
     1073  O                     10.3930    0.3826    9.1530 O    1 1 1072.0000
     1074  O                     10.2793    0.5636    8.2529 O    1 1 1073.0000
     1075  O                      9.8551    0.7163    7.8748 O    1 1 1074.0000
     1076  O                      9.2604    1.2522    8.0380 O    1 1 1075.0000
     1077  O                      9.4770    1.5817    8.7535 O    1 1 1076.0000
     1078  O                      8.8448    1.7410    8.6210 O    1 1 1077.0000
     1079  O                      7.8167    1.6304    8.6918 O    1 1 1078.0000
     1080  O                      8.2920    2.2618    8.4617 O    1 1 1079.0000
     1081  O                      8.7245    2.3135    9.0514 O    1 1 1080.0000
     1082  O                      9.1655    2.4427    9.3919 O    1 1 1081.0000
     1083  O                      8.7568    1.9224    9.6409 O    1 1 1082.0000
     1084  O                      9.0912    1.7658    9.2394 O    1 1 1083.0000
     1085  O                      8.5177    1.3336    8.8076 O    1 1 1084.0000
     1086  O                      7.8123    1.3779    9.1839 O    1 1 1085.0000
     1087  O                      8.0748    0.5819    9.2685 O    1 1 1086.0000
     1088  O                      8.5915    0.6958    9.1995 O    1 1 1087.0000
     1089  O                      8.9833    1.2482    9.1246 O    1 1 1088.0000
     1090  O                      9.5492    1.4601    9.6332 O    1 1 1089.0000
     1091  O                      9.6718    1.6750   10.1220 O   1 1 1090.0000
     1092  O                      9.6001    2.0777   10.5179 O   1 1 1091.0000
     1093  O                      8.8690    2.4585   10.1871 O   1 1 1092.0000
     1094  O                      8.3834    2.1079    9.8430 O    1 1 1093.0000
     1095  O                      8.7917    1.4030    9.7296 O    1 1 1094.0000
     1096  O                      9.0674    1.0130    9.9333 O    1 1 1095.0000
     1097  O                      9.4835    0.9414    9.4686 O    1 1 1096.0000
     1098  O                     10.4249    1.0043    9.6887 O    1 1 1097.0000
     1099  O                     10.2291    1.5644   10.0812 O   1 1 1098.0000
     1100  O                     10.3541    2.3216   10.1560 O   1 1 1099.0000
     1101  O                     10.6625    2.5283    9.7006 O    1 1 1100.0000
     1102  O                     10.3800    2.7003    9.1014 O    1 1 1101.0000
     1103  O                     10.4159    2.2381    8.9861 O    1 1 1102.0000
     1104  O                      9.9136    2.2798    9.2532 O    1 1 1103.0000
     1105  O                      9.7034    3.2604    9.5101 O    1 1 1104.0000
     1106  O                      9.7092    4.0871    9.7865 O    1 1 1105.0000
     1107  O                      9.5022    4.6163    9.3873 O    1 1 1106.0000
     1108  O                     10.0382    5.4290    8.9680 O    1 1 1107.0000
     1109  O                     10.5970    5.8436    8.1964 O    1 1 1108.0000
     1110  O                     10.6017    5.1884    8.7853 O    1 1 1109.0000
     1111  O                     10.0950    5.1018    9.2349 O    1 1 1110.0000
     1112  O                     10.5106    4.7281    9.8787 O    1 1 1111.0000
     1113  O                     10.5537    4.3464    9.5515 O    1 1 1112.0000
     1114  O                     10.9723    4.7041    9.6483 O    1 1 1113.0000
     1115  O                     10.6963    5.1048    9.2042 O    1 1 1114.0000
     1116  O                     10.7061    4.4348    9.0707 O    1 1 1115.0000
     1117  O                     10.1820    4.1112    9.3007 O    1 1 1116.0000
     1118  O                     10.0525    3.3857    8.9043 O    1 1 1117.0000
     1119  O                     11.1123    2.4943    8.6914 O    1 1 1118.0000
     1120  O                     11.2157    2.5429    7.6960 O    1 1 1119.0000
     1121  O                     10.9432    2.2651    8.2345 O    1 1 1120.0000
     1122  O                     10.2360    1.7372    8.5937 O    1 1 1121.0000
     1123  O                      9.8933    1.7565    9.1666 O    1 1 1122.0000
     1124  O                      9.5286    2.3414    8.8048 O    1 1 1123.0000
     1125  O                      9.1447    2.2078    8.6757 O    1 1 1124.0000
     1126  O                      9.5363    2.2443    8.1208 O    1 1 1125.0000
     1127  O                      9.7229    1.7568    7.5567 O    1 1 1126.0000
     1128  O                     10.9155    2.0833    7.4670 O    1 1 1127.0000
     1129  O                     10.4166    2.0648    7.9992 O    1 1 1128.0000
     1130  O                     10.0366    2.1782    8.0604 O    1 1 1129.0000
     1131  O                     10.7964    2.4204    7.7405 O    1 1 1130.0000
     1132  O                     10.3052    2.7626    8.2439 O    1 1 1131.0000
     1133  O                      9.6898    3.2787    8.6723 O    1 1 1132.0000
     1134  O                      9.5704    3.1362    8.1440 O    1 1 1133.0000
     1135  O                      9.0715    3.0646    8.7888 O    1 1 1134.0000
     1136  O                      8.9783    3.3939    9.4874 O    1 1 1135.0000
     1137  O                      9.2207    3.5982    8.9335 O    1 1 1136.0000
     1138  O                      9.6400    3.8828    9.0248 O    1 1 1137.0000
     1139  O                      9.6882    4.1181    8.5634 O    1 1 1138.0000
     1140  O                      9.5282    4.8025    8.6043 O    1 1 1139.0000
     1141  O                      9.8597    5.4445    8.4370 O    1 1 1140.0000
     1142  O                     10.7308    5.5705    8.2225 O    1 1 1141.0000
     1143  O                     11.2102    5.2358    7.9208 O    1 1 1142.0000
     1144  O                     11.8720    4.9315    7.2985 O    1 1 1143.0000
     1145  O                     11.5543    4.1772    7.1265 O    1 1 1144.0000
     1146  O                     11.0230    3.2609    6.7498 O    1 1 1145.0000
     1147  O                     11.9050    2.9360    6.9951 O    1 1 1146.0000
     1148  O                     12.6719    2.3047    6.8935 O    1 1 1147.0000
     1149  O                     12.9931    2.6094    6.3444 O    1 1 1148.0000
     1150  O                     12.8549    3.3805    5.6776 O    1 1 1149.0000
     1151  O                     12.2260    3.3960    5.7127 O    1 1 1150.0000
     1152  O                     11.8685    2.9804    5.3267 O    1 1 1151.0000
     1153  O                     11.7870    2.4668    4.9347 O    1 1 1152.0000
     1154  O                     11.0969    2.0951    5.3652 O    1 1 1153.0000
     1155  O                     10.1445    2.0833    6.4785 O    1 1 1154.0000
     1156  O                      9.5707    2.1887    7.2302 O    1 1 1155.0000
     1157  O                      9.5808    2.5404    7.9527 O    1 1 1156.0000
     1158  O                      9.8520    3.0450    7.0577 O    1 1 1157.0000
     1159  O                     10.7170    2.4750    6.8076 O    1 1 1158.0000
     1160  O                     10.1657    2.4256    6.5820 O    1 1 1159.0000
     1161  O                      9.7615    1.8500    6.3524 O    1 1 1160.0000
     1162  O                     10.1566    2.1643    5.7146 O    1 1 1161.0000
     1163  O                      9.6884    2.2395    4.9480 O    1 1 1162.0000
     1164  O                      9.9804    1.9703    5.4732 O    1 1 1163.0000
     1165  O                      9.6450    2.3385    5.5345 O    1 1 1164.0000
     1166  O                      9.5451    2.5933    5.0545 O    1 1 1165.0000
     1167  O                      9.1787    2.6182    4.2819 O    1 1 1166.0000
     1168  O                      8.7058    2.2664    4.0331 O    1 1 1167.0000
     1169  O                      8.1250    2.4626    4.0373 O    1 1 1168.0000
     1170  O                      7.4605    2.6649    4.1425 O    1 1 1169.0000
     1171  O                      7.5393    3.1298    4.6851 O    1 1 1170.0000
     1172  O                      7.6994    3.5045    4.7957 O    1 1 1171.0000
     1173  O                      8.5642    3.3016    5.1293 O    1 1 1172.0000
     1174  O                      8.7897    3.1430    5.9533 O    1 1 1173.0000
     1175  O                      8.7123    3.3533    6.6671 O    1 1 1174.0000
     1176  O                      9.0551    3.5398    7.2528 O    1 1 1175.0000
     1177  O                     10.1179    3.1721    7.1022 O    1 1 1176.0000
     1178  O                      9.5620    3.1205    7.1657 O    1 1 1177.0000
     1179  O                      9.6458    3.1369    6.7134 O    1 1 1178.0000
     1180  O                      8.7555    3.5725    6.8830 O    1 1 1179.0000
     1181  O                      8.6278    4.2473    7.0113 O    1 1 1180.0000
     1182  O                      9.3044    4.3048    7.2994 O    1 1 1181.0000
     1183  O                      9.7308    4.6891    6.8756 O    1 1 1182.0000
     1184  O                      9.9008    4.6749    6.2211 O    1 1 1183.0000
     1185  O                      9.2543    4.2904    6.7205 O    1 1 1184.0000
     1186  O                      9.2446    4.9283    7.1534 O    1 1 1185.0000
     1187  O                      8.9271    4.6747    7.6605 O    1 1 1186.0000
     1188  O                      9.1686    4.1797    6.8720 O    1 1 1187.0000
     1189  O                      9.1833    3.4066    6.3804 O    1 1 1188.0000
     1190  O                      9.2017    4.4080    6.0950 O    1 1 1189.0000
     1191  O                      9.4080    4.6877    6.8825 O    1 1 1190.0000
     1192  O                      9.2332    4.0537    7.8061 O    1 1 1191.0000
     1193  O                      8.6188    3.3156    8.1070 O    1 1 1192.0000
     1194  O                      7.7598    2.9091    8.0528 O    1 1 1193.0000
     1195  O                      8.0393    2.8517    7.7759 O    1 1 1194.0000
     1196  O                      8.8479    2.5433    8.1193 O    1 1 1195.0000
     1197  O                      8.3958    1.9957    8.2623 O    1 1 1196.0000
     1198  O                      7.9526    2.1187    9.1133 O    1 1 1197.0000
     1199  O                      8.2446    1.9149    9.1278 O    1 1 1198.0000
     1200  O                      8.7446    2.8136    8.6244 O    1 1 1199.0000
     1201  O                      8.7938    3.0097    7.7842 O    1 1 1200.0000
     1202  O                      9.0610    2.6997    7.3463 O    1 1 1201.0000
     1203  O                      9.3687    3.4426    7.4959 O    1 1 1202.0000
     1204  O                      8.7947    3.4131    7.7178 O    1 1 1203.0000
     1205  O                      9.4420    3.5795    8.0724 O    1 1 1204.0000
     1206  O                      8.9274    3.5952    8.2477 O    1 1 1205.0000
     1207  O                      8.3392    3.1395    7.9785 O    1 1 1206.0000
     1208  O                      8.5069    2.5201    7.6447 O    1 1 1207.0000
     1209  O                      8.3140    2.6369    7.1601 O    1 1 1208.0000
     1210  O                      7.6476    2.4166    6.8991 O    1 1 1209.0000
     1211  O                      7.2891    3.1128    7.0761 O    1 1 1210.0000
     1212  O                      8.0006    3.6058    6.8727 O    1 1 1211.0000
     1213  O                      7.6081    3.6952    7.4308 O    1 1 1212.0000
     1214  O                      7.0757    3.6001    7.1546 O    1 1 1213.0000
     1215  O                      6.7375    3.3056    7.6424 O    1 1 1214.0000
     1216  O                      7.0059    2.7715    7.7303 O    1 1 1215.0000
     1217  O                      7.3419    3.4017    7.8892 O    1 1 1216.0000
     1218  O                      7.2559    3.8461    8.1937 O    1 1 1217.0000
     1219  O                      7.2673    4.3626    7.8455 O    1 1 1218.0000
     1220  O                      7.9426    4.3719    7.5325 O    1 1 1219.0000
     1221  O                      8.5602    4.1880    7.7399 O    1 1 1220.0000
     1222  O                      8.8617    4.0469    8.3455 O    1 1 1221.0000
     1223  O                      8.8260    4.0871    9.0443 O    1 1 1222.0000
     1224  O                      8.6422    4.6464    8.5615 O    1 1 1223.0000
     1225  O                      9.1394    4.5606    8.1621 O    1 1 1224.0000
     1226  O                      8.4984    4.7846    8.1905 O    1 1 1225.0000
     1227  O                      8.2096    4.9655    8.6922 O    1 1 1226.0000
     1228  O                      7.5688    4.4206    8.8345 O    1 1 1227.0000
     1229  O                      7.8079    4.0510    8.8066 O    1 1 1228.0000
     1230  O                      8.1700    4.2903    8.2434 O    1 1 1229.0000
     1231  O                      7.9565    3.6543    7.8368 O    1 1 1230.0000
     1232  O                      8.2492    3.2320    7.4380 O    1 1 1231.0000
     1233  O                      8.5516    2.8517    6.8735 O    1 1 1232.0000
     1234  O                      8.2737    2.9966    6.5194 O    1 1 1233.0000
     1235  O                      8.2678    3.5843    6.0293 O    1 1 1234.0000
     1236  O                      8.6308    2.9867    6.1434 O    1 1 1235.0000
     1237  O                      7.8975    3.0643    6.4695 O    1 1 1236.0000
     1238  O                      7.9112    3.8059    6.2130 O    1 1 1237.0000
     1239  O                      7.7350    3.4427    5.9783 O    1 1 1238.0000
     1240  O                      8.2621    4.2314    5.9204 O    1 1 1239.0000
     1241  O                      7.7408    4.5474    5.6071 O    1 1 1240.0000
     1242  O                      7.4349    4.1230    5.4303 O    1 1 1241.0000
     1243  O                      8.1425    3.6357    5.2836 O    1 1 1242.0000
     1244  O                      8.4505    3.5727    4.4466 O    1 1 1243.0000
     1245  O                      8.7230    2.8762    5.0625 O    1 1 1244.0000
     1246  O                      8.6555    2.3744    5.7224 O    1 1 1245.0000
     1247  O                      9.2836    2.8394    6.2250 O    1 1 1246.0000
     1248  O                     10.1344    3.0708    6.3312 O    1 1 1247.0000
     1249  O                     10.7133    3.8787    6.4371 O    1 1 1248.0000
     1250  O                     10.5293    3.1577    6.0453 O    1 1 1249.0000
     1251  O                      9.7192    2.8757    5.9363 O    1 1 1250.0000
     1252  O                     10.4935    2.6163    5.7577 O    1 1 1251.0000
     1253  O                     10.9921    2.5996    6.0180 O    1 1 1252.0000
     1254  O                     10.5473    2.9242    6.3724 O    1 1 1253.0000
     1255  O                     10.9379    2.1719    6.2148 O    1 1 1254.0000
     1256  O                     10.3380    1.9321    6.1754 O    1 1 1255.0000
     1257  O                     11.0667    1.7443    6.5559 O    1 1 1256.0000
     1258  O                     11.5899    2.2392    6.3239 O    1 1 1257.0000
     1259  O                     10.9365    2.7941    6.4992 O    1 1 1258.0000
     1260  O                     10.3702    1.6550    6.1386 O    1 1 1259.0000
     1261  O                      9.5438    1.4828    5.2194 O    1 1 1260.0000
     1262  O                      9.4511    1.0044    6.2372 O    1 1 1261.0000
     1263  O                     10.2183    1.1095    6.1379 O    1 1 1262.0000
     1264  O                      9.7482    1.4132    6.0187 O    1 1 1263.0000
     1265  O                      9.4226    1.2207    6.5273 O    1 1 1264.0000
     1266  O                      9.1493    1.6052    6.9045 O    1 1 1265.0000
     1267  O                      8.3991    1.4505    7.4727 O    1 1 1266.0000
     1268  O                      7.7179    1.9084    7.3948 O    1 1 1267.0000
     1269  O                      7.8645    1.2663    7.3176 O    1 1 1268.0000
     1270  O                      8.0032    0.9759    6.6039 O    1 1 1269.0000
     1271  O                      7.4921    1.0445    6.9861 O    1 1 1270.0000
     1272  O                      7.3320    1.7093    6.8611 O    1 1 1271.0000
     1273  O                      8.2367    1.7230    6.6791 O    1 1 1272.0000
     1274  O                      7.8788    1.2161    6.2983 O    1 1 1273.0000
     1275  O                      8.4138    0.7612    6.6464 O    1 1 1274.0000
     1276  O                      8.3194    0.3855    6.8919 O    1 1 1275.0000
     1277  O                      8.6746    0.9729    6.8692 O    1 1 1276.0000
     1278  O                      9.0424    0.3868    6.6516 O    1 1 1277.0000
     1279  O                      9.6316   -0.0572    6.7148 O    1 1 1278.0000
     1280  O                      9.5140   -0.6107    6.7434 O    1 1 1279.0000
     1281  O                      9.7859   -0.6386    6.1440 O    1 1 1280.0000
     1282  O                     10.1245   -0.6491    6.8984 O    1 1 1281.0000
     1283  O                     10.6059   -1.1298    7.1592 O    1 1 1282.0000
     1284  O                     11.0948   -1.4738    7.1555 O    1 1 1283.0000
     1285  O                     11.6675   -1.5816    6.8560 O    1 1 1284.0000
     1286  O                     12.1815   -1.0958    6.9977 O    1 1 1285.0000
     1287  O                     12.0970   -1.4599    6.7488 O    1 1 1286.0000
     1288  O                     12.6090   -1.6494    6.9378 O    1 1 1287.0000
     1289  O                     12.8899   -1.1380    6.8903 O    1 1 1288.0000
     1290  O                     12.3419   -1.4616    7.5330 O    1 1 1289.0000
     1291  O                     12.9009   -0.9189    7.3139 O    1 1 1290.0000
     1292  O                     12.3280   -0.5808    6.9461 O    1 1 1291.0000
     1293  O                     12.7772   -0.8794    6.2816 O    1 1 1292.0000
     1294  O                     12.6320   -0.6324    6.6576 O    1 1 1293.0000
     1295  O                     11.8456   -0.6489    6.2678 O    1 1 1294.0000
     1296  O                     12.0598   -0.1437    6.4248 O    1 1 1295.0000
     1297  O                     12.0954    0.4067    5.9534 O    1 1 1296.0000
     1298  O                     11.2687    0.3030    6.0452 O    1 1 1297.0000
     1299  O                     11.8679    0.4953    5.6763 O    1 1 1298.0000
     1300  O                     12.7062    0.5363    5.9091 O    1 1 1299.0000
     1301  O                     13.2326    0.8055    6.1233 O    1 1 1300.0000
     1302  O                     13.2775    0.1288    5.9054 O    1 1 1301.0000
     1303  O                     12.9097   -0.2728    5.3145 O    1 1 1302.0000
     1304  O                     12.2635    0.3527    5.1308 O    1 1 1303.0000
     1305  O                     13.1809    0.6698    5.6192 O    1 1 1304.0000
     1306  O                     13.5809    0.7116    5.1427 O    1 1 1305.0000
     1307  O                     13.4925    0.0411    4.8757 O    1 1 1306.0000
     1308  O                     13.0718    0.1283    5.2687 O    1 1 1307.0000
     1309  O                     12.2168   -0.0023    5.2387 O    1 1 1308.0000
     1310  O                     12.5308   -0.6241    5.7217 O    1 1 1309.0000
     1311  O                     12.4950    0.0458    5.9327 O    1 1 1310.0000
     1312  O                     11.9123   -0.2594    5.4234 O    1 1 1311.0000
     1313  O                     12.3580   -0.7596    5.4532 O    1 1 1312.0000
     1314  O                     12.3774   -0.4305    5.0382 O    1 1 1313.0000
     1315  O                     11.7019   -0.5662    4.9066 O    1 1 1314.0000
     1316  O                     11.1391    0.1724    5.3325 O    1 1 1315.0000
     1317  O                     11.1418    1.1885    5.3150 O    1 1 1316.0000
     1318  O                     11.0350    0.8332    5.9981 O    1 1 1317.0000
     1319  O                     10.0288    0.6126    6.4508 O    1 1 1318.0000
     1320  O                      9.5259    0.3759    6.1065 O    1 1 1319.0000
     1321  O                      9.2889   -0.0497    6.2192 O    1 1 1320.0000
     1322  O                      8.9924    0.7867    6.2207 O    1 1 1321.0000
     1323  O                      8.8251    1.4143    6.3408 O    1 1 1322.0000
     1324  O                      9.0983    0.9832    5.7591 O    1 1 1323.0000
     1325  O                      8.5440    1.4952    6.0673 O    1 1 1324.0000
     1326  O                      8.0238    2.1563    5.5929 O    1 1 1325.0000
     1327  O                      8.1153    2.0491    6.1711 O    1 1 1326.0000
     1328  O                      9.0029    2.0208    6.5691 O    1 1 1327.0000
     1329  O                      9.5373    0.9763    5.7516 O    1 1 1328.0000
     1330  O                      9.6883    0.5229    5.6088 O    1 1 1329.0000
     1331  O                     10.5827   -0.0264    5.4215 O    1 1 1330.0000
     1332  O                     10.8013   -0.5300    4.7741 O    1 1 1331.0000
     1333  O                     11.2329   -0.7666    5.2943 O    1 1 1332.0000
     1334  O                     11.0465   -0.4103    5.7027 O    1 1 1333.0000
     1335  O                     10.0900   -0.1340    5.6241 O    1 1 1334.0000
     1336  O                     10.1665   -0.6131    5.4179 O    1 1 1335.0000
     1337  O                     10.2693   -0.9991    5.9293 O    1 1 1336.0000
     1338  O                     10.7170   -1.4932    5.5425 O    1 1 1337.0000
     1339  O                     10.6670   -1.1592    4.7495 O    1 1 1338.0000
     1340  O                     10.2891   -1.3407    5.1166 O    1 1 1339.0000
     1341  O                     10.2925   -2.1511    5.2533 O    1 1 1340.0000
     1342  O                     10.5507   -1.7052    5.1732 O    1 1 1341.0000
     1343  O                     10.3579   -1.6964    5.9174 O    1 1 1342.0000
     1344  O                      9.9009   -1.8658    6.2297 O    1 1 1343.0000
     1345  O                      9.9730   -1.5626    6.4319 O    1 1 1344.0000
     1346  O                     10.4629   -1.2095    6.4761 O    1 1 1345.0000
     1347  O                     10.6146   -0.5726    6.0488 O    1 1 1346.0000
     1348  O                     10.1624    0.0444    6.4243 O    1 1 1347.0000
     1349  O                     10.4002    0.1923    6.0239 O    1 1 1348.0000
     1350  O                     11.3925    0.0137    6.0291 O    1 1 1349.0000
     1351  O                     11.2147    0.7175    5.6361 O    1 1 1350.0000
     1352  O                     11.4572    1.6028    5.0640 O    1 1 1351.0000
     1353  O                     11.8531    1.6744    4.8657 O    1 1 1352.0000
     1354  O                     10.8655    1.5868    5.7677 O    1 1 1353.0000
     1355  O                     10.0877    0.8872    7.1499 O    1 1 1354.0000
     1356  O                      9.0672    1.2265    7.0915 O    1 1 1355.0000
     1357  O                      8.6111    1.7910    7.0804 O    1 1 1356.0000
     1358  O                      8.6400    1.7650    7.6140 O    1 1 1357.0000
     1359  O                      8.9261    1.0316    7.6809 O    1 1 1358.0000
     1360  O                      9.2772    1.0047    7.1558 O    1 1 1359.0000
     1361  O                      9.7604    0.7204    6.6324 O    1 1 1360.0000
     1362  O                     10.1990    0.8714    5.8851 O    1 1 1361.0000
     1363  O                     10.3958    1.6262    5.5855 O    1 1 1362.0000
     1364  O                     10.0434    1.3497    5.2161 O    1 1 1363.0000
     1365  O                     10.5482    1.3522    5.1013 O    1 1 1364.0000
     1366  O                     10.7360    2.0634    5.1417 O    1 1 1365.0000
     1367  O                     10.8660    1.9007    4.6468 O    1 1 1366.0000
     1368  O                     10.9114    1.7606    4.2261 O    1 1 1367.0000
     1369  O                     10.1194    1.1677    4.9524 O    1 1 1368.0000
     1370  O                      9.2922    0.7229    5.2040 O    1 1 1369.0000
     1371  O                      8.6245    1.1569    4.5418 O    1 1 1370.0000
     1372  O                      8.4702    1.9042    4.6304 O    1 1 1371.0000
     1373  O                      8.9292    1.8539    4.6702 O    1 1 1372.0000
     1374  O                      8.3899    1.8604    4.1654 O    1 1 1373.0000
     1375  O                      8.9116    2.1293    4.0259 O    1 1 1374.0000
     1376  O                      8.3983    1.6563    3.8830 O    1 1 1375.0000
     1377  O                      7.9850    1.2606    4.0337 O    1 1 1376.0000
     1378  O                      8.1618    1.2372    4.6596 O    1 1 1377.0000
     1379  O                      9.2027    1.1396    4.7298 O    1 1 1378.0000
     1380  O                      9.4953    0.7305    4.2502 O    1 1 1379.0000
     1381  O                     10.0609    0.6265    4.3431 O    1 1 1380.0000
     1382  O                      9.1808    0.6805    4.6630 O    1 1 1381.0000
     1383  O                      8.6344    0.6916    4.5897 O    1 1 1382.0000
     1384  O                      7.9597    0.6813    4.5967 O    1 1 1383.0000
     1385  O                      8.6539    1.2462    4.9734 O    1 1 1384.0000
     1386  O                      8.7638    0.6441    5.6280 O    1 1 1385.0000
     1387  O                      8.7329    0.2867    6.3867 O    1 1 1386.0000
     1388  O                      9.0314   -0.0367    5.3857 O    1 1 1387.0000
     1389  O                      9.1980   -0.3816    4.8379 O    1 1 1388.0000
     1390  O                      9.7686   -0.2639    4.4843 O    1 1 1389.0000
     1391  O                     10.3711   -0.3443    4.8808 O    1 1 1390.0000
     1392  O                      9.6181    0.0488    5.2686 O    1 1 1391.0000
     1393  O                      9.6725   -0.6398    5.2536 O    1 1 1392.0000
     1394  O                      9.3411   -1.0561    5.5628 O    1 1 1393.0000
     1395  O                      9.1251   -0.7511    5.5693 O    1 1 1394.0000
     1396  O                      8.6717   -0.0568    5.4303 O    1 1 1395.0000
     1397  O                      8.6449   -0.2453    4.7819 O    1 1 1396.0000
     1398  O                      8.8701    0.3369    4.7616 O    1 1 1397.0000
     1399  O                      9.0437   -0.5232    4.2954 O    1 1 1398.0000
     1400  O                      9.5425   -0.6727    3.8536 O    1 1 1399.0000
     1401  O                     10.0940   -0.3132    3.7164 O    1 1 1400.0000
     1402  O                      9.2479   -0.0403    3.7079 O    1 1 1401.0000
     1403  O                      9.4113    0.1671    4.2443 O    1 1 1402.0000
     1404  O                      8.8666    0.5772    4.0975 O    1 1 1403.0000
     1405  O                      8.6715    0.8914    3.9404 O    1 1 1404.0000
     1406  O                      9.0733    1.1294    3.6621 O    1 1 1405.0000
     1407  O                      9.2566    1.7521    4.1340 O    1 1 1406.0000
     1408  O                      9.4676    1.8479    3.1953 O    1 1 1407.0000
     1409  O                      9.1081    1.6921    2.4370 O    1 1 1408.0000
     1410  O                      9.0701    1.2104    2.0622 O    1 1 1409.0000
     1411  O                      9.1544    1.1125    2.6476 O    1 1 1410.0000
     1412  O                      8.5935    0.7064    2.5946 O    1 1 1411.0000
     1413  O                      8.5197    0.6168    2.2434 O    1 1 1412.0000
     1414  O                      8.5189    0.0925    2.5177 O    1 1 1413.0000
     1415  O                      8.7987    0.6313    3.2128 O    1 1 1414.0000
     1416  O                      8.5917    1.2171    3.0054 O    1 1 1415.0000
     1417  O                      8.0977    0.8061    2.7260 O    1 1 1416.0000
     1418  O                      7.6093    1.0463    3.1364 O    1 1 1417.0000
     1419  O                      7.4111    1.4987    3.5225 O    1 1 1418.0000
     1420  O                      7.3849    0.8800    3.7643 O    1 1 1419.0000
     1421  O                      8.0960    1.0719    3.6284 O    1 1 1420.0000
     1422  O                      7.9615    1.4148    3.0994 O    1 1 1421.0000
     1423  O                      7.5828    2.0417    3.2233 O    1 1 1422.0000
     1424  O                      7.6219    2.6167    2.7494 O    1 1 1423.0000
     1425  O                      8.3688    2.7321    2.8371 O    1 1 1424.0000
     1426  O                      8.1697    1.8410    3.0220 O    1 1 1425.0000
     1427  O                      7.5012    1.9356    2.6527 O    1 1 1426.0000
     1428  O                      8.1443    2.3387    3.0339 O    1 1 1427.0000
     1429  O                      7.7143    2.7550    3.4065 O    1 1 1428.0000
     1430  O                      8.1560    3.0149    3.2571 O    1 1 1429.0000
     1431  O                      8.1226    3.4113    2.5155 O    1 1 1430.0000
     1432  O                      8.4035    2.8740    2.1441 O    1 1 1431.0000
     1433  O                      7.9139    2.7622    2.3847 O    1 1 1432.0000
     1434  O                      8.5316    2.2869    2.5801 O    1 1 1433.0000
     1435  O                      9.1311    2.3219    2.7805 O    1 1 1434.0000
     1436  O                      9.0756    1.8676    2.2585 O    1 1 1435.0000
     1437  O                      8.4496    2.0460    2.4684 O    1 1 1436.0000
     1438  O                      8.7060    2.1631    1.8200 O    1 1 1437.0000
     1439  O                      9.1474    2.3536    2.5230 O    1 1 1438.0000
     1440  O                      9.1615    2.3355    3.3438 O    1 1 1439.0000
     1441  O                      8.8553    2.5099    3.5181 O    1 1 1440.0000
     1442  O                      8.2041    1.8880    3.5263 O    1 1 1441.0000
     1443  O                      8.5047    1.8774    2.9222 O    1 1 1442.0000
     1444  O                      8.6193    2.9737    2.5321 O    1 1 1443.0000
     1445  O                      8.2373    3.5329    3.0094 O    1 1 1444.0000
     1446  O                      8.0661    3.4851    3.8013 O    1 1 1445.0000
     1447  O                      8.4486    3.0895    4.3569 O    1 1 1446.0000
     1448  O                      9.3326    2.3842    3.8833 O    1 1 1447.0000
     1449  O                     10.0157    1.9483    3.8591 O    1 1 1448.0000
     1450  O                     10.7550    2.3411    3.7488 O    1 1 1449.0000
     1451  O                     10.2381    1.8147    3.5305 O    1 1 1450.0000
     1452  O                     10.5874    2.0641    2.8662 O    1 1 1451.0000
     1453  O                     10.2452    1.8327    2.1850 O    1 1 1452.0000
     1454  O                     10.1028    2.5182    2.6065 O    1 1 1453.0000
     1455  O                     10.3353    2.8339    2.0570 O    1 1 1454.0000
     1456  O                     10.1261    3.3586    2.0261 O    1 1 1455.0000
     1457  O                      9.7316    2.9687    2.6844 O    1 1 1456.0000
     1458  O                      9.7176    2.4962    3.1310 O    1 1 1457.0000
     1459  O                      9.8231    1.9270    2.6202 O    1 1 1458.0000
     1460  O                     10.3166    1.6711    2.7632 O    1 1 1459.0000
     1461  O                      9.9530    2.3331    2.7792 O    1 1 1460.0000
     1462  O                      9.9502    2.2475    3.2121 O    1 1 1461.0000
     1463  O                      9.7885    2.4914    2.2949 O    1 1 1462.0000
     1464  O                     10.2696    1.9480    2.4502 O    1 1 1463.0000
     1465  O                     10.5053    2.0306    1.8423 O    1 1 1464.0000
     1466  O                     11.0924    2.5281    2.2469 O    1 1 1465.0000
     1467  O                     10.5739    2.6117    2.1195 O    1 1 1466.0000
     1468  O                     10.7593    2.0637    2.2849 O    1 1 1467.0000
     1469  O                     10.5710    2.3254    3.0533 O    1 1 1468.0000
     1470  O                     11.0156    2.6162    2.9009 O    1 1 1469.0000
     1471  O                     10.5875    2.7621    3.2295 O    1 1 1470.0000
     1472  O                     10.3068    2.3253    3.6902 O    1 1 1471.0000
     1473  O                     10.6978    1.7130    3.3289 O    1 1 1472.0000
     1474  O                     11.5722    1.3380    3.5353 O    1 1 1473.0000
     1475  O                     10.9901    0.5492    4.2094 O    1 1 1474.0000
     1476  O                     10.6816    0.2108    4.2068 O    1 1 1475.0000
     1477  O                      9.9211    0.7344    3.8999 O    1 1 1476.0000
     1478  O                     10.1770    0.1150    3.9488 O    1 1 1477.0000
     1479  O                     10.8518    0.2080    3.8390 O    1 1 1478.0000
     1480  O                     10.6973   -0.0894    3.3580 O    1 1 1479.0000
     1481  O                     10.7076   -0.3254    4.1203 O    1 1 1480.0000
     1482  O                     11.2628   -0.1884    4.6961 O    1 1 1481.0000
     1483  O                     11.0640   -0.8019    4.1379 O    1 1 1482.0000
     1484  O                     10.5027   -0.2530    4.1792 O    1 1 1483.0000
     1485  O                     11.4050   -0.1879    3.9967 O    1 1 1484.0000
     1486  O                     12.2582   -0.0050    4.3625 O    1 1 1485.0000
     1487  O                     12.2969    0.1898    3.7004 O    1 1 1486.0000
     1488  O                     11.9045    0.4798    3.1959 O    1 1 1487.0000
     1489  O                     11.5339    0.7444    3.7184 O    1 1 1488.0000
     1490  O                     11.8540    1.0199    4.0943 O    1 1 1489.0000
     1491  O                     11.5468    0.4402    3.4433 O    1 1 1490.0000
     1492  O                     11.0162    0.7037    3.0111 O    1 1 1491.0000
     1493  O                     10.5409    0.7812    3.6350 O    1 1 1492.0000
     1494  O                     10.3247    1.3855    4.1349 O    1 1 1493.0000
     1495  O                     10.3138    2.1542    4.4780 O    1 1 1494.0000
     1496  O                     10.2085    1.4982    4.6853 O    1 1 1495.0000
     1497  O                     10.5245    1.2213    4.2236 O    1 1 1496.0000
     1498  O                     10.0924    0.6092    4.8511 O    1 1 1497.0000
     1499  O                      9.8826    0.1049    4.8483 O    1 1 1498.0000
     1500  O                     10.3228    0.4970    5.2419 O    1 1 1499.0000
     1501  O                     10.7411    0.4768    4.8553 O    1 1 1500.0000
     1502  O                     10.9888    1.0151    4.8139 O    1 1 1501.0000
     1503  O                     11.3667    0.4247    4.1495 O    1 1 1502.0000
     1504  O                     11.0773    0.4017    3.2068 O    1 1 1503.0000
     1505  O                     10.8171   -0.2070    3.0700 O    1 1 1504.0000
     1506  O                     10.3099   -0.2009    2.6613 O    1 1 1505.0000
     1507  O                     10.2211    0.1832    3.2759 O    1 1 1506.0000
     1508  O                      9.7621    0.2347    2.7350 O    1 1 1507.0000
     1509  O                      9.4517    0.8709    2.7308 O    1 1 1508.0000
     1510  O                      9.6185    0.7660    1.9570 O    1 1 1509.0000
     1511  O                     10.3666    0.8594    2.3560 O    1 1 1510.0000
     1512  O                     10.8295    1.2779    1.7310 O    1 1 1511.0000
     1513  O                     10.4360    1.2773    1.8770 O    1 1 1512.0000
     1514  O                     10.1165    0.5625    2.1806 O    1 1 1513.0000
     1515  O                     10.5830    0.2418    2.4875 O    1 1 1514.0000
     1516  O                     11.0764    0.3617    2.1774 O    1 1 1515.0000
     1517  O                     11.1945    0.7653    2.3701 O    1 1 1516.0000
     1518  O                     10.8855    1.2061    2.7824 O    1 1 1517.0000
     1519  O                     10.5989    1.6809    4.1159 O    1 1 1518.0000
     1520  O                      9.9374    1.8317    4.4646 O    1 1 1519.0000
     1521  O                     10.0077    2.5604    4.5142 O    1 1 1520.0000
     1522  O                     10.5160    3.4141    5.2281 O    1 1 1521.0000
     1523  O                      9.8343    3.9557    5.0276 O    1 1 1522.0000
     1524  O                      9.1247    3.3672    4.4679 O    1 1 1523.0000
     1525  O                      8.7869    2.9988    3.7816 O    1 1 1524.0000
     1526  O                      8.8160    2.9174    2.8969 O    1 1 1525.0000
     1527  O                      8.4257    2.5533    3.2494 O    1 1 1526.0000
     1528  O                      8.7756    1.6974    3.2973 O    1 1 1527.0000
     1529  O                      7.9972    2.5879    3.8337 O    1 1 1528.0000
     1530  O                      7.6407    3.4504    3.9869 O    1 1 1529.0000
     1531  O                      7.8161    3.8633    4.0808 O    1 1 1530.0000
     1532  O                      8.0024    4.0194    4.6852 O    1 1 1531.0000
     1533  O                      8.7804    4.1603    4.8285 O    1 1 1532.0000
     1534  O                      9.1890    4.5603    4.7441 O    1 1 1533.0000
     1535  O                      8.4184    3.8830    4.5247 O    1 1 1534.0000
     1536  O                      8.2455    2.7370    4.3911 O    1 1 1535.0000
     1537  O                      8.4595    3.0767    4.6089 O    1 1 1536.0000
     1538  O                      8.1491    2.9976    5.4332 O    1 1 1537.0000
     1539  O                      8.7439    3.4896    4.7205 O    1 1 1538.0000
     1540  O                      9.1415    3.7178    3.8716 O    1 1 1539.0000
     1541  O                      9.5135    3.8438    4.0675 O    1 1 1540.0000
     1542  O                      9.7834    3.3384    3.6355 O    1 1 1541.0000
     1543  O                     10.0633    3.7232    4.3665 O    1 1 1542.0000
     1544  O                      9.4913    3.5944    4.3302 O    1 1 1543.0000
     1545  O                      9.6707    3.4019    4.8210 O    1 1 1544.0000
     1546  O                      9.6749    3.0897    4.0029 O    1 1 1545.0000
     1547  O                     10.5439    2.7237    3.9314 O    1 1 1546.0000
     1548  O                     11.0882    1.8162    3.7108 O    1 1 1547.0000
     1549  O                     11.3935    2.4229    3.0864 O    1 1 1548.0000
     1550  O                     11.2984    1.8750    3.1643 O    1 1 1549.0000
     1551  O                     11.6346    2.4903    3.5638 O    1 1 1550.0000
     1552  O                     11.7401    2.0973    3.2193 O    1 1 1551.0000
     1553  O                     11.5224    2.3641    2.3186 O    1 1 1552.0000
     1554  O                     11.3719    1.7907    1.8347 O    1 1 1553.0000
     1555  O                     11.7848    1.4350    2.3301 O    1 1 1554.0000
     1556  O                     11.2539    1.8320    2.4685 O    1 1 1555.0000
     1557  O                     11.9600    1.9604    2.4366 O    1 1 1556.0000
     1558  O                     12.1578    1.6460    3.2687 O    1 1 1557.0000
     1559  O                     11.8218    2.1076    4.0677 O    1 1 1558.0000
     1560  O                     12.2880    2.2305    4.9709 O    1 1 1559.0000
     1561  O                     12.4283    2.7500    5.5578 O    1 1 1560.0000
     1562  O                     13.0015    2.4561    6.0419 O    1 1 1561.0000
     1563  O                     12.8370    1.6291    5.1680 O    1 1 1562.0000
     1564  O                     12.3043    1.2537    4.8136 O    1 1 1563.0000
     1565  O                     12.5279    0.9168    3.9868 O    1 1 1564.0000
     1566  O                     12.2207    0.3606    4.2709 O    1 1 1565.0000
     1567  O                     11.6097    0.2792    4.9578 O    1 1 1566.0000
     1568  O                     11.7548    0.0760    4.6786 O    1 1 1567.0000
     1569  O                     12.2302    0.8107    5.2078 O    1 1 1568.0000
     1570  O                     11.9119    1.7896    5.3779 O    1 1 1569.0000
     1571  O                     11.9959    2.5565    6.1331 O    1 1 1570.0000
     1572  O                     12.3889    3.5823    6.3840 O    1 1 1571.0000
     1573  O                     12.4176    4.7201    6.3137 O    1 1 1572.0000
     1574  O                     12.1658    5.2842    6.4569 O    1 1 1573.0000
     1575  O                     12.2337    5.5789    5.8928 O    1 1 1574.0000
     1576  O                     12.0980    4.5127    5.8330 O    1 1 1575.0000
     1577  O                     12.4458    4.5016    5.5028 O    1 1 1576.0000
     1578  O                     11.3427    3.8574    5.4141 O    1 1 1577.0000
     1579  O                     10.4983    3.0888    4.6902 O    1 1 1578.0000
     1580  O                      9.8281    2.3669    4.0077 O    1 1 1579.0000
     1581  O                      9.8242    1.6822    3.4200 O    1 1 1580.0000
     1582  O                      9.5800    1.4254    2.7246 O    1 1 1581.0000
     1583  O                      9.9521    1.0253    2.9676 O    1 1 1582.0000
     1584  O                      9.5080    1.1295    3.2900 O    1 1 1583.0000
     1585  O                      9.4199    0.5884    3.5945 O    1 1 1584.0000
     1586  O                      9.4723    1.1347    4.0561 O    1 1 1585.0000
     1587  O                      9.8024    1.0633    3.5166 O    1 1 1586.0000
     1588  O                      9.2277    1.2031    3.9797 O    1 1 1587.0000
     1589  O                      9.0289    2.1259    3.6812 O    1 1 1588.0000
     1590  O                      8.7935    3.4239    3.5663 O    1 1 1589.0000
     1591  O                      8.3275    4.1456    3.6517 O    1 1 1590.0000
     1592  O                      8.7266    4.5963    3.7075 O    1 1 1591.0000
     1593  O                      9.3576    4.9167    3.7830 O    1 1 1592.0000
     1594  O                      9.6861    4.3098    3.8484 O    1 1 1593.0000
     1595  O                     10.1704    3.8499    3.4304 O    1 1 1594.0000
     1596  O                     10.7125    3.4067    3.9332 O    1 1 1595.0000
     1597  O                     11.5541    4.1865    4.3403 O    1 1 1596.0000
     1598  O                     12.1312    3.9212    4.9255 O    1 1 1597.0000
     1599  O                     13.1383    3.8807    5.1646 O    1 1 1598.0000
     1600  O                     13.4444    3.2566    4.8289 O    1 1 1599.0000
     1601  O                     13.8826    3.4210    4.7207 O    1 1 1600.0000
     1602  O                     13.5721    3.1423    3.9438 O    1 1 1601.0000
     1603  O                     13.2553    2.6586    3.2641 O    1 1 1602.0000
     1604  O                     12.5100    2.4388    2.9124 O    1 1 1603.0000
     1605  O                     12.5436    2.0031    3.2996 O    1 1 1604.0000
     1606  O                     12.3749    2.5480    3.6983 O    1 1 1605.0000
     1607  O                     12.1258    1.9674    2.8219 O    1 1 1606.0000
     1608  O                     11.8838    1.2948    2.9997 O    1 1 1607.0000
     1609  O                     11.2632    1.4754    2.9865 O    1 1 1608.0000
     1610  O                     10.4592    1.0585    3.0148 O    1 1 1609.0000
     1611  O                     10.9156    0.9982    3.5686 O    1 1 1610.0000
     1612  O                     11.3163    1.2386    3.9431 O    1 1 1611.0000
     1613  O                     11.4226    1.6994    4.4598 O    1 1 1612.0000
     1614  O                     11.6554    2.2517    4.4558 O    1 1 1613.0000
     1615  O                     11.2042    2.3988    3.9233 O    1 1 1614.0000
     1616  O                     11.4717    3.3005    4.4922 O    1 1 1615.0000
     1617  O                     11.0076    3.1990    5.2595 O    1 1 1616.0000
     1618  O                     11.6226    3.4497    4.3489 O    1 1 1617.0000
     1619  O                     11.3917    3.1138    4.2477 O    1 1 1618.0000
     1620  O                     10.7767    2.9661    4.4267 O    1 1 1619.0000
     1621  O                     11.0242    2.5942    4.1299 O    1 1 1620.0000
     1622  O                     10.8498    2.5315    5.2670 O    1 1 1621.0000
     1623  O                     11.2222    3.0685    5.6022 O    1 1 1622.0000
     1624  O                     11.6742    3.5124    6.1814 O    1 1 1623.0000
     1625  O                     11.7429    3.3283    5.3849 O    1 1 1624.0000
     1626  O                     11.9631    3.1994    4.8535 O    1 1 1625.0000
     1627  O                     11.4354    3.3452    5.0531 O    1 1 1626.0000
     1628  O                     10.8447    3.3120    4.9902 O    1 1 1627.0000
     1629  O                     10.3043    3.1849    5.3634 O    1 1 1628.0000
     1630  O                      9.7441    3.1797    5.7090 O    1 1 1629.0000
     1631  O                     10.4985    2.4461    4.8157 O    1 1 1630.0000
     1632  O                     11.3951    2.5152    4.8570 O    1 1 1631.0000
     1633  O                     12.2593    2.8825    4.5532 O    1 1 1632.0000
     1634  O                     13.0052    3.5752    4.8548 O    1 1 1633.0000
     1635  O                     13.2289    3.9724    4.7113 O    1 1 1634.0000
     1636  O                     13.3945    4.0562    4.4222 O    1 1 1635.0000
     1637  O                     13.6558    3.3169    4.3827 O    1 1 1636.0000
     1638  O                     14.2263    3.2091    4.0773 O    1 1 1637.0000
     1639  O                     14.0908    3.6079    4.1135 O    1 1 1638.0000
     1640  O                     14.5375    3.8584    4.4875 O    1 1 1639.0000
     1641  O                     14.0472    4.1280    3.9639 O    1 1 1640.0000
     1642  O                     14.0507    3.7549    3.4945 O    1 1 1641.0000
     1643  O                     13.5056    3.7097    3.9984 O    1 1 1642.0000
     1644  O                     13.3495    4.0728    3.5898 O    1 1 1643.0000
     1645  O                     12.9096    3.7543    3.8042 O    1 1 1644.0000
     1646  O                     12.8578    4.1633    4.3530 O    1 1 1645.0000
     1647  O                     13.0392    4.4549    3.7738 O    1 1 1646.0000
     1648  O                     12.7077    4.1327    3.3345 O    1 1 1647.0000
     1649  O                     11.9464    3.7851    3.9687 O    1 1 1648.0000
     1650  O                     11.2357    3.8810    3.8395 O    1 1 1649.0000
     1651  O                     11.0535    3.5587    4.1904 O    1 1 1650.0000
     1652  O                     10.9342    3.4938    3.3929 O    1 1 1651.0000
     1653  O                     10.0356    3.3981    3.0696 O    1 1 1652.0000
     1654  O                      9.4598    3.9886    2.2051 O    1 1 1653.0000
     1655  O                      9.5450    3.8912    3.1065 O    1 1 1654.0000
     1656  O                     10.0449    3.5365    3.4326 O    1 1 1655.0000
     1657  O                     10.3539    3.0189    3.7986 O    1 1 1656.0000
     1658  O                      9.4475    2.9939    3.4390 O    1 1 1657.0000
     1659  O                      9.7087    3.1773    2.5498 O    1 1 1658.0000
     1660  O                      9.0827    3.9146    2.8638 O    1 1 1659.0000
     1661  O                      8.4355    3.7066    2.6560 O    1 1 1660.0000
     1662  O                      9.0045    3.7816    2.5986 O    1 1 1661.0000
     1663  O                      8.9981    4.3630    2.7314 O    1 1 1662.0000
     1664  O                      8.8834    3.8723    3.3617 O    1 1 1663.0000
     1665  O                      9.0525    3.0870    3.1266 O    1 1 1664.0000
     1666  O                      9.5699    3.0908    3.0262 O    1 1 1665.0000
     1667  O                     10.2943    3.5000    2.6801 O    1 1 1666.0000
     1668  O                     10.7569    3.6654    2.9956 O    1 1 1667.0000
     1669  O                     11.2769    3.7785    2.6121 O    1 1 1668.0000
     1670  O                     10.8766    4.4035    2.7948 O    1 1 1669.0000
     1671  O                     10.3467    4.3612    2.3075 O    1 1 1670.0000
     1672  O                      9.7715    3.8391    2.2370 O    1 1 1671.0000
     1673  O                      9.3093    3.1814    2.2098 O    1 1 1672.0000
     1674  O                      9.8154    2.8020    1.8122 O    1 1 1673.0000
     1675  O                      9.1868    2.6420    1.8889 O    1 1 1674.0000
     1676  O                      9.6270    2.0491    1.5947 O    1 1 1675.0000
     1677  O                     10.2187    2.0471    1.6123 O    1 1 1676.0000
     1678  O                     10.0208    2.3094    0.8454 O    1 1 1677.0000
     1679  O                     10.0963    2.9772    1.3157 O    1 1 1678.0000
     1680  O                      9.6646    3.4399    1.4365 O    1 1 1679.0000
     1681  O                      8.7950    3.2055    1.1631 O    1 1 1680.0000
     1682  O                      9.2310    3.2793    1.7827 O    1 1 1681.0000
     1683  O                      9.1540    3.3353    2.2610 O    1 1 1682.0000
     1684  O                      8.8559    3.8160    1.9160 O    1 1 1683.0000
     1685  O                      9.3366    4.5722    2.1207 O    1 1 1684.0000
     1686  O                      9.8203    4.5534    2.2848 O    1 1 1685.0000
     1687  O                      9.9483    5.1484    2.5579 O    1 1 1686.0000
     1688  O                     10.1130    5.6399    2.8569 O    1 1 1687.0000
     1689  O                     10.3411    6.0552    3.4563 O    1 1 1688.0000
     1690  O                     10.8537    6.4714    3.2702 O    1 1 1689.0000
     1691  O                     10.8039    5.9491    3.5843 O    1 1 1690.0000
     1692  O                     11.0204    5.4399    3.0417 O    1 1 1691.0000
     1693  O                     10.9677    4.9607    2.3663 O    1 1 1692.0000
     1694  O                     11.1667    4.1703    2.1790 O    1 1 1693.0000
     1695  O                     11.2061    3.8085    1.6892 O    1 1 1694.0000
     1696  O                     11.7286    3.5567    2.0868 O    1 1 1695.0000
     1697  O                     11.5819    2.8700    2.4569 O    1 1 1696.0000
     1698  O                     10.6035    2.9024    2.6156 O    1 1 1697.0000
     1699  O                     11.1442    2.8660    3.2727 O    1 1 1698.0000
     1700  O                     10.6672    2.9458    3.1279 O    1 1 1699.0000
     1701  O                     11.3475    3.2654    3.3608 O    1 1 1700.0000
     1702  O                     11.5409    2.9841    3.1848 O    1 1 1701.0000
     1703  O                     12.2444    3.2881    3.2141 O    1 1 1702.0000
     1704  O                     12.5959    3.3539    2.5517 O    1 1 1703.0000
     1705  O                     12.8393    3.1066    2.8167 O    1 1 1704.0000
     1706  O                     12.7372    3.0680    3.4493 O    1 1 1705.0000
     1707  O                     12.0357    3.3902    3.8167 O    1 1 1706.0000
     1708  O                     11.5114    3.0864    3.5904 O    1 1 1707.0000
     1709  O                     12.4407    3.3823    3.3502 O    1 1 1708.0000
     1710  O                     11.9284    3.9111    2.7000 O    1 1 1709.0000
     1711  O                     11.7283    4.0166    3.1865 O    1 1 1710.0000
     1712  O                     11.4165    3.6291    3.7020 O    1 1 1711.0000
     1713  O                     11.9311    3.5474    3.3574 O    1 1 1712.0000
     1714  O                     11.7076    3.2718    2.6017 O    1 1 1713.0000
     1715  O                     11.1429    3.3690    2.6576 O    1 1 1714.0000
     1716  O                     11.1175    4.1500    3.5600 O    1 1 1715.0000
     1717  O                     12.0875    3.0171    3.9362 O    1 1 1716.0000
     1718  O                     12.6068    3.5818    4.1234 O    1 1 1717.0000
     1719  O                     12.7314    3.0523    4.1262 O    1 1 1718.0000
     1720  O                     12.5913    3.0228    4.5429 O    1 1 1719.0000
     1721  O                     13.1712    2.8877    4.5719 O    1 1 1720.0000
     1722  O                     13.5405    2.2331    4.1839 O    1 1 1721.0000
     1723  O                     13.6637    2.4438    4.7672 O    1 1 1722.0000
     1724  O                     14.2301    2.3237    4.0895 O    1 1 1723.0000
     1725  O                     14.1106    2.5752    3.6990 O    1 1 1724.0000
     1726  O                     13.6692    2.7513    3.8710 O    1 1 1725.0000
     1727  O                     13.9502    2.1337    4.6137 O    1 1 1726.0000
     1728  O                     13.1852    2.4475    4.6062 O    1 1 1727.0000
     1729  O                     13.2454    1.9485    3.8501 O    1 1 1728.0000
     1730  O                     13.0525    2.5299    3.9261 O    1 1 1729.0000
     1731  O                     13.5695    2.2132    3.5271 O    1 1 1730.0000
     1732  O                     14.0664    1.8889    3.8143 O    1 1 1731.0000
     1733  O                     13.8547    1.5221    4.1912 O    1 1 1732.0000
     1734  O                     13.2859    1.7766    4.5016 O    1 1 1733.0000
     1735  O                     13.1816    1.4505    3.8674 O    1 1 1734.0000
     1736  O                     12.7581    1.4279    4.2766 O    1 1 1735.0000
     1737  O                     12.7718    1.6877    3.9162 O    1 1 1736.0000
     1738  O                     12.7940    1.8782    4.7214 O    1 1 1737.0000
     1739  O                     12.4780    1.6503    3.8640 O    1 1 1738.0000
     1740  O                     12.9188    1.8149    3.3185 O    1 1 1739.0000
     1741  O                     12.9338    2.6242    3.3197 O    1 1 1740.0000
     1742  O                     12.0840    2.2581    3.7075 O    1 1 1741.0000
     1743  O                     12.4417    2.1523    4.3362 O    1 1 1742.0000
     1744  O                     12.5984    2.3573    3.8767 O    1 1 1743.0000
     1745  O                     12.3636    1.8905    4.4069 O    1 1 1744.0000
     1746  O                     12.1130    2.7423    3.9454 O    1 1 1745.0000
     1747  O                     12.0345    2.7646    2.7896 O    1 1 1746.0000
     1748  O                     12.6092    2.6722    2.3783 O    1 1 1747.0000
     1749  O                     11.9876    2.6230    2.2335 O    1 1 1748.0000
     1750  O                     11.9922    2.8540    1.6111 O    1 1 1749.0000
     1751  O                     11.5632    3.3039    1.5649 O    1 1 1750.0000
     1752  O                     10.8001    3.2873    1.5655 O    1 1 1751.0000
     1753  O                     10.3483    3.7136    2.2438 O    1 1 1752.0000
     1754  O                     10.1863    4.1035    2.8933 O    1 1 1753.0000
     1755  O                     10.2463    4.2285    3.9053 O    1 1 1754.0000
     1756  O                      9.8156    4.2734    3.4214 O    1 1 1755.0000
     1757  O                      9.9839    4.7944    3.8126 O    1 1 1756.0000
     1758  O                      9.6910    4.8625    3.1915 O    1 1 1757.0000
     1759  O                     10.1852    4.8153    3.2098 O    1 1 1758.0000
     1760  O                     10.5905    4.5555    3.0957 O    1 1 1759.0000
     1761  O                      9.6247    4.4888    2.8648 O    1 1 1760.0000
     1762  O                      9.1169    4.6371    3.3744 O    1 1 1761.0000
     1763  O                      9.1203    4.4753    4.1473 O    1 1 1762.0000
     1764  O                      9.2579    3.9740    4.5838 O    1 1 1763.0000
     1765  O                      9.7029    3.2030    4.4494 O    1 1 1764.0000
     1766  O                     10.1899    4.0581    5.1851 O    1 1 1765.0000
     1767  O                     10.9516    4.4854    5.4464 O    1 1 1766.0000
     1768  O                     11.4719    4.5078    4.7567 O    1 1 1767.0000
     1769  O                     12.2968    4.5708    4.0523 O    1 1 1768.0000
     1770  O                     12.4475    3.9132    3.6160 O    1 1 1769.0000
     1771  O                     12.8847    3.4413    2.9915 O    1 1 1770.0000
     1772  O                     12.0208    3.2489    2.6528 O    1 1 1771.0000
     1773  O                     11.8982    2.5205    3.3101 O    1 1 1772.0000
     1774  O                     11.7885    1.8178    3.9650 O    1 1 1773.0000
     1775  O                     11.4400    2.7209    4.1581 O    1 1 1774.0000
     1776  O                     10.3161    3.2303    4.5119 O    1 1 1775.0000
     1777  O                     11.0730    3.8807    4.7252 O    1 1 1776.0000
     1778  O                     11.9747    3.8088    4.7342 O    1 1 1777.0000
     1779  O                     12.5712    4.1647    5.2901 O    1 1 1778.0000
     1780  O                     13.0665    4.6141    5.7042 O    1 1 1779.0000
     1781  O                     13.5159    5.0210    6.3992 O    1 1 1780.0000
     1782  O                     14.1016    4.9741    5.9956 O    1 1 1781.0000
     1783  O                     14.2039    4.2046    6.2306 O    1 1 1782.0000
     1784  O                     13.8935    3.8178    6.0282 O    1 1 1783.0000
     1785  O                     14.2618    3.8252    6.5540 O    1 1 1784.0000
     1786  O                     14.8035    3.7477    6.0994 O    1 1 1785.0000
     1787  O                     15.2441    4.2052    6.0563 O    1 1 1786.0000
     1788  O                     14.9701    4.1338    5.8034 O    1 1 1787.0000
     1789  O                     14.4670    3.4144    5.5945 O    1 1 1788.0000
     1790  O                     13.8755    3.2966    5.5450 O    1 1 1789.0000
     1791  O                     14.0265    3.7110    4.9974 O    1 1 1790.0000
     1792  O                     13.7483    4.3874    4.6318 O    1 1 1791.0000
     1793  O                     13.9768    4.0613    4.9397 O    1 1 1792.0000
     1794  O                     13.5689    3.6080    5.5610 O    1 1 1793.0000
     1795  O                     12.8588    4.1021    5.6924 O    1 1 1794.0000
     1796  O                     13.2390    4.4483    6.3607 O    1 1 1795.0000
     1797  O                     13.7131    4.7001    6.5149 O    1 1 1796.0000
     1798  O                     14.1286    4.0587    7.1307 O    1 1 1797.0000
     1799  O                     13.7944    4.3902    5.8598 O    1 1 1798.0000
     1800  O                     14.1596    4.9027    6.3700 O    1 1 1799.0000
     1801  O                     14.3746    4.6330    5.7412 O    1 1 1800.0000
     1802  O                     13.9384    4.9369    5.3956 O    1 1 1801.0000
     1803  O                     14.1980    4.7422    5.2648 O    1 1 1802.0000
     1804  O                     13.8194    4.3464    5.6417 O    1 1 1803.0000
     1805  O                     13.5235    4.8227    5.7827 O    1 1 1804.0000
     1806  O                     13.3200    4.2927    5.2455 O    1 1 1805.0000
     1807  O                     13.2123    4.7415    4.9133 O    1 1 1806.0000
     1808  O                     13.5952    5.0441    4.3517 O    1 1 1807.0000
     1809  O                     13.4540    5.1689    3.9209 O    1 1 1808.0000
     1810  O                     13.9535    5.1142    4.8682 O    1 1 1809.0000
     1811  O                     13.3575    5.3951    4.5675 O    1 1 1810.0000
     1812  O                     12.8287    4.9600    4.2641 O    1 1 1811.0000
     1813  O                     12.5182    5.4608    3.9816 O    1 1 1812.0000
     1814  O                     12.7392    5.6744    3.3371 O    1 1 1813.0000
     1815  O                     13.1368    5.2939    3.2995 O    1 1 1814.0000
     1816  O                     12.6602    5.9932    3.5442 O    1 1 1815.0000
     1817  O                     13.0041    6.2119    4.0945 O    1 1 1816.0000
     1818  O                     13.3993    5.8803    4.1277 O    1 1 1817.0000
     1819  O                     13.4501    5.7585    3.7061 O    1 1 1818.0000
     1820  O                     13.8987    5.3851    3.2917 O    1 1 1819.0000
     1821  O                     13.9285    5.3224    2.6374 O    1 1 1820.0000
     1822  O                     13.2690    5.4726    2.1150 O    1 1 1821.0000
     1823  O                     13.1466    5.4655    2.7175 O    1 1 1822.0000
     1824  O                     12.6080    5.0872    2.9414 O    1 1 1823.0000
     1825  O                     12.5070    4.8658    3.3785 O    1 1 1824.0000
     1826  O                     12.1710    4.5728    3.2730 O    1 1 1825.0000
     1827  O                     11.5484    4.7713    2.9643 O    1 1 1826.0000
     1828  O                     11.4832    4.6931    3.4847 O    1 1 1827.0000
     1829  O                     11.9456    4.5168    4.0264 O    1 1 1828.0000
     1830  O                     12.3274    3.9871    4.5581 O    1 1 1829.0000
     1831  O                     12.6528    3.5302    5.0437 O    1 1 1830.0000
     1832  O                     12.1139    2.0908    5.4862 O    1 1 1831.0000
     1833  O                     11.5724    1.4339    5.4542 O    1 1 1832.0000
     1834  O                     12.2983    1.1869    5.4362 O    1 1 1833.0000
     1835  O                     12.4180    1.0183    5.3698 O    1 1 1834.0000
     1836  O                     13.0774    1.4541    5.0048 O    1 1 1835.0000
     1837  O                     13.3460    1.0525    4.7360 O    1 1 1836.0000
     1838  O                     12.9548    0.5686    5.1867 O    1 1 1837.0000
     1839  O                     12.6079    0.6047    4.7284 O    1 1 1838.0000
     1840  O                     11.9250    0.9870    4.6101 O    1 1 1839.0000
     1841  O                     11.3743    0.5220    4.4428 O    1 1 1840.0000
     1842  O                     11.1292    0.7010    4.8040 O    1 1 1841.0000
     1843  O                     11.5071    0.6259    5.2376 O    1 1 1842.0000
     1844  O                     11.6537    1.0098    5.6703 O    1 1 1843.0000
     1845  O                     12.0295    0.7957    6.1298 O    1 1 1844.0000
     1846  O                     11.5646    1.1789    6.1585 O    1 1 1845.0000
     1847  O                     11.3827    1.8060    5.8180 O    1 1 1846.0000
     1848  O                     11.4889    2.3048    5.8186 O    1 1 1847.0000
     1849  O                     11.6819    1.6940    6.1017 O    1 1 1848.0000
     1850  O                     11.4712    1.9600    6.7585 O    1 1 1849.0000
     1851  O                     12.0049    2.2843    6.8203 O    1 1 1850.0000
     1852  O                     11.6387    2.7459    6.4773 O    1 1 1851.0000
     1853  O                     11.0026    3.5040    6.0627 O    1 1 1852.0000
     1854  O                     10.3939    3.7423    5.7185 O    1 1 1853.0000
     1855  O                     10.8852    2.4746    6.0136 O    1 1 1854.0000
     1856  O                     10.7552    1.5055    6.8241 O    1 1 1855.0000
     1857  O                     11.1967    0.6854    6.4873 O    1 1 1856.0000
     1858  O                     10.8771    1.1213    6.6106 O    1 1 1857.0000
     1859  O                     11.1928    0.9262    7.3148 O    1 1 1858.0000
     1860  O                     10.7627    0.1664    6.9297 O    1 1 1859.0000
     1861  O                     11.1173   -0.0923    6.4285 O    1 1 1860.0000
     1862  O                     10.8517    0.2130    6.7592 O    1 1 1861.0000
     1863  O                     10.4114   -0.2981    6.4531 O    1 1 1862.0000
     1864  O                     10.7808    0.5164    6.0487 O    1 1 1863.0000
     1865  O                     10.2987    1.3050    6.7570 O    1 1 1864.0000
     1866  O                     10.3492    1.9227    6.7679 O    1 1 1865.0000
     1867  O                     10.3892    3.5982    6.4046 O    1 1 1866.0000
     1868  O                     10.2897    4.1048    5.5059 O    1 1 1867.0000
     1869  O                      9.5872    3.4329    6.2010 O    1 1 1868.0000
     1870  O                      9.2423    2.5294    6.6320 O    1 1 1869.0000
     1871  O                      8.6325    2.2059    6.9699 O    1 1 1870.0000
     1872  O                      8.8203    2.2726    6.1571 O    1 1 1871.0000
     1873  O                      9.4574    2.0200    5.8916 O    1 1 1872.0000
     1874  O                      9.2157    2.0200    6.7060 O    1 1 1873.0000
     1875  O                      9.1978    1.6929    7.6101 O    1 1 1874.0000
     1876  O                      9.7186    1.0386    8.1963 O    1 1 1875.0000
     1877  O                     10.4235   -0.0713    7.9918 O    1 1 1876.0000
     1878  O                     10.2294   -0.2595    8.3967 O    1 1 1877.0000
     1879  O                     10.7693   -0.6116    8.5323 O    1 1 1878.0000
     1880  O                     10.8984   -1.4123    8.5006 O    1 1 1879.0000
     1881  O                     10.6567   -1.4236    7.9037 O    1 1 1880.0000
     1882  O                     10.1262   -1.5366    7.2772 O    1 1 1881.0000
     1883  O                     10.2812   -1.8726    8.1932 O    1 1 1882.0000
     1884  O                      9.8681   -2.2182    7.7160 O    1 1 1883.0000
     1885  O                     10.2642   -2.3480    7.2464 O    1 1 1884.0000
     1886  O                      9.9445   -1.6902    7.4355 O    1 1 1885.0000
     1887  O                     10.2048   -1.1022    8.0061 O    1 1 1886.0000
     1888  O                      9.2645   -0.8672    7.9136 O    1 1 1887.0000
     1889  O                      8.6130   -1.4638    7.6087 O    1 1 1888.0000
     1890  O                      9.0999   -1.5839    7.3855 O    1 1 1889.0000
     1891  O                      9.1744   -1.8318    7.8653 O    1 1 1890.0000
     1892  O                      9.6566   -1.3828    8.1924 O    1 1 1891.0000
     1893  O                      9.8838   -0.9087    7.9834 O    1 1 1892.0000
     1894  O                      9.3037   -0.4575    7.5798 O    1 1 1893.0000
     1895  O                      8.8022   -0.7087    7.6184 O    1 1 1894.0000
     1896  O                      9.1706   -0.9267    7.1849 O    1 1 1895.0000
     1897  O                      8.9284   -0.4569    7.0631 O    1 1 1896.0000
     1898  O                      8.4086   -0.6304    7.0115 O    1 1 1897.0000
     1899  O                      8.7415   -1.2134    7.0252 O    1 1 1898.0000
     1900  O                      9.4230   -1.4257    6.9672 O    1 1 1899.0000
     1901  O                      9.8257   -0.9848    7.0260 O    1 1 1900.0000
     1902  O                      9.0553   -0.4674    6.5935 O    1 1 1901.0000
     1903  O                      9.3341   -0.8606    6.4731 O    1 1 1902.0000
     1904  O                      8.6085   -0.4764    6.0713 O    1 1 1903.0000
     1905  O                      8.3374   -0.1039    6.3846 O    1 1 1904.0000
     1906  O                      8.0705    0.0862    5.7166 O    1 1 1905.0000
     1907  O                      7.8076    0.6915    5.3234 O    1 1 1906.0000
     1908  O                      8.1820    0.3235    5.3091 O    1 1 1907.0000
     1909  O                      8.5762    0.8526    5.2754 O    1 1 1908.0000
     1910  O                      8.3405    0.8907    5.9531 O    1 1 1909.0000
     1911  O                      9.0372    1.4414    5.6958 O    1 1 1910.0000
     1912  O                      9.3461    1.7278    5.0083 O    1 1 1911.0000
     1913  O                      9.7989    1.7730    4.2911 O    1 1 1912.0000
     1914  O                      9.6513    2.3924    4.5911 O    1 1 1913.0000
     1915  O                      9.1190    1.4661    5.0075 O    1 1 1914.0000
     1916  O                      8.6002    1.8522    5.4676 O    1 1 1915.0000
     1917  O                      8.5996    2.3829    4.8100 O    1 1 1916.0000
     1918  O                      9.2398    2.7505    4.5714 O    1 1 1917.0000
     1919  O                      9.1435    2.7043    5.4514 O    1 1 1918.0000
     1920  O                      8.8013    2.1314    5.3400 O    1 1 1919.0000
     1921  O                      8.2863    1.5382    5.0315 O    1 1 1920.0000
     1922  O                      7.9980    1.3874    5.9072 O    1 1 1921.0000
     1923  O                      7.5812    1.8616    6.2599 O    1 1 1922.0000
     1924  O                      7.3172    2.1942    5.3679 O    1 1 1923.0000
     1925  O                      7.1946    1.5104    5.3011 O    1 1 1924.0000
     1926  O                      7.3470    1.5280    5.9321 O    1 1 1925.0000
     1927  O                      7.8425    1.5290    5.4173 O    1 1 1926.0000
     1928  O                      7.8943    1.8572    4.5773 O    1 1 1927.0000
     1929  O                      7.7423    1.8469    5.3744 O    1 1 1928.0000
     1930  O                      7.9218    2.3925    5.0158 O    1 1 1929.0000
     1931  O                      7.7245    2.6823    5.1371 O    1 1 1930.0000
     1932  O                      7.2778    2.5598    5.6721 O    1 1 1931.0000
     1933  O                      7.0601    3.0522    5.5711 O    1 1 1932.0000
     1934  O                      7.9616    2.8550    5.8417 O    1 1 1933.0000
     1935  O                      8.3463    3.7932    5.4502 O    1 1 1934.0000
     1936  O                      8.4568    4.1994    6.2060 O    1 1 1935.0000
     1937  O                      8.9085    3.7728    5.7886 O    1 1 1936.0000
     1938  O                      9.3260    3.2618    5.3859 O    1 1 1937.0000
     1939  O                      9.2007    3.9225    5.1923 O    1 1 1938.0000
     1940  O                      9.6190    4.1948    5.5430 O    1 1 1939.0000
     1941  O                      9.4643    4.6722    5.1476 O    1 1 1940.0000
     1942  O                      8.8492    4.9440    4.7354 O    1 1 1941.0000
     1943  O                      8.2091    4.6299    5.0558 O    1 1 1942.0000
     1944  O                      8.3264    5.1294    4.8853 O    1 1 1943.0000
     1945  O                      8.8879    5.4102    4.7166 O    1 1 1944.0000
     1946  O                      9.8612    5.0577    4.3598 O    1 1 1945.0000
     1947  O                      9.9999    4.3465    4.7086 O    1 1 1946.0000
     1948  O                     11.0459    4.2468    4.6714 O    1 1 1947.0000
     1949  O                     10.4704    4.6220    4.5087 O    1 1 1948.0000
     1950  O                     10.7151    4.3872    3.8978 O    1 1 1949.0000
     1951  O                     10.7720    4.0334    4.3687 O    1 1 1950.0000
     1952  O                     10.4117    3.7566    4.7300 O    1 1 1951.0000
     1953  O                     10.0193    3.1514    5.3742 O    1 1 1952.0000
     1954  O                      9.3082    3.6182    5.5225 O    1 1 1953.0000
     1955  O                      9.1677    3.8950    6.3569 O    1 1 1954.0000
     1956  O                     10.0226    3.9913    6.0215 O    1 1 1955.0000
     1957  O                      9.8226    3.8273    6.9243 O    1 1 1956.0000
     1958  O                     10.1432    3.9580    6.5523 O    1 1 1957.0000
     1959  O                     10.2296    4.0598    7.1655 O    1 1 1958.0000
     1960  O                      9.9057    4.2594    7.8462 O    1 1 1959.0000
     1961  O                     10.0970    3.7403    8.5096 O    1 1 1960.0000
     1962  O                     10.2037    3.9791    7.8920 O    1 1 1961.0000
     1963  O                     10.7025    4.5807    7.7116 O    1 1 1962.0000
     1964  O                     10.6512    4.1216    7.2950 O    1 1 1963.0000
     1965  O                     11.1979    4.2055    7.2418 O    1 1 1964.0000
     1966  O                     10.2507    4.5030    6.8522 O    1 1 1965.0000
     1967  O                     10.7937    5.1567    6.9697 O    1 1 1966.0000
     1968  O                     10.4833    5.1802    6.6462 O    1 1 1967.0000
     1969  O                     11.0501    4.5640    6.1225 O    1 1 1968.0000
     1970  O                     10.6207    4.1886    5.9929 O    1 1 1969.0000
     1971  O                     10.4376    4.9388    6.0940 O    1 1 1970.0000
     1972  O                     11.1296    5.1676    6.2205 O    1 1 1971.0000
     1973  O                     10.6318    4.5473    6.4455 O    1 1 1972.0000
     1974  O                     10.2994    4.7134    7.2167 O    1 1 1973.0000
     1975  O                     10.3561    4.3889    7.6842 O    1 1 1974.0000
     1976  O                     10.8498    4.9397    6.9692 O    1 1 1975.0000
     1977  O                     11.3477    5.5534    7.1036 O    1 1 1976.0000
     1978  O                     11.0185    5.8917    7.5782 O    1 1 1977.0000
     1979  O                     10.2825    6.2178    7.9265 O    1 1 1978.0000
     1980  O                      9.6849    5.9561    7.7142 O    1 1 1979.0000
     1981  O                      9.4294    6.7279    7.7035 O    1 1 1980.0000
     1982  O                      9.1308    6.5944    8.3857 O    1 1 1981.0000
     1983  O                      9.1505    6.3615    8.7044 O    1 1 1982.0000
     1984  O                      9.7031    6.4329    8.7754 O    1 1 1983.0000
     1985  O                      9.8475    6.2188    8.2035 O    1 1 1984.0000
     1986  O                     10.1979    6.6006    8.5359 O    1 1 1985.0000
     1987  O                     10.3269    7.2325    8.9165 O    1 1 1986.0000
     1988  O                     10.0554    7.1279    8.3079 O    1 1 1987.0000
     1989  O                     10.5527    6.8007    8.3174 O    1 1 1988.0000
     1990  O                     11.0806    6.3941    8.2172 O    1 1 1989.0000
     1991  O                     11.0699    6.0821    8.7764 O    1 1 1990.0000
     1992  O                     11.5177    6.6928    8.8386 O    1 1 1991.0000
     1993  O                     11.9593    6.4917    8.3558 O    1 1 1992.0000
     1994  O                     12.5906    6.4078    7.8975 O    1 1 1993.0000
     1995  O                     12.4526    6.9154    8.5400 O    1 1 1994.0000
     1996  O                     12.3437    7.2080    9.1084 O    1 1 1995.0000
     1997  O                     11.8818    7.1189    9.1092 O    1 1 1996.0000
     1998  O                     11.6524    7.5260    8.8810 O    1 1 1997.0000
     1999  O                     11.2267    7.4149    8.6343 O    1 1 1998.0000
     2000  O                     11.1544    7.2977    8.1377 O    1 1 1999.0000
     2001  O                     10.7624    6.6522    7.6298 O    1 1 2000.0000
     2002  O                     10.1021    7.0658    7.5440 O    1 1 2001.0000
     2003  O                     10.0408    6.8788    6.9154 O    1 1 2002.0000
     2004  O                      9.4088    6.7029    7.1141 O    1 1 2003.0000
     2005  O                      9.3330    5.9476    7.3361 O    1 1 2004.0000
     2006  O                      8.8659    5.4799    7.1735 O    1 1 2005.0000
     2007  O                      8.3706    4.9758    7.1314 O    1 1 2006.0000
     2008  O                      8.7552    5.1962    7.6681 O    1 1 2007.0000
     2009  O                      8.4082    5.7224    7.5254 O    1 1 2008.0000
     2010  O                      8.6655    6.0429    8.1207 O    1 1 2009.0000
     2011  O                      8.9963    5.6395    8.1412 O    1 1 2010.0000
     2012  O                      9.6573    5.5416    7.7662 O    1 1 2011.0000
     2013  O                     10.3878    5.1684    7.7406 O    1 1 2012.0000
     2014  O                      9.6391    4.9119    7.6664 O    1 1 2013.0000
     2015  O                     10.1206    4.7277    6.8026 O    1 1 2014.0000
     2016  O                     11.0689    4.7055    6.7563 O    1 1 2015.0000
     2017  O                     11.7768    4.6261    6.9355 O    1 1 2016.0000
     2018  O                     12.2877    3.9372    7.4079 O    1 1 2017.0000
     2019  O                     12.4056    3.2346    7.6168 O    1 1 2018.0000
     2020  O                     11.8350    4.1907    7.6965 O    1 1 2019.0000
     2021  O                     10.9646    4.6981    7.7594 O    1 1 2020.0000
     2022  O                     10.4616    5.4083    7.6175 O    1 1 2021.0000
     2023  O                     10.1979    5.7710    7.0194 O    1 1 2022.0000
     2024  O                     10.2478    5.3961    6.3544 O    1 1 2023.0000
     2025  O                     10.4556    6.0733    6.8754 O    1 1 2024.0000
     2026  O                      9.6431    5.5774    6.8148 O    1 1 2025.0000
     2027  O                      9.8476    5.1366    6.0118 O    1 1 2026.0000
     2028  O                     10.1302    4.8022    5.5312 O    1 1 2027.0000
     2029  O                      9.5633    5.5188    6.1826 O    1 1 2028.0000
     2030  O                      9.3859    6.0143    6.6541 O    1 1 2029.0000
     2031  O                     10.0663    6.1244    7.0953 O    1 1 2030.0000
     2032  O                      9.8345    5.2895    7.0597 O    1 1 2031.0000
     2033  O                      9.3192    5.0740    6.7148 O    1 1 2032.0000
     2034  O                      9.6602    5.0604    5.6413 O    1 1 2033.0000
     2035  O                      9.1032    5.0092    6.1735 O    1 1 2034.0000
     2036  O                      8.4005    4.8851    5.7144 O    1 1 2035.0000
     2037  O                      8.6114    4.3313    5.3033 O    1 1 2036.0000
     2038  O                      8.9563    5.2115    5.5477 O    1 1 2037.0000
     2039  O                      8.4673    5.6391    5.0964 O    1 1 2038.0000
     2040  O                      8.4212    5.8150    5.4601 O    1 1 2039.0000
     2041  O                      8.1787    5.8493    5.9055 O    1 1 2040.0000
     2042  O                      8.2896    6.5026    5.7994 O    1 1 2041.0000
     2043  O                      8.9533    5.9734    5.8167 O    1 1 2042.0000
     2044  O                      9.1171    6.4126    6.2932 O    1 1 2043.0000
     2045  O                      9.6853    6.4203    6.6014 O    1 1 2044.0000
     2046  O                     10.3084    6.3223    6.4498 O    1 1 2045.0000
     2047  O                     10.6089    5.5393    6.6586 O    1 1 2046.0000
     2048  O                     10.9760    5.9652    6.2840 O    1 1 2047.0000
     2049  O                     11.2385    6.4521    5.8077 O    1 1 2048.0000
     2050  O                     11.5636    5.9627    5.8182 O    1 1 2049.0000
     2051  O                     11.1898    5.2604    5.7385 O    1 1 2050.0000
     2052  O                     10.8698    4.8308    5.3969 O    1 1 2051.0000
     2053  O                     10.2992    5.0005    5.2564 O    1 1 2052.0000
     2054  O                      9.6973    4.7723    5.8880 O    1 1 2053.0000
     2055  O                      8.7542    5.0765    5.5442 O    1 1 2054.0000
     2056  O                      9.1939    5.5933    4.9057 O    1 1 2055.0000
     2057  O                      9.2930    5.8863    4.9306 O    1 1 2056.0000
     2058  O                      9.5965    5.2912    5.3145 O    1 1 2057.0000
     2059  O                     10.3733    5.6683    5.4724 O    1 1 2058.0000
     2060  O                     10.5720    5.3054    6.0155 O    1 1 2059.0000
     2061  O                     10.1549    5.9613    6.1638 O    1 1 2060.0000
     2062  O                      9.7298    5.0254    6.4688 O    1 1 2061.0000
     2063  O                      9.6184    5.5255    5.7712 O    1 1 2062.0000
     2064  O                      9.2435    5.7229    6.2098 O    1 1 2063.0000
     2065  O                      9.1847    6.1014    5.4960 O    1 1 2064.0000
     2066  O                      9.8028    5.8271    5.6778 O    1 1 2065.0000
     2067  O                      9.9616    5.6402    5.0392 O    1 1 2066.0000
     2068  O                     10.4179    5.8193    5.1484 O    1 1 2067.0000
     2069  O                     10.5804    6.2632    5.6005 O    1 1 2068.0000
     2070  O                      9.7936    6.3905    5.5013 O    1 1 2069.0000
     2071  O                      9.8201    6.8650    5.5485 O    1 1 2070.0000
     2072  O                     10.3187    6.4542    5.0545 O    1 1 2071.0000
     2073  O                     11.1207    6.9471    5.4469 O    1 1 2072.0000
     2074  O                     10.7848    6.6620    4.7609 O    1 1 2073.0000
     2075  O                     10.6659    6.1144    4.2692 O    1 1 2074.0000
     2076  O                     10.3239    6.4938    4.4219 O    1 1 2075.0000
     2077  O                      9.8178    6.0146    3.8373 O    1 1 2076.0000
     2078  O                      9.1556    5.6137    4.2031 O    1 1 2077.0000
     2079  O                      8.8554    6.2833    4.5059 O    1 1 2078.0000
     2080  O                      9.3011    6.2082    4.4067 O    1 1 2079.0000
     2081  O                      9.7400    6.1721    4.8296 O    1 1 2080.0000
     2082  O                     10.2811    6.5173    5.4890 O    1 1 2081.0000
     2083  O                     10.6562    6.9810    5.4549 O    1 1 2082.0000
     2084  O                     10.9700    6.8462    5.9361 O    1 1 2083.0000
     2085  O                     10.4125    7.1037    6.1704 O    1 1 2084.0000
     2086  O                      9.9794    6.6554    6.1789 O    1 1 2085.0000
     2087  O                      9.8457    6.1845    6.1190 O    1 1 2086.0000
     2088  O                     10.3854    5.9668    5.8025 O    1 1 2087.0000
     2089  O                     10.9803    5.7114    5.5079 O    1 1 2088.0000
     2090  O                     11.3937    5.4457    6.3424 O    1 1 2089.0000
     2091  O                     10.4547    4.9768    5.8391 O    1 1 2090.0000
     2092  O                      9.8744    4.2819    6.1933 O    1 1 2091.0000
     2093  O                      8.7339    4.9864    6.3470 O    1 1 2092.0000
     2094  O                      8.0762    5.4377    6.4723 O    1 1 2093.0000
     2095  O                      8.3988    6.1510    6.4748 O    1 1 2094.0000
     2096  O                      8.3816    6.7321    6.3820 O    1 1 2095.0000
     2097  O                      8.3883    7.0386    6.1822 O    1 1 2096.0000
     2098  O                      9.1775    7.1015    5.7433 O    1 1 2097.0000
     2099  O                      9.1337    6.6563    5.4354 O    1 1 2098.0000
     2100  O                      9.3718    6.9578    4.8099 O    1 1 2099.0000
     2101  O                      9.8364    7.1316    4.3758 O    1 1 2100.0000
     2102  O                     10.4724    7.5637    4.6357 O    1 1 2101.0000
     2103  O                     11.1908    7.1309    4.5426 O    1 1 2102.0000
     2104  O                     11.4147    6.3545    4.5332 O    1 1 2103.0000
     2105  O                     11.8184    6.5866    4.1080 O    1 1 2104.0000
     2106  O                     11.4942    6.1805    3.6508 O    1 1 2105.0000
     2107  O                     11.8150    6.0514    4.0020 O    1 1 2106.0000
     2108  O                     11.7574    5.3725    3.7282 O    1 1 2107.0000
     2109  O                     11.8298    5.2256    3.2501 O    1 1 2108.0000
     2110  O                     11.8779    5.5942    2.8914 O    1 1 2109.0000
     2111  O                     11.6997    4.9648    2.3360 O    1 1 2110.0000
     2112  O                     11.3887    5.5631    2.9825 O    1 1 2111.0000
     2113  O                     11.1783    5.4773    3.6773 O    1 1 2112.0000
     2114  O                     11.0687    4.8643    3.5517 O    1 1 2113.0000
     2115  O                     10.5536    5.2261    3.5044 O    1 1 2114.0000
     2116  O                     10.0149    5.5626    3.4228 O    1 1 2115.0000
     2117  O                      9.9371    5.9517    4.0735 O    1 1 2116.0000
     2118  O                     10.3179    5.5275    4.0692 O    1 1 2117.0000
     2119  O                     10.4476    5.2622    4.6561 O    1 1 2118.0000
     2120  O                     10.8798    5.0073    4.1163 O    1 1 2119.0000
     2121  O                     11.1793    5.3263    4.4763 O    1 1 2120.0000
     2122  O                     10.8023    4.7599    4.9913 O    1 1 2121.0000
     2123  O                     11.4798    4.9480    4.3866 O    1 1 2122.0000
     2124  O                     10.8390    5.6223    4.6379 O    1 1 2123.0000
     2125  O                     11.4103    5.5994    4.9668 O    1 1 2124.0000
     2126  O                     11.2219    6.0336    4.2562 O    1 1 2125.0000
     2127  O                     11.7664    5.4597    4.4315 O    1 1 2126.0000
     2128  O                     12.5506    5.6173    4.6865 O    1 1 2127.0000
     2129  O                     13.2968    5.4514    4.8406 O    1 1 2128.0000
     2130  O                     12.8667    6.0326    4.7977 O    1 1 2129.0000
     2131  O                     12.7722    6.2133    5.4705 O    1 1 2130.0000
     2132  O                     12.4302    6.6115    5.0500 O    1 1 2131.0000
     2133  O                     12.6019    6.8551    5.5779 O    1 1 2132.0000
     2134  O                     12.0195    6.3698    5.6957 O    1 1 2133.0000
     2135  O                     11.8875    6.5090    6.4202 O    1 1 2134.0000
     2136  O                     12.2734    7.3607    6.3339 O    1 1 2135.0000
     2137  O                     12.3284    7.2548    5.5289 O    1 1 2136.0000
     2138  O                     11.7729    7.6054    5.3228 O    1 1 2137.0000
     2139  O                     11.7490    7.1475    5.9274 O    1 1 2138.0000
     2140  O                     12.3945    7.0939    6.1248 O    1 1 2139.0000
     2141  O                     13.2041    6.8873    6.1697 O    1 1 2140.0000
     2142  O                     13.2226    6.2226    6.5209 O    1 1 2141.0000
     2143  O                     13.1240    6.1044    7.2873 O    1 1 2142.0000
     2144  O                     13.0919    5.7664    6.5921 O    1 1 2143.0000
     2145  O                     12.7824    5.4342    7.1490 O    1 1 2144.0000
     2146  O                     13.3648    5.4760    7.1485 O    1 1 2145.0000
     2147  O                     13.3230    5.4080    6.2307 O    1 1 2146.0000
     2148  O                     13.0950    5.9462    5.9370 O    1 1 2147.0000
     2149  O                     12.4372    6.1884    6.2060 O    1 1 2148.0000
     2150  O                     12.1277    6.2613    6.5710 O    1 1 2149.0000
     2151  O                     12.3896    6.5278    7.2131 O    1 1 2150.0000
     2152  O                     12.0572    6.9364    7.3488 O    1 1 2151.0000
     2153  O                     12.7542    6.7493    6.5924 O    1 1 2152.0000
     2154  O                     12.9913    7.4086    6.8099 O    1 1 2153.0000
     2155  O                     13.6978    7.8449    7.0727 O    1 1 2154.0000
     2156  O                     13.4836    7.1572    6.7605 O    1 1 2155.0000
     2157  O                     14.1450    7.3004    6.9997 O    1 1 2156.0000
     2158  O                     14.2394    6.8986    6.3596 O    1 1 2157.0000
     2159  O                     14.4058    6.4543    6.3439 O    1 1 2158.0000
     2160  O                     14.2948    6.6912    5.7169 O    1 1 2159.0000
     2161  O                     13.8663    6.5065    5.8507 O    1 1 2160.0000
     2162  O                     14.3800    6.4196    5.1770 O    1 1 2161.0000
     2163  O                     14.7690    6.8609    4.8198 O    1 1 2162.0000
     2164  O                     14.9864    7.1547    4.2362 O    1 1 2163.0000
     2165  O                     14.5321    6.6571    4.3644 O    1 1 2164.0000
     2166  O                     14.0493    7.0146    4.7276 O    1 1 2165.0000
     2167  O                     14.0690    6.3579    4.4155 O    1 1 2166.0000
     2168  O                     14.1019    6.0428    4.1646 O    1 1 2167.0000
     2169  O                     14.2066    5.8419    4.7239 O    1 1 2168.0000
     2170  O                     14.3525    5.4347    4.9758 O    1 1 2169.0000
     2171  O                     14.5295    5.7855    5.4108 O    1 1 2170.0000
     2172  O                     14.9033    5.7016    5.5013 O    1 1 2171.0000
     2173  O                     15.2973    5.9702    5.1537 O    1 1 2172.0000
     2174  O                     15.3128    6.5280    5.7758 O    1 1 2173.0000
     2175  O                     15.7404    6.2276    5.8796 O    1 1 2174.0000
     2176  O                     15.7131    6.1746    6.5244 O    1 1 2175.0000
     2177  O                     15.4567    5.8533    6.2408 O    1 1 2176.0000
     2178  O                     15.4611    5.3845    6.6743 O    1 1 2177.0000
     2179  O                     15.0687    5.4695    6.8300 O    1 1 2178.0000
     2180  O                     15.2717    4.9680    6.5249 O    1 1 2179.0000
     2181  O                     14.8283    4.7460    6.6523 O    1 1 2180.0000
     2182  O                     14.4309    5.0231    7.1048 O    1 1 2181.0000
     2183  O                     13.7221    4.6345    7.1541 O    1 1 2182.0000
     2184  O                     13.0138    4.0092    7.0404 O    1 1 2183.0000
     2185  O                     13.5350    3.7853    6.3945 O    1 1 2184.0000
     2186  O                     13.2260    3.2500    6.3619 O    1 1 2185.0000
     2187  O                     12.8593    3.9839    6.3780 O    1 1 2186.0000
     2188  O                     12.3115    4.0847    6.2741 O    1 1 2187.0000
     2189  O                     11.6429    3.7681    6.4030 O    1 1 2188.0000
     2190  O                     11.5181    4.2853    6.2245 O    1 1 2189.0000
     2191  O                     11.9581    4.8650    6.3262 O    1 1 2190.0000
     2192  O                     12.4322    4.3984    7.2160 O    1 1 2191.0000
     2193  O                     11.7608    4.8184    7.7111 O    1 1 2192.0000
     2194  O                     12.2140    4.8908    8.3114 O    1 1 2193.0000
     2195  O                     12.2341    5.1167    7.6153 O    1 1 2194.0000
     2196  O                     12.6775    5.2683    7.7253 O    1 1 2195.0000
     2197  O                     12.1135    5.5914    8.1311 O    1 1 2196.0000
     2198  O                     12.1728    5.8807    7.7342 O    1 1 2197.0000
     2199  O                     11.9183    5.9533    6.9834 O    1 1 2198.0000
     2200  O                     11.9610    5.5744    7.3013 O    1 1 2199.0000
     2201  O                     11.9935    5.5277    6.7011 O    1 1 2200.0000
     2202  O                     11.2780    6.0690    6.6965 O    1 1 2201.0000
     2203  O                     10.9764    6.6221    6.3683 O    1 1 2202.0000
     2204  O                     11.1539    6.5802    7.0081 O    1 1 2203.0000
     2205  O                     10.6954    6.3766    7.7711 O    1 1 2204.0000
     2206  O                     10.5764    6.7287    7.0251 O    1 1 2205.0000
     2207  O                     10.8627    7.3745    7.4765 O    1 1 2206.0000
     2208  O                     11.4276    7.5877    7.5651 O    1 1 2207.0000
     2209  O                     12.0431    7.6542    7.7655 O    1 1 2208.0000
     2210  O                     11.7890    7.1539    8.1343 O    1 1 2209.0000
     2211  O                     11.7656    8.0211    7.4209 O    1 1 2210.0000
     2212  O                     11.7427    7.5058    6.9244 O    1 1 2211.0000
     2213  O                     11.9222    6.9864    6.8312 O    1 1 2212.0000
     2214  O                     11.7755    6.5874    7.1724 O    1 1 2213.0000
     2215  O                     11.1582    7.0045    6.7499 O    1 1 2214.0000
     2216  O                     11.0730    6.7715    7.7532 O    1 1 2215.0000
     2217  O                     11.6729    6.3787    8.1456 O    1 1 2216.0000
     2218  O                     11.6510    5.9656    7.5150 O    1 1 2217.0000
     2219  O                     11.6161    6.4467    7.6479 O    1 1 2218.0000
     2220  O                     12.2307    5.9780    8.2554 O    1 1 2219.0000
     2221  O                     11.9932    6.0658    8.7235 O    1 1 2220.0000
     2222  O                     12.3715    5.9300    9.8348 O    1 1 2221.0000
     2223  O                     12.4479    5.2234   10.1766 O   1 1 2222.0000
     2224  O                     12.9561    4.7093   10.8413 O   1 1 2223.0000
     2225  O                     12.7992    5.4885   10.7259 O   1 1 2224.0000
     2226  O                     12.2841    6.0953   10.6368 O   1 1 2225.0000
     2227  O                     12.8922    6.0709    9.9578 O    1 1 2226.0000
     2228  O                     13.6188    6.2689   10.0271 O   1 1 2227.0000
     2229  O                     13.7878    6.7154   10.2840 O   1 1 2228.0000
     2230  O                     13.6169    6.1620   10.5116 O   1 1 2229.0000
     2231  O                     13.0473    6.1333   10.4536 O   1 1 2230.0000
     2232  O                     12.2989    6.4288   10.2132 O   1 1 2231.0000
     2233  O                     12.7485    6.8174    9.9021 O    1 1 2232.0000
     2234  O                     13.0102    6.8641    9.3355 O    1 1 2233.0000
     2235  O                     13.5082    6.4174    9.3154 O    1 1 2234.0000
     2236  O                     13.0639    5.8662    9.0498 O    1 1 2235.0000
     2237  O                     12.5251    6.1529    9.2398 O    1 1 2236.0000
     2238  O                     12.0445    6.6426    9.5673 O    1 1 2237.0000
     2239  O                     11.4986    6.0839    9.3485 O    1 1 2238.0000
     2240  O                     11.4119    5.5416    8.7454 O    1 1 2239.0000
     2241  O                     10.6835    4.6737    8.3127 O    1 1 2240.0000
     2242  O                     10.2175    4.8189    8.4039 O    1 1 2241.0000
     2243  H                      0.0000    0.0000    0.0000 H    1 1 -2.0000
     2244  H                     22.0000    0.0000    0.0000 H    1 1 -2.0000
     2245  H                      0.0000   22.0000    0.0000 H    1 1 -2.0000
     2246  H                      0.0000    0.0000   22.0000 H   1 1 -2.0000
     2247  H                     22.0000   22.0000    0.0000 H    1 1 -2.0000
     2248  H                      0.0000   22.0000   22.0000 H   1 1 -2.0000
     2249  H                     22.0000    0.0000   22.0000 H   1 1 -2.0000
     2250  H                     22.0000   22.0000   22.0000 H   1 1 -2.0000

@<TRIPOS>BOND
           1           0           0 1
           2           1           2 1
           3           1          16 1
           4           2           3 1
           5           3           4 1
           6           4           5 1
           7           5           6 1
           8           5         497 1
           9           6           7 1
          10           7           8 1
          11           8           9 1
          12           8          23 1
          13           9          10 1
          14          10          11 1
          15          11          12 1
          16          12          13 1
          17          13          14 1
          18          13         382 1
          19          14          15 1
          20          14         204 1
          21          15          16 1
          22          15          69 1
          23          16          17 1
          24          16          18 1
          25          16          21 1
          26          16          24 1
          27          16         457 1
          28          17          18 1
          29          17          39 1
          30          18          19 1
          31          18          21 1
          32          19          21 1
          33          19          22 1
          34          19          20 1
          35          20          21 1
          36          21          22 1
          37          21          26 1
          38          22          23 1
          39          23          24 1
          40          24          25 1
          41          25          26 1
          42          25          28 1
          43          25          30 1
          44          26          27 1
          45          27          28 1
          46          28          29 1
          47          28         458 1
          48          29          30 1
          49          29         446 1
          50          29         457 1
          51          30          31 1
          52          31          32 1
          53          31         457 1
          54          32          33 1
          55          33          34 1
          56          33         472 1
          57          34         523 1
          58          34         527 1
          59          34          35 1
          60          35          36 1
          61          35          37 1
          62          36          37 1
          63          36          42 1
          64          37          42 1
          65          37         575 1
          66          37        2230 1
          67          37          38 1
          68          38          40 1
          69          38        2236 1
          70          38          39 1
          71          39          40 1
          72          39         173 1
          73          40          41 1
          74          40          80 1
          75          40         530 1
          76          40         570 1
          77          41          42 1
          78          41         530 1
          79          41         556 1
          80          42          43 1
          81          43          44 1
          82          43         576 1
          83          43         577 1
          84          44          45 1
          85          45          46 1
          86          46          47 1
          87          46         575 1
          88          46        2230 1
          89          47          48 1
          90          47        2225 1
          91          48          49 1
          92          49          50 1
          93          50          51 1
          94          50         118 1
          95          51          52 1
          96          51         176 1
          97          51         209 1
          98          51        2224 1
          99          52          82 1
         100          52         577 1
         101          52          53 1
         102          53         103 1
         103          53         104 1
         104          53         192 1
         105          53         204 1
         106          53         206 1
         107          53          54 1
         108          54          55 1
         109          54          94 1
         110          54         550 1
         111          55          56 1
         112          56          57 1
         113          56         351 1
         114          56         118 1
         115          57          58 1
         116          58          59 1
         117          58          63 1
         118          59          60 1
         119          60          61 1
         120          61          62 1
         121          62          63 1
         122          63          64 1
         123          63         114 1
         124          63         222 1
         125          64          65 1
         126          64         223 1
         127          65          66 1
         128          66         126 1
         129          66         129 1
         130          66         130 1
         131          66          67 1
         132          67         127 1
         133          67          68 1
         134          68          69 1
         135          69          70 1
         136          69         174 1
         137          69         175 1
         138          70          71 1
         139          71          72 1
         140          71          85 1
         141          71         172 1
         142          71         173 1
         143          72          73 1
         144          73          74 1
         145          73         173 1
         146          74          75 1
         147          74         173 1
         148          75          76 1
         149          75          84 1
         150          76          77 1
         151          76          78 1
         152          76          80 1
         153          77          78 1
         154          77         166 1
         155          77         351 1
         156          78          79 1
         157          78         155 1
         158          78         171 1
         159          79          80 1
         160          79         555 1
         161          79         567 1
         162          80          81 1
         163          80         566 1
         164          81          82 1
         165          82         554 1
         166          82         570 1
         167          82          83 1
         168          83          84 1
         169          84          85 1
         170          84          89 1
         171          84         128 1
         172          84         173 1
         173          85          86 1
         174          85         552 1
         175          86          87 1
         176          86          93 1
         177          87          88 1
         178          87         136 1
         179          88          89 1
         180          89          90 1
         181          90          91 1
         182          90          92 1
         183          90         446 1
         184          91          92 1
         185          92          93 1
         186          92         539 1
         187          93          94 1
         188          93         447 1
         189          94          95 1
         190          94         136 1
         191          94         543 1
         192          95          96 1
         193          95         105 1
         194          96          97 1
         195          96         102 1
         196          97         105 1
         197          97         263 1
         198          97          98 1
         199          98         261 1
         200          98          99 1
         201          99         100 1
         202          99         107 1
         203          99         518 1
         204         100         101 1
         205         100         102 1
         206         101         102 1
         207         102         103 1
         208         102         105 1
         209         102         289 1
         210         102         291 1
         211         103         104 1
         212         103         289 1
         213         104         105 1
         214         104         108 1
         215         105         106 1
         216         106         107 1
         217         107         108 1
         218         108         109 1
         219         108         287 1
         220         109         110 1
         221         109         260 1
         222         110         111 1
         223         110         236 1
         224         110         676 1
         225         111         112 1
         226         111         117 1
         227         112         113 1
         228         112         209 1
         229         113         337 1
         230         113         338 1
         231         113         342 1
         232         113         114 1
         233         114         320 1
         234         114         115 1
         235         115         116 1
         236         115         319 1
         237         115         321 1
         238         115         325 1
         239         115         342 1
         240         116         117 1
         241         117         118 1
         242         118         119 1
         243         118         123 1
         244         118         317 1
         245         118         156 1
         246         119         138 1
         247         119         120 1
         248         120         121 1
         249         121         122 1
         250         121         402 1
         251         122         123 1
         252         122         127 1
         253         122         168 1
         254         122         162 1
         255         123         124 1
         256         124         125 1
         257         124         129 1
         258         124         177 1
         259         124         317 1
         260         125         309 1
         261         125         126 1
         262         126         127 1
         263         127         128 1
         264         127         134 1
         265         128         129 1
         266         129         130 1
         267         129         131 1
         268         130         131 1
         269         130         134 1
         270         131         132 1
         271         132         133 1
         272         133         134 1
         273         134         135 1
         274         134         578 1
         275         135         136 1
         276         136         137 1
         277         136         443 1
         278         137         138 1
         279         138         139 1
         280         138         169 1
         281         139         140 1
         282         140         141 1
         283         141         142 1
         284         141         143 1
         285         142         143 1
         286         142         145 1
         287         143         145 1
         288         143         148 1
         289         143         144 1
         290         144         145 1
         291         145         146 1
         292         145         151 1
         293         146         147 1
         294         147         148 1
         295         147         427 1
         296         148         149 1
         297         149         150 1
         298         150         151 1
         299         151         153 1
         300         151         154 1
         301         151         426 1
         302         151         152 1
         303         152         153 1
         304         153         154 1
         305         154         180 1
         306         154         204 1
         307         154         404 1
         308         154         405 1
         309         154         429 1
         310         154         155 1
         311         155         156 1
         312         156         174 1
         313         156         157 1
         314         157         158 1
         315         157         159 1
         316         157         174 1
         317         157         573 1
         318         157         576 1
         319         157         581 1
         320         158         159 1
         321         158         174 1
         322         159         160 1
         323         159         161 1
         324         159         167 1
         325         160         161 1
         326         161         162 1
         327         162         163 1
         328         163         164 1
         329         164         165 1
         330         164         166 1
         331         165         166 1
         332         166         167 1
         333         166         226 1
         334         167         196 1
         335         167         168 1
         336         168         170 1
         337         168         175 1
         338         168         176 1
         339         168         179 1
         340         168         169 1
         341         169         174 1
         342         169         170 1
         343         170         171 1
         344         171         172 1
         345         171         225 1
         346         172         180 1
         347         172         310 1
         348         172         393 1
         349         172         173 1
         350         173         174 1
         351         174         175 1
         352         175         176 1
         353         175         204 1
         354         176         177 1
         355         176         180 1
         356         177         178 1
         357         177         181 1
         358         178         179 1
         359         178         181 1
         360         178         238 1
         361         178         699 1
         362         178         700 1
         363         178         237 1
         364         179         180 1
         365         179         202 1
         366         179         699 1
         367         179         824 1
         368         180         181 1
         369         181         182 1
         370         181         183 1
         371         182         183 1
         372         183         184 1
         373         184         185 1
         374         184         427 1
         375         185         186 1
         376         186         187 1
         377         186         195 1
         378         187         188 1
         379         187         304 1
         380         188         189 1
         381         188         302 1
         382         189         190 1
         383         190         191 1
         384         190         192 1
         385         191         192 1
         386         191         231 1
         387         191         670 1
         388         191         673 1
         389         192         193 1
         390         192         673 1
         391         193         194 1
         392         193         197 1
         393         193         204 1
         394         193         679 1
         395         193         196 1
         396         194         195 1
         397         194         196 1
         398         194         197 1
         399         194         679 1
         400         195         196 1
         401         195         197 1
         402         196         204 1
         403         196         211 1
         404         196         197 1
         405         197         198 1
         406         198         200 1
         407         198         199 1
         408         199         200 1
         409         199         202 1
         410         199         214 1
         411         200         201 1
         412         200         202 1
         413         200         717 1
         414         201         202 1
         415         202         203 1
         416         202         559 1
         417         203         204 1
         418         203         678 1
         419         204         205 1
         420         204         211 1
         421         204         238 1
         422         205         206 1
         423         205         367 1
         424         205         455 1
         425         205         368 1
         426         206         209 1
         427         206         207 1
         428         207         394 1
         429         207         208 1
         430         208         209 1
         431         208         380 1
         432         209         210 1
         433         210         582 1
         434         210         211 1
         435         211         212 1
         436         212         213 1
         437         212         214 1
         438         213         214 1
         439         214         215 1
         440         214         630 1
         441         214        1100 1
         442         215         241 1
         443         215         216 1
         444         216         224 1
         445         216         235 1
         446         216         217 1
         447         217         218 1
         448         217         223 1
         449         217         236 1
         450         218         219 1
         451         218         745 1
         452         219         220 1
         453         219         222 1
         454         220         221 1
         455         221         222 1
         456         221         714 1
         457         222         223 1
         458         223         224 1
         459         223         236 1
         460         224         225 1
         461         224         241 1
         462         224         257 1
         463         224         299 1
         464         225         227 1
         465         225         226 1
         466         226         227 1
         467         226         228 1
         468         226         229 1
         469         226         239 1
         470         227         228 1
         471         227         229 1
         472         227         348 1
         473         228         229 1
         474         228         234 1
         475         228         377 1
         476         228         821 1
         477         229         230 1
         478         230         231 1
         479         230         245 1
         480         230         822 1
         481         231         232 1
         482         232         233 1
         483         233         247 1
         484         233         249 1
         485         233         759 1
         486         233         848 1
         487         233         234 1
         488         234         235 1
         489         235         236 1
         490         235         241 1
         491         235         681 1
         492         236         237 1
         493         236         238 1
         494         237         238 1
         495         237         241 1
         496         237         247 1
         497         237         876 1
         498         238         239 1
         499         238         240 1
         500         238         306 1
         501         238         824 1
         502         238         673 1
         503         239         240 1
         504         240         241 1
         505         240         243 1
         506         240         247 1
         507         240         649 1
         508         241         242 1
         509         241         246 1
         510         242         243 1
         511         242         245 1
         512         242         246 1
         513         242         877 1
         514         242         244 1
         515         243         244 1
         516         243         255 1
         517         243         565 1
         518         243         877 1
         519         243         878 1
         520         244         246 1
         521         244         247 1
         522         244         879 1
         523         244         245 1
         524         245         642 1
         525         245         246 1
         526         246         247 1
         527         246         248 1
         528         246         655 1
         529         247         248 1
         530         248         249 1
         531         248         886 1
         532         248         889 1
         533         248         890 1
         534         249         250 1
         535         249        1122 1
         536         250         251 1
         537         250         657 1
         538         250        1123 1
         539         251         252 1
         540         251        1119 1
         541         252         612 1
         542         252         614 1
         543         252         253 1
         544         253         254 1
         545         253         634 1
         546         254         255 1
         547         255         256 1
         548         256         257 1
         549         256         267 1
         550         256         719 1
         551         257         258 1
         552         257         260 1
         553         258         259 1
         554         258         262 1
         555         258         268 1
         556         258         758 1
         557         259         261 1
         558         259         262 1
         559         259         260 1
         560         260         261 1
         561         261         262 1
         562         262         263 1
         563         262         382 1
         564         263         264 1
         565         263         267 1
         566         263         511 1
         567         264         265 1
         568         264         277 1
         569         264         280 1
         570         264         285 1
         571         265         266 1
         572         265         267 1
         573         265         270 1
         574         265         275 1
         575         265         273 1
         576         266         267 1
         577         266         282 1
         578         266         416 1
         579         266         944 1
         580         267         268 1
         581         267         271 1
         582         267         277 1
         583         267         273 1
         584         268         269 1
         585         268         282 1
         586         269         270 1
         587         269         281 1
         588         269         282 1
         589         269         508 1
         590         270         277 1
         591         270         280 1
         592         270         508 1
         593         270         511 1
         594         270         767 1
         595         270         271 1
         596         271         272 1
         597         272         273 1
         598         273         274 1
         599         273         276 1
         600         273         281 1
         601         274         275 1
         602         274         281 1
         603         274         291 1
         604         275         276 1
         605         275         279 1
         606         275         286 1
         607         275         294 1
         608         275         302 1
         609         276         277 1
         610         276         282 1
         611         277         278 1
         612         278         279 1
         613         278         282 1
         614         279         280 1
         615         279         946 1
         616         280         281 1
         617         281         282 1
         618         282         283 1
         619         283         284 1
         620         284         285 1
         621         284         286 1
         622         285         289 1
         623         285         292 1
         624         285         293 1
         625         285         295 1
         626         285         296 1
         627         285         286 1
         628         286         288 1
         629         286         289 1
         630         286         291 1
         631         286         293 1
         632         286         296 1
         633         286         287 1
         634         287         288 1
         635         287         291 1
         636         287         296 1
         637         287         298 1
         638         287         939 1
         639         288         289 1
         640         288         417 1
         641         288         291 1
         642         289         290 1
         643         289         293 1
         644         289         294 1
         645         290         291 1
         646         290         297 1
         647         291         297 1
         648         291         292 1
         649         292         293 1
         650         292         295 1
         651         293         294 1
         652         293         297 1
         653         293         417 1
         654         294         296 1
         655         294         333 1
         656         294         295 1
         657         295         416 1
         658         295         939 1
         659         295         944 1
         660         295         296 1
         661         296         297 1
         662         296         298 1
         663         297         298 1
         664         298         299 1
         665         298         355 1
         666         298         368 1
         667         298         373 1
         668         299         300 1
         669         299         301 1
         670         299         302 1
         671         299         365 1
         672         300         301 1
         673         300         305 1
         674         301         302 1
         675         302         303 1
         676         302         336 1
         677         302        1026 1
         678         303         304 1
         679         303         305 1
         680         304         305 1
         681         304         328 1
         682         305         306 1
         683         305         332 1
         684         306         307 1
         685         306         309 1
         686         306         322 1
         687         307         308 1
         688         307         317 1
         689         308         312 1
         690         308         337 1
         691         308         309 1
         692         309         397 1
         693         309         310 1
         694         310         311 1
         695         310         313 1
         696         311         312 1
         697         312         313 1
         698         312         314 1
         699         312         399 1
         700         312         579 1
         701         313         314 1
         702         313         397 1
         703         314         315 1
         704         315         316 1
         705         315         397 1
         706         315         398 1
         707         315         322 1
         708         316         317 1
         709         317         318 1
         710         318         319 1
         711         318         347 1
         712         318         409 1
         713         319         320 1
         714         319         324 1
         715         319         426 1
         716         320         321 1
         717         321         322 1
         718         321         411 1
         719         322         338 1
         720         322         400 1
         721         322         323 1
         722         323         324 1
         723         324         325 1
         724         324         334 1
         725         324         335 1
         726         325         326 1
         727         325         340 1
         728         325         408 1
         729         326         327 1
         730         326         328 1
         731         326         346 1
         732         327         328 1
         733         327         329 1
         734         327         332 1
         735         327         333 1
         736         327         357 1
         737         328         329 1
         738         328         331 1
         739         328         333 1
         740         329         330 1
         741         329         332 1
         742         329         334 1
         743         329         335 1
         744         329         336 1
         745         329         341 1
         746         330         331 1
         747         330         332 1
         748         330         335 1
         749         330         336 1
         750         331         332 1
         751         332         333 1
         752         333         334 1
         753         333         336 1
         754         334         357 1
         755         334         335 1
         756         335         336 1
         757         336         337 1
         758         337         338 1
         759         337         346 1
         760         337         396 1
         761         338         339 1
         762         338         344 1
         763         339         340 1
         764         339         352 1
         765         340         341 1
         766         341         342 1
         767         341         346 1
         768         341         355 1
         769         341         356 1
         770         342         343 1
         771         343         344 1
         772         343         345 1
         773         344         345 1
         774         345         346 1
         775         346         347 1
         776         346         351 1
         777         347         348 1
         778         347         351 1
         779         347         354 1
         780         348         349 1
         781         348         352 1
         782         348         380 1
         783         349         350 1
         784         350         351 1
         785         351         352 1
         786         352         353 1
         787         352         355 1
         788         353         354 1
         789         353         355 1
         790         354         355 1
         791         354         399 1
         792         355         356 1
         793         356         357 1
         794         356         358 1
         795         357         358 1
         796         357         398 1
         797         357         400 1
         798         358         359 1
         799         358         369 1
         800         358         399 1
         801         359         360 1
         802         359         372 1
         803         359         948 1
         804         360         361 1
         805         360         362 1
         806         360         949 1
         807         361         362 1
         808         361         363 1
         809         361         365 1
         810         361         366 1
         811         361         955 1
         812         362         363 1
         813         363         364 1
         814         364         365 1
         815         365         366 1
         816         366         367 1
         817         367         370 1
         818         367         385 1
         819         367         483 1
         820         367         945 1
         821         367         368 1
         822         368         370 1
         823         368         382 1
         824         368         369 1
         825         369         370 1
         826         370         371 1
         827         370         459 1
         828         370         484 1
         829         371         372 1
         830         371         382 1
         831         372         373 1
         832         372         374 1
         833         372         451 1
         834         372         459 1
         835         372         589 1
         836         372         594 1
         837         372         382 1
         838         373         374 1
         839         373         380 1
         840         374         376 1
         841         374         375 1
         842         375         376 1
         843         376         377 1
         844         376         452 1
         845         377         378 1
         846         378         379 1
         847         379         384 1
         848         379         395 1
         849         379         603 1
         850         379         380 1
         851         380         382 1
         852         380         593 1
         853         380         599 1
         854         380         944 1
         855         380         381 1
         856         381         382 1
         857         381         595 1
         858         382         383 1
         859         383         384 1
         860         384         385 1
         861         384         387 1
         862         384         512 1
         863         384         538 1
         864         385         386 1
         865         385         459 1
         866         386         387 1
         867         386         391 1
         868         387         388 1
         869         388         389 1
         870         389         390 1
         871         389         393 1
         872         389         504 1
         873         390         391 1
         874         391         392 1
         875         391         395 1
         876         391         397 1
         877         392         393 1
         878         392         395 1
         879         392         478 1
         880         393         394 1
         881         394         397 1
         882         394         395 1
         883         395         397 1
         884         395         396 1
         885         396         397 1
         886         397         398 1
         887         397         399 1
         888         398         399 1
         889         399         400 1
         890         400         401 1
         891         400         402 1
         892         400         469 1
         893         401         402 1
         894         401         403 1
         895         401         429 1
         896         401         469 1
         897         401         404 1
         898         402         403 1
         899         402         410 1
         900         402         420 1
         901         403         404 1
         902         404         405 1
         903         404         407 1
         904         405         406 1
         905         405         426 1
         906         406         407 1
         907         406         408 1
         908         406         409 1
         909         406         412 1
         910         407         408 1
         911         407         413 1
         912         407         419 1
         913         407         416 1
         914         408         411 1
         915         408         409 1
         916         409         410 1
         917         409         420 1
         918         410         411 1
         919         411         412 1
         920         412         413 1
         921         412         415 1
         922         412         418 1
         923         413         414 1
         924         413         419 1
         925         414         415 1
         926         415         416 1
         927         415         419 1
         928         415         421 1
         929         415         423 1
         930         416         417 1
         931         417         418 1
         932         418         419 1
         933         419         420 1
         934         419         434 1
         935         420         421 1
         936         421         422 1
         937         422         423 1
         938         422         429 1
         939         422         438 1
         940         423         424 1
         941         423         425 1
         942         424         425 1
         943         425         426 1
         944         425         434 1
         945         426         428 1
         946         426         427 1
         947         427         428 1
         948         428         429 1
         949         429         430 1
         950         430         431 1
         951         431         432 1
         952         431         438 1
         953         432         433 1
         954         433         434 1
         955         433         440 1
         956         434         435 1
         957         434         438 1
         958         434         443 1
         959         435         436 1
         960         436         437 1
         961         436         444 1
         962         437         438 1
         963         438         439 1
         964         438         578 1
         965         439         440 1
         966         440         441 1
         967         441         442 1
         968         442         443 1
         969         443         444 1
         970         444         445 1
         971         445         446 1
         972         446         447 1
         973         446         461 1
         974         446         475 1
         975         447         448 1
         976         447         451 1
         977         447         455 1
         978         447         463 1
         979         447         460 1
         980         448         454 1
         981         448         449 1
         982         449         450 1
         983         449         456 1
         984         449         474 1
         985         449         541 1
         986         450         451 1
         987         450         558 1
         988         451         452 1
         989         451         455 1
         990         451         543 1
         991         452         453 1
         992         452         938 1
         993         453         454 1
         994         454         455 1
         995         454         798 1
         996         455         456 1
         997         455         552 1
         998         456         457 1
         999         456         475 1
        1000         457         458 1
        1001         458         459 1
        1002         458        1798 1
        1003         459         460 1
        1004         459         461 1
        1005         459         464 1
        1006         459        1798 1
        1007         460         461 1
        1008         460         465 1
        1009         461         462 1
        1010         462         463 1
        1011         463         464 1
        1012         464         465 1
        1013         465         466 1
        1014         466         467 1
        1015         467         468 1
        1016         468         469 1
        1017         469         470 1
        1018         470         471 1
        1019         471         472 1
        1020         471         522 1
        1021         472         473 1
        1022         472         529 1
        1023         472         536 1
        1024         473         474 1
        1025         473         527 1
        1026         474         556 1
        1027         474         475 1
        1028         475         476 1
        1029         476         477 1
        1030         476         522 1
        1031         476         530 1
        1032         477         478 1
        1033         478         479 1
        1034         479         480 1
        1035         480         481 1
        1036         481         482 1
        1037         482         483 1
        1038         482         955 1
        1039         483         484 1
        1040         483         485 1
        1041         484         485 1
        1042         485         488 1
        1043         485         486 1
        1044         486         493 1
        1045         486         513 1
        1046         486         487 1
        1047         487         488 1
        1048         487         491 1
        1049         488         489 1
        1050         489         490 1
        1051         489         800 1
        1052         490         491 1
        1053         490         493 1
        1054         490         496 1
        1055         491         492 1
        1056         491         496 1
        1057         492         493 1
        1058         493         494 1
        1059         494         495 1
        1060         494         526 1
        1061         495         496 1
        1062         495         500 1
        1063         495         527 1
        1064         496         497 1
        1065         497         498 1
        1066         497         522 1
        1067         497         530 1
        1068         498         499 1
        1069         498         515 1
        1070         498         520 1
        1071         499         500 1
        1072         500         501 1
        1073         501         502 1
        1074         501         517 1
        1075         502         503 1
        1076         503         506 1
        1077         503         507 1
        1078         503         504 1
        1079         504         505 1
        1080         505         506 1
        1081         506         507 1
        1082         507         508 1
        1083         508         509 1
        1084         509         510 1
        1085         510         511 1
        1086         511         512 1
        1087         512         513 1
        1088         512         514 1
        1089         512         515 1
        1090         513         514 1
        1091         513         518 1
        1092         514         515 1
        1093         514         519 1
        1094         515         516 1
        1095         516         517 1
        1096         517         518 1
        1097         518         519 1
        1098         519         520 1
        1099         520         521 1
        1100         521         522 1
        1101         522         529 1
        1102         522         523 1
        1103         523         524 1
        1104         524         525 1
        1105         525         526 1
        1106         525         529 1
        1107         525         530 1
        1108         526         527 1
        1109         527         539 1
        1110         527         528 1
        1111         528         529 1
        1112         529         530 1
        1113         530         531 1
        1114         531         532 1
        1115         532         533 1
        1116         533         534 1
        1117         534         535 1
        1118         534         555 1
        1119         535         536 1
        1120         536         537 1
        1121         536         556 1
        1122         537         538 1
        1123         538         539 1
        1124         539         540 1
        1125         540         541 1
        1126         541         551 1
        1127         541         798 1
        1128         541         542 1
        1129         542         544 1
        1130         542         543 1
        1131         543         544 1
        1132         543         545 1
        1133         544         545 1
        1134         544         546 1
        1135         544         556 1
        1136         545         546 1
        1137         546         547 1
        1138         547         548 1
        1139         548         549 1
        1140         549         550 1
        1141         549         551 1
        1142         550         551 1
        1143         550         565 1
        1144         551         555 1
        1145         551         556 1
        1146         551         552 1
        1147         552         556 1
        1148         552         553 1
        1149         553         554 1
        1150         554         555 1
        1151         555         556 1
        1152         556         557 1
        1153         556         565 1
        1154         557         558 1
        1155         558         559 1
        1156         559         560 1
        1157         559         561 1
        1158         560         561 1
        1159         560         662 1
        1160         561         562 1
        1161         561         698 1
        1162         562         563 1
        1163         563         564 1
        1164         564         565 1
        1165         565         566 1
        1166         565         806 1
        1167         566         814 1
        1168         566         567 1
        1169         567         568 1
        1170         567         573 1
        1171         567         575 1
        1172         567         576 1
        1173         568         569 1
        1174         568         573 1
        1175         569         575 1
        1176         569         570 1
        1177         570         573 1
        1178         570         576 1
        1179         570         601 1
        1180         570         571 1
        1181         571         572 1
        1182         572         573 1
        1183         572         576 1
        1184         573         574 1
        1185         573         580 1
        1186         574         575 1
        1187         574        2236 1
        1188         575         576 1
        1189         575         874 1
        1190         576         577 1
        1191         577         578 1
        1192         577         579 1
        1193         578         579 1
        1194         579         580 1
        1195         580         581 1
        1196         580         601 1
        1197         581         582 1
        1198         582         583 1
        1199         582         877 1
        1200         583         584 1
        1201         583         861 1
        1202         583         877 1
        1203         584         585 1
        1204         584         608 1
        1205         584         609 1
        1206         585         592 1
        1207         585         860 1
        1208         585         876 1
        1209         585         901 1
        1210         585         586 1
        1211         586         870 1
        1212         586         876 1
        1213         586         587 1
        1214         587         588 1
        1215         587         591 1
        1216         587         597 1
        1217         587         640 1
        1218         587         900 1
        1219         587         901 1
        1220         588         589 1
        1221         589         590 1
        1222         589         594 1
        1223         590         591 1
        1224         591         592 1
        1225         592         593 1
        1226         592         605 1
        1227         593         594 1
        1228         593         601 1
        1229         594         595 1
        1230         595         596 1
        1231         595         602 1
        1232         596         597 1
        1233         596         598 1
        1234         596         856 1
        1235         597         598 1
        1236         597         877 1
        1237         597         900 1
        1238         598         599 1
        1239         599         600 1
        1240         600         601 1
        1241         600         900 1
        1242         601         602 1
        1243         602         854 1
        1244         602         856 1
        1245         602         603 1
        1246         603         604 1
        1247         603         608 1
        1248         604         605 1
        1249         605         606 1
        1250         606         607 1
        1251         607         608 1
        1252         607         609 1
        1253         608         609 1
        1254         609         610 1
        1255         610         611 1
        1256         611         612 1
        1257         612         613 1
        1258         613         614 1
        1259         613        1624 1
        1260         613        1976 1
        1261         614         615 1
        1262         615         616 1
        1263         615        1624 1
        1264         616         617 1
        1265         617         618 1
        1266         617         897 1
        1267         618         619 1
        1268         618         922 1
        1269         618        1560 1
        1270         618        1562 1
        1271         618        1599 1
        1272         618        1626 1
        1273         619         623 1
        1274         619         922 1
        1275         619         620 1
        1276         620         621 1
        1277         621         622 1
        1278         622         623 1
        1279         623         624 1
        1280         624         625 1
        1281         624        1790 1
        1282         625         626 1
        1283         626         627 1
        1284         627         628 1
        1285         627         636 1
        1286         627         648 1
        1287         627         849 1
        1288         628         629 1
        1289         629         630 1
        1290         630         631 1
        1291         631         634 1
        1292         631         638 1
        1293         631         642 1
        1294         631         644 1
        1295         631         632 1
        1296         632         633 1
        1297         632        1092 1
        1298         632        1093 1
        1299         633         634 1
        1300         634         635 1
        1301         635         636 1
        1302         635         637 1
        1303         636         637 1
        1304         636        1084 1
        1305         637        1082 1
        1306         637        1090 1
        1307         637        1091 1
        1308         637         638 1
        1309         638         639 1
        1310         639         640 1
        1311         640         641 1
        1312         641         642 1
        1313         642         643 1
        1314         642        1100 1
        1315         643         644 1
        1316         644         645 1
        1317         644        1118 1
        1318         644        1157 1
        1319         645         646 1
        1320         646         647 1
        1321         647         648 1
        1322         647         980 1
        1323         647        1011 1
        1324         648         649 1
        1325         648         957 1
        1326         648         958 1
        1327         649         650 1
        1328         650         651 1
        1329         650         666 1
        1330         650         855 1
        1331         650         856 1
        1332         650         857 1
        1333         650        1007 1
        1334         650        1103 1
        1335         650        1119 1
        1336         651         652 1
        1337         651         852 1
        1338         652         653 1
        1339         653         654 1
        1340         653         761 1
        1341         653         851 1
        1342         654        1050 1
        1343         654        1075 1
        1344         654         655 1
        1345         655         656 1
        1346         656         657 1
        1347         656         761 1
        1348         657         658 1
        1349         657         661 1
        1350         657         718 1
        1351         657        1067 1
        1352         658         659 1
        1353         658         660 1
        1354         659         660 1
        1355         659         717 1
        1356         660         661 1
        1357         661         662 1
        1358         661         683 1
        1359         661         706 1
        1360         661         680 1
        1361         662         663 1
        1362         663         664 1
        1363         663         669 1
        1364         663         671 1
        1365         663         672 1
        1366         663         746 1
        1367         664         665 1
        1368         664        1073 1
        1369         665         666 1
        1370         666         667 1
        1371         666         669 1
        1372         667         668 1
        1373         667        1051 1
        1374         668        1050 1
        1375         668        1102 1
        1376         668         669 1
        1377         669         670 1
        1378         670         671 1
        1379         670         674 1
        1380         671         672 1
        1381         672         673 1
        1382         673         674 1
        1383         674         675 1
        1384         675         676 1
        1385         675         680 1
        1386         675         682 1
        1387         675         714 1
        1388         676         677 1
        1389         676         689 1
        1390         677         678 1
        1391         677         686 1
        1392         678         679 1
        1393         678         685 1
        1394         678         706 1
        1395         678         711 1
        1396         679         680 1
        1397         679         681 1
        1398         679         716 1
        1399         680         681 1
        1400         680         682 1
        1401         680         713 1
        1402         681         682 1
        1403         682         683 1
        1404         682         715 1
        1405         682         716 1
        1406         683         684 1
        1407         683         716 1
        1408         684         712 1
        1409         684         714 1
        1410         684         715 1
        1411         684         685 1
        1412         685         687 1
        1413         685         706 1
        1414         685         716 1
        1415         685         717 1
        1416         685         686 1
        1417         686         687 1
        1418         687         688 1
        1419         687         694 1
        1420         688         689 1
        1421         689         690 1
        1422         690         691 1
        1423         691         695 1
        1424         691         692 1
        1425         692         693 1
        1426         693         694 1
        1427         694         695 1
        1428         695         696 1
        1429         696         697 1
        1430         697         698 1
        1431         698         699 1
        1432         699         700 1
        1433         700         701 1
        1434         701         702 1
        1435         702         703 1
        1436         703         704 1
        1437         704         705 1
        1438         705         706 1
        1439         706         707 1
        1440         706         717 1
        1441         707         708 1
        1442         708         709 1
        1443         708         712 1
        1444         709         710 1
        1445         710         711 1
        1446         711         712 1
        1447         712         713 1
        1448         713         714 1
        1449         714         715 1
        1450         715         716 1
        1451         716         717 1
        1452         717         718 1
        1453         718         719 1
        1454         718         728 1
        1455         719         720 1
        1456         719         752 1
        1457         720         721 1
        1458         720         724 1
        1459         720         728 1
        1460         721         722 1
        1461         721         724 1
        1462         721         725 1
        1463         722         723 1
        1464         722         724 1
        1465         722         748 1
        1466         723         724 1
        1467         724         725 1
        1468         725         726 1
        1469         725         752 1
        1470         726         727 1
        1471         727         728 1
        1472         728         729 1
        1473         728         732 1
        1474         728         736 1
        1475         729         730 1
        1476         729         736 1
        1477         729        1044 1
        1478         730         731 1
        1479         731         732 1
        1480         731         747 1
        1481         731        1070 1
        1482         732         733 1
        1483         732         747 1
        1484         733         734 1
        1485         734         735 1
        1486         734         747 1
        1487         735         736 1
        1488         736         737 1
        1489         737         738 1
        1490         738         739 1
        1491         739         740 1
        1492         739         773 1
        1493         740         741 1
        1494         741         742 1
        1495         741         748 1
        1496         742         743 1
        1497         743         744 1
        1498         743         748 1
        1499         744         745 1
        1500         745         747 1
        1501         745         755 1
        1502         745         746 1
        1503         746         747 1
        1504         747         748 1
        1505         748         749 1
        1506         748         752 1
        1507         749         750 1
        1508         749         757 1
        1509         750         751 1
        1510         750        1042 1
        1511         750        1072 1
        1512         751         752 1
        1513         752         753 1
        1514         752         754 1
        1515         752         755 1
        1516         753         754 1
        1517         754         755 1
        1518         755         756 1
        1519         756         757 1
        1520         757         758 1
        1521         757         760 1
        1522         757         771 1
        1523         757         773 1
        1524         757         849 1
        1525         757        1040 1
        1526         757        1043 1
        1527         758         759 1
        1528         758        1067 1
        1529         759         760 1
        1530         759        1067 1
        1531         760         761 1
        1532         761         762 1
        1533         761        1879 1
        1534         762         959 1
        1535         762         763 1
        1536         763         768 1
        1537         763         764 1
        1538         764         765 1
        1539         764         773 1
        1540         765         766 1
        1541         765         769 1
        1542         766         767 1
        1543         766         773 1
        1544         767         768 1
        1545         767         773 1
        1546         767         776 1
        1547         767         951 1
        1548         768         769 1
        1549         769         770 1
        1550         770         771 1
        1551         770         773 1
        1552         770         776 1
        1553         771         772 1
        1554         772         773 1
        1555         773         774 1
        1556         774         775 1
        1557         774         776 1
        1558         775         776 1
        1559         775         989 1
        1560         776         777 1
        1561         776         951 1
        1562         777         987 1
        1563         777         778 1
        1564         778         779 1
        1565         779         922 1
        1566         779         936 1
        1567         779         780 1
        1568         780         781 1
        1569         780        1120 1
        1570         780        1128 1
        1571         781         782 1
        1572         781         843 1
        1573         782         783 1
        1574         782        1253 1
        1575         783         784 1
        1576         783         794 1
        1577         784         785 1
        1578         784         793 1
        1579         784         795 1
        1580         784        1618 1
        1581         784        1868 1
        1582         785         786 1
        1583         785         793 1
        1584         785         794 1
        1585         786         787 1
        1586         787         788 1
        1587         787         789 1
        1588         787         790 1
        1589         788         789 1
        1590         789         790 1
        1591         789         793 1
        1592         789         833 1
        1593         790         791 1
        1594         790         792 1
        1595         790        1636 1
        1596         791         794 1
        1597         791         792 1
        1598         792         793 1
        1599         793         794 1
        1600         794         795 1
        1601         795         796 1
        1602         795        1629 1
        1603         796         797 1
        1604         796        1623 1
        1605         797         798 1
        1606         797        1635 1
        1607         798         799 1
        1608         798         838 1
        1609         799         800 1
        1610         799         832 1
        1611         800         801 1
        1612         801         802 1
        1613         802         803 1
        1614         803         804 1
        1615         804         805 1
        1616         805         806 1
        1617         805         808 1
        1618         806         807 1
        1619         807         808 1
        1620         808         809 1
        1621         809         810 1
        1622         810         811 1
        1623         811         812 1
        1624         812         813 1
        1625         813         814 1
        1626         813         829 1
        1627         813         842 1
        1628         814        1114 1
        1629         814         815 1
        1630         815         816 1
        1631         816         817 1
        1632         816         828 1
        1633         817         818 1
        1634         818         819 1
        1635         819         820 1
        1636         819         822 1
        1637         820         821 1
        1638         820         823 1
        1639         821         822 1
        1640         822         823 1
        1641         823         824 1
        1642         824         825 1
        1643         825         826 1
        1644         826         827 1
        1645         827         828 1
        1646         828         829 1
        1647         829         830 1
        1648         829        1114 1
        1649         830         831 1
        1650         830         843 1
        1651         831         832 1
        1652         832         833 1
        1653         833         834 1
        1654         834         835 1
        1655         835         836 1
        1656         836         837 1
        1657         836        1259 1
        1658         837         838 1
        1659         838         839 1
        1660         839         840 1
        1661         840         841 1
        1662         841        1132 1
        1663         841         842 1
        1664         842         843 1
        1665         842         976 1
        1666         842        1117 1
        1667         843         844 1
        1668         844         845 1
        1669         845         846 1
        1670         845        1328 1
        1671         846         847 1
        1672         847         848 1
        1673         847         877 1
        1674         848         849 1
        1675         849        1098 1
        1676         849         850 1
        1677         850         851 1
        1678         851        1010 1
        1679         851        1022 1
        1680         851        1030 1
        1681         851         852 1
        1682         852         853 1
        1683         852         855 1
        1684         852         856 1
        1685         853         869 1
        1686         853         854 1
        1687         854         855 1
        1688         854         900 1
        1689         855         856 1
        1690         856         857 1
        1691         857         858 1
        1692         858        1159 1
        1693         858        1160 1
        1694         858         859 1
        1695         859         860 1
        1696         860         861 1
        1697         860         871 1
        1698         861         862 1
        1699         861         975 1
        1700         861        1975 1
        1701         862         863 1
        1702         862         865 1
        1703         863         864 1
        1704         864         865 1
        1705         865         866 1
        1706         865         873 1
        1707         866         867 1
        1708         866         873 1
        1709         867         868 1
        1710         868         869 1
        1711         868         959 1
        1712         869         870 1
        1713         869         946 1
        1714         870         871 1
        1715         871         872 1
        1716         871         900 1
        1717         872         873 1
        1718         873         874 1
        1719         874         875 1
        1720         875         876 1
        1721         876         877 1
        1722         877         878 1
        1723         878         879 1
        1724         879         880 1
        1725         880         888 1
        1726         880         891 1
        1727         880         893 1
        1728         880         896 1
        1729         880        1006 1
        1730         880        1035 1
        1731         880         881 1
        1732         881         883 1
        1733         881         885 1
        1734         881         896 1
        1735         881         882 1
        1736         882         883 1
        1737         882        1023 1
        1738         883         884 1
        1739         883         934 1
        1740         884         885 1
        1741         885         886 1
        1742         885         887 1
        1743         885         888 1
        1744         885        1039 1
        1745         885        1038 1
        1746         886         887 1
        1747         886         958 1
        1748         887         888 1
        1749         888         889 1
        1750         889         890 1
        1751         889         895 1
        1752         889        1851 1
        1753         889         892 1
        1754         890         891 1
        1755         890         894 1
        1756         891         892 1
        1757         891        1131 1
        1758         892        1022 1
        1759         892        1030 1
        1760         892        2019 1
        1761         892         893 1
        1762         893         894 1
        1763         894         895 1
        1764         894        2019 1
        1765         895         896 1
        1766         896         897 1
        1767         896        2019 1
        1768         897         898 1
        1769         897        1561 1
        1770         898         899 1
        1771         898        1562 1
        1772         898        1572 1
        1773         899         900 1
        1774         899        1965 1
        1775         900         901 1
        1776         901         902 1
        1777         902         903 1
        1778         903         904 1
        1779         904         905 1
        1780         905         906 1
        1781         905        1159 1
        1782         905        1254 1
        1783         906         907 1
        1784         906        1571 1
        1785         906        1853 1
        1786         907         908 1
        1787         907         972 1
        1788         908         909 1
        1789         908         911 1
        1790         908         978 1
        1791         908        1862 1
        1792         908         964 1
        1793         909         910 1
        1794         910         911 1
        1795         911         912 1
        1796         911         978 1
        1797         911         997 1
        1798         911        1296 1
        1799         912         913 1
        1800         912         957 1
        1801         912        1012 1
        1802         912        1292 1
        1803         912        1296 1
        1804         912        1297 1
        1805         913         914 1
        1806         913         950 1
        1807         914        1302 1
        1808         914         915 1
        1809         915         916 1
        1810         915         954 1
        1811         915         955 1
        1812         915        1305 1
        1813         916         917 1
        1814         916        1308 1
        1815         917         918 1
        1816         918         919 1
        1817         918         922 1
        1818         919         920 1
        1819         920         921 1
        1820         921         922 1
        1821         921        1562 1
        1822         922         923 1
        1823         923         924 1
        1824         924         937 1
        1825         924        2186 1
        1826         924         925 1
        1827         925         926 1
        1828         925         938 1
        1829         925        1562 1
        1830         926         927 1
        1831         926         930 1
        1832         926         942 1
        1833         927         928 1
        1834         927         929 1
        1835         928         929 1
        1836         928         931 1
        1837         928         932 1
        1838         929         930 1
        1839         929         931 1
        1840         930         931 1
        1841         930         936 1
        1842         930        1789 1
        1843         931         932 1
        1844         931        1790 1
        1845         932         933 1
        1846         932         936 1
        1847         932         937 1
        1848         933        1784 1
        1849         933         934 1
        1850         934         935 1
        1851         935         936 1
        1852         935        1785 1
        1853         935        2185 1
        1854         936         937 1
        1855         936         939 1
        1856         937         938 1
        1857         937        2184 1
        1858         938         939 1
        1859         939         940 1
        1860         940         941 1
        1861         941         942 1
        1862         942         943 1
        1863         943         944 1
        1864         944         945 1
        1865         945         946 1
        1866         946         947 1
        1867         947         948 1
        1868         947         949 1
        1869         947        1301 1
        1870         947        1311 1
        1871         948         952 1
        1872         948         949 1
        1873         949        1012 1
        1874         949        1300 1
        1875         949        1311 1
        1876         949         950 1
        1877         950         951 1
        1878         950        1297 1
        1879         951         952 1
        1880         951         957 1
        1881         952         953 1
        1882         953         954 1
        1883         953        1294 1
        1884         954         955 1
        1885         955         956 1
        1886         956         957 1
        1887         956        1148 1
        1888         957         958 1
        1889         957         964 1
        1890         958         959 1
        1891         958        1013 1
        1892         958        1038 1
        1893         958        1859 1
        1894         959         960 1
        1895         959         988 1
        1896         960         962 1
        1897         960         971 1
        1898         960         961 1
        1899         961         962 1
        1900         962         963 1
        1901         963         964 1
        1902         964         965 1
        1903         964         967 1
        1904         964        1011 1
        1905         965         966 1
        1906         966         967 1
        1907         967         968 1
        1908         968         972 1
        1909         968         969 1
        1910         969        1870 1
        1911         969         970 1
        1912         970         971 1
        1913         970         973 1
        1914         970         979 1
        1915         970        1156 1
        1916         971         972 1
        1917         972         973 1
        1918         972         974 1
        1919         972        1129 1
        1920         973         974 1
        1921         973        1157 1
        1922         973        1130 1
        1923         974         975 1
        1924         974         976 1
        1925         974         979 1
        1926         975         976 1
        1927         975        1133 1
        1928         976         977 1
        1929         976        1134 1
        1930         977         978 1
        1931         977        1866 1
        1932         978         979 1
        1933         978        1857 1
        1934         978        1858 1
        1935         978        1866 1
        1936         979         980 1
        1937         980         981 1
        1938         980         992 1
        1939         981         982 1
        1940         981         993 1
        1941         982         983 1
        1942         983         984 1
        1943         983        1567 1
        1944         984         985 1
        1945         985         986 1
        1946         985         987 1
        1947         986         987 1
        1948         986        1877 1
        1949         987         988 1
        1950         988         989 1
        1951         989         990 1
        1952         990         991 1
        1953         991        1896 1
        1954         991        1897 1
        1955         991         992 1
        1956         992         993 1
        1957         992        1265 1
        1958         992        1894 1
        1959         993         994 1
        1960         994         995 1
        1961         995         996 1
        1962         996         997 1
        1963         996        1260 1
        1964         997        1003 1
        1965         997        1004 1
        1966         997        1005 1
        1967         997        1006 1
        1968         997        1017 1
        1969         997        1257 1
        1970         997         998 1
        1971         998         999 1
        1972         999        1000 1
        1973         999        1018 1
        1974        1000        1001 1
        1975        1000        1717 1
        1976        1000        1728 1
        1977        1001        1002 1
        1978        1001        1008 1
        1979        1002        1003 1
        1980        1002        1852 1
        1981        1003        1004 1
        1982        1004        1005 1
        1983        1004        1006 1
        1984        1005        1006 1
        1985        1005        1030 1
        1986        1006        1007 1
        1987        1006        1008 1
        1988        1007        1008 1
        1989        1007        1257 1
        1990        1008        1009 1
        1991        1008        1017 1
        1992        1008        1018 1
        1993        1008        1021 1
        1994        1008        1020 1
        1995        1009        1010 1
        1996        1010        1011 1
        1997        1010        1159 1
        1998        1011        1012 1
        1999        1011        1013 1
        2000        1011        1159 1
        2001        1011        1255 1
        2002        1012        1013 1
        2003        1013        1019 1
        2004        1013        1014 1
        2005        1014        1021 1
        2006        1014        1258 1
        2007        1014        1015 1
        2008        1015        1016 1
        2009        1016        1017 1
        2010        1017        1018 1
        2011        1018        1019 1
        2012        1018        1020 1
        2013        1019        1020 1
        2014        1019        1022 1
        2015        1020        1021 1
        2016        1020        1023 1
        2017        1020        1024 1
        2018        1021        1025 1
        2019        1021        1022 1
        2020        1022        1023 1
        2021        1022        1024 1
        2022        1023        1024 1
        2023        1024        1025 1
        2024        1025        1026 1
        2025        1025        1030 1
        2026        1026        1027 1
        2027        1027        1028 1
        2028        1027        1067 1
        2029        1027        1098 1
        2030        1028        1029 1
        2031        1029        1030 1
        2032        1030        1031 1
        2033        1030        1033 1
        2034        1031        1032 1
        2035        1032        1033 1
        2036        1033        1034 1
        2037        1033        1038 1
        2038        1033        1040 1
        2039        1034        1035 1
        2040        1035        1036 1
        2041        1035        1037 1
        2042        1035        1038 1
        2043        1036        1037 1
        2044        1037        1038 1
        2045        1038        1119 1
        2046        1038        1039 1
        2047        1039        1040 1
        2048        1040        1041 1
        2049        1041        1042 1
        2050        1041        1098 1
        2051        1041        1046 1
        2052        1042        1043 1
        2053        1043        1044 1
        2054        1043        1046 1
        2055        1044        1045 1
        2056        1045        1046 1
        2057        1046        1047 1
        2058        1046        1054 1
        2059        1047        1048 1
        2060        1048        1049 1
        2061        1048        1359 1
        2062        1049        1050 1
        2063        1049        1054 1
        2064        1050        1077 1
        2065        1050        1051 1
        2066        1051        1052 1
        2067        1051        1054 1
        2068        1051        1085 1
        2069        1051        1089 1
        2070        1052        1053 1
        2071        1053        1054 1
        2072        1054        1055 1
        2073        1054        1062 1
        2074        1054        1089 1
        2075        1054        1060 1
        2076        1055        1056 1
        2077        1055        1085 1
        2078        1055        1197 1
        2079        1056        1057 1
        2080        1057        1058 1
        2081        1058        1059 1
        2082        1059        1063 1
        2083        1059        1060 1
        2084        1060        1062 1
        2085        1060        1066 1
        2086        1060        1061 1
        2087        1061        1062 1
        2088        1061        1064 1
        2089        1061        1387 1
        2090        1062        1063 1
        2091        1062        1387 1
        2092        1063        1064 1
        2093        1064        1065 1
        2094        1064        1066 1
        2095        1064        1068 1
        2096        1065        1066 1
        2097        1065        1355 1
        2098        1066        1067 1
        2099        1066        1074 1
        2100        1067        1068 1
        2101        1068        1074 1
        2102        1068        1069 1
        2103        1069        1070 1
        2104        1070        1071 1
        2105        1070        1072 1
        2106        1071        1072 1
        2107        1072        1073 1
        2108        1073        1074 1
        2109        1074        1075 1
        2110        1074        1355 1
        2111        1075        1076 1
        2112        1075        1355 1
        2113        1076        1077 1
        2114        1077        1078 1
        2115        1077        1104 1
        2116        1078        1079 1
        2117        1079        1086 1
        2118        1079        1080 1
        2119        1080        1081 1
        2120        1081        1082 1
        2121        1081        1084 1
        2122        1082        1083 1
        2123        1083        1084 1
        2124        1083        1095 1
        2125        1084        1085 1
        2126        1085        1086 1
        2127        1086        1087 1
        2128        1087        1088 1
        2129        1088        1089 1
        2130        1089        1090 1
        2131        1089        1097 1
        2132        1089        1199 1
        2133        1090        1091 1
        2134        1090        1098 1
        2135        1091        1092 1
        2136        1092        1093 1
        2137        1093        1094 1
        2138        1094        1095 1
        2139        1094        1199 1
        2140        1095        1096 1
        2141        1096        1097 1
        2142        1097        1098 1
        2143        1098        1099 1
        2144        1099        1100 1
        2145        1100        1101 1
        2146        1100        1104 1
        2147        1101        1102 1
        2148        1102        1103 1
        2149        1102        1961 1
        2150        1103        1124 1
        2151        1103        1104 1
        2152        1104        1122 1
        2153        1104        1105 1
        2154        1105        1106 1
        2155        1106        1107 1
        2156        1107        1108 1
        2157        1108        1109 1
        2158        1109        1110 1
        2159        1109        1990 1
        2160        1109        2205 1
        2161        1110        1111 1
        2162        1110        1116 1
        2163        1111        1112 1
        2164        1112        1113 1
        2165        1112        1114 1
        2166        1112        1117 1
        2167        1113        1114 1
        2168        1113        1117 1
        2169        1114        1115 1
        2170        1114        1116 1
        2171        1115        1116 1
        2172        1116        1117 1
        2173        1117        1118 1
        2174        1118        1119 1
        2175        1118        1205 1
        2176        1119        1120 1
        2177        1120        1121 1
        2178        1121        1122 1
        2179        1122        1123 1
        2180        1122        1130 1
        2181        1122        1876 1
        2182        1123        1124 1
        2183        1124        1125 1
        2184        1125        1126 1
        2185        1126        1130 1
        2186        1126        1127 1
        2187        1127        1128 1
        2188        1128        1129 1
        2189        1128        1856 1
        2190        1129        1130 1
        2191        1129        1131 1
        2192        1129        1132 1
        2193        1130        1131 1
        2194        1130        1157 1
        2195        1131        1132 1
        2196        1131        1850 1
        2197        1132        1133 1
        2198        1132        1157 1
        2199        1133        1134 1
        2200        1133        1138 1
        2201        1133        1139 1
        2202        1133        1135 1
        2203        1134        1135 1
        2204        1134        1157 1
        2205        1135        1136 1
        2206        1136        1137 1
        2207        1137        1138 1
        2208        1138        1139 1
        2209        1139        1140 1
        2210        1140        1141 1
        2211        1141        1142 1
        2212        1142        1143 1
        2213        1143        1144 1
        2214        1144        2195 1
        2215        1144        2200 1
        2216        1144        1145 1
        2217        1145        1146 1
        2218        1146        1147 1
        2219        1146        1160 1
        2220        1146        1177 1
        2221        1146        2189 1
        2222        1147        1148 1
        2223        1148        1149 1
        2224        1149        1150 1
        2225        1150        1151 1
        2226        1151        1152 1
        2227        1151        2188 1
        2228        1152        1153 1
        2229        1153        1154 1
        2230        1153        1743 1
        2231        1154        1155 1
        2232        1155        1156 1
        2233        1156        1157 1
        2234        1157        1158 1
        2235        1157        1196 1
        2236        1157        1875 1
        2237        1158        1159 1
        2238        1158        1176 1
        2239        1159        1160 1
        2240        1159        1250 1
        2241        1159        1252 1
        2242        1159        1254 1
        2243        1159        1255 1
        2244        1159        1855 1
        2245        1160        1161 1
        2246        1160        1254 1
        2247        1160        1256 1
        2248        1160        1266 1
        2249        1161        1323 1
        2250        1161        1162 1
        2251        1162        1165 1
        2252        1162        1253 1
        2253        1162        1163 1
        2254        1163        1164 1
        2255        1163        1407 1
        2256        1164        1165 1
        2257        1165        1166 1
        2258        1166        1167 1
        2259        1167        1168 1
        2260        1167        1407 1
        2261        1167        1539 1
        2262        1168        1169 1
        2263        1168        1408 1
        2264        1168        1441 1
        2265        1168        1536 1
        2266        1168        1928 1
        2267        1169        1170 1
        2268        1169        1589 1
        2269        1170        1171 1
        2270        1170        1529 1
        2271        1171        1172 1
        2272        1172        1173 1
        2273        1173        1174 1
        2274        1173        1447 1
        2275        1173        1539 1
        2276        1173        1954 1
        2277        1174        1175 1
        2278        1175        1176 1
        2279        1176        1177 1
        2280        1176        1221 1
        2281        1177        1178 1
        2282        1178        1179 1
        2283        1179        1189 1
        2284        1179        1203 1
        2285        1179        1254 1
        2286        1179        1630 1
        2287        1179        1180 1
        2288        1180        1181 1
        2289        1180        1185 1
        2290        1180        1189 1
        2291        1180        1209 1
        2292        1180        1212 1
        2293        1180        1236 1
        2294        1180        1955 1
        2295        1181        1182 1
        2296        1182        1183 1
        2297        1182        1187 1
        2298        1183        1184 1
        2299        1183        1188 1
        2300        1183        1960 1
        2301        1183        2015 1
        2302        1184        1185 1
        2303        1184        1971 1
        2304        1184        2062 1
        2305        1184        2091 1
        2306        1185        1186 1
        2307        1185        1190 1
        2308        1185        2062 1
        2309        1186        1187 1
        2310        1186        1188 1
        2311        1186        2032 1
        2312        1187        1188 1
        2313        1188        1190 1
        2314        1188        1955 1
        2315        1188        1189 1
        2316        1189        1630 1
        2317        1189        1190 1
        2318        1190        1191 1
        2319        1190        1954 1
        2320        1191        1192 1
        2321        1191        1966 1
        2322        1191        2064 1
        2323        1192        1193 1
        2324        1192        1201 1
        2325        1192        1225 1
        2326        1193        1194 1
        2327        1193        1200 1
        2328        1193        1207 1
        2329        1194        1195 1
        2330        1195        1196 1
        2331        1195        1232 1
        2332        1195        1209 1
        2333        1196        1197 1
        2334        1197        1198 1
        2335        1197        1208 1
        2336        1198        1199 1
        2337        1199        1200 1
        2338        1200        1201 1
        2339        1201        1202 1
        2340        1201        1204 1
        2341        1202        1203 1
        2342        1202        1208 1
        2343        1202        1209 1
        2344        1202        1233 1
        2345        1203        1205 1
        2346        1203        1204 1
        2347        1204        1232 1
        2348        1204        1205 1
        2349        1205        1206 1
        2350        1206        1207 1
        2351        1207        1208 1
        2352        1207        1233 1
        2353        1208        1209 1
        2354        1208        1233 1
        2355        1209        1210 1
        2356        1210        1211 1
        2357        1211        1212 1
        2358        1211        1214 1
        2359        1211        1215 1
        2360        1212        1213 1
        2361        1213        1214 1
        2362        1214        1215 1
        2363        1215        1216 1
        2364        1216        1217 1
        2365        1217        1218 1
        2366        1218        1219 1
        2367        1219        1220 1
        2368        1220        1221 1
        2369        1221        1222 1
        2370        1221        1226 1
        2371        1221        1230 1
        2372        1222        1223 1
        2373        1222        1225 1
        2374        1222        1230 1
        2375        1223        1224 1
        2376        1224        1225 1
        2377        1224        1227 1
        2378        1225        1226 1
        2379        1226        1227 1
        2380        1227        1228 1
        2381        1228        1229 1
        2382        1229        1230 1
        2383        1230        1231 1
        2384        1231        1232 1
        2385        1232        1233 1
        2386        1233        1234 1
        2387        1233        1236 1
        2388        1234        1235 1
        2389        1234        1236 1
        2390        1235        1236 1
        2391        1235        1239 1
        2392        1235        1240 1
        2393        1235        1243 1
        2394        1236        1237 1
        2395        1236        1243 1
        2396        1236        1247 1
        2397        1236        1251 1
        2398        1236        1246 1
        2399        1237        1238 1
        2400        1238        1239 1
        2401        1239        1240 1
        2402        1240        1241 1
        2403        1240        2055 1
        2404        1241        1242 1
        2405        1242        1243 1
        2406        1243        1244 1
        2407        1244        1245 1
        2408        1244        1664 1
        2409        1245        1246 1
        2410        1246        1247 1
        2411        1246        1385 1
        2412        1247        1248 1
        2413        1248        1250 1
        2414        1248        1251 1
        2415        1248        1252 1
        2416        1248        1259 1
        2417        1248        1249 1
        2418        1249        1250 1
        2419        1249        1958 1
        2420        1249        2015 1
        2421        1250        1251 1
        2422        1250        1252 1
        2423        1250        1253 1
        2424        1250        1617 1
        2425        1251        1252 1
        2426        1251        1629 1
        2427        1252        1253 1
        2428        1252        1254 1
        2429        1252        1256 1
        2430        1252        1623 1
        2431        1252        1629 1
        2432        1253        1254 1
        2433        1253        1258 1
        2434        1253        1354 1
        2435        1254        1255 1
        2436        1254        1617 1
        2437        1255        1256 1
        2438        1255        1622 1
        2439        1256        1257 1
        2440        1257        1258 1
        2441        1257        1260 1
        2442        1258        1259 1
        2443        1259        1260 1
        2444        1260        1263 1
        2445        1260        1265 1
        2446        1260        1261 1
        2447        1261        1264 1
        2448        1261        1373 1
        2449        1261        1379 1
        2450        1261        1496 1
        2451        1261        1586 1
        2452        1261        1873 1
        2453        1261        1911 1
        2454        1261        1262 1
        2455        1262        1263 1
        2456        1262        1275 1
        2457        1263        1264 1
        2458        1263        1318 1
        2459        1264        1265 1
        2460        1264        1323 1
        2461        1265        1266 1
        2462        1265        1322 1
        2463        1266        1267 1
        2464        1266        1273 1
        2465        1266        1277 1
        2466        1267        1268 1
        2467        1268        1269 1
        2468        1269        1270 1
        2469        1270        1271 1
        2470        1270        1273 1
        2471        1270        1275 1
        2472        1270        1276 1
        2473        1271        1272 1
        2474        1272        1273 1
        2475        1273        1327 1
        2476        1273        1274 1
        2477        1274        1275 1
        2478        1275        1276 1
        2479        1275        1278 1
        2480        1276        1277 1
        2481        1276        1278 1
        2482        1277        1278 1
        2483        1278        1279 1
        2484        1278        1319 1
        2485        1279        1280 1
        2486        1279        1282 1
        2487        1279        1319 1
        2488        1280        1281 1
        2489        1280        1282 1
        2490        1281        1282 1
        2491        1282        1283 1
        2492        1283        1284 1
        2493        1284        1285 1
        2494        1285        1286 1
        2495        1286        1287 1
        2496        1286        1290 1
        2497        1286        1292 1
        2498        1287        1288 1
        2499        1288        1289 1
        2500        1289        1290 1
        2501        1289        1294 1
        2502        1290        1291 1
        2503        1291        1292 1
        2504        1292        1293 1
        2505        1292        1296 1
        2506        1293        1294 1
        2507        1294        1295 1
        2508        1295        1334 1
        2509        1295        1296 1
        2510        1296        1297 1
        2511        1297        1298 1
        2512        1297        1304 1
        2513        1297        1318 1
        2514        1297        1350 1
        2515        1297        1838 1
        2516        1298        1299 1
        2517        1298        1347 1
        2518        1298        1351 1
        2519        1299        1300 1
        2520        1300        1301 1
        2521        1300        1305 1
        2522        1300        1569 1
        2523        1301        1302 1
        2524        1302        1303 1
        2525        1303        1304 1
        2526        1304        1305 1
        2527        1304        1486 1
        2528        1304        1490 1
        2529        1305        1306 1
        2530        1306        1307 1
        2531        1307        1308 1
        2532        1308        1309 1
        2533        1309        1310 1
        2534        1309        1311 1
        2535        1309        1482 1
        2536        1309        1843 1
        2537        1310        1311 1
        2538        1311        1312 1
        2539        1311        1314 1
        2540        1312        1314 1
        2541        1312        1567 1
        2542        1312        1313 1
        2543        1313        1314 1
        2544        1314        1315 1
        2545        1315        1316 1
        2546        1316        1317 1
        2547        1316        1331 1
        2548        1317        1318 1
        2549        1317        1832 1
        2550        1318        1319 1
        2551        1318        1858 1
        2552        1319        1320 1
        2553        1319        1856 1
        2554        1320        1321 1
        2555        1321        1322 1
        2556        1322        1323 1
        2557        1323        1324 1
        2558        1323        1922 1
        2559        1324        1325 1
        2560        1324        1330 1
        2561        1325        1326 1
        2562        1325        1329 1
        2563        1326        1327 1
        2564        1326        1372 1
        2565        1326        1924 1
        2566        1326        1930 1
        2567        1326        1931 1
        2568        1326        1934 1
        2569        1327        1328 1
        2570        1327        1357 1
        2571        1327        1927 1
        2572        1327        1934 1
        2573        1327        1929 1
        2574        1328        1329 1
        2575        1329        1330 1
        2576        1329        1335 1
        2577        1329        1370 1
        2578        1330        1331 1
        2579        1331        1332 1
        2580        1332        1333 1
        2581        1332        1339 1
        2582        1333        1334 1
        2583        1334        1335 1
        2584        1335        1336 1
        2585        1336        1337 1
        2586        1337        1338 1
        2587        1337        1345 1
        2588        1337        1347 1
        2589        1338        1339 1
        2590        1339        1340 1
        2591        1340        1341 1
        2592        1341        1342 1
        2593        1342        1343 1
        2594        1343        1344 1
        2595        1344        1345 1
        2596        1345        1346 1
        2597        1346        1347 1
        2598        1347        1348 1
        2599        1348        1349 1
        2600        1348        1355 1
        2601        1349        1350 1
        2602        1349        1361 1
        2603        1350        1351 1
        2604        1351        1352 1
        2605        1352        1354 1
        2606        1352        1366 1
        2607        1352        1745 1
        2608        1352        1353 1
        2609        1353        1354 1
        2610        1353        1738 1
        2611        1353        1742 1
        2612        1353        1745 1
        2613        1354        1355 1
        2614        1354        1502 1
        2615        1355        1356 1
        2616        1356        1357 1
        2617        1356        1361 1
        2618        1357        1358 1
        2619        1358        1359 1
        2620        1359        1360 1
        2621        1360        1361 1
        2622        1361        1362 1
        2623        1362        1363 1
        2624        1362        1369 1
        2625        1363        1364 1
        2626        1363        1366 1
        2627        1364        1365 1
        2628        1365        1366 1
        2629        1366        1367 1
        2630        1366        1953 1
        2631        1367        1368 1
        2632        1368        1369 1
        2633        1368        1621 1
        2634        1369        1370 1
        2635        1370        1371 1
        2636        1370        1385 1
        2637        1370        1398 1
        2638        1371        1404 1
        2639        1371        1405 1
        2640        1371        1372 1
        2641        1372        1375 1
        2642        1372        1378 1
        2643        1372        1373 1
        2644        1373        1374 1
        2645        1373        1448 1
        2646        1374        1375 1
        2647        1374        1376 1
        2648        1374        1377 1
        2649        1375        1376 1
        2650        1375        1658 1
        2651        1376        1377 1
        2652        1376        1408 1
        2653        1376        1442 1
        2654        1376        1921 1
        2655        1377        1378 1
        2656        1378        1379 1
        2657        1378        1385 1
        2658        1378        1907 1
        2659        1379        1380 1
        2660        1380        1381 1
        2661        1380        1382 1
        2662        1381        1475 1
        2663        1381        1484 1
        2664        1381        1588 1
        2665        1381        1382 1
        2666        1382        1383 1
        2667        1382        1385 1
        2668        1383        1384 1
        2669        1383        1385 1
        2670        1384        1404 1
        2671        1384        1385 1
        2672        1385        1386 1
        2673        1386        1387 1
        2674        1386        1915 1
        2675        1387        1388 1
        2676        1387        1396 1
        2677        1388        1389 1
        2678        1388        1403 1
        2679        1389        1390 1
        2680        1390        1391 1
        2681        1391        1392 1
        2682        1391        1482 1
        2683        1392        1393 1
        2684        1392        1396 1
        2685        1392        1498 1
        2686        1393        1394 1
        2687        1394        1395 1
        2688        1395        1396 1
        2689        1396        1397 1
        2690        1396        1904 1
        2691        1396        1909 1
        2692        1397        1398 1
        2693        1397        1404 1
        2694        1398        1399 1
        2695        1398        1909 1
        2696        1399        1400 1
        2697        1400        1401 1
        2698        1401        1402 1
        2699        1401        1480 1
        2700        1401        1481 1
        2701        1402        1403 1
        2702        1402        1415 1
        2703        1402        1585 1
        2704        1403        1478 1
        2705        1403        1585 1
        2706        1403        1404 1
        2707        1404        1406 1
        2708        1404        1585 1
        2709        1404        1588 1
        2710        1404        1405 1
        2711        1405        1406 1
        2712        1405        1588 1
        2713        1406        1407 1
        2714        1406        1415 1
        2715        1406        1416 1
        2716        1406        1477 1
        2717        1406        1584 1
        2718        1406        1586 1
        2719        1406        1588 1
        2720        1406        1589 1
        2721        1407        1408 1
        2722        1407        1451 1
        2723        1408        1409 1
        2724        1408        1411 1
        2725        1408        1451 1
        2726        1408        1460 1
        2727        1408        1461 1
        2728        1408        1584 1
        2729        1408        1464 1
        2730        1409        1410 1
        2731        1410        1411 1
        2732        1411        1412 1
        2733        1411        1587 1
        2734        1412        1413 1
        2735        1413        1414 1
        2736        1414        1415 1
        2737        1415        1421 1
        2738        1415        1416 1
        2739        1416        1417 1
        2740        1416        1426 1
        2741        1416        1443 1
        2742        1417        1418 1
        2743        1418        1419 1
        2744        1418        1422 1
        2745        1419        1420 1
        2746        1420        1421 1
        2747        1421        1422 1
        2748        1422        1423 1
        2749        1422        1434 1
        2750        1422        1442 1
        2751        1422        1443 1
        2752        1423        1424 1
        2753        1423        1529 1
        2754        1424        1425 1
        2755        1425        1426 1
        2756        1425        1437 1
        2757        1425        1441 1
        2758        1425        1527 1
        2759        1425        1665 1
        2760        1426        1427 1
        2761        1426        1443 1
        2762        1427        1428 1
        2763        1428        1429 1
        2764        1428        1433 1
        2765        1428        1434 1
        2766        1428        1441 1
        2767        1428        1442 1
        2768        1428        1443 1
        2769        1429        1527 1
        2770        1429        1529 1
        2771        1429        1430 1
        2772        1430        1441 1
        2773        1430        1525 1
        2774        1430        1431 1
        2775        1431        1432 1
        2776        1431        1661 1
        2777        1431        1662 1
        2778        1432        1433 1
        2779        1432        1434 1
        2780        1433        1434 1
        2781        1434        1435 1
        2782        1434        1440 1
        2783        1435        1436 1
        2784        1435        1526 1
        2785        1435        1589 1
        2786        1435        1666 1
        2787        1436        1437 1
        2788        1436        1439 1
        2789        1437        1438 1
        2790        1437        1439 1
        2791        1438        1439 1
        2792        1439        1440 1
        2793        1439        1444 1
        2794        1439        1526 1
        2795        1440        1441 1
        2796        1440        1443 1
        2797        1440        1521 1
        2798        1441        1442 1
        2799        1441        1666 1
        2800        1441        1918 1
        2801        1442        1443 1
        2802        1443        1444 1
        2803        1444        1675 1
        2804        1444        1683 1
        2805        1444        1445 1
        2806        1445        1446 1
        2807        1446        1447 1
        2808        1447        1448 1
        2809        1448        1449 1
        2810        1448        1458 1
        2811        1449        1450 1
        2812        1449        1497 1
        2813        1450        1451 1
        2814        1450        1462 1
        2815        1450        1471 1
        2816        1450        1559 1
        2817        1450        1596 1
        2818        1450        1699 1
        2819        1451        1452 1
        2820        1452        1453 1
        2821        1452        1464 1
        2822        1452        1473 1
        2823        1452        1699 1
        2824        1453        1454 1
        2825        1454        1455 1
        2826        1454        1458 1
        2827        1454        1459 1
        2828        1454        1462 1
        2829        1454        1463 1
        2830        1454        1472 1
        2831        1454        1659 1
        2832        1454        1698 1
        2833        1455        1461 1
        2834        1455        1467 1
        2835        1455        1456 1
        2836        1456        1457 1
        2837        1457        1458 1
        2838        1457        1461 1
        2839        1457        1674 1
        2840        1458        1459 1
        2841        1458        1462 1
        2842        1458        1469 1
        2843        1459        1460 1
        2844        1459        1461 1
        2845        1460        1461 1
        2846        1460        1468 1
        2847        1460        1469 1
        2848        1460        1473 1
        2849        1461        1464 1
        2850        1461        1700 1
        2851        1461        1462 1
        2852        1462        1463 1
        2853        1463        1464 1
        2854        1464        1465 1
        2855        1464        1466 1
        2856        1464        1467 1
        2857        1464        1469 1
        2858        1464        1677 1
        2859        1464        1511 1
        2860        1465        1466 1
        2861        1465        1513 1
        2862        1465        1674 1
        2863        1466        1467 1
        2864        1466        1714 1
        2865        1467        1715 1
        2866        1467        1468 1
        2867        1468        1556 1
        2868        1468        1677 1
        2869        1468        1469 1
        2870        1469        1470 1
        2871        1469        1615 1
        2872        1470        1471 1
        2873        1470        1698 1
        2874        1470        1699 1
        2875        1471        1472 1
        2876        1471        1699 1
        2877        1472        1473 1
        2878        1472        1699 1
        2879        1472        1913 1
        2880        1473        1474 1
        2881        1474        1475 1
        2882        1474        1488 1
        2883        1474        1489 1
        2884        1474        1550 1
        2885        1475        1476 1
        2886        1475        1485 1
        2887        1475        1489 1
        2888        1475        1497 1
        2889        1475        1567 1
        2890        1476        1477 1
        2891        1476        1567 1
        2892        1477        1478 1
        2893        1478        1479 1
        2894        1478        1481 1
        2895        1479        1493 1
        2896        1479        1505 1
        2897        1479        1507 1
        2898        1479        1841 1
        2899        1479        1842 1
        2900        1479        1480 1
        2901        1480        1493 1
        2902        1480        1505 1
        2903        1480        1515 1
        2904        1480        1481 1
        2905        1481        1482 1
        2906        1481        1568 1
        2907        1482        1483 1
        2908        1482        1503 1
        2909        1482        1842 1
        2910        1483        1484 1
        2911        1484        1485 1
        2912        1485        1486 1
        2913        1485        1491 1
        2914        1486        1487 1
        2915        1486        1567 1
        2916        1487        1488 1
        2917        1488        1489 1
        2918        1489        1490 1
        2919        1489        1491 1
        2920        1490        1491 1
        2921        1490        1774 1
        2922        1491        1492 1
        2923        1491        1504 1
        2924        1492        1493 1
        2925        1493        1494 1
        2926        1493        1497 1
        2927        1494        1495 1
        2928        1494        1496 1
        2929        1494        1913 1
        2930        1495        1496 1
        2931        1495        1631 1
        2932        1496        1519 1
        2933        1496        1520 1
        2934        1496        1497 1
        2935        1497        1498 1
        2936        1498        1499 1
        2937        1498        1520 1
        2938        1499        1500 1
        2939        1500        1501 1
        2940        1501        1502 1
        2941        1502        1503 1
        2942        1503        1504 1
        2943        1504        1505 1
        2944        1504        1511 1
        2945        1505        1506 1
        2946        1506        1507 1
        2947        1507        1508 1
        2948        1508        1509 1
        2949        1509        1510 1
        2950        1509        1514 1
        2951        1509        1528 1
        2952        1510        1511 1
        2953        1511        1512 1
        2954        1511        1514 1
        2955        1512        1513 1
        2956        1513        1514 1
        2957        1513        1518 1
        2958        1514        1515 1
        2959        1515        1516 1
        2960        1516        1517 1
        2961        1517        1518 1
        2962        1518        1519 1
        2963        1519        1631 1
        2964        1519        1520 1
        2965        1520        1631 1
        2966        1520        1521 1
        2967        1521        1629 1
        2968        1521        1522 1
        2969        1522        1523 1
        2970        1522        1578 1
        2971        1523        1524 1
        2972        1523        1868 1
        2973        1523        1939 1
        2974        1523        2028 1
        2975        1524        1525 1
        2976        1525        1526 1
        2977        1525        1529 1
        2978        1525        1589 1
        2979        1526        1527 1
        2980        1527        1528 1
        2981        1528        1529 1
        2982        1529        1530 1
        2983        1529        1536 1
        2984        1530        1531 1
        2985        1531        1532 1
        2986        1532        1533 1
        2987        1532        1943 1
        2988        1533        1940 1
        2989        1533        1534 1
        2990        1534        1535 1
        2991        1534        1947 1
        2992        1535        1536 1
        2993        1536        1537 1
        2994        1536        1930 1
        2995        1537        1539 1
        2996        1537        1544 1
        2997        1537        1538 1
        2998        1538        1931 1
        2999        1538        1934 1
        3000        1538        1539 1
        3001        1539        1540 1
        3002        1539        1544 1
        3003        1539        2037 1
        3004        1540        1541 1
        3005        1540        1590 1
        3006        1541        1542 1
        3007        1541        1543 1
        3008        1541        1546 1
        3009        1542        1543 1
        3010        1542        1544 1
        3011        1543        1544 1
        3012        1543        1628 1
        3013        1544        1545 1
        3014        1544        1776 1
        3015        1545        1546 1
        3016        1545        1629 1
        3017        1545        1954 1
        3018        1546        1547 1
        3019        1547        1548 1
        3020        1548        1549 1
        3021        1548        1611 1
        3022        1549        1550 1
        3023        1549        1551 1
        3024        1549        1553 1
        3025        1549        1607 1
        3026        1549        1609 1
        3027        1549        1697 1
        3028        1549        1715 1
        3029        1550        1555 1
        3030        1550        1556 1
        3031        1550        1615 1
        3032        1550        1551 1
        3033        1551        1717 1
        3034        1551        1552 1
        3035        1552        1553 1
        3036        1552        1556 1
        3037        1552        1604 1
        3038        1552        1621 1
        3039        1553        1554 1
        3040        1553        1698 1
        3041        1553        1747 1
        3042        1554        1555 1
        3043        1554        1556 1
        3044        1555        1556 1
        3045        1555        1557 1
        3046        1556        1557 1
        3047        1557        1558 1
        3048        1557        1697 1
        3049        1558        1559 1
        3050        1558        1604 1
        3051        1558        1605 1
        3052        1559        1560 1
        3053        1560        1564 1
        3054        1560        1561 1
        3055        1561        1562 1
        3056        1561        1625 1
        3057        1561        1626 1
        3058        1562        1563 1
        3059        1563        1564 1
        3060        1564        1567 1
        3061        1564        1565 1
        3062        1565        1566 1
        3063        1566        1567 1
        3064        1566        1568 1
        3065        1567        1568 1
        3066        1568        1569 1
        3067        1568        1841 1
        3068        1569        1570 1
        3069        1570        1571 1
        3070        1570        1613 1
        3071        1571        1572 1
        3072        1572        1573 1
        3073        1573        1574 1
        3074        1573        1576 1
        3075        1574        1575 1
        3076        1575        1576 1
        3077        1575        2149 1
        3078        1576        1577 1
        3079        1576        1795 1
        3080        1576        2051 1
        3081        1577        1578 1
        3082        1577        1780 1
        3083        1578        1579 1
        3084        1578        2188 1
        3085        1579        1580 1
        3086        1580        1581 1
        3087        1580        1589 1
        3088        1581        1582 1
        3089        1582        1583 1
        3090        1583        1584 1
        3091        1584        1585 1
        3092        1584        1587 1
        3093        1585        1587 1
        3094        1585        1586 1
        3095        1586        1587 1
        3096        1587        1588 1
        3097        1587        1610 1
        3098        1588        1589 1
        3099        1589        1590 1
        3100        1590        1591 1
        3101        1591        1592 1
        3102        1592        1593 1
        3103        1593        1594 1
        3104        1594        1595 1
        3105        1595        1596 1
        3106        1596        1597 1
        3107        1597        1598 1
        3108        1598        1599 1
        3109        1599        1600 1
        3110        1599        1646 1
        3111        1599        1784 1
        3112        1599        1799 1
        3113        1599        1806 1
        3114        1599        1807 1
        3115        1600        1601 1
        3116        1600        1634 1
        3117        1601        1602 1
        3118        1601        1637 1
        3119        1602        1603 1
        3120        1602        1636 1
        3121        1602        1638 1
        3122        1602        1637 1
        3123        1603        1606 1
        3124        1603        1604 1
        3125        1604        1607 1
        3126        1604        1605 1
        3127        1605        1606 1
        3128        1606        1607 1
        3129        1606        1626 1
        3130        1607        1608 1
        3131        1608        1609 1
        3132        1609        1610 1
        3133        1609        1611 1
        3134        1610        1611 1
        3135        1611        1612 1
        3136        1612        1613 1
        3137        1613        1614 1
        3138        1613        1615 1
        3139        1614        1615 1
        3140        1614        1632 1
        3141        1614        1633 1
        3142        1615        1616 1
        3143        1615        1619 1
        3144        1616        1617 1
        3145        1616        1619 1
        3146        1616        1625 1
        3147        1616        1650 1
        3148        1616        1651 1
        3149        1616        1708 1
        3150        1616        1717 1
        3151        1616        1720 1
        3152        1617        1618 1
        3153        1617        1629 1
        3154        1618        1619 1
        3155        1618        1649 1
        3156        1618        1703 1
        3157        1618        1707 1
        3158        1618        1712 1
        3159        1619        1649 1
        3160        1619        1708 1
        3161        1619        1620 1
        3162        1620        1627 1
        3163        1620        1657 1
        3164        1620        1621 1
        3165        1621        1622 1
        3166        1621        1657 1
        3167        1621        1708 1
        3168        1622        1623 1
        3169        1623        1624 1
        3170        1623        1627 1
        3171        1623        1628 1
        3172        1624        1625 1
        3173        1625        1626 1
        3174        1626        1627 1
        3175        1626        1948 1
        3176        1626        1628 1
        3177        1627        1628 1
        3178        1628        1629 1
        3179        1629        1630 1
        3180        1629        1631 1
        3181        1629        1938 1
        3182        1630        1631 1
        3183        1631        1632 1
        3184        1632        1633 1
        3185        1633        1634 1
        3186        1634        1635 1
        3187        1634        1636 1
        3188        1635        1636 1
        3189        1635        1639 1
        3190        1635        1643 1
        3191        1636        1641 1
        3192        1636        1643 1
        3193        1636        1637 1
        3194        1637        1638 1
        3195        1638        1639 1
        3196        1639        1640 1
        3197        1640        1641 1
        3198        1641        1642 1
        3199        1642        1643 1
        3200        1643        1644 1
        3201        1644        1645 1
        3202        1645        1646 1
        3203        1645        1647 1
        3204        1645        1649 1
        3205        1645        1713 1
        3206        1646        1647 1
        3207        1647        1648 1
        3208        1648        1649 1
        3209        1649        1650 1
        3210        1650        1651 1
        3211        1650        1652 1
        3212        1650        1699 1
        3213        1650        2123 1
        3214        1651        1652 1
        3215        1652        1653 1
        3216        1652        1702 1
        3217        1652        1708 1
        3218        1653        1654 1
        3219        1653        1665 1
        3220        1653        1666 1
        3221        1653        1698 1
        3222        1654        1655 1
        3223        1654        1680 1
        3224        1654        1686 1
        3225        1655        1662 1
        3226        1655        1664 1
        3227        1655        1656 1
        3228        1656        1657 1
        3229        1657        1658 1
        3230        1657        1668 1
        3231        1658        1659 1
        3232        1658        1683 1
        3233        1659        1660 1
        3234        1659        1682 1
        3235        1660        1661 1
        3236        1660        1662 1
        3237        1660        1664 1
        3238        1661        1662 1
        3239        1662        1663 1
        3240        1662        1672 1
        3241        1662        1673 1
        3242        1662        1664 1
        3243        1663        1664 1
        3244        1663        1761 1
        3245        1664        1665 1
        3246        1664        1762 1
        3247        1665        1666 1
        3248        1666        1667 1
        3249        1667        1671 1
        3250        1667        1668 1
        3251        1668        1669 1
        3252        1669        1670 1
        3253        1669        1703 1
        3254        1670        1671 1
        3255        1670        1760 1
        3256        1671        1687 1
        3257        1671        1672 1
        3258        1672        1682 1
        3259        1672        1683 1
        3260        1672        1753 1
        3261        1672        1754 1
        3262        1672        1673 1
        3263        1673        1674 1
        3264        1673        1682 1
        3265        1674        1675 1
        3266        1674        1682 1
        3267        1675        1676 1
        3268        1675        1680 1
        3269        1675        1682 1
        3270        1675        1683 1
        3271        1676        1677 1
        3272        1677        1678 1
        3273        1678        1679 1
        3274        1679        1680 1
        3275        1680        1681 1
        3276        1681        1682 1
        3277        1682        1683 1
        3278        1683        1684 1
        3279        1684        1685 1
        3280        1685        1686 1
        3281        1686        1687 1
        3282        1687        1688 1
        3283        1688        1689 1
        3284        1689        1690 1
        3285        1689        2077 1
        3286        1689        2126 1
        3287        1690        1691 1
        3288        1691        1692 1
        3289        1691        2075 1
        3290        1692        1693 1
        3291        1693        1694 1
        3292        1694        1715 1
        3293        1694        1695 1
        3294        1695        1696 1
        3295        1696        1697 1
        3296        1697        1698 1
        3297        1697        1699 1
        3298        1698        1699 1
        3299        1699        1700 1
        3300        1699        1701 1
        3301        1699        1702 1
        3302        1699        1707 1
        3303        1699        1708 1
        3304        1699        1712 1
        3305        1699        1713 1
        3306        1700        1701 1
        3307        1701        1702 1
        3308        1701        1713 1
        3309        1701        1717 1
        3310        1702        1703 1
        3311        1702        1708 1
        3312        1702        1712 1
        3313        1702        1742 1
        3314        1702        1772 1
        3315        1703        1704 1
        3316        1703        1705 1
        3317        1703        1741 1
        3318        1703        1742 1
        3319        1703        1772 1
        3320        1704        1705 1
        3321        1705        1706 1
        3322        1706        1741 1
        3323        1706        1744 1
        3324        1706        1707 1
        3325        1707        1709 1
        3326        1707        1711 1
        3327        1707        1713 1
        3328        1707        1718 1
        3329        1707        1719 1
        3330        1707        1708 1
        3331        1708        1709 1
        3332        1708        1714 1
        3333        1709        1710 1
        3334        1709        1719 1
        3335        1710        1711 1
        3336        1710        1714 1
        3337        1710        1715 1
        3338        1711        1712 1
        3339        1711        1713 1
        3340        1712        1713 1
        3341        1713        1714 1
        3342        1713        1717 1
        3343        1714        1715 1
        3344        1715        1716 1
        3345        1716        1717 1
        3346        1716        1949 1
        3347        1716        2114 1
        3348        1717        1718 1
        3349        1717        1721 1
        3350        1717        1730 1
        3351        1718        1719 1
        3352        1719        1720 1
        3353        1719        1730 1
        3354        1719        1728 1
        3355        1720        1730 1
        3356        1720        1721 1
        3357        1721        1723 1
        3358        1721        1722 1
        3359        1722        1723 1
        3360        1722        1725 1
        3361        1722        1726 1
        3362        1722        1730 1
        3363        1722        1732 1
        3364        1722        1733 1
        3365        1722        1734 1
        3366        1722        1737 1
        3367        1722        1738 1
        3368        1723        1724 1
        3369        1724        1725 1
        3370        1724        1732 1
        3371        1724        1727 1
        3372        1725        1726 1
        3373        1726        1727 1
        3374        1726        1730 1
        3375        1727        1728 1
        3376        1727        1732 1
        3377        1728        1729 1
        3378        1728        1734 1
        3379        1728        1738 1
        3380        1728        1730 1
        3381        1729        1730 1
        3382        1730        1731 1
        3383        1730        1735 1
        3384        1731        1732 1
        3385        1732        1733 1
        3386        1733        1734 1
        3387        1734        1745 1
        3388        1734        1735 1
        3389        1735        1736 1
        3390        1735        1737 1
        3391        1735        1740 1
        3392        1736        1737 1
        3393        1736        1743 1
        3394        1737        1738 1
        3395        1737        1740 1
        3396        1737        1743 1
        3397        1738        1739 1
        3398        1738        1743 1
        3399        1739        1740 1
        3400        1739        1742 1
        3401        1740        1741 1
        3402        1741        1742 1
        3403        1742        1743 1
        3404        1743        1745 1
        3405        1743        1744 1
        3406        1744        1745 1
        3407        1744        1746 1
        3408        1745        1746 1
        3409        1746        1747 1
        3410        1746        1770 1
        3411        1746        1775 1
        3412        1747        1748 1
        3413        1747        1749 1
        3414        1748        1749 1
        3415        1749        1750 1
        3416        1749        1772 1
        3417        1750        1751 1
        3418        1751        1752 1
        3419        1752        1753 1
        3420        1753        1754 1
        3421        1754        1759 1
        3422        1754        1755 1
        3423        1755        1756 1
        3424        1755        1947 1
        3425        1755        1952 1
        3426        1756        1757 1
        3427        1756        1758 1
        3428        1757        1758 1
        3429        1757        1759 1
        3430        1757        1947 1
        3431        1758        1759 1
        3432        1758        1761 1
        3433        1759        1760 1
        3434        1760        1761 1
        3435        1760        1828 1
        3436        1761        1762 1
        3437        1762        1763 1
        3438        1763        1764 1
        3439        1764        1765 1
        3440        1765        1766 1
        3441        1765        1914 1
        3442        1766        1767 1
        3443        1767        1768 1
        3444        1767        1972 1
        3445        1767        1969 1
        3446        1768        1769 1
        3447        1769        1770 1
        3448        1770        1771 1
        3449        1771        1772 1
        3450        1772        1773 1
        3451        1773        1774 1
        3452        1774        1775 1
        3453        1775        1776 1
        3454        1776        1777 1
        3455        1776        1918 1
        3456        1776        1952 1
        3457        1777        1778 1
        3458        1778        1779 1
        3459        1779        1780 1
        3460        1780        1781 1
        3461        1780        1799 1
        3462        1780        1802 1
        3463        1780        1804 1
        3464        1781        1782 1
        3465        1781        1796 1
        3466        1781        1800 1
        3467        1781        2144 1
        3468        1782        1783 1
        3469        1783        1784 1
        3470        1783        1800 1
        3471        1783        1804 1
        3472        1784        1785 1
        3473        1784        1794 1
        3474        1784        1799 1
        3475        1785        1786 1
        3476        1786        1787 1
        3477        1786        1788 1
        3478        1786        1789 1
        3479        1787        1788 1
        3480        1788        1789 1
        3481        1789        1790 1
        3482        1789        1794 1
        3483        1790        1791 1
        3484        1791        1792 1
        3485        1792        2129 1
        3486        1792        1793 1
        3487        1793        1794 1
        3488        1794        1795 1
        3489        1794        1804 1
        3490        1794        1831 1
        3491        1795        1796 1
        3492        1795        1831 1
        3493        1796        1797 1
        3494        1797        1798 1
        3495        1797        1805 1
        3496        1797        2147 1
        3497        1798        1799 1
        3498        1799        1800 1
        3499        1799        1801 1
        3500        1799        1806 1
        3501        1799        1802 1
        3502        1800        1801 1
        3503        1801        1802 1
        3504        1801        1804 1
        3505        1802        1803 1
        3506        1802        1810 1
        3507        1803        1804 1
        3508        1804        1805 1
        3509        1805        1806 1
        3510        1806        1807 1
        3511        1807        1808 1
        3512        1807        1811 1
        3513        1807        1812 1
        3514        1808        1809 1
        3515        1808        1810 1
        3516        1809        1811 1
        3517        1809        1813 1
        3518        1809        1815 1
        3519        1809        1818 1
        3520        1809        1810 1
        3521        1810        1811 1
        3522        1811        1812 1
        3523        1812        1813 1
        3524        1813        1814 1
        3525        1813        1817 1
        3526        1813        2123 1
        3527        1814        1815 1
        3528        1814        1816 1
        3529        1814        1819 1
        3530        1815        1816 1
        3531        1815        1820 1
        3532        1815        1824 1
        3533        1816        1817 1
        3534        1817        1818 1
        3535        1818        1819 1
        3536        1819        1820 1
        3537        1820        1821 1
        3538        1821        1822 1
        3539        1822        1823 1
        3540        1823        1824 1
        3541        1824        1825 1
        3542        1825        1826 1
        3543        1826        1827 1
        3544        1826        1828 1
        3545        1827        1828 1
        3546        1828        1829 1
        3547        1829        1830 1
        3548        1830        1831 1
        3549        1831        1832 1
        3550        1832        1833 1
        3551        1833        1835 1
        3552        1833        1840 1
        3553        1833        1847 1
        3554        1833        1864 1
        3555        1833        1834 1
        3556        1834        1835 1
        3557        1835        1836 1
        3558        1836        1837 1
        3559        1837        1838 1
        3560        1838        1839 1
        3561        1839        1840 1
        3562        1840        1841 1
        3563        1841        1842 1
        3564        1842        1843 1
        3565        1842        1844 1
        3566        1843        1844 1
        3567        1844        1845 1
        3568        1844        1849 1
        3569        1844        1846 1
        3570        1845        1846 1
        3571        1846        1847 1
        3572        1846        1850 1
        3573        1846        1857 1
        3574        1847        1848 1
        3575        1847        1855 1
        3576        1848        1849 1
        3577        1849        1850 1
        3578        1849        1851 1
        3579        1850        1851 1
        3580        1851        1852 1
        3581        1852        1853 1
        3582        1853        1956 1
        3583        1853        1854 1
        3584        1854        1940 1
        3585        1854        2028 1
        3586        1854        1855 1
        3587        1855        1856 1
        3588        1856        1857 1
        3589        1856        1859 1
        3590        1857        1858 1
        3591        1857        1862 1
        3592        1858        1859 1
        3593        1858        1862 1
        3594        1858        1866 1
        3595        1859        1860 1
        3596        1860        1861 1
        3597        1861        1862 1
        3598        1861        1864 1
        3599        1862        1863 1
        3600        1863        1864 1
        3601        1863        1901 1
        3602        1864        1865 1
        3603        1865        1866 1
        3604        1866        1867 1
        3605        1867        1868 1
        3606        1867        1973 1
        3607        1867        2092 1
        3608        1868        1869 1
        3609        1868        1940 1
        3610        1869        1870 1
        3611        1869        1958 1
        3612        1870        1871 1
        3613        1871        1872 1
        3614        1872        1916 1
        3615        1872        1873 1
        3616        1873        1919 1
        3617        1873        1874 1
        3618        1874        1875 1
        3619        1875        1876 1
        3620        1876        1877 1
        3621        1877        1878 1
        3622        1878        1879 1
        3623        1879        1880 1
        3624        1879        1887 1
        3625        1880        1881 1
        3626        1881        1882 1
        3627        1881        1883 1
        3628        1882        1883 1
        3629        1882        1901 1
        3630        1883        1884 1
        3631        1883        1892 1
        3632        1884        1885 1
        3633        1884        1886 1
        3634        1885        1886 1
        3635        1886        1887 1
        3636        1886        1900 1
        3637        1887        1888 1
        3638        1888        1889 1
        3639        1888        1894 1
        3640        1889        1890 1
        3641        1890        1896 1
        3642        1890        1900 1
        3643        1890        1891 1
        3644        1891        1892 1
        3645        1892        1893 1
        3646        1893        1894 1
        3647        1894        1895 1
        3648        1894        1896 1
        3649        1894        1897 1
        3650        1895        1896 1
        3651        1896        1897 1
        3652        1897        1898 1
        3653        1897        1905 1
        3654        1898        1899 1
        3655        1899        1900 1
        3656        1900        1901 1
        3657        1900        1903 1
        3658        1901        1902 1
        3659        1902        1903 1
        3660        1902        1904 1
        3661        1903        1904 1
        3662        1904        1905 1
        3663        1905        1906 1
        3664        1906        1907 1
        3665        1907        1908 1
        3666        1908        1909 1
        3667        1909        1910 1
        3668        1909        1916 1
        3669        1909        1921 1
        3670        1910        1911 1
        3671        1911        1912 1
        3672        1912        1913 1
        3673        1913        1914 1
        3674        1914        1915 1
        3675        1915        1916 1
        3676        1916        1917 1
        3677        1917        1918 1
        3678        1918        1919 1
        3679        1919        1939 1
        3680        1919        1920 1
        3681        1920        1921 1
        3682        1921        1922 1
        3683        1922        1923 1
        3684        1923        1924 1
        3685        1924        1925 1
        3686        1924        1929 1
        3687        1924        1930 1
        3688        1924        1932 1
        3689        1925        1926 1
        3690        1926        1927 1
        3691        1927        1928 1
        3692        1928        1929 1
        3693        1929        1930 1
        3694        1930        1931 1
        3695        1931        1932 1
        3696        1932        1933 1
        3697        1933        1934 1
        3698        1934        1935 1
        3699        1935        1936 1
        3700        1935        1939 1
        3701        1935        1943 1
        3702        1936        1937 1
        3703        1937        1938 1
        3704        1938        1939 1
        3705        1939        1940 1
        3706        1939        1947 1
        3707        1939        1956 1
        3708        1940        1941 1
        3709        1941        1942 1
        3710        1942        1943 1
        3711        1943        1944 1
        3712        1944        1945 1
        3713        1945        1946 1
        3714        1945        2039 1
        3715        1946        1947 1
        3716        1946        1949 1
        3717        1947        1948 1
        3718        1947        1949 1
        3719        1948        1949 1
        3720        1948        2122 1
        3721        1949        1950 1
        3722        1949        2119 1
        3723        1949        2124 1
        3724        1950        1951 1
        3725        1951        1952 1
        3726        1952        1953 1
        3727        1953        1954 1
        3728        1953        1956 1
        3729        1954        1955 1
        3730        1955        1956 1
        3731        1956        1957 1
        3732        1956        1958 1
        3733        1956        2027 1
        3734        1957        1958 1
        3735        1957        1959 1
        3736        1958        1959 1
        3737        1959        1960 1
        3738        1959        1962 1
        3739        1959        1964 1
        3740        1959        2015 1
        3741        1960        1962 1
        3742        1960        2241 1
        3743        1960        1961 1
        3744        1961        1962 1
        3745        1962        1963 1
        3746        1963        1964 1
        3747        1963        1967 1
        3748        1963        2193 1
        3749        1964        1965 1
        3750        1965        1966 1
        3751        1966        1967 1
        3752        1966        1973 1
        3753        1966        1975 1
        3754        1966        2054 1
        3755        1967        1968 1
        3756        1967        1973 1
        3757        1967        2060 1
        3758        1967        2013 1
        3759        1968        1972 1
        3760        1968        1973 1
        3761        1968        2032 1
        3762        1968        1969 1
        3763        1969        1970 1
        3764        1970        1971 1
        3765        1970        1973 1
        3766        1971        2015 1
        3767        1971        2051 1
        3768        1971        2068 1
        3769        1971        1972 1
        3770        1972        1973 1
        3771        1972        2024 1
        3772        1972        2048 1
        3773        1973        2024 1
        3774        1973        2092 1
        3775        1973        1974 1
        3776        1974        1975 1
        3777        1975        1976 1
        3778        1976        1977 1
        3779        1976        2047 1
        3780        1977        1978 1
        3781        1978        1979 1
        3782        1979        1980 1
        3783        1979        1990 1
        3784        1980        1981 1
        3785        1980        2026 1
        3786        1981        1982 1
        3787        1982        1983 1
        3788        1983        1984 1
        3789        1984        1985 1
        3790        1985        1986 1
        3791        1985        2012 1
        3792        1986        1987 1
        3793        1987        1988 1
        3794        1988        1989 1
        3795        1989        1990 1
        3796        1989        2001 1
        3797        1990        1991 1
        3798        1990        1993 1
        3799        1991        1992 1
        3800        1992        1993 1
        3801        1993        1994 1
        3802        1994        1995 1
        3803        1994        2143 1
        3804        1994        2151 1
        3805        1995        1996 1
        3806        1996        1997 1
        3807        1997        1998 1
        3808        1998        1999 1
        3809        1999        2000 1
        3810        2000        2001 1
        3811        2001        2002 1
        3812        2001        2031 1
        3813        2001        2219 1
        3814        2002        2003 1
        3815        2003        2004 1
        3816        2004        2005 1
        3817        2005        2006 1
        3818        2005        2012 1
        3819        2005        2026 1
        3820        2006        2007 1
        3821        2006        2026 1
        3822        2007        2008 1
        3823        2008        2009 1
        3824        2009        2010 1
        3825        2010        2011 1
        3826        2011        2012 1
        3827        2012        2013 1
        3828        2013        2014 1
        3829        2013        2021 1
        3830        2014        2015 1
        3831        2015        2016 1
        3832        2015        2024 1
        3833        2015        2047 1
        3834        2016        2017 1
        3835        2016        2060 1
        3836        2017        2018 1
        3837        2018        2019 1
        3838        2019        2020 1
        3839        2020        2021 1
        3840        2021        2022 1
        3841        2022        2023 1
        3842        2023        2026 1
        3843        2023        2046 1
        3844        2023        2047 1
        3845        2023        2024 1
        3846        2024        2025 1
        3847        2024        2026 1
        3848        2024        2047 1
        3849        2024        2066 1
        3850        2025        2026 1
        3851        2026        2027 1
        3852        2026        2029 1
        3853        2026        2031 1
        3854        2026        2035 1
        3855        2026        2063 1
        3856        2027        2028 1
        3857        2027        2035 1
        3858        2027        2058 1
        3859        2027        2060 1
        3860        2027        2063 1
        3861        2027        2088 1
        3862        2028        2029 1
        3863        2028        2034 1
        3864        2028        2053 1
        3865        2028        2058 1
        3866        2028        2060 1
        3867        2028        2119 1
        3868        2029        2030 1
        3869        2029        2038 1
        3870        2029        2087 1
        3871        2030        2031 1
        3872        2031        2046 1
        3873        2031        2047 1
        3874        2031        2032 1
        3875        2032        2033 1
        3876        2033        2034 1
        3877        2034        2035 1
        3878        2034        2091 1
        3879        2035        2036 1
        3880        2036        2037 1
        3881        2037        2038 1
        3882        2038        2039 1
        3883        2039        2040 1
        3884        2040        2041 1
        3885        2041        2042 1
        3886        2042        2043 1
        3887        2043        2044 1
        3888        2043        2055 1
        3889        2043        2066 1
        3890        2044        2045 1
        3891        2045        2046 1
        3892        2046        2047 1
        3893        2046        2048 1
        3894        2046        2086 1
        3895        2047        2048 1
        3896        2048        2049 1
        3897        2049        2050 1
        3898        2049        2069 1
        3899        2050        2051 1
        3900        2051        2052 1
        3901        2051        2060 1
        3902        2052        2053 1
        3903        2053        2054 1
        3904        2054        2055 1
        3905        2055        2056 1
        3906        2056        2057 1
        3907        2056        2058 1
        3908        2056        2067 1
        3909        2056        2081 1
        3910        2057        2058 1
        3911        2057        2063 1
        3912        2058        2059 1
        3913        2059        2060 1
        3914        2059        2063 1
        3915        2059        2069 1
        3916        2059        2089 1
        3917        2060        2061 1
        3918        2060        2066 1
        3919        2061        2062 1
        3920        2061        2086 1
        3921        2062        2063 1
        3922        2063        2064 1
        3923        2063        2067 1
        3924        2063        2099 1
        3925        2064        2065 1
        3926        2064        2087 1
        3927        2065        2066 1
        3928        2065        2070 1
        3929        2066        2067 1
        3930        2066        2072 1
        3931        2067        2068 1
        3932        2068        2069 1
        3933        2068        2075 1
        3934        2068        2082 1
        3935        2069        2070 1
        3936        2069        2071 1
        3937        2070        2072 1
        3938        2070        2071 1
        3939        2071        2098 1
        3940        2071        2072 1
        3941        2072        2073 1
        3942        2072        2081 1
        3943        2072        2124 1
        3944        2073        2074 1
        3945        2073        2084 1
        3946        2073        2139 1
        3947        2074        2075 1
        3948        2075        2076 1
        3949        2076        2077 1
        3950        2077        2078 1
        3951        2078        2079 1
        3952        2078        2080 1
        3953        2079        2080 1
        3954        2080        2081 1
        3955        2081        2082 1
        3956        2082        2083 1
        3957        2082        2088 1
        3958        2083        2084 1
        3959        2084        2085 1
        3960        2084        2215 1
        3961        2085        2086 1
        3962        2086        2087 1
        3963        2087        2088 1
        3964        2088        2089 1
        3965        2089        2090 1
        3966        2089        2125 1
        3967        2090        2091 1
        3968        2090        2191 1
        3969        2090        2218 1
        3970        2091        2122 1
        3971        2091        2092 1
        3972        2092        2093 1
        3973        2093        2094 1
        3974        2094        2095 1
        3975        2095        2096 1
        3976        2096        2097 1
        3977        2097        2098 1
        3978        2098        2099 1
        3979        2099        2100 1
        3980        2100        2101 1
        3981        2101        2102 1
        3982        2102        2103 1
        3983        2103        2104 1
        3984        2104        2105 1
        3985        2104        2107 1
        3986        2105        2106 1
        3987        2106        2107 1
        3988        2106        2109 1
        3989        2106        2113 1
        3990        2107        2108 1
        3991        2107        2126 1
        3992        2107        2127 1
        3993        2108        2109 1
        3994        2108        2113 1
        3995        2109        2110 1
        3996        2109        2114 1
        3997        2110        2111 1
        3998        2110        2112 1
        3999        2111        2112 1
        4000        2112        2113 1
        4001        2113        2114 1
        4002        2113        2118 1
        4003        2114        2120 1
        4004        2114        2115 1
        4005        2115        2118 1
        4006        2115        2116 1
        4007        2116        2117 1
        4008        2117        2118 1
        4009        2118        2119 1
        4010        2119        2120 1
        4011        2120        2121 1
        4012        2120        2124 1
        4013        2121        2122 1
        4014        2122        2123 1
        4015        2123        2124 1
        4016        2123        2127 1
        4017        2124        2125 1
        4018        2125        2126 1
        4019        2126        2127 1
        4020        2127        2128 1
        4021        2128        2129 1
        4022        2129        2130 1
        4023        2130        2131 1
        4024        2131        2132 1
        4025        2131        2133 1
        4026        2131        2134 1
        4027        2132        2133 1
        4028        2133        2134 1
        4029        2134        2135 1
        4030        2134        2139 1
        4031        2135        2136 1
        4032        2135        2204 1
        4033        2136        2137 1
        4034        2137        2138 1
        4035        2138        2139 1
        4036        2139        2140 1
        4037        2140        2141 1
        4038        2140        2154 1
        4039        2141        2142 1
        4040        2142        2143 1
        4041        2143        2144 1
        4042        2143        2146 1
        4043        2144        2145 1
        4044        2145        2146 1
        4045        2146        2147 1
        4046        2147        2148 1
        4047        2148        2149 1
        4048        2149        2150 1
        4049        2150        2151 1
        4050        2151        2152 1
        4051        2151        2213 1
        4052        2152        2153 1
        4053        2152        2219 1
        4054        2153        2154 1
        4055        2154        2155 1
        4056        2155        2156 1
        4057        2156        2157 1
        4058        2157        2158 1
        4059        2158        2159 1
        4060        2159        2160 1
        4061        2160        2161 1
        4062        2161        2162 1
        4063        2162        2163 1
        4064        2163        2164 1
        4065        2164        2165 1
        4066        2165        2166 1
        4067        2166        2167 1
        4068        2167        2168 1
        4069        2168        2169 1
        4070        2169        2170 1
        4071        2170        2171 1
        4072        2171        2172 1
        4073        2172        2173 1
        4074        2173        2174 1
        4075        2174        2175 1
        4076        2175        2176 1
        4077        2176        2177 1
        4078        2177        2178 1
        4079        2178        2179 1
        4080        2179        2180 1
        4081        2180        2181 1
        4082        2181        2182 1
        4083        2182        2183 1
        4084        2183        2184 1
        4085        2184        2185 1
        4086        2184        2188 1
        4087        2184        2192 1
        4088        2185        2186 1
        4089        2186        2187 1
        4090        2187        2188 1
        4091        2188        2189 1
        4092        2188        2191 1
        4093        2189        2190 1
        4094        2190        2191 1
        4095        2191        2192 1
        4096        2192        2193 1
        4097        2193        2195 1
        4098        2193        2197 1
        4099        2193        2194 1
        4100        2194        2195 1
        4101        2195        2196 1
        4102        2195        2200 1
        4103        2196        2197 1
        4104        2197        2198 1
        4105        2198        2199 1
        4106        2198        2200 1
        4107        2198        2217 1
        4108        2199        2200 1
        4109        2199        2214 1
        4110        2200        2201 1
        4111        2201        2202 1
        4112        2202        2203 1
        4113        2203        2204 1
        4114        2204        2205 1
        4115        2204        2206 1
        4116        2205        2206 1
        4117        2206        2207 1
        4118        2207        2208 1
        4119        2207        2216 1
        4120        2208        2209 1
        4121        2209        2210 1
        4122        2210        2211 1
        4123        2211        2212 1
        4124        2212        2213 1
        4125        2213        2214 1
        4126        2214        2215 1
        4127        2214        2219 1
        4128        2215        2216 1
        4129        2216        2217 1
        4130        2217        2218 1
        4131        2217        2221 1
        4132        2218        2219 1
        4133        2218        2220 1
        4134        2219        2220 1
        4135        2220        2221 1
        4136        2220        2236 1
        4137        2221        2222 1
        4138        2222        2223 1
        4139        2222        2227 1
        4140        2223        2224 1
        4141        2224        2225 1
        4142        2225        2226 1
        4143        2226        2227 1
        4144        2226        2232 1
        4145        2227        2228 1
        4146        2228        2229 1
        4147        2229        2230 1
        4148        2230        2231 1
        4149        2231        2232 1
        4150        2232        2233 1
        4151        2232        2238 1
        4152        2233        2234 1
        4153        2234        2235 1
        4154        2235        2236 1
        4155        2236        2237 1
        4156        2237        2238 1
        4157        2238        2239 1
        4158        2239        2240 1
        4159        2240        2241 1
        4160        2241        2242 1
        4161        2243        2244 1
        4162        2243        2245 1
        4163        2243        2246 1
        4164        2244        2247 1
        4165        2244        2249 1
        4166        2245        2247 1
        4167        2245        2248 1
        4168        2246        2248 1
        4169        2246        2249 1
        4170        2247        2250 1
        4171        2248        2250 1
        4172        2249        2250 1
