# Supplementary material for: Order and stochasticity in the folding of individual Drosophila genomes
Source: Nat Commun. 2021 Jan 4;12:41. doi: 10.1038/s41467-020-20292-z (PMC7782554; doi:10.1038/s41467-020-20292-z)
Supplement: Supplementary file 4 — Source Data [file 41467_2020_20292_MOESM4_ESM.zip › b26.mol2]

@<TRIPOS>MOLECULE
dna
 2250 4227 0 0 0
SMALL
GASTEIGER

@<TRIPOS>ATOM
        1  O                     18.5187    2.2908   10.1184 O   1 1 0.0000
        2  O                     17.7541    1.9571   10.3639 O   1 1 1.0000
        3  O                     17.9929    1.8884    9.9528 O    1 1 2.0000
        4  O                     17.4546    2.0693    9.6565 O    1 1 3.0000
        5  O                     17.8605    2.3354    9.5758 O    1 1 4.0000
        6  O                     17.5871    2.5826    9.9644 O    1 1 5.0000
        7  O                     17.8914    2.4237   10.3714 O   1 1 6.0000
        8  O                     18.1797    2.7312    9.8515 O    1 1 7.0000
        9  O                     18.2741    3.3495    9.7282 O    1 1 8.0000
       10  O                     18.3815    4.0870    9.1569 O    1 1 9.0000
       11  O                     18.4231    3.5062    9.2289 O    1 1 10.0000
       12  O                     18.5021    2.7479    9.5539 O    1 1 11.0000
       13  O                     18.4485    2.0923    9.4166 O    1 1 12.0000
       14  O                     17.9996    1.3093    9.3857 O    1 1 13.0000
       15  O                     17.5081    0.9847    8.8207 O    1 1 14.0000
       16  O                     16.7293    0.7159    8.4488 O    1 1 15.0000
       17  O                     16.3085    0.5499    7.9105 O    1 1 16.0000
       18  O                     16.1780   -0.1571    7.1921 O    1 1 17.0000
       19  O                     16.4984    0.0812    6.6695 O    1 1 18.0000
       20  O                     16.4957   -0.5006    6.3073 O    1 1 19.0000
       21  O                     16.4557   -0.8546    6.6992 O    1 1 20.0000
       22  O                     16.8502   -1.2096    6.8161 O    1 1 21.0000
       23  O                     16.8985   -1.9318    7.0295 O    1 1 22.0000
       24  O                     17.1274   -2.6284    7.3904 O    1 1 23.0000
       25  O                     17.3337   -1.9781    7.3089 O    1 1 24.0000
       26  O                     16.2835   -2.3321    7.3944 O    1 1 25.0000
       27  O                     17.0408   -2.2494    7.6361 O    1 1 26.0000
       28  O                     17.0064   -1.5276    7.6845 O    1 1 27.0000
       29  O                     16.9606   -2.4300    7.8787 O    1 1 28.0000
       30  O                     16.8514   -3.0905    8.1459 O    1 1 29.0000
       31  O                     16.8735   -3.2707    8.9723 O    1 1 30.0000
       32  O                     17.3808   -3.1081    9.1101 O    1 1 31.0000
       33  O                     17.0747   -2.8391    8.6350 O    1 1 32.0000
       34  O                     17.0954   -2.8487    9.6082 O    1 1 33.0000
       35  O                     16.2685   -2.7322   10.1978 O   1 1 34.0000
       36  O                     15.7668   -2.0233   10.4762 O   1 1 35.0000
       37  O                     15.0838   -2.0548   10.6498 O   1 1 36.0000
       38  O                     14.1521   -2.1871   10.7635 O   1 1 37.0000
       39  O                     14.7003   -2.7259   10.3411 O   1 1 38.0000
       40  O                     15.3914   -3.2033    9.6875 O    1 1 39.0000
       41  O                     16.1319   -3.4731    9.7120 O    1 1 40.0000
       42  O                     16.1135   -4.1233    9.2096 O    1 1 41.0000
       43  O                     16.0621   -3.9065    8.5360 O    1 1 42.0000
       44  O                     16.4307   -3.4677    8.2868 O    1 1 43.0000
       45  O                     16.3836   -4.0289    8.8347 O    1 1 44.0000
       46  O                     16.6090   -4.4888    9.7192 O    1 1 45.0000
       47  O                     16.4708   -3.6851    9.4151 O    1 1 46.0000
       48  O                     15.9664   -3.1716    9.1544 O    1 1 47.0000
       49  O                     15.5995   -3.8602    9.8424 O    1 1 48.0000
       50  O                     15.9054   -4.1853   10.3804 O   1 1 49.0000
       51  O                     15.2171   -4.3373   10.2341 O   1 1 50.0000
       52  O                     15.2887   -4.3401    9.6115 O    1 1 51.0000
       53  O                     14.9899   -4.9109    9.8715 O    1 1 52.0000
       54  O                     15.3105   -4.4325    9.2444 O    1 1 53.0000
       55  O                     14.9418   -4.2438    8.6845 O    1 1 54.0000
       56  O                     15.6167   -4.5047    8.1096 O    1 1 55.0000
       57  O                     15.5732   -4.0750    8.5406 O    1 1 56.0000
       58  O                     15.7684   -3.5698    8.9595 O    1 1 57.0000
       59  O                     16.0435   -2.9522    8.1259 O    1 1 58.0000
       60  O                     16.3411   -2.5006    7.9270 O    1 1 59.0000
       61  O                     15.8995   -2.9534    8.1066 O    1 1 60.0000
       62  O                     16.2286   -2.8224    7.6987 O    1 1 61.0000
       63  O                     15.5589   -2.5046    8.2479 O    1 1 62.0000
       64  O                     14.5557   -2.3037    8.7630 O    1 1 63.0000
       65  O                     13.5337   -1.6785    9.3257 O    1 1 64.0000
       66  O                     13.2190   -2.3907    9.0053 O    1 1 65.0000
       67  O                     12.5348   -2.5707    9.2073 O    1 1 66.0000
       68  O                     12.1488   -2.5855    9.4766 O    1 1 67.0000
       69  O                     12.0372   -2.2921    9.8120 O    1 1 68.0000
       70  O                     12.4588   -2.5465   10.1958 O   1 1 69.0000
       71  O                     12.5163   -3.2240   10.3394 O   1 1 70.0000
       72  O                     12.9611   -3.7300   10.2474 O   1 1 71.0000
       73  O                     13.0316   -3.8537    9.5861 O    1 1 72.0000
       74  O                     12.5886   -3.8152    9.5681 O    1 1 73.0000
       75  O                     12.1769   -3.8545   10.1347 O   1 1 74.0000
       76  O                     12.3328   -3.5697   10.6722 O   1 1 75.0000
       77  O                     12.0467   -3.8462   11.1064 O   1 1 76.0000
       78  O                     11.7301   -3.2076   11.1152 O   1 1 77.0000
       79  O                     12.1264   -3.1518   11.5333 O   1 1 78.0000
       80  O                     12.5535   -3.0583   11.7610 O   1 1 79.0000
       81  O                     12.9616   -2.8111   11.1216 O   1 1 80.0000
       82  O                     13.0296   -3.3610   10.8707 O   1 1 81.0000
       83  O                     13.5069   -3.3425   10.3131 O   1 1 82.0000
       84  O                     13.0774   -3.0653   10.7150 O   1 1 83.0000
       85  O                     13.7237   -3.3548   10.6846 O   1 1 84.0000
       86  O                     13.6797   -3.0764   11.4887 O   1 1 85.0000
       87  O                     14.0783   -2.9388   10.8681 O   1 1 86.0000
       88  O                     13.5935   -2.8463   11.2453 O   1 1 87.0000
       89  O                     12.7035   -2.4956   11.3309 O   1 1 88.0000
       90  O                     13.6396   -2.5185   11.4616 O   1 1 89.0000
       91  O                     13.8810   -2.1168   12.0214 O   1 1 90.0000
       92  O                     14.2966   -1.7930   11.3722 O   1 1 91.0000
       93  O                     13.9158   -1.8082   12.0207 O   1 1 92.0000
       94  O                     13.6284   -2.2832   12.4765 O   1 1 93.0000
       95  O                     13.5965   -2.6419   12.2257 O   1 1 94.0000
       96  O                     14.0869   -2.7384   11.9471 O   1 1 95.0000
       97  O                     14.4137   -3.0931   12.6093 O   1 1 96.0000
       98  O                     14.5873   -3.1407   12.0225 O   1 1 97.0000
       99  O                     14.4351   -3.9994   11.7548 O   1 1 98.0000
      100  O                     14.5793   -4.6305   11.7617 O   1 1 99.0000
      101  O                     14.7424   -4.3078   12.4345 O   1 1 100.0000
      102  O                     14.3747   -4.6667   12.7727 O   1 1 101.0000
      103  O                     14.1868   -4.3756   12.2413 O   1 1 102.0000
      104  O                     14.6994   -4.8810   11.7116 O   1 1 103.0000
      105  O                     15.3948   -5.0263   11.4766 O   1 1 104.0000
      106  O                     14.7227   -4.9609   11.1933 O   1 1 105.0000
      107  O                     15.0506   -4.6787   11.0288 O   1 1 106.0000
      108  O                     15.0574   -4.3079   11.4432 O   1 1 107.0000
      109  O                     15.7228   -4.0111   11.3130 O   1 1 108.0000
      110  O                     15.5515   -4.1923   10.7646 O   1 1 109.0000
      111  O                     15.4978   -3.6276   11.3306 O   1 1 110.0000
      112  O                     15.4339   -3.2796   11.8602 O   1 1 111.0000
      113  O                     15.5359   -3.0834   12.5464 O   1 1 112.0000
      114  O                     15.0598   -2.6339   12.7432 O   1 1 113.0000
      115  O                     14.8277   -2.5847   12.3870 O   1 1 114.0000
      116  O                     14.7508   -2.1113   12.7040 O   1 1 115.0000
      117  O                     15.3205   -1.7181   12.6991 O   1 1 116.0000
      118  O                     15.3549   -0.8768   12.4992 O   1 1 117.0000
      119  O                     14.9025   -1.4534   12.3263 O   1 1 118.0000
      120  O                     14.3836   -1.4731   11.7000 O   1 1 119.0000
      121  O                     14.9586   -2.3516   11.1247 O   1 1 120.0000
      122  O                     14.8625   -2.4580   10.3719 O   1 1 121.0000
      123  O                     14.6189   -2.4941    9.5270 O    1 1 122.0000
      124  O                     14.0011   -2.7224    9.4737 O    1 1 123.0000
      125  O                     13.5338   -3.2234    9.2583 O    1 1 124.0000
      126  O                     13.0555   -3.4533    9.0098 O    1 1 125.0000
      127  O                     13.6544   -3.5750    8.9897 O    1 1 126.0000
      128  O                     13.7541   -3.3818    9.4471 O    1 1 127.0000
      129  O                     13.3701   -4.1985    9.6572 O    1 1 128.0000
      130  O                     13.2071   -4.4298   10.2883 O   1 1 129.0000
      131  O                     13.4888   -3.8242   10.0283 O   1 1 130.0000
      132  O                     13.8387   -4.0071    9.7655 O    1 1 131.0000
      133  O                     14.0722   -3.4605    9.8022 O    1 1 132.0000
      134  O                     14.2833   -3.0528    8.9190 O    1 1 133.0000
      135  O                     14.7462   -3.3444    9.6662 O    1 1 134.0000
      136  O                     14.5095   -3.7340    9.9926 O    1 1 135.0000
      137  O                     14.7221   -3.9322   10.3057 O   1 1 136.0000
      138  O                     14.0945   -4.2661   10.3462 O   1 1 137.0000
      139  O                     14.5280   -4.2236   10.7500 O   1 1 138.0000
      140  O                     14.3934   -3.5350   11.1705 O   1 1 139.0000
      141  O                     14.2671   -3.7139   10.7832 O   1 1 140.0000
      142  O                     13.9740   -3.6271   10.4861 O   1 1 141.0000
      143  O                     13.3103   -2.8015    9.7319 O    1 1 142.0000
      144  O                     13.5634   -2.6375    8.9956 O    1 1 143.0000
      145  O                     13.4898   -2.1980    8.5326 O    1 1 144.0000
      146  O                     14.2782   -2.6560    8.9631 O    1 1 145.0000
      147  O                     14.0959   -2.6462    7.7994 O    1 1 146.0000
      148  O                     14.1492   -2.5257    8.3041 O    1 1 147.0000
      149  O                     13.7462   -2.0262    8.2650 O    1 1 148.0000
      150  O                     14.2309   -1.3006    8.7931 O    1 1 149.0000
      151  O                     14.1469   -1.8716    8.9479 O    1 1 150.0000
      152  O                     14.7647   -1.9411    9.2809 O    1 1 151.0000
      153  O                     15.5517   -2.0349   10.0548 O   1 1 152.0000
      154  O                     15.8065   -2.4877   10.4163 O   1 1 153.0000
      155  O                     15.8247   -2.7576    9.5490 O    1 1 154.0000
      156  O                     16.1037   -2.3706    9.9367 O    1 1 155.0000
      157  O                     15.4431   -2.9016   10.0165 O   1 1 156.0000
      158  O                     14.8247   -3.3265   10.2693 O   1 1 157.0000
      159  O                     14.7081   -3.3909   10.8170 O   1 1 158.0000
      160  O                     15.2766   -3.0892   10.6515 O   1 1 159.0000
      161  O                     15.3988   -2.5574   11.0134 O   1 1 160.0000
      162  O                     15.0026   -2.9845   11.5023 O   1 1 161.0000
      163  O                     15.6449   -2.9906   11.1475 O   1 1 162.0000
      164  O                     15.5296   -3.3996   10.6681 O   1 1 163.0000
      165  O                     15.7325   -3.0374   10.1575 O   1 1 164.0000
      166  O                     15.4913   -2.3192    9.8027 O    1 1 165.0000
      167  O                     14.8448   -2.9407   10.1248 O   1 1 166.0000
      168  O                     14.3502   -2.9584    9.9087 O    1 1 167.0000
      169  O                     14.7494   -2.0875    9.9615 O    1 1 168.0000
      170  O                     15.1441   -2.3020    9.3169 O    1 1 169.0000
      171  O                     15.0546   -2.1650    8.8679 O    1 1 170.0000
      172  O                     14.5626   -1.9341    8.2570 O    1 1 171.0000
      173  O                     14.3654   -1.7987    8.3099 O    1 1 172.0000
      174  O                     14.6804   -1.2755    8.7702 O    1 1 173.0000
      175  O                     15.1845   -1.0510    8.9682 O    1 1 174.0000
      176  O                     15.6313   -1.2106    8.6211 O    1 1 175.0000
      177  O                     16.1066   -1.5307    9.1214 O    1 1 176.0000
      178  O                     14.9929   -1.1889    9.3619 O    1 1 177.0000
      179  O                     15.0041   -1.1638    9.8679 O    1 1 178.0000
      180  O                     14.3653   -1.8703    9.5369 O    1 1 179.0000
      181  O                     14.0502   -2.1260    8.7836 O    1 1 180.0000
      182  O                     13.6037   -1.7401    8.9655 O    1 1 181.0000
      183  O                     13.5681   -0.9628    8.8463 O    1 1 182.0000
      184  O                     13.0909   -0.5334    9.3571 O    1 1 183.0000
      185  O                     13.7191   -0.1780    9.0965 O    1 1 184.0000
      186  O                     13.6658    0.0941    9.6162 O    1 1 185.0000
      187  O                     14.3177    0.0485    9.4081 O    1 1 186.0000
      188  O                     13.9278   -0.2376    9.3805 O    1 1 187.0000
      189  O                     13.9652   -0.1367    8.6585 O    1 1 188.0000
      190  O                     14.1170   -1.0165    8.3212 O    1 1 189.0000
      191  O                     13.4642   -1.1437    8.4125 O    1 1 190.0000
      192  O                     13.3529   -1.6402    8.5719 O    1 1 191.0000
      193  O                     13.0819   -2.3778    8.3965 O    1 1 192.0000
      194  O                     13.3130   -2.8539    8.4014 O    1 1 193.0000
      195  O                     13.7829   -3.2207    7.9324 O    1 1 194.0000
      196  O                     13.1719   -3.6884    8.2257 O    1 1 195.0000
      197  O                     13.8918   -4.0341    7.8394 O    1 1 196.0000
      198  O                     14.0800   -4.2241    8.3363 O    1 1 197.0000
      199  O                     13.7173   -3.9160    8.8266 O    1 1 198.0000
      200  O                     14.2607   -3.6594    9.0813 O    1 1 199.0000
      201  O                     14.2991   -4.1943    9.2369 O    1 1 200.0000
      202  O                     14.7703   -3.9314    9.0234 O    1 1 201.0000
      203  O                     15.1749   -3.4760    9.5495 O    1 1 202.0000
      204  O                     14.3179   -2.8117    9.4801 O    1 1 203.0000
      205  O                     13.7504   -2.1815    9.7113 O    1 1 204.0000
      206  O                     13.0787   -2.2793    9.5462 O    1 1 205.0000
      207  O                     12.7038   -1.9225    9.5096 O    1 1 206.0000
      208  O                     13.1153   -2.2845   10.1518 O   1 1 207.0000
      209  O                     13.5780   -2.6809   10.3745 O   1 1 208.0000
      210  O                     13.9607   -2.3817   10.1417 O   1 1 209.0000
      211  O                     13.2185   -2.6228   10.5890 O   1 1 210.0000
      212  O                     12.7554   -2.9133   10.0231 O   1 1 211.0000
      213  O                     12.8732   -2.1433   10.5410 O   1 1 212.0000
      214  O                     13.0668   -1.9883   11.2117 O   1 1 213.0000
      215  O                     12.8914   -1.5368   11.2163 O   1 1 214.0000
      216  O                     13.6659   -1.2518   11.4274 O   1 1 215.0000
      217  O                     14.2478   -1.0685   11.0427 O   1 1 216.0000
      218  O                     14.4703   -1.4667   10.3919 O   1 1 217.0000
      219  O                     13.9499   -2.0065   10.4413 O   1 1 218.0000
      220  O                     14.0657   -2.6370   10.2703 O   1 1 219.0000
      221  O                     14.8395   -1.8917   10.4182 O   1 1 220.0000
      222  O                     14.8752   -1.1770   10.6130 O   1 1 221.0000
      223  O                     14.8753   -1.0101   11.1639 O   1 1 222.0000
      224  O                     14.3699   -0.6603   10.7291 O   1 1 223.0000
      225  O                     14.9994   -0.6357   10.4563 O   1 1 224.0000
      226  O                     15.6095   -0.5218   10.0257 O   1 1 225.0000
      227  O                     14.7715   -0.8880   10.2031 O   1 1 226.0000
      228  O                     14.3107   -0.8973    9.7766 O    1 1 227.0000
      229  O                     13.7013   -0.5475    9.5244 O    1 1 228.0000
      230  O                     14.0366   -0.7240   10.3270 O   1 1 229.0000
      231  O                     13.5953   -1.2258   11.0502 O   1 1 230.0000
      232  O                     13.5488   -1.9794   10.9674 O   1 1 231.0000
      233  O                     14.2226   -1.2437   10.5016 O   1 1 232.0000
      234  O                     13.4319   -1.5985   10.2789 O   1 1 233.0000
      235  O                     13.4752   -1.4397   10.6688 O   1 1 234.0000
      236  O                     13.6760   -0.9874   10.0713 O   1 1 235.0000
      237  O                     14.2463   -0.2219   10.1420 O   1 1 236.0000
      238  O                     13.4812   -0.1144    9.9048 O    1 1 237.0000
      239  O                     12.8491   -0.5541    9.9501 O    1 1 238.0000
      240  O                     12.7215   -0.6926   10.5702 O   1 1 239.0000
      241  O                     12.9092   -1.3127   10.4189 O   1 1 240.0000
      242  O                     12.3624   -1.1165   10.1471 O   1 1 241.0000
      243  O                     12.7954   -1.3185    9.8032 O    1 1 242.0000
      244  O                     13.1997   -0.9084   10.0994 O   1 1 243.0000
      245  O                     13.0893   -0.6673   10.7021 O   1 1 244.0000
      246  O                     13.6690   -0.8573   10.4260 O   1 1 245.0000
      247  O                     14.0656   -1.7233   10.4028 O   1 1 246.0000
      248  O                     14.0571   -1.5359    9.9372 O    1 1 247.0000
      249  O                     14.2563   -1.4087    9.5160 O    1 1 248.0000
      250  O                     14.2178   -1.1725    9.2988 O    1 1 249.0000
      251  O                     13.4106   -1.3678    9.5205 O    1 1 250.0000
      252  O                     13.0834   -1.1970    9.1363 O    1 1 251.0000
      253  O                     12.8046   -1.2470    8.8442 O    1 1 252.0000
      254  O                     12.6119   -1.0590    8.1987 O    1 1 253.0000
      255  O                     12.4897   -0.7386    8.4905 O    1 1 254.0000
      256  O                     12.6671   -0.7200    8.9747 O    1 1 255.0000
      257  O                     12.6191   -0.2932    8.7338 O    1 1 256.0000
      258  O                     12.8416   -0.1298    8.2081 O    1 1 257.0000
      259  O                     12.2257   -0.1737    8.2078 O    1 1 258.0000
      260  O                     12.5638    0.3457    8.1197 O    1 1 259.0000
      261  O                     13.2380    0.4679    7.0228 O    1 1 260.0000
      262  O                     13.4612    0.0944    6.3244 O    1 1 261.0000
      263  O                     12.9577   -0.0248    6.5637 O    1 1 262.0000
      264  O                     13.0216   -0.8387    5.9845 O    1 1 263.0000
      265  O                     13.1143   -0.5470    6.4277 O    1 1 264.0000
      266  O                     12.9306    0.0034    5.9179 O    1 1 265.0000
      267  O                     12.7261   -0.2485    6.4387 O    1 1 266.0000
      268  O                     12.7774   -0.2318    7.3007 O    1 1 267.0000
      269  O                     12.4207   -0.4026    6.9851 O    1 1 268.0000
      270  O                     12.4403   -0.7449    6.6831 O    1 1 269.0000
      271  O                     12.4073   -1.1089    7.4379 O    1 1 270.0000
      272  O                     12.1878   -0.6975    7.7927 O    1 1 271.0000
      273  O                     11.6783   -0.3414    7.4325 O    1 1 272.0000
      274  O                     12.0366    0.2325    6.9427 O    1 1 273.0000
      275  O                     11.4869    0.2573    6.8262 O    1 1 274.0000
      276  O                     11.9809    0.5755    6.4491 O    1 1 275.0000
      277  O                     12.6045    0.3297    6.0521 O    1 1 276.0000
      278  O                     12.9924    0.2422    6.8687 O    1 1 277.0000
      279  O                     12.1756   -0.0769    6.6401 O    1 1 278.0000
      280  O                     11.9278   -0.3221    6.2274 O    1 1 279.0000
      281  O                     11.8778   -0.4743    7.1954 O    1 1 280.0000
      282  O                     12.1166    0.0571    7.3708 O    1 1 281.0000
      283  O                     12.7718    0.3041    7.6011 O    1 1 282.0000
      284  O                     13.4832    0.8515    7.6489 O    1 1 283.0000
      285  O                     13.2515    0.5240    8.0082 O    1 1 284.0000
      286  O                     12.7727    0.1504    7.6771 O    1 1 285.0000
      287  O                     12.8144    0.7687    7.6543 O    1 1 286.0000
      288  O                     12.7531    0.6622    7.1870 O    1 1 287.0000
      289  O                     12.7251    0.9322    7.9578 O    1 1 288.0000
      290  O                     12.3020    1.3129    7.9949 O    1 1 289.0000
      291  O                     12.8390    1.4179    7.3690 O    1 1 290.0000
      292  O                     12.8948    0.9472    7.2228 O    1 1 291.0000
      293  O                     12.0431    1.4089    7.2260 O    1 1 292.0000
      294  O                     11.9050    0.8330    7.1655 O    1 1 293.0000
      295  O                     12.1377    0.6011    7.5259 O    1 1 294.0000
      296  O                     12.1436    0.9741    6.9503 O    1 1 295.0000
      297  O                     12.5955    1.0151    7.0000 O    1 1 296.0000
      298  O                     12.5695    1.9576    7.1707 O    1 1 297.0000
      299  O                     13.0696    1.5554    7.4235 O    1 1 298.0000
      300  O                     12.5122    1.9552    7.6909 O    1 1 299.0000
      301  O                     12.2978    1.5721    7.3871 O    1 1 300.0000
      302  O                     12.6698    1.6474    6.5104 O    1 1 301.0000
      303  O                     12.2370    0.9941    6.3094 O    1 1 302.0000
      304  O                     12.3295    0.5087    6.5953 O    1 1 303.0000
      305  O                     11.8842    0.1144    6.0943 O    1 1 304.0000
      306  O                     12.1818    0.4970    5.6025 O    1 1 305.0000
      307  O                     12.2772    1.1566    5.5207 O    1 1 306.0000
      308  O                     12.4940    1.1483    5.1234 O    1 1 307.0000
      309  O                     13.0747    1.5477    5.1985 O    1 1 308.0000
      310  O                     13.3559    2.1100    4.5824 O    1 1 309.0000
      311  O                     12.9613    1.9633    5.4145 O    1 1 310.0000
      312  O                     13.2162    1.3893    5.6969 O    1 1 311.0000
      313  O                     13.1312    2.1091    6.1797 O    1 1 312.0000
      314  O                     12.6013    1.8551    5.7813 O    1 1 313.0000
      315  O                     12.7692    1.6644    6.2072 O    1 1 314.0000
      316  O                     12.8887    1.1079    5.8324 O    1 1 315.0000
      317  O                     13.8768    0.4360    5.8975 O    1 1 316.0000
      318  O                     13.3745    0.7257    6.4048 O    1 1 317.0000
      319  O                     13.0319    1.3308    6.3565 O    1 1 318.0000
      320  O                     12.8162    0.8541    6.1050 O    1 1 319.0000
      321  O                     13.3979    0.5141    5.5078 O    1 1 320.0000
      322  O                     13.3259    1.2439    5.8094 O    1 1 321.0000
      323  O                     13.6359    1.8911    6.1622 O    1 1 322.0000
      324  O                     13.6774    2.3218    6.4380 O    1 1 323.0000
      325  O                     13.1689    2.7641    6.7119 O    1 1 324.0000
      326  O                     13.2721    2.1328    6.9888 O    1 1 325.0000
      327  O                     13.2255    1.6609    6.8409 O    1 1 326.0000
      328  O                     13.9106    1.9915    6.4536 O    1 1 327.0000
      329  O                     13.9628    1.4608    5.8745 O    1 1 328.0000
      330  O                     13.9563    0.9256    5.5007 O    1 1 329.0000
      331  O                     13.5720    0.3715    6.0140 O    1 1 330.0000
      332  O                     14.1542   -0.2078    5.9881 O    1 1 331.0000
      333  O                     13.7931   -0.0918    6.6387 O    1 1 332.0000
      334  O                     13.7977   -0.7799    6.4445 O    1 1 333.0000
      335  O                     13.8186   -0.1948    6.8991 O    1 1 334.0000
      336  O                     13.5290    0.4395    7.4825 O    1 1 335.0000
      337  O                     13.5140   -0.0882    8.3553 O    1 1 336.0000
      338  O                     12.7509   -0.0638    7.7233 O    1 1 337.0000
      339  O                     13.4476    0.2986    8.0745 O    1 1 338.0000
      340  O                     13.7565    1.0871    7.2544 O    1 1 339.0000
      341  O                     13.9244    1.0135    6.3224 O    1 1 340.0000
      342  O                     12.8732    0.6627    6.5797 O    1 1 341.0000
      343  O                     13.2018    1.1705    6.7824 O    1 1 342.0000
      344  O                     13.6015    0.8807    7.1015 O    1 1 343.0000
      345  O                     13.2158    1.1206    8.0375 O    1 1 344.0000
      346  O                     13.0976    1.4550    7.9653 O    1 1 345.0000
      347  O                     13.8078    1.4275    7.8459 O    1 1 346.0000
      348  O                     13.5567    1.9223    7.9443 O    1 1 347.0000
      349  O                     13.9586    2.1743    8.1155 O    1 1 348.0000
      350  O                     14.2783    1.8099    8.2691 O    1 1 349.0000
      351  O                     13.3999    1.3515    8.3347 O    1 1 350.0000
      352  O                     14.0937    1.5701    8.8167 O    1 1 351.0000
      353  O                     13.9888    0.9167    8.6853 O    1 1 352.0000
      354  O                     14.1543    1.3605    8.1751 O    1 1 353.0000
      355  O                     14.2954    0.7734    8.6397 O    1 1 354.0000
      356  O                     14.3815    0.5002    9.1948 O    1 1 355.0000
      357  O                     14.3363    0.4031    8.3049 O    1 1 356.0000
      358  O                     14.2785    0.0801    7.7525 O    1 1 357.0000
      359  O                     14.8325    0.2941    7.4873 O    1 1 358.0000
      360  O                     14.3076    0.4138    7.8620 O    1 1 359.0000
      361  O                     14.2693    1.0217    8.1718 O    1 1 360.0000
      362  O                     14.1813    0.8330    7.7394 O    1 1 361.0000
      363  O                     14.7508    0.5730    8.0694 O    1 1 362.0000
      364  O                     14.7721    0.0168    8.1712 O    1 1 363.0000
      365  O                     15.0383    0.0892    7.8995 O    1 1 364.0000
      366  O                     15.6227    0.8724    8.0642 O    1 1 365.0000
      367  O                     14.9076    0.7145    8.4356 O    1 1 366.0000
      368  O                     14.5274    1.4510    8.7746 O    1 1 367.0000
      369  O                     13.7936    1.6602    9.0899 O    1 1 368.0000
      370  O                     13.3842    1.5832    9.4936 O    1 1 369.0000
      371  O                     13.1797    1.4338    8.9000 O    1 1 370.0000
      372  O                     12.7386    1.3370    8.5801 O    1 1 371.0000
      373  O                     12.4924    0.8974    8.8684 O    1 1 372.0000
      374  O                     12.6099    0.9679    9.3681 O    1 1 373.0000
      375  O                     13.3036    1.1155    9.2514 O    1 1 374.0000
      376  O                     13.5181    0.8443    8.5452 O    1 1 375.0000
      377  O                     13.0975    0.8854    9.3432 O    1 1 376.0000
      378  O                     12.9124    0.3259    8.8656 O    1 1 377.0000
      379  O                     12.6824    0.2510    9.4054 O    1 1 378.0000
      380  O                     12.9758    0.3612    9.4104 O    1 1 379.0000
      381  O                     13.3562    0.6571    8.7242 O    1 1 380.0000
      382  O                     12.7789    0.5673    8.4756 O    1 1 381.0000
      383  O                     13.5113    0.1180    8.7981 O    1 1 382.0000
      384  O                     13.7940    0.3474    8.2577 O    1 1 383.0000
      385  O                     13.5522    0.1787    7.5310 O    1 1 384.0000
      386  O                     13.2221   -0.4480    7.0587 O    1 1 385.0000
      387  O                     13.1797   -1.0678    6.8297 O    1 1 386.0000
      388  O                     13.8116   -1.0628    6.8563 O    1 1 387.0000
      389  O                     14.0976   -0.5440    7.3524 O    1 1 388.0000
      390  O                     14.1554    0.0398    7.3707 O    1 1 389.0000
      391  O                     14.1477   -0.3034    7.8351 O    1 1 390.0000
      392  O                     13.9457   -1.0696    7.5851 O    1 1 391.0000
      393  O                     13.6594   -1.4521    7.9445 O    1 1 392.0000
      394  O                     13.6433   -1.0203    7.7828 O    1 1 393.0000
      395  O                     13.0250   -0.9553    7.6942 O    1 1 394.0000
      396  O                     13.4668   -0.7779    7.3882 O    1 1 395.0000
      397  O                     13.6275   -0.1276    7.4785 O    1 1 396.0000
      398  O                     13.3657   -0.4115    8.0449 O    1 1 397.0000
      399  O                     13.4627   -0.5894    8.4857 O    1 1 398.0000
      400  O                     14.0207   -0.4279    8.0674 O    1 1 399.0000
      401  O                     14.3241   -0.9787    8.2239 O    1 1 400.0000
      402  O                     14.0683   -1.5433    7.2936 O    1 1 401.0000
      403  O                     14.5385   -1.2209    6.5364 O    1 1 402.0000
      404  O                     15.0070   -1.0216    6.2019 O    1 1 403.0000
      405  O                     14.4321   -0.7750    6.5213 O    1 1 404.0000
      406  O                     14.5223   -1.6513    6.4039 O    1 1 405.0000
      407  O                     14.6253   -1.7257    7.0756 O    1 1 406.0000
      408  O                     14.3257   -2.2284    7.3163 O    1 1 407.0000
      409  O                     14.0920   -1.7997    7.4479 O    1 1 408.0000
      410  O                     14.6119   -1.1101    7.6578 O    1 1 409.0000
      411  O                     14.5589   -0.2241    7.3467 O    1 1 410.0000
      412  O                     14.3472   -0.9677    7.1871 O    1 1 411.0000
      413  O                     14.8546   -1.5359    7.6535 O    1 1 412.0000
      414  O                     15.1729   -1.9620    7.1520 O    1 1 413.0000
      415  O                     15.0254   -1.5420    6.8455 O    1 1 414.0000
      416  O                     14.9864   -1.0985    7.5051 O    1 1 415.0000
      417  O                     14.9775   -0.9977    6.9996 O    1 1 416.0000
      418  O                     15.5661   -1.2980    7.4363 O    1 1 417.0000
      419  O                     15.1987   -0.8920    7.3272 O    1 1 418.0000
      420  O                     14.7274   -0.5959    7.7279 O    1 1 419.0000
      421  O                     14.9700   -0.4982    8.2272 O    1 1 420.0000
      422  O                     15.4735   -0.4073    7.8192 O    1 1 421.0000
      423  O                     15.0007   -1.0300    8.1475 O    1 1 422.0000
      424  O                     15.3450   -1.6331    8.1158 O    1 1 423.0000
      425  O                     15.5832   -2.0463    8.2284 O    1 1 424.0000
      426  O                     15.4083   -1.9641    7.4623 O    1 1 425.0000
      427  O                     15.8142   -1.5515    8.2533 O    1 1 426.0000
      428  O                     14.7889   -1.4052    8.4124 O    1 1 427.0000
      429  O                     15.0293   -0.7956    8.4819 O    1 1 428.0000
      430  O                     15.5798   -0.7450    7.9169 O    1 1 429.0000
      431  O                     16.0378   -0.7007    7.6848 O    1 1 430.0000
      432  O                     16.0615   -0.8975    7.2782 O    1 1 431.0000
      433  O                     15.5091   -0.8277    6.9586 O    1 1 432.0000
      434  O                     15.5135   -0.1902    7.3545 O    1 1 433.0000
      435  O                     15.9781    0.0238    7.7849 O    1 1 434.0000
      436  O                     16.5327   -0.0388    8.1870 O    1 1 435.0000
      437  O                     16.1345   -0.0466    7.9251 O    1 1 436.0000
      438  O                     15.8413   -0.3041    8.1558 O    1 1 437.0000
      439  O                     15.3958    0.1715    8.5504 O    1 1 438.0000
      440  O                     15.8033   -0.2960    8.5640 O    1 1 439.0000
      441  O                     15.4108   -0.1420    8.8624 O    1 1 440.0000
      442  O                     14.9172   -0.5653    9.2537 O    1 1 441.0000
      443  O                     15.2264   -0.3792    9.5050 O    1 1 442.0000
      444  O                     14.9074   -0.0667    9.1095 O    1 1 443.0000
      445  O                     14.4908   -0.3876    8.5425 O    1 1 444.0000
      446  O                     14.1686   -0.7616    8.8657 O    1 1 445.0000
      447  O                     14.6337   -0.1061    9.4990 O    1 1 446.0000
      448  O                     15.0034    0.5647    9.3256 O    1 1 447.0000
      449  O                     15.0774    0.5725    8.8022 O    1 1 448.0000
      450  O                     15.7594    0.3803    8.5310 O    1 1 449.0000
      451  O                     16.0311    1.0716    7.8029 O    1 1 450.0000
      452  O                     15.5402    1.4373    7.9721 O    1 1 451.0000
      453  O                     15.0663    1.7129    8.4374 O    1 1 452.0000
      454  O                     15.1416    2.2756    8.7416 O    1 1 453.0000
      455  O                     15.5676    2.6245    8.7214 O    1 1 454.0000
      456  O                     15.8910    2.3192    8.1470 O    1 1 455.0000
      457  O                     16.1061    1.6893    7.7297 O    1 1 456.0000
      458  O                     15.3231    2.4248    7.4045 O    1 1 457.0000
      459  O                     15.0282    1.7316    7.4681 O    1 1 458.0000
      460  O                     14.9204    2.1720    7.9590 O    1 1 459.0000
      461  O                     14.8374    1.3093    7.6447 O    1 1 460.0000
      462  O                     14.3379    0.8670    7.3907 O    1 1 461.0000
      463  O                     13.8290    1.6156    7.3188 O    1 1 462.0000
      464  O                     14.2995    1.8809    7.2543 O    1 1 463.0000
      465  O                     14.6701    1.3735    7.3960 O    1 1 464.0000
      466  O                     14.7991    1.0728    7.9298 O    1 1 465.0000
      467  O                     14.5088    1.8245    7.6846 O    1 1 466.0000
      468  O                     13.9809    1.7152    6.9171 O    1 1 467.0000
      469  O                     14.4121    1.7498    7.2875 O    1 1 468.0000
      470  O                     13.9574    2.2985    7.5550 O    1 1 469.0000
      471  O                     13.4266    2.5849    7.5755 O    1 1 470.0000
      472  O                     13.7147    2.3931    7.1137 O    1 1 471.0000
      473  O                     14.2838    2.3918    7.2188 O    1 1 472.0000
      474  O                     14.4280    1.5333    6.7369 O    1 1 473.0000
      475  O                     14.5120    2.3016    6.6632 O    1 1 474.0000
      476  O                     15.4405    2.3902    6.5762 O    1 1 475.0000
      477  O                     15.1680    1.9858    7.0408 O    1 1 476.0000
      478  O                     14.8887    2.3612    7.1831 O    1 1 477.0000
      479  O                     14.5991    2.8238    7.6319 O    1 1 478.0000
      480  O                     14.4886    3.2171    7.0610 O    1 1 479.0000
      481  O                     14.6054    3.1007    6.6866 O    1 1 480.0000
      482  O                     15.3721    2.8605    6.7798 O    1 1 481.0000
      483  O                     14.9841    2.7797    6.1212 O    1 1 482.0000
      484  O                     14.9293    3.0941    5.6528 O    1 1 483.0000
      485  O                     14.2557    2.8912    5.6577 O    1 1 484.0000
      486  O                     14.3640    2.6406    5.8824 O    1 1 485.0000
      487  O                     14.4073    2.3484    6.2385 O    1 1 486.0000
      488  O                     15.1025    2.2643    5.8304 O    1 1 487.0000
      489  O                     14.6318    1.8317    5.7421 O    1 1 488.0000
      490  O                     14.8299    1.0564    5.7258 O    1 1 489.0000
      491  O                     14.2635    0.7240    6.4674 O    1 1 490.0000
      492  O                     15.0950    0.5023    6.8006 O    1 1 491.0000
      493  O                     14.8641    0.0429    6.5257 O    1 1 492.0000
      494  O                     14.4385    0.3914    7.0033 O    1 1 493.0000
      495  O                     14.6237    0.8557    6.8802 O    1 1 494.0000
      496  O                     14.2292    1.3683    6.2848 O    1 1 495.0000
      497  O                     14.0241    0.9268    6.8229 O    1 1 496.0000
      498  O                     14.2379   -0.0766    6.5400 O    1 1 497.0000
      499  O                     14.4724    0.4372    6.3301 O    1 1 498.0000
      500  O                     15.0344    0.2490    6.0568 O    1 1 499.0000
      501  O                     14.8267    0.7140    6.0937 O    1 1 500.0000
      502  O                     14.8888    0.2844    5.6957 O    1 1 501.0000
      503  O                     15.2534   -0.0373    5.7524 O    1 1 502.0000
      504  O                     15.1606   -0.2654    6.4165 O    1 1 503.0000
      505  O                     14.8839    0.4473    7.1600 O    1 1 504.0000
      506  O                     15.2196    0.6379    6.7387 O    1 1 505.0000
      507  O                     15.4012    0.8509    5.9179 O    1 1 506.0000
      508  O                     14.8315    1.2701    6.1423 O    1 1 507.0000
      509  O                     15.0991    1.6958    6.1136 O    1 1 508.0000
      510  O                     15.6676    1.2631    6.1450 O    1 1 509.0000
      511  O                     15.1470    1.1039    6.8297 O    1 1 510.0000
      512  O                     15.8495    0.4771    7.1037 O    1 1 511.0000
      513  O                     15.5280    1.1760    7.2205 O    1 1 512.0000
      514  O                     15.0457    1.5855    6.5234 O    1 1 513.0000
      515  O                     15.0004    2.0419    6.6002 O    1 1 514.0000
      516  O                     15.2576    1.6496    7.1111 O    1 1 515.0000
      517  O                     15.7139    2.0854    7.2558 O    1 1 516.0000
      518  O                     15.6769    1.2472    7.0823 O    1 1 517.0000
      519  O                     16.2916    1.2528    6.5799 O    1 1 518.0000
      520  O                     15.8182    1.8617    6.4120 O    1 1 519.0000
      521  O                     16.2749    1.4817    7.2248 O    1 1 520.0000
      522  O                     15.8758    0.9035    6.7377 O    1 1 521.0000
      523  O                     15.7200    0.3767    6.6143 O    1 1 522.0000
      524  O                     15.3603   -0.3771    6.8995 O    1 1 523.0000
      525  O                     15.7422   -1.5744    7.4552 O    1 1 524.0000
      526  O                     14.9395   -1.9442    7.8827 O    1 1 525.0000
      527  O                     14.6466   -2.5218    8.4284 O    1 1 526.0000
      528  O                     14.9465   -2.4991    9.2068 O    1 1 527.0000
      529  O                     15.2707   -3.2109    8.6975 O    1 1 528.0000
      530  O                     15.6808   -3.5662    8.1451 O    1 1 529.0000
      531  O                     15.3709   -3.4662    7.3787 O    1 1 530.0000
      532  O                     15.5257   -3.0573    7.2673 O    1 1 531.0000
      533  O                     15.0836   -2.9530    7.1302 O    1 1 532.0000
      534  O                     14.8913   -2.8005    7.8213 O    1 1 533.0000
      535  O                     14.4344   -2.7723    7.5234 O    1 1 534.0000
      536  O                     14.6399   -2.3767    7.0583 O    1 1 535.0000
      537  O                     15.5904   -2.7718    6.6241 O    1 1 536.0000
      538  O                     16.2486   -3.0339    6.6512 O    1 1 537.0000
      539  O                     16.0253   -2.8835    7.0707 O    1 1 538.0000
      540  O                     15.5287   -2.5097    7.3567 O    1 1 539.0000
      541  O                     16.6817   -2.4040    6.8823 O    1 1 540.0000
      542  O                     17.1932   -1.7625    6.6220 O    1 1 541.0000
      543  O                     17.3919   -2.1335    6.2244 O    1 1 542.0000
      544  O                     17.3060   -2.4617    6.6251 O    1 1 543.0000
      545  O                     17.5301   -2.8980    6.6509 O    1 1 544.0000
      546  O                     17.9363   -2.1741    6.8799 O    1 1 545.0000
      547  O                     17.9335   -2.6018    7.3326 O    1 1 546.0000
      548  O                     18.1659   -2.5637    7.4256 O    1 1 547.0000
      549  O                     18.0331   -1.9284    8.2244 O    1 1 548.0000
      550  O                     17.5297   -1.3458    8.7467 O    1 1 549.0000
      551  O                     17.0035   -1.0356    9.4445 O    1 1 550.0000
      552  O                     16.7160   -1.4398    9.8808 O    1 1 551.0000
      553  O                     16.4429   -1.2303   10.5939 O   1 1 552.0000
      554  O                     16.4691   -0.7947   10.1117 O   1 1 553.0000
      555  O                     17.2838   -0.8167   10.3004 O   1 1 554.0000
      556  O                     18.1793   -0.8396   10.3217 O   1 1 555.0000
      557  O                     19.1049   -1.0113    9.8791 O    1 1 556.0000
      558  O                     19.9450   -0.9335    9.5992 O    1 1 557.0000
      559  O                     19.7321   -1.4018    9.2902 O    1 1 558.0000
      560  O                     19.9378   -1.7422    9.7750 O    1 1 559.0000
      561  O                     19.6837   -2.1421   10.5923 O   1 1 560.0000
      562  O                     19.5150   -1.7977   11.0566 O   1 1 561.0000
      563  O                     18.8825   -2.1264   11.4877 O   1 1 562.0000
      564  O                     18.0781   -2.7274   11.4619 O   1 1 563.0000
      565  O                     18.5638   -2.5295   10.7939 O   1 1 564.0000
      566  O                     18.4367   -1.9343   10.0949 O   1 1 565.0000
      567  O                     18.4755   -2.3301    9.9535 O    1 1 566.0000
      568  O                     18.2633   -1.6897    9.3399 O    1 1 567.0000
      569  O                     18.1658   -2.0912    9.0236 O    1 1 568.0000
      570  O                     18.5614   -2.5915    9.4422 O    1 1 569.0000
      571  O                     18.8556   -2.8714    9.8978 O    1 1 570.0000
      572  O                     19.2919   -2.2801   10.1277 O   1 1 571.0000
      573  O                     19.9369   -3.0978   10.1305 O   1 1 572.0000
      574  O                     19.6826   -2.7008    9.8897 O    1 1 573.0000
      575  O                     19.0473   -2.4895    9.9218 O    1 1 574.0000
      576  O                     18.9462   -1.7881   10.8256 O   1 1 575.0000
      577  O                     18.8642   -0.7080   11.8077 O   1 1 576.0000
      578  O                     18.6208   -1.7290   12.1167 O   1 1 577.0000
      579  O                     18.2874   -2.2621   12.4709 O   1 1 578.0000
      580  O                     18.2354   -2.9565   11.9190 O   1 1 579.0000
      581  O                     18.6516   -3.3554   11.8292 O   1 1 580.0000
      582  O                     18.6581   -3.2264   11.2832 O   1 1 581.0000
      583  O                     18.8255   -3.6817   10.6480 O   1 1 582.0000
      584  O                     18.6138   -3.0126   10.6540 O   1 1 583.0000
      585  O                     18.0208   -3.0692   11.0175 O   1 1 584.0000
      586  O                     17.6126   -2.7568   11.1789 O   1 1 585.0000
      587  O                     17.4465   -2.1217   10.5925 O   1 1 586.0000
      588  O                     17.8606   -1.6453    9.9306 O    1 1 587.0000
      589  O                     18.2075   -2.1931   10.5841 O   1 1 588.0000
      590  O                     18.8497   -2.1750   10.7442 O   1 1 589.0000
      591  O                     18.0529   -2.3009   11.1618 O   1 1 590.0000
      592  O                     17.9430   -2.3104   12.0174 O   1 1 591.0000
      593  O                     17.6723   -1.8257   12.3922 O   1 1 592.0000
      594  O                     17.9874   -1.4953   12.4019 O   1 1 593.0000
      595  O                     17.9358   -1.5323   11.7525 O   1 1 594.0000
      596  O                     18.4032   -1.8481   11.9712 O   1 1 595.0000
      597  O                     18.8977   -2.5327   11.9825 O   1 1 596.0000
      598  O                     18.3627   -2.4242   11.5266 O   1 1 597.0000
      599  O                     18.7288   -1.7783   11.4765 O   1 1 598.0000
      600  O                     18.3441   -1.7575   10.8844 O   1 1 599.0000
      601  O                     17.5722   -1.6935   10.9580 O   1 1 600.0000
      602  O                     17.6364   -1.7957   11.6087 O   1 1 601.0000
      603  O                     17.8254   -1.4223   10.8004 O   1 1 602.0000
      604  O                     17.9463   -1.0007   11.3396 O   1 1 603.0000
      605  O                     18.7123   -1.1276   11.0020 O   1 1 604.0000
      606  O                     18.4716   -1.1478   11.5594 O   1 1 605.0000
      607  O                     17.9513   -1.4006   11.2035 O   1 1 606.0000
      608  O                     18.1843   -1.8995   11.2105 O   1 1 607.0000
      609  O                     18.4153   -1.5106   11.3102 O   1 1 608.0000
      610  O                     18.4750   -1.5026   10.4553 O   1 1 609.0000
      611  O                     18.7670   -1.9304    9.5885 O    1 1 610.0000
      612  O                     19.4707   -2.2563    9.3205 O    1 1 611.0000
      613  O                     19.5614   -2.0749    8.6594 O    1 1 612.0000
      614  O                     19.0544   -2.0403    9.1485 O    1 1 613.0000
      615  O                     19.3719   -2.8208    9.1218 O    1 1 614.0000
      616  O                     19.2945   -3.1949    9.2133 O    1 1 615.0000
      617  O                     19.0266   -3.2735   10.0392 O   1 1 616.0000
      618  O                     18.3763   -3.7936   10.1151 O   1 1 617.0000
      619  O                     17.4259   -3.8260   10.4204 O   1 1 618.0000
      620  O                     16.6938   -4.1233   10.1489 O   1 1 619.0000
      621  O                     17.1386   -3.4395    9.8283 O    1 1 620.0000
      622  O                     16.7031   -3.1761    9.6381 O    1 1 621.0000
      623  O                     17.6365   -3.2010    9.4478 O    1 1 622.0000
      624  O                     18.6649   -3.1824    9.1905 O    1 1 623.0000
      625  O                     19.1353   -2.8762    8.7274 O    1 1 624.0000
      626  O                     18.6939   -3.3427    8.7339 O    1 1 625.0000
      627  O                     18.8157   -3.8870    8.4777 O    1 1 626.0000
      628  O                     19.3260   -4.0324    8.7463 O    1 1 627.0000
      629  O                     19.6832   -4.6446    8.9280 O    1 1 628.0000
      630  O                     19.8450   -4.5870    9.4209 O    1 1 629.0000
      631  O                     19.7528   -3.8975    9.2914 O    1 1 630.0000
      632  O                     19.1593   -3.9332    9.2389 O    1 1 631.0000
      633  O                     18.9085   -3.6995    9.7234 O    1 1 632.0000
      634  O                     18.1973   -3.7878    9.2346 O    1 1 633.0000
      635  O                     18.2174   -4.2396    8.6627 O    1 1 634.0000
      636  O                     18.6166   -4.2097    9.3297 O    1 1 635.0000
      637  O                     18.1438   -4.3572    9.6000 O    1 1 636.0000
      638  O                     18.0524   -4.4475    8.9661 O    1 1 637.0000
      639  O                     17.6068   -4.2852    9.5200 O    1 1 638.0000
      640  O                     17.3887   -3.9254    9.7648 O    1 1 639.0000
      641  O                     17.1318   -3.8655    9.1985 O    1 1 640.0000
      642  O                     16.5682   -3.0655    9.1187 O    1 1 641.0000
      643  O                     16.0402   -2.2998    8.9936 O    1 1 642.0000
      644  O                     15.8249   -2.3163    8.5359 O    1 1 643.0000
      645  O                     15.7455   -2.8842    8.8944 O    1 1 644.0000
      646  O                     15.2094   -2.6185    8.4382 O    1 1 645.0000
      647  O                     14.7069   -2.8756    8.1063 O    1 1 646.0000
      648  O                     14.4237   -3.5497    8.4714 O    1 1 647.0000
      649  O                     14.8584   -3.4335    8.5144 O    1 1 648.0000
      650  O                     15.2942   -2.8998    8.8690 O    1 1 649.0000
      651  O                     15.8965   -2.6165    9.0547 O    1 1 650.0000
      652  O                     16.4398   -2.4108    9.3099 O    1 1 651.0000
      653  O                     16.3305   -1.7247    8.8604 O    1 1 652.0000
      654  O                     16.6094   -1.5690    9.4736 O    1 1 653.0000
      655  O                     16.3371   -1.1383    9.0317 O    1 1 654.0000
      656  O                     16.3375   -0.9329    8.2701 O    1 1 655.0000
      657  O                     16.0031   -1.0583    8.2084 O    1 1 656.0000
      658  O                     15.9291   -0.9070    8.7350 O    1 1 657.0000
      659  O                     15.8138   -1.4244    8.9894 O    1 1 658.0000
      660  O                     16.4703   -0.9680    9.3928 O    1 1 659.0000
      661  O                     16.4679   -1.2176   10.0859 O   1 1 660.0000
      662  O                     15.8385   -2.0552    9.4421 O    1 1 661.0000
      663  O                     15.4335   -1.9102    8.8779 O    1 1 662.0000
      664  O                     15.8698   -1.6564    9.6514 O    1 1 663.0000
      665  O                     15.3448   -1.8544    9.7168 O    1 1 664.0000
      666  O                     14.9342   -1.4859    9.1803 O    1 1 665.0000
      667  O                     15.4817   -1.2516    9.6119 O    1 1 666.0000
      668  O                     15.9603   -1.3130    9.7297 O    1 1 667.0000
      669  O                     16.3878   -2.1430    9.8519 O    1 1 668.0000
      670  O                     16.8868   -2.4730   10.7771 O   1 1 669.0000
      671  O                     17.2363   -2.6097   11.2215 O   1 1 670.0000
      672  O                     17.2540   -2.7720   12.0440 O   1 1 671.0000
      673  O                     17.5292   -2.2937   12.9712 O   1 1 672.0000
      674  O                     17.8333   -2.8799   12.4455 O   1 1 673.0000
      675  O                     17.8626   -3.2064   12.9620 O   1 1 674.0000
      676  O                     18.3730   -2.7888   12.8871 O   1 1 675.0000
      677  O                     18.1564   -2.6145   13.4428 O   1 1 676.0000
      678  O                     17.9990   -2.0975   13.8708 O   1 1 677.0000
      679  O                     17.5634   -1.8315   13.6616 O   1 1 678.0000
      680  O                     16.8187   -1.8506   13.9467 O   1 1 679.0000
      681  O                     17.1380   -1.6902   14.2116 O   1 1 680.0000
      682  O                     17.7821   -1.5926   14.1243 O   1 1 681.0000
      683  O                     18.2581   -1.2003   14.6083 O   1 1 682.0000
      684  O                     18.6588   -1.1258   14.0728 O   1 1 683.0000
      685  O                     18.7302   -1.5930   13.1980 O   1 1 684.0000
      686  O                     18.8108   -1.1495   12.3603 O   1 1 685.0000
      687  O                     18.0343   -0.9182   12.1229 O   1 1 686.0000
      688  O                     18.1699   -0.4091   11.3437 O   1 1 687.0000
      689  O                     18.0193   -1.3189   10.5546 O   1 1 688.0000
      690  O                     17.4049   -2.5822   10.3142 O   1 1 689.0000
      691  O                     17.1813   -3.1318   10.7913 O   1 1 690.0000
      692  O                     17.4654   -3.6057   11.3756 O   1 1 691.0000
      693  O                     17.4812   -3.2451   12.1421 O   1 1 692.0000
      694  O                     17.0589   -3.7779   11.8114 O   1 1 693.0000
      695  O                     16.9449   -3.8535   11.0702 O   1 1 694.0000
      696  O                     16.4921   -3.7936   10.2871 O   1 1 695.0000
      697  O                     17.1510   -3.4884   10.2964 O   1 1 696.0000
      698  O                     18.0100   -3.3244   10.7310 O   1 1 697.0000
      699  O                     19.0076   -2.8951   11.3515 O   1 1 698.0000
      700  O                     19.7939   -2.7465   11.0420 O   1 1 699.0000
      701  O                     20.1569   -2.2435   11.2043 O   1 1 700.0000
      702  O                     20.3153   -1.3569   11.2551 O   1 1 701.0000
      703  O                     20.9974   -1.2568   10.8205 O   1 1 702.0000
      704  O                     21.1979   -1.5042   10.4520 O   1 1 703.0000
      705  O                     21.7284   -1.6443   10.5770 O   1 1 704.0000
      706  O                     21.6050   -0.9575   11.0141 O   1 1 705.0000
      707  O                     22.0183   -0.5542   10.6643 O   1 1 706.0000
      708  O                     21.2515   -0.4856   10.5519 O   1 1 707.0000
      709  O                     20.4749   -0.6706   10.6914 O   1 1 708.0000
      710  O                     20.0146   -0.9797   10.8714 O   1 1 709.0000
      711  O                     20.8578   -1.1006   10.3687 O   1 1 710.0000
      712  O                     20.4524   -1.6336   10.3681 O   1 1 711.0000
      713  O                     20.9008   -2.1538   10.3577 O   1 1 712.0000
      714  O                     20.2341   -2.2734   10.2242 O   1 1 713.0000
      715  O                     20.8273   -1.8697   10.7596 O   1 1 714.0000
      716  O                     21.0316   -1.2812   11.7315 O   1 1 715.0000
      717  O                     20.5010   -1.0297   12.2003 O   1 1 716.0000
      718  O                     20.0751   -0.5031   12.5603 O   1 1 717.0000
      719  O                     19.5276   -0.5266   13.1871 O   1 1 718.0000
      720  O                     19.5833   -0.0391   13.1548 O   1 1 719.0000
      721  O                     20.0357    0.2013   12.7507 O   1 1 720.0000
      722  O                     19.9359    0.4353   13.2932 O   1 1 721.0000
      723  O                     19.7783   -0.0594   13.0139 O   1 1 722.0000
      724  O                     19.2686   -0.3492   12.4074 O   1 1 723.0000
      725  O                     19.0577   -0.1953   12.7346 O   1 1 724.0000
      726  O                     18.9104   -0.8596   12.9855 O   1 1 725.0000
      727  O                     19.1743   -1.8789   12.4744 O   1 1 726.0000
      728  O                     19.9430   -1.7320   11.7034 O   1 1 727.0000
      729  O                     19.4554   -1.5707   11.9502 O   1 1 728.0000
      730  O                     19.5037   -0.8732   12.3751 O   1 1 729.0000
      731  O                     19.7076   -1.0779   12.3299 O   1 1 730.0000
      732  O                     19.8995   -1.5093   12.0333 O   1 1 731.0000
      733  O                     19.3696   -2.2024   11.9733 O   1 1 732.0000
      734  O                     19.5041   -2.3826   11.3164 O   1 1 733.0000
      735  O                     19.6586   -1.9951   11.5883 O   1 1 734.0000
      736  O                     20.2427   -2.3056   11.8558 O   1 1 735.0000
      737  O                     20.4603   -1.5486   12.1484 O   1 1 736.0000
      738  O                     20.3197   -0.7616   11.7361 O   1 1 737.0000
      739  O                     19.7636   -0.8712   11.5038 O   1 1 738.0000
      740  O                     19.6629   -1.1997   11.1255 O   1 1 739.0000
      741  O                     19.2006   -1.3083   11.4792 O   1 1 740.0000
      742  O                     19.3230   -1.0108   11.6841 O   1 1 741.0000
      743  O                     19.3287   -0.8160   11.0176 O   1 1 742.0000
      744  O                     20.0163   -0.6864   10.6234 O   1 1 743.0000
      745  O                     20.0284   -0.9781   10.1013 O   1 1 744.0000
      746  O                     19.9259   -1.5356   10.0351 O   1 1 745.0000
      747  O                     19.7403   -1.2254   10.5768 O   1 1 746.0000
      748  O                     19.2502   -1.5005   10.6443 O   1 1 747.0000
      749  O                     19.2085   -0.8797   10.4998 O   1 1 748.0000
      750  O                     18.8896   -0.5052   10.7969 O   1 1 749.0000
      751  O                     19.2392   -0.5295   10.2260 O   1 1 750.0000
      752  O                     18.6715   -0.8795   10.1200 O   1 1 751.0000
      753  O                     19.1196   -0.4970    9.4232 O    1 1 752.0000
      754  O                     19.8200   -1.0993    8.8180 O    1 1 753.0000
      755  O                     20.0122   -1.4045    8.2952 O    1 1 754.0000
      756  O                     20.2525   -0.9242    8.8367 O    1 1 755.0000
      757  O                     20.1632   -1.3351    9.3679 O    1 1 756.0000
      758  O                     20.7654   -1.4179    9.8527 O    1 1 757.0000
      759  O                     20.7353   -0.8604    9.8448 O    1 1 758.0000
      760  O                     20.4562   -0.5060    9.8349 O    1 1 759.0000
      761  O                     20.8646   -1.0612    9.0016 O    1 1 760.0000
      762  O                     20.9377   -1.0282    8.3810 O    1 1 761.0000
      763  O                     20.4795   -0.2710    7.9685 O    1 1 762.0000
      764  O                     20.4502   -0.3190    7.5930 O    1 1 763.0000
      765  O                     19.7622   -0.6707    7.6368 O    1 1 764.0000
      766  O                     20.6882   -1.2052    7.6281 O    1 1 765.0000
      767  O                     20.4998   -1.6637    7.6843 O    1 1 766.0000
      768  O                     19.8418   -1.9898    7.8236 O    1 1 767.0000
      769  O                     19.6413   -1.5037    7.3039 O    1 1 768.0000
      770  O                     19.0645   -1.2659    7.3214 O    1 1 769.0000
      771  O                     19.4260   -1.0315    7.7682 O    1 1 770.0000
      772  O                     19.8963   -1.0953    7.1653 O    1 1 771.0000
      773  O                     20.3283   -0.7821    7.4212 O    1 1 772.0000
      774  O                     19.9980   -1.2335    8.0634 O    1 1 773.0000
      775  O                     20.6130   -1.6341    8.1569 O    1 1 774.0000
      776  O                     19.9213   -1.7909    8.1682 O    1 1 775.0000
      777  O                     20.2173   -2.4353    8.4422 O    1 1 776.0000
      778  O                     20.3324   -1.8300    9.1550 O    1 1 777.0000
      779  O                     20.8083   -2.0667    8.8452 O    1 1 778.0000
      780  O                     20.8889   -1.5591    8.8222 O    1 1 779.0000
      781  O                     20.0233   -1.5086    8.8746 O    1 1 780.0000
      782  O                     19.2070   -2.0971    8.7214 O    1 1 781.0000
      783  O                     18.5601   -2.6914    8.9650 O    1 1 782.0000
      784  O                     18.0419   -2.9166    9.7683 O    1 1 783.0000
      785  O                     17.0447   -2.7046   10.4138 O   1 1 784.0000
      786  O                     16.8332   -1.9880   10.0895 O   1 1 785.0000
      787  O                     17.2505   -1.4933    9.9321 O    1 1 786.0000
      788  O                     17.8207   -0.9878    9.6151 O    1 1 787.0000
      789  O                     17.7642   -0.5488    9.1466 O    1 1 788.0000
      790  O                     17.5201   -0.1800    9.5467 O    1 1 789.0000
      791  O                     18.2987   -0.1872    9.8415 O    1 1 790.0000
      792  O                     18.5245   -0.1636    9.2354 O    1 1 791.0000
      793  O                     18.0785   -1.1299    9.5376 O    1 1 792.0000
      794  O                     17.3668   -1.4063    9.1657 O    1 1 793.0000
      795  O                     17.0135   -1.7862    9.2480 O    1 1 794.0000
      796  O                     17.1133   -2.2899    9.7222 O    1 1 795.0000
      797  O                     16.9504   -2.2819    9.0479 O    1 1 796.0000
      798  O                     17.4564   -2.4661    9.2935 O    1 1 797.0000
      799  O                     17.6867   -2.4086    9.8761 O    1 1 798.0000
      800  O                     18.0973   -2.8582   10.2477 O   1 1 799.0000
      801  O                     17.8271   -2.1153   10.0233 O   1 1 800.0000
      802  O                     18.0290   -2.0932    9.4156 O    1 1 801.0000
      803  O                     16.6813   -2.5510    9.4407 O    1 1 802.0000
      804  O                     16.3518   -3.1736    9.9251 O    1 1 803.0000
      805  O                     16.0642   -3.5550   10.3026 O   1 1 804.0000
      806  O                     16.0640   -3.4973   11.2069 O   1 1 805.0000
      807  O                     16.5893   -3.4993   11.0927 O   1 1 806.0000
      808  O                     16.5707   -3.1246   11.1624 O   1 1 807.0000
      809  O                     16.6965   -3.4673   11.8890 O   1 1 808.0000
      810  O                     16.7368   -2.8417   12.3671 O   1 1 809.0000
      811  O                     17.1499   -2.5166   12.6509 O   1 1 810.0000
      812  O                     17.6032   -1.8044   12.8899 O   1 1 811.0000
      813  O                     18.7533   -1.7706   12.9748 O   1 1 812.0000
      814  O                     19.0370   -2.2783   12.6264 O   1 1 813.0000
      815  O                     18.8551   -2.5175   13.3400 O   1 1 814.0000
      816  O                     18.9090   -2.2196   13.7197 O   1 1 815.0000
      817  O                     18.9021   -2.0701   14.3038 O   1 1 816.0000
      818  O                     18.5244   -1.6074   13.8971 O   1 1 817.0000
      819  O                     18.8571   -1.0477   13.6586 O   1 1 818.0000
      820  O                     18.7355   -0.3717   13.3391 O   1 1 819.0000
      821  O                     18.5009   -0.6182   13.8888 O   1 1 820.0000
      822  O                     18.1972   -0.6069   13.5733 O   1 1 821.0000
      823  O                     18.0487   -0.5029   12.9912 O   1 1 822.0000
      824  O                     18.1231   -1.2711   13.2764 O   1 1 823.0000
      825  O                     18.2929   -1.9607   13.2104 O   1 1 824.0000
      826  O                     18.7926   -1.5112   12.6722 O   1 1 825.0000
      827  O                     18.4987   -0.5896   12.0203 O   1 1 826.0000
      828  O                     17.7191   -0.3806   11.9076 O   1 1 827.0000
      829  O                     17.9443   -0.6050   10.8372 O   1 1 828.0000
      830  O                     17.7227   -0.7440   10.3158 O   1 1 829.0000
      831  O                     18.3253   -0.4834   10.3396 O   1 1 830.0000
      832  O                     18.4377   -0.8027    9.8916 O    1 1 831.0000
      833  O                     18.5362   -0.8287    9.1849 O    1 1 832.0000
      834  O                     18.8030   -1.2150    8.7001 O    1 1 833.0000
      835  O                     18.8274   -1.7185    8.3628 O    1 1 834.0000
      836  O                     18.9920   -2.2037    8.0677 O    1 1 835.0000
      837  O                     19.4063   -2.8753    8.0321 O    1 1 836.0000
      838  O                     18.9027   -2.9541    7.5267 O    1 1 837.0000
      839  O                     19.5031   -2.6963    7.5004 O    1 1 838.0000
      840  O                     18.7103   -2.5610    7.9743 O    1 1 839.0000
      841  O                     18.7173   -2.1263    7.8447 O    1 1 840.0000
      842  O                     18.3954   -1.6920    8.3419 O    1 1 841.0000
      843  O                     18.4600   -2.4181    8.6133 O    1 1 842.0000
      844  O                     17.6576   -2.2845    8.7229 O    1 1 843.0000
      845  O                     16.6821   -2.4983    8.6001 O    1 1 844.0000
      846  O                     16.8907   -1.8265    8.8353 O    1 1 845.0000
      847  O                     17.7756   -1.5670    9.3951 O    1 1 846.0000
      848  O                     18.4654   -1.3757    9.1262 O    1 1 847.0000
      849  O                     19.2586   -0.7803    9.2224 O    1 1 848.0000
      850  O                     20.2817   -0.6132    9.1185 O    1 1 849.0000
      851  O                     20.5071   -0.0199    8.6485 O    1 1 850.0000
      852  O                     20.8289    0.4752    9.0486 O    1 1 851.0000
      853  O                     20.8677   -0.2632    9.5441 O    1 1 852.0000
      854  O                     20.4145   -0.0232    8.9978 O    1 1 853.0000
      855  O                     20.8916    0.0328    9.4712 O    1 1 854.0000
      856  O                     21.4928    0.1732    9.8747 O    1 1 855.0000
      857  O                     21.7648    0.7067   10.1959 O   1 1 856.0000
      858  O                     21.9800    1.2764    9.6775 O    1 1 857.0000
      859  O                     21.6058    1.3360   10.2269 O   1 1 858.0000
      860  O                     21.7160    0.9390    9.4808 O    1 1 859.0000
      861  O                     21.7598    0.2350    8.9665 O    1 1 860.0000
      862  O                     21.3904    0.0208    8.3123 O    1 1 861.0000
      863  O                     20.9350   -0.1428    8.3931 O    1 1 862.0000
      864  O                     21.3858    0.6190    8.6813 O    1 1 863.0000
      865  O                     21.8212    0.9698    8.6724 O    1 1 864.0000
      866  O                     22.2146    0.9275    9.0132 O    1 1 865.0000
      867  O                     22.5762    0.9723    9.7045 O    1 1 866.0000
      868  O                     21.8482    0.5724    9.3516 O    1 1 867.0000
      869  O                     21.6703   -0.2368    9.3717 O    1 1 868.0000
      870  O                     21.0576   -0.6471    8.9221 O    1 1 869.0000
      871  O                     20.2406   -0.7528    8.2553 O    1 1 870.0000
      872  O                     18.5960   -1.5549    7.4119 O    1 1 871.0000
      873  O                     17.9788   -1.4197    6.8828 O    1 1 872.0000
      874  O                     17.7533   -1.7547    7.1332 O    1 1 873.0000
      875  O                     17.9238   -1.8231    7.7360 O    1 1 874.0000
      876  O                     16.4483   -1.8236    8.0225 O    1 1 875.0000
      877  O                     15.9457   -1.9776    7.2253 O    1 1 876.0000
      878  O                     16.3141   -1.3440    7.3468 O    1 1 877.0000
      879  O                     16.0408   -1.5290    6.7015 O    1 1 878.0000
      880  O                     15.6401   -1.0474    6.4049 O    1 1 879.0000
      881  O                     15.3799   -1.7894    6.5334 O    1 1 880.0000
      882  O                     15.6886   -2.4512    6.5376 O    1 1 881.0000
      883  O                     16.3130   -2.6213    6.6635 O    1 1 882.0000
      884  O                     16.8792   -3.2369    7.1909 O    1 1 883.0000
      885  O                     17.7268   -3.0605    7.5250 O    1 1 884.0000
      886  O                     18.0965   -2.5641    8.1608 O    1 1 885.0000
      887  O                     17.3206   -2.2850    8.0676 O    1 1 886.0000
      888  O                     17.1892   -2.8885    8.2407 O    1 1 887.0000
      889  O                     16.5069   -2.1810    8.1420 O    1 1 888.0000
      890  O                     15.9705   -1.8855    8.1863 O    1 1 889.0000
      891  O                     16.2721   -1.5318    7.8452 O    1 1 890.0000
      892  O                     16.8616   -1.7855    8.3593 O    1 1 891.0000
      893  O                     17.4656   -1.7103    8.4417 O    1 1 892.0000
      894  O                     17.2745   -0.9656    8.2226 O    1 1 893.0000
      895  O                     17.5260   -0.4274    8.2401 O    1 1 894.0000
      896  O                     17.0817   -0.5483    8.5529 O    1 1 895.0000
      897  O                     17.3043   -0.8389    8.9681 O    1 1 896.0000
      898  O                     16.9507   -1.0345    8.7016 O    1 1 897.0000
      899  O                     16.6191   -1.2169    8.2567 O    1 1 898.0000
      900  O                     16.7904   -0.7053    7.7708 O    1 1 899.0000
      901  O                     16.7408   -1.2260    7.4047 O    1 1 900.0000
      902  O                     17.4070   -1.6474    7.6583 O    1 1 901.0000
      903  O                     18.1250   -1.4400    8.0351 O    1 1 902.0000
      904  O                     18.9804   -1.1637    7.8321 O    1 1 903.0000
      905  O                     19.2901   -0.5195    7.4504 O    1 1 904.0000
      906  O                     19.7174   -0.1884    7.9969 O    1 1 905.0000
      907  O                     19.5806   -0.5818    8.3574 O    1 1 906.0000
      908  O                     19.0677   -0.2028    8.2942 O    1 1 907.0000
      909  O                     19.3483   -0.6690    8.5042 O    1 1 908.0000
      910  O                     19.2720   -0.1050    8.8181 O    1 1 909.0000
      911  O                     20.0559    0.1470    8.5374 O    1 1 910.0000
      912  O                     19.5976   -0.0970    8.8470 O    1 1 911.0000
      913  O                     19.4299    0.5737    9.2737 O    1 1 912.0000
      914  O                     19.4309    0.3666    9.8357 O    1 1 913.0000
      915  O                     19.4884    1.1017    9.2866 O    1 1 914.0000
      916  O                     19.8631    1.2230    8.7901 O    1 1 915.0000
      917  O                     20.1206    0.7588    8.4481 O    1 1 916.0000
      918  O                     20.1346    0.4971    9.1978 O    1 1 917.0000
      919  O                     19.7438   -0.1976    9.1610 O    1 1 918.0000
      920  O                     20.1017   -0.3999    9.4580 O    1 1 919.0000
      921  O                     19.8137   -0.1590    9.7440 O    1 1 920.0000
      922  O                     18.9741   -0.2428    9.5731 O    1 1 921.0000
      923  O                     18.1600   -0.5238    8.7314 O    1 1 922.0000
      924  O                     18.0122   -0.2483    8.6859 O    1 1 923.0000
      925  O                     18.7026   -0.6517    7.8776 O    1 1 924.0000
      926  O                     18.0223   -0.2228    8.1829 O    1 1 925.0000
      927  O                     17.8242   -0.2888    7.6741 O    1 1 926.0000
      928  O                     18.2855    0.1019    7.8441 O    1 1 927.0000
      929  O                     17.8833    0.1807    7.3837 O    1 1 928.0000
      930  O                     18.2397   -0.4258    7.8330 O    1 1 929.0000
      931  O                     18.1589    0.3336    7.9907 O    1 1 930.0000
      932  O                     17.9595   -0.0657    6.8814 O    1 1 931.0000
      933  O                     18.4758   -0.0936    7.1490 O    1 1 932.0000
      934  O                     17.6029    0.0391    7.5139 O    1 1 933.0000
      935  O                     17.9937   -0.4700    7.1561 O    1 1 934.0000
      936  O                     18.5350   -0.5075    7.4179 O    1 1 935.0000
      937  O                     17.7929   -0.5149    7.1044 O    1 1 936.0000
      938  O                     17.8397   -1.2493    7.1569 O    1 1 937.0000
      939  O                     17.4099   -1.1723    7.6963 O    1 1 938.0000
      940  O                     17.3261   -0.9408    8.0022 O    1 1 939.0000
      941  O                     17.9284   -0.7595    7.7478 O    1 1 940.0000
      942  O                     17.4694   -0.6717    7.3033 O    1 1 941.0000
      943  O                     18.0319   -1.0595    7.9043 O    1 1 942.0000
      944  O                     17.9940   -1.3480    8.8198 O    1 1 943.0000
      945  O                     18.1613   -1.1486    8.5392 O    1 1 944.0000
      946  O                     17.4074   -0.1809    8.1119 O    1 1 945.0000
      947  O                     16.5782    0.4229    8.3242 O    1 1 946.0000
      948  O                     15.9749    0.9786    8.2806 O    1 1 947.0000
      949  O                     15.5972    1.0182    8.9502 O    1 1 948.0000
      950  O                     14.9900    1.4232    9.0042 O    1 1 949.0000
      951  O                     14.5634    1.0119    9.3119 O    1 1 950.0000
      952  O                     14.4731    0.2331    8.9318 O    1 1 951.0000
      953  O                     13.9843    0.9011    9.4804 O    1 1 952.0000
      954  O                     14.2975    1.1520   10.7031 O   1 1 953.0000
      955  O                     14.4542    0.3264   10.9461 O   1 1 954.0000
      956  O                     15.0228   -0.3131   10.1971 O   1 1 955.0000
      957  O                     14.7460    0.5084   10.0300 O   1 1 956.0000
      958  O                     14.3114    1.2966    9.9663 O    1 1 957.0000
      959  O                     14.1518    1.9428    9.8033 O    1 1 958.0000
      960  O                     14.2776    1.4679   10.3558 O   1 1 959.0000
      961  O                     14.4450    0.6444   10.4147 O   1 1 960.0000
      962  O                     14.7830    1.2478    9.7683 O    1 1 961.0000
      963  O                     14.2931    0.7533    9.7513 O    1 1 962.0000
      964  O                     13.4305    0.4686   10.3222 O   1 1 963.0000
      965  O                     13.0949    0.0990   10.8588 O   1 1 964.0000
      966  O                     12.7352   -0.0668   11.2217 O   1 1 965.0000
      967  O                     12.6929    0.6214   11.3388 O   1 1 966.0000
      968  O                     12.6851    0.7631   11.6517 O   1 1 967.0000
      969  O                     13.3553    0.6440   12.0700 O   1 1 968.0000
      970  O                     13.1759    1.0873   11.7750 O   1 1 969.0000
      971  O                     13.5571    0.4996   11.3312 O   1 1 970.0000
      972  O                     13.2275    0.4463   11.2126 O   1 1 971.0000
      973  O                     13.5301   -0.1689   11.4458 O   1 1 972.0000
      974  O                     13.8872    0.2420   10.4894 O   1 1 973.0000
      975  O                     13.7726    0.7677   10.1591 O   1 1 974.0000
      976  O                     13.5624    0.1884   10.1970 O   1 1 975.0000
      977  O                     12.8026    0.3098   10.1660 O   1 1 976.0000
      978  O                     12.8760    0.7253   10.4192 O   1 1 977.0000
      979  O                     12.8578    0.8217   10.9777 O   1 1 978.0000
      980  O                     13.6374    1.3559   11.0778 O   1 1 979.0000
      981  O                     14.0664    1.2242   11.4127 O   1 1 980.0000
      982  O                     13.9187    0.7918   10.8781 O   1 1 981.0000
      983  O                     13.7063    0.7410   11.2624 O   1 1 982.0000
      984  O                     13.9669   -0.0479   11.0772 O   1 1 983.0000
      985  O                     13.7105   -0.3634   10.7441 O   1 1 984.0000
      986  O                     13.6594   -0.7182   11.5300 O   1 1 985.0000
      987  O                     14.1422   -0.5393   11.4725 O   1 1 986.0000
      988  O                     14.5908   -0.2602   11.1195 O   1 1 987.0000
      989  O                     14.1304    0.3531   11.6355 O   1 1 988.0000
      990  O                     13.8590    0.9268   11.9893 O   1 1 989.0000
      991  O                     13.9966    0.2798   11.9630 O   1 1 990.0000
      992  O                     13.9223   -0.6038   12.2086 O   1 1 991.0000
      993  O                     14.3722   -0.6858   11.9554 O   1 1 992.0000
      994  O                     13.9329    0.0225   12.1390 O   1 1 993.0000
      995  O                     13.3934   -0.0426   12.2279 O   1 1 994.0000
      996  O                     13.0333   -0.3752   12.6176 O   1 1 995.0000
      997  O                     13.3784   -0.9860   12.3487 O   1 1 996.0000
      998  O                     13.8638   -1.1317   12.6205 O   1 1 997.0000
      999  O                     14.5374   -0.9010   12.6267 O   1 1 998.0000
     1000  O                     14.3008   -0.9925   13.2394 O   1 1 999.0000
     1001  O                     13.8161   -0.3964   12.8872 O   1 1 1000.0000
     1002  O                     14.0795   -0.5292   13.3105 O   1 1 1001.0000
     1003  O                     13.6341    0.0988   13.0146 O   1 1 1002.0000
     1004  O                     14.0566    0.6411   12.9913 O   1 1 1003.0000
     1005  O                     14.1837    0.2483   13.5355 O   1 1 1004.0000
     1006  O                     14.6110   -0.0984   13.4972 O   1 1 1005.0000
     1007  O                     14.6442   -0.2017   12.7965 O   1 1 1006.0000
     1008  O                     15.3266    0.2106   13.5349 O   1 1 1007.0000
     1009  O                     15.8957   -0.1799   13.4738 O   1 1 1008.0000
     1010  O                     15.9094    0.0141   13.5725 O   1 1 1009.0000
     1011  O                     15.4185   -0.0100   13.0137 O   1 1 1010.0000
     1012  O                     15.1678   -0.2973   12.2633 O   1 1 1011.0000
     1013  O                     14.7719   -0.1690   12.2874 O   1 1 1012.0000
     1014  O                     15.0545    0.3936   12.2062 O   1 1 1013.0000
     1015  O                     14.4770    0.3670   12.3359 O   1 1 1014.0000
     1016  O                     14.1967    0.6217   12.6176 O   1 1 1015.0000
     1017  O                     14.4236    0.8374   13.3438 O   1 1 1016.0000
     1018  O                     14.5955    0.4121   12.9347 O   1 1 1017.0000
     1019  O                     15.1409   -0.3993   12.9672 O   1 1 1018.0000
     1020  O                     15.5253   -0.8347   12.7683 O   1 1 1019.0000
     1021  O                     16.1054   -0.5576   12.4755 O   1 1 1020.0000
     1022  O                     16.2915   -0.4808   12.8242 O   1 1 1021.0000
     1023  O                     16.3438   -0.6108   13.3259 O   1 1 1022.0000
     1024  O                     16.7851   -0.2945   12.9617 O   1 1 1023.0000
     1025  O                     16.8256    0.0077   12.4182 O   1 1 1024.0000
     1026  O                     16.1475   -0.0164   12.8443 O   1 1 1025.0000
     1027  O                     15.9138    0.5118   13.0953 O   1 1 1026.0000
     1028  O                     16.4672    0.2833   12.7026 O   1 1 1027.0000
     1029  O                     16.5607    0.9764   12.6094 O   1 1 1028.0000
     1030  O                     16.7036    0.8549   13.2069 O   1 1 1029.0000
     1031  O                     17.1359    0.5744   13.0265 O   1 1 1030.0000
     1032  O                     16.5958    0.1461   13.5027 O   1 1 1031.0000
     1033  O                     17.1018    0.4045   13.7364 O   1 1 1032.0000
     1034  O                     17.0900    0.3687   12.7787 O   1 1 1033.0000
     1035  O                     17.3985    0.1135   12.4061 O   1 1 1034.0000
     1036  O                     17.2361    0.1446   13.3493 O   1 1 1035.0000
     1037  O                     17.0703    0.8138   13.7838 O   1 1 1036.0000
     1038  O                     16.6430    1.3895   13.4086 O   1 1 1037.0000
     1039  O                     16.3955    1.6185   12.9025 O   1 1 1038.0000
     1040  O                     16.7793    1.6830   12.1293 O   1 1 1039.0000
     1041  O                     16.9073    2.1849   12.2473 O   1 1 1040.0000
     1042  O                     16.3693    1.2588   12.1144 O   1 1 1041.0000
     1043  O                     15.9766    1.0634   12.9163 O   1 1 1042.0000
     1044  O                     15.5975    0.9640   13.1604 O   1 1 1043.0000
     1045  O                     15.3346    0.5899   12.9779 O   1 1 1044.0000
     1046  O                     15.6528    0.3889   12.5090 O   1 1 1045.0000
     1047  O                     15.8903    0.8657   12.0103 O   1 1 1046.0000
     1048  O                     15.5144    1.4708   12.4781 O   1 1 1047.0000
     1049  O                     14.7121    1.6654   12.2044 O   1 1 1048.0000
     1050  O                     14.9580    1.8099   12.7063 O   1 1 1049.0000
     1051  O                     15.0378    0.7251   12.5346 O   1 1 1050.0000
     1052  O                     15.4825    1.1959   12.3390 O   1 1 1051.0000
     1053  O                     14.7783    1.1817   12.8130 O   1 1 1052.0000
     1054  O                     15.0646    1.0042   12.0148 O   1 1 1053.0000
     1055  O                     14.5410    1.1642   12.0573 O   1 1 1054.0000
     1056  O                     14.2487    1.3781   12.4267 O   1 1 1055.0000
     1057  O                     13.9494    1.8258   12.0589 O   1 1 1056.0000
     1058  O                     14.4787    1.5925   11.7517 O   1 1 1057.0000
     1059  O                     14.4930    1.0885   11.5270 O   1 1 1058.0000
     1060  O                     14.7088    0.3119   11.8885 O   1 1 1059.0000
     1061  O                     14.9250    0.4102   11.4090 O   1 1 1060.0000
     1062  O                     15.5821    0.2202   11.8291 O   1 1 1061.0000
     1063  O                     15.6658   -0.2771   11.3245 O   1 1 1062.0000
     1064  O                     16.4260    0.2455   12.0407 O   1 1 1063.0000
     1065  O                     16.4629    1.0662   11.4487 O   1 1 1064.0000
     1066  O                     16.5484    0.7608   10.6885 O   1 1 1065.0000
     1067  O                     17.2413   -0.2907    9.8522 O    1 1 1066.0000
     1068  O                     17.7972    0.3416    9.7782 O    1 1 1067.0000
     1069  O                     17.4000    0.7599   10.1196 O   1 1 1068.0000
     1070  O                     16.9205   -0.1615    9.9592 O    1 1 1069.0000
     1071  O                     17.1072    0.4013   10.6190 O   1 1 1070.0000
     1072  O                     17.4502    0.6775   11.1866 O   1 1 1071.0000
     1073  O                     17.3783    0.3926   11.7316 O   1 1 1072.0000
     1074  O                     17.0352    0.8640   11.8709 O   1 1 1073.0000
     1075  O                     16.2504    0.5148   12.0156 O   1 1 1074.0000
     1076  O                     16.7596    0.9720   11.6033 O   1 1 1075.0000
     1077  O                     16.9937    1.2325   11.1729 O   1 1 1076.0000
     1078  O                     17.4964    1.3332   10.6673 O   1 1 1077.0000
     1079  O                     17.1829    1.0983    9.9708 O    1 1 1078.0000
     1080  O                     17.1891    1.3167    9.0317 O    1 1 1079.0000
     1081  O                     17.0126    1.2350    9.3967 O    1 1 1080.0000
     1082  O                     17.2558    1.9230    9.5313 O    1 1 1081.0000
     1083  O                     17.5474    1.7755    9.8293 O    1 1 1082.0000
     1084  O                     17.1315    1.4575   10.0282 O   1 1 1083.0000
     1085  O                     16.8639    1.2403   11.0038 O   1 1 1084.0000
     1086  O                     16.8690    1.7427   10.6491 O   1 1 1085.0000
     1087  O                     15.7676    1.8263   10.2634 O   1 1 1086.0000
     1088  O                     16.5404    1.3879   10.2855 O   1 1 1087.0000
     1089  O                     16.3276    1.7411   11.1989 O   1 1 1088.0000
     1090  O                     16.4117    2.1562   11.0517 O   1 1 1089.0000
     1091  O                     16.7358    2.0965   10.3036 O   1 1 1090.0000
     1092  O                     17.3460    2.3212   10.5471 O   1 1 1091.0000
     1093  O                     17.8358    2.1787   11.0102 O   1 1 1092.0000
     1094  O                     17.2918    1.9517   11.0495 O   1 1 1093.0000
     1095  O                     17.4363    1.5345   11.5042 O   1 1 1094.0000
     1096  O                     17.4569    1.1238   11.4251 O   1 1 1095.0000
     1097  O                     17.5284    1.0982   10.7778 O   1 1 1096.0000
     1098  O                     17.8393    0.8815   11.3920 O   1 1 1097.0000
     1099  O                     18.0308    1.2967   10.6312 O   1 1 1098.0000
     1100  O                     18.6365    1.5224   10.4362 O   1 1 1099.0000
     1101  O                     18.3379    0.8974   10.8355 O   1 1 1100.0000
     1102  O                     18.1481    0.2003   11.0739 O   1 1 1101.0000
     1103  O                     17.7677   -0.4661   10.8228 O   1 1 1102.0000
     1104  O                     17.6443   -1.2847   10.0202 O   1 1 1103.0000
     1105  O                     17.9915   -2.6808    9.3247 O    1 1 1104.0000
     1106  O                     18.2650   -3.5098    9.7139 O    1 1 1105.0000
     1107  O                     18.1876   -3.5441    9.1459 O    1 1 1106.0000
     1108  O                     17.9697   -2.8773    8.4982 O    1 1 1107.0000
     1109  O                     17.6663   -3.0491    8.5708 O    1 1 1108.0000
     1110  O                     17.8861   -3.3069    7.7347 O    1 1 1109.0000
     1111  O                     18.3914   -3.9404    7.9451 O    1 1 1110.0000
     1112  O                     18.6054   -3.4549    8.1128 O    1 1 1111.0000
     1113  O                     17.9363   -3.2502    8.6999 O    1 1 1112.0000
     1114  O                     17.3200   -3.7323    8.5424 O    1 1 1113.0000
     1115  O                     16.9338   -3.8324    8.3091 O    1 1 1114.0000
     1116  O                     17.0684   -4.5046    8.4064 O    1 1 1115.0000
     1117  O                     17.7687   -4.3291    8.3703 O    1 1 1116.0000
     1118  O                     17.9542   -3.7777    8.2065 O    1 1 1117.0000
     1119  O                     17.3787   -3.3177    8.0006 O    1 1 1118.0000
     1120  O                     17.3809   -2.4352    8.8120 O    1 1 1119.0000
     1121  O                     17.2880   -1.9971    9.5675 O    1 1 1120.0000
     1122  O                     17.0372   -1.5980   10.4948 O   1 1 1121.0000
     1123  O                     16.4794   -1.6717   10.6797 O   1 1 1122.0000
     1124  O                     17.2254   -1.4264   11.0009 O   1 1 1123.0000
     1125  O                     17.3434   -0.8696   11.6169 O   1 1 1124.0000
     1126  O                     16.8984    0.0174   11.4019 O   1 1 1125.0000
     1127  O                     15.2654    0.1029   10.4419 O   1 1 1126.0000
     1128  O                     14.3916    0.2970   10.0102 O   1 1 1127.0000
     1129  O                     13.7939    1.0273   10.0313 O   1 1 1128.0000
     1130  O                     13.7954    1.7570   10.0982 O   1 1 1129.0000
     1131  O                     14.3427    2.2992   10.4187 O   1 1 1130.0000
     1132  O                     14.0335    2.1861   10.7022 O   1 1 1131.0000
     1133  O                     14.5266    2.4156   11.0459 O   1 1 1132.0000
     1134  O                     14.4360    1.7339   11.1521 O   1 1 1133.0000
     1135  O                     14.7168    0.8724   11.1764 O   1 1 1134.0000
     1136  O                     14.7716    0.2498   10.7137 O   1 1 1135.0000
     1137  O                     15.2025   -0.4180   11.1730 O   1 1 1136.0000
     1138  O                     15.9203   -0.6263   10.8557 O   1 1 1137.0000
     1139  O                     15.9575   -1.3986   10.8240 O   1 1 1138.0000
     1140  O                     15.4635   -1.4063   10.7980 O   1 1 1139.0000
     1141  O                     15.7558   -1.0342   11.1649 O   1 1 1140.0000
     1142  O                     15.4280   -1.2486   11.6914 O   1 1 1141.0000
     1143  O                     15.7666   -0.8184   11.6444 O   1 1 1142.0000
     1144  O                     15.3649   -0.1940   11.5674 O   1 1 1143.0000
     1145  O                     15.4640    0.5312   11.0589 O   1 1 1144.0000
     1146  O                     15.0448    1.0437   10.4409 O   1 1 1145.0000
     1147  O                     15.0499    1.5640   10.1314 O   1 1 1146.0000
     1148  O                     15.3048    1.3820    9.7437 O    1 1 1147.0000
     1149  O                     15.8255    1.7703    8.9358 O    1 1 1148.0000
     1150  O                     16.0448    1.5497    8.2001 O    1 1 1149.0000
     1151  O                     15.4411    1.7324    8.2131 O    1 1 1150.0000
     1152  O                     15.2912    0.7120    7.7638 O    1 1 1151.0000
     1153  O                     15.2358    1.1058    8.4637 O    1 1 1152.0000
     1154  O                     15.6316    1.3455    9.2459 O    1 1 1153.0000
     1155  O                     15.5947    1.8962    9.6538 O    1 1 1154.0000
     1156  O                     15.9612    2.4419    9.6858 O    1 1 1155.0000
     1157  O                     15.8720    2.2444    8.7311 O    1 1 1156.0000
     1158  O                     15.3309    2.0067    9.2584 O    1 1 1157.0000
     1159  O                     15.0657    2.3850    9.2513 O    1 1 1158.0000
     1160  O                     14.2573    2.3001    9.2903 O    1 1 1159.0000
     1161  O                     14.5751    2.0009    8.9021 O    1 1 1160.0000
     1162  O                     14.6450    3.0013    9.0296 O    1 1 1161.0000
     1163  O                     14.9528    3.5528   10.0127 O   1 1 1162.0000
     1164  O                     15.3925    3.6432   10.5217 O   1 1 1163.0000
     1165  O                     16.1132    4.0916   11.2876 O   1 1 1164.0000
     1166  O                     16.3279    3.9804   12.1371 O   1 1 1165.0000
     1167  O                     16.9472    3.5520   12.7291 O   1 1 1166.0000
     1168  O                     17.6543    2.7631   13.5088 O   1 1 1167.0000
     1169  O                     17.9521    2.8054   14.0045 O   1 1 1168.0000
     1170  O                     17.6107    2.3406   14.8884 O   1 1 1169.0000
     1171  O                     17.9659    2.1959   14.1061 O   1 1 1170.0000
     1172  O                     18.1867    2.4379   14.6870 O   1 1 1171.0000
     1173  O                     17.8825    3.1952   14.9727 O   1 1 1172.0000
     1174  O                     17.8420    3.1065   14.2977 O   1 1 1173.0000
     1175  O                     18.3439    2.9804   14.2327 O   1 1 1174.0000
     1176  O                     18.2963    3.2674   13.5739 O   1 1 1175.0000
     1177  O                     18.4175    3.3846   13.0275 O   1 1 1176.0000
     1178  O                     18.4614    4.1013   12.3595 O   1 1 1177.0000
     1179  O                     17.7967    4.0418   12.3829 O   1 1 1178.0000
     1180  O                     17.6114    3.6410   13.0497 O   1 1 1179.0000
     1181  O                     17.6462    4.3742   13.1712 O   1 1 1180.0000
     1182  O                     17.9300    3.7133   13.3011 O   1 1 1181.0000
     1183  O                     17.3797    3.4168   13.6226 O   1 1 1182.0000
     1184  O                     17.1233    2.9295   13.1177 O   1 1 1183.0000
     1185  O                     17.0138    3.8881   13.1896 O   1 1 1184.0000
     1186  O                     17.2373    4.0777   12.6595 O   1 1 1185.0000
     1187  O                     17.8059    3.6638   12.6685 O   1 1 1186.0000
     1188  O                     18.1400    3.3736   12.7024 O   1 1 1187.0000
     1189  O                     17.8966    2.9095   12.7387 O   1 1 1188.0000
     1190  O                     16.9156    2.2569   11.6970 O   1 1 1189.0000
     1191  O                     16.3185    2.2559   10.8246 O   1 1 1190.0000
     1192  O                     15.6939    1.7422   10.6648 O   1 1 1191.0000
     1193  O                     15.8181    1.1743   10.6116 O   1 1 1192.0000
     1194  O                     15.8424    0.8308    9.9740 O    1 1 1193.0000
     1195  O                     16.3984    1.4171   10.0576 O   1 1 1194.0000
     1196  O                     16.5775    1.9263    9.4858 O    1 1 1195.0000
     1197  O                     16.9702    2.1930    8.9797 O    1 1 1196.0000
     1198  O                     16.4585    1.7086    8.5294 O    1 1 1197.0000
     1199  O                     15.6227    0.6252    9.1299 O    1 1 1198.0000
     1200  O                     16.0920    1.3260    8.9122 O    1 1 1199.0000
     1201  O                     16.5250    1.3905    9.0476 O    1 1 1200.0000
     1202  O                     16.2499    2.1254    9.5260 O    1 1 1201.0000
     1203  O                     16.3090    1.2921    9.6267 O    1 1 1202.0000
     1204  O                     16.6233    0.7571   10.0087 O   1 1 1203.0000
     1205  O                     16.1676    1.0516    9.7996 O    1 1 1204.0000
     1206  O                     16.3901    2.0623    9.9344 O    1 1 1205.0000
     1207  O                     15.4468    2.4050   10.3055 O   1 1 1206.0000
     1208  O                     16.0439    2.1631   10.4734 O   1 1 1207.0000
     1209  O                     16.0129    1.3137   10.8433 O   1 1 1208.0000
     1210  O                     16.1306    0.4236   11.0128 O   1 1 1209.0000
     1211  O                     15.4258    0.3064   10.9782 O   1 1 1210.0000
     1212  O                     16.0938   -0.0834   11.4170 O   1 1 1211.0000
     1213  O                     16.1410   -0.2083   11.8730 O   1 1 1212.0000
     1214  O                     15.6454    0.0629   12.2000 O   1 1 1213.0000
     1215  O                     15.6258    0.7826   11.6213 O   1 1 1214.0000
     1216  O                     16.2206    0.4227   11.1669 O   1 1 1215.0000
     1217  O                     15.6933    0.9676   11.1754 O   1 1 1216.0000
     1218  O                     15.3539    0.8256   10.4454 O   1 1 1217.0000
     1219  O                     15.2799    0.5340    9.7997 O    1 1 1218.0000
     1220  O                     15.8549    0.4351   10.0068 O   1 1 1219.0000
     1221  O                     15.8104    0.2745    9.3912 O    1 1 1220.0000
     1222  O                     16.5609    0.1878    8.9085 O    1 1 1221.0000
     1223  O                     16.2761    0.7671    8.9948 O    1 1 1222.0000
     1224  O                     16.8757    0.5994    8.7306 O    1 1 1223.0000
     1225  O                     17.3369    0.0392    8.7701 O    1 1 1224.0000
     1226  O                     16.8903   -0.4010    9.1561 O    1 1 1225.0000
     1227  O                     17.2209    0.1118    9.3313 O    1 1 1226.0000
     1228  O                     16.8176    0.6627   10.4972 O   1 1 1227.0000
     1229  O                     16.6629    0.2566   10.2057 O   1 1 1228.0000
     1230  O                     16.3533    0.2567    9.5879 O    1 1 1229.0000
     1231  O                     16.7932    0.8144    9.2015 O    1 1 1230.0000
     1232  O                     16.8303    0.4428    9.7463 O    1 1 1231.0000
     1233  O                     16.4995   -0.2610    9.8316 O    1 1 1232.0000
     1234  O                     16.2352    0.0575   10.7399 O   1 1 1233.0000
     1235  O                     15.7792   -0.0262   10.2928 O   1 1 1234.0000
     1236  O                     15.4872   -0.0612    9.8316 O    1 1 1235.0000
     1237  O                     15.4849   -0.4691   10.5753 O   1 1 1236.0000
     1238  O                     16.3082   -0.1652   10.4433 O   1 1 1237.0000
     1239  O                     15.9058   -0.5768   10.2131 O   1 1 1238.0000
     1240  O                     16.0464   -0.0739    9.2736 O    1 1 1239.0000
     1241  O                     16.3349   -0.5510    9.5276 O    1 1 1240.0000
     1242  O                     16.5744   -0.4328    8.6933 O    1 1 1241.0000
     1243  O                     16.6644   -0.0019    9.1063 O    1 1 1242.0000
     1244  O                     15.7971   -0.5193    9.1712 O    1 1 1243.0000
     1245  O                     15.9901   -0.8974    9.5851 O    1 1 1244.0000
     1246  O                     15.7097   -1.2513   10.3520 O   1 1 1245.0000
     1247  O                     15.9487   -1.7462   11.2951 O   1 1 1246.0000
     1248  O                     16.3179   -2.2402   11.9943 O   1 1 1247.0000
     1249  O                     17.1465   -2.1053   11.7253 O   1 1 1248.0000
     1250  O                     17.0777   -2.1746   10.9459 O   1 1 1249.0000
     1251  O                     16.4831   -2.1392   10.3948 O   1 1 1250.0000
     1252  O                     16.4583   -2.5330   10.7366 O   1 1 1251.0000
     1253  O                     16.5869   -2.4825   11.5328 O   1 1 1252.0000
     1254  O                     16.1630   -2.6018   11.2704 O   1 1 1253.0000
     1255  O                     15.8306   -2.2005   11.2011 O   1 1 1254.0000
     1256  O                     16.4580   -1.8032   11.1043 O   1 1 1255.0000
     1257  O                     16.5118   -1.4112   11.3537 O   1 1 1256.0000
     1258  O                     16.3736   -1.8510   11.7013 O   1 1 1257.0000
     1259  O                     15.9380   -2.3590   12.0754 O   1 1 1258.0000
     1260  O                     15.8282   -1.7436   12.4633 O   1 1 1259.0000
     1261  O                     16.1619   -1.3538   12.0386 O   1 1 1260.0000
     1262  O                     16.7641   -1.8662   12.3893 O   1 1 1261.0000
     1263  O                     16.3555   -1.7310   12.7445 O   1 1 1262.0000
     1264  O                     16.4624   -2.3172   12.6584 O   1 1 1263.0000
     1265  O                     15.9084   -2.4576   12.3566 O   1 1 1264.0000
     1266  O                     15.7008   -2.0352   12.0272 O   1 1 1265.0000
     1267  O                     15.0381   -1.9875   11.8059 O   1 1 1266.0000
     1268  O                     15.0396   -2.5356   11.8430 O   1 1 1267.0000
     1269  O                     14.5162   -3.0604   11.3668 O   1 1 1268.0000
     1270  O                     14.5976   -2.4557   11.7094 O   1 1 1269.0000
     1271  O                     15.0916   -1.6130   11.3396 O   1 1 1270.0000
     1272  O                     15.5614   -1.8083   11.6822 O   1 1 1271.0000
     1273  O                     14.9640   -1.2815   11.9212 O   1 1 1272.0000
     1274  O                     14.9096   -0.4973   11.6736 O   1 1 1273.0000
     1275  O                     15.0361    0.8339   11.6460 O   1 1 1274.0000
     1276  O                     15.2590    1.7671   11.6021 O   1 1 1275.0000
     1277  O                     15.7594    2.1275   11.1695 O   1 1 1276.0000
     1278  O                     16.0874    1.8926   11.9127 O   1 1 1277.0000
     1279  O                     15.9341    2.7901   11.4670 O   1 1 1278.0000
     1280  O                     16.5813    3.1320   11.7052 O   1 1 1279.0000
     1281  O                     16.1727    2.7043   12.0970 O   1 1 1280.0000
     1282  O                     15.6751    2.4550   11.6327 O   1 1 1281.0000
     1283  O                     15.3706    2.3451   10.9533 O   1 1 1282.0000
     1284  O                     15.1590    2.2815   11.8488 O   1 1 1283.0000
     1285  O                     15.4431    2.4104   12.4013 O   1 1 1284.0000
     1286  O                     16.1404    2.4806   12.6262 O   1 1 1285.0000
     1287  O                     15.7476    3.1351   13.1256 O   1 1 1286.0000
     1288  O                     16.1956    3.4839   12.8918 O   1 1 1287.0000
     1289  O                     15.8848    3.5521   12.4557 O   1 1 1288.0000
     1290  O                     16.0420    3.2887   12.0392 O   1 1 1289.0000
     1291  O                     16.1410    2.4952   12.0214 O   1 1 1290.0000
     1292  O                     15.6258    3.0421   12.2032 O   1 1 1291.0000
     1293  O                     15.8577    2.2055   12.5319 O   1 1 1292.0000
     1294  O                     16.5167    2.2930   11.7774 O   1 1 1293.0000
     1295  O                     16.9942    2.7544   12.3538 O   1 1 1294.0000
     1296  O                     17.4071    2.6464   11.8077 O   1 1 1295.0000
     1297  O                     16.7839    2.7936   11.0889 O   1 1 1296.0000
     1298  O                     16.5699    2.5940   11.6269 O   1 1 1297.0000
     1299  O                     16.6797    3.1025   12.3917 O   1 1 1298.0000
     1300  O                     16.2253    2.9792   13.1902 O   1 1 1299.0000
     1301  O                     16.1695    2.3288   13.0680 O   1 1 1300.0000
     1302  O                     15.7574    2.1893   13.0535 O   1 1 1301.0000
     1303  O                     15.7001    1.6457   12.7998 O   1 1 1302.0000
     1304  O                     16.2842    1.7761   12.2795 O   1 1 1303.0000
     1305  O                     16.3712    1.4269   11.5155 O   1 1 1304.0000
     1306  O                     15.7115    1.6588   11.5682 O   1 1 1305.0000
     1307  O                     14.9203    1.8238   10.9206 O   1 1 1306.0000
     1308  O                     14.9649    2.6718   10.5729 O   1 1 1307.0000
     1309  O                     14.8570    2.0433    9.9210 O    1 1 1308.0000
     1310  O                     14.8025    2.5573    9.7811 O    1 1 1309.0000
     1311  O                     14.4158    2.7315   10.1615 O   1 1 1310.0000
     1312  O                     14.8244    3.0949   10.2671 O   1 1 1311.0000
     1313  O                     15.0395    3.0433    9.4273 O    1 1 1312.0000
     1314  O                     15.4789    3.4303    9.8246 O    1 1 1313.0000
     1315  O                     16.0871    3.4454    9.9404 O    1 1 1314.0000
     1316  O                     16.3191    2.8499   10.4469 O   1 1 1315.0000
     1317  O                     16.5908    2.9487   10.0613 O   1 1 1316.0000
     1318  O                     17.2362    3.0345   10.5634 O   1 1 1317.0000
     1319  O                     16.8922    2.4840   10.8060 O   1 1 1318.0000
     1320  O                     16.8906    2.9052   10.7376 O   1 1 1319.0000
     1321  O                     17.0011    3.6425   10.4602 O   1 1 1320.0000
     1322  O                     16.6461    3.7721   11.0144 O   1 1 1321.0000
     1323  O                     17.0256    4.4206   11.0706 O   1 1 1322.0000
     1324  O                     16.7093    3.8326   11.2901 O   1 1 1323.0000
     1325  O                     17.3809    3.6574   11.2743 O   1 1 1324.0000
     1326  O                     17.4916    2.6195   11.0478 O   1 1 1325.0000
     1327  O                     18.2223    2.5150   10.9043 O   1 1 1326.0000
     1328  O                     17.3288    3.0372   11.0102 O   1 1 1327.0000
     1329  O                     16.3605    3.3174   11.1655 O   1 1 1328.0000
     1330  O                     16.0998    2.9126   10.7676 O   1 1 1329.0000
     1331  O                     15.5412    3.2084   10.6760 O   1 1 1330.0000
     1332  O                     15.4738    3.1633   11.2895 O   1 1 1331.0000
     1333  O                     15.0159    3.0545   11.8212 O   1 1 1332.0000
     1334  O                     15.2653    3.5100   11.8655 O   1 1 1333.0000
     1335  O                     15.5950    3.9796   11.6985 O   1 1 1334.0000
     1336  O                     15.1530    4.1332   11.2731 O   1 1 1335.0000
     1337  O                     14.8341    3.2343   11.2428 O   1 1 1336.0000
     1338  O                     15.1392    2.7524   11.3173 O   1 1 1337.0000
     1339  O                     15.1240    3.5123   11.2123 O   1 1 1338.0000
     1340  O                     14.9147    3.9879   10.5242 O   1 1 1339.0000
     1341  O                     15.3878    4.1865   10.9165 O   1 1 1340.0000
     1342  O                     15.7562    3.8197   10.9678 O   1 1 1341.0000
     1343  O                     16.1544    3.4030   10.8826 O   1 1 1342.0000
     1344  O                     16.0736    3.4760   11.5338 O   1 1 1343.0000
     1345  O                     16.7237    3.4208   11.8277 O   1 1 1344.0000
     1346  O                     17.4230    2.9773   11.6452 O   1 1 1345.0000
     1347  O                     17.9315    2.1460   11.7846 O   1 1 1346.0000
     1348  O                     17.6734    2.6683   11.6024 O   1 1 1347.0000
     1349  O                     17.8417    3.0749   11.2956 O   1 1 1348.0000
     1350  O                     18.0532    3.2733   10.8209 O   1 1 1349.0000
     1351  O                     18.8192    3.0564   11.0768 O   1 1 1350.0000
     1352  O                     18.2986    2.6429   11.5482 O   1 1 1351.0000
     1353  O                     18.7638    2.4020   11.1319 O   1 1 1352.0000
     1354  O                     18.9962    2.2220   11.8674 O   1 1 1353.0000
     1355  O                     18.1857    2.1311   12.4811 O   1 1 1354.0000
     1356  O                     17.4181    2.5401   12.4844 O   1 1 1355.0000
     1357  O                     16.9306    2.7389   12.8076 O   1 1 1356.0000
     1358  O                     17.3362    3.4061   12.2008 O   1 1 1357.0000
     1359  O                     17.9809    3.1937   11.9841 O   1 1 1358.0000
     1360  O                     18.6890    2.5849   12.2717 O   1 1 1359.0000
     1361  O                     19.3568    2.0618   12.4091 O   1 1 1360.0000
     1362  O                     20.2078    1.1911   12.7169 O   1 1 1361.0000
     1363  O                     20.3438    0.7246   12.9839 O   1 1 1362.0000
     1364  O                     20.5718    1.3994   13.3839 O   1 1 1363.0000
     1365  O                     21.1569    1.3530   13.0478 O   1 1 1364.0000
     1366  O                     21.1841    2.0522   13.1104 O   1 1 1365.0000
     1367  O                     21.1584    1.9428   13.7751 O   1 1 1366.0000
     1368  O                     20.9630    1.4667   14.2387 O   1 1 1367.0000
     1369  O                     21.2148    0.9796   13.7619 O   1 1 1368.0000
     1370  O                     20.6967    1.0951   13.7130 O   1 1 1369.0000
     1371  O                     20.1381    0.7840   13.7591 O   1 1 1370.0000
     1372  O                     20.9453    0.7652   13.4095 O   1 1 1371.0000
     1373  O                     21.0174    1.4978   12.6956 O   1 1 1372.0000
     1374  O                     20.4961    1.7131   12.3536 O   1 1 1373.0000
     1375  O                     20.5491    2.4902   11.8554 O   1 1 1374.0000
     1376  O                     20.0420    3.1740   11.3136 O   1 1 1375.0000
     1377  O                     19.0909    3.3555   11.3934 O   1 1 1376.0000
     1378  O                     18.3565    3.9108   11.2885 O   1 1 1377.0000
     1379  O                     17.7042    4.3527   11.6593 O   1 1 1378.0000
     1380  O                     16.8342    4.2546   11.9412 O   1 1 1379.0000
     1381  O                     17.3918    4.6332   11.8872 O   1 1 1380.0000
     1382  O                     17.8138    4.5763   12.4392 O   1 1 1381.0000
     1383  O                     17.4986    4.9743   12.8398 O   1 1 1382.0000
     1384  O                     17.5814    4.9517   13.4198 O   1 1 1383.0000
     1385  O                     17.1175    4.6452   13.5992 O   1 1 1384.0000
     1386  O                     16.9490    4.4245   14.0144 O   1 1 1385.0000
     1387  O                     17.1577    3.9352   14.6993 O   1 1 1386.0000
     1388  O                     17.2491    3.2261   15.1230 O   1 1 1387.0000
     1389  O                     17.3885    2.4890   14.8226 O   1 1 1388.0000
     1390  O                     17.7088    1.8728   14.3501 O   1 1 1389.0000
     1391  O                     17.4419    2.3731   14.2954 O   1 1 1390.0000
     1392  O                     16.8284    2.2281   14.2791 O   1 1 1391.0000
     1393  O                     16.5569    1.7791   14.0959 O   1 1 1392.0000
     1394  O                     17.1131    1.8039   14.1455 O   1 1 1393.0000
     1395  O                     17.8158    1.7903   13.4771 O   1 1 1394.0000
     1396  O                     17.3217    2.1421   13.4796 O   1 1 1395.0000
     1397  O                     17.0725    1.8772   13.5113 O   1 1 1396.0000
     1398  O                     16.9186    2.3785   13.2266 O   1 1 1397.0000
     1399  O                     17.0409    2.7384   13.7687 O   1 1 1398.0000
     1400  O                     16.6476    3.1506   14.1376 O   1 1 1399.0000
     1401  O                     16.1347    2.6997   13.8143 O   1 1 1400.0000
     1402  O                     16.3438    2.1855   13.6903 O   1 1 1401.0000
     1403  O                     16.5425    2.6657   13.7740 O   1 1 1402.0000
     1404  O                     16.1504    3.1815   13.9872 O   1 1 1403.0000
     1405  O                     17.2341    3.1865   13.7321 O   1 1 1404.0000
     1406  O                     18.0583    3.5755   13.5805 O   1 1 1405.0000
     1407  O                     17.4081    3.9281   13.9190 O   1 1 1406.0000
     1408  O                     16.8523    3.6840   13.6113 O   1 1 1407.0000
     1409  O                     17.4454    3.3020   12.9860 O   1 1 1408.0000
     1410  O                     17.8297    2.9624   13.2388 O   1 1 1409.0000
     1411  O                     18.4203    2.6172   13.7137 O   1 1 1410.0000
     1412  O                     18.7702    2.0001   13.9625 O   1 1 1411.0000
     1413  O                     18.5363    1.4265   14.1243 O   1 1 1412.0000
     1414  O                     18.4903    1.9282   14.1469 O   1 1 1413.0000
     1415  O                     18.5676    1.6191   14.7251 O   1 1 1414.0000
     1416  O                     18.1158    1.1110   14.7388 O   1 1 1415.0000
     1417  O                     17.5068    1.0134   14.6989 O   1 1 1416.0000
     1418  O                     17.2219    1.2113   14.2224 O   1 1 1417.0000
     1419  O                     17.7165    1.2104   13.6005 O   1 1 1418.0000
     1420  O                     17.4937    2.2373   12.7374 O   1 1 1419.0000
     1421  O                     17.0030    1.7517   11.8655 O   1 1 1420.0000
     1422  O                     17.2258    2.0186   11.4291 O   1 1 1421.0000
     1423  O                     17.8724    1.5088   11.9372 O   1 1 1422.0000
     1424  O                     17.8601    0.9604   12.0284 O   1 1 1423.0000
     1425  O                     17.9448    0.3091   12.7523 O   1 1 1424.0000
     1426  O                     17.9953    0.1506   13.3259 O   1 1 1425.0000
     1427  O                     17.5120    0.7110   13.1617 O   1 1 1426.0000
     1428  O                     17.0790    1.3360   13.1566 O   1 1 1427.0000
     1429  O                     16.6976    1.9414   12.8337 O   1 1 1428.0000
     1430  O                     17.2347    1.6293   12.8414 O   1 1 1429.0000
     1431  O                     17.8922    1.1014   12.9200 O   1 1 1430.0000
     1432  O                     18.5533    0.1574   12.6729 O   1 1 1431.0000
     1433  O                     18.2880    0.2475   13.4891 O   1 1 1432.0000
     1434  O                     18.4981   -0.1564   14.0284 O   1 1 1433.0000
     1435  O                     19.2458    0.3628   14.1164 O   1 1 1434.0000
     1436  O                     18.8755    0.6291   14.3981 O   1 1 1435.0000
     1437  O                     18.5463    0.1118   14.1810 O   1 1 1436.0000
     1438  O                     17.9777    0.5496   13.9456 O   1 1 1437.0000
     1439  O                     18.0212    1.2368   14.1561 O   1 1 1438.0000
     1440  O                     18.1707    0.8678   13.5986 O   1 1 1439.0000
     1441  O                     18.7425    0.4180   13.5487 O   1 1 1440.0000
     1442  O                     18.5261    0.3986   14.0638 O   1 1 1441.0000
     1443  O                     19.1057    0.2338   13.6055 O   1 1 1442.0000
     1444  O                     18.6495    0.1025   12.9669 O   1 1 1443.0000
     1445  O                     18.5747    0.8355   13.2359 O   1 1 1444.0000
     1446  O                     19.4103    1.2214   12.8663 O   1 1 1445.0000
     1447  O                     19.8039    1.8917   12.7799 O   1 1 1446.0000
     1448  O                     20.6012    2.0668   12.7313 O   1 1 1447.0000
     1449  O                     20.9182    1.5621   12.1544 O   1 1 1448.0000
     1450  O                     21.6283    1.1259   12.4584 O   1 1 1449.0000
     1451  O                     21.7283    1.2132   11.7902 O   1 1 1450.0000
     1452  O                     21.8492    1.1231   12.5127 O   1 1 1451.0000
     1453  O                     22.4082    1.1294   12.2298 O   1 1 1452.0000
     1454  O                     22.2850    1.1231   11.5126 O   1 1 1453.0000
     1455  O                     22.1456    1.6492   11.1831 O   1 1 1454.0000
     1456  O                     21.6363    1.5853   11.5621 O   1 1 1455.0000
     1457  O                     22.5740    1.9431   11.9506 O   1 1 1456.0000
     1458  O                     22.4557    2.8030   11.9852 O   1 1 1457.0000
     1459  O                     21.8024    2.5209   11.6679 O   1 1 1458.0000
     1460  O                     21.3546    2.4909   11.9175 O   1 1 1459.0000
     1461  O                     22.0792    1.9431   11.8015 O   1 1 1460.0000
     1462  O                     22.1759    1.9233   12.2712 O   1 1 1461.0000
     1463  O                     21.6666    1.9233   12.3814 O   1 1 1462.0000
     1464  O                     21.8486    2.4804   12.4891 O   1 1 1463.0000
     1465  O                     21.4282    2.7710   12.3893 O   1 1 1464.0000
     1466  O                     21.9533    3.0451   12.7749 O   1 1 1465.0000
     1467  O                     22.2314    3.0468   13.2139 O   1 1 1466.0000
     1468  O                     21.8366    3.6255   12.9319 O   1 1 1467.0000
     1469  O                     21.6202    3.4550   13.2539 O   1 1 1468.0000
     1470  O                     21.4084    3.2372   13.7279 O   1 1 1469.0000
     1471  O                     21.7898    3.9764   13.8272 O   1 1 1470.0000
     1472  O                     22.1241    3.6729   13.3599 O   1 1 1471.0000
     1473  O                     22.5469    3.7928   13.0553 O   1 1 1472.0000
     1474  O                     22.6041    3.5004   12.7408 O   1 1 1473.0000
     1475  O                     23.1005    3.9503   12.2435 O   1 1 1474.0000
     1476  O                     23.1935    3.7973   11.6302 O   1 1 1475.0000
     1477  O                     22.7326    3.4357   12.3098 O   1 1 1476.0000
     1478  O                     22.5724    3.7092   11.5776 O   1 1 1477.0000
     1479  O                     22.0717    4.2055   11.5260 O   1 1 1478.0000
     1480  O                     21.4786    4.1888   11.9917 O   1 1 1479.0000
     1481  O                     20.9518    4.5689   12.3849 O   1 1 1480.0000
     1482  O                     20.9324    4.2334   12.6745 O   1 1 1481.0000
     1483  O                     21.0842    4.0810   13.0434 O   1 1 1482.0000
     1484  O                     20.8026    3.8341   13.4694 O   1 1 1483.0000
     1485  O                     20.9511    4.2761   14.0171 O   1 1 1484.0000
     1486  O                     20.1501    4.0503   13.9638 O   1 1 1485.0000
     1487  O                     20.2198    4.4185   13.5638 O   1 1 1486.0000
     1488  O                     20.5970    4.2292   13.8912 O   1 1 1487.0000
     1489  O                     20.2140    4.7486   13.9531 O   1 1 1488.0000
     1490  O                     20.2392    5.3175   13.8871 O   1 1 1489.0000
     1491  O                     19.8369    5.4576   13.5427 O   1 1 1490.0000
     1492  O                     19.7110    5.2025   13.1111 O   1 1 1491.0000
     1493  O                     19.5177    4.9351   12.5448 O   1 1 1492.0000
     1494  O                     18.7675    4.8983   12.7550 O   1 1 1493.0000
     1495  O                     18.4528    4.6861   12.9831 O   1 1 1494.0000
     1496  O                     18.4062    4.1698   12.7782 O   1 1 1495.0000
     1497  O                     18.9749    3.9754   13.1562 O   1 1 1496.0000
     1498  O                     19.8578    3.8243   13.0921 O   1 1 1497.0000
     1499  O                     20.0455    3.7300   12.8399 O   1 1 1498.0000
     1500  O                     20.0372    4.3403   12.7368 O   1 1 1499.0000
     1501  O                     19.4916    4.1564   13.1685 O   1 1 1500.0000
     1502  O                     19.6005    3.4400   12.9192 O   1 1 1501.0000
     1503  O                     19.3590    3.8319   12.5705 O   1 1 1502.0000
     1504  O                     19.3553    3.4138   12.2313 O   1 1 1503.0000
     1505  O                     19.1478    3.1231   12.9473 O   1 1 1504.0000
     1506  O                     18.7256    3.7648   13.0950 O   1 1 1505.0000
     1507  O                     19.3147    4.2722   13.6883 O   1 1 1506.0000
     1508  O                     18.7353    4.5239   14.0782 O   1 1 1507.0000
     1509  O                     19.0448    3.7911   14.3305 O   1 1 1508.0000
     1510  O                     19.2501    3.1799   13.7588 O   1 1 1509.0000
     1511  O                     18.8229    2.9867   13.6973 O   1 1 1510.0000
     1512  O                     19.0324    3.6786   13.6216 O   1 1 1511.0000
     1513  O                     19.8512    3.5400   13.6461 O   1 1 1512.0000
     1514  O                     19.4727    3.8465   13.6828 O   1 1 1513.0000
     1515  O                     19.1731    4.5572   13.5662 O   1 1 1514.0000
     1516  O                     19.3904    4.7457   13.0965 O   1 1 1515.0000
     1517  O                     19.0819    4.2136   12.4634 O   1 1 1516.0000
     1518  O                     18.9480    4.0614   11.8111 O   1 1 1517.0000
     1519  O                     18.7722    3.5490   12.3516 O   1 1 1518.0000
     1520  O                     18.7443    3.1179   11.6598 O   1 1 1519.0000
     1521  O                     18.6348    2.7060   11.8636 O   1 1 1520.0000
     1522  O                     18.7853    2.9502   12.8807 O   1 1 1521.0000
     1523  O                     19.0592    2.6550   13.3399 O   1 1 1522.0000
     1524  O                     19.6115    2.7792   13.9715 O   1 1 1523.0000
     1525  O                     19.6970    3.1880   14.5032 O   1 1 1524.0000
     1526  O                     20.2364    3.6091   14.7631 O   1 1 1525.0000
     1527  O                     20.1983    3.4424   14.0142 O   1 1 1526.0000
     1528  O                     19.7090    3.8824   14.4722 O   1 1 1527.0000
     1529  O                     19.1752    3.4260   14.8150 O   1 1 1528.0000
     1530  O                     18.8287    2.6128   14.5719 O   1 1 1529.0000
     1531  O                     18.9325    3.1355   14.8666 O   1 1 1530.0000
     1532  O                     19.5369    2.5636   14.8292 O   1 1 1531.0000
     1533  O                     19.5219    2.8055   14.3273 O   1 1 1532.0000
     1534  O                     19.6238    3.2743   13.5043 O   1 1 1533.0000
     1535  O                     20.3505    3.6463   13.3055 O   1 1 1534.0000
     1536  O                     20.2923    3.1421   13.5320 O   1 1 1535.0000
     1537  O                     19.5741    2.6576   13.2962 O   1 1 1536.0000
     1538  O                     18.5698    2.4145   13.2604 O   1 1 1537.0000
     1539  O                     18.2488    2.0312   12.6980 O   1 1 1538.0000
     1540  O                     18.1786    2.2672   13.3433 O   1 1 1539.0000
     1541  O                     17.9380    1.8555   13.0704 O   1 1 1540.0000
     1542  O                     17.8795    1.3540   12.4657 O   1 1 1541.0000
     1543  O                     17.2848    0.7697   12.1547 O   1 1 1542.0000
     1544  O                     17.4699    1.6357   12.5002 O   1 1 1543.0000
     1545  O                     17.0954    1.3141   12.6500 O   1 1 1544.0000
     1546  O                     17.8839    0.7837   12.4237 O   1 1 1545.0000
     1547  O                     18.5779    0.5692   12.5271 O   1 1 1546.0000
     1548  O                     18.4843    1.3843   12.6904 O   1 1 1547.0000
     1549  O                     18.3298    1.7341   13.4435 O   1 1 1548.0000
     1550  O                     18.5283    1.3991   13.3395 O   1 1 1549.0000
     1551  O                     19.0484    0.8831   13.1775 O   1 1 1550.0000
     1552  O                     19.0425    1.2079   12.8825 O   1 1 1551.0000
     1553  O                     18.9327    2.0238   12.5889 O   1 1 1552.0000
     1554  O                     19.0821    1.7180   13.1558 O   1 1 1553.0000
     1555  O                     19.5141    0.8075   13.3070 O   1 1 1554.0000
     1556  O                     19.3815    1.0547   13.9389 O   1 1 1555.0000
     1557  O                     19.3360    1.8286   13.7021 O   1 1 1556.0000
     1558  O                     19.9302    1.8482   13.3476 O   1 1 1557.0000
     1559  O                     19.4822    2.1701   13.1480 O   1 1 1558.0000
     1560  O                     19.1975    2.3561   13.6870 O   1 1 1559.0000
     1561  O                     19.2745    1.6011   14.1700 O   1 1 1560.0000
     1562  O                     19.7446    2.1595   14.1430 O   1 1 1561.0000
     1563  O                     19.9977    1.8501   13.9049 O   1 1 1562.0000
     1564  O                     20.7404    2.1917   13.4901 O   1 1 1563.0000
     1565  O                     20.0072    2.4658   13.8227 O   1 1 1564.0000
     1566  O                     20.4183    2.6183   14.0938 O   1 1 1565.0000
     1567  O                     20.1933    2.4327   13.4851 O   1 1 1566.0000
     1568  O                     20.4615    2.8923   13.2161 O   1 1 1567.0000
     1569  O                     20.8877    3.0041   12.8191 O   1 1 1568.0000
     1570  O                     21.1715    3.2305   12.5489 O   1 1 1569.0000
     1571  O                     20.7076    3.7641   12.3478 O   1 1 1570.0000
     1572  O                     20.5020    3.1261   12.6896 O   1 1 1571.0000
     1573  O                     19.8256    3.1717   12.1982 O   1 1 1572.0000
     1574  O                     18.9072    3.2752   12.1379 O   1 1 1573.0000
     1575  O                     18.1018    3.3374   11.9835 O   1 1 1574.0000
     1576  O                     17.4411    3.5169   11.8519 O   1 1 1575.0000
     1577  O                     18.3666    3.6870   11.7034 O   1 1 1576.0000
     1578  O                     18.4232    4.3307   11.5078 O   1 1 1577.0000
     1579  O                     18.0711    3.8788   10.9428 O   1 1 1578.0000
     1580  O                     17.4892    4.2837   11.0470 O   1 1 1579.0000
     1581  O                     17.2416    4.2586   10.4166 O   1 1 1580.0000
     1582  O                     16.8104    3.8730    9.9678 O    1 1 1581.0000
     1583  O                     16.9097    4.7182    9.9022 O    1 1 1582.0000
     1584  O                     17.6704    4.4057   10.3723 O   1 1 1583.0000
     1585  O                     17.5914    3.8490   10.3056 O   1 1 1584.0000
     1586  O                     17.6408    3.1780   10.0821 O   1 1 1585.0000
     1587  O                     17.9570    3.8213    9.6761 O    1 1 1586.0000
     1588  O                     18.2482    3.4808   10.3762 O   1 1 1587.0000
     1589  O                     18.6137    4.0869   10.5587 O   1 1 1588.0000
     1590  O                     18.9179    3.6750   10.3100 O   1 1 1589.0000
     1591  O                     18.4602    2.8650   10.3079 O   1 1 1590.0000
     1592  O                     18.5734    2.3391   10.6163 O   1 1 1591.0000
     1593  O                     18.4493    1.6950   10.1266 O   1 1 1592.0000
     1594  O                     18.2279    0.8601   10.2446 O   1 1 1593.0000
     1595  O                     18.0330    0.1358   10.3694 O   1 1 1594.0000
     1596  O                     18.4681    0.3395    9.9926 O    1 1 1595.0000
     1597  O                     17.5777    0.5140   10.6808 O   1 1 1596.0000
     1598  O                     18.3463    0.6424   10.7710 O   1 1 1597.0000
     1599  O                     18.2490    1.1552   11.2437 O   1 1 1598.0000
     1600  O                     18.2485    1.7362   11.5204 O   1 1 1599.0000
     1601  O                     18.7277    1.2522   11.3192 O   1 1 1600.0000
     1602  O                     18.4704    1.9845   11.1412 O   1 1 1601.0000
     1603  O                     18.8758    1.5601   11.3177 O   1 1 1602.0000
     1604  O                     18.4893    1.5591   11.9705 O   1 1 1603.0000
     1605  O                     19.2604    1.2762   12.0704 O   1 1 1604.0000
     1606  O                     18.8379    1.2185   12.3523 O   1 1 1605.0000
     1607  O                     19.4266    0.7515   12.5532 O   1 1 1606.0000
     1608  O                     19.9016    0.9728   12.2217 O   1 1 1607.0000
     1609  O                     19.4937    1.2965   11.8277 O   1 1 1608.0000
     1610  O                     19.7389    1.3058   12.2482 O   1 1 1609.0000
     1611  O                     19.2463    0.7655   11.9318 O   1 1 1610.0000
     1612  O                     19.7574    0.2049   11.7374 O   1 1 1611.0000
     1613  O                     19.8456   -0.5953   11.6897 O   1 1 1612.0000
     1614  O                     20.1670   -0.4074   11.1467 O   1 1 1613.0000
     1615  O                     19.8199   -0.0878   10.5567 O   1 1 1614.0000
     1616  O                     19.4172    0.6533   10.4408 O   1 1 1615.0000
     1617  O                     19.1597    1.3669   10.7501 O   1 1 1616.0000
     1618  O                     19.4676    0.7413   10.1601 O   1 1 1617.0000
     1619  O                     19.1673    0.2511    9.7389 O    1 1 1618.0000
     1620  O                     19.1760    0.9321   10.3629 O   1 1 1619.0000
     1621  O                     18.7852    0.9224   10.0787 O   1 1 1620.0000
     1622  O                     18.7418    0.2275   10.4727 O   1 1 1621.0000
     1623  O                     18.9530   -0.1286   10.2368 O   1 1 1622.0000
     1624  O                     18.5847   -0.6878   11.0442 O   1 1 1623.0000
     1625  O                     19.0791   -0.3150   11.5427 O   1 1 1624.0000
     1626  O                     19.2319    0.6968   11.1449 O   1 1 1625.0000
     1627  O                     19.1862    1.9280   10.5274 O   1 1 1626.0000
     1628  O                     19.2401    1.1286   10.8822 O   1 1 1627.0000
     1629  O                     18.9841    2.2737   11.1648 O   1 1 1628.0000
     1630  O                     19.5914    1.4486   10.7891 O   1 1 1629.0000
     1631  O                     19.4868    0.7133   11.1952 O   1 1 1630.0000
     1632  O                     19.8088    0.9278   11.0574 O   1 1 1631.0000
     1633  O                     19.8913    0.2570   10.7639 O   1 1 1632.0000
     1634  O                     20.1845   -0.0315   11.3031 O   1 1 1633.0000
     1635  O                     20.7141   -0.0302   11.3279 O   1 1 1634.0000
     1636  O                     20.4425    0.1079   10.6714 O   1 1 1635.0000
     1637  O                     19.9560    0.4316   11.3544 O   1 1 1636.0000
     1638  O                     20.4369    0.6834   11.0269 O   1 1 1637.0000
     1639  O                     20.6620    0.4315   11.7843 O   1 1 1638.0000
     1640  O                     20.5061   -0.3473   12.0450 O   1 1 1639.0000
     1641  O                     19.6335   -0.1141   12.2827 O   1 1 1640.0000
     1642  O                     19.2260    0.4221   12.6076 O   1 1 1641.0000
     1643  O                     19.2622   -0.1099   11.8000 O   1 1 1642.0000
     1644  O                     19.3763   -0.2523   11.2140 O   1 1 1643.0000
     1645  O                     19.0767    0.4462   10.8598 O   1 1 1644.0000
     1646  O                     18.9713    0.2184   11.3144 O   1 1 1645.0000
     1647  O                     18.5720    0.6003   11.7423 O   1 1 1646.0000
     1648  O                     18.8966    0.0819   11.9471 O   1 1 1647.0000
     1649  O                     18.5717   -0.0384   11.4178 O   1 1 1648.0000
     1650  O                     18.8591    0.6557   11.9803 O   1 1 1649.0000
     1651  O                     18.8621    1.5707   12.7092 O   1 1 1650.0000
     1652  O                     18.7273    2.4742   12.7112 O   1 1 1651.0000
     1653  O                     19.4492    2.7521   12.7720 O   1 1 1652.0000
     1654  O                     20.1883    3.0362   12.4094 O   1 1 1653.0000
     1655  O                     19.9870    3.6093   12.1649 O   1 1 1654.0000
     1656  O                     19.5534    2.5523   12.0230 O   1 1 1655.0000
     1657  O                     19.9073    2.4597   11.8454 O   1 1 1656.0000
     1658  O                     19.3111    2.2760   11.8731 O   1 1 1657.0000
     1659  O                     19.1394    1.9691   11.6019 O   1 1 1658.0000
     1660  O                     19.0017    1.9564   10.7700 O   1 1 1659.0000
     1661  O                     19.6397    1.9310   11.2980 O   1 1 1660.0000
     1662  O                     19.5945    1.5231   11.6196 O   1 1 1661.0000
     1663  O                     19.6894    1.8406   12.2886 O   1 1 1662.0000
     1664  O                     19.8428    2.5099   12.4845 O   1 1 1663.0000
     1665  O                     20.6599    2.4146   12.6009 O   1 1 1664.0000
     1666  O                     20.0994    2.4216   12.8784 O   1 1 1665.0000
     1667  O                     20.2551    2.2109   12.1386 O   1 1 1666.0000
     1668  O                     20.2819    1.9870   11.0158 O   1 1 1667.0000
     1669  O                     21.0929    1.4673   10.8105 O   1 1 1668.0000
     1670  O                     20.5648    1.4089   10.0747 O   1 1 1669.0000
     1671  O                     20.0851    1.2695    9.4327 O    1 1 1670.0000
     1672  O                     20.6113    0.8944    9.1501 O    1 1 1671.0000
     1673  O                     20.9055    0.9084    9.6117 O    1 1 1672.0000
     1674  O                     20.9119    1.1263   10.1751 O   1 1 1673.0000
     1675  O                     20.1849    0.5363   10.3884 O   1 1 1674.0000
     1676  O                     20.0375    1.0776   10.5774 O   1 1 1675.0000
     1677  O                     19.8819    1.2227    9.8257 O    1 1 1676.0000
     1678  O                     20.7464    0.7344    9.9218 O    1 1 1677.0000
     1679  O                     20.2825    0.8623   10.3317 O   1 1 1678.0000
     1680  O                     20.2419    0.4869    9.7157 O    1 1 1679.0000
     1681  O                     20.0749    0.3605    9.8224 O    1 1 1680.0000
     1682  O                     20.5344   -0.0699    9.9840 O    1 1 1681.0000
     1683  O                     20.9874   -0.5411   11.0116 O   1 1 1682.0000
     1684  O                     20.7155   -0.3871   11.6790 O   1 1 1683.0000
     1685  O                     20.4075    0.1327   12.2416 O   1 1 1684.0000
     1686  O                     20.0532    0.0920   12.1589 O   1 1 1685.0000
     1687  O                     20.2053    0.8434   11.9931 O   1 1 1686.0000
     1688  O                     20.5183    1.3847   11.7149 O   1 1 1687.0000
     1689  O                     20.4648    1.8941   11.7703 O   1 1 1688.0000
     1690  O                     20.1497    1.6311   11.3224 O   1 1 1689.0000
     1691  O                     20.3214    1.2281   11.3487 O   1 1 1690.0000
     1692  O                     20.2782    1.6203   10.8281 O   1 1 1691.0000
     1693  O                     19.9950    1.6280   10.3134 O   1 1 1692.0000
     1694  O                     19.3048    1.5887   10.0382 O   1 1 1693.0000
     1695  O                     18.7755    0.6114    9.4963 O    1 1 1694.0000
     1696  O                     18.4830    0.3880    9.1634 O    1 1 1695.0000
     1697  O                     18.5091   -0.0714    8.6532 O    1 1 1696.0000
     1698  O                     18.6811   -0.6732    8.2599 O    1 1 1697.0000
     1699  O                     19.2888   -1.3952    8.6992 O    1 1 1698.0000
     1700  O                     19.2216   -1.3116    9.4412 O    1 1 1699.0000
     1701  O                     19.0100   -1.8782    9.9608 O    1 1 1700.0000
     1702  O                     18.4184   -1.3794    9.7970 O    1 1 1701.0000
     1703  O                     19.2762   -1.5734   10.1242 O   1 1 1702.0000
     1704  O                     19.7950   -1.6964   10.7500 O   1 1 1703.0000
     1705  O                     20.4917   -1.3762   11.4648 O   1 1 1704.0000
     1706  O                     21.1247   -1.7447   11.3009 O   1 1 1705.0000
     1707  O                     20.6954   -2.4157   11.0319 O   1 1 1706.0000
     1708  O                     20.1889   -2.9219   10.6632 O   1 1 1707.0000
     1709  O                     19.3068   -2.8910   10.5691 O   1 1 1708.0000
     1710  O                     19.3044   -3.2155   11.0558 O   1 1 1709.0000
     1711  O                     19.9657   -3.2057   11.5293 O   1 1 1710.0000
     1712  O                     19.9489   -2.8341   11.9108 O   1 1 1711.0000
     1713  O                     19.7350   -2.6671   12.4802 O   1 1 1712.0000
     1714  O                     19.8498   -2.1597   12.4998 O   1 1 1713.0000
     1715  O                     20.3889   -1.2265   12.1876 O   1 1 1714.0000
     1716  O                     19.5255   -1.7267   12.6460 O   1 1 1715.0000
     1717  O                     19.2209   -1.3855   13.3367 O   1 1 1716.0000
     1718  O                     19.4305   -0.9841   13.1033 O   1 1 1717.0000
     1719  O                     19.5511   -0.7191   13.5028 O   1 1 1718.0000
     1720  O                     19.4645   -0.4660   14.0969 O   1 1 1719.0000
     1721  O                     19.3200   -1.0540   14.1538 O   1 1 1720.0000
     1722  O                     19.7391   -0.9466   14.0120 O   1 1 1721.0000
     1723  O                     19.2668   -0.4136   14.0920 O   1 1 1722.0000
     1724  O                     20.2507   -0.6752   14.0570 O   1 1 1723.0000
     1725  O                     20.2506   -1.1938   13.4843 O   1 1 1724.0000
     1726  O                     20.8556   -1.1458   13.9160 O   1 1 1725.0000
     1727  O                     21.2737   -0.5464   13.7317 O   1 1 1726.0000
     1728  O                     20.8861   -0.0488   13.4461 O   1 1 1727.0000
     1729  O                     20.6321    0.0206   12.9425 O   1 1 1728.0000
     1730  O                     20.3466    0.1552   13.2973 O   1 1 1729.0000
     1731  O                     19.9086   -0.0052   13.8553 O   1 1 1730.0000
     1732  O                     20.4308   -0.5815   13.3520 O   1 1 1731.0000
     1733  O                     20.0014   -1.2120   12.9979 O   1 1 1732.0000
     1734  O                     19.8679   -1.5795   13.6740 O   1 1 1733.0000
     1735  O                     19.5631   -1.8780   13.3513 O   1 1 1734.0000
     1736  O                     19.6431   -1.4055   12.8794 O   1 1 1735.0000
     1737  O                     20.1244   -0.7739   12.8108 O   1 1 1736.0000
     1738  O                     20.8061   -0.8400   12.8474 O   1 1 1737.0000
     1739  O                     20.4628   -1.4645   12.8250 O   1 1 1738.0000
     1740  O                     20.1497   -1.7952   13.2984 O   1 1 1739.0000
     1741  O                     20.1302   -2.2188   13.2199 O   1 1 1740.0000
     1742  O                     20.5801   -2.2513   12.9523 O   1 1 1741.0000
     1743  O                     20.9816   -1.7744   13.2465 O   1 1 1742.0000
     1744  O                     20.6315   -0.9994   13.5705 O   1 1 1743.0000
     1745  O                     20.9822   -0.9415   13.1042 O   1 1 1744.0000
     1746  O                     21.0009   -0.7080   12.1751 O   1 1 1745.0000
     1747  O                     21.3242   -0.9788   11.6057 O   1 1 1746.0000
     1748  O                     21.1538   -0.0758   11.3912 O   1 1 1747.0000
     1749  O                     21.1993    0.7013   10.0191 O   1 1 1748.0000
     1750  O                     21.0121    0.4663   10.6618 O   1 1 1749.0000
     1751  O                     21.2377    0.2077   11.8036 O   1 1 1750.0000
     1752  O                     21.4667    0.6303   12.3845 O   1 1 1751.0000
     1753  O                     21.1898    0.2464   13.0463 O   1 1 1752.0000
     1754  O                     21.4559    0.1156   12.5728 O   1 1 1753.0000
     1755  O                     21.0628    0.0700   12.5118 O   1 1 1754.0000
     1756  O                     20.9038    0.8559   12.3689 O   1 1 1755.0000
     1757  O                     21.0952    0.7169   11.8751 O   1 1 1756.0000
     1758  O                     21.1814    1.2564   11.2973 O   1 1 1757.0000
     1759  O                     21.1073    0.7067   11.4141 O   1 1 1758.0000
     1760  O                     21.1939    0.7583   10.7572 O   1 1 1759.0000
     1761  O                     21.0712    0.1855   10.3503 O   1 1 1760.0000
     1762  O                     21.4577    0.1960   10.9223 O   1 1 1761.0000
     1763  O                     21.8500    0.5423   11.4724 O   1 1 1762.0000
     1764  O                     21.8835    0.6360   10.9996 O   1 1 1763.0000
     1765  O                     22.5987    0.8028   11.0794 O   1 1 1764.0000
     1766  O                     22.4888    0.3291   10.7086 O   1 1 1765.0000
     1767  O                     22.0133    0.3203   10.0924 O   1 1 1766.0000
     1768  O                     22.5421    0.7179   10.3172 O   1 1 1767.0000
     1769  O                     22.5609    1.3706   10.4076 O   1 1 1768.0000
     1770  O                     22.2299    1.0940   10.7781 O   1 1 1769.0000
     1771  O                     22.4225    0.7818   11.4727 O   1 1 1770.0000
     1772  O                     22.0656    0.1110   10.9360 O   1 1 1771.0000
     1773  O                     21.7568    1.1139   10.7455 O   1 1 1772.0000
     1774  O                     21.4233    1.9182   11.1806 O   1 1 1773.0000
     1775  O                     20.9651    2.4958   12.2867 O   1 1 1774.0000
     1776  O                     21.5015    3.3919   11.9514 O   1 1 1775.0000
     1777  O                     21.2668    3.5809   11.7309 O   1 1 1776.0000
     1778  O                     21.2045    4.2088   11.3410 O   1 1 1777.0000
     1779  O                     20.7491    3.5934   11.5020 O   1 1 1778.0000
     1780  O                     20.9263    3.0928   11.1035 O   1 1 1779.0000
     1781  O                     21.7548    2.8117   10.6064 O   1 1 1780.0000
     1782  O                     22.0638    2.7299   10.3031 O   1 1 1781.0000
     1783  O                     22.3260    3.1417   10.1888 O   1 1 1782.0000
     1784  O                     22.4920    3.4280   10.4877 O   1 1 1783.0000
     1785  O                     22.5819    2.6411   10.2405 O   1 1 1784.0000
     1786  O                     22.0249    3.0402    9.9085 O    1 1 1785.0000
     1787  O                     21.8744    3.4781   10.2709 O   1 1 1786.0000
     1788  O                     21.2072    3.9718   10.6249 O   1 1 1787.0000
     1789  O                     20.8914    4.1420   10.1745 O   1 1 1788.0000
     1790  O                     20.3965    4.0771   10.4158 O   1 1 1789.0000
     1791  O                     20.6872    3.3395   10.5506 O   1 1 1790.0000
     1792  O                     21.1902    2.6478   10.2450 O   1 1 1791.0000
     1793  O                     21.4171    2.5050    9.9075 O    1 1 1792.0000
     1794  O                     21.6508    2.9306    9.5667 O    1 1 1793.0000
     1795  O                     21.5360    3.5516    9.2709 O    1 1 1794.0000
     1796  O                     21.6491    3.8464    9.7266 O    1 1 1795.0000
     1797  O                     21.6213    4.4024    9.4278 O    1 1 1796.0000
     1798  O                     21.1725    3.9291    9.5724 O    1 1 1797.0000
     1799  O                     21.1888    3.4468   10.0323 O   1 1 1798.0000
     1800  O                     21.1656    3.0976   10.5642 O   1 1 1799.0000
     1801  O                     21.0562    3.0583   11.5673 O   1 1 1800.0000
     1802  O                     21.1420    2.8925   11.0765 O   1 1 1801.0000
     1803  O                     21.6847    2.8001   11.0211 O   1 1 1802.0000
     1804  O                     21.5718    3.5527   10.4202 O   1 1 1803.0000
     1805  O                     21.4229    4.0247   10.5374 O   1 1 1804.0000
     1806  O                     21.4956    3.4490   11.2174 O   1 1 1805.0000
     1807  O                     22.0783    3.3363   11.4886 O   1 1 1806.0000
     1808  O                     21.9997    2.6522   11.2327 O   1 1 1807.0000
     1809  O                     21.8092    2.0173   10.8524 O   1 1 1808.0000
     1810  O                     22.3359    2.1985   10.8292 O   1 1 1809.0000
     1811  O                     22.9935    2.5431   10.8164 O   1 1 1810.0000
     1812  O                     22.2818    3.0534   11.0472 O   1 1 1811.0000
     1813  O                     22.3073    3.7490   10.9072 O   1 1 1812.0000
     1814  O                     21.9330    4.0484   10.3786 O   1 1 1813.0000
     1815  O                     22.6259    3.4967   10.4160 O   1 1 1814.0000
     1816  O                     22.4745    4.1674   10.2471 O   1 1 1815.0000
     1817  O                     23.0178    3.7248   10.1177 O   1 1 1816.0000
     1818  O                     23.0028    3.0409    9.8438 O    1 1 1817.0000
     1819  O                     22.4829    2.4133    9.5814 O    1 1 1818.0000
     1820  O                     22.3555    1.8224    9.9058 O    1 1 1819.0000
     1821  O                     21.6352    1.6284   10.0072 O   1 1 1820.0000
     1822  O                     21.7246    2.0840   10.3162 O   1 1 1821.0000
     1823  O                     21.0315    1.8760   10.4385 O   1 1 1822.0000
     1824  O                     20.8992    2.2185   10.7967 O   1 1 1823.0000
     1825  O                     21.1462    2.1544   11.3078 O   1 1 1824.0000
     1826  O                     21.1306    1.7872   11.9444 O   1 1 1825.0000
     1827  O                     20.6163    2.2729   11.4408 O   1 1 1826.0000
     1828  O                     19.9398    2.5173   11.3350 O   1 1 1827.0000
     1829  O                     20.0116    2.3913   10.7068 O   1 1 1828.0000
     1830  O                     20.5302    2.5280   10.4263 O   1 1 1829.0000
     1831  O                     20.7207    2.3432    9.9075 O    1 1 1830.0000
     1832  O                     20.7005    3.0519    9.5710 O    1 1 1831.0000
     1833  O                     20.1307    2.8412    9.5986 O    1 1 1832.0000
     1834  O                     19.8032    2.3111    9.9507 O    1 1 1833.0000
     1835  O                     19.4132    2.3537   10.2440 O   1 1 1834.0000
     1836  O                     19.5858    2.8694    9.9786 O    1 1 1835.0000
     1837  O                     19.8533    3.0067   10.1569 O   1 1 1836.0000
     1838  O                     20.2907    2.9374   10.5840 O   1 1 1837.0000
     1839  O                     19.6904    2.7604   10.9004 O   1 1 1838.0000
     1840  O                     20.1072    3.2590   10.7197 O   1 1 1839.0000
     1841  O                     20.3342    3.8471   10.7181 O   1 1 1840.0000
     1842  O                     20.5955    3.8441   11.2865 O   1 1 1841.0000
     1843  O                     19.9631    3.5856   11.4929 O   1 1 1842.0000
     1844  O                     19.3028    3.6776   11.4306 O   1 1 1843.0000
     1845  O                     19.2763    4.3733   10.9499 O   1 1 1844.0000
     1846  O                     19.4464    4.5233   10.4300 O   1 1 1845.0000
     1847  O                     19.6206    5.3344    9.8781 O    1 1 1846.0000
     1848  O                     19.7349    5.9203   10.1872 O   1 1 1847.0000
     1849  O                     20.2637    5.7388   10.8468 O   1 1 1848.0000
     1850  O                     20.1143    5.7444   11.4239 O   1 1 1849.0000
     1851  O                     19.8493    5.3294   11.6009 O   1 1 1850.0000
     1852  O                     19.4822    4.9971   11.9913 O   1 1 1851.0000
     1853  O                     19.1977    4.5469   11.8105 O   1 1 1852.0000
     1854  O                     18.8789    5.0803   11.8579 O   1 1 1853.0000
     1855  O                     19.3088    4.8487   11.3227 O   1 1 1854.0000
     1856  O                     19.4111    5.1556   11.1826 O   1 1 1855.0000
     1857  O                     19.7102    5.3456   11.0014 O   1 1 1856.0000
     1858  O                     20.0003    4.7707   10.4987 O   1 1 1857.0000
     1859  O                     19.6631    5.2084   10.4910 O   1 1 1858.0000
     1860  O                     18.9733    5.5171   10.3720 O   1 1 1859.0000
     1861  O                     18.7786    5.6991   10.9560 O   1 1 1860.0000
     1862  O                     18.6918    5.7421   11.4455 O   1 1 1861.0000
     1863  O                     18.6071    5.1376   11.2146 O   1 1 1862.0000
     1864  O                     18.7174    4.9616   10.5901 O   1 1 1863.0000
     1865  O                     18.7934    4.6445   11.2097 O   1 1 1864.0000
     1866  O                     19.5324    4.3116   11.4746 O   1 1 1865.0000
     1867  O                     19.8994    4.2485   11.9718 O   1 1 1866.0000
     1868  O                     19.8750    4.6654   11.5732 O   1 1 1867.0000
     1869  O                     20.2510    4.8904   12.1280 O   1 1 1868.0000
     1870  O                     20.5102    4.4334   11.8095 O   1 1 1869.0000
     1871  O                     20.3199    4.5368   11.2249 O   1 1 1870.0000
     1872  O                     19.8576    4.0676   10.9197 O   1 1 1871.0000
     1873  O                     19.5085    3.6856   10.6674 O   1 1 1872.0000
     1874  O                     19.0900    2.8790   10.5306 O   1 1 1873.0000
     1875  O                     19.1283    3.2156    9.7628 O    1 1 1874.0000
     1876  O                     19.3879    3.1445    9.2023 O    1 1 1875.0000
     1877  O                     19.8980    3.1447    8.6338 O    1 1 1876.0000
     1878  O                     20.7033    2.6629    8.4931 O    1 1 1877.0000
     1879  O                     21.0258    2.2104    8.8262 O    1 1 1878.0000
     1880  O                     20.8499    1.9965    8.4080 O    1 1 1879.0000
     1881  O                     20.5865    1.4474    8.8727 O    1 1 1880.0000
     1882  O                     20.8963    1.5193    9.4250 O    1 1 1881.0000
     1883  O                     21.0745    2.0576    9.2497 O    1 1 1882.0000
     1884  O                     21.1967    2.5432    9.4665 O    1 1 1883.0000
     1885  O                     21.5436    2.0590    8.8946 O    1 1 1884.0000
     1886  O                     21.2104    1.6825    9.4856 O    1 1 1885.0000
     1887  O                     21.3236    1.3599    8.9269 O    1 1 1886.0000
     1888  O                     20.6812    0.9917    8.4507 O    1 1 1887.0000
     1889  O                     20.2758    1.7707    8.3719 O    1 1 1888.0000
     1890  O                     19.3738    1.7196    7.9908 O    1 1 1889.0000
     1891  O                     18.7794    1.4329    7.5879 O    1 1 1890.0000
     1892  O                     18.0629    1.3124    7.6791 O    1 1 1891.0000
     1893  O                     18.4089    1.0976    8.1642 O    1 1 1892.0000
     1894  O                     18.4579    1.2591    8.7992 O    1 1 1893.0000
     1895  O                     19.3645    1.7737    9.2017 O    1 1 1894.0000
     1896  O                     19.8249    1.7671    9.2128 O    1 1 1895.0000
     1897  O                     19.5872    2.2855    9.2790 O    1 1 1896.0000
     1898  O                     19.9392    1.8941    9.7652 O    1 1 1897.0000
     1899  O                     19.0749    1.9986    9.0229 O    1 1 1898.0000
     1900  O                     19.7068    2.0373    8.9945 O    1 1 1899.0000
     1901  O                     20.4698    2.0363    9.0203 O    1 1 1900.0000
     1902  O                     20.4658    2.8290    9.2991 O    1 1 1901.0000
     1903  O                     19.7988    3.2588    9.3700 O    1 1 1902.0000
     1904  O                     19.8655    3.6816    9.9382 O    1 1 1903.0000
     1905  O                     19.4309    3.2418   10.5891 O   1 1 1904.0000
     1906  O                     19.4061    2.9401   11.2071 O   1 1 1905.0000
     1907  O                     20.1511    3.0973   11.7812 O   1 1 1906.0000
     1908  O                     19.5171    2.6606   11.7754 O   1 1 1907.0000
     1909  O                     18.7757    1.8910   11.8679 O   1 1 1908.0000
     1910  O                     18.4242    1.1888   11.7118 O   1 1 1909.0000
     1911  O                     18.3771    0.1978   11.4677 O   1 1 1910.0000
     1912  O                     17.7731   -0.1748   11.6101 O   1 1 1911.0000
     1913  O                     17.9974   -0.0717   12.0389 O   1 1 1912.0000
     1914  O                     18.1457   -0.4508   12.5024 O   1 1 1913.0000
     1915  O                     17.8244   -0.0507   13.0644 O   1 1 1914.0000
     1916  O                     17.4096   -0.3834   12.5863 O   1 1 1915.0000
     1917  O                     17.1800   -0.3456   13.4458 O   1 1 1916.0000
     1918  O                     17.5923   -0.5810   13.2363 O   1 1 1917.0000
     1919  O                     17.2278   -1.0232   13.2614 O   1 1 1918.0000
     1920  O                     17.3917   -0.9742   12.5740 O   1 1 1919.0000
     1921  O                     17.2183   -0.3369   12.1134 O   1 1 1920.0000
     1922  O                     17.5635   -0.0828   11.3864 O   1 1 1921.0000
     1923  O                     16.9432   -0.2597   11.1073 O   1 1 1922.0000
     1924  O                     16.8578   -0.1592   10.5464 O   1 1 1923.0000
     1925  O                     16.7918    0.4083   11.0981 O   1 1 1924.0000
     1926  O                     16.4047   -0.4497   10.9066 O   1 1 1925.0000
     1927  O                     16.8716   -1.0510   10.7768 O   1 1 1926.0000
     1928  O                     16.9231   -0.5627   10.7692 O   1 1 1927.0000
     1929  O                     16.9464   -1.0113   10.9867 O   1 1 1928.0000
     1930  O                     17.4042   -0.9003   11.3634 O   1 1 1929.0000
     1931  O                     16.9800   -0.9734   12.1131 O   1 1 1930.0000
     1932  O                     17.0494   -1.3965   11.7469 O   1 1 1931.0000
     1933  O                     16.4908   -1.3444   12.0353 O   1 1 1932.0000
     1934  O                     16.3762   -0.6457   11.6302 O   1 1 1933.0000
     1935  O                     16.1459   -0.5677   12.0727 O   1 1 1934.0000
     1936  O                     16.6313   -1.0300   12.4697 O   1 1 1935.0000
     1937  O                     16.5244   -1.3657   12.9740 O   1 1 1936.0000
     1938  O                     17.0785   -1.9269   13.0641 O   1 1 1937.0000
     1939  O                     16.9551   -1.2192   12.8742 O   1 1 1938.0000
     1940  O                     17.0816   -0.6227   12.1923 O   1 1 1939.0000
     1941  O                     16.6031   -0.0564   11.7895 O   1 1 1940.0000
     1942  O                     17.4470   -0.0152   10.6869 O   1 1 1941.0000
     1943  O                     17.6318    0.1682    9.9190 O    1 1 1942.0000
     1944  O                     18.0631    0.3134    9.1975 O    1 1 1943.0000
     1945  O                     17.9695    0.5333    8.4677 O    1 1 1944.0000
     1946  O                     17.7649    0.3793    9.0203 O    1 1 1945.0000
     1947  O                     18.4675    0.9527    8.7366 O    1 1 1946.0000
     1948  O                     18.9974    1.4015    8.1533 O    1 1 1947.0000
     1949  O                     18.9786    2.0797    7.9461 O    1 1 1948.0000
     1950  O                     19.3002    2.3523    8.5199 O    1 1 1949.0000
     1951  O                     18.7972    2.5599    8.7029 O    1 1 1950.0000
     1952  O                     19.0407    2.7295    9.2157 O    1 1 1951.0000
     1953  O                     18.7440    3.0010    9.3465 O    1 1 1952.0000
     1954  O                     18.8814    2.1466    9.5485 O    1 1 1953.0000
     1955  O                     18.7718    1.8428    9.8719 O    1 1 1954.0000
     1956  O                     17.8688    1.3911   10.2044 O   1 1 1955.0000
     1957  O                     18.0687    0.8692    9.7886 O    1 1 1956.0000
     1958  O                     18.2505    0.9355    9.2711 O    1 1 1957.0000
     1959  O                     18.9792    0.5938    8.8267 O    1 1 1958.0000
     1960  O                     19.3127    1.0376    7.9914 O    1 1 1959.0000
     1961  O                     19.7758    1.5113    7.4876 O    1 1 1960.0000
     1962  O                     19.5649    2.0346    7.4155 O    1 1 1961.0000
     1963  O                     20.0475    1.4535    7.5825 O    1 1 1962.0000
     1964  O                     20.3727    1.3095    7.7666 O    1 1 1963.0000
     1965  O                     19.7216    0.8349    7.7202 O    1 1 1964.0000
     1966  O                     20.2290    0.2394    7.5729 O    1 1 1965.0000
     1967  O                     19.6623    0.0673    7.4872 O    1 1 1966.0000
     1968  O                     19.0917    0.2378    7.8775 O    1 1 1967.0000
     1969  O                     18.6034    0.3199    8.5394 O    1 1 1968.0000
     1970  O                     19.2554    0.8818    8.1714 O    1 1 1969.0000
     1971  O                     19.7526    0.6519    8.6306 O    1 1 1970.0000
     1972  O                     20.0003    0.4434    7.8935 O    1 1 1971.0000
     1973  O                     19.0760    1.1237    7.0074 O    1 1 1972.0000
     1974  O                     19.3534    1.2993    7.1026 O    1 1 1973.0000
     1975  O                     18.9832    1.9652    7.2907 O    1 1 1974.0000
     1976  O                     19.2679    2.4208    6.9999 O    1 1 1975.0000
     1977  O                     18.6885    2.6149    7.3392 O    1 1 1976.0000
     1978  O                     18.7411    2.5139    6.7448 O    1 1 1977.0000
     1979  O                     18.5800    3.2571    6.5875 O    1 1 1978.0000
     1980  O                     18.0199    3.2717    7.1069 O    1 1 1979.0000
     1981  O                     18.5568    2.8880    7.0416 O    1 1 1980.0000
     1982  O                     19.0066    3.2684    7.4339 O    1 1 1981.0000
     1983  O                     19.2663    3.6634    7.3008 O    1 1 1982.0000
     1984  O                     19.2139    2.8701    7.8068 O    1 1 1983.0000
     1985  O                     19.6762    2.9521    7.6179 O    1 1 1984.0000
     1986  O                     20.1433    2.8016    7.9804 O    1 1 1985.0000
     1987  O                     19.7232    2.4535    8.0090 O    1 1 1986.0000
     1988  O                     19.0242    2.7532    8.0234 O    1 1 1987.0000
     1989  O                     18.8439    3.4642    8.1441 O    1 1 1988.0000
     1990  O                     18.1921    3.0782    7.6989 O    1 1 1989.0000
     1991  O                     18.4483    2.8779    7.9888 O    1 1 1990.0000
     1992  O                     17.8661    2.8930    7.4290 O    1 1 1991.0000
     1993  O                     16.9542    2.7188    7.5024 O    1 1 1992.0000
     1994  O                     17.2452    1.8844    7.3124 O    1 1 1993.0000
     1995  O                     17.8198    1.8790    7.7388 O    1 1 1994.0000
     1996  O                     17.8324    2.3679    8.0353 O    1 1 1995.0000
     1997  O                     17.8837    2.0870    7.4820 O    1 1 1996.0000
     1998  O                     17.4857    2.6024    8.0429 O    1 1 1997.0000
     1999  O                     18.0844    2.5669    7.9231 O    1 1 1998.0000
     2000  O                     18.5908    1.9949    7.4346 O    1 1 1999.0000
     2001  O                     17.8817    2.4326    7.3959 O    1 1 2000.0000
     2002  O                     17.4360    2.9294    7.4017 O    1 1 2001.0000
     2003  O                     17.2564    2.0846    7.9941 O    1 1 2002.0000
     2004  O                     17.8913    1.8930    8.5491 O    1 1 2003.0000
     2005  O                     17.4704    0.8339    9.5497 O    1 1 2004.0000
     2006  O                     18.2981    1.2281    9.8063 O    1 1 2005.0000
     2007  O                     18.8195    1.2976    9.3597 O    1 1 2006.0000
     2008  O                     18.7882    1.6490    8.6794 O    1 1 2007.0000
     2009  O                     18.4890    1.6338    8.9753 O    1 1 2008.0000
     2010  O                     18.5497    2.1388    8.4336 O    1 1 2009.0000
     2011  O                     18.4426    2.6098    8.5078 O    1 1 2010.0000
     2012  O                     17.8380    2.3411    9.1166 O    1 1 2011.0000
     2013  O                     17.4918    2.7835    9.2653 O    1 1 2012.0000
     2014  O                     17.1379    2.4579    9.7403 O    1 1 2013.0000
     2015  O                     16.8353    3.0233    9.0340 O    1 1 2014.0000
     2016  O                     16.6766    2.4151    8.7723 O    1 1 2015.0000
     2017  O                     17.1059    1.8377    8.6413 O    1 1 2016.0000
     2018  O                     17.6986    1.4990    7.9466 O    1 1 2017.0000
     2019  O                     17.2538    1.7037    8.2204 O    1 1 2018.0000
     2020  O                     17.9147    2.1644    8.4797 O    1 1 2019.0000
     2021  O                     18.1508    1.6735    8.1921 O    1 1 2020.0000
     2022  O                     17.7166    1.3840    8.7453 O    1 1 2021.0000
     2023  O                     17.4405    2.0150    8.9959 O    1 1 2022.0000
     2024  O                     17.9362    2.5761    8.6651 O    1 1 2023.0000
     2025  O                     17.4469    3.3726    8.3970 O    1 1 2024.0000
     2026  O                     17.1479    2.6779    8.4660 O    1 1 2025.0000
     2027  O                     16.9844    3.2606    8.1873 O    1 1 2026.0000
     2028  O                     17.3617    3.1168    7.9695 O    1 1 2027.0000
     2029  O                     17.9503    3.2623    8.4840 O    1 1 2028.0000
     2030  O                     17.6235    3.0297    9.0853 O    1 1 2029.0000
     2031  O                     16.9873    3.3380    9.4104 O    1 1 2030.0000
     2032  O                     16.4333    3.0551    9.2087 O    1 1 2031.0000
     2033  O                     15.7913    3.0304    9.5002 O    1 1 2032.0000
     2034  O                     16.1862    2.7615   10.0302 O   1 1 2033.0000
     2035  O                     16.3922    2.6078    9.1114 O    1 1 2034.0000
     2036  O                     16.7117    2.6716    8.2976 O    1 1 2035.0000
     2037  O                     17.1477    2.1453    7.4287 O    1 1 2036.0000
     2038  O                     17.8222    1.7721    6.8435 O    1 1 2037.0000
     2039  O                     18.6572    1.5255    6.7736 O    1 1 2038.0000
     2040  O                     18.5225    1.2732    7.4075 O    1 1 2039.0000
     2041  O                     18.5350    0.9226    6.6476 O    1 1 2040.0000
     2042  O                     18.8283    0.8128    6.2185 O    1 1 2041.0000
     2043  O                     18.7488    0.2037    5.8680 O    1 1 2042.0000
     2044  O                     18.5101   -0.3250    6.0128 O    1 1 2043.0000
     2045  O                     18.1775    0.0315    6.1337 O    1 1 2044.0000
     2046  O                     18.1055    0.5323    6.6171 O    1 1 2045.0000
     2047  O                     17.4462    0.3307    6.4233 O    1 1 2046.0000
     2048  O                     17.1690   -0.2745    7.0156 O    1 1 2047.0000
     2049  O                     17.2400    0.1582    8.0246 O    1 1 2048.0000
     2050  O                     17.5618    0.6881    8.4771 O    1 1 2049.0000
     2051  O                     17.1543    0.8236    7.6584 O    1 1 2050.0000
     2052  O                     16.9145    0.5566    7.0917 O    1 1 2051.0000
     2053  O                     17.2450    0.2709    6.9407 O    1 1 2052.0000
     2054  O                     17.1707   -0.1799    6.6399 O    1 1 2053.0000
     2055  O                     16.9272    0.4852    6.8201 O    1 1 2054.0000
     2056  O                     16.4525    0.6666    6.0756 O    1 1 2055.0000
     2057  O                     16.8177   -0.0659    5.9321 O    1 1 2056.0000
     2058  O                     16.1624    0.1171    5.9354 O    1 1 2057.0000
     2059  O                     15.9339   -0.1172    6.3980 O    1 1 2058.0000
     2060  O                     16.6735   -0.1862    7.2282 O    1 1 2059.0000
     2061  O                     16.9991   -0.0091    7.6590 O    1 1 2060.0000
     2062  O                     16.7683    0.5779    7.4183 O    1 1 2061.0000
     2063  O                     17.4783    0.6610    7.3813 O    1 1 2062.0000
     2064  O                     16.5393    0.9780    7.4611 O    1 1 2063.0000
     2065  O                     16.9632    1.0920    8.2782 O    1 1 2064.0000
     2066  O                     16.8071    1.7686    8.0015 O    1 1 2065.0000
     2067  O                     17.0805    1.1631    7.5794 O    1 1 2066.0000
     2068  O                     16.9614    1.5845    6.8820 O    1 1 2067.0000
     2069  O                     17.6827    1.0978    7.0912 O    1 1 2068.0000
     2070  O                     16.9655    1.2303    6.9333 O    1 1 2069.0000
     2071  O                     17.7812    0.8828    6.8706 O    1 1 2070.0000
     2072  O                     17.5869    0.4295    7.2283 O    1 1 2071.0000
     2073  O                     17.7840    0.8224    7.9174 O    1 1 2072.0000
     2074  O                     17.7945    1.2226    7.3521 O    1 1 2073.0000
     2075  O                     17.2812    1.3772    7.4246 O    1 1 2074.0000
     2076  O                     17.3574    1.1116    6.7449 O    1 1 2075.0000
     2077  O                     18.0598    0.9214    6.8616 O    1 1 2076.0000
     2078  O                     18.6379    0.5959    7.4691 O    1 1 2077.0000
     2079  O                     18.4369    0.6861    7.2192 O    1 1 2078.0000
     2080  O                     18.7238    0.0753    6.8429 O    1 1 2079.0000
     2081  O                     18.8652   -0.8473    7.0346 O    1 1 2080.0000
     2082  O                     18.1582   -0.9338    6.6026 O    1 1 2081.0000
     2083  O                     17.4749   -0.9085    6.4648 O    1 1 2082.0000
     2084  O                     17.5012   -0.0366    6.0548 O    1 1 2083.0000
     2085  O                     18.0792   -0.4593    6.2650 O    1 1 2084.0000
     2086  O                     17.9329    0.3491    6.4770 O    1 1 2085.0000
     2087  O                     17.3616    0.7182    5.9006 O    1 1 2086.0000
     2088  O                     16.6759    1.0356    6.1881 O    1 1 2087.0000
     2089  O                     17.4776    0.8233    6.1206 O    1 1 2088.0000
     2090  O                     17.8443    1.3926    6.3876 O    1 1 2089.0000
     2091  O                     18.4876    1.7551    6.4596 O    1 1 2090.0000
     2092  O                     17.6915    2.2238    6.8383 O    1 1 2091.0000
     2093  O                     16.8667    2.7442    6.5625 O    1 1 2092.0000
     2094  O                     17.2965    2.9066    6.9679 O    1 1 2093.0000
     2095  O                     16.6552    2.4223    7.1051 O    1 1 2094.0000
     2096  O                     16.2521    1.9121    7.1545 O    1 1 2095.0000
     2097  O                     15.4331    2.0078    6.8940 O    1 1 2096.0000
     2098  O                     16.0069    2.2455    6.7366 O    1 1 2097.0000
     2099  O                     16.3676    2.6961    6.5802 O    1 1 2098.0000
     2100  O                     16.0873    3.2473    6.3621 O    1 1 2099.0000
     2101  O                     16.4551    3.5042    6.8906 O    1 1 2100.0000
     2102  O                     16.5688    3.0983    7.5191 O    1 1 2101.0000
     2103  O                     16.6823    3.5989    7.5164 O    1 1 2102.0000
     2104  O                     16.7862    4.0099    6.9308 O    1 1 2103.0000
     2105  O                     17.3036    4.0680    6.8449 O    1 1 2104.0000
     2106  O                     17.9364    3.9337    6.9723 O    1 1 2105.0000
     2107  O                     18.4560    4.3726    7.0992 O    1 1 2106.0000
     2108  O                     17.9682    4.3888    6.7014 O    1 1 2107.0000
     2109  O                     17.4438    4.3232    6.4165 O    1 1 2108.0000
     2110  O                     17.2206    3.8035    6.1306 O    1 1 2109.0000
     2111  O                     17.4147    3.1118    6.3190 O    1 1 2110.0000
     2112  O                     16.9168    3.4897    6.4091 O    1 1 2111.0000
     2113  O                     17.3668    3.3158    6.9829 O    1 1 2112.0000
     2114  O                     17.7107    3.2840    6.4553 O    1 1 2113.0000
     2115  O                     18.2858    3.2116    6.2571 O    1 1 2114.0000
     2116  O                     18.0515    2.6313    5.9183 O    1 1 2115.0000
     2117  O                     18.0440    2.0231    5.8995 O    1 1 2116.0000
     2118  O                     18.5326    1.7153    5.6125 O    1 1 2117.0000
     2119  O                     18.6060    2.2628    5.9762 O    1 1 2118.0000
     2120  O                     18.3468    2.6348    5.2969 O    1 1 2119.0000
     2121  O                     18.4007    2.8915    4.7368 O    1 1 2120.0000
     2122  O                     18.3160    3.2937    5.2072 O    1 1 2121.0000
     2123  O                     17.7578    2.9881    5.4821 O    1 1 2122.0000
     2124  O                     17.7604    2.4708    5.0561 O    1 1 2123.0000
     2125  O                     17.2838    1.9962    4.7272 O    1 1 2124.0000
     2126  O                     16.5546    1.7582    4.7118 O    1 1 2125.0000
     2127  O                     16.7680    1.5573    5.3456 O    1 1 2126.0000
     2128  O                     16.8132    1.5943    5.8036 O    1 1 2127.0000
     2129  O                     17.4194    2.2882    5.5926 O    1 1 2128.0000
     2130  O                     17.3957    1.3861    5.6376 O    1 1 2129.0000
     2131  O                     17.3353    1.6468    5.1463 O    1 1 2130.0000
     2132  O                     17.2339    1.4556    4.4766 O    1 1 2131.0000
     2133  O                     17.7256    1.5463    4.9540 O    1 1 2132.0000
     2134  O                     18.0293    1.4325    4.5306 O    1 1 2133.0000
     2135  O                     18.2953    1.9495    4.8846 O    1 1 2134.0000
     2136  O                     17.7347    2.0570    5.2404 O    1 1 2135.0000
     2137  O                     17.0749    2.3892    5.2024 O    1 1 2136.0000
     2138  O                     17.4991    2.7264    5.2280 O    1 1 2137.0000
     2139  O                     17.1995    2.2511    6.0758 O    1 1 2138.0000
     2140  O                     16.6476    2.2310    5.9867 O    1 1 2139.0000
     2141  O                     16.5237    2.7573    5.5998 O    1 1 2140.0000
     2142  O                     17.1919    2.9586    5.6939 O    1 1 2141.0000
     2143  O                     17.0103    3.1930    5.1088 O    1 1 2142.0000
     2144  O                     16.7547    2.6072    4.3424 O    1 1 2143.0000
     2145  O                     16.5370    2.6697    5.0240 O    1 1 2144.0000
     2146  O                     16.9382    2.6253    4.6530 O    1 1 2145.0000
     2147  O                     17.3163    2.8945    4.4915 O    1 1 2146.0000
     2148  O                     17.9102    3.3151    4.6321 O    1 1 2147.0000
     2149  O                     18.0009    2.5410    4.4301 O    1 1 2148.0000
     2150  O                     17.8449    1.8893    4.1125 O    1 1 2149.0000
     2151  O                     17.4246    1.5246    3.9081 O    1 1 2150.0000
     2152  O                     17.3122    2.2552    3.9159 O    1 1 2151.0000
     2153  O                     17.7756    2.2258    4.1653 O    1 1 2152.0000
     2154  O                     17.5714    2.6674    3.6487 O    1 1 2153.0000
     2155  O                     17.9705    2.0665    3.3994 O    1 1 2154.0000
     2156  O                     17.3147    2.2217    3.0529 O    1 1 2155.0000
     2157  O                     17.3542    2.1309    2.4224 O    1 1 2156.0000
     2158  O                     17.3770    2.7220    2.6310 O    1 1 2157.0000
     2159  O                     16.8537    2.8332    3.0672 O    1 1 2158.0000
     2160  O                     17.0511    2.4720    3.5214 O    1 1 2159.0000
     2161  O                     16.4604    2.1301    3.4758 O    1 1 2160.0000
     2162  O                     16.7806    1.6544    3.1725 O    1 1 2161.0000
     2163  O                     16.5172    1.2735    2.7564 O    1 1 2162.0000
     2164  O                     15.9924    1.4111    3.1449 O    1 1 2163.0000
     2165  O                     16.1274    0.8819    3.5767 O    1 1 2164.0000
     2166  O                     15.8823    0.5390    3.1587 O    1 1 2165.0000
     2167  O                     15.3351    0.0834    3.4085 O    1 1 2166.0000
     2168  O                     14.7441    0.1153    3.4575 O    1 1 2167.0000
     2169  O                     14.6496   -0.2329    4.0792 O    1 1 2168.0000
     2170  O                     14.6753    0.6109    3.9693 O    1 1 2169.0000
     2171  O                     14.9285    1.1372    4.3569 O    1 1 2170.0000
     2172  O                     15.5541    1.4374    4.5775 O    1 1 2171.0000
     2173  O                     15.0897    1.7134    4.3481 O    1 1 2172.0000
     2174  O                     15.1845    2.3903    4.2288 O    1 1 2173.0000
     2175  O                     15.3888    3.1793    4.7116 O    1 1 2174.0000
     2176  O                     15.7353    3.1369    4.0189 O    1 1 2175.0000
     2177  O                     15.8123    3.5690    4.2792 O    1 1 2176.0000
     2178  O                     16.2803    3.2377    4.0638 O    1 1 2177.0000
     2179  O                     16.4630    3.6368    4.4385 O    1 1 2178.0000
     2180  O                     16.5069    3.1362    5.1970 O    1 1 2179.0000
     2181  O                     16.2227    3.6100    5.0435 O    1 1 2180.0000
     2182  O                     16.7251    3.2665    4.5131 O    1 1 2181.0000
     2183  O                     17.4286    3.6108    4.5718 O    1 1 2182.0000
     2184  O                     18.0645    3.8418    4.4798 O    1 1 2183.0000
     2185  O                     17.9390    4.5513    4.3312 O    1 1 2184.0000
     2186  O                     17.5029    4.8832    4.6684 O    1 1 2185.0000
     2187  O                     17.3906    4.4032    4.8920 O    1 1 2186.0000
     2188  O                     17.0258    3.9749    4.2702 O    1 1 2187.0000
     2189  O                     17.0731    4.3499    3.6968 O    1 1 2188.0000
     2190  O                     17.4572    3.9667    3.8232 O    1 1 2189.0000
     2191  O                     17.9859    4.3724    3.4907 O    1 1 2190.0000
     2192  O                     18.4608    4.1199    3.8977 O    1 1 2191.0000
     2193  O                     18.7439    4.0071    4.0711 O    1 1 2192.0000
     2194  O                     18.8751    4.4977    3.5943 O    1 1 2193.0000
     2195  O                     18.8990    4.5453    3.0989 O    1 1 2194.0000
     2196  O                     19.5145    4.4829    2.7059 O    1 1 2195.0000
     2197  O                     19.7395    4.8825    3.1267 O    1 1 2196.0000
     2198  O                     19.4310    5.1627    3.9636 O    1 1 2197.0000
     2199  O                     19.2554    5.3053    4.4969 O    1 1 2198.0000
     2200  O                     19.4663    5.6848    4.8240 O    1 1 2199.0000
     2201  O                     18.6200    5.3319    4.7459 O    1 1 2200.0000
     2202  O                     18.6328    4.8273    4.7330 O    1 1 2201.0000
     2203  O                     18.0821    5.0810    5.1270 O    1 1 2202.0000
     2204  O                     18.1494    5.5363    5.4985 O    1 1 2203.0000
     2205  O                     17.7238    5.6414    5.8282 O    1 1 2204.0000
     2206  O                     17.4670    5.3528    5.5344 O    1 1 2205.0000
     2207  O                     17.5690    4.9327    5.9587 O    1 1 2206.0000
     2208  O                     17.0705    5.0493    5.4652 O    1 1 2207.0000
     2209  O                     16.7101    5.2264    4.8146 O    1 1 2208.0000
     2210  O                     16.8648    4.6545    5.0923 O    1 1 2209.0000
     2211  O                     17.6973    4.6638    5.2213 O    1 1 2210.0000
     2212  O                     18.2548    4.7131    5.6998 O    1 1 2211.0000
     2213  O                     18.3392    5.0288    5.9039 O    1 1 2212.0000
     2214  O                     18.9836    5.5488    5.6851 O    1 1 2213.0000
     2215  O                     18.7796    5.0998    6.1969 O    1 1 2214.0000
     2216  O                     18.8650    4.6120    6.4799 O    1 1 2215.0000
     2217  O                     18.8880    3.9002    6.2799 O    1 1 2216.0000
     2218  O                     19.5922    3.9345    6.2677 O    1 1 2217.0000
     2219  O                     19.5068    4.3253    5.8016 O    1 1 2218.0000
     2220  O                     19.1888    3.6244    5.7685 O    1 1 2219.0000
     2221  O                     19.1672    3.9038    5.5383 O    1 1 2220.0000
     2222  O                     19.0710    3.4597    5.0614 O    1 1 2221.0000
     2223  O                     18.6789    3.8209    4.8699 O    1 1 2222.0000
     2224  O                     18.6836    3.3935    5.5785 O    1 1 2223.0000
     2225  O                     18.4420    4.1732    5.1456 O    1 1 2224.0000
     2226  O                     19.2036    4.3084    5.1696 O    1 1 2225.0000
     2227  O                     19.2875    4.2957    4.7061 O    1 1 2226.0000
     2228  O                     19.7956    4.5445    4.5369 O    1 1 2227.0000
     2229  O                     19.0036    4.5344    4.5211 O    1 1 2228.0000
     2230  O                     19.6146    4.1704    4.9028 O    1 1 2229.0000
     2231  O                     19.7446    3.9141    5.4505 O    1 1 2230.0000
     2232  O                     19.6961    4.7943    5.7339 O    1 1 2231.0000
     2233  O                     19.2835    4.8128    5.1678 O    1 1 2232.0000
     2234  O                     18.8399    4.5133    5.4874 O    1 1 2233.0000
     2235  O                     18.6243    4.2055    5.7692 O    1 1 2234.0000
     2236  O                     17.8350    4.2949    6.1315 O    1 1 2235.0000
     2237  O                     17.3533    4.3518    5.7336 O    1 1 2236.0000
     2238  O                     17.8825    3.8323    5.3842 O    1 1 2237.0000
     2239  O                     17.4813    3.4258    5.6445 O    1 1 2238.0000
     2240  O                     17.3047    3.6045    5.3378 O    1 1 2239.0000
     2241  O                     16.8814    4.0206    5.1519 O    1 1 2240.0000
     2242  O                     16.2380    4.2114    5.1079 O    1 1 2241.0000
     2243  H                      0.0000    0.0000    0.0000 H    1 1 -2.0000
     2244  H                     22.0000    0.0000    0.0000 H    1 1 -2.0000
     2245  H                      0.0000   22.0000    0.0000 H    1 1 -2.0000
     2246  H                      0.0000    0.0000   22.0000 H   1 1 -2.0000
     2247  H                     22.0000   22.0000    0.0000 H    1 1 -2.0000
     2248  H                      0.0000   22.0000   22.0000 H   1 1 -2.0000
     2249  H                     22.0000    0.0000   22.0000 H   1 1 -2.0000
     2250  H                     22.0000   22.0000   22.0000 H   1 1 -2.0000

@<TRIPOS>BOND
           1           0           0 1
           2           1           7 1
           3           1           8 1
           4           1          13 1
           5           1        1100 1
           6           1        1835 1
           7           1           2 1
           8           2           3 1
           9           2           7 1
          10           2        1084 1
          11           2        1086 1
          12           2        1099 1
          13           3           4 1
          14           3           5 1
          15           3           6 1
          16           3           7 1
          17           3        1099 1
          18           4           5 1
          19           4           8 1
          20           4        1081 1
          21           4           6 1
          22           5           6 1
          23           6           7 1
          24           7           8 1
          25           8           9 1
          26           9          10 1
          27          10          11 1
          28          11          12 1
          29          12          13 1
          30          13          14 1
          31          14          15 1
          32          14        1068 1
          33          14        2009 1
          34          15          16 1
          35          16          17 1
          36          17          18 1
          37          18          19 1
          38          18          21 1
          39          19          20 1
          40          19        2053 1
          41          20          21 1
          42          20        2057 1
          43          21          22 1
          44          22          23 1
          45          23          24 1
          46          23          26 1
          47          23          28 1
          48          24          25 1
          49          24          30 1
          50          25          26 1
          51          25          29 1
          52          25         938 1
          53          25         902 1
          54          26          27 1
          55          26          29 1
          56          26          59 1
          57          26          62 1
          58          26         525 1
          59          27          28 1
          60          27          62 1
          61          27         902 1
          62          27          29 1
          63          28          29 1
          64          28          60 1
          65          28         894 1
          66          28         939 1
          67          28         942 1
          68          29          33 1
          69          29          30 1
          70          30          44 1
          71          30          62 1
          72          30          31 1
          73          31          32 1
          74          31          34 1
          75          32          33 1
          76          32          34 1
          77          33          34 1
          78          34          35 1
          79          34         690 1
          80          35          36 1
          81          36          37 1
          82          36         221 1
          83          36        1123 1
          84          37          38 1
          85          38          39 1
          86          38         235 1
          87          39          40 1
          88          39         135 1
          89          39         210 1
          90          39         221 1
          91          40          41 1
          92          40          48 1
          93          40         135 1
          94          41          42 1
          95          41          49 1
          96          41          58 1
          97          41         696 1
          98          41         697 1
          99          42          43 1
         100          43          44 1
         101          44          59 1
         102          44         845 1
         103          44          45 1
         104          45          47 1
         105          45          46 1
         106          46          47 1
         107          47          48 1
         108          47          49 1
         109          47         652 1
         110          47         696 1
         111          48          49 1
         112          48         845 1
         113          49          50 1
         114          49          52 1
         115          50          51 1
         116          50         110 1
         117          51         137 1
         118          51          52 1
         119          52          53 1
         120          53          54 1
         121          54          55 1
         122          55          56 1
         123          56          57 1
         124          57          58 1
         125          58          59 1
         126          59          63 1
         127          59         530 1
         128          59          60 1
         129          60          61 1
         130          60          63 1
         131          61          62 1
         132          61         529 1
         133          62          63 1
         134          63          64 1
         135          64          65 1
         136          64         170 1
         137          64         173 1
         138          64         181 1
         139          65          66 1
         140          65         244 1
         141          66          67 1
         142          67          68 1
         143          68          69 1
         144          69          70 1
         145          70          71 1
         146          71          72 1
         147          71          76 1
         148          71          84 1
         149          72          73 1
         150          72          83 1
         151          72         131 1
         152          73          74 1
         153          73         128 1
         154          74          75 1
         155          75          76 1
         156          76          77 1
         157          77          78 1
         158          78          79 1
         159          79          80 1
         160          80          81 1
         161          81          88 1
         162          81          82 1
         163          82          83 1
         164          82          85 1
         165          83          84 1
         166          83          85 1
         167          83         131 1
         168          83         133 1
         169          84          85 1
         170          84         232 1
         171          85          86 1
         172          86          87 1
         173          87          88 1
         174          87         168 1
         175          88          89 1
         176          88          90 1
         177          89          90 1
         178          90         232 1
         179          90          91 1
         180          91          92 1
         181          92          93 1
         182          92         247 1
         183          93          94 1
         184          94          95 1
         185          95          96 1
         186          96          97 1
         187          97          98 1
         188          98          99 1
         189          99         100 1
         190         100         101 1
         191         100         103 1
         192         100         106 1
         193         100         108 1
         194         101         102 1
         195         102         103 1
         196         103         104 1
         197         104         105 1
         198         104         106 1
         199         105         106 1
         200         106         107 1
         201         107         108 1
         202         108         109 1
         203         109         110 1
         204         110         111 1
         205         111         112 1
         206         112         113 1
         207         113         114 1
         208         114         115 1
         209         114         116 1
         210         115         116 1
         211         116         117 1
         212         117         118 1
         213         118         119 1
         214         118        1012 1
         215         118        1021 1
         216         119         120 1
         217         120         121 1
         218         120         993 1
         219         121         122 1
         220         121         161 1
         221         121         163 1
         222         122         123 1
         223         122         161 1
         224         122         528 1
         225         123         168 1
         226         123         171 1
         227         123         528 1
         228         123         124 1
         229         124         220 1
         230         124         125 1
         231         125         126 1
         232         125         133 1
         233         126         127 1
         234         127         128 1
         235         127         134 1
         236         128         129 1
         237         128         168 1
         238         129         130 1
         239         129         132 1
         240         130         131 1
         241         131         132 1
         242         131         133 1
         243         131         138 1
         244         132         133 1
         245         133         134 1
         246         133         167 1
         247         134         135 1
         248         134         534 1
         249         134         148 1
         250         135         204 1
         251         135         136 1
         252         136         137 1
         253         137         138 1
         254         137         139 1
         255         137         141 1
         256         138         139 1
         257         139         140 1
         258         140         141 1
         259         140        1269 1
         260         141         142 1
         261         141        1269 1
         262         142         143 1
         263         143         144 1
         264         144         193 1
         265         144         194 1
         266         144         145 1
         267         145         149 1
         268         145         146 1
         269         146         147 1
         270         146         151 1
         271         146         168 1
         272         146         170 1
         273         147         148 1
         274         147         149 1
         275         147         534 1
         276         147         535 1
         277         148         149 1
         278         148         172 1
         279         148         181 1
         280         148         534 1
         281         149         150 1
         282         149         151 1
         283         149         393 1
         284         149         395 1
         285         149         428 1
         286         150         151 1
         287         150         152 1
         288         150         188 1
         289         150         190 1
         290         150         428 1
         291         151         152 1
         292         152         153 1
         293         153         154 1
         294         153         156 1
         295         153         157 1
         296         153         661 1
         297         153         662 1
         298         153         665 1
         299         154         156 1
         300         154         157 1
         301         154         155 1
         302         155         166 1
         303         155         203 1
         304         155         156 1
         305         156         157 1
         306         156         622 1
         307         156         786 1
         308         157         158 1
         309         157         160 1
         310         157         165 1
         311         157         166 1
         312         157         203 1
         313         158         159 1
         314         158         168 1
         315         159         160 1
         316         160         161 1
         317         161         162 1
         318         161         163 1
         319         162         163 1
         320         163         164 1
         321         163         808 1
         322         164         165 1
         323         165         167 1
         324         165         166 1
         325         166         167 1
         326         166         179 1
         327         166         803 1
         328         167         168 1
         329         167         169 1
         330         168         169 1
         331         169         179 1
         332         169         170 1
         333         170         662 1
         334         170         171 1
         335         171         172 1
         336         171         526 1
         337         172         173 1
         338         172         401 1
         339         172         666 1
         340         173         174 1
         341         173         401 1
         342         173         413 1
         343         174         175 1
         344         174         180 1
         345         174         421 1
         346         174         423 1
         347         174         428 1
         348         174         442 1
         349         175         176 1
         350         175         178 1
         351         175         179 1
         352         175         442 1
         353         175         443 1
         354         175         445 1
         355         175         659 1
         356         175         663 1
         357         176         177 1
         358         176         423 1
         359         177         178 1
         360         177         797 1
         361         177         846 1
         362         178         179 1
         363         178         250 1
         364         178         667 1
         365         178         956 1
         366         178         249 1
         367         179         237 1
         368         179         442 1
         369         179         668 1
         370         179         956 1
         371         179         180 1
         372         180         181 1
         373         180         204 1
         374         180         247 1
         375         180         249 1
         376         181         182 1
         377         182         183 1
         378         183         184 1
         379         183         446 1
         380         184         185 1
         381         185         188 1
         382         185         355 1
         383         185         186 1
         384         186         187 1
         385         186         188 1
         386         186         976 1
         387         186        1128 1
         388         187         189 1
         389         187         383 1
         390         187        1127 1
         391         187         188 1
         392         188         189 1
         393         188         976 1
         394         188        1128 1
         395         189         190 1
         396         189         357 1
         397         189         378 1
         398         189         381 1
         399         189         399 1
         400         189         401 1
         401         189         358 1
         402         190         394 1
         403         190         416 1
         404         190         191 1
         405         191         192 1
         406         191         253 1
         407         191         393 1
         408         191         398 1
         409         191         400 1
         410         192         193 1
         411         192         446 1
         412         193         194 1
         413         194         195 1
         414         195         196 1
         415         195         648 1
         416         196         197 1
         417         197         198 1
         418         198         199 1
         419         198         200 1
         420         199         200 1
         421         200         201 1
         422         200         202 1
         423         200         204 1
         424         201         202 1
         425         202         203 1
         426         202         648 1
         427         203         204 1
         428         204         205 1
         429         204         210 1
         430         205         206 1
         431         205         220 1
         432         206         207 1
         433         206         208 1
         434         206         212 1
         435         207         253 1
         436         207         208 1
         437         208         213 1
         438         208         209 1
         439         209         210 1
         440         210         211 1
         441         211         212 1
         442         211         214 1
         443         212         213 1
         444         213         214 1
         445         213         215 1
         446         214         215 1
         447         215         216 1
         448         216         217 1
         449         216         231 1
         450         217         218 1
         451         217         224 1
         452         218         219 1
         453         218         221 1
         454         218         222 1
         455         218         225 1
         456         218         227 1
         457         219         220 1
         458         219         234 1
         459         220         221 1
         460         221         222 1
         461         222         223 1
         462         222         227 1
         463         222        1237 1
         464         222         233 1
         465         223         224 1
         466         224         227 1
         467         224         230 1
         468         224         225 1
         469         225         227 1
         470         225         233 1
         471         225        1220 1
         472         225         226 1
         473         226         227 1
         474         226         554 1
         475         226        1233 1
         476         226        1236 1
         477         227         228 1
         478         227         230 1
         479         228         229 1
         480         228         233 1
         481         229         230 1
         482         229         337 1
         483         230         231 1
         484         231         232 1
         485         232         233 1
         486         233         234 1
         487         233         247 1
         488         234         235 1
         489         234         236 1
         490         234         241 1
         491         234         248 1
         492         235         236 1
         493         235         244 1
         494         235         246 1
         495         236         237 1
         496         236         246 1
         497         237         246 1
         498         237         961 1
         499         237         238 1
         500         238         974 1
         501         238         976 1
         502         238         239 1
         503         239         240 1
         504         240         241 1
         505         241         242 1
         506         241         245 1
         507         242         243 1
         508         242         244 1
         509         243         244 1
         510         244         245 1
         511         244         976 1
         512         245         246 1
         513         245         973 1
         514         246         247 1
         515         247         248 1
         516         248         249 1
         517         249         250 1
         518         250         251 1
         519         251         252 1
         520         251         253 1
         521         252         253 1
         522         253         256 1
         523         253         254 1
         524         254         255 1
         525         255         256 1
         526         255         258 1
         527         256         257 1
         528         257         258 1
         529         258         260 1
         530         258         283 1
         531         258         285 1
         532         258         383 1
         533         258         399 1
         534         258         259 1
         535         259         260 1
         536         260         261 1
         537         260         382 1
         538         261         262 1
         539         261         343 1
         540         261         344 1
         541         261         386 1
         542         262         263 1
         543         262         333 1
         544         263         264 1
         545         263         268 1
         546         263         279 1
         547         263         344 1
         548         264         265 1
         549         264         266 1
         550         264         267 1
         551         264         387 1
         552         265         266 1
         553         265         396 1
         554         266         267 1
         555         266         304 1
         556         267         268 1
         557         267         269 1
         558         267         270 1
         559         267         274 1
         560         267         278 1
         561         267         331 1
         562         268         272 1
         563         268         281 1
         564         268         282 1
         565         268         283 1
         566         268         287 1
         567         268         297 1
         568         268         396 1
         569         268         397 1
         570         268         269 1
         571         269         274 1
         572         269         279 1
         573         269         281 1
         574         269         270 1
         575         270         271 1
         576         270         279 1
         577         271         272 1
         578         271         281 1
         579         272         273 1
         580         272         281 1
         581         273         274 1
         582         274         275 1
         583         274         279 1
         584         274         281 1
         585         274         294 1
         586         274         303 1
         587         274         338 1
         588         274         276 1
         589         275         276 1
         590         275         281 1
         591         276         279 1
         592         276         342 1
         593         276         277 1
         594         277         278 1
         595         277         279 1
         596         278         279 1
         597         278         288 1
         598         278         339 1
         599         279         281 1
         600         279         283 1
         601         279         305 1
         602         279         280 1
         603         280         281 1
         604         281         282 1
         605         282         283 1
         606         282         286 1
         607         282         304 1
         608         283         284 1
         609         283         289 1
         610         283         342 1
         611         284         285 1
         612         284         286 1
         613         284         288 1
         614         284         292 1
         615         284         318 1
         616         284         346 1
         617         284         347 1
         618         284         353 1
         619         284         376 1
         620         284         384 1
         621         284         385 1
         622         285         286 1
         623         285         287 1
         624         285         295 1
         625         285         360 1
         626         286         287 1
         627         286         288 1
         628         286         289 1
         629         286         296 1
         630         286         395 1
         631         286         398 1
         632         287         288 1
         633         287         292 1
         634         287         299 1
         635         287         327 1
         636         287         290 1
         637         288         292 1
         638         288         338 1
         639         288         289 1
         640         289         290 1
         641         289         292 1
         642         289         351 1
         643         290         291 1
         644         290         295 1
         645         290         300 1
         646         290         301 1
         647         291         292 1
         648         291         293 1
         649         291         343 1
         650         292         293 1
         651         292         304 1
         652         292         336 1
         653         292         343 1
         654         292         344 1
         655         292         301 1
         656         293         294 1
         657         293         296 1
         658         293         301 1
         659         294         295 1
         660         294         301 1
         661         295         296 1
         662         295         304 1
         663         296         297 1
         664         296         302 1
         665         297         301 1
         666         297         302 1
         667         297         343 1
         668         297         298 1
         669         298         299 1
         670         299         301 1
         671         299         340 1
         672         299         300 1
         673         300         301 1
         674         301         302 1
         675         302         303 1
         676         302         313 1
         677         302         314 1
         678         302         323 1
         679         302         327 1
         680         303         304 1
         681         303         316 1
         682         304         305 1
         683         304         320 1
         684         305         306 1
         685         306         307 1
         686         306         308 1
         687         307         308 1
         688         307         309 1
         689         308         309 1
         690         309         310 1
         691         309         311 1
         692         309         312 1
         693         309         322 1
         694         310         311 1
         695         311         312 1
         696         311         313 1
         697         311         322 1
         698         312         313 1
         699         312         315 1
         700         312         319 1
         701         312         320 1
         702         313         316 1
         703         313         323 1
         704         313         328 1
         705         313         314 1
         706         314         316 1
         707         314         319 1
         708         314         315 1
         709         315         316 1
         710         315         320 1
         711         315         327 1
         712         316         317 1
         713         317         318 1
         714         317         321 1
         715         317         499 1
         716         318         319 1
         717         318         321 1
         718         318         322 1
         719         318         320 1
         720         319         320 1
         721         319         341 1
         722         320         321 1
         723         320         343 1
         724         321         322 1
         725         322         323 1
         726         323         324 1
         727         323         329 1
         728         323         468 1
         729         324         325 1
         730         324         328 1
         731         325         326 1
         732         326         327 1
         733         327         328 1
         734         328         487 1
         735         328         514 1
         736         328         329 1
         737         329         330 1
         738         329         341 1
         739         329         508 1
         740         330         331 1
         741         331         332 1
         742         331         491 1
         743         332         333 1
         744         333         334 1
         745         333         390 1
         746         334         335 1
         747         335         336 1
         748         336         337 1
         749         336         339 1
         750         336         340 1
         751         337         338 1
         752         337         339 1
         753         337         952 1
         754         338         339 1
         755         339         340 1
         756         339         378 1
         757         339         445 1
         758         340         341 1
         759         340         469 1
         760         340         497 1
         761         341         342 1
         762         341         501 1
         763         342         343 1
         764         343         468 1
         765         343         497 1
         766         343         344 1
         767         344         347 1
         768         344         474 1
         769         344         345 1
         770         345         346 1
         771         345         372 1
         772         345         382 1
         773         345         384 1
         774         346         347 1
         775         346         351 1
         776         347         348 1
         777         347         350 1
         778         347         351 1
         779         347         354 1
         780         347         355 1
         781         347         464 1
         782         347         469 1
         783         348         349 1
         784         349         350 1
         785         350         351 1
         786         350         352 1
         787         350         459 1
         788         350         461 1
         789         350        1161 1
         790         351         352 1
         791         351         381 1
         792         352         353 1
         793         352         951 1
         794         352        1160 1
         795         353         355 1
         796         353         952 1
         797         353         354 1
         798         354         362 1
         799         354         376 1
         800         354         465 1
         801         354         355 1
         802         355         356 1
         803         355         357 1
         804         355         360 1
         805         355         361 1
         806         355         391 1
         807         355         950 1
         808         355         953 1
         809         355        1161 1
         810         356         357 1
         811         356        1128 1
         812         357         358 1
         813         357         360 1
         814         357         363 1
         815         357         390 1
         816         358         359 1
         817         358         360 1
         818         358         397 1
         819         359         360 1
         820         359         390 1
         821         360         361 1
         822         360         362 1
         823         360         363 1
         824         360         364 1
         825         360         494 1
         826         360         505 1
         827         361         362 1
         828         362         363 1
         829         363         364 1
         830         363         365 1
         831         364         445 1
         832         364         365 1
         833         365         367 1
         834         365         389 1
         835         365         366 1
         836         366         367 1
         837         366        1150 1
         838         367         368 1
         839         367         384 1
         840         368         369 1
         841         369         370 1
         842         369         375 1
         843         370         371 1
         844         371         372 1
         845         371         375 1
         846         371         377 1
         847         371         381 1
         848         372         373 1
         849         372         382 1
         850         373         374 1
         851         373         378 1
         852         373         381 1
         853         374         375 1
         854         374         378 1
         855         375         380 1
         856         375         376 1
         857         376         377 1
         858         377         378 1
         859         377         379 1
         860         378         379 1
         861         378         380 1
         862         379         380 1
         863         380         381 1
         864         381         398 1
         865         381         382 1
         866         382         383 1
         867         383         384 1
         868         384         385 1
         869         384         400 1
         870         385         386 1
         871         386         387 1
         872         387         388 1
         873         388         389 1
         874         389         390 1
         875         389         394 1
         876         389         396 1
         877         389         397 1
         878         390         391 1
         879         390         396 1
         880         390         397 1
         881         390         400 1
         882         390         505 1
         883         391         392 1
         884         391         396 1
         885         392         393 1
         886         392         394 1
         887         392         395 1
         888         392         397 1
         889         392         428 1
         890         393         394 1
         891         394         395 1
         892         394         396 1
         893         394         398 1
         894         395         396 1
         895         396         397 1
         896         397         398 1
         897         398         401 1
         898         398         399 1
         899         399         400 1
         900         400         401 1
         901         400         420 1
         902         401         402 1
         903         401         421 1
         904         401         423 1
         905         401         429 1
         906         402         403 1
         907         402         407 1
         908         402         412 1
         909         403         404 1
         910         403         405 1
         911         403         417 1
         912         404         405 1
         913         405         406 1
         914         405         411 1
         915         406         407 1
         916         407         408 1
         917         407         416 1
         918         407         426 1
         919         408         409 1
         920         408         413 1
         921         409         410 1
         922         409         412 1
         923         409         536 1
         924         410         411 1
         925         410         423 1
         926         410         412 1
         927         411         462 1
         928         411         466 1
         929         411         412 1
         930         412         413 1
         931         413         414 1
         932         413         418 1
         933         413         423 1
         934         414         415 1
         935         414         418 1
         936         415         416 1
         937         415         418 1
         938         416         417 1
         939         416         418 1
         940         416         419 1
         941         416         433 1
         942         417         418 1
         943         417         420 1
         944         418         419 1
         945         418         433 1
         946         418         657 1
         947         418         877 1
         948         418         878 1
         949         419         420 1
         950         420         421 1
         951         421         422 1
         952         421         423 1
         953         421         441 1
         954         422         423 1
         955         422         435 1
         956         422         437 1
         957         423         424 1
         958         424         425 1
         959         425         428 1
         960         425         889 1
         961         425         890 1
         962         425         891 1
         963         425         426 1
         964         426         427 1
         965         427         428 1
         966         427         846 1
         967         427         890 1
         968         427         899 1
         969         428         429 1
         970         429         430 1
         971         430         431 1
         972         431         432 1
         973         431         433 1
         974         431         434 1
         975         431         438 1
         976         431         657 1
         977         432         433 1
         978         433         434 1
         979         433         880 1
         980         434         435 1
         981         435         436 1
         982         435         438 1
         983         436         437 1
         984         437         438 1
         985         437         440 1
         986         438         439 1
         987         439         440 1
         988         439         952 1
         989         440         441 1
         990         440         657 1
         991         441         449 1
         992         441         450 1
         993         441         442 1
         994         442         952 1
         995         442         443 1
         996         443         444 1
         997         444         445 1
         998         445         446 1
         999         446         447 1
        1000         447         448 1
        1001         448         449 1
        1002         448         962 1
        1003         449         450 1
        1004         449         466 1
        1005         449         963 1
        1006         450         451 1
        1007         451         452 1
        1008         451         522 1
        1009         452         453 1
        1010         453         454 1
        1011         453         467 1
        1012         453        1158 1
        1013         454         455 1
        1014         454        1161 1
        1015         455         456 1
        1016         455        1158 1
        1017         456         457 1
        1018         456        1150 1
        1019         456        1157 1
        1020         457         458 1
        1021         457         513 1
        1022         457         517 1
        1023         457         521 1
        1024         457        2067 1
        1025         458         459 1
        1026         458         478 1
        1027         458         482 1
        1028         458         477 1
        1029         459         466 1
        1030         459         469 1
        1031         459         473 1
        1032         459         477 1
        1033         459         515 1
        1034         459         516 1
        1035         459         518 1
        1036         459         460 1
        1037         460         461 1
        1038         461         462 1
        1039         461         511 1
        1040         462         463 1
        1041         462         474 1
        1042         462         466 1
        1043         463         464 1
        1044         463         472 1
        1045         464         465 1
        1046         464         467 1
        1047         464         468 1
        1048         464         474 1
        1049         464         516 1
        1050         464         478 1
        1051         465         466 1
        1052         465         468 1
        1053         465         474 1
        1054         465        2097 1
        1055         466         467 1
        1056         467         469 1
        1057         467         470 1
        1058         467         468 1
        1059         468         470 1
        1060         468         473 1
        1061         468         475 1
        1062         468         497 1
        1063         468         469 1
        1064         469         470 1
        1065         469         473 1
        1066         469         477 1
        1067         469         478 1
        1068         470         471 1
        1069         470         472 1
        1070         470         479 1
        1071         471         472 1
        1072         472         473 1
        1073         473         474 1
        1074         473         478 1
        1075         473         479 1
        1076         474         475 1
        1077         474         509 1
        1078         474        2097 1
        1079         474         491 1
        1080         475         476 1
        1081         475         478 1
        1082         475         483 1
        1083         476         477 1
        1084         476         478 1
        1085         476        2098 1
        1086         477         478 1
        1087         477         511 1
        1088         478         479 1
        1089         478        2097 1
        1090         479         480 1
        1091         480         481 1
        1092         481         482 1
        1093         482         483 1
        1094         483         484 1
        1095         484         485 1
        1096         484         488 1
        1097         485         486 1
        1098         486         487 1
        1099         486         488 1
        1100         487         488 1
        1101         488         489 1
        1102         488         520 1
        1103         489         490 1
        1104         490         491 1
        1105         490         507 1
        1106         491         492 1
        1107         491         495 1
        1108         492         493 1
        1109         492         499 1
        1110         492         500 1
        1111         492         505 1
        1112         492         518 1
        1113         492        1152 1
        1114         492         494 1
        1115         493         494 1
        1116         494         495 1
        1117         494         499 1
        1118         495         496 1
        1119         495         506 1
        1120         495        1152 1
        1121         496         497 1
        1122         497         498 1
        1123         498         499 1
        1124         498         524 1
        1125         499         500 1
        1126         500         501 1
        1127         501         502 1
        1128         501         522 1
        1129         502         503 1
        1130         503         504 1
        1131         504         505 1
        1132         505         506 1
        1133         505         511 1
        1134         505         513 1
        1135         506         507 1
        1136         506         512 1
        1137         507         508 1
        1138         508         509 1
        1139         508         511 1
        1140         509         510 1
        1141         510         511 1
        1142         510        2088 1
        1143         511         512 1
        1144         511         516 1
        1145         511         523 1
        1146         512         513 1
        1147         512         518 1
        1148         512         524 1
        1149         513         514 1
        1150         514         515 1
        1151         515         516 1
        1152         516         517 1
        1153         516         518 1
        1154         517         518 1
        1155         517         521 1
        1156         518         519 1
        1157         518         522 1
        1158         519         521 1
        1159         519        2088 1
        1160         519         520 1
        1161         520         521 1
        1162         521         522 1
        1163         521        1150 1
        1164         521        2067 1
        1165         522         523 1
        1166         523         524 1
        1167         524         525 1
        1168         525         526 1
        1169         526         527 1
        1170         527         528 1
        1171         528         529 1
        1172         529         530 1
        1173         530         531 1
        1174         531         532 1
        1175         531         534 1
        1176         531         533 1
        1177         532         533 1
        1178         532         534 1
        1179         532         539 1
        1180         532         540 1
        1181         533         534 1
        1182         533         539 1
        1183         533         536 1
        1184         534         535 1
        1185         534         540 1
        1186         535         536 1
        1187         536         537 1
        1188         537         538 1
        1189         538         884 1
        1190         538         539 1
        1191         539         877 1
        1192         539         884 1
        1193         539         540 1
        1194         540         541 1
        1195         541         542 1
        1196         541         544 1
        1197         542         543 1
        1198         542         873 1
        1199         543         544 1
        1200         544         545 1
        1201         545         546 1
        1202         545         548 1
        1203         546         547 1
        1204         546         873 1
        1205         547         548 1
        1206         548         549 1
        1207         549         550 1
        1208         550         551 1
        1209         550         802 1
        1210         550         896 1
        1211         550         897 1
        1212         550         898 1
        1213         551         552 1
        1214         552         786 1
        1215         552         553 1
        1216         553        1257 1
        1217         553         554 1
        1218         554         555 1
        1219         555         556 1
        1220         556         557 1
        1221         557         558 1
        1222         558         559 1
        1223         558         759 1
        1224         559         560 1
        1225         559         756 1
        1226         560         561 1
        1227         560         612 1
        1228         560         757 1
        1229         561         562 1
        1230         562         563 1
        1231         562         590 1
        1232         562         710 1
        1233         562         734 1
        1234         563         564 1
        1235         563         565 1
        1236         563         729 1
        1237         563         741 1
        1238         564         565 1
        1239         564         580 1
        1240         564        1249 1
        1241         564         582 1
        1242         565         566 1
        1243         565         567 1
        1244         565         589 1
        1245         566         567 1
        1246         566         569 1
        1247         566         576 1
        1248         566         590 1
        1249         567         568 1
        1250         567         570 1
        1251         567         571 1
        1252         567         572 1
        1253         567         801 1
        1254         568         569 1
        1255         568         611 1
        1256         568         945 1
        1257         568         944 1
        1258         569         570 1
        1259         569         944 1
        1260         569         945 1
        1261         570         571 1
        1262         570         575 1
        1263         571         572 1
        1264         572         573 1
        1265         572         576 1
        1266         573         574 1
        1267         574         575 1
        1268         575         576 1
        1269         575         584 1
        1270         575         714 1
        1271         575         802 1
        1272         576         577 1
        1273         577         578 1
        1274         577        1432 1
        1275         577        1646 1
        1276         578         579 1
        1277         578         597 1
        1278         579         580 1
        1279         580         581 1
        1280         581         582 1
        1281         582         583 1
        1282         583         584 1
        1283         584         585 1
        1284         585         586 1
        1285         586         587 1
        1286         587         588 1
        1287         587        1123 1
        1288         588         607 1
        1289         588         944 1
        1290         588         589 1
        1291         589         590 1
        1292         590         591 1
        1293         591         592 1
        1294         591         602 1
        1295         591         607 1
        1296         592         593 1
        1297         592         594 1
        1298         592         598 1
        1299         593         594 1
        1300         593         595 1
        1301         594         596 1
        1302         594         606 1
        1303         594         595 1
        1304         595         607 1
        1305         595         686 1
        1306         595        1124 1
        1307         595         596 1
        1308         596         597 1
        1309         596         599 1
        1310         596         608 1
        1311         596         609 1
        1312         597         598 1
        1313         597         699 1
        1314         597         727 1
        1315         598         599 1
        1316         598         608 1
        1317         599         600 1
        1318         599         606 1
        1319         599         607 1
        1320         600         603 1
        1321         600         606 1
        1322         600         607 1
        1323         600         608 1
        1324         600         610 1
        1325         600         601 1
        1326         601         603 1
        1327         601         607 1
        1328         601         608 1
        1329         601        1122 1
        1330         601         602 1
        1331         602         603 1
        1332         602         607 1
        1333         602         608 1
        1334         602         609 1
        1335         603         604 1
        1336         603         607 1
        1337         603         609 1
        1338         603         610 1
        1339         603        1124 1
        1340         604         605 1
        1341         604         607 1
        1342         604         609 1
        1343         605         606 1
        1344         605         750 1
        1345         606         607 1
        1346         606         741 1
        1347         606         742 1
        1348         607         608 1
        1349         607        1624 1
        1350         608         609 1
        1351         608         610 1
        1352         609         610 1
        1353         610         611 1
        1354         610        1701 1
        1355         611         612 1
        1356         611         614 1
        1357         612         613 1
        1358         612         625 1
        1359         612         746 1
        1360         613         776 1
        1361         613         614 1
        1362         614         793 1
        1363         614         615 1
        1364         615         616 1
        1365         616         617 1
        1366         616         625 1
        1367         617         618 1
        1368         618         619 1
        1369         619         620 1
        1370         619         640 1
        1371         620         621 1
        1372         620         622 1
        1373         621         622 1
        1374         621         641 1
        1375         622         623 1
        1376         622         662 1
        1377         623         624 1
        1378         624         625 1
        1379         625         626 1
        1380         625         782 1
        1381         626         627 1
        1382         626        1118 1
        1383         627         628 1
        1384         627        1112 1
        1385         628         629 1
        1386         628         632 1
        1387         629         630 1
        1388         630         631 1
        1389         631         632 1
        1390         632         633 1
        1391         633         634 1
        1392         634         636 1
        1393         634        1105 1
        1394         634         635 1
        1395         635         636 1
        1396         636         637 1
        1397         637         638 1
        1398         637         639 1
        1399         637        1106 1
        1400         638         639 1
        1401         639         640 1
        1402         640         641 1
        1403         641         642 1
        1404         642         643 1
        1405         642         645 1
        1406         643         644 1
        1407         643         645 1
        1408         643         651 1
        1409         643         659 1
        1410         644         645 1
        1411         644         646 1
        1412         644         663 1
        1413         645         646 1
        1414         646         647 1
        1415         646         663 1
        1416         647         648 1
        1417         648         649 1
        1418         649         650 1
        1419         650         651 1
        1420         650         663 1
        1421         651         652 1
        1422         651         653 1
        1423         652         653 1
        1424         652         669 1
        1425         653         657 1
        1426         653         669 1
        1427         653         876 1
        1428         653         654 1
        1429         654         660 1
        1430         654         668 1
        1431         654         794 1
        1432         654         795 1
        1433         654        1251 1
        1434         654         655 1
        1435         655         656 1
        1436         655         668 1
        1437         656         657 1
        1438         657         658 1
        1439         657         878 1
        1440         658         659 1
        1441         659         660 1
        1442         659         663 1
        1443         660         661 1
        1444         660        1070 1
        1445         661         662 1
        1446         661        1067 1
        1447         661        1124 1
        1448         661        1233 1
        1449         662         663 1
        1450         663         664 1
        1451         664         665 1
        1452         665         666 1
        1453         665         667 1
        1454         666         667 1
        1455         667         668 1
        1456         668         669 1
        1457         669         796 1
        1458         669         670 1
        1459         670         671 1
        1460         671         672 1
        1461         672         673 1
        1462         673         674 1
        1463         673         824 1
        1464         674         675 1
        1465         674         693 1
        1466         675         676 1
        1467         676         677 1
        1468         677         678 1
        1469         678         679 1
        1470         678         818 1
        1471         679         680 1
        1472         680         681 1
        1473         681         682 1
        1474         682         683 1
        1475         682         818 1
        1476         682         824 1
        1477         683         684 1
        1478         684         685 1
        1479         684         821 1
        1480         685         686 1
        1481         685         818 1
        1482         686         687 1
        1483         686        1718 1
        1484         686        1736 1
        1485         687         688 1
        1486         687        1125 1
        1487         688         827 1
        1488         688        1126 1
        1489         688        1625 1
        1490         688        1643 1
        1491         688         689 1
        1492         689         752 1
        1493         689         690 1
        1494         690         691 1
        1495         690         697 1
        1496         691         692 1
        1497         692         693 1
        1498         693         694 1
        1499         694         695 1
        1500         695         696 1
        1501         696         697 1
        1502         697         698 1
        1503         698         699 1
        1504         699         700 1
        1505         700         701 1
        1506         701         702 1
        1507         701         712 1
        1508         702         703 1
        1509         702         710 1
        1510         702         728 1
        1511         702        1613 1
        1512         703         704 1
        1513         704         713 1
        1514         704         705 1
        1515         705         706 1
        1516         706         707 1
        1517         707         708 1
        1518         707        1772 1
        1519         708         709 1
        1520         708         711 1
        1521         709        1614 1
        1522         709         710 1
        1523         710        1615 1
        1524         710        1633 1
        1525         710         711 1
        1526         711         712 1
        1527         712         713 1
        1528         712         714 1
        1529         712         715 1
        1530         713         714 1
        1531         714         715 1
        1532         715         716 1
        1533         716         717 1
        1534         717         718 1
        1535         717        1640 1
        1536         718         719 1
        1537         718         720 1
        1538         719         720 1
        1539         719         723 1
        1540         719         726 1
        1541         719        1723 1
        1542         719        1724 1
        1543         720         721 1
        1544         720         820 1
        1545         720        1443 1
        1546         720        1730 1
        1547         721         722 1
        1548         721        1685 1
        1549         722         723 1
        1550         722        1730 1
        1551         723         724 1
        1552         724         725 1
        1553         724         730 1
        1554         725         726 1
        1555         726         727 1
        1556         727         729 1
        1557         727         728 1
        1558         728         729 1
        1559         729         730 1
        1560         730         731 1
        1561         730        1733 1
        1562         731         732 1
        1563         731         742 1
        1564         732         733 1
        1565         732         736 1
        1566         732         739 1
        1567         733         734 1
        1568         734         735 1
        1569         735         736 1
        1570         735         740 1
        1571         736         737 1
        1572         737         738 1
        1573         737        1733 1
        1574         738         739 1
        1575         738        1634 1
        1576         739         740 1
        1577         739         743 1
        1578         739        1625 1
        1579         740         741 1
        1580         740         747 1
        1581         740         748 1
        1582         740        1644 1
        1583         741         742 1
        1584         742         743 1
        1585         743         750 1
        1586         743         744 1
        1587         744         745 1
        1588         745         747 1
        1589         745         746 1
        1590         746         747 1
        1591         747         748 1
        1592         747         749 1
        1593         748         749 1
        1594         749         750 1
        1595         749         751 1
        1596         750         751 1
        1597         750        1911 1
        1598         751         752 1
        1599         751         753 1
        1600         752         753 1
        1601         753         754 1
        1602         754         755 1
        1603         754         756 1
        1604         754         774 1
        1605         754         757 1
        1606         755         756 1
        1607         755         766 1
        1608         755         768 1
        1609         756         757 1
        1610         756         851 1
        1611         757         758 1
        1612         757         778 1
        1613         758         759 1
        1614         759         760 1
        1615         760         761 1
        1616         760         921 1
        1617         760        1636 1
        1618         761         762 1
        1619         761         780 1
        1620         762         775 1
        1621         762         763 1
        1622         763         764 1
        1623         764         765 1
        1624         765         766 1
        1625         765         771 1
        1626         766         767 1
        1627         766         773 1
        1628         766         775 1
        1629         767         768 1
        1630         768         769 1
        1631         768         776 1
        1632         769         770 1
        1633         770         771 1
        1634         771         772 1
        1635         771         774 1
        1636         771         925 1
        1637         772         773 1
        1638         773         774 1
        1639         774         775 1
        1640         774         776 1
        1641         775         776 1
        1642         776         777 1
        1643         777         778 1
        1644         778         779 1
        1645         778         781 1
        1646         779         780 1
        1647         780         781 1
        1648         781         782 1
        1649         781         907 1
        1650         782         783 1
        1651         783         784 1
        1652         783         886 1
        1653         784         785 1
        1654         785         808 1
        1655         785         786 1
        1656         786         787 1
        1657         787         788 1
        1658         787         793 1
        1659         788         789 1
        1660         789         790 1
        1661         789         793 1
        1662         789        1697 1
        1663         790         791 1
        1664         791         792 1
        1665         792         793 1
        1666         792        1695 1
        1667         792        1697 1
        1668         793         794 1
        1669         794         795 1
        1670         795         796 1
        1671         796         797 1
        1672         796         800 1
        1673         797         798 1
        1674         798         799 1
        1675         799         800 1
        1676         799         801 1
        1677         799         802 1
        1678         800         801 1
        1679         800        1709 1
        1680         801         802 1
        1681         802         803 1
        1682         802         847 1
        1683         802         848 1
        1684         803         804 1
        1685         804         805 1
        1686         805         806 1
        1687         806         807 1
        1688         807         808 1
        1689         808         809 1
        1690         809         810 1
        1691         810         811 1
        1692         811         812 1
        1693         812         813 1
        1694         812        1938 1
        1695         812        1939 1
        1696         813         814 1
        1697         813         815 1
        1698         813        1716 1
        1699         813        1717 1
        1700         814         815 1
        1701         814        1713 1
        1702         814         826 1
        1703         815         825 1
        1704         815         816 1
        1705         816         817 1
        1706         817         818 1
        1707         818         819 1
        1708         819         820 1
        1709         820         821 1
        1710         820         823 1
        1711         820        1426 1
        1712         820        1444 1
        1713         820         822 1
        1714         821         822 1
        1715         821         824 1
        1716         821        1434 1
        1717         822         823 1
        1718         823         828 1
        1719         823        1425 1
        1720         823         824 1
        1721         824         825 1
        1722         825         826 1
        1723         826         827 1
        1724         827         828 1
        1725         828         829 1
        1726         828        1025 1
        1727         828        1035 1
        1728         829         830 1
        1729         829         832 1
        1730         830         831 1
        1731         831         832 1
        1732         832         833 1
        1733         832         848 1
        1734         833         834 1
        1735         833         848 1
        1736         834         835 1
        1737         834        1698 1
        1738         835         836 1
        1739         835         841 1
        1740         835         843 1
        1741         835         848 1
        1742         836         837 1
        1743         836         841 1
        1744         836         843 1
        1745         837         838 1
        1746         837         839 1
        1747         837         840 1
        1748         838         839 1
        1749         839         840 1
        1750         840         843 1
        1751         840        1108 1
        1752         840         841 1
        1753         841         872 1
        1754         841         842 1
        1755         842         843 1
        1756         842         903 1
        1757         843         844 1
        1758         844         845 1
        1759         845         846 1
        1760         846         847 1
        1761         847         848 1
        1762         847        1702 1
        1763         848         849 1
        1764         849         850 1
        1765         850         851 1
        1766         850         854 1
        1767         850         855 1
        1768         851         852 1
        1769         851         854 1
        1770         851         855 1
        1771         851         863 1
        1772         851        1972 1
        1773         852         853 1
        1774         852         855 1
        1775         852        1888 1
        1776         853         854 1
        1777         853        1682 1
        1778         854         855 1
        1779         855         856 1
        1780         855        1761 1
        1781         856         857 1
        1782         857         859 1
        1783         857        1770 1
        1784         857         858 1
        1785         858         866 1
        1786         858         859 1
        1787         859         860 1
        1788         859        1774 1
        1789         860         861 1
        1790         861         862 1
        1791         861         864 1
        1792         862         863 1
        1793         863         864 1
        1794         863         871 1
        1795         864         865 1
        1796         864         868 1
        1797         865         866 1
        1798         866         867 1
        1799         867         868 1
        1800         867        1769 1
        1801         868         869 1
        1802         869         870 1
        1803         869        1767 1
        1804         870         871 1
        1805         871         872 1
        1806         872         873 1
        1807         872         874 1
        1808         872         875 1
        1809         873         874 1
        1810         874         875 1
        1811         875         876 1
        1812         876         877 1
        1813         876         878 1
        1814         877         878 1
        1815         878         879 1
        1816         879         882 1
        1817         879         880 1
        1818         880         881 1
        1819         881         882 1
        1820         882         883 1
        1821         883         884 1
        1822         884         885 1
        1823         884        1119 1
        1824         885         886 1
        1825         886         887 1
        1826         886         893 1
        1827         886        1112 1
        1828         887         888 1
        1829         888         889 1
        1830         888        1109 1
        1831         888        1115 1
        1832         888        1120 1
        1833         888        1108 1
        1834         889         890 1
        1835         890         891 1
        1836         891         892 1
        1837         891         901 1
        1838         892         899 1
        1839         892         893 1
        1840         893         894 1
        1841         893         897 1
        1842         894         895 1
        1843         894         897 1
        1844         894         946 1
        1845         895         896 1
        1846         895         926 1
        1847         895         930 1
        1848         895        2049 1
        1849         895        2061 1
        1850         895         923 1
        1851         896        1222 1
        1852         896         897 1
        1853         897         898 1
        1854         897        1067 1
        1855         898         899 1
        1856         898         940 1
        1857         899         900 1
        1858         900         901 1
        1859         901         902 1
        1860         902         903 1
        1861         903         904 1
        1862         903         944 1
        1863         904         905 1
        1864         905         906 1
        1865         906         907 1
        1866         906         911 1
        1867         907         908 1
        1868         907         910 1
        1869         907         912 1
        1870         908         909 1
        1871         908         910 1
        1872         909         910 1
        1873         910         911 1
        1874         910        1619 1
        1875         911         912 1
        1876         911         918 1
        1877         912         913 1
        1878         913         914 1
        1879         913        1621 1
        1880         913        1971 1
        1881         914         918 1
        1882         914         922 1
        1883         914        1616 1
        1884         914         915 1
        1885         915         916 1
        1886         916         917 1
        1887         917         918 1
        1888         918         919 1
        1889         919         920 1
        1890         919         922 1
        1891         920         921 1
        1892         921         922 1
        1893         922         923 1
        1894         923         924 1
        1895         923         926 1
        1896         923         944 1
        1897         924         925 1
        1898         924         926 1
        1899         924        1227 1
        1900         925         926 1
        1901         925         936 1
        1902         925         941 1
        1903         925        2081 1
        1904         926         927 1
        1905         926         929 1
        1906         926         941 1
        1907         926        1225 1
        1908         927         928 1
        1909         927         930 1
        1910         927         931 1
        1911         927         937 1
        1912         927         939 1
        1913         927         943 1
        1914         927        2072 1
        1915         928         936 1
        1916         928         946 1
        1917         928        2072 1
        1918         928        2078 1
        1919         928         929 1
        1920         929         942 1
        1921         929        2046 1
        1922         929        2051 1
        1923         929        2063 1
        1924         929        2086 1
        1925         929         930 1
        1926         930         931 1
        1927         930         933 1
        1928         930         935 1
        1929         930         936 1
        1930         930        1698 1
        1931         931         932 1
        1932         931        1697 1
        1933         931        1945 1
        1934         931        2063 1
        1935         931        2073 1
        1936         931        2078 1
        1937         931        2079 1
        1938         932         933 1
        1939         932         935 1
        1940         932         937 1
        1941         932         938 1
        1942         932        2046 1
        1943         932        2053 1
        1944         933         934 1
        1945         933         936 1
        1946         933         937 1
        1947         934         935 1
        1948         934         941 1
        1949         934        2067 1
        1950         935         938 1
        1951         935         942 1
        1952         935        2085 1
        1953         935         936 1
        1954         936         937 1
        1955         937         938 1
        1956         937         943 1
        1957         937        2053 1
        1958         937        2083 1
        1959         937        2086 1
        1960         938         939 1
        1961         938         941 1
        1962         938         943 1
        1963         938        2082 1
        1964         939         940 1
        1965         939         941 1
        1966         940         941 1
        1967         941         942 1
        1968         942         943 1
        1969         943         944 1
        1970         943         945 1
        1971         944         945 1
        1972         945         946 1
        1973         946         947 1
        1974         947         948 1
        1975         948         949 1
        1976         948        1154 1
        1977         948        2064 1
        1978         949         950 1
        1979         950        1159 1
        1980         950         951 1
        1981         951         958 1
        1982         951         952 1
        1983         952         953 1
        1984         953         954 1
        1985         954         955 1
        1986         954         980 1
        1987         954         981 1
        1988         954        1059 1
        1989         955         956 1
        1990         955         984 1
        1991         956         957 1
        1992         956        1063 1
        1993         957         958 1
        1994         957         963 1
        1995         958         959 1
        1996         958         960 1
        1997         958         962 1
        1998         959         960 1
        1999         960         961 1
        2000         961         982 1
        2001         961         962 1
        2002         962         963 1
        2003         962         975 1
        2004         962        1087 1
        2005         962        1154 1
        2006         963         964 1
        2007         964         965 1
        2008         964         978 1
        2009         964         984 1
        2010         965         966 1
        2011         966         967 1
        2012         967         968 1
        2013         967         970 1
        2014         967         972 1
        2015         968         969 1
        2016         969         971 1
        2017         969         990 1
        2018         969         995 1
        2019         969         970 1
        2020         970         971 1
        2021         971         972 1
        2022         971         976 1
        2023         971        1060 1
        2024         972         973 1
        2025         972         979 1
        2026         973         974 1
        2027         973         987 1
        2028         973         991 1
        2029         974         975 1
        2030         974         976 1
        2031         975         976 1
        2032         975         982 1
        2033         976         977 1
        2034         976         985 1
        2035         977         978 1
        2036         978         979 1
        2037         979         980 1
        2038         980         981 1
        2039         981         982 1
        2040         981         983 1
        2041         981         990 1
        2042         981        1058 1
        2043         981        1059 1
        2044         982         989 1
        2045         982         983 1
        2046         983         984 1
        2047         984         987 1
        2048         984         988 1
        2049         984         985 1
        2050         985         986 1
        2051         986         987 1
        2052         987         988 1
        2053         987         993 1
        2054         988         989 1
        2055         988        1061 1
        2056         989         990 1
        2057         989         991 1
        2058         989         994 1
        2059         989        1059 1
        2060         990         991 1
        2061         990        1016 1
        2062         991         992 1
        2063         991         995 1
        2064         991        1055 1
        2065         992         993 1
        2066         992         997 1
        2067         993         994 1
        2068         993        1007 1
        2069         994         995 1
        2070         995         996 1
        2071         996         997 1
        2072         997         998 1
        2073         997        1001 1
        2074         998         999 1
        2075         999        1000 1
        2076         999        1012 1
        2077        1000        1001 1
        2078        1001        1002 1
        2079        1001        1003 1
        2080        1002        1007 1
        2081        1002        1003 1
        2082        1003        1004 1
        2083        1004        1005 1
        2084        1004        1016 1
        2085        1004        1018 1
        2086        1004        1053 1
        2087        1005        1006 1
        2088        1005        1018 1
        2089        1006        1007 1
        2090        1007        1008 1
        2091        1007        1018 1
        2092        1007        1019 1
        2093        1007        1051 1
        2094        1008        1009 1
        2095        1009        1011 1
        2096        1009        1032 1
        2097        1009        1010 1
        2098        1010        1011 1
        2099        1010        1032 1
        2100        1011        1012 1
        2101        1011        1026 1
        2102        1012        1019 1
        2103        1012        1062 1
        2104        1012        1063 1
        2105        1012        1013 1
        2106        1013        1014 1
        2107        1013        1015 1
        2108        1013        1018 1
        2109        1014        1045 1
        2110        1014        1075 1
        2111        1014        1015 1
        2112        1015        1016 1
        2113        1016        1018 1
        2114        1016        1017 1
        2115        1017        1018 1
        2116        1018        1019 1
        2117        1019        1020 1
        2118        1020        1021 1
        2119        1021        1022 1
        2120        1021        1024 1
        2121        1021        1026 1
        2122        1021        1213 1
        2123        1021        1937 1
        2124        1021        1941 1
        2125        1022        1023 1
        2126        1022        1936 1
        2127        1023        1024 1
        2128        1024        1025 1
        2129        1025        1026 1
        2130        1025        1034 1
        2131        1025        1035 1
        2132        1025        1064 1
        2133        1025        1075 1
        2134        1025        1028 1
        2135        1026        1027 1
        2136        1026        1028 1
        2137        1027        1028 1
        2138        1027        1044 1
        2139        1028        1029 1
        2140        1029        1030 1
        2141        1029        1076 1
        2142        1030        1031 1
        2143        1031        1032 1
        2144        1031        1064 1
        2145        1031        1440 1
        2146        1032        1033 1
        2147        1033        1034 1
        2148        1034        1035 1
        2149        1035        1036 1
        2150        1035        1098 1
        2151        1036        1037 1
        2152        1037        1038 1
        2153        1038        1039 1
        2154        1039        1040 1
        2155        1040        1041 1
        2156        1040        1077 1
        2157        1040        1294 1
        2158        1041        1042 1
        2159        1041        1296 1
        2160        1042        1043 1
        2161        1042        1052 1
        2162        1042        1074 1
        2163        1042        1065 1
        2164        1043        1044 1
        2165        1044        1045 1
        2166        1044        1052 1
        2167        1045        1046 1
        2168        1045        1051 1
        2169        1046        1047 1
        2170        1046        1062 1
        2171        1047        1048 1
        2172        1047        1061 1
        2173        1047        1062 1
        2174        1047        1941 1
        2175        1048        1049 1
        2176        1048        1051 1
        2177        1048        1301 1
        2178        1049        1055 1
        2179        1049        1056 1
        2180        1049        1050 1
        2181        1050        1051 1
        2182        1051        1052 1
        2183        1051        1054 1
        2184        1051        1055 1
        2185        1051        1214 1
        2186        1052        1053 1
        2187        1052        1054 1
        2188        1053        1054 1
        2189        1054        1055 1
        2190        1054        1058 1
        2191        1054        1059 1
        2192        1055        1056 1
        2193        1055        1059 1
        2194        1055        1275 1
        2195        1056        1057 1
        2196        1057        1058 1
        2197        1058        1059 1
        2198        1058        1276 1
        2199        1059        1060 1
        2200        1060        1061 1
        2201        1060        1062 1
        2202        1061        1062 1
        2203        1061        1145 1
        2204        1062        1063 1
        2205        1062        1064 1
        2206        1062        1144 1
        2207        1062        1145 1
        2208        1062        1215 1
        2209        1063        1064 1
        2210        1063        1138 1
        2211        1063        1210 1
        2212        1063        1234 1
        2213        1063        1143 1
        2214        1064        1143 1
        2215        1064        1065 1
        2216        1065        1066 1
        2217        1065        1085 1
        2218        1065        1228 1
        2219        1065        1278 1
        2220        1065        1925 1
        2221        1066        1067 1
        2222        1066        1071 1
        2223        1066        1077 1
        2224        1066        1084 1
        2225        1066        1145 1
        2226        1066        1305 1
        2227        1067        1069 1
        2228        1067        1104 1
        2229        1067        2005 1
        2230        1067        1068 1
        2231        1068        1069 1
        2232        1069        1070 1
        2233        1069        1077 1
        2234        1069        2005 1
        2235        1070        1071 1
        2236        1071        1072 1
        2237        1072        1073 1
        2238        1072        1077 1
        2239        1073        1074 1
        2240        1074        1075 1
        2241        1074        1097 1
        2242        1075        1076 1
        2243        1076        1085 1
        2244        1076        1077 1
        2245        1077        1305 1
        2246        1077        1078 1
        2247        1078        1079 1
        2248        1078        1092 1
        2249        1078        1095 1
        2250        1078        1956 1
        2251        1079        1080 1
        2252        1079        1088 1
        2253        1080        1081 1
        2254        1080        1082 1
        2255        1080        1231 1
        2256        1080        2019 1
        2257        1081        1082 1
        2258        1081        1223 1
        2259        1081        1232 1
        2260        1082        1083 1
        2261        1082        1084 1
        2262        1082        2017 1
        2263        1083        1084 1
        2264        1083        1097 1
        2265        1083        2012 1
        2266        1083        2023 1
        2267        1084        1085 1
        2268        1084        1228 1
        2269        1084        2023 1
        2270        1085        1228 1
        2271        1085        1421 1
        2272        1085        1086 1
        2273        1086        1094 1
        2274        1086        1422 1
        2275        1086        1087 1
        2276        1087        1088 1
        2277        1087        1154 1
        2278        1087        1155 1
        2279        1087        1191 1
        2280        1087        1283 1
        2281        1088        1089 1
        2282        1088        1204 1
        2283        1089        1090 1
        2284        1089        1421 1
        2285        1090        1091 1
        2286        1091        1092 1
        2287        1091        1195 1
        2288        1092        2014 1
        2289        1092        1093 1
        2290        1093        1094 1
        2291        1094        1095 1
        2292        1095        1096 1
        2293        1095        1424 1
        2294        1096        1097 1
        2295        1097        1098 1
        2296        1098        1099 1
        2297        1099        1100 1
        2298        1099        1101 1
        2299        1099        1621 1
        2300        1100        1101 1
        2301        1101        1102 1
        2302        1102        1103 1
        2303        1103        1104 1
        2304        1103        1595 1
        2305        1103        1649 1
        2306        1103        1912 1
        2307        1103        1922 1
        2308        1103        1923 1
        2309        1104        1105 1
        2310        1105        1109 1
        2311        1105        1113 1
        2312        1105        1106 1
        2313        1106        1107 1
        2314        1107        1108 1
        2315        1108        1109 1
        2316        1108        1120 1
        2317        1109        1110 1
        2318        1109        1119 1
        2319        1109        1120 1
        2320        1110        1111 1
        2321        1111        1112 1
        2322        1112        1113 1
        2323        1113        1114 1
        2324        1114        1115 1
        2325        1115        1116 1
        2326        1116        1117 1
        2327        1117        1118 1
        2328        1118        1119 1
        2329        1119        1120 1
        2330        1120        1121 1
        2331        1121        1122 1
        2332        1122        1139 1
        2333        1122        1927 1
        2334        1122        1929 1
        2335        1122        1123 1
        2336        1123        1141 1
        2337        1123        1124 1
        2338        1124        1125 1
        2339        1125        1126 1
        2340        1126        1127 1
        2341        1126        1543 1
        2342        1127        1128 1
        2343        1128        1129 1
        2344        1128        1136 1
        2345        1129        1130 1
        2346        1130        1131 1
        2347        1131        1132 1
        2348        1132        1133 1
        2349        1133        1134 1
        2350        1133        1338 1
        2351        1134        1135 1
        2352        1135        1136 1
        2353        1136        1137 1
        2354        1137        1138 1
        2355        1137        1143 1
        2356        1138        1141 1
        2357        1138        1139 1
        2358        1138        1235 1
        2359        1138        1239 1
        2360        1138        1143 1
        2361        1139        1140 1
        2362        1140        1141 1
        2363        1141        1142 1
        2364        1141        1239 1
        2365        1141        1257 1
        2366        1142        1143 1
        2367        1143        1144 1
        2368        1143        1261 1
        2369        1144        1145 1
        2370        1145        1146 1
        2371        1146        1147 1
        2372        1147        1148 1
        2373        1148        1149 1
        2374        1149        1151 1
        2375        1149        1155 1
        2376        1149        1156 1
        2377        1149        1158 1
        2378        1149        1150 1
        2379        1150        1151 1
        2380        1151        1152 1
        2381        1152        1153 1
        2382        1153        1154 1
        2383        1154        1155 1
        2384        1154        1158 1
        2385        1155        1156 1
        2386        1156        1157 1
        2387        1156        1159 1
        2388        1156        1317 1
        2389        1156        1330 1
        2390        1157        1158 1
        2391        1158        1159 1
        2392        1158        1309 1
        2393        1159        1160 1
        2394        1159        1310 1
        2395        1159        1313 1
        2396        1160        1161 1
        2397        1161        1162 1
        2398        1162        1163 1
        2399        1163        1164 1
        2400        1164        1165 1
        2401        1165        1166 1
        2402        1165        1329 1
        2403        1165        1380 1
        2404        1166        1167 1
        2405        1166        1380 1
        2406        1167        1168 1
        2407        1168        1171 1
        2408        1168        1174 1
        2409        1168        1176 1
        2410        1168        1391 1
        2411        1168        1399 1
        2412        1168        1538 1
        2413        1168        1169 1
        2414        1169        1171 1
        2415        1169        1176 1
        2416        1169        1170 1
        2417        1170        1171 1
        2418        1170        1172 1
        2419        1171        1172 1
        2420        1171        1175 1
        2421        1171        1395 1
        2422        1172        1173 1
        2423        1172        1175 1
        2424        1173        1174 1
        2425        1174        1175 1
        2426        1175        1176 1
        2427        1176        1177 1
        2428        1176        1411 1
        2429        1177        1519 1
        2430        1177        1178 1
        2431        1178        1179 1
        2432        1178        1187 1
        2433        1178        1517 1
        2434        1179        1180 1
        2435        1180        1181 1
        2436        1180        1182 1
        2437        1180        1186 1
        2438        1180        1410 1
        2439        1180        1184 1
        2440        1181        1182 1
        2441        1181        1383 1
        2442        1182        1183 1
        2443        1182        1187 1
        2444        1182        1512 1
        2445        1183        1407 1
        2446        1183        1184 1
        2447        1184        1295 1
        2448        1184        1420 1
        2449        1184        1185 1
        2450        1185        1186 1
        2451        1185        1407 1
        2452        1186        1187 1
        2453        1186        1409 1
        2454        1187        1188 1
        2455        1187        1189 1
        2456        1188        1189 1
        2457        1189        1190 1
        2458        1189        1409 1
        2459        1189        1411 1
        2460        1190        1191 1
        2461        1190        1278 1
        2462        1191        1192 1
        2463        1191        2034 1
        2464        1192        1193 1
        2465        1193        1194 1
        2466        1193        1210 1
        2467        1194        1195 1
        2468        1194        1219 1
        2469        1194        1220 1
        2470        1194        1221 1
        2471        1195        1196 1
        2472        1195        1204 1
        2473        1195        1206 1
        2474        1196        1197 1
        2475        1196        1202 1
        2476        1196        1206 1
        2477        1197        1198 1
        2478        1198        1201 1
        2479        1198        2026 1
        2480        1198        1199 1
        2481        1199        1236 1
        2482        1199        1240 1
        2483        1199        1200 1
        2484        1200        1201 1
        2485        1201        1202 1
        2486        1202        1203 1
        2487        1202        1316 1
        2488        1203        1204 1
        2489        1203        1206 1
        2490        1203        1220 1
        2491        1204        1205 1
        2492        1204        1220 1
        2493        1204        1233 1
        2494        1204        1238 1
        2495        1204        2005 1
        2496        1205        1206 1
        2497        1205        1220 1
        2498        1205        1232 1
        2499        1206        1207 1
        2500        1206        1317 1
        2501        1207        1208 1
        2502        1208        1209 1
        2503        1208        2034 1
        2504        1209        1210 1
        2505        1209        1215 1
        2506        1210        1211 1
        2507        1210        1926 1
        2508        1210        1212 1
        2509        1211        1217 1
        2510        1211        1212 1
        2511        1212        1216 1
        2512        1212        1213 1
        2513        1213        1214 1
        2514        1213        1216 1
        2515        1213        1935 1
        2516        1214        1215 1
        2517        1214        1935 1
        2518        1215        1216 1
        2519        1216        1217 1
        2520        1216        1228 1
        2521        1217        1218 1
        2522        1218        1219 1
        2523        1219        1220 1
        2524        1220        1221 1
        2525        1220        1238 1
        2526        1221        1222 1
        2527        1222        1223 1
        2528        1223        1224 1
        2529        1224        1225 1
        2530        1224        1231 1
        2531        1225        1226 1
        2532        1226        1227 1
        2533        1226        1233 1
        2534        1227        1228 1
        2535        1227        1241 1
        2536        1228        1229 1
        2537        1229        1230 1
        2538        1229        1232 1
        2539        1229        1923 1
        2540        1230        1231 1
        2541        1230        1232 1
        2542        1230        1240 1
        2543        1231        1232 1
        2544        1232        1233 1
        2545        1233        1924 1
        2546        1233        1234 1
        2547        1234        1235 1
        2548        1234        1237 1
        2549        1234        1238 1
        2550        1234        1923 1
        2551        1234        1925 1
        2552        1234        1926 1
        2553        1235        1236 1
        2554        1236        1237 1
        2555        1237        1238 1
        2556        1238        1239 1
        2557        1238        1928 1
        2558        1238        1934 1
        2559        1239        1240 1
        2560        1240        1241 1
        2561        1240        1243 1
        2562        1241        1242 1
        2563        1241        1243 1
        2564        1241        1246 1
        2565        1242        1243 1
        2566        1243        1244 1
        2567        1243        1946 1
        2568        1244        1245 1
        2569        1245        1246 1
        2570        1246        1247 1
        2571        1246        1271 1
        2572        1246        1926 1
        2573        1247        1266 1
        2574        1247        1248 1
        2575        1248        1253 1
        2576        1248        1264 1
        2577        1248        1266 1
        2578        1248        1249 1
        2579        1249        1253 1
        2580        1249        1262 1
        2581        1249        1250 1
        2582        1250        1251 1
        2583        1251        1252 1
        2584        1251        1256 1
        2585        1252        1253 1
        2586        1253        1254 1
        2587        1254        1255 1
        2588        1255        1256 1
        2589        1255        1272 1
        2590        1256        1257 1
        2591        1257        1258 1
        2592        1258        1259 1
        2593        1259        1260 1
        2594        1259        1264 1
        2595        1260        1261 1
        2596        1260        1263 1
        2597        1261        1262 1
        2598        1261        1263 1
        2599        1261        1934 1
        2600        1262        1263 1
        2601        1262        1264 1
        2602        1262        1936 1
        2603        1263        1264 1
        2604        1264        1265 1
        2605        1265        1266 1
        2606        1266        1267 1
        2607        1266        1268 1
        2608        1267        1271 1
        2609        1267        1273 1
        2610        1267        1268 1
        2611        1268        1269 1
        2612        1269        1270 1
        2613        1270        1271 1
        2614        1271        1272 1
        2615        1271        1273 1
        2616        1271        1274 1
        2617        1272        1273 1
        2618        1273        1274 1
        2619        1274        1275 1
        2620        1275        1276 1
        2621        1276        1277 1
        2622        1276        1278 1
        2623        1277        1319 1
        2624        1277        1278 1
        2625        1278        1279 1
        2626        1278        1298 1
        2627        1279        1280 1
        2628        1279        1329 1
        2629        1279        1338 1
        2630        1280        1291 1
        2631        1280        1296 1
        2632        1280        1322 1
        2633        1280        1281 1
        2634        1281        1282 1
        2635        1281        1345 1
        2636        1281        1429 1
        2637        1282        1284 1
        2638        1282        1294 1
        2639        1282        1283 1
        2640        1283        1330 1
        2641        1283        1284 1
        2642        1284        1285 1
        2643        1285        1286 1
        2644        1286        1287 1
        2645        1286        1299 1
        2646        1286        1429 1
        2647        1287        1288 1
        2648        1288        1289 1
        2649        1288        1292 1
        2650        1288        1299 1
        2651        1289        1290 1
        2652        1290        1291 1
        2653        1291        1292 1
        2654        1291        1421 1
        2655        1292        1293 1
        2656        1293        1294 1
        2657        1293        1304 1
        2658        1294        1295 1
        2659        1294        1297 1
        2660        1295        1296 1
        2661        1296        1297 1
        2662        1296        1521 1
        2663        1297        1298 1
        2664        1297        1316 1
        2665        1297        1586 1
        2666        1298        1299 1
        2667        1299        1300 1
        2668        1299        1576 1
        2669        1300        1301 1
        2670        1301        1302 1
        2671        1301        1357 1
        2672        1301        1403 1
        2673        1302        1303 1
        2674        1303        1304 1
        2675        1304        1305 1
        2676        1304        1545 1
        2677        1305        1306 1
        2678        1306        1307 1
        2679        1307        1308 1
        2680        1308        1309 1
        2681        1308        1310 1
        2682        1308        1311 1
        2683        1308        1312 1
        2684        1309        1310 1
        2685        1310        1311 1
        2686        1310        1312 1
        2687        1310        1313 1
        2688        1311        1312 1
        2689        1312        1313 1
        2690        1312        1331 1
        2691        1313        1314 1
        2692        1314        1315 1
        2693        1315        1316 1
        2694        1316        1317 1
        2695        1316        1330 1
        2696        1317        1320 1
        2697        1317        1582 1
        2698        1317        1318 1
        2699        1318        1319 1
        2700        1318        1320 1
        2701        1318        1322 1
        2702        1318        1326 1
        2703        1318        1350 1
        2704        1319        1326 1
        2705        1319        1320 1
        2706        1320        1326 1
        2707        1320        1321 1
        2708        1321        1322 1
        2709        1322        1323 1
        2710        1322        1342 1
        2711        1323        1324 1
        2712        1324        1325 1
        2713        1324        1343 1
        2714        1324        1344 1
        2715        1324        1345 1
        2716        1325        1326 1
        2717        1325        1346 1
        2718        1326        1327 1
        2719        1326        1352 1
        2720        1327        1328 1
        2721        1327        1602 1
        2722        1327        1660 1
        2723        1328        1329 1
        2724        1329        1330 1
        2725        1329        1331 1
        2726        1329        1344 1
        2727        1330        1331 1
        2728        1330        1343 1
        2729        1330        1344 1
        2730        1331        1332 1
        2731        1331        1342 1
        2732        1332        1333 1
        2733        1332        1334 1
        2734        1333        1334 1
        2735        1333        1338 1
        2736        1334        1335 1
        2737        1335        1344 1
        2738        1335        1336 1
        2739        1336        1339 1
        2740        1336        1337 1
        2741        1337        1338 1
        2742        1337        1339 1
        2743        1338        1339 1
        2744        1339        1340 1
        2745        1339        1341 1
        2746        1339        1342 1
        2747        1340        1341 1
        2748        1341        1342 1
        2749        1342        1343 1
        2750        1343        1344 1
        2751        1344        1345 1
        2752        1345        1346 1
        2753        1346        1347 1
        2754        1346        1348 1
        2755        1347        1348 1
        2756        1347        1910 1
        2757        1348        1349 1
        2758        1349        1350 1
        2759        1349        1359 1
        2760        1350        1351 1
        2761        1351        1906 1
        2762        1351        1352 1
        2763        1352        1353 1
        2764        1352        1354 1
        2765        1352        1602 1
        2766        1352        1658 1
        2767        1353        1354 1
        2768        1354        1548 1
        2769        1354        1661 1
        2770        1354        1662 1
        2771        1354        1828 1
        2772        1354        1355 1
        2773        1355        1549 1
        2774        1355        1356 1
        2775        1356        1357 1
        2776        1357        1358 1
        2777        1358        1359 1
        2778        1359        1360 1
        2779        1359        1577 1
        2780        1360        1361 1
        2781        1361        1362 1
        2782        1361        1574 1
        2783        1362        1363 1
        2784        1362        1756 1
        2785        1363        1364 1
        2786        1364        1365 1
        2787        1365        1366 1
        2788        1365        1369 1
        2789        1365        1373 1
        2790        1366        1367 1
        2791        1366        1373 1
        2792        1367        1368 1
        2793        1367        1369 1
        2794        1368        1369 1
        2795        1369        1370 1
        2796        1369        1372 1
        2797        1370        1371 1
        2798        1370        1372 1
        2799        1371        1372 1
        2800        1372        1730 1
        2801        1372        1373 1
        2802        1373        1374 1
        2803        1373        1756 1
        2804        1374        1375 1
        2805        1375        1376 1
        2806        1375        1689 1
        2807        1376        1377 1
        2808        1377        1378 1
        2809        1378        1379 1
        2810        1379        1380 1
        2811        1380        1381 1
        2812        1381        1382 1
        2813        1382        1383 1
        2814        1383        1384 1
        2815        1383        1385 1
        2816        1384        1385 1
        2817        1385        1386 1
        2818        1386        1387 1
        2819        1387        1388 1
        2820        1388        1389 1
        2821        1389        1390 1
        2822        1389        1391 1
        2823        1390        1549 1
        2824        1390        1391 1
        2825        1391        1392 1
        2826        1392        1393 1
        2827        1392        1403 1
        2828        1393        1394 1
        2829        1394        1395 1
        2830        1395        1396 1
        2831        1395        1397 1
        2832        1395        1548 1
        2833        1395        1549 1
        2834        1396        1397 1
        2835        1396        1399 1
        2836        1397        1398 1
        2837        1398        1399 1
        2838        1398        1402 1
        2839        1398        1409 1
        2840        1399        1400 1
        2841        1400        1401 1
        2842        1400        1404 1
        2843        1400        1405 1
        2844        1401        1402 1
        2845        1402        1403 1
        2846        1403        1404 1
        2847        1403        1405 1
        2848        1404        1405 1
        2849        1404        1408 1
        2850        1405        1406 1
        2851        1406        1407 1
        2852        1406        1411 1
        2853        1406        1506 1
        2854        1407        1408 1
        2855        1408        1409 1
        2856        1409        1410 1
        2857        1409        1496 1
        2858        1410        1411 1
        2859        1411        1412 1
        2860        1411        1414 1
        2861        1411        1560 1
        2862        1412        1413 1
        2863        1412        1561 1
        2864        1413        1439 1
        2865        1413        1440 1
        2866        1413        1414 1
        2867        1414        1530 1
        2868        1414        1415 1
        2869        1415        1416 1
        2870        1416        1417 1
        2871        1417        1418 1
        2872        1418        1419 1
        2873        1419        1420 1
        2874        1419        1438 1
        2875        1420        1421 1
        2876        1421        1422 1
        2877        1422        1423 1
        2878        1423        1424 1
        2879        1423        1539 1
        2880        1424        1425 1
        2881        1425        1426 1
        2882        1425        1427 1
        2883        1426        1427 1
        2884        1426        1444 1
        2885        1427        1428 1
        2886        1428        1429 1
        2887        1429        1430 1
        2888        1430        1431 1
        2889        1431        1432 1
        2890        1432        1433 1
        2891        1432        1441 1
        2892        1433        1434 1
        2893        1433        1438 1
        2894        1433        1445 1
        2895        1433        1441 1
        2896        1434        1435 1
        2897        1434        1442 1
        2898        1434        1723 1
        2899        1435        1436 1
        2900        1435        1437 1
        2901        1435        1441 1
        2902        1435        1556 1
        2903        1436        1437 1
        2904        1437        1723 1
        2905        1437        1438 1
        2906        1438        1439 1
        2907        1438        1442 1
        2908        1439        1440 1
        2909        1440        1441 1
        2910        1440        1445 1
        2911        1441        1442 1
        2912        1441        1445 1
        2913        1442        1443 1
        2914        1443        1444 1
        2915        1444        1445 1
        2916        1445        1446 1
        2917        1446        1447 1
        2918        1447        1448 1
        2919        1447        1559 1
        2920        1447        1667 1
        2921        1448        1449 1
        2922        1448        1666 1
        2923        1448        1667 1
        2924        1449        1450 1
        2925        1449        1456 1
        2926        1449        1665 1
        2927        1449        1689 1
        2928        1450        1451 1
        2929        1450        1752 1
        2930        1451        1452 1
        2931        1451        1764 1
        2932        1451        1826 1
        2933        1452        1453 1
        2934        1453        1454 1
        2935        1453        1457 1
        2936        1454        1461 1
        2937        1454        1770 1
        2938        1454        1455 1
        2939        1455        1456 1
        2940        1456        1457 1
        2941        1456        1462 1
        2942        1456        1669 1
        2943        1456        1764 1
        2944        1457        1458 1
        2945        1457        1462 1
        2946        1458        1459 1
        2947        1458        1464 1
        2948        1459        1460 1
        2949        1459        1461 1
        2950        1460        1461 1
        2951        1460        1667 1
        2952        1460        1826 1
        2953        1461        1462 1
        2954        1462        1463 1
        2955        1463        1464 1
        2956        1464        1465 1
        2957        1464        1466 1
        2958        1465        1466 1
        2959        1465        1570 1
        2960        1465        1801 1
        2961        1466        1467 1
        2962        1466        1468 1
        2963        1467        1468 1
        2964        1468        1469 1
        2965        1468        1570 1
        2966        1469        1470 1
        2967        1469        1472 1
        2968        1470        1472 1
        2969        1470        1471 1
        2970        1471        1472 1
        2971        1472        1473 1
        2972        1473        1474 1
        2973        1474        1475 1
        2974        1475        1476 1
        2975        1476        1477 1
        2976        1477        1478 1
        2977        1478        1479 1
        2978        1479        1480 1
        2979        1479        1813 1
        2980        1480        1481 1
        2981        1481        1482 1
        2982        1482        1483 1
        2983        1483        1484 1
        2984        1484        1485 1
        2985        1484        1487 1
        2986        1484        1513 1
        2987        1484        1535 1
        2988        1485        1486 1
        2989        1485        1488 1
        2990        1486        1487 1
        2991        1486        1488 1
        2992        1486        1489 1
        2993        1486        1507 1
        2994        1486        1527 1
        2995        1487        1488 1
        2996        1487        1489 1
        2997        1488        1489 1
        2998        1488        1536 1
        2999        1489        1490 1
        3000        1489        1491 1
        3001        1490        1491 1
        3002        1491        1492 1
        3003        1492        1493 1
        3004        1493        1494 1
        3005        1493        1852 1
        3006        1493        1853 1
        3007        1494        1495 1
        3008        1495        1496 1
        3009        1496        1497 1
        3010        1496        1503 1
        3011        1497        1498 1
        3012        1497        1502 1
        3013        1497        1506 1
        3014        1498        1499 1
        3015        1498        1502 1
        3016        1498        1534 1
        3017        1499        1500 1
        3018        1499        1503 1
        3019        1499        1655 1
        3020        1499        1502 1
        3021        1500        1501 1
        3022        1500        1655 1
        3023        1501        1502 1
        3024        1501        1512 1
        3025        1501        1513 1
        3026        1502        1503 1
        3027        1502        1505 1
        3028        1502        1510 1
        3029        1502        1514 1
        3030        1502        1654 1
        3031        1502        1907 1
        3032        1503        1506 1
        3033        1503        1519 1
        3034        1503        1655 1
        3035        1503        1504 1
        3036        1504        1517 1
        3037        1504        1654 1
        3038        1504        1505 1
        3039        1505        1506 1
        3040        1505        1652 1
        3041        1506        1507 1
        3042        1506        1519 1
        3043        1507        1508 1
        3044        1507        1514 1
        3045        1508        1509 1
        3046        1508        1515 1
        3047        1509        1510 1
        3048        1509        1531 1
        3049        1510        1511 1
        3050        1511        1512 1
        3051        1511        1538 1
        3052        1512        1513 1
        3053        1512        1514 1
        3054        1513        1514 1
        3055        1513        1527 1
        3056        1514        1515 1
        3057        1514        1528 1
        3058        1515        1516 1
        3059        1516        1517 1
        3060        1517        1518 1
        3061        1518        1519 1
        3062        1518        1844 1
        3063        1519        1520 1
        3064        1520        1521 1
        3065        1520        1629 1
        3066        1521        1522 1
        3067        1521        1629 1
        3068        1521        1844 1
        3069        1522        1534 1
        3070        1522        1523 1
        3071        1523        1540 1
        3072        1523        1524 1
        3073        1524        1525 1
        3074        1525        1526 1
        3075        1525        1528 1
        3076        1526        1527 1
        3077        1527        1528 1
        3078        1527        1536 1
        3079        1528        1529 1
        3080        1529        1530 1
        3081        1530        1531 1
        3082        1531        1532 1
        3083        1532        1533 1
        3084        1533        1534 1
        3085        1534        1535 1
        3086        1535        1536 1
        3087        1536        1537 1
        3088        1536        1666 1
        3089        1537        1538 1
        3090        1538        1539 1
        3091        1538        1541 1
        3092        1538        1553 1
        3093        1538        1557 1
        3094        1539        1540 1
        3095        1539        1542 1
        3096        1540        1541 1
        3097        1541        1542 1
        3098        1541        1544 1
        3099        1542        1543 1
        3100        1543        1544 1
        3101        1544        1545 1
        3102        1545        1546 1
        3103        1546        1547 1
        3104        1547        1548 1
        3105        1547        1642 1
        3106        1547        1648 1
        3107        1548        1549 1
        3108        1548        1553 1
        3109        1548        1606 1
        3110        1549        1550 1
        3111        1549        1553 1
        3112        1550        1551 1
        3113        1551        1552 1
        3114        1551        1554 1
        3115        1551        1642 1
        3116        1552        1553 1
        3117        1553        1554 1
        3118        1553        1656 1
        3119        1553        1659 1
        3120        1554        1555 1
        3121        1555        1556 1
        3122        1556        1557 1
        3123        1556        1561 1
        3124        1557        1558 1
        3125        1557        1565 1
        3126        1558        1559 1
        3127        1558        1567 1
        3128        1559        1560 1
        3129        1559        1664 1
        3130        1560        1561 1
        3131        1560        1562 1
        3132        1561        1562 1
        3133        1561        1563 1
        3134        1562        1563 1
        3135        1563        1564 1
        3136        1564        1565 1
        3137        1564        1775 1
        3138        1565        1566 1
        3139        1565        1567 1
        3140        1565        1568 1
        3141        1566        1567 1
        3142        1567        1568 1
        3143        1568        1569 1
        3144        1568        1572 1
        3145        1569        1570 1
        3146        1569        1775 1
        3147        1570        1571 1
        3148        1570        1775 1
        3149        1571        1572 1
        3150        1571        1867 1
        3151        1571        1870 1
        3152        1572        1573 1
        3153        1573        1574 1
        3154        1574        1575 1
        3155        1574        1577 1
        3156        1575        1576 1
        3157        1576        1577 1
        3158        1577        1578 1
        3159        1578        1579 1
        3160        1578        1853 1
        3161        1579        1580 1
        3162        1580        1581 1
        3163        1581        1582 1
        3164        1582        1583 1
        3165        1583        1584 1
        3166        1584        1585 1
        3167        1585        1586 1
        3168        1586        1587 1
        3169        1586        1588 1
        3170        1586        2030 1
        3171        1587        1588 1
        3172        1588        1589 1
        3173        1589        1590 1
        3174        1590        1591 1
        3175        1591        1592 1
        3176        1592        1593 1
        3177        1593        1594 1
        3178        1594        1595 1
        3179        1595        1596 1
        3180        1596        1597 1
        3181        1596        1619 1
        3182        1597        1598 1
        3183        1597        1924 1
        3184        1597        1925 1
        3185        1598        1599 1
        3186        1598        1616 1
        3187        1599        1600 1
        3188        1600        1601 1
        3189        1600        1909 1
        3190        1601        1602 1
        3191        1601        1604 1
        3192        1601        1628 1
        3193        1602        1603 1
        3194        1602        1629 1
        3195        1603        1604 1
        3196        1603        1609 1
        3197        1603        1629 1
        3198        1604        1606 1
        3199        1604        1909 1
        3200        1604        1605 1
        3201        1605        1610 1
        3202        1605        1909 1
        3203        1605        1606 1
        3204        1606        1607 1
        3205        1607        1608 1
        3206        1608        1609 1
        3207        1608        1611 1
        3208        1609        1610 1
        3209        1610        1611 1
        3210        1611        1612 1
        3211        1611        1910 1
        3212        1612        1613 1
        3213        1612        1614 1
        3214        1613        1614 1
        3215        1613        1625 1
        3216        1613        1686 1
        3217        1614        1615 1
        3218        1614        1635 1
        3219        1614        1644 1
        3220        1615        1616 1
        3221        1615        1644 1
        3222        1616        1617 1
        3223        1616        1630 1
        3224        1617        1620 1
        3225        1617        1659 1
        3226        1617        1660 1
        3227        1617        1662 1
        3228        1617        1618 1
        3229        1618        1619 1
        3230        1618        1628 1
        3231        1619        1620 1
        3232        1620        1626 1
        3233        1620        1621 1
        3234        1621        1622 1
        3235        1622        1623 1
        3236        1623        1624 1
        3237        1624        1625 1
        3238        1625        1626 1
        3239        1626        1627 1
        3240        1626        1628 1
        3241        1627        1628 1
        3242        1627        1630 1
        3243        1627        1839 1
        3244        1627        1874 1
        3245        1627        1955 1
        3246        1628        1629 1
        3247        1628        1630 1
        3248        1628        1631 1
        3249        1628        1633 1
        3250        1628        1646 1
        3251        1629        1630 1
        3252        1629        1874 1
        3253        1630        1631 1
        3254        1630        1632 1
        3255        1631        1632 1
        3256        1631        1633 1
        3257        1631        1643 1
        3258        1632        1633 1
        3259        1632        1646 1
        3260        1632        1676 1
        3261        1632        1645 1
        3262        1633        1634 1
        3263        1633        1636 1
        3264        1633        1644 1
        3265        1633        1675 1
        3266        1634        1635 1
        3267        1634        1638 1
        3268        1635        1636 1
        3269        1635        1640 1
        3270        1636        1637 1
        3271        1636        1638 1
        3272        1637        1638 1
        3273        1637        1639 1
        3274        1637        1643 1
        3275        1638        1639 1
        3276        1638        1674 1
        3277        1639        1640 1
        3278        1640        1641 1
        3279        1641        1642 1
        3280        1641        1643 1
        3281        1642        1643 1
        3282        1643        1644 1
        3283        1644        1648 1
        3284        1644        1649 1
        3285        1644        1645 1
        3286        1645        1646 1
        3287        1646        1647 1
        3288        1647        1648 1
        3289        1648        1649 1
        3290        1649        1650 1
        3291        1650        1651 1
        3292        1651        1652 1
        3293        1652        1653 1
        3294        1653        1654 1
        3295        1654        1655 1
        3296        1654        1664 1
        3297        1654        1775 1
        3298        1655        1656 1
        3299        1656        1658 1
        3300        1656        1659 1
        3301        1656        1666 1
        3302        1656        1667 1
        3303        1656        1906 1
        3304        1656        1657 1
        3305        1657        1663 1
        3306        1657        1690 1
        3307        1657        1907 1
        3308        1657        1658 1
        3309        1658        1659 1
        3310        1658        1661 1
        3311        1658        1664 1
        3312        1659        1660 1
        3313        1659        1661 1
        3314        1659        1662 1
        3315        1660        1661 1
        3316        1660        1694 1
        3317        1661        1662 1
        3318        1661        1689 1
        3319        1661        1690 1
        3320        1662        1663 1
        3321        1663        1664 1
        3322        1663        1666 1
        3323        1664        1665 1
        3324        1664        1666 1
        3325        1664        1667 1
        3326        1665        1666 1
        3327        1666        1667 1
        3328        1667        1668 1
        3329        1668        1669 1
        3330        1668        1898 1
        3331        1669        1670 1
        3332        1670        1671 1
        3333        1670        1679 1
        3334        1671        1672 1
        3335        1671        1681 1
        3336        1671        1895 1
        3337        1672        1673 1
        3338        1673        1678 1
        3339        1673        1674 1
        3340        1674        1675 1
        3341        1674        1821 1
        3342        1674        1823 1
        3343        1675        1676 1
        3344        1676        1677 1
        3345        1677        1678 1
        3346        1677        1679 1
        3347        1677        1895 1
        3348        1678        1679 1
        3349        1678        1680 1
        3350        1678        1750 1
        3351        1679        1680 1
        3352        1680        1681 1
        3353        1680        1682 1
        3354        1681        1682 1
        3355        1682        1683 1
        3356        1683        1684 1
        3357        1683        1705 1
        3358        1684        1685 1
        3359        1685        1686 1
        3360        1686        1687 1
        3361        1687        1688 1
        3362        1687        1691 1
        3363        1688        1689 1
        3364        1688        1690 1
        3365        1689        1690 1
        3366        1690        1691 1
        3367        1690        1693 1
        3368        1691        1692 1
        3369        1692        1693 1
        3370        1693        1694 1
        3371        1694        1695 1
        3372        1695        1696 1
        3373        1696        1697 1
        3374        1697        1698 1
        3375        1698        1699 1
        3376        1699        1700 1
        3377        1700        1701 1
        3378        1701        1702 1
        3379        1702        1703 1
        3380        1703        1704 1
        3381        1704        1705 1
        3382        1705        1706 1
        3383        1705        1715 1
        3384        1706        1707 1
        3385        1706        1747 1
        3386        1707        1708 1
        3387        1708        1709 1
        3388        1709        1710 1
        3389        1710        1711 1
        3390        1711        1712 1
        3391        1712        1713 1
        3392        1713        1714 1
        3393        1713        1741 1
        3394        1714        1715 1
        3395        1715        1716 1
        3396        1715        1746 1
        3397        1716        1717 1
        3398        1717        1718 1
        3399        1717        1725 1
        3400        1718        1737 1
        3401        1718        1719 1
        3402        1719        1720 1
        3403        1719        1725 1
        3404        1720        1721 1
        3405        1721        1722 1
        3406        1721        1723 1
        3407        1721        1734 1
        3408        1722        1723 1
        3409        1722        1725 1
        3410        1723        1724 1
        3411        1724        1725 1
        3412        1724        1744 1
        3413        1725        1726 1
        3414        1725        1732 1
        3415        1725        1739 1
        3416        1725        1740 1
        3417        1725        1745 1
        3418        1725        1734 1
        3419        1726        1727 1
        3420        1727        1728 1
        3421        1727        1745 1
        3422        1728        1729 1
        3423        1728        1732 1
        3424        1728        1730 1
        3425        1729        1730 1
        3426        1730        1731 1
        3427        1731        1732 1
        3428        1732        1733 1
        3429        1733        1734 1
        3430        1734        1740 1
        3431        1734        1741 1
        3432        1734        1744 1
        3433        1734        1735 1
        3434        1735        1736 1
        3435        1736        1739 1
        3436        1736        1737 1
        3437        1737        1738 1
        3438        1737        1755 1
        3439        1738        1739 1
        3440        1739        1740 1
        3441        1739        1741 1
        3442        1739        1743 1
        3443        1740        1741 1
        3444        1741        1742 1
        3445        1742        1743 1
        3446        1743        1744 1
        3447        1744        1745 1
        3448        1745        1746 1
        3449        1746        1747 1
        3450        1746        1748 1
        3451        1747        1748 1
        3452        1748        1749 1
        3453        1748        1751 1
        3454        1749        1750 1
        3455        1749        1882 1
        3456        1749        1886 1
        3457        1750        1751 1
        3458        1751        1752 1
        3459        1751        1755 1
        3460        1752        1753 1
        3461        1752        1754 1
        3462        1753        1754 1
        3463        1753        1755 1
        3464        1753        1756 1
        3465        1754        1755 1
        3466        1755        1756 1
        3467        1756        1758 1
        3468        1756        1757 1
        3469        1757        1759 1
        3470        1757        1763 1
        3471        1757        1758 1
        3472        1758        1759 1
        3473        1758        1760 1
        3474        1758        1809 1
        3475        1759        1760 1
        3476        1759        1763 1
        3477        1760        1761 1
        3478        1761        1762 1
        3479        1762        1763 1
        3480        1763        1764 1
        3481        1764        1765 1
        3482        1764        1767 1
        3483        1765        1766 1
        3484        1766        1767 1
        3485        1766        1768 1
        3486        1767        1768 1
        3487        1767        1770 1
        3488        1768        1769 1
        3489        1769        1770 1
        3490        1769        1820 1
        3491        1769        1810 1
        3492        1770        1771 1
        3493        1771        1772 1
        3494        1772        1773 1
        3495        1773        1774 1
        3496        1774        1775 1
        3497        1775        1776 1
        3498        1776        1801 1
        3499        1776        1777 1
        3500        1777        1778 1
        3501        1778        1779 1
        3502        1779        1780 1
        3503        1780        1781 1
        3504        1780        1791 1
        3505        1780        1907 1
        3506        1781        1782 1
        3507        1781        1786 1
        3508        1781        1792 1
        3509        1781        1803 1
        3510        1781        1809 1
        3511        1781        1810 1
        3512        1782        1783 1
        3513        1782        1785 1
        3514        1782        1786 1
        3515        1783        1784 1
        3516        1783        1786 1
        3517        1783        1787 1
        3518        1784        1785 1
        3519        1784        1813 1
        3520        1785        1786 1
        3521        1785        1818 1
        3522        1786        1787 1
        3523        1787        1788 1
        3524        1787        1796 1
        3525        1787        1799 1
        3526        1787        1804 1
        3527        1787        1815 1
        3528        1788        1789 1
        3529        1788        1804 1
        3530        1788        1841 1
        3531        1789        1805 1
        3532        1789        1790 1
        3533        1790        1791 1
        3534        1791        1792 1
        3535        1792        1793 1
        3536        1792        1799 1
        3537        1792        1802 1
        3538        1793        1794 1
        3539        1793        1823 1
        3540        1794        1795 1
        3541        1795        1796 1
        3542        1796        1797 1
        3543        1796        1799 1
        3544        1797        1798 1
        3545        1798        1799 1
        3546        1799        1800 1
        3547        1799        1804 1
        3548        1800        1801 1
        3549        1800        1838 1
        3550        1801        1802 1
        3551        1802        1803 1
        3552        1803        1804 1
        3553        1803        1809 1
        3554        1804        1805 1
        3555        1804        1806 1
        3556        1805        1806 1
        3557        1806        1807 1
        3558        1806        1812 1
        3559        1806        1842 1
        3560        1807        1808 1
        3561        1808        1809 1
        3562        1809        1810 1
        3563        1810        1812 1
        3564        1810        1811 1
        3565        1811        1812 1
        3566        1812        1815 1
        3567        1812        1813 1
        3568        1813        1814 1
        3569        1813        1815 1
        3570        1814        1815 1
        3571        1814        1816 1
        3572        1815        1816 1
        3573        1815        1817 1
        3574        1816        1817 1
        3575        1817        1818 1
        3576        1818        1819 1
        3577        1819        1820 1
        3578        1820        1821 1
        3579        1821        1822 1
        3580        1822        1823 1
        3581        1823        1824 1
        3582        1823        1831 1
        3583        1824        1825 1
        3584        1824        1830 1
        3585        1825        1826 1
        3586        1826        1827 1
        3587        1827        1828 1
        3588        1828        1829 1
        3589        1829        1830 1
        3590        1829        1834 1
        3591        1830        1831 1
        3592        1831        1832 1
        3593        1832        1833 1
        3594        1833        1834 1
        3595        1833        1836 1
        3596        1833        1837 1
        3597        1834        1835 1
        3598        1835        1837 1
        3599        1835        1836 1
        3600        1836        1874 1
        3601        1836        1837 1
        3602        1837        1838 1
        3603        1838        1839 1
        3604        1838        1840 1
        3605        1839        1840 1
        3606        1840        1841 1
        3607        1841        1842 1
        3608        1842        1843 1
        3609        1843        1844 1
        3610        1844        1845 1
        3611        1845        1846 1
        3612        1845        1853 1
        3613        1845        1865 1
        3614        1846        1847 1
        3615        1846        1859 1
        3616        1847        1848 1
        3617        1847        1860 1
        3618        1848        1849 1
        3619        1849        1850 1
        3620        1850        1851 1
        3621        1851        1852 1
        3622        1852        1853 1
        3623        1853        1854 1
        3624        1853        1856 1
        3625        1853        1865 1
        3626        1853        1867 1
        3627        1853        1868 1
        3628        1854        1855 1
        3629        1855        1856 1
        3630        1856        1861 1
        3631        1856        1857 1
        3632        1857        1858 1
        3633        1857        1859 1
        3634        1858        1859 1
        3635        1859        1860 1
        3636        1860        1861 1
        3637        1861        1862 1
        3638        1862        1863 1
        3639        1863        1864 1
        3640        1864        1865 1
        3641        1865        1866 1
        3642        1866        1867 1
        3643        1867        1868 1
        3644        1868        1869 1
        3645        1868        1871 1
        3646        1869        1870 1
        3647        1870        1871 1
        3648        1871        1872 1
        3649        1872        1873 1
        3650        1873        1874 1
        3651        1874        1875 1
        3652        1875        1876 1
        3653        1876        1877 1
        3654        1877        1878 1
        3655        1878        1879 1
        3656        1879        1880 1
        3657        1879        1883 1
        3658        1879        1886 1
        3659        1880        1881 1
        3660        1881        1882 1
        3661        1881        1889 1
        3662        1882        1901 1
        3663        1882        1883 1
        3664        1883        1887 1
        3665        1883        1901 1
        3666        1883        1884 1
        3667        1884        1885 1
        3668        1885        1886 1
        3669        1886        1887 1
        3670        1887        1888 1
        3671        1888        1889 1
        3672        1889        1890 1
        3673        1889        1987 1
        3674        1890        1891 1
        3675        1891        1892 1
        3676        1891        2000 1
        3677        1892        1893 1
        3678        1892        2067 1
        3679        1893        1894 1
        3680        1894        1895 1
        3681        1894        2050 1
        3682        1895        1896 1
        3683        1895        1898 1
        3684        1895        1899 1
        3685        1895        1900 1
        3686        1896        1897 1
        3687        1897        1898 1
        3688        1898        1899 1
        3689        1899        1900 1
        3690        1899        2020 1
        3691        1900        1901 1
        3692        1901        1902 1
        3693        1902        1903 1
        3694        1903        1904 1
        3695        1904        1905 1
        3696        1905        1906 1
        3697        1906        1907 1
        3698        1907        1908 1
        3699        1908        1909 1
        3700        1909        1910 1
        3701        1910        1911 1
        3702        1911        1912 1
        3703        1912        1913 1
        3704        1912        1916 1
        3705        1912        1923 1
        3706        1913        1914 1
        3707        1914        1915 1
        3708        1915        1916 1
        3709        1916        1917 1
        3710        1916        1918 1
        3711        1917        1918 1
        3712        1918        1919 1
        3713        1919        1920 1
        3714        1920        1921 1
        3715        1921        1922 1
        3716        1922        1923 1
        3717        1923        1924 1
        3718        1923        1925 1
        3719        1923        1926 1
        3720        1923        1928 1
        3721        1923        1929 1
        3722        1924        1925 1
        3723        1925        1926 1
        3724        1926        1927 1
        3725        1927        1928 1
        3726        1928        1930 1
        3727        1928        1929 1
        3728        1929        1932 1
        3729        1929        1930 1
        3730        1930        1931 1
        3731        1931        1932 1
        3732        1931        1933 1
        3733        1932        1933 1
        3734        1933        1934 1
        3735        1933        1936 1
        3736        1934        1935 1
        3737        1935        1936 1
        3738        1936        1937 1
        3739        1936        1939 1
        3740        1937        1938 1
        3741        1938        1939 1
        3742        1939        1940 1
        3743        1940        1941 1
        3744        1941        1942 1
        3745        1942        1943 1
        3746        1943        1944 1
        3747        1943        1946 1
        3748        1944        1945 1
        3749        1945        1946 1
        3750        1946        1947 1
        3751        1946        1969 1
        3752        1947        1948 1
        3753        1947        1969 1
        3754        1948        1949 1
        3755        1949        1950 1
        3756        1949        1975 1
        3757        1949        2011 1
        3758        1950        1951 1
        3759        1951        2010 1
        3760        1951        2011 1
        3761        1951        1952 1
        3762        1952        1953 1
        3763        1953        1954 1
        3764        1954        1955 1
        3765        1955        1956 1
        3766        1956        1957 1
        3767        1957        1958 1
        3768        1958        1959 1
        3769        1958        2005 1
        3770        1959        1960 1
        3771        1960        1961 1
        3772        1960        1965 1
        3773        1961        1962 1
        3774        1962        1963 1
        3775        1963        1964 1
        3776        1964        1965 1
        3777        1965        1966 1
        3778        1965        1970 1
        3779        1966        1967 1
        3780        1967        1968 1
        3781        1968        1969 1
        3782        1969        1970 1
        3783        1970        1971 1
        3784        1971        1972 1
        3785        1972        1973 1
        3786        1973        1974 1
        3787        1973        2091 1
        3788        1974        1975 1
        3789        1975        1976 1
        3790        1975        1978 1
        3791        1976        1977 1
        3792        1977        1990 1
        3793        1977        1991 1
        3794        1977        1997 1
        3795        1977        1978 1
        3796        1978        1981 1
        3797        1978        2119 1
        3798        1978        1979 1
        3799        1979        1980 1
        3800        1980        1981 1
        3801        1980        2002 1
        3802        1981        1982 1
        3803        1981        2001 1
        3804        1982        1983 1
        3805        1982        1984 1
        3806        1983        1984 1
        3807        1984        1987 1
        3808        1984        1999 1
        3809        1984        1985 1
        3810        1985        1986 1
        3811        1986        1987 1
        3812        1987        1988 1
        3813        1988        1989 1
        3814        1988        1999 1
        3815        1989        1990 1
        3816        1990        1992 1
        3817        1990        1999 1
        3818        1990        2020 1
        3819        1990        2028 1
        3820        1990        1991 1
        3821        1991        1992 1
        3822        1991        2010 1
        3823        1992        2011 1
        3824        1992        2092 1
        3825        1992        1993 1
        3826        1993        1998 1
        3827        1993        2095 1
        3828        1993        2102 1
        3829        1993        1994 1
        3830        1994        1995 1
        3831        1994        2001 1
        3832        1994        2051 1
        3833        1995        1996 1
        3834        1995        1999 1
        3835        1995        2003 1
        3836        1996        1997 1
        3837        1996        1998 1
        3838        1996        2000 1
        3839        1996        2001 1
        3840        1996        2002 1
        3841        1996        2004 1
        3842        1996        2024 1
        3843        1997        1998 1
        3844        1997        2018 1
        3845        1998        1999 1
        3846        1998        2001 1
        3847        1998        2002 1
        3848        1998        2023 1
        3849        1999        2000 1
        3850        1999        2001 1
        3851        1999        2004 1
        3852        1999        2026 1
        3853        2000        2001 1
        3854        2001        2002 1
        3855        2001        2092 1
        3856        2002        2003 1
        3857        2003        2004 1
        3858        2004        2010 1
        3859        2004        2005 1
        3860        2005        2006 1
        3861        2006        2007 1
        3862        2007        2008 1
        3863        2008        2009 1
        3864        2009        2010 1
        3865        2010        2011 1
        3866        2011        2012 1
        3867        2011        2024 1
        3868        2012        2013 1
        3869        2013        2014 1
        3870        2014        2015 1
        3871        2015        2016 1
        3872        2016        2017 1
        3873        2017        2018 1
        3874        2017        2023 1
        3875        2018        2019 1
        3876        2018        2020 1
        3877        2018        2069 1
        3878        2019        2020 1
        3879        2019        2075 1
        3880        2020        2021 1
        3881        2020        2030 1
        3882        2021        2040 1
        3883        2021        2022 1
        3884        2022        2023 1
        3885        2023        2024 1
        3886        2024        2025 1
        3887        2025        2026 1
        3888        2025        2028 1
        3889        2025        2029 1
        3890        2026        2028 1
        3891        2026        2027 1
        3892        2027        2028 1
        3893        2028        2029 1
        3894        2029        2030 1
        3895        2030        2031 1
        3896        2031        2032 1
        3897        2032        2033 1
        3898        2032        2034 1
        3899        2033        2034 1
        3900        2034        2035 1
        3901        2035        2036 1
        3902        2036        2037 1
        3903        2037        2038 1
        3904        2037        2092 1
        3905        2038        2039 1
        3906        2039        2040 1
        3907        2039        2079 1
        3908        2040        2041 1
        3909        2041        2042 1
        3910        2041        2086 1
        3911        2042        2043 1
        3912        2043        2044 1
        3913        2044        2045 1
        3914        2045        2046 1
        3915        2046        2047 1
        3916        2046        2071 1
        3917        2047        2048 1
        3918        2047        2052 1
        3919        2047        2055 1
        3920        2047        2072 1
        3921        2047        2084 1
        3922        2047        2089 1
        3923        2048        2049 1
        3924        2049        2050 1
        3925        2050        2065 1
        3926        2050        2051 1
        3927        2051        2052 1
        3928        2051        2062 1
        3929        2052        2053 1
        3930        2052        2060 1
        3931        2052        2061 1
        3932        2052        2064 1
        3933        2053        2054 1
        3934        2053        2062 1
        3935        2053        2075 1
        3936        2054        2055 1
        3937        2054        2072 1
        3938        2055        2056 1
        3939        2055        2061 1
        3940        2055        2064 1
        3941        2055        2076 1
        3942        2056        2057 1
        3943        2056        2058 1
        3944        2057        2058 1
        3945        2058        2059 1
        3946        2059        2060 1
        3947        2060        2061 1
        3948        2061        2062 1
        3949        2062        2063 1
        3950        2062        2067 1
        3951        2063        2064 1
        3952        2063        2067 1
        3953        2063        2077 1
        3954        2064        2070 1
        3955        2064        2096 1
        3956        2064        2065 1
        3957        2065        2066 1
        3958        2066        2067 1
        3959        2067        2068 1
        3960        2067        2073 1
        3961        2068        2069 1
        3962        2069        2070 1
        3963        2069        2076 1
        3964        2069        2086 1
        3965        2070        2071 1
        3966        2071        2072 1
        3967        2071        2074 1
        3968        2072        2073 1
        3969        2073        2074 1
        3970        2074        2075 1
        3971        2075        2076 1
        3972        2076        2077 1
        3973        2076        2090 1
        3974        2077        2078 1
        3975        2077        2089 1
        3976        2077        2079 1
        3977        2078        2079 1
        3978        2079        2080 1
        3979        2080        2081 1
        3980        2081        2082 1
        3981        2082        2083 1
        3982        2083        2084 1
        3983        2083        2085 1
        3984        2084        2085 1
        3985        2084        2086 1
        3986        2084        2089 1
        3987        2085        2086 1
        3988        2086        2087 1
        3989        2087        2088 1
        3990        2088        2089 1
        3991        2089        2090 1
        3992        2090        2091 1
        3993        2091        2092 1
        3994        2091        2117 1
        3995        2092        2093 1
        3996        2093        2094 1
        3997        2093        2099 1
        3998        2093        2111 1
        3999        2093        2112 1
        4000        2093        2142 1
        4001        2094        2095 1
        4002        2094        2111 1
        4003        2094        2113 1
        4004        2095        2096 1
        4005        2096        2097 1
        4006        2096        2098 1
        4007        2097        2098 1
        4008        2098        2099 1
        4009        2099        2100 1
        4010        2100        2101 1
        4011        2101        2102 1
        4012        2102        2103 1
        4013        2103        2104 1
        4014        2104        2105 1
        4015        2105        2110 1
        4016        2105        2106 1
        4017        2106        2107 1
        4018        2106        2108 1
        4019        2107        2108 1
        4020        2108        2109 1
        4021        2109        2110 1
        4022        2110        2111 1
        4023        2111        2114 1
        4024        2111        2112 1
        4025        2112        2113 1
        4026        2113        2114 1
        4027        2114        2115 1
        4028        2115        2116 1
        4029        2116        2117 1
        4030        2116        2123 1
        4031        2117        2118 1
        4032        2117        2119 1
        4033        2118        2119 1
        4034        2119        2120 1
        4035        2120        2121 1
        4036        2120        2122 1
        4037        2120        2124 1
        4038        2120        2136 1
        4039        2121        2122 1
        4040        2122        2123 1
        4041        2122        2223 1
        4042        2122        2238 1
        4043        2123        2124 1
        4044        2123        2143 1
        4045        2124        2125 1
        4046        2124        2129 1
        4047        2124        2136 1
        4048        2124        2149 1
        4049        2125        2126 1
        4050        2125        2132 1
        4051        2125        2146 1
        4052        2125        2153 1
        4053        2126        2127 1
        4054        2126        2132 1
        4055        2127        2128 1
        4056        2127        2131 1
        4057        2128        2129 1
        4058        2129        2142 1
        4059        2129        2130 1
        4060        2130        2131 1
        4061        2130        2133 1
        4062        2131        2132 1
        4063        2131        2136 1
        4064        2131        2137 1
        4065        2132        2133 1
        4066        2132        2151 1
        4067        2133        2134 1
        4068        2134        2135 1
        4069        2135        2136 1
        4070        2136        2137 1
        4071        2136        2138 1
        4072        2137        2138 1
        4073        2137        2142 1
        4074        2138        2139 1
        4075        2138        2143 1
        4076        2139        2140 1
        4077        2140        2141 1
        4078        2141        2142 1
        4079        2141        2145 1
        4080        2142        2143 1
        4081        2142        2240 1
        4082        2143        2144 1
        4083        2144        2145 1
        4084        2144        2152 1
        4085        2145        2146 1
        4086        2146        2147 1
        4087        2147        2148 1
        4088        2148        2184 1
        4089        2148        2149 1
        4090        2149        2150 1
        4091        2150        2151 1
        4092        2151        2152 1
        4093        2152        2153 1
        4094        2152        2160 1
        4095        2153        2154 1
        4096        2154        2155 1
        4097        2155        2156 1
        4098        2156        2157 1
        4099        2157        2158 1
        4100        2158        2159 1
        4101        2159        2160 1
        4102        2160        2161 1
        4103        2161        2162 1
        4104        2162        2163 1
        4105        2163        2164 1
        4106        2164        2165 1
        4107        2165        2166 1
        4108        2166        2167 1
        4109        2167        2168 1
        4110        2168        2169 1
        4111        2169        2170 1
        4112        2170        2171 1
        4113        2171        2172 1
        4114        2172        2173 1
        4115        2173        2174 1
        4116        2174        2175 1
        4117        2175        2176 1
        4118        2176        2177 1
        4119        2177        2178 1
        4120        2178        2179 1
        4121        2179        2180 1
        4122        2180        2181 1
        4123        2181        2182 1
        4124        2182        2183 1
        4125        2183        2184 1
        4126        2183        2188 1
        4127        2183        2240 1
        4128        2184        2185 1
        4129        2184        2225 1
        4130        2185        2186 1
        4131        2186        2187 1
        4132        2187        2188 1
        4133        2188        2189 1
        4134        2189        2190 1
        4135        2190        2191 1
        4136        2191        2192 1
        4137        2192        2193 1
        4138        2193        2194 1
        4139        2193        2229 1
        4140        2194        2195 1
        4141        2195        2196 1
        4142        2196        2197 1
        4143        2197        2198 1
        4144        2198        2199 1
        4145        2199        2200 1
        4146        2199        2202 1
        4147        2200        2201 1
        4148        2201        2202 1
        4149        2202        2203 1
        4150        2202        2225 1
        4151        2203        2213 1
        4152        2203        2204 1
        4153        2204        2205 1
        4154        2205        2206 1
        4155        2206        2207 1
        4156        2206        2208 1
        4157        2207        2208 1
        4158        2207        2237 1
        4159        2208        2209 1
        4160        2209        2210 1
        4161        2210        2211 1
        4162        2211        2212 1
        4163        2212        2213 1
        4164        2212        2225 1
        4165        2213        2214 1
        4166        2214        2215 1
        4167        2215        2216 1
        4168        2216        2217 1
        4169        2217        2218 1
        4170        2217        2221 1
        4171        2217        2235 1
        4172        2218        2219 1
        4173        2219        2220 1
        4174        2219        2226 1
        4175        2219        2232 1
        4176        2219        2235 1
        4177        2220        2221 1
        4178        2220        2224 1
        4179        2220        2231 1
        4180        2221        2222 1
        4181        2221        2223 1
        4182        2221        2231 1
        4183        2221        2234 1
        4184        2222        2224 1
        4185        2222        2227 1
        4186        2222        2223 1
        4187        2223        2225 1
        4188        2223        2229 1
        4189        2223        2224 1
        4190        2224        2225 1
        4191        2225        2226 1
        4192        2225        2234 1
        4193        2225        2235 1
        4194        2226        2227 1
        4195        2226        2230 1
        4196        2226        2233 1
        4197        2226        2235 1
        4198        2227        2228 1
        4199        2227        2233 1
        4200        2228        2229 1
        4201        2229        2230 1
        4202        2230        2231 1
        4203        2231        2232 1
        4204        2232        2233 1
        4205        2233        2234 1
        4206        2234        2235 1
        4207        2235        2236 1
        4208        2236        2237 1
        4209        2237        2240 1
        4210        2237        2241 1
        4211        2237        2238 1
        4212        2238        2239 1
        4213        2239        2240 1
        4214        2240        2241 1
        4215        2241        2242 1
        4216        2243        2244 1
        4217        2243        2245 1
        4218        2243        2246 1
        4219        2244        2247 1
        4220        2244        2249 1
        4221        2245        2247 1
        4222        2245        2248 1
        4223        2246        2248 1
        4224        2246        2249 1
        4225        2247        2250 1
        4226        2248        2250 1
        4227        2249        2250 1
