# Supplementary material for: Order and stochasticity in the folding of individual Drosophila genomes
Source: Nat Commun. 2021 Jan 4;12:41. doi: 10.1038/s41467-020-20292-z (PMC7782554; doi:10.1038/s41467-020-20292-z)
Supplement: Supplementary file 4 — Source Data [file 41467_2020_20292_MOESM4_ESM.zip › b31.mol2]

@<TRIPOS>MOLECULE
dna
 2250 5907 0 0 0
SMALL
GASTEIGER

@<TRIPOS>ATOM
        1  O                     14.6799   12.2935   11.8949 O   1 1 0.0000
        2  O                     14.3534   12.0639   12.3201 O   1 1 1.0000
        3  O                     13.9337   12.5038   12.0520 O   1 1 2.0000
        4  O                     13.5137   12.8163   11.5617 O   1 1 3.0000
        5  O                     13.8379   12.5351   10.9362 O   1 1 4.0000
        6  O                     13.8338   12.1090   11.2403 O   1 1 5.0000
        7  O                     14.4570   12.5652   11.0691 O   1 1 6.0000
        8  O                     14.2819   11.9689   11.0377 O   1 1 7.0000
        9  O                     14.8225   11.9437   11.1604 O   1 1 8.0000
       10  O                     14.8889   11.7162   10.6464 O   1 1 9.0000
       11  O                     15.2305   11.0568   10.2737 O   1 1 10.0000
       12  O                     15.4486   10.8868    9.6585 O    1 1 11.0000
       13  O                     15.0826   11.3204    9.2016 O    1 1 12.0000
       14  O                     14.8528   10.8843    9.3130 O    1 1 13.0000
       15  O                     14.9665   10.7871    8.5539 O    1 1 14.0000
       16  O                     14.2574   10.9142    8.2854 O    1 1 15.0000
       17  O                     14.1765   10.6075    8.6406 O    1 1 16.0000
       18  O                     13.7392   10.4114    9.1770 O    1 1 17.0000
       19  O                     13.1234   10.4346    9.0876 O    1 1 18.0000
       20  O                     13.3140   10.5203    9.7355 O    1 1 19.0000
       21  O                     13.8311   10.8413    9.5592 O    1 1 20.0000
       22  O                     13.2282   11.1498   10.1198 O   1 1 21.0000
       23  O                     13.1047   12.4739   11.0729 O   1 1 22.0000
       24  O                     12.3994   13.2774   10.9443 O   1 1 23.0000
       25  O                     11.9502   13.0303   10.9403 O   1 1 24.0000
       26  O                     11.6198   13.3176   10.3219 O   1 1 25.0000
       27  O                     11.3435   13.4267   10.8933 O   1 1 26.0000
       28  O                     11.9347   13.8581   10.4847 O   1 1 27.0000
       29  O                     11.3464   14.0037   10.6928 O   1 1 28.0000
       30  O                     11.8119   13.7499   10.8213 O   1 1 29.0000
       31  O                     11.7903   13.8648   10.2243 O   1 1 30.0000
       32  O                     11.9779   14.2730   10.7996 O   1 1 31.0000
       33  O                     11.4604   14.9056   10.5942 O   1 1 32.0000
       34  O                     11.1824   15.1744   10.9212 O   1 1 33.0000
       35  O                     11.5513   15.4071   10.4733 O   1 1 34.0000
       36  O                     11.4509   14.6473   10.2702 O   1 1 35.0000
       37  O                     11.8651   14.5035    9.7879 O    1 1 36.0000
       38  O                     12.5315   14.6716    9.5892 O    1 1 37.0000
       39  O                     12.4071   15.2820    9.3789 O    1 1 38.0000
       40  O                     12.2085   14.8501    9.4839 O    1 1 39.0000
       41  O                     11.8076   14.8433    9.0716 O    1 1 40.0000
       42  O                     12.0693   14.0569    8.9978 O    1 1 41.0000
       43  O                     12.2259   13.4952    8.8041 O    1 1 42.0000
       44  O                     12.1582   14.4487    8.6501 O    1 1 43.0000
       45  O                     12.8603   14.6479    8.4309 O    1 1 44.0000
       46  O                     12.6016   14.9699    8.7481 O    1 1 45.0000
       47  O                     12.0428   14.5359    8.9919 O    1 1 46.0000
       48  O                     11.4980   14.1403    9.5122 O    1 1 47.0000
       49  O                     10.7878   14.1183    9.9964 O    1 1 48.0000
       50  O                     11.4280   13.8952   10.0998 O   1 1 49.0000
       51  O                     11.4017   14.8746    9.9113 O    1 1 50.0000
       52  O                     11.0364   15.5708   10.3930 O   1 1 51.0000
       53  O                     11.4771   15.8004   11.0302 O   1 1 52.0000
       54  O                     11.7042   15.8435   10.6251 O   1 1 53.0000
       55  O                     12.3252   15.6941   11.3568 O   1 1 54.0000
       56  O                     12.8817   15.3469   11.1389 O   1 1 55.0000
       57  O                     12.9055   15.6915   10.4359 O   1 1 56.0000
       58  O                     13.5893   15.8960    9.8756 O    1 1 57.0000
       59  O                     13.0862   15.1286    9.7778 O    1 1 58.0000
       60  O                     13.5340   15.3595    9.3322 O    1 1 59.0000
       61  O                     12.9225   15.5445    9.0570 O    1 1 60.0000
       62  O                     13.3817   14.7471    8.7035 O    1 1 61.0000
       63  O                     12.9876   14.8955    9.1481 O    1 1 62.0000
       64  O                     13.0642   15.4418    9.6269 O    1 1 63.0000
       65  O                     12.5994   15.9452   10.0698 O   1 1 64.0000
       66  O                     11.7469   15.8705    9.7598 O    1 1 65.0000
       67  O                     12.2266   15.6529   10.6884 O   1 1 66.0000
       68  O                     12.1251   16.2096   10.8106 O   1 1 67.0000
       69  O                     12.9775   15.9662   11.2167 O   1 1 68.0000
       70  O                     13.1624   15.9315   10.5398 O   1 1 69.0000
       71  O                     12.8944   15.9838    9.5241 O    1 1 70.0000
       72  O                     13.4339   15.8530    8.9274 O    1 1 71.0000
       73  O                     12.8326   15.8667    8.6224 O    1 1 72.0000
       74  O                     12.5564   15.5633    8.3353 O    1 1 73.0000
       75  O                     12.9074   16.2376    8.3750 O    1 1 74.0000
       76  O                     12.3225   16.3666    8.4890 O    1 1 75.0000
       77  O                     12.2793   15.9798    9.3071 O    1 1 76.0000
       78  O                     12.3915   16.2330    8.9171 O    1 1 77.0000
       79  O                     11.7101   16.0670    9.1365 O    1 1 78.0000
       80  O                     12.2864   16.5159    9.1388 O    1 1 79.0000
       81  O                     11.3705   16.5978    8.6550 O    1 1 80.0000
       82  O                     11.1328   15.9139    8.2089 O    1 1 81.0000
       83  O                     11.4053   15.0035    8.1069 O    1 1 82.0000
       84  O                     11.7686   14.0562    8.6959 O    1 1 83.0000
       85  O                     11.6123   13.7281    7.8361 O    1 1 84.0000
       86  O                     12.1793   14.0775    7.4288 O    1 1 85.0000
       87  O                     12.4341   13.8978    6.9132 O    1 1 86.0000
       88  O                     11.8085   13.8103    6.8230 O    1 1 87.0000
       89  O                     11.9973   14.3947    7.1081 O    1 1 88.0000
       90  O                     12.0112   14.9068    7.4734 O    1 1 89.0000
       91  O                     12.5175   15.5515    7.7824 O    1 1 90.0000
       92  O                     12.9770   15.5118    8.2892 O    1 1 91.0000
       93  O                     12.2145   15.0026    8.2278 O    1 1 92.0000
       94  O                     11.6064   13.7725    8.9257 O    1 1 93.0000
       95  O                     11.1040   12.6797    9.9494 O    1 1 94.0000
       96  O                     10.7107   12.3192   10.1473 O   1 1 95.0000
       97  O                     10.9145   11.8154   10.6839 O   1 1 96.0000
       98  O                     10.7456   11.7701   10.0606 O   1 1 97.0000
       99  O                     10.8971   11.2474   10.2707 O   1 1 98.0000
      100  O                     10.8047   10.9407   10.6253 O   1 1 99.0000
      101  O                     11.4132   10.7081   10.0601 O   1 1 100.0000
      102  O                     11.4140   11.0819   10.5169 O   1 1 101.0000
      103  O                     10.8887   11.2901    9.8861 O    1 1 102.0000
      104  O                     10.0732   11.4845    9.9676 O    1 1 103.0000
      105  O                     10.2502   10.8466   10.1104 O   1 1 104.0000
      106  O                     10.0103   11.2258    9.6409 O    1 1 105.0000
      107  O                      9.4615   11.4964    9.5952 O    1 1 106.0000
      108  O                     10.6494   11.5960    9.7960 O    1 1 107.0000
      109  O                     10.1809   11.3241   10.4362 O   1 1 108.0000
      110  O                     10.6336   10.8683   10.5480 O   1 1 109.0000
      111  O                     10.9693   11.6402   10.3060 O   1 1 110.0000
      112  O                     10.7020   11.4995   10.8956 O   1 1 111.0000
      113  O                     11.2959   12.1016   10.7249 O   1 1 112.0000
      114  O                     11.7368   12.4619   11.1751 O   1 1 113.0000
      115  O                     10.9146   12.0803   10.9715 O   1 1 114.0000
      116  O                     11.3639   12.0640   10.4045 O   1 1 115.0000
      117  O                     11.6782   12.7766   10.3656 O   1 1 116.0000
      118  O                     11.7160   12.2166   11.1326 O   1 1 117.0000
      119  O                     12.1016   11.8682   11.2534 O   1 1 118.0000
      120  O                     11.4008   11.8259   11.5386 O   1 1 119.0000
      121  O                     11.3537   11.4332   10.8756 O   1 1 120.0000
      122  O                     11.3458   11.9939    9.8453 O    1 1 121.0000
      123  O                     11.4097   12.4760   10.4799 O   1 1 122.0000
      124  O                     11.2855   12.6084   11.4641 O   1 1 123.0000
      125  O                     10.5767   12.5794   11.9430 O   1 1 124.0000
      126  O                     10.2521   12.3017   11.5310 O   1 1 125.0000
      127  O                     10.4400   12.0906   10.6850 O   1 1 126.0000
      128  O                     11.2613   11.5577   11.2557 O   1 1 127.0000
      129  O                     11.8739   11.4458   10.9384 O   1 1 128.0000
      130  O                     12.2144   11.2989   11.5331 O   1 1 129.0000
      131  O                     11.8095   10.9213   11.0948 O   1 1 130.0000
      132  O                     12.3317   10.5461   11.2911 O   1 1 131.0000
      133  O                     12.1851   10.9301   11.9346 O   1 1 132.0000
      134  O                     11.5558   11.3975   12.0958 O   1 1 133.0000
      135  O                     11.1666   11.9649   12.1936 O   1 1 134.0000
      136  O                     11.7123   12.2603   11.8568 O   1 1 135.0000
      137  O                     12.3453   12.5295   11.5103 O   1 1 136.0000
      138  O                     12.6583   12.1950   10.7885 O   1 1 137.0000
      139  O                     13.4132   12.1540   11.3116 O   1 1 138.0000
      140  O                     13.1918   11.8682   11.6415 O   1 1 139.0000
      141  O                     13.4542   11.4042   11.2055 O   1 1 140.0000
      142  O                     13.1298   11.6255   10.9629 O   1 1 141.0000
      143  O                     12.5413   11.2590   11.2108 O   1 1 142.0000
      144  O                     12.4473   11.9956   11.3206 O   1 1 143.0000
      145  O                     12.4014   11.5396   10.5820 O   1 1 144.0000
      146  O                     12.8207   11.3791    9.8692 O    1 1 145.0000
      147  O                     12.4247   11.3077   10.5099 O   1 1 146.0000
      148  O                     12.9459   10.8872   10.9125 O   1 1 147.0000
      149  O                     12.7264   10.9334   10.4676 O   1 1 148.0000
      150  O                     12.7942   11.7320    9.7855 O    1 1 149.0000
      151  O                     12.4716   11.2640   10.0956 O   1 1 150.0000
      152  O                     13.0446   11.4076    9.4499 O    1 1 151.0000
      153  O                     12.4158   11.5863    9.1298 O    1 1 152.0000
      154  O                     11.7322   11.5148    9.6167 O    1 1 153.0000
      155  O                     11.8943   11.5085   10.3731 O   1 1 154.0000
      156  O                     12.2109   11.9137    9.8129 O    1 1 155.0000
      157  O                     12.0264   11.5873    8.7647 O    1 1 156.0000
      158  O                     11.7252   11.7874    8.7692 O    1 1 157.0000
      159  O                     11.2659   11.5120    9.2972 O    1 1 158.0000
      160  O                     11.2741   11.8387    8.8857 O    1 1 159.0000
      161  O                     11.3073   11.8736    9.5072 O    1 1 160.0000
      162  O                     10.8096   11.4561    9.1464 O    1 1 161.0000
      163  O                     10.8681   11.9863    8.9124 O    1 1 162.0000
      164  O                     11.4861   12.1196    9.3786 O    1 1 163.0000
      165  O                     11.9753   11.7984    9.5836 O    1 1 164.0000
      166  O                     11.7429   11.6735    9.0798 O    1 1 165.0000
      167  O                     12.4129   12.1780    8.6364 O    1 1 166.0000
      168  O                     11.7991   12.9464    8.7798 O    1 1 167.0000
      169  O                     11.4500   12.2447    8.9563 O    1 1 168.0000
      170  O                     11.9112   12.2948    8.5889 O    1 1 169.0000
      171  O                     11.8836   12.8448    9.0701 O    1 1 170.0000
      172  O                     11.6152   12.6431    9.4386 O    1 1 171.0000
      173  O                     12.1145   13.3594    9.4143 O    1 1 172.0000
      174  O                     11.4943   13.0960    9.6736 O    1 1 173.0000
      175  O                     11.3131   13.3425    9.8163 O    1 1 174.0000
      176  O                     10.7823   13.1430   10.2576 O   1 1 175.0000
      177  O                     11.3814   12.8490   10.3531 O   1 1 176.0000
      178  O                     10.9425   13.0809   10.7394 O   1 1 177.0000
      179  O                     10.4584   13.6021   10.8368 O   1 1 178.0000
      180  O                     10.9191   13.9606   10.8080 O   1 1 179.0000
      181  O                     11.1387   13.3929   10.4301 O   1 1 180.0000
      182  O                     11.0882   13.6981   10.0146 O   1 1 181.0000
      183  O                     11.2204   12.8129    9.6559 O    1 1 182.0000
      184  O                     11.6150   13.6547    9.2728 O    1 1 183.0000
      185  O                     10.9119   13.8010    9.6155 O    1 1 184.0000
      186  O                     10.8503   13.5483    9.5015 O    1 1 185.0000
      187  O                     11.1306   12.8347    9.0166 O    1 1 186.0000
      188  O                     10.8329   13.4168    9.0368 O    1 1 187.0000
      189  O                     10.8649   13.8162    8.4924 O    1 1 188.0000
      190  O                     11.2057   13.6503    8.3073 O    1 1 189.0000
      191  O                     11.0096   13.2128    8.0016 O    1 1 190.0000
      192  O                     10.9594   12.9866    8.7673 O    1 1 191.0000
      193  O                     10.5730   13.1222    9.2026 O    1 1 192.0000
      194  O                     10.3727   12.5548    8.6276 O    1 1 193.0000
      195  O                     10.3823   12.7944    7.9516 O    1 1 194.0000
      196  O                     10.9390   12.5995    8.4053 O    1 1 195.0000
      197  O                     10.8319   12.8155    7.2472 O    1 1 196.0000
      198  O                     11.1396   12.5277    7.0729 O    1 1 197.0000
      199  O                     11.3569   12.0093    8.2408 O    1 1 198.0000
      200  O                     10.6294   12.0879    9.3813 O    1 1 199.0000
      201  O                      9.8458   12.2888    9.9451 O    1 1 200.0000
      202  O                     10.0424   12.4659    9.5723 O    1 1 201.0000
      203  O                      9.6782   12.9161    9.8907 O    1 1 202.0000
      204  O                      9.5136   13.5059   10.3376 O   1 1 203.0000
      205  O                     10.0107   14.0773   10.3640 O   1 1 204.0000
      206  O                      9.6650   13.7893   10.8197 O   1 1 205.0000
      207  O                      9.0364   14.1439   11.1869 O   1 1 206.0000
      208  O                      9.3369   14.4502   10.7463 O   1 1 207.0000
      209  O                      9.9373   14.6261   11.1238 O   1 1 208.0000
      210  O                      9.9164   14.2051   11.0513 O   1 1 209.0000
      211  O                      8.8218   14.6705   11.0966 O   1 1 210.0000
      212  O                      9.2799   14.5266   11.3738 O   1 1 211.0000
      213  O                      9.6213   14.3235   11.9086 O   1 1 212.0000
      214  O                      9.9365   13.9313   11.4500 O   1 1 213.0000
      215  O                     10.5916   13.8939   11.1694 O   1 1 214.0000
      216  O                     11.0666   12.9461   11.2571 O   1 1 215.0000
      217  O                     11.5928   13.5077   11.3735 O   1 1 216.0000
      218  O                     11.1061   13.3561   11.7937 O   1 1 217.0000
      219  O                     11.1749   13.1367   12.3791 O   1 1 218.0000
      220  O                     11.3032   12.6059   12.5738 O   1 1 219.0000
      221  O                     11.4659   12.9995   11.8939 O   1 1 220.0000
      222  O                     11.6400   13.6989   11.8844 O   1 1 221.0000
      223  O                     11.8568   13.6198   12.5292 O   1 1 222.0000
      224  O                     11.7835   14.2396   12.3367 O   1 1 223.0000
      225  O                     12.3046   13.6937   12.0336 O   1 1 224.0000
      226  O                     12.2560   14.0817   12.4643 O   1 1 225.0000
      227  O                     12.3629   14.3717   12.4997 O   1 1 226.0000
      228  O                     12.7749   14.2311   11.9077 O   1 1 227.0000
      229  O                     12.8619   13.8980   11.9473 O   1 1 228.0000
      230  O                     12.6747   14.5770   11.9349 O   1 1 229.0000
      231  O                     12.0217   14.4749   11.9680 O   1 1 230.0000
      232  O                     11.9421   14.1229   11.2629 O   1 1 231.0000
      233  O                     12.1493   14.0912   11.6172 O   1 1 232.0000
      234  O                     11.6064   14.6842   11.0551 O   1 1 233.0000
      235  O                     10.9467   14.1442   11.2951 O   1 1 234.0000
      236  O                     10.6574   14.4184   11.5256 O   1 1 235.0000
      237  O                     11.1526   14.5920   12.3695 O   1 1 236.0000
      238  O                     10.6163   14.1831   11.9036 O   1 1 237.0000
      239  O                     11.1812   14.7197   11.4596 O   1 1 238.0000
      240  O                     10.7051   14.7610   12.0156 O   1 1 239.0000
      241  O                     10.7095   14.2120   12.1270 O   1 1 240.0000
      242  O                     11.3620   14.7183   11.7380 O   1 1 241.0000
      243  O                     11.2195   14.1595   11.5874 O   1 1 242.0000
      244  O                     11.2999   14.1932   12.0332 O   1 1 243.0000
      245  O                     10.9427   14.4546   11.3688 O   1 1 244.0000
      246  O                     11.6656   14.8310   11.4383 O   1 1 245.0000
      247  O                     10.7654   14.8197   11.1439 O   1 1 246.0000
      248  O                     10.7422   13.6367   11.5305 O   1 1 247.0000
      249  O                     10.7165   13.0287   11.6670 O   1 1 248.0000
      250  O                     10.5334   13.6291   12.0006 O   1 1 249.0000
      251  O                     10.1917   13.3553   12.1869 O   1 1 250.0000
      252  O                     10.2982   13.0148   12.1197 O   1 1 251.0000
      253  O                     10.3332   13.2703   11.2410 O   1 1 252.0000
      254  O                     10.5388   13.8095   10.4232 O   1 1 253.0000
      255  O                     10.8786   14.3120   10.0985 O   1 1 254.0000
      256  O                     10.1782   14.3161    9.3543 O    1 1 255.0000
      257  O                     11.5059   14.4668   10.1437 O   1 1 256.0000
      258  O                     12.2668   15.0849   10.2332 O   1 1 257.0000
      259  O                     11.8755   14.8524   10.8475 O   1 1 258.0000
      260  O                     12.0216   14.9985   11.2870 O   1 1 259.0000
      261  O                     12.4169   14.4653   11.0697 O   1 1 260.0000
      262  O                     12.6126   14.1523   10.3693 O   1 1 261.0000
      263  O                     13.1782   14.1058    9.6087 O    1 1 262.0000
      264  O                     12.8160   14.5061    9.5057 O    1 1 263.0000
      265  O                     13.0875   14.5261    9.9825 O    1 1 264.0000
      266  O                     13.6639   14.5353   10.4356 O   1 1 265.0000
      267  O                     13.0223   14.3366   10.2796 O   1 1 266.0000
      268  O                     13.4064   14.8553    9.9330 O    1 1 267.0000
      269  O                     12.9396   14.8036   10.5100 O   1 1 268.0000
      270  O                     13.2122   14.9718   10.2842 O   1 1 269.0000
      271  O                     13.6463   15.3614   10.4223 O   1 1 270.0000
      272  O                     13.9354   15.6109   10.6163 O   1 1 271.0000
      273  O                     13.6148   14.9954   10.5299 O   1 1 272.0000
      274  O                     13.6944   15.2383   11.0650 O   1 1 273.0000
      275  O                     13.5010   14.7121   11.1245 O   1 1 274.0000
      276  O                     13.0144   14.5520   10.8610 O   1 1 275.0000
      277  O                     13.4404   14.3949   10.3417 O   1 1 276.0000
      278  O                     13.7243   14.4265    9.6235 O    1 1 277.0000
      279  O                     14.0460   14.8032    9.8856 O    1 1 278.0000
      280  O                     13.7992   14.2507   10.2203 O   1 1 279.0000
      281  O                     14.2874   14.0901   10.7724 O   1 1 280.0000
      282  O                     14.3136   14.6352   10.7800 O   1 1 281.0000
      283  O                     13.7787   14.1917   10.8917 O   1 1 282.0000
      284  O                     13.2277   14.2392   11.2261 O   1 1 283.0000
      285  O                     13.2521   13.2982   11.3165 O   1 1 284.0000
      286  O                     13.1345   13.7744   11.3624 O   1 1 285.0000
      287  O                     13.2249   13.5739   10.8459 O   1 1 286.0000
      288  O                     12.9135   12.9856   10.2055 O   1 1 287.0000
      289  O                     12.7588   13.5495   10.7059 O   1 1 288.0000
      290  O                     12.1635   12.8210   10.4648 O   1 1 289.0000
      291  O                     12.9675   12.7981   10.7720 O   1 1 290.0000
      292  O                     13.3629   13.0655   10.4892 O   1 1 291.0000
      293  O                     13.0372   13.4709   10.1610 O   1 1 292.0000
      294  O                     13.0979   13.0646   10.6557 O   1 1 293.0000
      295  O                     13.0670   13.7457   10.0821 O   1 1 294.0000
      296  O                     12.7756   13.8384   10.6787 O   1 1 295.0000
      297  O                     12.6662   12.7570   10.2457 O   1 1 296.0000
      298  O                     12.4531   13.0536   10.6706 O   1 1 297.0000
      299  O                     12.6585   13.0321   11.5006 O   1 1 298.0000
      300  O                     13.5989   13.3146   11.2640 O   1 1 299.0000
      301  O                     13.4615   13.7036   10.7134 O   1 1 300.0000
      302  O                     12.6534   13.5660   11.1277 O   1 1 301.0000
      303  O                     12.1361   13.0497   11.2678 O   1 1 302.0000
      304  O                     12.2636   13.5849   10.6552 O   1 1 303.0000
      305  O                     11.9946   13.4897   10.5004 O   1 1 304.0000
      306  O                     12.5999   13.2877   10.0440 O   1 1 305.0000
      307  O                     13.5267   12.7576   10.0628 O   1 1 306.0000
      308  O                     14.5782   12.9992   10.3107 O   1 1 307.0000
      309  O                     14.2284   13.6188   10.4292 O   1 1 308.0000
      310  O                     14.7847   13.5447   10.6702 O   1 1 309.0000
      311  O                     14.9612   13.2247   10.0869 O   1 1 310.0000
      312  O                     14.5795   14.0098   10.2785 O   1 1 311.0000
      313  O                     14.6855   13.7224   10.0667 O   1 1 312.0000
      314  O                     13.8229   13.5108   10.1176 O   1 1 313.0000
      315  O                     14.2065   13.1842   10.6331 O   1 1 314.0000
      316  O                     14.0804   12.9374   10.1798 O   1 1 315.0000
      317  O                     13.9482   12.5264   10.5853 O   1 1 316.0000
      318  O                     14.2502   12.3645    9.9305 O    1 1 317.0000
      319  O                     14.3155   12.6438    9.4453 O    1 1 318.0000
      320  O                     14.6353   12.3204    9.9313 O    1 1 319.0000
      321  O                     14.4431   12.9406    9.7947 O    1 1 320.0000
      322  O                     13.9468   13.5717    9.7976 O    1 1 321.0000
      323  O                     14.1093   13.3442    9.4039 O    1 1 322.0000
      324  O                     13.7514   12.8810    9.6917 O    1 1 323.0000
      325  O                     13.1010   13.2592    9.5272 O    1 1 324.0000
      326  O                     13.7763   12.9336    9.2895 O    1 1 325.0000
      327  O                     13.4794   13.4569    9.2852 O    1 1 326.0000
      328  O                     13.8394   13.5270    9.4052 O    1 1 327.0000
      329  O                     13.1043   12.8740    9.5572 O    1 1 328.0000
      330  O                     13.3240   12.8366    9.3496 O    1 1 329.0000
      331  O                     13.8295   13.5029    8.7727 O    1 1 330.0000
      332  O                     13.3431   13.1514    8.7482 O    1 1 331.0000
      333  O                     13.5660   13.0906    9.2868 O    1 1 332.0000
      334  O                     13.0518   13.5151    9.2821 O    1 1 333.0000
      335  O                     12.8917   13.1712    8.8718 O    1 1 334.0000
      336  O                     12.9406   12.4200    8.9985 O    1 1 335.0000
      337  O                     12.7341   13.0589    8.2954 O    1 1 336.0000
      338  O                     12.9074   13.0769    8.6599 O    1 1 337.0000
      339  O                     13.4389   13.3213    8.2672 O    1 1 338.0000
      340  O                     13.0662   13.4189    8.3274 O    1 1 339.0000
      341  O                     13.4491   12.9378    8.0148 O    1 1 340.0000
      342  O                     13.5910   12.7063    8.4317 O    1 1 341.0000
      343  O                     13.0973   12.5883    8.7318 O    1 1 342.0000
      344  O                     12.5485   12.9105    9.2644 O    1 1 343.0000
      345  O                     12.4990   13.2829    8.5661 O    1 1 344.0000
      346  O                     12.5384   13.9722    8.2767 O    1 1 345.0000
      347  O                     12.1727   14.1533    8.4331 O    1 1 346.0000
      348  O                     12.5841   13.7557    8.0005 O    1 1 347.0000
      349  O                     12.0047   13.5956    7.9358 O    1 1 348.0000
      350  O                     12.5504   13.7432    7.2482 O    1 1 349.0000
      351  O                     12.9702   13.9439    7.7208 O    1 1 350.0000
      352  O                     12.5273   14.3343    7.8352 O    1 1 351.0000
      353  O                     12.8652   14.3167    7.7283 O    1 1 352.0000
      354  O                     13.4837   13.8386    7.7000 O    1 1 353.0000
      355  O                     13.3484   14.0260    8.1149 O    1 1 354.0000
      356  O                     12.8033   13.8097    8.4212 O    1 1 355.0000
      357  O                     13.5814   13.9531    8.8995 O    1 1 356.0000
      358  O                     13.0878   13.8547    8.9206 O    1 1 357.0000
      359  O                     12.9645   14.1186    8.5565 O    1 1 358.0000
      360  O                     12.5923   14.0797    8.8302 O    1 1 359.0000
      361  O                     12.5117   14.1688    9.1869 O    1 1 360.0000
      362  O                     12.3863   13.8025    9.5972 O    1 1 361.0000
      363  O                     11.7759   14.1117    9.7167 O    1 1 362.0000
      364  O                     11.9463   13.3099    9.9927 O    1 1 363.0000
      365  O                     12.2177   13.9602    9.8380 O    1 1 364.0000
      366  O                     12.1409   13.5037    9.3773 O    1 1 365.0000
      367  O                     12.1345   12.8062   10.0591 O   1 1 366.0000
      368  O                     11.8711   12.6704    9.5384 O    1 1 367.0000
      369  O                     12.6925   12.6270    9.5959 O    1 1 368.0000
      370  O                     11.9763   12.2407    9.6820 O    1 1 369.0000
      371  O                     12.4743   12.2315    9.9829 O    1 1 370.0000
      372  O                     11.6802   12.0325   10.1169 O   1 1 371.0000
      373  O                     12.2556   12.1000   10.3628 O   1 1 372.0000
      374  O                     12.6819   11.8256   10.5204 O   1 1 373.0000
      375  O                     12.9881   11.8563   10.1645 O   1 1 374.0000
      376  O                     13.2352   12.1127   10.4521 O   1 1 375.0000
      377  O                     13.6250   11.9816   10.0976 O   1 1 376.0000
      378  O                     14.3872   11.6359   10.2185 O   1 1 377.0000
      379  O                     14.0933   11.7099   10.4807 O   1 1 378.0000
      380  O                     13.8435   11.2578   10.6116 O   1 1 379.0000
      381  O                     13.3701   11.6068   10.3449 O   1 1 380.0000
      382  O                     13.7845   11.6533    9.7975 O    1 1 381.0000
      383  O                     13.9444   11.0906    9.9032 O    1 1 382.0000
      384  O                     13.6885   11.1960    9.3012 O    1 1 383.0000
      385  O                     14.3371   11.3769    9.5238 O    1 1 384.0000
      386  O                     14.0683   11.8787    9.0500 O    1 1 385.0000
      387  O                     13.7185   12.2483    9.2098 O    1 1 386.0000
      388  O                     13.5044   11.7944    9.1235 O    1 1 387.0000
      389  O                     13.5982   11.4501    8.8866 O    1 1 388.0000
      390  O                     14.1052   11.3307    8.5976 O    1 1 389.0000
      391  O                     14.1877   11.7075    8.8527 O    1 1 390.0000
      392  O                     14.1368   12.5168    8.6485 O    1 1 391.0000
      393  O                     14.0443   12.2998    8.0843 O    1 1 392.0000
      394  O                     14.0465   12.0681    8.6085 O    1 1 393.0000
      395  O                     13.7872   12.0313    8.4786 O    1 1 394.0000
      396  O                     13.6579   12.2775    8.8584 O    1 1 395.0000
      397  O                     13.3208   11.9673    8.6179 O    1 1 396.0000
      398  O                     13.7432   11.6329    8.1750 O    1 1 397.0000
      399  O                     13.1027   12.0242    8.6540 O    1 1 398.0000
      400  O                     13.1253   11.4099    8.8761 O    1 1 399.0000
      401  O                     12.6510   11.6181    8.5789 O    1 1 400.0000
      402  O                     12.6915   11.2097    8.8220 O    1 1 401.0000
      403  O                     12.7720   10.6773    8.7090 O    1 1 402.0000
      404  O                     12.4377   10.4076    7.6760 O    1 1 403.0000
      405  O                     12.7379   10.7822    8.2120 O    1 1 404.0000
      406  O                     12.3978   10.7164    8.2996 O    1 1 405.0000
      407  O                     12.2706   10.3456    8.3563 O    1 1 406.0000
      408  O                     12.0407    9.8772    8.4945 O    1 1 407.0000
      409  O                     12.4920   10.1684    8.8239 O    1 1 408.0000
      410  O                     12.1183    9.9549    8.0114 O    1 1 409.0000
      411  O                     12.1305   10.1944    8.7837 O    1 1 410.0000
      412  O                     12.6193    9.7370    9.1467 O    1 1 411.0000
      413  O                     12.8690   10.2177    9.1329 O    1 1 412.0000
      414  O                     12.5134    9.5787    9.4300 O    1 1 413.0000
      415  O                     12.8363   10.0807    9.6230 O    1 1 414.0000
      416  O                     12.2341   10.0456    9.3040 O    1 1 415.0000
      417  O                     11.9438   10.6340    8.5966 O    1 1 416.0000
      418  O                     11.8392   10.8721    9.0604 O    1 1 417.0000
      419  O                     12.0567   10.4780    9.2346 O    1 1 418.0000
      420  O                     12.3832   10.1573    9.8190 O    1 1 419.0000
      421  O                     11.9734   10.9747    9.8275 O    1 1 420.0000
      422  O                     12.3321   10.6165   10.0638 O   1 1 421.0000
      423  O                     12.8445   10.5728    9.7951 O    1 1 422.0000
      424  O                     12.5343   10.8528    9.3898 O    1 1 423.0000
      425  O                     12.1834   10.9260    9.4666 O    1 1 424.0000
      426  O                     12.1486   11.1664    9.1889 O    1 1 425.0000
      427  O                     12.9916   12.0381    9.3271 O    1 1 426.0000
      428  O                     12.4169   12.1611    8.9743 O    1 1 427.0000
      429  O                     12.6298   11.5556    9.5095 O    1 1 428.0000
      430  O                     12.0501   10.7972   10.4122 O   1 1 429.0000
      431  O                     11.6387   10.1450   10.6946 O   1 1 430.0000
      432  O                     11.5838   10.1237   11.3574 O   1 1 431.0000
      433  O                     11.2625   10.6609   11.1533 O   1 1 432.0000
      434  O                     11.8675   10.5508   10.9105 O   1 1 433.0000
      435  O                     12.0584   10.0498   11.4443 O   1 1 434.0000
      436  O                     11.5411    9.9331   11.7887 O   1 1 435.0000
      437  O                     11.9598   10.5188   11.8416 O   1 1 436.0000
      438  O                     11.0725   11.2035   11.5777 O   1 1 437.0000
      439  O                     10.4032   10.9145   11.2821 O   1 1 438.0000
      440  O                     11.1642   10.6215   11.7608 O   1 1 439.0000
      441  O                     11.0291   10.2116   11.1553 O   1 1 440.0000
      442  O                     10.7458   10.2753   11.5828 O   1 1 441.0000
      443  O                     10.2743   10.4978   11.9891 O   1 1 442.0000
      444  O                     10.1667   11.0742   11.7122 O   1 1 443.0000
      445  O                     10.6697   10.8356   12.1493 O   1 1 444.0000
      446  O                     11.2046   11.3475   12.0539 O   1 1 445.0000
      447  O                     10.8717   11.3091   12.6357 O   1 1 446.0000
      448  O                     10.6266   11.2383   11.8630 O   1 1 447.0000
      449  O                     10.3752   11.4682   12.3869 O   1 1 448.0000
      450  O                     10.3851   11.6335   11.5012 O   1 1 449.0000
      451  O                      9.8971   12.0192   10.4579 O   1 1 450.0000
      452  O                     10.0345   12.7168    9.9336 O    1 1 451.0000
      453  O                     10.8155   12.6417    9.4893 O    1 1 452.0000
      454  O                     11.2248   13.1178    8.5317 O    1 1 453.0000
      455  O                     10.8921   14.1843    7.6095 O    1 1 454.0000
      456  O                     10.0042   14.2082    6.7232 O    1 1 455.0000
      457  O                      9.8341   14.5601    6.3675 O    1 1 456.0000
      458  O                      9.3455   13.8391    6.1540 O    1 1 457.0000
      459  O                      8.9277   13.2294    5.6241 O    1 1 458.0000
      460  O                      8.6456   13.6908    5.2850 O    1 1 459.0000
      461  O                      8.1715   13.5897    4.7327 O    1 1 460.0000
      462  O                      7.6940   13.4750    4.5716 O    1 1 461.0000
      463  O                      7.9719   12.8644    4.6036 O    1 1 462.0000
      464  O                      8.8152   12.6974    5.1251 O    1 1 463.0000
      465  O                      9.3107   12.6088    5.3021 O    1 1 464.0000
      466  O                      9.0645   12.3063    5.5422 O    1 1 465.0000
      467  O                      8.5467   11.9461    5.4881 O    1 1 466.0000
      468  O                      8.5751   11.9898    4.9570 O    1 1 467.0000
      469  O                      8.8285   12.4468    4.5663 O    1 1 468.0000
      470  O                      8.9857   13.0983    4.3630 O    1 1 469.0000
      471  O                      9.1655   13.0417    4.9232 O    1 1 470.0000
      472  O                      9.5628   13.0296    4.4986 O    1 1 471.0000
      473  O                      8.7629   12.9391    4.4525 O    1 1 472.0000
      474  O                      8.2667   12.6706    4.5969 O    1 1 473.0000
      475  O                      8.2442   12.6216    5.2287 O    1 1 474.0000
      476  O                      8.1315   13.4519    5.2022 O    1 1 475.0000
      477  O                      8.1195   12.9667    5.5695 O    1 1 476.0000
      478  O                      8.8028   13.2046    5.0954 O    1 1 477.0000
      479  O                      9.1368   13.5024    4.6086 O    1 1 478.0000
      480  O                      9.8289   13.8642    4.6509 O    1 1 479.0000
      481  O                     10.4369   14.6285    4.6427 O    1 1 480.0000
      482  O                      9.9185   15.3154    4.9082 O    1 1 481.0000
      483  O                      9.5542   14.6076    5.9800 O    1 1 482.0000
      484  O                      8.9794   14.0297    5.8050 O    1 1 483.0000
      485  O                      9.3191   14.6893    6.1494 O    1 1 484.0000
      486  O                      8.7515   14.7635    5.5718 O    1 1 485.0000
      487  O                      8.9142   14.8380    6.2257 O    1 1 486.0000
      488  O                      8.9501   15.5135    5.7711 O    1 1 487.0000
      489  O                      9.2840   15.2520    5.5727 O    1 1 488.0000
      490  O                      8.7928   15.0665    5.8235 O    1 1 489.0000
      491  O                      9.5036   15.3481    5.9547 O    1 1 490.0000
      492  O                      9.1025   15.3773    5.2693 O    1 1 491.0000
      493  O                      9.1036   14.5719    5.9591 O    1 1 492.0000
      494  O                      8.9021   14.2553    6.0206 O    1 1 493.0000
      495  O                      8.4161   14.1930    5.7656 O    1 1 494.0000
      496  O                      9.0751   14.3278    5.3590 O    1 1 495.0000
      497  O                      8.8078   14.5569    4.7599 O    1 1 496.0000
      498  O                      9.3753   14.3694    4.6419 O    1 1 497.0000
      499  O                      9.0621   14.0302    4.2259 O    1 1 498.0000
      500  O                      9.1521   13.7570    4.9018 O    1 1 499.0000
      501  O                      9.3950   13.4605    5.4739 O    1 1 500.0000
      502  O                      9.5986   14.3935    5.4157 O    1 1 501.0000
      503  O                      9.9272   14.6346    5.1209 O    1 1 502.0000
      504  O                      9.8777   14.8691    4.7127 O    1 1 503.0000
      505  O                      9.4563   15.0190    5.0575 O    1 1 504.0000
      506  O                      9.4352   13.9979    5.2844 O    1 1 505.0000
      507  O                      9.8901   14.0696    5.7478 O    1 1 506.0000
      508  O                      9.6706   13.5362    6.1932 O    1 1 507.0000
      509  O                     10.3374   13.3806    5.7524 O    1 1 508.0000
      510  O                      9.5471   13.0634    5.6801 O    1 1 509.0000
      511  O                      9.9393   13.2239    5.1287 O    1 1 510.0000
      512  O                     10.2831   13.8379    4.8388 O    1 1 511.0000
      513  O                      9.7597   13.8794    5.2069 O    1 1 512.0000
      514  O                     10.0379   13.5011    4.4943 O    1 1 513.0000
      515  O                     10.2260   13.2473    5.0905 O    1 1 514.0000
      516  O                      9.8652   13.5414    5.3685 O    1 1 515.0000
      517  O                     10.4657   13.3859    4.9753 O    1 1 516.0000
      518  O                     10.4309   13.7671    5.5897 O    1 1 517.0000
      519  O                     10.1314   14.1777    5.0766 O    1 1 518.0000
      520  O                     10.6584   13.7652    4.9835 O    1 1 519.0000
      521  O                     10.9091   14.0769    5.7682 O    1 1 520.0000
      522  O                     10.2096   14.7211    6.1667 O    1 1 521.0000
      523  O                     10.6049   14.1344    5.2734 O    1 1 522.0000
      524  O                     10.7894   15.0794    5.3412 O    1 1 523.0000
      525  O                     10.2556   14.9399    5.6571 O    1 1 524.0000
      526  O                     10.6537   15.1530    6.0751 O    1 1 525.0000
      527  O                      9.9373   14.7397    5.7038 O    1 1 526.0000
      528  O                     10.7382   14.7902    5.9254 O    1 1 527.0000
      529  O                     10.2879   14.2123    6.1973 O    1 1 528.0000
      530  O                     10.6354   14.1671    6.7655 O    1 1 529.0000
      531  O                     10.5811   14.5106    6.2128 O    1 1 530.0000
      532  O                     11.2409   14.3831    5.6093 O    1 1 531.0000
      533  O                     11.3245   14.1134    5.1865 O    1 1 532.0000
      534  O                     10.9170   13.5390    5.9167 O    1 1 533.0000
      535  O                     10.5360   14.4373    5.8404 O    1 1 534.0000
      536  O                     10.1022   13.7173    6.0551 O    1 1 535.0000
      537  O                     10.0441   13.8671    5.5744 O    1 1 536.0000
      538  O                     10.2455   14.4246    5.5514 O    1 1 537.0000
      539  O                     11.0449   14.5649    5.1283 O    1 1 538.0000
      540  O                     10.8672   14.1467    5.9864 O    1 1 539.0000
      541  O                     10.8392   13.9327    6.1984 O    1 1 540.0000
      542  O                     11.6272   13.9778    6.2229 O    1 1 541.0000
      543  O                     12.2593   14.1839    6.4860 O    1 1 542.0000
      544  O                     12.1323   14.6259    6.0065 O    1 1 543.0000
      545  O                     12.6924   14.1617    6.0986 O    1 1 544.0000
      546  O                     13.0539   14.9399    6.1886 O    1 1 545.0000
      547  O                     12.2781   14.8718    6.3124 O    1 1 546.0000
      548  O                     12.4941   15.1576    6.0956 O    1 1 547.0000
      549  O                     12.5380   14.4171    5.7468 O    1 1 548.0000
      550  O                     12.3885   15.1214    5.6510 O    1 1 549.0000
      551  O                     11.4561   14.9037    5.8202 O    1 1 550.0000
      552  O                     11.3797   14.0792    5.7292 O    1 1 551.0000
      553  O                     11.8632   14.3941    5.9881 O    1 1 552.0000
      554  O                     11.8860   14.0633    5.6313 O    1 1 553.0000
      555  O                     11.3082   14.6123    6.0653 O    1 1 554.0000
      556  O                     11.5589   15.3785    5.5081 O    1 1 555.0000
      557  O                     12.0281   14.9151    5.4095 O    1 1 556.0000
      558  O                     11.9904   15.6854    5.5262 O    1 1 557.0000
      559  O                     11.4556   15.5989    6.1518 O    1 1 558.0000
      560  O                     11.2786   15.4951    7.4170 O    1 1 559.0000
      561  O                     11.8839   15.8251    6.7057 O    1 1 560.0000
      562  O                     11.6206   16.0498    5.9286 O    1 1 561.0000
      563  O                     11.2306   16.0715    6.7308 O    1 1 562.0000
      564  O                     10.8162   15.3893    6.6191 O    1 1 563.0000
      565  O                     11.1976   14.9458    7.4121 O    1 1 564.0000
      566  O                     11.7407   15.4813    6.6585 O    1 1 565.0000
      567  O                     12.1022   15.4692    6.5727 O    1 1 566.0000
      568  O                     11.4867   15.2346    6.1030 O    1 1 567.0000
      569  O                     11.6740   14.9366    6.3586 O    1 1 568.0000
      570  O                     11.6286   14.5061    6.5665 O    1 1 569.0000
      571  O                     11.6482   14.8107    7.1686 O    1 1 570.0000
      572  O                     11.1174   14.5614    7.0132 O    1 1 571.0000
      573  O                     11.9181   14.7336    6.9376 O    1 1 572.0000
      574  O                     11.4017   14.7206    6.4698 O    1 1 573.0000
      575  O                     10.9810   14.6810    6.4867 O    1 1 574.0000
      576  O                     11.3416   15.2309    6.8398 O    1 1 575.0000
      577  O                     11.1964   16.3132    7.2411 O    1 1 576.0000
      578  O                     11.0293   16.2735    7.7132 O    1 1 577.0000
      579  O                     11.5479   15.6883    7.4673 O    1 1 578.0000
      580  O                     12.0346   15.1474    7.2677 O    1 1 579.0000
      581  O                     12.4705   14.8721    8.0426 O    1 1 580.0000
      582  O                     13.1675   15.3454    7.6019 O    1 1 581.0000
      583  O                     12.7513   15.2311    7.5043 O    1 1 582.0000
      584  O                     12.6554   15.2032    7.0535 O    1 1 583.0000
      585  O                     12.9602   15.6975    6.9715 O    1 1 584.0000
      586  O                     13.0829   16.0992    6.4068 O    1 1 585.0000
      587  O                     12.5590   15.9849    6.4999 O    1 1 586.0000
      588  O                     12.1959   16.6889    6.5069 O    1 1 587.0000
      589  O                     11.3670   16.5267    6.6199 O    1 1 588.0000
      590  O                     11.8529   17.2016    6.7472 O    1 1 589.0000
      591  O                     11.8928   16.7605    6.8586 O    1 1 590.0000
      592  O                     12.3963   17.1683    6.9465 O    1 1 591.0000
      593  O                     12.6048   16.6155    7.0831 O    1 1 592.0000
      594  O                     12.6555   16.4197    7.6597 O    1 1 593.0000
      595  O                     11.8177   16.6698    7.9783 O    1 1 594.0000
      596  O                     11.7361   16.5338    7.3066 O    1 1 595.0000
      597  O                     12.1175   16.3793    7.2223 O    1 1 596.0000
      598  O                     11.4073   15.8207    7.8480 O    1 1 597.0000
      599  O                     11.6772   16.3710    8.1360 O    1 1 598.0000
      600  O                     11.6961   16.1736    8.8258 O    1 1 599.0000
      601  O                     11.8804   15.9418    8.2036 O    1 1 600.0000
      602  O                     11.9578   16.0104    8.5283 O    1 1 601.0000
      603  O                     11.5544   15.6177    8.8317 O    1 1 602.0000
      604  O                     11.6926   15.4220    9.7514 O    1 1 603.0000
      605  O                     11.4190   15.8902    9.8569 O    1 1 604.0000
      606  O                     11.0383   15.9616    9.2961 O    1 1 605.0000
      607  O                     11.5972   15.2429    9.2646 O    1 1 606.0000
      608  O                     11.4200   15.1769    8.3824 O    1 1 607.0000
      609  O                     12.0780   15.4839    8.1747 O    1 1 608.0000
      610  O                     11.6460   15.4324    8.6602 O    1 1 609.0000
      611  O                     11.8044   15.3834    7.9965 O    1 1 610.0000
      612  O                     10.7044   15.3676    8.0029 O    1 1 611.0000
      613  O                     10.4151   15.5426    7.8327 O    1 1 612.0000
      614  O                     10.7418   15.5215    7.7251 O    1 1 613.0000
      615  O                     10.7262   16.1669    7.5004 O    1 1 614.0000
      616  O                     10.8781   15.9896    8.2149 O    1 1 615.0000
      617  O                     10.9096   15.4481    7.4992 O    1 1 616.0000
      618  O                     11.7442   15.8405    7.3106 O    1 1 617.0000
      619  O                     12.1978   16.3124    7.9183 O    1 1 618.0000
      620  O                     11.8890   17.1622    7.7468 O    1 1 619.0000
      621  O                     11.6355   16.9716    8.3096 O    1 1 620.0000
      622  O                     12.1240   17.4986    8.1602 O    1 1 621.0000
      623  O                     12.1618   17.0315    7.7960 O    1 1 622.0000
      624  O                     12.5499   17.4227    7.7417 O    1 1 623.0000
      625  O                     12.3727   17.7015    8.2432 O    1 1 624.0000
      626  O                     12.8582   17.6747    8.6185 O    1 1 625.0000
      627  O                     12.3462   18.0374    8.8309 O    1 1 626.0000
      628  O                     12.5614   18.4571    9.1192 O    1 1 627.0000
      629  O                     11.8446   18.9464    9.2841 O    1 1 628.0000
      630  O                     11.3682   18.3452    9.3615 O    1 1 629.0000
      631  O                     11.9215   18.3545    9.7426 O    1 1 630.0000
      632  O                     12.2372   19.0185    9.9753 O    1 1 631.0000
      633  O                     12.1311   18.4047    9.7772 O    1 1 632.0000
      634  O                     12.4860   17.8821    9.3665 O    1 1 633.0000
      635  O                     12.1959   17.0610    8.8928 O    1 1 634.0000
      636  O                     12.8357   17.4654    9.1232 O    1 1 635.0000
      637  O                     12.9664   17.7473    9.6005 O    1 1 636.0000
      638  O                     13.4306   17.8565    9.2582 O    1 1 637.0000
      639  O                     13.4985   17.6432    8.7674 O    1 1 638.0000
      640  O                     12.9859   16.8881    9.1178 O    1 1 639.0000
      641  O                     12.6222   17.0865    9.3858 O    1 1 640.0000
      642  O                     11.9802   17.2060    8.8424 O    1 1 641.0000
      643  O                     12.3575   17.0420    8.5378 O    1 1 642.0000
      644  O                     12.9661   16.2925    9.3777 O    1 1 643.0000
      645  O                     13.2831   16.9859    9.7220 O    1 1 644.0000
      646  O                     13.1456   17.1761   10.3695 O   1 1 645.0000
      647  O                     12.6486   16.9263   10.1698 O   1 1 646.0000
      648  O                     12.5433   17.0120   10.8928 O   1 1 647.0000
      649  O                     12.5646   16.5273   10.5447 O   1 1 648.0000
      650  O                     11.7353   16.3847   10.2510 O   1 1 649.0000
      651  O                     11.9381   16.4357    9.5172 O    1 1 650.0000
      652  O                     12.4135   16.0899    9.8806 O    1 1 651.0000
      653  O                     12.2293   16.3612    9.8544 O    1 1 652.0000
      654  O                     11.5921   16.1987   10.1739 O   1 1 653.0000
      655  O                     12.0685   15.3047   10.4226 O   1 1 654.0000
      656  O                     12.1962   15.5693   10.0936 O   1 1 655.0000
      657  O                     12.3534   14.8432   10.0596 O   1 1 656.0000
      658  O                     12.1022   14.4852   10.4008 O   1 1 657.0000
      659  O                     11.0324   14.6408   10.3832 O   1 1 658.0000
      660  O                     10.0844   15.2269   10.6065 O   1 1 659.0000
      661  O                     10.3974   15.6782   10.2034 O   1 1 660.0000
      662  O                     10.1501   16.1179   10.4965 O   1 1 661.0000
      663  O                     10.4772   16.4674   10.0608 O   1 1 662.0000
      664  O                     10.2339   16.0464    9.8429 O    1 1 663.0000
      665  O                     10.4629   14.8116   10.6379 O   1 1 664.0000
      666  O                     10.5824   14.2088   10.5431 O   1 1 665.0000
      667  O                     10.9997   13.6987   10.5080 O   1 1 666.0000
      668  O                     10.4919   13.5110   10.3987 O   1 1 667.0000
      669  O                     10.2003   13.5235    9.9359 O    1 1 668.0000
      670  O                     10.1199   13.4341    9.4567 O    1 1 669.0000
      671  O                      9.2614   13.8262    8.6821 O    1 1 670.0000
      672  O                      8.7148   14.7524    8.2640 O    1 1 671.0000
      673  O                      8.3033   15.5096    8.2011 O    1 1 672.0000
      674  O                      8.3292   15.0384    8.5325 O    1 1 673.0000
      675  O                      8.4110   14.4929    9.2050 O    1 1 674.0000
      676  O                      8.4877   14.5266   10.0198 O   1 1 675.0000
      677  O                      8.8666   14.5298   10.4346 O   1 1 676.0000
      678  O                      8.7089   13.7167    9.8786 O    1 1 677.0000
      679  O                      8.7017   13.2161    9.3975 O    1 1 678.0000
      680  O                      8.4307   13.4624    9.7417 O    1 1 679.0000
      681  O                      8.2202   13.6694   10.0810 O   1 1 680.0000
      682  O                      8.8349   14.0106   10.6442 O   1 1 681.0000
      683  O                      8.5137   13.4515   10.4205 O   1 1 682.0000
      684  O                      8.0438   13.8012    9.7596 O    1 1 683.0000
      685  O                      8.4129   14.1343    9.7651 O    1 1 684.0000
      686  O                      7.9183   13.9588    9.3198 O    1 1 685.0000
      687  O                      8.3648   13.3879    9.1536 O    1 1 686.0000
      688  O                      8.9503   12.6714    8.6164 O    1 1 687.0000
      689  O                     10.1976   12.1640    7.9824 O    1 1 688.0000
      690  O                     10.8938   12.0433    8.0833 O    1 1 689.0000
      691  O                     10.9733   11.2304    7.8587 O    1 1 690.0000
      692  O                     10.6718   11.7113    8.2007 O    1 1 691.0000
      693  O                     10.7879   11.7945    7.7195 O    1 1 692.0000
      694  O                     10.4285   11.5259    7.7379 O    1 1 693.0000
      695  O                     10.6978   11.9503    7.3582 O    1 1 694.0000
      696  O                     10.8734   11.1830    7.2256 O    1 1 695.0000
      697  O                     10.2126   11.6880    7.4276 O    1 1 696.0000
      698  O                     10.2153   11.3341    6.8787 O    1 1 697.0000
      699  O                     10.2384   11.8665    6.8697 O    1 1 698.0000
      700  O                     10.9199   12.0074    6.7278 O    1 1 699.0000
      701  O                     11.3183   11.4013    7.4956 O    1 1 700.0000
      702  O                     11.5138   12.0463    7.4140 O    1 1 701.0000
      703  O                     11.3372   12.2205    6.6444 O    1 1 702.0000
      704  O                     11.4200   12.0777    7.1781 O    1 1 703.0000
      705  O                     11.3099   11.7366    6.7838 O    1 1 704.0000
      706  O                     11.3633   11.4466    6.1689 O    1 1 705.0000
      707  O                     11.7842   11.5563    6.3313 O    1 1 706.0000
      708  O                     12.2251   11.1065    6.8500 O    1 1 707.0000
      709  O                     12.2729   11.1144    5.9881 O    1 1 708.0000
      710  O                     11.7317   11.3206    5.6805 O    1 1 709.0000
      711  O                     11.5952   10.8855    5.6535 O    1 1 710.0000
      712  O                     11.1215   10.8324    6.5139 O    1 1 711.0000
      713  O                     10.8971   11.5103    6.6770 O    1 1 712.0000
      714  O                     10.7435   11.3630    6.8833 O    1 1 713.0000
      715  O                     11.1672   10.8068    7.1604 O    1 1 714.0000
      716  O                     11.0118   11.4714    6.1923 O    1 1 715.0000
      717  O                     10.5037   11.6717    6.8935 O    1 1 716.0000
      718  O                     11.6457   11.3402    7.0712 O    1 1 717.0000
      719  O                     11.4866   11.7579    7.7574 O    1 1 718.0000
      720  O                     11.8735   11.2187    7.3602 O    1 1 719.0000
      721  O                     11.8997   11.7052    8.0492 O    1 1 720.0000
      722  O                     12.3838   11.5975    7.8498 O    1 1 721.0000
      723  O                     12.5739   11.1908    6.6125 O    1 1 722.0000
      724  O                     12.7212   11.0107    6.0716 O    1 1 723.0000
      725  O                     12.3040   10.7006    5.9470 O    1 1 724.0000
      726  O                     12.9875   10.7518    6.2622 O    1 1 725.0000
      727  O                     12.5672   10.5072    6.7019 O    1 1 726.0000
      728  O                     12.5720   10.0550    6.1319 O    1 1 727.0000
      729  O                     13.2878   10.3134    6.4604 O    1 1 728.0000
      730  O                     12.5106   10.0413    6.6410 O    1 1 729.0000
      731  O                     12.5796   10.5201    6.6835 O    1 1 730.0000
      732  O                     12.9323    9.8873    6.3624 O    1 1 731.0000
      733  O                     12.3672    9.6311    6.4652 O    1 1 732.0000
      734  O                     12.7341   10.3139    6.0102 O    1 1 733.0000
      735  O                     12.4914   10.5357    6.4171 O    1 1 734.0000
      736  O                     11.8910   10.8442    6.5760 O    1 1 735.0000
      737  O                     12.7725   10.8626    6.7481 O    1 1 736.0000
      738  O                     12.6075   10.1237    6.9555 O    1 1 737.0000
      739  O                     11.8226    9.8767    7.0198 O    1 1 738.0000
      740  O                     11.9067   10.0066    6.3630 O    1 1 739.0000
      741  O                     12.4368    9.5985    5.9866 O    1 1 740.0000
      742  O                     12.3085   10.1699    5.4757 O    1 1 741.0000
      743  O                     11.8771   10.4622    5.9844 O    1 1 742.0000
      744  O                     11.6528   10.5395    5.3809 O    1 1 743.0000
      745  O                     11.0080   10.6527    5.8201 O    1 1 744.0000
      746  O                     11.4115   10.4794    6.0543 O    1 1 745.0000
      747  O                     11.5456   11.0397    6.4351 O    1 1 746.0000
      748  O                     11.6927   10.2262    6.8338 O    1 1 747.0000
      749  O                     11.6244   10.7723    6.8388 O    1 1 748.0000
      750  O                     11.6237   10.4974    6.5624 O    1 1 749.0000
      751  O                     12.0369    9.9983    5.7921 O    1 1 750.0000
      752  O                     12.0389   10.3271    6.0926 O    1 1 751.0000
      753  O                     11.6634   10.0371    5.9826 O    1 1 752.0000
      754  O                     11.7431   10.0100    6.7188 O    1 1 753.0000
      755  O                     11.7064   10.4762    7.6236 O    1 1 754.0000
      756  O                     12.1634   10.3696    7.4063 O    1 1 755.0000
      757  O                     12.2480   11.1240    8.3775 O    1 1 756.0000
      758  O                     11.8012   11.0264    8.2352 O    1 1 757.0000
      759  O                     11.9773   10.6670    7.7035 O    1 1 758.0000
      760  O                     11.9058   11.3702    7.7579 O    1 1 759.0000
      761  O                     11.5043   11.2759    8.0628 O    1 1 760.0000
      762  O                     11.8015   11.5634    6.9774 O    1 1 761.0000
      763  O                     11.9910   11.6421    5.9745 O    1 1 762.0000
      764  O                     11.1911   11.5193    5.6600 O    1 1 763.0000
      765  O                     10.9928   11.8732    5.8754 O    1 1 764.0000
      766  O                     11.9470   12.2541    6.1533 O    1 1 765.0000
      767  O                     11.0580   11.7119    5.3128 O    1 1 766.0000
      768  O                     10.8788   12.0898    5.5849 O    1 1 767.0000
      769  O                     11.4570   12.1471    6.1274 O    1 1 768.0000
      770  O                     11.3710   12.5317    5.5393 O    1 1 769.0000
      771  O                     11.9352   12.0948    5.6788 O    1 1 770.0000
      772  O                     12.0523   11.6743    5.2371 O    1 1 771.0000
      773  O                     12.3935   12.1358    5.0833 O    1 1 772.0000
      774  O                     11.7682   11.9099    5.0160 O    1 1 773.0000
      775  O                     11.4815   12.2008    5.3484 O    1 1 774.0000
      776  O                     11.8814   12.6194    5.4522 O    1 1 775.0000
      777  O                     11.2557   12.4341    5.9284 O    1 1 776.0000
      778  O                     11.4330   12.2686    6.6410 O    1 1 777.0000
      779  O                     12.0403   12.6231    7.0438 O    1 1 778.0000
      780  O                     11.5123   13.6349    7.4997 O    1 1 779.0000
      781  O                     10.2110   14.4328    7.3759 O    1 1 780.0000
      782  O                      9.2074   14.5250    7.8734 O    1 1 781.0000
      783  O                     10.0604   13.9762    8.0216 O    1 1 782.0000
      784  O                     10.9902   13.5925    7.3784 O    1 1 783.0000
      785  O                     11.5140   12.9392    7.2899 O    1 1 784.0000
      786  O                     11.8719   12.9103    7.5499 O    1 1 785.0000
      787  O                     12.4443   13.0588    6.6408 O    1 1 786.0000
      788  O                     12.4490   12.9690    5.8536 O    1 1 787.0000
      789  O                     12.4248   12.6945    5.4716 O    1 1 788.0000
      790  O                     12.6454   12.3485    6.0296 O    1 1 789.0000
      791  O                     12.7787   11.6909    6.3173 O    1 1 790.0000
      792  O                     12.2664   11.8148    6.8832 O    1 1 791.0000
      793  O                     12.3856   12.0735    6.2947 O    1 1 792.0000
      794  O                     12.4839   12.4585    6.8027 O    1 1 793.0000
      795  O                     12.3444   13.0597    7.1761 O    1 1 794.0000
      796  O                     11.7214   12.8921    7.8612 O    1 1 795.0000
      797  O                     10.9734   12.7964    7.7475 O    1 1 796.0000
      798  O                     11.1391   12.4934    6.8294 O    1 1 797.0000
      799  O                     11.8512   12.8838    6.4099 O    1 1 798.0000
      800  O                     12.0543   12.7221    6.6637 O    1 1 799.0000
      801  O                     11.7378   13.3524    6.8654 O    1 1 800.0000
      802  O                     11.4693   12.6599    7.4899 O    1 1 801.0000
      803  O                     11.0124   12.3602    8.0090 O    1 1 802.0000
      804  O                     11.7395   12.2100    8.1368 O    1 1 803.0000
      805  O                     12.0175   12.2329    7.5785 O    1 1 804.0000
      806  O                     12.2144   12.0693    7.0528 O    1 1 805.0000
      807  O                     12.3875   12.0265    7.8344 O    1 1 806.0000
      808  O                     12.7897   11.5561    7.4087 O    1 1 807.0000
      809  O                     12.4313   10.9717    7.4544 O    1 1 808.0000
      810  O                     12.7435   11.9331    7.2728 O    1 1 809.0000
      811  O                     13.0406   11.8148    6.9126 O    1 1 810.0000
      812  O                     13.4039   11.9541    7.3607 O    1 1 811.0000
      813  O                     13.3703   12.1854    8.0547 O    1 1 812.0000
      814  O                     12.9056   12.3369    8.2011 O    1 1 813.0000
      815  O                     12.9941   12.1595    7.5242 O    1 1 814.0000
      816  O                     13.3470   12.4644    7.5405 O    1 1 815.0000
      817  O                     13.6360   12.6455    7.2880 O    1 1 816.0000
      818  O                     13.1544   12.5988    7.0106 O    1 1 817.0000
      819  O                     13.6466   12.3720    6.8941 O    1 1 818.0000
      820  O                     12.9164   12.3597    7.1116 O    1 1 819.0000
      821  O                     13.2430   13.0766    7.1600 O    1 1 820.0000
      822  O                     12.6058   13.1154    7.5997 O    1 1 821.0000
      823  O                     13.2287   12.6392    7.8675 O    1 1 822.0000
      824  O                     13.4466   12.8969    7.3903 O    1 1 823.0000
      825  O                     12.9975   13.0007    7.5338 O    1 1 824.0000
      826  O                     12.6217   12.4191    7.8143 O    1 1 825.0000
      827  O                     12.6997   12.8055    7.1369 O    1 1 826.0000
      828  O                     12.4474   12.8423    7.6279 O    1 1 827.0000
      829  O                     12.2311   12.9968    8.4452 O    1 1 828.0000
      830  O                     12.2029   12.6679    8.3301 O    1 1 829.0000
      831  O                     11.7063   13.3238    8.5913 O    1 1 830.0000
      832  O                     10.1881   13.8261    8.9848 O    1 1 831.0000
      833  O                      8.7842   14.8992    9.5663 O    1 1 832.0000
      834  O                      8.4161   15.1000   10.3467 O   1 1 833.0000
      835  O                      7.9409   14.5400    9.9410 O    1 1 834.0000
      836  O                      7.1728   14.1243    9.5518 O    1 1 835.0000
      837  O                      6.6796   13.9670    9.0114 O    1 1 836.0000
      838  O                      6.7933   13.5819    9.4978 O    1 1 837.0000
      839  O                      7.3067   13.5155    9.0371 O    1 1 838.0000
      840  O                      7.4784   13.6693    9.9760 O    1 1 839.0000
      841  O                      7.6713   14.3831   10.4365 O   1 1 840.0000
      842  O                      8.2004   14.8256   10.7834 O   1 1 841.0000
      843  O                      7.9172   14.6104   10.2664 O   1 1 842.0000
      844  O                      7.8350   15.1039   10.3462 O   1 1 843.0000
      845  O                      8.5848   15.0640   10.8933 O   1 1 844.0000
      846  O                      9.1505   15.2566   10.9098 O   1 1 845.0000
      847  O                      9.6368   14.8310   11.3286 O   1 1 846.0000
      848  O                      8.8813   15.4686   11.5842 O   1 1 847.0000
      849  O                      8.6457   16.3260   11.4145 O   1 1 848.0000
      850  O                      8.5725   16.9132   11.3991 O   1 1 849.0000
      851  O                      8.0839   17.3983   10.8354 O   1 1 850.0000
      852  O                      7.4600   17.1105   10.6981 O   1 1 851.0000
      853  O                      7.9143   16.9230   10.6185 O   1 1 852.0000
      854  O                      7.1383   16.9630   10.8218 O   1 1 853.0000
      855  O                      7.5029   17.4894   10.9945 O   1 1 854.0000
      856  O                      7.9903   16.6067   11.4353 O   1 1 855.0000
      857  O                      7.8375   17.1044   11.4269 O   1 1 856.0000
      858  O                      8.3072   16.3259   11.7043 O   1 1 857.0000
      859  O                      8.4056   15.9521   11.8967 O   1 1 858.0000
      860  O                      8.4807   15.8387   12.4234 O   1 1 859.0000
      861  O                      8.0230   15.4444   12.2597 O   1 1 860.0000
      862  O                      8.4682   15.2070   11.5098 O   1 1 861.0000
      863  O                      7.7917   15.3308   11.6973 O   1 1 862.0000
      864  O                      7.9786   15.5026   11.0492 O   1 1 863.0000
      865  O                      7.3497   15.3521   10.8578 O   1 1 864.0000
      866  O                      7.2422   14.7942   11.0419 O   1 1 865.0000
      867  O                      7.3973   14.8763   11.8574 O   1 1 866.0000
      868  O                      7.1956   15.3706   12.1463 O   1 1 867.0000
      869  O                      7.1576   15.5974   11.5072 O   1 1 868.0000
      870  O                      7.7863   15.8698   11.1772 O   1 1 869.0000
      871  O                      7.7368   15.8044   11.6919 O   1 1 870.0000
      872  O                      7.2969   15.3043   11.6398 O   1 1 871.0000
      873  O                      7.6497   14.5632   11.2145 O   1 1 872.0000
      874  O                      8.2830   14.8054   11.5528 O   1 1 873.0000
      875  O                      7.9243   14.9111   11.9122 O   1 1 874.0000
      876  O                      8.2691   15.6437   11.5106 O   1 1 875.0000
      877  O                      8.7765   15.9077   11.1712 O   1 1 876.0000
      878  O                      8.4844   15.5921   10.5190 O   1 1 877.0000
      879  O                      8.1772   16.2480   10.5854 O   1 1 878.0000
      880  O                      7.7970   16.3164   10.9832 O   1 1 879.0000
      881  O                      7.5776   16.2971   10.5347 O   1 1 880.0000
      882  O                      7.3556   16.5491   11.3132 O   1 1 881.0000
      883  O                      7.0455   16.4146   11.2413 O   1 1 882.0000
      884  O                      6.5068   16.2891   11.3152 O   1 1 883.0000
      885  O                      6.3860   15.8044   10.9856 O   1 1 884.0000
      886  O                      6.7248   16.1047   10.6462 O   1 1 885.0000
      887  O                      7.4871   16.0558   10.8684 O   1 1 886.0000
      888  O                      7.0860   16.2169   10.4241 O   1 1 887.0000
      889  O                      7.2142   16.5846   10.5407 O   1 1 888.0000
      890  O                      7.2632   15.7886   10.8915 O   1 1 889.0000
      891  O                      7.6365   15.2811   10.3852 O   1 1 890.0000
      892  O                      7.9031   15.9775   10.4262 O   1 1 891.0000
      893  O                      8.6440   16.8299   10.7642 O   1 1 892.0000
      894  O                      8.9101   16.6825   11.4906 O   1 1 893.0000
      895  O                      9.2834   16.0869   11.2776 O   1 1 894.0000
      896  O                      9.1035   15.4786   11.1425 O   1 1 895.0000
      897  O                      9.5590   15.6461   10.9788 O   1 1 896.0000
      898  O                      9.4657   15.9732   10.4560 O   1 1 897.0000
      899  O                      9.9426   16.3252   11.0117 O   1 1 898.0000
      900  O                      9.4696   16.7570   10.5051 O   1 1 899.0000
      901  O                      9.9333   17.2600   10.5532 O   1 1 900.0000
      902  O                      9.8521   17.7683    9.7875 O    1 1 901.0000
      903  O                      9.6070   16.3587    9.6452 O    1 1 902.0000
      904  O                     10.1456   15.6614    8.3341 O    1 1 903.0000
      905  O                      9.4988   15.9742    9.1216 O    1 1 904.0000
      906  O                      9.2697   15.7922    9.6203 O    1 1 905.0000
      907  O                      8.8190   16.3032    9.1448 O    1 1 906.0000
      908  O                      8.1544   16.2726    9.4500 O    1 1 907.0000
      909  O                      8.1391   15.9246    8.8872 O    1 1 908.0000
      910  O                      8.2623   15.5168    9.2895 O    1 1 909.0000
      911  O                      8.1734   16.0133    9.5644 O    1 1 910.0000
      912  O                      8.6682   15.9176   10.1740 O   1 1 911.0000
      913  O                      9.0878   16.0576    9.4716 O    1 1 912.0000
      914  O                      8.9968   15.4514    9.9099 O    1 1 913.0000
      915  O                      9.4286   15.7684   10.3103 O   1 1 914.0000
      916  O                      9.1207   16.1092   10.5053 O   1 1 915.0000
      917  O                      8.6208   15.9299    9.9218 O    1 1 916.0000
      918  O                      8.4420   15.8838   10.7906 O   1 1 917.0000
      919  O                      8.7897   16.5203   10.3133 O   1 1 918.0000
      920  O                      8.4967   16.9539    9.6160 O    1 1 919.0000
      921  O                      8.9320   17.2238    8.7672 O    1 1 920.0000
      922  O                      9.4981   17.0050    9.0215 O    1 1 921.0000
      923  O                      9.7888   17.8059    9.3811 O    1 1 922.0000
      924  O                     10.1141   17.8601    8.8576 O    1 1 923.0000
      925  O                      9.6965   17.4765    8.9442 O    1 1 924.0000
      926  O                      8.7697   17.1504    9.1621 O    1 1 925.0000
      927  O                      8.9144   17.7582    8.6670 O    1 1 926.0000
      928  O                      9.1660   17.5601    9.2096 O    1 1 927.0000
      929  O                      8.5561   17.9758    9.5688 O    1 1 928.0000
      930  O                      8.5452   17.5016    9.7867 O    1 1 929.0000
      931  O                      9.4950   17.8160    9.9390 O    1 1 930.0000
      932  O                      9.1193   18.0022    9.6598 O    1 1 931.0000
      933  O                      8.9570   17.6403    9.3120 O    1 1 932.0000
      934  O                      9.2834   16.9796    9.5883 O    1 1 933.0000
      935  O                      9.2936   17.3555    9.7608 O    1 1 934.0000
      936  O                      8.7114   17.0353    9.9185 O    1 1 935.0000
      937  O                      8.6930   16.9091   10.0411 O   1 1 936.0000
      938  O                      9.3716   16.5428    9.6990 O    1 1 937.0000
      939  O                      9.2725   16.9745   10.0927 O   1 1 938.0000
      940  O                      8.3951   17.2138   10.2601 O   1 1 939.0000
      941  O                      7.7239   16.9270    9.9304 O    1 1 940.0000
      942  O                      8.0296   16.5153    9.7720 O    1 1 941.0000
      943  O                      8.8545   16.4833    9.5733 O    1 1 942.0000
      944  O                      8.5389   16.6722    9.0232 O    1 1 943.0000
      945  O                      8.7794   15.4212    8.5176 O    1 1 944.0000
      946  O                      9.3269   14.8919    7.8330 O    1 1 945.0000
      947  O                      8.7878   15.3267    7.8566 O    1 1 946.0000
      948  O                      9.3945   16.1477    7.9584 O    1 1 947.0000
      949  O                      9.8573   16.7055    8.6165 O    1 1 948.0000
      950  O                     10.1852   17.1125    9.2663 O    1 1 949.0000
      951  O                      9.6844   17.1100    8.6885 O    1 1 950.0000
      952  O                      9.3477   17.2032    8.2155 O    1 1 951.0000
      953  O                      9.9408   17.1421    8.4202 O    1 1 952.0000
      954  O                      9.5247   16.5377    8.2272 O    1 1 953.0000
      955  O                     10.0559   16.6052    8.2285 O    1 1 954.0000
      956  O                     10.1780   16.4396    8.8904 O    1 1 955.0000
      957  O                      9.8678   16.3006    9.5797 O    1 1 956.0000
      958  O                      9.8948   16.6718   10.0573 O   1 1 957.0000
      959  O                     10.2324   17.0213   10.0590 O   1 1 958.0000
      960  O                     10.5602   17.2842    9.9408 O    1 1 959.0000
      961  O                     10.7211   17.3127    9.1827 O    1 1 960.0000
      962  O                     10.9173   16.5217    9.7331 O    1 1 961.0000
      963  O                     10.1994   16.7949    9.2874 O    1 1 962.0000
      964  O                      9.8981   17.1083    9.8217 O    1 1 963.0000
      965  O                     10.5379   16.7213    9.3348 O    1 1 964.0000
      966  O                     10.3795   17.3691    9.1904 O    1 1 965.0000
      967  O                     10.4890   17.4890    9.8298 O    1 1 966.0000
      968  O                     10.7666   17.9894    9.6096 O    1 1 967.0000
      969  O                     10.9508   17.6255   10.0163 O   1 1 968.0000
      970  O                     11.2018   16.6848    9.5306 O    1 1 969.0000
      971  O                     11.9377   16.8894    9.6519 O    1 1 970.0000
      972  O                     11.3118   17.6897    9.8301 O    1 1 971.0000
      973  O                     11.2707   17.0392    9.7216 O    1 1 972.0000
      974  O                     11.5601   16.9598    8.9881 O    1 1 973.0000
      975  O                     11.1488   16.8134    9.0319 O    1 1 974.0000
      976  O                     10.9862   17.3218    9.2281 O    1 1 975.0000
      977  O                     11.1994   17.2581    9.1806 O    1 1 976.0000
      978  O                     11.4437   17.8825    8.9992 O    1 1 977.0000
      979  O                     11.4083   17.2792    9.4816 O    1 1 978.0000
      980  O                     11.1117   17.6816    8.8134 O    1 1 979.0000
      981  O                     10.5046   17.7866    8.9882 O    1 1 980.0000
      982  O                     10.8513   18.1120    9.0501 O    1 1 981.0000
      983  O                     11.2217   17.7133    9.5219 O    1 1 982.0000
      984  O                     12.0601   17.6402    9.5452 O    1 1 983.0000
      985  O                     11.4858   17.5228    8.8131 O    1 1 984.0000
      986  O                     11.7432   17.9254    9.1973 O    1 1 985.0000
      987  O                     12.0291   17.7206    8.6593 O    1 1 986.0000
      988  O                     11.5956   18.3196    8.5357 O    1 1 987.0000
      989  O                     10.9553   18.1701    8.8087 O    1 1 988.0000
      990  O                     10.6456   17.6231    8.4519 O    1 1 989.0000
      991  O                     11.4226   17.5841    8.3888 O    1 1 990.0000
      992  O                     10.7342   17.0311    8.2964 O    1 1 991.0000
      993  O                     10.7782   18.0214    8.2075 O    1 1 992.0000
      994  O                     10.7575   17.4824    8.2896 O    1 1 993.0000
      995  O                     10.3588   18.2494    8.6565 O    1 1 994.0000
      996  O                     11.0660   17.5695    8.1609 O    1 1 995.0000
      997  O                     10.3040   17.6765    8.2548 O    1 1 996.0000
      998  O                      9.8952   17.9595    7.7729 O    1 1 997.0000
      999  O                     10.3427   17.7285    7.7478 O    1 1 998.0000
     1000  O                     11.0803   17.8543    7.6257 O    1 1 999.0000
     1001  O                     10.8967   18.4409    8.1176 O    1 1 1000.0000
     1002  O                     11.0506   18.6722    8.1066 O    1 1 1001.0000
     1003  O                     10.9213   18.8121    8.6795 O    1 1 1002.0000
     1004  O                     10.5616   18.7919    8.1487 O    1 1 1003.0000
     1005  O                     10.5161   18.4760    7.5493 O    1 1 1004.0000
     1006  O                     10.0169   18.1533    7.5326 O    1 1 1005.0000
     1007  O                     10.1114   18.4209    7.9433 O    1 1 1006.0000
     1008  O                     10.4845   18.4544    7.2899 O    1 1 1007.0000
     1009  O                     10.0823   18.6735    7.2980 O    1 1 1008.0000
     1010  O                     10.4342   17.8089    7.2057 O    1 1 1009.0000
     1011  O                     11.0662   17.2175    7.3148 O    1 1 1010.0000
     1012  O                     11.0950   17.3968    7.5658 O    1 1 1011.0000
     1013  O                     10.8923   17.9737    7.3977 O    1 1 1012.0000
     1014  O                     11.3846   18.4973    7.7001 O    1 1 1013.0000
     1015  O                     11.3308   17.7661    7.3022 O    1 1 1014.0000
     1016  O                     10.7539   17.9606    6.8600 O    1 1 1015.0000
     1017  O                     11.4432   17.9761    7.0423 O    1 1 1016.0000
     1018  O                     11.6417   18.2712    7.1544 O    1 1 1017.0000
     1019  O                     11.8167   18.0861    7.6425 O    1 1 1018.0000
     1020  O                     11.6775   17.8634    7.8058 O    1 1 1019.0000
     1021  O                     11.7869   17.6259    7.2994 O    1 1 1020.0000
     1022  O                     11.3934   17.2590    7.4531 O    1 1 1021.0000
     1023  O                     11.2804   16.7433    7.9635 O    1 1 1022.0000
     1024  O                     10.8829   16.9355    8.5903 O    1 1 1023.0000
     1025  O                     10.4509   16.7505    7.9341 O    1 1 1024.0000
     1026  O                     10.4717   16.2914    8.5012 O    1 1 1025.0000
     1027  O                     10.3068   15.8104    8.7350 O    1 1 1026.0000
     1028  O                     10.3346   15.5703    8.5328 O    1 1 1027.0000
     1029  O                     10.1834   16.0553    8.5517 O    1 1 1028.0000
     1030  O                     10.4770   15.5914    9.0624 O    1 1 1029.0000
     1031  O                     11.1955   14.8075    8.6004 O    1 1 1030.0000
     1032  O                     10.9959   15.6939    8.6478 O    1 1 1031.0000
     1033  O                     10.6509   15.3304    8.6884 O    1 1 1032.0000
     1034  O                     10.4433   14.4741    9.1780 O    1 1 1033.0000
     1035  O                     10.5249   14.5385    8.4028 O    1 1 1034.0000
     1036  O                     10.5288   14.8328    7.2500 O    1 1 1035.0000
     1037  O                     10.4926   14.7779    7.9536 O    1 1 1036.0000
     1038  O                     10.7697   14.3846    8.5712 O    1 1 1037.0000
     1039  O                     11.6850   14.6780    7.9072 O    1 1 1038.0000
     1040  O                     11.1892   14.5243    7.9528 O    1 1 1039.0000
     1041  O                     10.5227   14.7490    6.9020 O    1 1 1040.0000
     1042  O                     11.0699   14.4124    7.5736 O    1 1 1041.0000
     1043  O                     11.6123   14.4166    8.0536 O    1 1 1042.0000
     1044  O                     11.3911   14.4881    8.6809 O    1 1 1043.0000
     1045  O                     10.9172   14.5803    9.0725 O    1 1 1044.0000
     1046  O                     10.8158   15.0205    9.5708 O    1 1 1045.0000
     1047  O                     11.3928   14.7527    9.1334 O    1 1 1046.0000
     1048  O                     10.7456   15.0786    8.8444 O    1 1 1047.0000
     1049  O                     10.8780   15.2040    8.2997 O    1 1 1048.0000
     1050  O                     10.9547   15.4259    9.5312 O    1 1 1049.0000
     1051  O                     11.0080   15.6558    9.0579 O    1 1 1050.0000
     1052  O                     10.4016   15.6075    9.3205 O    1 1 1051.0000
     1053  O                      9.9934   15.4462    9.0586 O    1 1 1052.0000
     1054  O                      9.5855   15.1925    9.3238 O    1 1 1053.0000
     1055  O                     10.1418   15.4867    9.6584 O    1 1 1054.0000
     1056  O                      9.8289   15.7374    9.7689 O    1 1 1055.0000
     1057  O                     10.4315   15.9854    9.4223 O    1 1 1056.0000
     1058  O                     11.2783   16.2027    9.2214 O    1 1 1057.0000
     1059  O                     10.6663   16.1957    9.1491 O    1 1 1058.0000
     1060  O                     11.0184   16.2408    8.5714 O    1 1 1059.0000
     1061  O                     10.9266   16.8056    8.5047 O    1 1 1060.0000
     1062  O                     10.3562   16.1734    8.0054 O    1 1 1061.0000
     1063  O                      9.7663   15.6247    7.3611 O    1 1 1062.0000
     1064  O                      9.3955   15.5216    8.2813 O    1 1 1063.0000
     1065  O                      9.6924   15.7012    8.6319 O    1 1 1064.0000
     1066  O                      9.9480   15.1989    7.9826 O    1 1 1065.0000
     1067  O                      9.7205   15.2598    8.6476 O    1 1 1066.0000
     1068  O                      9.8470   15.4540    8.3073 O    1 1 1067.0000
     1069  O                      8.9576   15.3794    8.8158 O    1 1 1068.0000
     1070  O                      8.6703   15.0801   10.0239 O   1 1 1069.0000
     1071  O                      8.9480   15.7254    9.1459 O    1 1 1070.0000
     1072  O                      8.6116   15.5405    8.1622 O    1 1 1071.0000
     1073  O                      8.6869   16.2428    8.0804 O    1 1 1072.0000
     1074  O                      9.1309   15.8794    8.0678 O    1 1 1073.0000
     1075  O                      8.7179   15.9897    7.3526 O    1 1 1074.0000
     1076  O                      8.3316   16.0942    7.9576 O    1 1 1075.0000
     1077  O                      8.1400   16.3873    7.3320 O    1 1 1076.0000
     1078  O                      8.6599   16.6826    7.5562 O    1 1 1077.0000
     1079  O                      8.5545   17.1496    7.7998 O    1 1 1078.0000
     1080  O                      8.6791   17.7474    7.9366 O    1 1 1079.0000
     1081  O                      8.1577   17.2262    7.5477 O    1 1 1080.0000
     1082  O                      7.5441   17.5746    8.2059 O    1 1 1081.0000
     1083  O                      7.2242   16.7620    8.6276 O    1 1 1082.0000
     1084  O                      7.0638   17.1785    7.9540 O    1 1 1083.0000
     1085  O                      7.5957   16.8479    7.8501 O    1 1 1084.0000
     1086  O                      8.0557   17.2049    7.9235 O    1 1 1085.0000
     1087  O                      8.2566   16.7066    7.7753 O    1 1 1086.0000
     1088  O                      7.7094   16.9025    8.3113 O    1 1 1087.0000
     1089  O                      7.4183   16.8916    7.7062 O    1 1 1088.0000
     1090  O                      7.7369   16.4739    8.3732 O    1 1 1089.0000
     1091  O                      7.5741   17.3160    8.6073 O    1 1 1090.0000
     1092  O                      8.3886   16.9612    8.6438 O    1 1 1091.0000
     1093  O                      8.1550   17.1225    8.2462 O    1 1 1092.0000
     1094  O                      8.1714   17.5537    8.6305 O    1 1 1093.0000
     1095  O                      8.1246   16.6579    8.6566 O    1 1 1094.0000
     1096  O                      7.5846   17.0921    9.3923 O    1 1 1095.0000
     1097  O                      7.9269   16.7353    9.2020 O    1 1 1096.0000
     1098  O                      8.2508   15.6874    8.7711 O    1 1 1097.0000
     1099  O                      8.4855   16.1429    8.7445 O    1 1 1098.0000
     1100  O                      8.8737   16.4534    8.5205 O    1 1 1099.0000
     1101  O                      9.5830   16.4600    8.8894 O    1 1 1100.0000
     1102  O                      9.1049   16.6641    8.5509 O    1 1 1101.0000
     1103  O                      9.3995   16.4998    7.8937 O    1 1 1102.0000
     1104  O                      8.9359   15.9336    8.6853 O    1 1 1103.0000
     1105  O                      8.6003   14.8120    9.0865 O    1 1 1104.0000
     1106  O                      9.1176   14.5445    9.2271 O    1 1 1105.0000
     1107  O                      8.5351   14.6089    8.8205 O    1 1 1106.0000
     1108  O                      9.0243   14.2135    9.0376 O    1 1 1107.0000
     1109  O                      8.3336   14.4735    8.4310 O    1 1 1108.0000
     1110  O                      8.5894   14.0755    8.7609 O    1 1 1109.0000
     1111  O                      8.8048   13.7043    8.8578 O    1 1 1110.0000
     1112  O                      9.6075   13.8665    8.9532 O    1 1 1111.0000
     1113  O                      9.7006   14.1501    8.1477 O    1 1 1112.0000
     1114  O                     10.0071   14.0341    8.6460 O    1 1 1113.0000
     1115  O                      9.0757   14.9575    8.8291 O    1 1 1114.0000
     1116  O                      8.9290   14.1165    8.2767 O    1 1 1115.0000
     1117  O                      9.6705   14.3458    8.5948 O    1 1 1116.0000
     1118  O                      9.3879   14.3135    9.4107 O    1 1 1117.0000
     1119  O                      9.4735   14.6897    8.8311 O    1 1 1118.0000
     1120  O                      9.8899   14.4851    9.1291 O    1 1 1119.0000
     1121  O                      9.2592   14.4545    8.7215 O    1 1 1120.0000
     1122  O                     10.1626   14.7941    8.3853 O    1 1 1121.0000
     1123  O                      9.7862   14.8524    8.0419 O    1 1 1122.0000
     1124  O                      9.8209   15.5559    7.7093 O    1 1 1123.0000
     1125  O                     10.3655   14.4854    6.6622 O    1 1 1124.0000
     1126  O                      9.5170   13.7480    6.8257 O    1 1 1125.0000
     1127  O                      8.9014   13.8501    6.5982 O    1 1 1126.0000
     1128  O                      8.3952   14.4828    6.5722 O    1 1 1127.0000
     1129  O                      8.2501   15.5908    6.6320 O    1 1 1128.0000
     1130  O                      8.3639   14.6233    6.8786 O    1 1 1129.0000
     1131  O                      7.7969   15.3683    7.0947 O    1 1 1130.0000
     1132  O                      8.0128   15.1565    6.6087 O    1 1 1131.0000
     1133  O                      8.2335   15.8592    7.4216 O    1 1 1132.0000
     1134  O                      8.6051   15.4824    7.0306 O    1 1 1133.0000
     1135  O                      8.2426   15.1820    7.6355 O    1 1 1134.0000
     1136  O                      8.1559   14.7772    7.4652 O    1 1 1135.0000
     1137  O                      7.8686   15.1460    8.0257 O    1 1 1136.0000
     1138  O                      7.8370   15.8760    7.6834 O    1 1 1137.0000
     1139  O                      7.8924   15.8816    8.2243 O    1 1 1138.0000
     1140  O                      7.6440   16.4485    7.5778 O    1 1 1139.0000
     1141  O                      7.1304   16.3921    7.3050 O    1 1 1140.0000
     1142  O                      7.4881   16.5945    6.8502 O    1 1 1141.0000
     1143  O                      7.3944   15.8887    7.3768 O    1 1 1142.0000
     1144  O                      7.2438   15.7569    6.5912 O    1 1 1143.0000
     1145  O                      6.8578   16.0912    6.7860 O    1 1 1144.0000
     1146  O                      7.2734   15.3282    6.4392 O    1 1 1145.0000
     1147  O                      7.0378   14.5779    6.4420 O    1 1 1146.0000
     1148  O                      7.9194   14.8752    5.9868 O    1 1 1147.0000
     1149  O                      8.5682   15.1830    6.3808 O    1 1 1148.0000
     1150  O                      9.1034   15.2454    6.6798 O    1 1 1149.0000
     1151  O                      9.1507   15.4783    7.3114 O    1 1 1150.0000
     1152  O                      9.4650   15.1344    7.8737 O    1 1 1151.0000
     1153  O                      9.0197   15.0233    8.1878 O    1 1 1152.0000
     1154  O                      9.2068   15.3987    7.4406 O    1 1 1153.0000
     1155  O                     10.1544   15.3484    7.3590 O    1 1 1154.0000
     1156  O                      9.9154   14.9681    7.5593 O    1 1 1155.0000
     1157  O                      9.8084   14.9599    7.1077 O    1 1 1156.0000
     1158  O                      9.2461   14.5570    6.8417 O    1 1 1157.0000
     1159  O                      9.0266   13.6166    6.7247 O    1 1 1158.0000
     1160  O                      8.7207   13.9941    7.7184 O    1 1 1159.0000
     1161  O                      8.6448   14.8094    7.3212 O    1 1 1160.0000
     1162  O                      8.0990   14.5934    7.8750 O    1 1 1161.0000
     1163  O                      7.4254   14.1889    8.1520 O    1 1 1162.0000
     1164  O                      7.3490   13.8696    7.5538 O    1 1 1163.0000
     1165  O                      8.1027   14.1450    7.3107 O    1 1 1164.0000
     1166  O                      8.8065   14.2203    7.1212 O    1 1 1165.0000
     1167  O                      9.3433   14.3727    6.7813 O    1 1 1166.0000
     1168  O                      8.9108   14.6577    7.1600 O    1 1 1167.0000
     1169  O                      7.8472   14.4672    6.7285 O    1 1 1168.0000
     1170  O                      7.5689   14.4701    6.3146 O    1 1 1169.0000
     1171  O                      7.0532   14.0731    6.4120 O    1 1 1170.0000
     1172  O                      6.3844   14.0306    6.6762 O    1 1 1171.0000
     1173  O                      6.6173   13.9468    7.2887 O    1 1 1172.0000
     1174  O                      7.3697   14.5315    7.5692 O    1 1 1173.0000
     1175  O                      7.7668   15.1597    8.4989 O    1 1 1174.0000
     1176  O                      7.7111   14.8815    9.0012 O    1 1 1175.0000
     1177  O                      8.2051   15.1021    9.5766 O    1 1 1176.0000
     1178  O                      8.0569   14.7320    9.0806 O    1 1 1177.0000
     1179  O                      7.4860   15.0535    9.4577 O    1 1 1178.0000
     1180  O                      7.7562   14.4026    9.0276 O    1 1 1179.0000
     1181  O                      7.6635   15.4510    9.1176 O    1 1 1180.0000
     1182  O                      7.2491   15.0370    9.6466 O    1 1 1181.0000
     1183  O                      7.1624   15.4980    9.0374 O    1 1 1182.0000
     1184  O                      6.8709   14.8695    9.2493 O    1 1 1183.0000
     1185  O                      6.7997   15.2859    9.7411 O    1 1 1184.0000
     1186  O                      7.1067   15.4658   10.0293 O   1 1 1185.0000
     1187  O                      7.2945   15.8261    9.7554 O    1 1 1186.0000
     1188  O                      7.3872   15.4845    9.5310 O    1 1 1187.0000
     1189  O                      7.4068   14.7109    8.9126 O    1 1 1188.0000
     1190  O                      7.9540   15.2638    9.4611 O    1 1 1189.0000
     1191  O                      7.7096   15.8644    9.9737 O    1 1 1190.0000
     1192  O                      7.2119   16.5656    9.7872 O    1 1 1191.0000
     1193  O                      6.7878   16.4740    8.9113 O    1 1 1192.0000
     1194  O                      6.3021   16.0683    8.2207 O    1 1 1193.0000
     1195  O                      6.9977   15.5785    8.5878 O    1 1 1194.0000
     1196  O                      7.1193   15.3559    8.3991 O    1 1 1195.0000
     1197  O                      7.3334   15.6136    8.5995 O    1 1 1196.0000
     1198  O                      7.6983   16.1323    9.0482 O    1 1 1197.0000
     1199  O                      7.3193   15.9564    8.1015 O    1 1 1198.0000
     1200  O                      7.2974   16.2008    8.6724 O    1 1 1199.0000
     1201  O                      7.3836   16.4116    9.1846 O    1 1 1200.0000
     1202  O                      7.2701   16.2749    9.4851 O    1 1 1201.0000
     1203  O                      6.8610   16.5835    9.3020 O    1 1 1202.0000
     1204  O                      6.6999   15.8108    8.6872 O    1 1 1203.0000
     1205  O                      7.0353   16.0082    8.8245 O    1 1 1204.0000
     1206  O                      7.3062   15.9402    9.0393 O    1 1 1205.0000
     1207  O                      7.1319   16.7063    8.8640 O    1 1 1206.0000
     1208  O                      7.1477   16.5394    8.4263 O    1 1 1207.0000
     1209  O                      6.6882   16.4455    8.1403 O    1 1 1208.0000
     1210  O                      6.6373   16.6625    7.4101 O    1 1 1209.0000
     1211  O                      6.8573   16.2944    8.0963 O    1 1 1210.0000
     1212  O                      7.1329   17.0886    8.9687 O    1 1 1211.0000
     1213  O                      6.8994   17.2326    9.4093 O    1 1 1212.0000
     1214  O                      6.5183   17.1835    8.5320 O    1 1 1213.0000
     1215  O                      6.1865   16.8246    8.0505 O    1 1 1214.0000
     1216  O                      6.4584   16.7232    8.5599 O    1 1 1215.0000
     1217  O                      6.0432   16.1592    8.8386 O    1 1 1216.0000
     1218  O                      6.6416   15.7555    9.4024 O    1 1 1217.0000
     1219  O                      6.6935   16.1967    9.6900 O    1 1 1218.0000
     1220  O                      6.0844   15.6394    9.7643 O    1 1 1219.0000
     1221  O                      6.5052   15.4168    9.3472 O    1 1 1220.0000
     1222  O                      6.2308   16.1193    9.7035 O    1 1 1221.0000
     1223  O                      6.5365   16.0952    9.2925 O    1 1 1222.0000
     1224  O                      6.2165   16.6304    9.3849 O    1 1 1223.0000
     1225  O                      5.8970   16.2581    9.1662 O    1 1 1224.0000
     1226  O                      6.2336   16.6854    8.9651 O    1 1 1225.0000
     1227  O                      6.5357   16.9987    9.0548 O    1 1 1226.0000
     1228  O                      6.0380   16.3935    8.4486 O    1 1 1227.0000
     1229  O                      6.3777   15.7854    9.0551 O    1 1 1228.0000
     1230  O                      5.6869   15.5466    9.0909 O    1 1 1229.0000
     1231  O                      6.1350   14.9398    8.6782 O    1 1 1230.0000
     1232  O                      5.9805   15.2801    9.4775 O    1 1 1231.0000
     1233  O                      6.5587   15.3426    8.9957 O    1 1 1232.0000
     1234  O                      6.1976   15.5128    8.6182 O    1 1 1233.0000
     1235  O                      6.7163   15.5310    8.1973 O    1 1 1234.0000
     1236  O                      5.9775   15.5512    7.9848 O    1 1 1235.0000
     1237  O                      6.4184   16.0294    7.7320 O    1 1 1236.0000
     1238  O                      6.3509   15.9439    7.1517 O    1 1 1237.0000
     1239  O                      6.7527   15.6076    7.1501 O    1 1 1238.0000
     1240  O                      6.4026   15.4011    6.7588 O    1 1 1239.0000
     1241  O                      6.2870   14.9780    6.9553 O    1 1 1240.0000
     1242  O                      5.7829   15.0387    7.2573 O    1 1 1241.0000
     1243  O                      6.4377   15.0539    7.6395 O    1 1 1242.0000
     1244  O                      6.3077   14.4979    7.6170 O    1 1 1243.0000
     1245  O                      6.9317   14.2899    8.2651 O    1 1 1244.0000
     1246  O                      6.7976   14.1180    7.2819 O    1 1 1245.0000
     1247  O                      6.8621   14.7455    7.1073 O    1 1 1246.0000
     1248  O                      6.9919   14.8383    7.6429 O    1 1 1247.0000
     1249  O                      6.8739   15.0613    8.3671 O    1 1 1248.0000
     1250  O                      7.3536   14.8038    8.6068 O    1 1 1249.0000
     1251  O                      7.0746   15.6760    7.8734 O    1 1 1250.0000
     1252  O                      7.3789   15.2666    7.7092 O    1 1 1251.0000
     1253  O                      6.9525   15.1499    7.1774 O    1 1 1252.0000
     1254  O                      7.4304   15.0771    6.8613 O    1 1 1253.0000
     1255  O                      7.6647   15.6974    7.0101 O    1 1 1254.0000
     1256  O                      7.6959   15.8110    6.4974 O    1 1 1255.0000
     1257  O                      7.3225   15.7004    5.9618 O    1 1 1256.0000
     1258  O                      7.7365   16.3331    5.5622 O    1 1 1257.0000
     1259  O                      7.4151   15.5979    5.6652 O    1 1 1258.0000
     1260  O                      8.0350   15.8588    5.8854 O    1 1 1259.0000
     1261  O                      8.5931   15.8459    5.6875 O    1 1 1260.0000
     1262  O                      8.8013   16.2965    5.3227 O    1 1 1261.0000
     1263  O                      8.7090   16.2126    5.9536 O    1 1 1262.0000
     1264  O                      8.4845   16.0506    6.2549 O    1 1 1263.0000
     1265  O                      9.2452   16.0226    6.4580 O    1 1 1264.0000
     1266  O                      8.8821   17.1697    6.9633 O    1 1 1265.0000
     1267  O                      8.3365   17.2310    6.4209 O    1 1 1266.0000
     1268  O                      8.0354   17.4954    6.8252 O    1 1 1267.0000
     1269  O                      8.4079   18.1826    6.7547 O    1 1 1268.0000
     1270  O                      8.2185   17.8980    7.5142 O    1 1 1269.0000
     1271  O                      8.3436   18.5102    7.6406 O    1 1 1270.0000
     1272  O                      8.5498   18.6615    7.0722 O    1 1 1271.0000
     1273  O                      9.0110   18.4772    7.5635 O    1 1 1272.0000
     1274  O                      9.0305   17.6125    7.5906 O    1 1 1273.0000
     1275  O                      8.8581   17.8801    7.0042 O    1 1 1274.0000
     1276  O                      8.9190   18.2821    6.9527 O    1 1 1275.0000
     1277  O                      9.3131   17.9958    7.5381 O    1 1 1276.0000
     1278  O                      9.4245   18.4188    7.1488 O    1 1 1277.0000
     1279  O                      9.9216   18.4252    6.7066 O    1 1 1278.0000
     1280  O                     10.4050   18.0134    6.3585 O    1 1 1279.0000
     1281  O                     10.5881   17.7813    6.1275 O    1 1 1280.0000
     1282  O                     10.3910   17.7486    5.4889 O    1 1 1281.0000
     1283  O                     10.5906   17.5082    6.0784 O    1 1 1282.0000
     1284  O                     11.5471   17.6554    6.5186 O    1 1 1283.0000
     1285  O                     11.1400   17.3240    6.3711 O    1 1 1284.0000
     1286  O                     10.5175   17.0548    6.2807 O    1 1 1285.0000
     1287  O                     11.0276   17.0323    5.7883 O    1 1 1286.0000
     1288  O                     10.9541   17.2417    6.1091 O    1 1 1287.0000
     1289  O                     11.4618   16.9920    6.1173 O    1 1 1288.0000
     1290  O                     11.7110   16.8077    5.6161 O    1 1 1289.0000
     1291  O                     11.1644   16.5622    6.0473 O    1 1 1290.0000
     1292  O                     10.6289   16.7285    6.2916 O    1 1 1291.0000
     1293  O                     10.8547   16.8248    7.2021 O    1 1 1292.0000
     1294  O                     10.8472   16.8507    6.7216 O    1 1 1293.0000
     1295  O                     10.9010   17.4206    6.8847 O    1 1 1294.0000
     1296  O                     10.1548   17.1588    6.8603 O    1 1 1295.0000
     1297  O                      9.5099   17.2263    7.4884 O    1 1 1296.0000
     1298  O                      9.9488   16.8065    8.1289 O    1 1 1297.0000
     1299  O                     10.0570   16.2733    8.0744 O    1 1 1298.0000
     1300  O                     10.5483   16.6367    7.6753 O    1 1 1299.0000
     1301  O                      9.9255   16.8806    7.3850 O    1 1 1300.0000
     1302  O                      9.3302   16.8398    7.4789 O    1 1 1301.0000
     1303  O                      9.1024   16.8061    6.9324 O    1 1 1302.0000
     1304  O                      9.0087   16.5285    6.3714 O    1 1 1303.0000
     1305  O                      9.0504   15.7122    6.4131 O    1 1 1304.0000
     1306  O                      8.4166   16.1696    6.6391 O    1 1 1305.0000
     1307  O                      8.0887   16.6876    6.3992 O    1 1 1306.0000
     1308  O                      7.9527   16.8646    6.9253 O    1 1 1307.0000
     1309  O                      8.6097   16.6334    6.9519 O    1 1 1308.0000
     1310  O                      8.9413   16.1441    7.1940 O    1 1 1309.0000
     1311  O                      9.2791   15.7169    7.0155 O    1 1 1310.0000
     1312  O                      9.9193   15.3081    6.4353 O    1 1 1311.0000
     1313  O                      9.9960   15.6207    5.9670 O    1 1 1312.0000
     1314  O                      9.2289   15.8841    6.0132 O    1 1 1313.0000
     1315  O                      9.6020   16.1696    5.7325 O    1 1 1314.0000
     1316  O                      9.0917   16.4194    5.8283 O    1 1 1315.0000
     1317  O                      8.6580   16.8128    5.8897 O    1 1 1316.0000
     1318  O                      9.3064   16.9675    6.3831 O    1 1 1317.0000
     1319  O                      8.9019   17.2289    6.3804 O    1 1 1318.0000
     1320  O                      8.7697   17.8416    6.4247 O    1 1 1319.0000
     1321  O                      9.2851   18.1516    6.2982 O    1 1 1320.0000
     1322  O                      9.5535   17.7982    6.3355 O    1 1 1321.0000
     1323  O                     10.0460   17.5354    6.5516 O    1 1 1322.0000
     1324  O                      9.4422   17.3912    7.1049 O    1 1 1323.0000
     1325  O                     10.0057   17.2081    7.4455 O    1 1 1324.0000
     1326  O                      9.9244   17.3831    6.8809 O    1 1 1325.0000
     1327  O                     10.2033   16.3706    6.2277 O    1 1 1326.0000
     1328  O                     10.2718   15.6333    5.8612 O    1 1 1327.0000
     1329  O                     10.7722   15.6958    6.1432 O    1 1 1328.0000
     1330  O                     10.5815   15.0586    6.5706 O    1 1 1329.0000
     1331  O                     10.6917   15.5585    6.9278 O    1 1 1330.0000
     1332  O                     10.8387   15.9741    6.3401 O    1 1 1331.0000
     1333  O                     10.3772   15.9866    6.4732 O    1 1 1332.0000
     1334  O                     10.3774   15.9117    7.0400 O    1 1 1333.0000
     1335  O                     10.0973   16.4750    7.1775 O    1 1 1334.0000
     1336  O                     10.0842   15.5252    7.0026 O    1 1 1335.0000
     1337  O                     10.3747   16.4054    6.8937 O    1 1 1336.0000
     1338  O                     10.0733   16.0666    7.7816 O    1 1 1337.0000
     1339  O                      9.8353   16.3029    7.4634 O    1 1 1338.0000
     1340  O                      9.7794   16.0330    6.6617 O    1 1 1339.0000
     1341  O                      9.7114   16.6082    6.6013 O    1 1 1340.0000
     1342  O                      9.6157   16.2673    7.0211 O    1 1 1341.0000
     1343  O                      9.9879   15.4807    6.3631 O    1 1 1342.0000
     1344  O                      9.9151   16.0877    6.1483 O    1 1 1343.0000
     1345  O                      9.7715   15.5131    6.5687 O    1 1 1344.0000
     1346  O                      9.3028   15.0430    6.5981 O    1 1 1345.0000
     1347  O                      9.2322   14.7698    7.0804 O    1 1 1346.0000
     1348  O                      9.6426   14.9405    6.9483 O    1 1 1347.0000
     1349  O                      9.9256   14.2934    7.1225 O    1 1 1348.0000
     1350  O                     10.5869   13.8459    6.8753 O    1 1 1349.0000
     1351  O                     10.4767   14.5656    7.2772 O    1 1 1350.0000
     1352  O                     10.7560   14.0590    8.1213 O    1 1 1351.0000
     1353  O                     11.0055   13.8147    9.0643 O    1 1 1352.0000
     1354  O                     10.4998   12.9184    9.3897 O    1 1 1353.0000
     1355  O                      9.9469   13.0177    9.0290 O    1 1 1354.0000
     1356  O                      9.1012   12.6857    9.1846 O    1 1 1355.0000
     1357  O                      8.3144   12.4255    9.3953 O    1 1 1356.0000
     1358  O                      8.4200   12.3571    8.9839 O    1 1 1357.0000
     1359  O                      9.0146   11.7419    8.9644 O    1 1 1358.0000
     1360  O                      8.3581   11.8245    9.3969 O    1 1 1359.0000
     1361  O                      8.4610   11.8437   10.0840 O   1 1 1360.0000
     1362  O                      8.4234   12.4054    9.9156 O    1 1 1361.0000
     1363  O                      8.4714   12.4161    9.7032 O    1 1 1362.0000
     1364  O                      8.9172   13.0515    9.9947 O    1 1 1363.0000
     1365  O                      8.9781   12.3162    9.2922 O    1 1 1364.0000
     1366  O                      9.3832   11.7584    8.8594 O    1 1 1365.0000
     1367  O                      8.9985   11.7292    9.6067 O    1 1 1366.0000
     1368  O                      9.3795   12.0729   10.2641 O   1 1 1367.0000
     1369  O                      8.8017   12.2570   10.2399 O   1 1 1368.0000
     1370  O                      9.1820   12.3469   11.0755 O   1 1 1369.0000
     1371  O                      8.3919   12.4668   10.8530 O   1 1 1370.0000
     1372  O                      8.0924   12.9516   10.4642 O   1 1 1371.0000
     1373  O                      7.9807   13.1520    9.4039 O    1 1 1372.0000
     1374  O                      7.2399   12.8560    9.0303 O    1 1 1373.0000
     1375  O                      7.7253   12.3730    9.2598 O    1 1 1374.0000
     1376  O                      7.5664   11.9492    8.7663 O    1 1 1375.0000
     1377  O                      6.8008   12.2821    8.6883 O    1 1 1376.0000
     1378  O                      6.8096   12.4179    8.2637 O    1 1 1377.0000
     1379  O                      7.1806   12.9367    8.0903 O    1 1 1378.0000
     1380  O                      7.5854   12.6445    8.7938 O    1 1 1379.0000
     1381  O                      7.3057   12.4082    8.2249 O    1 1 1380.0000
     1382  O                      7.3536   12.8445    8.5365 O    1 1 1381.0000
     1383  O                      7.8002   12.7751    8.2426 O    1 1 1382.0000
     1384  O                      7.7692   11.9239    8.1142 O    1 1 1383.0000
     1385  O                      7.6821   12.2571    7.7230 O    1 1 1384.0000
     1386  O                      7.0752   12.4316    7.9235 O    1 1 1385.0000
     1387  O                      7.0293   11.7713    8.0524 O    1 1 1386.0000
     1388  O                      7.1708   12.1509    8.6608 O    1 1 1387.0000
     1389  O                      7.0254   11.6755    9.0412 O    1 1 1388.0000
     1390  O                      7.2170   11.1019    9.1320 O    1 1 1389.0000
     1391  O                      7.3241   11.6301    9.2953 O    1 1 1390.0000
     1392  O                      7.6334   11.3473    8.6446 O    1 1 1391.0000
     1393  O                      7.5940   12.1087    9.1060 O    1 1 1392.0000
     1394  O                      7.6681   11.7199    9.6957 O    1 1 1393.0000
     1395  O                      7.9213   11.1762    9.1790 O    1 1 1394.0000
     1396  O                      7.3571   10.9914    9.6412 O    1 1 1395.0000
     1397  O                      7.1062   10.8806    9.8108 O    1 1 1396.0000
     1398  O                      7.3235   11.1463   10.0256 O   1 1 1397.0000
     1399  O                      7.8170   11.2771   10.0459 O   1 1 1398.0000
     1400  O                      7.5038   11.4518   10.3825 O   1 1 1399.0000
     1401  O                      8.0526   11.6344    9.6127 O    1 1 1400.0000
     1402  O                      8.5369   11.3923    9.3696 O    1 1 1401.0000
     1403  O                      8.1455   11.3503    8.8265 O    1 1 1402.0000
     1404  O                      7.9456   11.1477    9.5922 O    1 1 1403.0000
     1405  O                      9.0701   10.7172    9.8445 O    1 1 1404.0000
     1406  O                      9.0917   11.1373    9.7382 O    1 1 1405.0000
     1407  O                      8.3158   10.5645    9.3834 O    1 1 1406.0000
     1408  O                      8.0104   10.9087    9.4168 O    1 1 1407.0000
     1409  O                      7.5470   10.7374    9.0955 O    1 1 1408.0000
     1410  O                      7.3706   11.3802    8.8543 O    1 1 1409.0000
     1411  O                      8.1549   12.1074    8.5171 O    1 1 1410.0000
     1412  O                      9.0338   12.0391    8.0114 O    1 1 1411.0000
     1413  O                      8.5970   12.0720    7.0509 O    1 1 1412.0000
     1414  O                      8.4065   12.2806    7.1083 O    1 1 1413.0000
     1415  O                      7.8248   12.1796    7.2026 O    1 1 1414.0000
     1416  O                      7.9087   11.8652    7.6859 O    1 1 1415.0000
     1417  O                      8.0934   12.2612    7.1094 O    1 1 1416.0000
     1418  O                      7.3037   11.8260    7.4205 O    1 1 1417.0000
     1419  O                      7.1857   11.7435    6.4203 O    1 1 1418.0000
     1420  O                      7.6356   10.8839    6.8061 O    1 1 1419.0000
     1421  O                      7.9684   11.2787    6.0112 O    1 1 1420.0000
     1422  O                      7.6003   11.1598    6.2637 O    1 1 1421.0000
     1423  O                      7.7812   11.4289    7.0992 O    1 1 1422.0000
     1424  O                      7.2491   10.8772    7.0445 O    1 1 1423.0000
     1425  O                      7.0774   10.9818    7.6301 O    1 1 1424.0000
     1426  O                      6.7785   11.5398    7.3862 O    1 1 1425.0000
     1427  O                      7.2364   11.3172    7.4857 O    1 1 1426.0000
     1428  O                      7.4788   11.6447    7.1065 O    1 1 1427.0000
     1429  O                      7.0912   11.3462    6.7157 O    1 1 1428.0000
     1430  O                      7.1058   11.8959    6.9145 O    1 1 1429.0000
     1431  O                      7.7330   11.8864    6.3577 O    1 1 1430.0000
     1432  O                      8.1598   11.2346    6.5726 O    1 1 1431.0000
     1433  O                      8.4211   11.6663    6.5088 O    1 1 1432.0000
     1434  O                      8.4306   11.0367    7.0340 O    1 1 1433.0000
     1435  O                      7.8261   11.1353    7.4578 O    1 1 1434.0000
     1436  O                      8.1262   10.9509    7.3814 O    1 1 1435.0000
     1437  O                      8.4501   11.5138    7.0113 O    1 1 1436.0000
     1438  O                      8.0734   12.0082    6.5584 O    1 1 1437.0000
     1439  O                      8.2938   11.4617    6.3888 O    1 1 1438.0000
     1440  O                      8.2100   11.5521    6.8165 O    1 1 1439.0000
     1441  O                      8.2166   11.4855    7.3644 O    1 1 1440.0000
     1442  O                      8.0930   10.9504    6.9832 O    1 1 1441.0000
     1443  O                      8.3113   10.2412    6.7809 O    1 1 1442.0000
     1444  O                      8.0539   10.7671    6.4723 O    1 1 1443.0000
     1445  O                      7.6104   11.4620    6.6499 O    1 1 1444.0000
     1446  O                      8.1536   11.5902    7.5210 O    1 1 1445.0000
     1447  O                      8.3368   11.0094    8.4428 O    1 1 1446.0000
     1448  O                      9.8574   10.8358    9.5314 O    1 1 1447.0000
     1449  O                     10.5555   10.1476    9.5889 O    1 1 1448.0000
     1450  O                     11.1115   10.5052    9.7766 O    1 1 1449.0000
     1451  O                     10.9152   10.4565    9.2160 O    1 1 1450.0000
     1452  O                     10.7916   10.9012    9.7269 O    1 1 1451.0000
     1453  O                     11.1996   10.5566    9.4103 O    1 1 1452.0000
     1454  O                     10.7631   10.3911   10.1093 O   1 1 1453.0000
     1455  O                     10.7235    9.8528   10.1390 O   1 1 1454.0000
     1456  O                     10.8127    9.9841   10.7930 O   1 1 1455.0000
     1457  O                     11.4137    9.5560   10.6395 O   1 1 1456.0000
     1458  O                     11.7071    9.1035    9.9470 O    1 1 1457.0000
     1459  O                     11.7137    8.7333    9.5711 O    1 1 1458.0000
     1460  O                     11.5810    9.1856    9.2372 O    1 1 1459.0000
     1461  O                     11.7064    9.8839    9.6417 O    1 1 1460.0000
     1462  O                     11.4236    9.2754    9.9286 O    1 1 1461.0000
     1463  O                     10.8942    8.6992    9.9240 O    1 1 1462.0000
     1464  O                     11.0628    9.8779    9.6188 O    1 1 1463.0000
     1465  O                     10.7706    9.3684    9.3554 O    1 1 1464.0000
     1466  O                     11.5496    9.4869    8.8836 O    1 1 1465.0000
     1467  O                     11.8841    9.2026    9.2103 O    1 1 1466.0000
     1468  O                     11.3308    9.5638    8.8916 O    1 1 1467.0000
     1469  O                     11.6983    9.7805    9.2787 O    1 1 1468.0000
     1470  O                     10.9241    9.3947    9.5998 O    1 1 1469.0000
     1471  O                     10.9129    8.7026    9.1863 O    1 1 1470.0000
     1472  O                     11.4355    8.8567    8.8068 O    1 1 1471.0000
     1473  O                     12.1072    8.9569    8.2736 O    1 1 1472.0000
     1474  O                     12.5521    9.3066    8.0418 O    1 1 1473.0000
     1475  O                     12.4235    9.0397    7.7001 O    1 1 1474.0000
     1476  O                     13.1733    8.9496    7.4832 O    1 1 1475.0000
     1477  O                     12.3787    9.0745    7.3079 O    1 1 1476.0000
     1478  O                     12.1883    8.6299    7.2230 O    1 1 1477.0000
     1479  O                     12.3000    9.0640    6.7360 O    1 1 1478.0000
     1480  O                     12.1543    9.5874    7.2500 O    1 1 1479.0000
     1481  O                     12.8779    9.3557    7.4404 O    1 1 1480.0000
     1482  O                     13.1211    9.5386    8.2461 O    1 1 1481.0000
     1483  O                     13.4294    9.3493    8.7088 O    1 1 1482.0000
     1484  O                     12.9902    9.6928    8.6500 O    1 1 1483.0000
     1485  O                     13.7538    9.6084    8.0148 O    1 1 1484.0000
     1486  O                     13.2448    9.8420    7.2797 O    1 1 1485.0000
     1487  O                     12.7525   10.0523    7.7266 O    1 1 1486.0000
     1488  O                     12.6144    9.6058    7.5603 O    1 1 1487.0000
     1489  O                     13.2292    9.7713    7.8644 O    1 1 1488.0000
     1490  O                     12.7651   10.0892    8.0938 O    1 1 1489.0000
     1491  O                     13.5029   10.2088    8.4592 O    1 1 1490.0000
     1492  O                     13.1705   10.4657    7.6144 O    1 1 1491.0000
     1493  O                     13.5090   10.6963    8.0528 O    1 1 1492.0000
     1494  O                     13.1020   11.2821    8.4156 O    1 1 1493.0000
     1495  O                     13.1371   10.7613    8.4267 O    1 1 1494.0000
     1496  O                     13.1998   11.2485    7.9439 O    1 1 1495.0000
     1497  O                     13.3882   10.6699    7.2477 O    1 1 1496.0000
     1498  O                     13.0598   11.0694    7.5722 O    1 1 1497.0000
     1499  O                     13.5251   11.5168    7.6861 O    1 1 1498.0000
     1500  O                     13.2793   11.2027    7.3320 O    1 1 1499.0000
     1501  O                     13.8518   11.0093    7.6288 O    1 1 1500.0000
     1502  O                     13.6508   10.7205    6.8750 O    1 1 1501.0000
     1503  O                     14.1197   11.0226    7.3148 O    1 1 1502.0000
     1504  O                     13.7157   11.1926    6.8789 O    1 1 1503.0000
     1505  O                     13.9565   11.0863    6.1366 O    1 1 1504.0000
     1506  O                     13.7577   11.7385    5.8871 O    1 1 1505.0000
     1507  O                     13.3629   11.9270    6.1229 O    1 1 1506.0000
     1508  O                     14.0335   11.7197    5.9345 O    1 1 1507.0000
     1509  O                     14.4256   12.0574    6.4600 O    1 1 1508.0000
     1510  O                     14.6548   11.8914    6.8076 O    1 1 1509.0000
     1511  O                     14.0060   11.6238    6.9802 O    1 1 1510.0000
     1512  O                     13.4221   11.7464    6.5155 O    1 1 1511.0000
     1513  O                     13.5019   11.2479    6.1439 O    1 1 1512.0000
     1514  O                     13.3819   11.4077    6.6803 O    1 1 1513.0000
     1515  O                     13.9085   12.0064    6.7460 O    1 1 1514.0000
     1516  O                     13.5969   12.3009    6.0518 O    1 1 1515.0000
     1517  O                     13.1048   12.7707    6.1001 O    1 1 1516.0000
     1518  O                     12.7727   13.4389    5.8659 O    1 1 1517.0000
     1519  O                     11.9199   13.2393    6.1624 O    1 1 1518.0000
     1520  O                     11.1952   13.0232    6.1825 O    1 1 1519.0000
     1521  O                     10.9883   13.3576    7.0662 O    1 1 1520.0000
     1522  O                     10.5383   13.9635    7.5554 O    1 1 1521.0000
     1523  O                     10.0311   14.4281    7.8588 O    1 1 1522.0000
     1524  O                      9.4097   14.4889    7.5785 O    1 1 1523.0000
     1525  O                      9.4787   14.0734    7.3580 O    1 1 1524.0000
     1526  O                      9.3794   13.6709    8.1851 O    1 1 1525.0000
     1527  O                      9.4700   13.8805    7.7533 O    1 1 1526.0000
     1528  O                      9.1962   14.1446    8.0062 O    1 1 1527.0000
     1529  O                      9.1106   13.2516    8.1351 O    1 1 1528.0000
     1530  O                      9.8204   12.9353    7.7012 O    1 1 1529.0000
     1531  O                      9.4697   13.5152    7.3444 O    1 1 1530.0000
     1532  O                      9.7221   13.1417    7.7127 O    1 1 1531.0000
     1533  O                     10.7471   12.3747    7.5331 O    1 1 1532.0000
     1534  O                     10.2505   12.2063    8.2686 O    1 1 1533.0000
     1535  O                      9.8030   11.7263    8.2622 O    1 1 1534.0000
     1536  O                     10.0162   12.2586    7.8938 O    1 1 1535.0000
     1537  O                      9.5312   12.3690    8.2225 O    1 1 1536.0000
     1538  O                      9.3086   11.8230    8.3195 O    1 1 1537.0000
     1539  O                      9.9749   11.4831    7.8795 O    1 1 1538.0000
     1540  O                      9.9530   12.1834    7.3161 O    1 1 1539.0000
     1541  O                      9.3221   12.5901    7.8637 O    1 1 1540.0000
     1542  O                      8.5624   12.4180    7.7872 O    1 1 1541.0000
     1543  O                      8.5393   12.9798    7.5639 O    1 1 1542.0000
     1544  O                      8.5240   12.6404    8.1376 O    1 1 1543.0000
     1545  O                      8.7743   12.2339    7.9598 O    1 1 1544.0000
     1546  O                      8.4202   11.8233    8.6146 O    1 1 1545.0000
     1547  O                      7.9531   12.6033    8.0710 O    1 1 1546.0000
     1548  O                      8.0129   13.0746    7.8952 O    1 1 1547.0000
     1549  O                      8.8167   13.1527    8.3933 O    1 1 1548.0000
     1550  O                      8.2162   12.8458    8.8251 O    1 1 1549.0000
     1551  O                      8.0439   13.2347    8.6722 O    1 1 1550.0000
     1552  O                      8.0174   13.6360    8.0131 O    1 1 1551.0000
     1553  O                      8.4842   13.3460    8.2816 O    1 1 1552.0000
     1554  O                      7.9922   13.4886    8.6136 O    1 1 1553.0000
     1555  O                      8.2797   14.1382    8.0375 O    1 1 1554.0000
     1556  O                      7.6130   13.8545    8.5003 O    1 1 1555.0000
     1557  O                      8.2811   13.5059    8.2475 O    1 1 1556.0000
     1558  O                      8.7800   13.4993    7.7144 O    1 1 1557.0000
     1559  O                      8.7812   13.9663    7.4299 O    1 1 1558.0000
     1560  O                      8.2604   13.4924    6.7328 O    1 1 1559.0000
     1561  O                      7.8483   13.7580    5.9342 O    1 1 1560.0000
     1562  O                      7.6786   13.5962    6.4777 O    1 1 1561.0000
     1563  O                      7.4229   13.2741    6.3941 O    1 1 1562.0000
     1564  O                      7.3101   13.0739    6.8761 O    1 1 1563.0000
     1565  O                      8.0587   12.7557    7.1373 O    1 1 1564.0000
     1566  O                      8.6208   13.0516    7.2240 O    1 1 1565.0000
     1567  O                      8.3906   13.6747    7.2107 O    1 1 1566.0000
     1568  O                      7.9711   13.2018    7.5942 O    1 1 1567.0000
     1569  O                      7.6965   12.9828    7.5176 O    1 1 1568.0000
     1570  O                      7.3981   13.4772    8.3586 O    1 1 1569.0000
     1571  O                      6.8261   13.0422    7.8167 O    1 1 1570.0000
     1572  O                      6.8019   13.0958    7.0136 O    1 1 1571.0000
     1573  O                      7.0154   12.7250    7.0868 O    1 1 1572.0000
     1574  O                      7.7083   13.2026    7.0084 O    1 1 1573.0000
     1575  O                      7.8493   13.6296    7.4682 O    1 1 1574.0000
     1576  O                      7.5787   13.9259    6.8281 O    1 1 1575.0000
     1577  O                      8.0947   13.9269    6.3879 O    1 1 1576.0000
     1578  O                      8.2186   13.2704    6.4426 O    1 1 1577.0000
     1579  O                      7.7852   12.6558    6.3754 O    1 1 1578.0000
     1580  O                      8.1719   12.7598    5.9038 O    1 1 1579.0000
     1581  O                      8.7189   12.7746    6.5122 O    1 1 1580.0000
     1582  O                      8.3915   13.1795    6.5552 O    1 1 1581.0000
     1583  O                      8.7680   13.3311    6.1508 O    1 1 1582.0000
     1584  O                      8.8994   12.9065    5.9423 O    1 1 1583.0000
     1585  O                      8.2246   12.6639    6.4530 O    1 1 1584.0000
     1586  O                      8.4022   12.2028    5.9304 O    1 1 1585.0000
     1587  O                      8.6704   12.2615    6.4214 O    1 1 1586.0000
     1588  O                      8.8772   12.7415    6.2934 O    1 1 1587.0000
     1589  O                      9.1976   11.5895    6.1488 O    1 1 1588.0000
     1590  O                      9.8553   11.7618    5.4072 O    1 1 1589.0000
     1591  O                      9.6610   12.2214    5.1423 O    1 1 1590.0000
     1592  O                     10.1422   12.5353    5.1259 O    1 1 1591.0000
     1593  O                     10.8860   12.7892    5.1428 O    1 1 1592.0000
     1594  O                     11.1654   13.3451    5.5184 O    1 1 1593.0000
     1595  O                     10.7884   13.6356    6.3064 O    1 1 1594.0000
     1596  O                     11.3076   14.3371    7.1806 O    1 1 1595.0000
     1597  O                     11.2745   14.2339    6.8840 O    1 1 1596.0000
     1598  O                     10.9801   13.5314    6.9612 O    1 1 1597.0000
     1599  O                     10.2235   13.7447    7.0532 O    1 1 1598.0000
     1600  O                     10.5605   12.9125    6.3808 O    1 1 1599.0000
     1601  O                      9.8388   12.9784    6.0892 O    1 1 1600.0000
     1602  O                     10.2781   12.9546    5.6838 O    1 1 1601.0000
     1603  O                     10.4380   12.6450    6.3339 O    1 1 1602.0000
     1604  O                      9.8378   12.5067    6.0306 O    1 1 1603.0000
     1605  O                     10.2502   12.1520    5.8300 O    1 1 1604.0000
     1606  O                     10.5117   12.2774    6.4523 O    1 1 1605.0000
     1607  O                     10.7368   13.0915    6.8256 O    1 1 1606.0000
     1608  O                     10.5556   12.9606    6.1784 O    1 1 1607.0000
     1609  O                      9.9647   12.9768    6.6311 O    1 1 1608.0000
     1610  O                     10.4779   12.6247    7.1364 O    1 1 1609.0000
     1611  O                     10.0947   12.3763    6.8556 O    1 1 1610.0000
     1612  O                     10.3230   12.8660    7.4180 O    1 1 1611.0000
     1613  O                     10.2686   13.4884    6.8595 O    1 1 1612.0000
     1614  O                     10.3003   13.0866    6.5104 O    1 1 1613.0000
     1615  O                     10.0914   13.7251    6.4706 O    1 1 1614.0000
     1616  O                      9.8531   13.1978    6.9577 O    1 1 1615.0000
     1617  O                      9.3011   13.1382    6.2877 O    1 1 1616.0000
     1618  O                      9.2103   12.5521    6.6123 O    1 1 1617.0000
     1619  O                      9.3194   12.3249    5.9691 O    1 1 1618.0000
     1620  O                      9.4131   12.9540    6.6828 O    1 1 1619.0000
     1621  O                      9.8346   12.3422    6.2646 O    1 1 1620.0000
     1622  O                      9.1885   12.0266    6.2779 O    1 1 1621.0000
     1623  O                      9.2771   11.4159    6.5814 O    1 1 1622.0000
     1624  O                      9.4721   11.6996    7.1536 O    1 1 1623.0000
     1625  O                      9.4733   11.9206    6.7346 O    1 1 1624.0000
     1626  O                      9.6789   12.3551    7.0366 O    1 1 1625.0000
     1627  O                      9.6113   11.4483    7.2001 O    1 1 1626.0000
     1628  O                      9.4204   12.0429    7.6045 O    1 1 1627.0000
     1629  O                      8.9780   11.8932    7.4183 O    1 1 1628.0000
     1630  O                      9.0423   12.6183    7.2077 O    1 1 1629.0000
     1631  O                      8.8315   12.1352    6.8951 O    1 1 1630.0000
     1632  O                      9.3571   12.5320    7.3445 O    1 1 1631.0000
     1633  O                      9.3839   13.0715    7.1681 O    1 1 1632.0000
     1634  O                     10.0146   13.8242    7.4355 O    1 1 1633.0000
     1635  O                     10.0120   13.2427    7.2600 O    1 1 1634.0000
     1636  O                     10.2103   13.7158    7.7399 O    1 1 1635.0000
     1637  O                      9.6857   13.2893    8.4606 O    1 1 1636.0000
     1638  O                     10.3313   13.5995    8.3444 O    1 1 1637.0000
     1639  O                     10.2084   13.4050    8.6719 O    1 1 1638.0000
     1640  O                      9.8580   13.5761    8.4864 O    1 1 1639.0000
     1641  O                     10.0800   13.2537    8.1362 O    1 1 1640.0000
     1642  O                     10.7543   13.5070    7.9225 O    1 1 1641.0000
     1643  O                     10.4408   13.1614    8.5296 O    1 1 1642.0000
     1644  O                      9.8257   13.0584    9.4313 O    1 1 1643.0000
     1645  O                      9.6035   13.8926    9.4843 O    1 1 1644.0000
     1646  O                      9.5087   13.1174    9.0567 O    1 1 1645.0000
     1647  O                      9.0807   12.6555    8.6110 O    1 1 1646.0000
     1648  O                      9.6613   12.4046    8.6620 O    1 1 1647.0000
     1649  O                      9.7336   12.7823    8.3408 O    1 1 1648.0000
     1650  O                      9.7170   12.4345    9.2466 O    1 1 1649.0000
     1651  O                     10.4134   12.2441    9.2933 O    1 1 1650.0000
     1652  O                     10.2933   11.4875    8.8999 O    1 1 1651.0000
     1653  O                     10.2610   12.2913    8.8939 O    1 1 1652.0000
     1654  O                     10.0001   11.8684    9.1439 O    1 1 1653.0000
     1655  O                      9.9452   11.6320    8.6883 O    1 1 1654.0000
     1656  O                      9.4253   12.2707    9.2637 O    1 1 1655.0000
     1657  O                      9.1075   12.4819    9.9292 O    1 1 1656.0000
     1658  O                      8.1910   12.7465   10.1054 O   1 1 1657.0000
     1659  O                      7.6667   12.9928    9.6179 O    1 1 1658.0000
     1660  O                      6.8981   12.4778    9.4368 O    1 1 1659.0000
     1661  O                      7.4136   12.5420    9.5143 O    1 1 1660.0000
     1662  O                      7.1559   12.0499    9.8630 O    1 1 1661.0000
     1663  O                      7.7070   12.5552   10.0357 O   1 1 1662.0000
     1664  O                      7.0031   12.2860   10.3572 O   1 1 1663.0000
     1665  O                      7.3885   12.8786   10.3863 O   1 1 1664.0000
     1666  O                      7.5433   12.1889   10.5057 O   1 1 1665.0000
     1667  O                      8.1758   11.9245   10.5712 O   1 1 1666.0000
     1668  O                      9.1227   11.8108    9.9705 O    1 1 1667.0000
     1669  O                      9.3030   11.2224   10.3483 O   1 1 1668.0000
     1670  O                      9.8319   11.4006   10.5912 O   1 1 1669.0000
     1671  O                      9.7360   12.7314   10.3613 O   1 1 1670.0000
     1672  O                      9.2622   11.5503   10.5986 O   1 1 1671.0000
     1673  O                      9.3321   11.0350   11.1457 O   1 1 1672.0000
     1674  O                      9.0294   11.4714   11.1674 O   1 1 1673.0000
     1675  O                      8.5599   11.6598   10.4451 O   1 1 1674.0000
     1676  O                      8.7709   11.3643   10.7775 O   1 1 1675.0000
     1677  O                      8.2400   11.1023   10.7179 O   1 1 1676.0000
     1678  O                      8.2241   10.5359   11.0811 O   1 1 1677.0000
     1679  O                      8.7020   10.8385   10.8879 O   1 1 1678.0000
     1680  O                      8.1508   11.1071   11.0007 O   1 1 1679.0000
     1681  O                      8.6775   10.9838   11.8315 O   1 1 1680.0000
     1682  O                      8.8387   11.0043   11.3081 O   1 1 1681.0000
     1683  O                      9.6578   10.8131   11.2928 O   1 1 1682.0000
     1684  O                      9.7984   10.1590   11.2187 O   1 1 1683.0000
     1685  O                     10.0386   10.4393   10.8751 O   1 1 1684.0000
     1686  O                      9.3152   10.3944   10.9954 O   1 1 1685.0000
     1687  O                      9.3053   10.1274   11.7678 O   1 1 1686.0000
     1688  O                      9.4513    9.7338   11.2736 O   1 1 1687.0000
     1689  O                      9.3806   10.1323   10.7741 O   1 1 1688.0000
     1690  O                      8.9313   10.0220   11.1768 O   1 1 1689.0000
     1691  O                      8.9635   10.4926   11.6179 O   1 1 1690.0000
     1692  O                      8.4644   10.2243   11.7268 O   1 1 1691.0000
     1693  O                      8.6590   10.4267   11.2071 O   1 1 1692.0000
     1694  O                      8.7102    9.7984   11.8103 O   1 1 1693.0000
     1695  O                      9.1168   10.0512   12.2441 O   1 1 1694.0000
     1696  O                      9.3823   10.8699   11.9940 O   1 1 1695.0000
     1697  O                      9.9730   11.2044   12.1625 O   1 1 1696.0000
     1698  O                     10.0773   11.8077   12.3792 O   1 1 1697.0000
     1699  O                      9.8503   11.8808   11.9322 O   1 1 1698.0000
     1700  O                      9.6677   12.8681   11.8068 O   1 1 1699.0000
     1701  O                      9.5160   13.5871   11.4319 O   1 1 1700.0000
     1702  O                      9.6089   13.4520   10.9406 O   1 1 1701.0000
     1703  O                      9.4909   13.7082   10.3934 O   1 1 1702.0000
     1704  O                     10.1565   13.3155    9.9329 O    1 1 1703.0000
     1705  O                      9.7453   13.0388   10.3267 O   1 1 1704.0000
     1706  O                     10.2165   12.9396   11.0295 O   1 1 1705.0000
     1707  O                     10.7097   12.9027   10.3107 O   1 1 1706.0000
     1708  O                     10.4355   12.5178   10.4101 O   1 1 1707.0000
     1709  O                     10.3619   13.0493    9.9661 O    1 1 1708.0000
     1710  O                     10.3302   12.7738   10.6752 O   1 1 1709.0000
     1711  O                      9.4514   12.8145   11.0711 O   1 1 1710.0000
     1712  O                      9.8477   12.7365   10.6148 O   1 1 1711.0000
     1713  O                      9.6742   12.7890   11.1020 O   1 1 1712.0000
     1714  O                     10.0537   12.2374   11.0501 O   1 1 1713.0000
     1715  O                      9.5075   11.8691   11.0665 O   1 1 1714.0000
     1716  O                      8.8766   12.2861   10.9837 O   1 1 1715.0000
     1717  O                      8.9387   12.9935   10.5217 O   1 1 1716.0000
     1718  O                      9.2575   12.5743   10.7212 O   1 1 1717.0000
     1719  O                      9.5906   11.6081   11.3455 O   1 1 1718.0000
     1720  O                      9.3315   11.6765   11.7782 O   1 1 1719.0000
     1721  O                      9.0758   12.4015   12.1446 O   1 1 1720.0000
     1722  O                      8.4812   12.2162   11.8060 O   1 1 1721.0000
     1723  O                      8.5266   11.8931   11.0370 O   1 1 1722.0000
     1724  O                      8.8862   12.1981   11.6643 O   1 1 1723.0000
     1725  O                      8.7508   11.5333   11.5278 O   1 1 1724.0000
     1726  O                      8.5004   11.7163   12.1103 O   1 1 1725.0000
     1727  O                      7.7700   11.3223   11.6305 O   1 1 1726.0000
     1728  O                      8.3531   11.2335   11.7562 O   1 1 1727.0000
     1729  O                      8.3130   11.3585   12.3708 O   1 1 1728.0000
     1730  O                      7.8503   11.7934   12.0940 O   1 1 1729.0000
     1731  O                      7.3359   12.0285   11.4258 O   1 1 1730.0000
     1732  O                      7.9606   11.9029   11.4212 O   1 1 1731.0000
     1733  O                      7.8670   12.6284   11.3275 O   1 1 1732.0000
     1734  O                      7.6618   13.2482   11.6035 O   1 1 1733.0000
     1735  O                      8.4306   13.0677   11.5511 O   1 1 1734.0000
     1736  O                      8.7392   13.5289   11.9768 O   1 1 1735.0000
     1737  O                      8.7742   12.9935   11.6025 O   1 1 1736.0000
     1738  O                      8.3527   13.0436   12.1589 O   1 1 1737.0000
     1739  O                      8.2334   13.2641   11.5903 O   1 1 1738.0000
     1740  O                      8.0981   12.5062   11.6760 O   1 1 1739.0000
     1741  O                      7.4604   12.7205   10.8470 O   1 1 1740.0000
     1742  O                      8.1213   13.1633   10.9488 O   1 1 1741.0000
     1743  O                      8.0759   13.7555   11.0300 O   1 1 1742.0000
     1744  O                      7.7220   13.8184   10.6390 O   1 1 1743.0000
     1745  O                      8.1572   14.2561   11.1780 O   1 1 1744.0000
     1746  O                      8.3613   14.1658   10.7838 O   1 1 1745.0000
     1747  O                      8.9767   13.3392   11.0222 O   1 1 1746.0000
     1748  O                      8.9824   13.4482   11.8305 O   1 1 1747.0000
     1749  O                      9.1681   12.8336   12.0678 O   1 1 1748.0000
     1750  O                      9.6718   12.2264   11.6211 O   1 1 1749.0000
     1751  O                     10.0363   11.4984   11.2982 O   1 1 1750.0000
     1752  O                     10.8086   12.4190   11.3847 O   1 1 1751.0000
     1753  O                     11.5508   11.3303   10.0784 O   1 1 1752.0000
     1754  O                     11.6227   10.2934    9.6918 O    1 1 1753.0000
     1755  O                     11.3987   10.3632    8.5277 O    1 1 1754.0000
     1756  O                     10.7432   10.7754    8.1213 O    1 1 1755.0000
     1757  O                     10.5087   10.1568    7.8876 O    1 1 1756.0000
     1758  O                     10.7318    9.5582    7.8070 O    1 1 1757.0000
     1759  O                     10.7490    9.2250    8.3400 O    1 1 1758.0000
     1760  O                     10.6591    8.5788    8.8233 O    1 1 1759.0000
     1761  O                     10.4879    8.9580    9.0055 O    1 1 1760.0000
     1762  O                     10.7239    8.9751    9.5965 O    1 1 1761.0000
     1763  O                     10.2415    9.1252    9.6323 O    1 1 1762.0000
     1764  O                      9.5687    9.7611    9.8110 O    1 1 1763.0000
     1765  O                      9.8532   10.7169   10.4612 O   1 1 1764.0000
     1766  O                      9.0884   10.3569   10.4030 O   1 1 1765.0000
     1767  O                      9.6805   10.3412   10.1480 O   1 1 1766.0000
     1768  O                     10.1770   10.1208   10.6604 O   1 1 1767.0000
     1769  O                      9.8058   10.6317   10.0605 O   1 1 1768.0000
     1770  O                      9.4397   10.5458   10.0888 O   1 1 1769.0000
     1771  O                      9.4788    9.8817   10.1975 O   1 1 1770.0000
     1772  O                      8.9654   10.0648    9.6450 O    1 1 1771.0000
     1773  O                      8.7549   10.4173    9.0116 O    1 1 1772.0000
     1774  O                      9.3235   10.5230    8.6421 O    1 1 1773.0000
     1775  O                      8.9620   10.7092   10.1243 O   1 1 1774.0000
     1776  O                      9.0793   10.9997   10.5116 O   1 1 1775.0000
     1777  O                      8.5493   10.7574   10.2670 O   1 1 1776.0000
     1778  O                      8.8883    9.7726    9.1686 O    1 1 1777.0000
     1779  O                      8.3542    9.1455    8.6622 O    1 1 1778.0000
     1780  O                      8.2533    8.8914    8.3278 O    1 1 1779.0000
     1781  O                      8.7617    8.8235    7.6198 O    1 1 1780.0000
     1782  O                      8.8953    9.1764    6.8557 O    1 1 1781.0000
     1783  O                      9.1737    8.9397    7.3623 O    1 1 1782.0000
     1784  O                      9.4412    9.2999    7.0979 O    1 1 1783.0000
     1785  O                      9.3247    9.9501    6.3878 O    1 1 1784.0000
     1786  O                      8.7895    9.8525    6.7737 O    1 1 1785.0000
     1787  O                      9.0737    9.4468    7.3321 O    1 1 1786.0000
     1788  O                      9.4048    9.6749    7.9449 O    1 1 1787.0000
     1789  O                      9.0010    9.7779    7.7535 O    1 1 1788.0000
     1790  O                      8.2882    9.4103    7.7841 O    1 1 1789.0000
     1791  O                      8.5695    9.7991    8.2597 O    1 1 1790.0000
     1792  O                      8.9999    9.4702    8.4258 O    1 1 1791.0000
     1793  O                      8.9984    8.9132    8.2150 O    1 1 1792.0000
     1794  O                      8.5989    8.6040    8.4451 O    1 1 1793.0000
     1795  O                      8.6847    9.0205    8.1399 O    1 1 1794.0000
     1796  O                      8.8178    9.4935    7.5547 O    1 1 1795.0000
     1797  O                      9.2462    9.2051    7.6843 O    1 1 1796.0000
     1798  O                      9.2969    9.3456    8.4354 O    1 1 1797.0000
     1799  O                      9.5124    8.7411    8.0815 O    1 1 1798.0000
     1800  O                      8.9906    8.7298    8.7157 O    1 1 1799.0000
     1801  O                      8.9371    8.7526    7.8360 O    1 1 1800.0000
     1802  O                      8.7300    8.2584    8.4243 O    1 1 1801.0000
     1803  O                      9.1893    7.8588    8.5345 O    1 1 1802.0000
     1804  O                      9.1489    7.2547    8.6419 O    1 1 1803.0000
     1805  O                      9.7928    7.3785    8.4977 O    1 1 1804.0000
     1806  O                      9.7986    7.6911    8.1052 O    1 1 1805.0000
     1807  O                     10.1154    7.6371    8.4808 O    1 1 1806.0000
     1808  O                      9.7752    8.1106    8.3178 O    1 1 1807.0000
     1809  O                     10.1934    7.6066    8.8041 O    1 1 1808.0000
     1810  O                      9.7149    6.9327    8.4180 O    1 1 1809.0000
     1811  O                     10.0317    7.1756    7.7645 O    1 1 1810.0000
     1812  O                     10.1919    7.6911    7.8737 O    1 1 1811.0000
     1813  O                     10.7766    7.9601    8.1390 O    1 1 1812.0000
     1814  O                     11.0549    7.9232    7.4324 O    1 1 1813.0000
     1815  O                     11.3722    8.4364    6.9627 O    1 1 1814.0000
     1816  O                     10.6190    8.3266    7.0354 O    1 1 1815.0000
     1817  O                     11.0091    8.7510    7.8812 O    1 1 1816.0000
     1818  O                     11.0132    8.4768    7.2759 O    1 1 1817.0000
     1819  O                     10.8805    7.6954    7.1380 O    1 1 1818.0000
     1820  O                     10.5778    7.6221    7.4670 O    1 1 1819.0000
     1821  O                     10.4550    8.3503    7.5377 O    1 1 1820.0000
     1822  O                     10.5171    8.8907    7.3334 O    1 1 1821.0000
     1823  O                     10.6110    9.2257    7.1648 O    1 1 1822.0000
     1824  O                     10.7485    8.7709    8.1170 O    1 1 1823.0000
     1825  O                     10.1755    8.3236    8.2442 O    1 1 1824.0000
     1826  O                     10.3158    8.9410    8.3818 O    1 1 1825.0000
     1827  O                     10.7092    9.5650    8.8427 O    1 1 1826.0000
     1828  O                     11.0618   10.0580    8.8574 O    1 1 1827.0000
     1829  O                     11.3185    9.9845    8.1219 O    1 1 1828.0000
     1830  O                     10.9499    9.8077    7.4198 O    1 1 1829.0000
     1831  O                     10.2965    9.5655    6.7839 O    1 1 1830.0000
     1832  O                      9.6019    9.5332    6.3543 O    1 1 1831.0000
     1833  O                      8.8846    9.2814    6.6564 O    1 1 1832.0000
     1834  O                      9.2325    8.8265    6.0628 O    1 1 1833.0000
     1835  O                      9.8334    9.4609    6.4085 O    1 1 1834.0000
     1836  O                      9.2020    9.5065    6.2214 O    1 1 1835.0000
     1837  O                      9.5209    9.5769    7.0178 O    1 1 1836.0000
     1838  O                      9.0334   10.0588    7.1036 O    1 1 1837.0000
     1839  O                      9.4956   10.2337    7.9050 O    1 1 1838.0000
     1840  O                     10.0438    9.9477    8.6564 O    1 1 1839.0000
     1841  O                      9.8629    9.6764    8.4623 O    1 1 1840.0000
     1842  O                      9.6622   10.1640    9.2442 O    1 1 1841.0000
     1843  O                     10.3159    9.9308    9.3967 O    1 1 1842.0000
     1844  O                     10.6758    9.5964    8.5517 O    1 1 1843.0000
     1845  O                     10.2859    9.8718    8.2843 O    1 1 1844.0000
     1846  O                     11.0181    9.3512    8.2802 O    1 1 1845.0000
     1847  O                     11.6788    9.3389    8.4200 O    1 1 1846.0000
     1848  O                     11.3477    9.0102    7.9380 O    1 1 1847.0000
     1849  O                     11.4534    8.2607    8.0486 O    1 1 1848.0000
     1850  O                     11.5183    8.6708    8.0030 O    1 1 1849.0000
     1851  O                     11.1175    9.3052    7.4151 O    1 1 1850.0000
     1852  O                     11.0664   10.0869    6.9467 O    1 1 1851.0000
     1853  O                     10.7030   10.2989    5.9264 O    1 1 1852.0000
     1854  O                      9.9876   10.2268    6.1099 O    1 1 1853.0000
     1855  O                      9.9572    9.7313    5.4266 O    1 1 1854.0000
     1856  O                     10.4813   10.0545    5.2916 O    1 1 1855.0000
     1857  O                     10.6072   10.2212    4.7859 O    1 1 1856.0000
     1858  O                     11.1159   10.6577    5.2762 O    1 1 1857.0000
     1859  O                     10.4459   10.8060    5.3807 O    1 1 1858.0000
     1860  O                     10.2089   10.2618    5.3664 O    1 1 1859.0000
     1861  O                      9.9831   10.6486    4.9092 O    1 1 1860.0000
     1862  O                      9.6662   10.6030    5.4006 O    1 1 1861.0000
     1863  O                      9.6629   10.3671    5.9134 O    1 1 1862.0000
     1864  O                     10.4168   10.9193    5.3476 O    1 1 1863.0000
     1865  O                     10.3958   11.4684    5.1784 O    1 1 1864.0000
     1866  O                      9.8335   11.2140    5.6071 O    1 1 1865.0000
     1867  O                     10.6285   11.4982    5.8607 O    1 1 1866.0000
     1868  O                     10.8725   11.0250    6.7522 O    1 1 1867.0000
     1869  O                     11.1832   10.9737    7.5465 O    1 1 1868.0000
     1870  O                     10.5870   10.8971    7.4837 O    1 1 1869.0000
     1871  O                     10.9009   10.2929    7.7201 O    1 1 1870.0000
     1872  O                     11.4084   10.3499    7.6216 O    1 1 1871.0000
     1873  O                     10.8459   10.0487    7.1038 O    1 1 1872.0000
     1874  O                      9.6854   10.3744    7.2804 O    1 1 1873.0000
     1875  O                      9.2667   10.2894    6.9785 O    1 1 1874.0000
     1876  O                      9.0561   10.5317    6.3594 O    1 1 1875.0000
     1877  O                      9.5860   10.3082    6.5200 O    1 1 1876.0000
     1878  O                     10.0570   10.1582    6.7104 O    1 1 1877.0000
     1879  O                     10.2356    9.9498    5.9070 O    1 1 1878.0000
     1880  O                     10.4611   10.6382    6.1604 O    1 1 1879.0000
     1881  O                     10.2604    9.8463    6.1748 O    1 1 1880.0000
     1882  O                     10.7189    9.5114    5.6509 O    1 1 1881.0000
     1883  O                     10.7369    9.8409    5.9529 O    1 1 1882.0000
     1884  O                     10.8707    9.0706    5.5857 O    1 1 1883.0000
     1885  O                     10.7955    9.1190    4.9017 O    1 1 1884.0000
     1886  O                     10.8477    9.7967    5.4141 O    1 1 1885.0000
     1887  O                     11.3879    9.8923    5.3011 O    1 1 1886.0000
     1888  O                     11.3802    9.5800    4.7303 O    1 1 1887.0000
     1889  O                     11.6561    9.5757    5.4290 O    1 1 1888.0000
     1890  O                     11.4651    8.7722    6.1443 O    1 1 1889.0000
     1891  O                     10.8074    9.0662    5.9197 O    1 1 1890.0000
     1892  O                     11.1885    9.4118    6.1589 O    1 1 1891.0000
     1893  O                     11.6691    8.7182    5.6328 O    1 1 1892.0000
     1894  O                     11.7699    9.2396    6.0289 O    1 1 1893.0000
     1895  O                     12.0266    9.3997    5.3079 O    1 1 1894.0000
     1896  O                     11.2296    9.6548    5.5823 O    1 1 1895.0000
     1897  O                     11.5064    9.0104    4.9484 O    1 1 1896.0000
     1898  O                     11.2643    9.0585    5.5834 O    1 1 1897.0000
     1899  O                     11.6026    9.2823    6.2353 O    1 1 1898.0000
     1900  O                     11.0218    9.7884    6.4852 O    1 1 1899.0000
     1901  O                     11.3740    9.6995    5.8816 O    1 1 1900.0000
     1902  O                     10.8069    9.3857    6.4943 O    1 1 1901.0000
     1903  O                     11.0368    8.9303    6.5746 O    1 1 1902.0000
     1904  O                     11.6624    9.0688    7.1848 O    1 1 1903.0000
     1905  O                     11.3576    9.5612    6.8284 O    1 1 1904.0000
     1906  O                     10.7366   10.2143    6.3843 O    1 1 1905.0000
     1907  O                     10.3597   11.0655    5.9586 O    1 1 1906.0000
     1908  O                     10.2788   11.6754    6.3651 O    1 1 1907.0000
     1909  O                     10.3284   10.7840    6.4366 O    1 1 1908.0000
     1910  O                      9.7287   11.0184    6.0989 O    1 1 1909.0000
     1911  O                     10.1184   10.4574    6.8850 O    1 1 1910.0000
     1912  O                      9.5368   10.8298    7.3148 O    1 1 1911.0000
     1913  O                      9.7646   10.9833    6.5537 O    1 1 1912.0000
     1914  O                      9.9783   10.5441    7.4000 O    1 1 1913.0000
     1915  O                     10.0118   11.1215    6.8795 O    1 1 1914.0000
     1916  O                      9.7637   11.5744    6.1569 O    1 1 1915.0000
     1917  O                      9.1245   11.5861    5.7815 O    1 1 1916.0000
     1918  O                      9.1212   11.2467    6.8602 O    1 1 1917.0000
     1919  O                     10.2099   10.1657    7.3836 O    1 1 1918.0000
     1920  O                      9.9274   10.6960    7.9975 O    1 1 1919.0000
     1921  O                      9.4395   11.1302    7.6942 O    1 1 1920.0000
     1922  O                      9.8435   11.2939    8.2998 O    1 1 1921.0000
     1923  O                      9.9941   10.7226    8.2945 O    1 1 1922.0000
     1924  O                     10.3346   10.9452    8.3367 O    1 1 1923.0000
     1925  O                     10.3310   10.3185    8.5325 O    1 1 1924.0000
     1926  O                      9.9135    9.8986    8.0677 O    1 1 1925.0000
     1927  O                      9.9736    9.1700    8.9272 O    1 1 1926.0000
     1928  O                      9.9441    9.5408    9.1661 O    1 1 1927.0000
     1929  O                     10.0108    9.6207   10.1749 O   1 1 1928.0000
     1930  O                     10.2683   10.1271    9.8778 O    1 1 1929.0000
     1931  O                     10.4175   11.1537    9.6350 O    1 1 1930.0000
     1932  O                     10.3187   10.9665    9.1208 O    1 1 1931.0000
     1933  O                     10.6100   11.1297    9.1119 O    1 1 1932.0000
     1934  O                     10.0022   10.7367    8.9863 O    1 1 1933.0000
     1935  O                     10.0153   10.4670    9.3989 O    1 1 1934.0000
     1936  O                      9.5662    9.7898    8.6120 O    1 1 1935.0000
     1937  O                      9.5065   10.6105    8.9752 O    1 1 1936.0000
     1938  O                      9.5175   11.0655    8.4606 O    1 1 1937.0000
     1939  O                      8.9137   10.6077    7.8427 O    1 1 1938.0000
     1940  O                      8.6056   10.1165    7.5824 O    1 1 1939.0000
     1941  O                      9.2064   10.4353    8.1776 O    1 1 1940.0000
     1942  O                      8.5931   10.4144    8.1772 O    1 1 1941.0000
     1943  O                      8.9587   11.0321    8.2216 O    1 1 1942.0000
     1944  O                      9.5060   11.4577    8.8646 O    1 1 1943.0000
     1945  O                      9.8543   11.8365    9.5369 O    1 1 1944.0000
     1946  O                      9.5352   11.1342    9.4817 O    1 1 1945.0000
     1947  O                      9.0621   10.7713    9.1848 O    1 1 1946.0000
     1948  O                      8.9516   11.2009    8.9011 O    1 1 1947.0000
     1949  O                      8.4417   10.7595    8.6176 O    1 1 1948.0000
     1950  O                      8.0630   10.7395    8.7149 O    1 1 1949.0000
     1951  O                      7.5039   10.8412    8.3526 O    1 1 1950.0000
     1952  O                      7.8125   11.0531    8.0868 O    1 1 1951.0000
     1953  O                      7.5113   10.5657    8.1947 O    1 1 1952.0000
     1954  O                      8.1459   10.7521    8.0047 O    1 1 1953.0000
     1955  O                      8.3684   11.4074    7.8222 O    1 1 1954.0000
     1956  O                      8.7099   11.9735    8.2642 O    1 1 1955.0000
     1957  O                      8.2845   11.6203    8.6051 O    1 1 1956.0000
     1958  O                      8.8627   11.2653    8.2735 O    1 1 1957.0000
     1959  O                      9.0173   11.6160    8.0465 O    1 1 1958.0000
     1960  O                      8.9118   11.2251    7.4653 O    1 1 1959.0000
     1961  O                      8.7825   10.6481    7.1353 O    1 1 1960.0000
     1962  O                      8.3553   10.4242    7.5952 O    1 1 1961.0000
     1963  O                      7.6839   10.0928    7.4254 O    1 1 1962.0000
     1964  O                      7.5037    9.3608    7.9328 O    1 1 1963.0000
     1965  O                      7.8127    9.0941    8.5607 O    1 1 1964.0000
     1966  O                      7.6216    9.5477    8.3176 O    1 1 1965.0000
     1967  O                      7.6679    9.9775    8.0509 O    1 1 1966.0000
     1968  O                      8.1479    9.7901    8.2515 O    1 1 1967.0000
     1969  O                      8.9451   10.0061    8.5689 O    1 1 1968.0000
     1970  O                      8.4316    9.5825    8.8956 O    1 1 1969.0000
     1971  O                      7.8996    9.4599    9.1875 O    1 1 1970.0000
     1972  O                      7.9249   10.2500    8.6798 O    1 1 1971.0000
     1973  O                      7.3454    9.8479    8.5996 O    1 1 1972.0000
     1974  O                      6.9214    9.9617    8.7988 O    1 1 1973.0000
     1975  O                      7.2642    9.9633    9.3248 O    1 1 1974.0000
     1976  O                      7.6413    9.2487    9.4014 O    1 1 1975.0000
     1977  O                      7.2526    9.4689    8.7984 O    1 1 1976.0000
     1978  O                      7.5753    9.5983    9.3270 O    1 1 1977.0000
     1979  O                      7.7640    9.8927    9.8383 O    1 1 1978.0000
     1980  O                      8.1573   11.0083   10.1559 O   1 1 1979.0000
     1981  O                      7.4117   10.6956   10.5088 O   1 1 1980.0000
     1982  O                      7.2997    9.9809   10.5487 O   1 1 1981.0000
     1983  O                      7.7733   10.4844   10.6494 O   1 1 1982.0000
     1984  O                      7.9079    9.8876   11.1823 O   1 1 1983.0000
     1985  O                      8.3600    9.9331   10.7796 O   1 1 1984.0000
     1986  O                      8.6458    9.8361   10.4394 O   1 1 1985.0000
     1987  O                      8.9718    9.2636   10.5277 O   1 1 1986.0000
     1988  O                      8.5662    9.1025   10.8156 O   1 1 1987.0000
     1989  O                      7.8902    9.2869   10.2347 O   1 1 1988.0000
     1990  O                      8.4615    9.2200    9.8636 O    1 1 1989.0000
     1991  O                      8.4023    8.9045    9.5452 O    1 1 1990.0000
     1992  O                      7.6978    8.7589    9.9347 O    1 1 1991.0000
     1993  O                      8.3584    8.6829    9.7680 O    1 1 1992.0000
     1994  O                      8.8188    9.2048    9.8664 O    1 1 1993.0000
     1995  O                      8.5933   10.1986    9.8635 O    1 1 1994.0000
     1996  O                      8.6443   10.5906    9.3945 O    1 1 1995.0000
     1997  O                      7.9185   10.1809    9.3872 O    1 1 1996.0000
     1998  O                      7.7270   10.2442   10.0008 O   1 1 1997.0000
     1999  O                      8.1011   10.2427    9.8322 O    1 1 1998.0000
     2000  O                      8.1078    9.9788    9.0870 O    1 1 1999.0000
     2001  O                      8.4446    9.8065    9.7000 O    1 1 2000.0000
     2002  O                      8.2742    9.3657   10.2911 O   1 1 2001.0000
     2003  O                      8.1338   10.0538   10.2485 O   1 1 2002.0000
     2004  O                      8.4255    9.8093    9.5292 O    1 1 2003.0000
     2005  O                      9.0293    9.4493   10.2188 O   1 1 2004.0000
     2006  O                     10.2856    9.6256   10.7623 O   1 1 2005.0000
     2007  O                     10.7413    8.9639   10.6310 O   1 1 2006.0000
     2008  O                     11.2329    8.9978   10.0665 O   1 1 2007.0000
     2009  O                     11.2714    9.1084   10.5783 O   1 1 2008.0000
     2010  O                     11.2004    9.5707   10.2277 O   1 1 2009.0000
     2011  O                     10.8305    9.5258    9.8522 O    1 1 2010.0000
     2012  O                      9.8683    9.0931   10.1010 O   1 1 2011.0000
     2013  O                     10.1023    8.3791    9.8877 O    1 1 2012.0000
     2014  O                     10.1970    8.4024    9.0462 O    1 1 2013.0000
     2015  O                      9.4229    7.9131    9.0331 O    1 1 2014.0000
     2016  O                      8.7802    7.9695    9.1871 O    1 1 2015.0000
     2017  O                      9.3442    7.9012    9.4059 O    1 1 2016.0000
     2018  O                      9.9806    8.5662    9.2453 O    1 1 2017.0000
     2019  O                      9.4394    8.9068    9.5275 O    1 1 2018.0000
     2020  O                      9.8021    8.2703    9.1298 O    1 1 2019.0000
     2021  O                     10.0203    8.7131    9.7980 O    1 1 2020.0000
     2022  O                     10.2962    9.1610   10.3013 O   1 1 2021.0000
     2023  O                      9.5505    8.6875    9.9235 O    1 1 2022.0000
     2024  O                      9.1083    8.4947   10.3435 O   1 1 2023.0000
     2025  O                      9.5003    8.1799   10.2743 O   1 1 2024.0000
     2026  O                      9.2235    8.8325   10.5172 O   1 1 2025.0000
     2027  O                      9.5808    9.3508   10.3291 O   1 1 2026.0000
     2028  O                      8.9254    8.7522   10.1168 O   1 1 2027.0000
     2029  O                      9.2734    9.2499    9.7938 O    1 1 2028.0000
     2030  O                      9.1733    9.2005    9.2363 O    1 1 2029.0000
     2031  O                      9.6840    8.8940    8.8351 O    1 1 2030.0000
     2032  O                      9.7284    8.8295    8.2499 O    1 1 2031.0000
     2033  O                     10.4309    8.5237    8.0596 O    1 1 2032.0000
     2034  O                     10.0593    9.0270    7.6421 O    1 1 2033.0000
     2035  O                     10.3169    9.3260    7.7005 O    1 1 2034.0000
     2036  O                      9.7952    9.9440    7.4158 O    1 1 2035.0000
     2037  O                      9.8584    9.6127    7.2332 O    1 1 2036.0000
     2038  O                      9.7167    8.9359    7.7863 O    1 1 2037.0000
     2039  O                     10.0051    8.1434    7.4712 O    1 1 2038.0000
     2040  O                      9.4586    7.5442    6.6014 O    1 1 2039.0000
     2041  O                      8.7942    7.7927    6.9675 O    1 1 2040.0000
     2042  O                      8.8249    7.7377    7.7361 O    1 1 2041.0000
     2043  O                      9.3522    8.3448    7.2443 O    1 1 2042.0000
     2044  O                      9.9108    8.3197    7.6518 O    1 1 2043.0000
     2045  O                     10.0417    7.5570    7.2247 O    1 1 2044.0000
     2046  O                      9.6565    7.2844    7.1479 O    1 1 2045.0000
     2047  O                      9.3604    7.6638    7.6202 O    1 1 2046.0000
     2048  O                      9.1601    6.8839    7.9414 O    1 1 2047.0000
     2049  O                      9.3414    7.2550    7.6005 O    1 1 2048.0000
     2050  O                      9.5345    7.8772    7.4858 O    1 1 2049.0000
     2051  O                      9.3986    8.4423    7.7141 O    1 1 2050.0000
     2052  O                      9.6774    8.6852    7.0911 O    1 1 2051.0000
     2053  O                      9.9769    8.8803    6.4483 O    1 1 2052.0000
     2054  O                      9.9268    8.1857    6.4411 O    1 1 2053.0000
     2055  O                     10.0898    8.8716    6.9207 O    1 1 2054.0000
     2056  O                     10.1990    8.7863    6.2639 O    1 1 2055.0000
     2057  O                      9.9406    8.4305    6.9297 O    1 1 2056.0000
     2058  O                     10.2498    7.6687    6.6580 O    1 1 2057.0000
     2059  O                     10.3040    8.0313    6.7992 O    1 1 2058.0000
     2060  O                      9.6825    7.8725    7.0467 O    1 1 2059.0000
     2061  O                      9.2164    7.9807    6.5251 O    1 1 2060.0000
     2062  O                      8.5367    7.9226    6.6740 O    1 1 2061.0000
     2063  O                      8.6643    8.5977    6.8614 O    1 1 2062.0000
     2064  O                      9.2156    8.6758    6.6363 O    1 1 2063.0000
     2065  O                      9.0468    8.1021    7.1786 O    1 1 2064.0000
     2066  O                      8.9697    8.6109    7.0435 O    1 1 2065.0000
     2067  O                      8.5640    7.7832    7.3612 O    1 1 2066.0000
     2068  O                      8.4510    8.1457    7.7186 O    1 1 2067.0000
     2069  O                      8.0327    8.2055    6.8719 O    1 1 2068.0000
     2070  O                      8.0395    8.5154    6.1605 O    1 1 2069.0000
     2071  O                      8.3946    9.0842    6.3338 O    1 1 2070.0000
     2072  O                      8.1453    9.2998    7.0477 O    1 1 2071.0000
     2073  O                      8.3378    8.7298    7.1583 O    1 1 2072.0000
     2074  O                      8.3115    9.1371    6.9337 O    1 1 2073.0000
     2075  O                      8.0393    8.4613    6.8356 O    1 1 2074.0000
     2076  O                      7.7590    8.8563    6.6358 O    1 1 2075.0000
     2077  O                      7.1951    8.8688    6.9070 O    1 1 2076.0000
     2078  O                      7.8323    8.4080    7.2807 O    1 1 2077.0000
     2079  O                      7.3996    7.8199    7.2950 O    1 1 2078.0000
     2080  O                      7.5899    8.2770    7.6701 O    1 1 2079.0000
     2081  O                      7.4057    8.9587    7.6352 O    1 1 2080.0000
     2082  O                      7.6753    9.5573    7.5207 O    1 1 2081.0000
     2083  O                      7.6497    9.3041    6.9046 O    1 1 2082.0000
     2084  O                      8.0387    9.0554    7.4119 O    1 1 2083.0000
     2085  O                      7.9381    8.5318    8.0819 O    1 1 2084.0000
     2086  O                      7.7039    8.8241    7.5429 O    1 1 2085.0000
     2087  O                      8.2922    8.4853    7.5411 O    1 1 2086.0000
     2088  O                      8.9193    8.1272    7.9658 O    1 1 2087.0000
     2089  O                      9.5160    8.7641    8.5182 O    1 1 2088.0000
     2090  O                      9.2974    8.9128    9.2061 O    1 1 2089.0000
     2091  O                      9.2614    9.7341    9.4819 O    1 1 2090.0000
     2092  O                      9.8730    9.5968    9.6014 O    1 1 2091.0000
     2093  O                     10.4995   10.2584    8.9172 O    1 1 2092.0000
     2094  O                     10.9510   10.7580    8.5394 O    1 1 2093.0000
     2095  O                     11.1661   10.3670    8.6893 O    1 1 2094.0000
     2096  O                     11.1684   11.2600    8.6381 O    1 1 2095.0000
     2097  O                     10.9521   10.9606    8.9179 O    1 1 2096.0000
     2098  O                     10.9651   12.1398    8.8397 O    1 1 2097.0000
     2099  O                     10.9807   14.1623    9.2734 O    1 1 2098.0000
     2100  O                     11.0574   15.6336   10.0327 O   1 1 2099.0000
     2101  O                     11.1568   15.7395   11.2436 O   1 1 2100.0000
     2102  O                     10.6185   15.2697   11.0528 O   1 1 2101.0000
     2103  O                     10.2036   14.8697   10.6620 O   1 1 2102.0000
     2104  O                     10.0223   14.3182   10.2040 O   1 1 2103.0000
     2105  O                     10.3800   14.6504    9.9540 O    1 1 2104.0000
     2106  O                     10.4235   14.6604    9.5530 O    1 1 2105.0000
     2107  O                     10.1871   14.1067    9.8592 O    1 1 2106.0000
     2108  O                     10.0393   14.8472    9.9070 O    1 1 2107.0000
     2109  O                      9.2942   14.1687   10.0076 O   1 1 2108.0000
     2110  O                      9.6798   14.6547    9.9642 O    1 1 2109.0000
     2111  O                      9.9706   14.9189    9.2563 O    1 1 2110.0000
     2112  O                      9.4175   15.0105    9.4691 O    1 1 2111.0000
     2113  O                      9.4926   15.4301    9.8139 O    1 1 2112.0000
     2114  O                     10.3051   15.4444    9.6608 O    1 1 2113.0000
     2115  O                      9.6374   15.2464   10.3482 O   1 1 2114.0000
     2116  O                      9.2500   14.8069   10.2332 O   1 1 2115.0000
     2117  O                      8.9258   14.5014   10.0135 O   1 1 2116.0000
     2118  O                      9.5096   14.3355   10.3129 O   1 1 2117.0000
     2119  O                      9.5953   13.5743    9.8246 O    1 1 2118.0000
     2120  O                      9.5381   13.0867    9.0505 O    1 1 2119.0000
     2121  O                      8.9360   13.2070    9.3370 O    1 1 2120.0000
     2122  O                      9.2478   13.7164    9.5288 O    1 1 2121.0000
     2123  O                     10.1153   13.8979    9.5561 O    1 1 2122.0000
     2124  O                     10.5615   15.0981   10.1714 O   1 1 2123.0000
     2125  O                     10.3780   15.6305   10.8528 O   1 1 2124.0000
     2126  O                     10.3154   16.1172   11.2285 O   1 1 2125.0000
     2127  O                     10.8134   15.9037   10.8091 O   1 1 2126.0000
     2128  O                     10.7931   16.4102   11.5073 O   1 1 2127.0000
     2129  O                     10.3138   16.7421   11.1078 O   1 1 2128.0000
     2130  O                     10.4640   17.3888   10.7651 O   1 1 2129.0000
     2131  O                     10.0632   16.9237   11.3523 O   1 1 2130.0000
     2132  O                     10.6201   17.1195   11.3947 O   1 1 2131.0000
     2133  O                     11.0329   17.8564   11.4370 O   1 1 2132.0000
     2134  O                     11.4249   17.2007   11.2735 O   1 1 2133.0000
     2135  O                     12.2356   17.2405   10.9887 O   1 1 2134.0000
     2136  O                     12.2844   16.9778   10.2549 O   1 1 2135.0000
     2137  O                     11.6208   16.9159   10.2859 O   1 1 2136.0000
     2138  O                     11.1544   17.1716   10.4276 O   1 1 2137.0000
     2139  O                     11.4258   16.5439   10.6410 O   1 1 2138.0000
     2140  O                     11.4672   16.5190   11.2738 O   1 1 2139.0000
     2141  O                     11.7472   17.3269   10.6764 O   1 1 2140.0000
     2142  O                     11.6773   17.8259   10.0450 O   1 1 2141.0000
     2143  O                     10.9955   17.0861   10.2006 O   1 1 2142.0000
     2144  O                     10.9537   16.2923   10.5651 O   1 1 2143.0000
     2145  O                     11.0153   16.8609   10.8080 O   1 1 2144.0000
     2146  O                     10.3778   16.7456   10.7596 O   1 1 2145.0000
     2147  O                     10.4144   17.8351   10.7282 O   1 1 2146.0000
     2148  O                     10.9989   18.3429   11.0325 O   1 1 2147.0000
     2149  O                     10.8543   18.3926   11.6047 O   1 1 2148.0000
     2150  O                     11.3311   18.3835   11.6807 O   1 1 2149.0000
     2151  O                     11.2448   18.4751   12.0452 O   1 1 2150.0000
     2152  O                     11.7556   17.6858   11.9556 O   1 1 2151.0000
     2153  O                     11.8306   17.7025   11.3525 O   1 1 2152.0000
     2154  O                     11.3291   17.5615   10.9182 O   1 1 2153.0000
     2155  O                     10.7265   17.9176   10.5475 O   1 1 2154.0000
     2156  O                     10.0737   18.0203   10.9828 O   1 1 2155.0000
     2157  O                      9.8267   18.1306   11.6717 O   1 1 2156.0000
     2158  O                     10.3603   17.7371   11.6915 O   1 1 2157.0000
     2159  O                     10.8902   17.8319   12.2326 O   1 1 2158.0000
     2160  O                     11.3475   17.3499   12.0243 O   1 1 2159.0000
     2161  O                     11.1598   16.8818   12.3583 O   1 1 2160.0000
     2162  O                     11.8371   16.9472   11.9177 O   1 1 2161.0000
     2163  O                     11.1628   17.0602   11.6432 O   1 1 2162.0000
     2164  O                     10.7863   16.6834   12.3827 O   1 1 2163.0000
     2165  O                      9.9904   16.6049   12.2886 O   1 1 2164.0000
     2166  O                      9.6418   16.0774   12.1047 O   1 1 2165.0000
     2167  O                      9.1158   16.4698   12.1652 O   1 1 2166.0000
     2168  O                      8.9577   17.1635   12.4503 O   1 1 2167.0000
     2169  O                      8.5815   17.4370   12.4605 O   1 1 2168.0000
     2170  O                      8.5595   18.0936   12.6411 O   1 1 2169.0000
     2171  O                      8.6336   18.4353   12.2281 O   1 1 2170.0000
     2172  O                      9.0845   18.4979   12.3150 O   1 1 2171.0000
     2173  O                      8.7266   18.9449   11.5938 O   1 1 2172.0000
     2174  O                      9.0657   19.2713   11.7253 O   1 1 2173.0000
     2175  O                      9.5460   19.5848   11.1343 O   1 1 2174.0000
     2176  O                      9.4452   19.6407   11.7605 O   1 1 2175.0000
     2177  O                      9.8243   19.4800   12.0341 O   1 1 2176.0000
     2178  O                      9.7458   18.9494   11.8283 O   1 1 2177.0000
     2179  O                     10.2803   19.1859   11.4313 O   1 1 2178.0000
     2180  O                     10.1062   18.8347   11.1104 O   1 1 2179.0000
     2181  O                      9.7965   18.6276   11.6778 O   1 1 2180.0000
     2182  O                      9.2889   18.3056   11.3667 O   1 1 2181.0000
     2183  O                      9.5209   17.8076   11.8806 O   1 1 2182.0000
     2184  O                      9.1280   17.2420   11.5821 O   1 1 2183.0000
     2185  O                      9.6022   16.5525   11.0428 O   1 1 2184.0000
     2186  O                      9.4308   17.2655   10.7605 O   1 1 2185.0000
     2187  O                      9.0301   17.7447   10.4276 O   1 1 2186.0000
     2188  O                      9.0393   17.9022   11.0960 O   1 1 2187.0000
     2189  O                      8.9643   17.5450   10.7521 O   1 1 2188.0000
     2190  O                      9.7350   17.7348   10.3947 O   1 1 2189.0000
     2191  O                      9.5399   18.3246   10.5460 O   1 1 2190.0000
     2192  O                      8.9529   18.8025   10.7506 O   1 1 2191.0000
     2193  O                      8.6523   18.6536   10.1891 O   1 1 2192.0000
     2194  O                      9.1417   18.3664   10.2390 O   1 1 2193.0000
     2195  O                      9.6525   18.9421   10.7245 O   1 1 2194.0000
     2196  O                     10.0047   19.1065   10.1635 O   1 1 2195.0000
     2197  O                     10.5081   18.8555    9.4927 O    1 1 2196.0000
     2198  O                     10.1756   19.0983    9.1119 O    1 1 2197.0000
     2199  O                      9.6810   19.4827    9.7426 O    1 1 2198.0000
     2200  O                     10.1049   19.6731   10.1586 O   1 1 2199.0000
     2201  O                     10.6819   19.8516   10.3069 O   1 1 2200.0000
     2202  O                     10.5501   19.8741    9.6065 O    1 1 2201.0000
     2203  O                     10.1244   19.3531    9.4310 O    1 1 2202.0000
     2204  O                      9.7657   18.5581    9.8971 O    1 1 2203.0000
     2205  O                     10.0727   18.4310    9.5341 O    1 1 2204.0000
     2206  O                      9.3442   18.9566    9.7813 O    1 1 2205.0000
     2207  O                      9.0947   19.5138    9.3473 O    1 1 2206.0000
     2208  O                      8.4725   18.8488    9.5316 O    1 1 2207.0000
     2209  O                      8.8935   18.6817    9.1617 O    1 1 2208.0000
     2210  O                      9.3612   18.8605    9.0950 O    1 1 2209.0000
     2211  O                      8.6953   18.3367    9.1246 O    1 1 2210.0000
     2212  O                      9.2965   18.4271    9.5910 O    1 1 2211.0000
     2213  O                      9.1749   18.9902   10.1363 O   1 1 2212.0000
     2214  O                      9.3334   19.4710   10.2429 O   1 1 2213.0000
     2215  O                      9.1725   19.2897   10.6250 O   1 1 2214.0000
     2216  O                      9.4526   19.7535   10.3242 O   1 1 2215.0000
     2217  O                      9.4976   20.0051    9.7943 O    1 1 2216.0000
     2218  O                      9.0137   19.3592    9.6868 O    1 1 2217.0000
     2219  O                      8.3694   18.9019    9.4347 O    1 1 2218.0000
     2220  O                      8.7405   18.3838   10.1167 O   1 1 2219.0000
     2221  O                      8.5818   19.2928   10.0651 O   1 1 2220.0000
     2222  O                      9.5138   18.8157   10.2059 O   1 1 2221.0000
     2223  O                      9.9568   18.1453    9.4906 O    1 1 2222.0000
     2224  O                      9.5421   17.9758    8.4790 O    1 1 2223.0000
     2225  O                      8.9582   18.1560    8.6097 O    1 1 2224.0000
     2226  O                      9.4097   18.5003    8.5508 O    1 1 2225.0000
     2227  O                      9.8721   18.4303    9.0593 O    1 1 2226.0000
     2228  O                      9.7540   19.1308    9.4711 O    1 1 2227.0000
     2229  O                      9.6432   19.2516    8.5742 O    1 1 2228.0000
     2230  O                      9.5027   19.4546    9.0547 O    1 1 2229.0000
     2231  O                     10.1801   19.3782    8.9884 O    1 1 2230.0000
     2232  O                     10.0860   19.0407    9.5948 O    1 1 2231.0000
     2233  O                     10.2448   18.5744    9.2218 O    1 1 2232.0000
     2234  O                     10.2401   18.8946   10.0622 O   1 1 2233.0000
     2235  O                     10.5556   19.2151   10.0865 O   1 1 2234.0000
     2236  O                     10.8753   19.3418   10.5023 O   1 1 2235.0000
     2237  O                     10.5670   18.9576   10.7456 O   1 1 2236.0000
     2238  O                     10.6082   18.6421    9.9881 O    1 1 2237.0000
     2239  O                     10.1868   18.4586   10.3397 O   1 1 2238.0000
     2240  O                     10.9502   18.5142   10.2613 O   1 1 2239.0000
     2241  O                     11.0431   19.0231    9.5570 O    1 1 2240.0000
     2242  O                     11.1443   19.1481    8.9111 O    1 1 2241.0000
     2243  H                      0.0000    0.0000    0.0000 H    1 1 -2.0000
     2244  H                     22.0000    0.0000    0.0000 H    1 1 -2.0000
     2245  H                      0.0000   22.0000    0.0000 H    1 1 -2.0000
     2246  H                      0.0000    0.0000   22.0000 H   1 1 -2.0000
     2247  H                     22.0000   22.0000    0.0000 H    1 1 -2.0000
     2248  H                      0.0000   22.0000   22.0000 H   1 1 -2.0000
     2249  H                     22.0000    0.0000   22.0000 H   1 1 -2.0000
     2250  H                     22.0000   22.0000   22.0000 H   1 1 -2.0000

@<TRIPOS>BOND
           1           0           0 1
           2           1           9 1
           3           1           2 1
           4           2           3 1
           5           3           4 1
           6           4           5 1
           7           5           6 1
           8           5           7 1
           9           5           8 1
          10           5         294 1
          11           6           7 1
          12           7           8 1
          13           7           9 1
          14           8           9 1
          15           9          10 1
          16          10          11 1
          17          11          12 1
          18          12          13 1
          19          13          14 1
          20          14          15 1
          21          15          16 1
          22          16        1499 1
          23          16          17 1
          24          17          18 1
          25          17          21 1
          26          18          19 1
          27          18          20 1
          28          18          21 1
          29          19          20 1
          30          19          22 1
          31          19        1484 1
          32          20          21 1
          33          20          22 1
          34          21          22 1
          35          22          23 1
          36          23          24 1
          37          23         285 1
          38          23         286 1
          39          24         261 1
          40          24         289 1
          41          24         294 1
          42          24         303 1
          43          24         304 1
          44          24         305 1
          45          24         306 1
          46          24          25 1
          47          25          27 1
          48          25          30 1
          49          25         304 1
          50          25          26 1
          51          26          27 1
          52          26          28 1
          53          26          30 1
          54          26         182 1
          55          26         183 1
          56          26         304 1
          57          26         306 1
          58          26         667 1
          59          26         668 1
          60          27          28 1
          61          27          31 1
          62          28          29 1
          63          28          30 1
          64          28          32 1
          65          28         180 1
          66          28         296 1
          67          28         304 1
          68          28         658 1
          69          28         667 1
          70          28         306 1
          71          29          31 1
          72          29         666 1
          73          29         667 1
          74          29          30 1
          75          30          31 1
          76          30         304 1
          77          31          32 1
          78          31         362 1
          79          32         305 1
          80          32          33 1
          81          33          34 1
          82          33          35 1
          83          33          36 1
          84          33          54 1
          85          33         247 1
          86          33         260 1
          87          33         604 1
          88          33         659 1
          89          33         235 1
          90          34         234 1
          91          34         247 1
          92          34         659 1
          93          34          35 1
          94          35          52 1
          95          35         234 1
          96          35          36 1
          97          36          37 1
          98          36         180 1
          99          36         365 1
         100          37          38 1
         101          37          39 1
         102          37         182 1
         103          38          39 1
         104          38          40 1
         105          39          40 1
         106          39          41 1
         107          39         644 1
         108          40          41 1
         109          40          51 1
         110          41          42 1
         111          41          51 1
         112          42          43 1
         113          42          47 1
         114          42         340 1
         115          43         173 1
         116          43         345 1
         117          43         360 1
         118          43          44 1
         119          44          45 1
         120          45          46 1
         121          45          47 1
         122          46          47 1
         123          47          48 1
         124          48          49 1
         125          48          50 1
         126          48         186 1
         127          49          50 1
         128          49         205 1
         129          50          51 1
         130          50         117 1
         131          51          52 1
         132          52          53 1
         133          52         662 1
         134          53          54 1
         135          54          55 1
         136          54        2137 1
         137          55          56 1
         138          55          67 1
         139          56          67 1
         140          56          68 1
         141          56          69 1
         142          56         261 1
         143          56         284 1
         144          56          57 1
         145          57          65 1
         146          57          58 1
         147          58          59 1
         148          58          71 1
         149          59          60 1
         150          59          61 1
         151          59         263 1
         152          59         264 1
         153          59         652 1
         154          60          61 1
         155          60          63 1
         156          61          62 1
         157          61         644 1
         158          62          63 1
         159          62         361 1
         160          63         360 1
         161          63          64 1
         162          64          65 1
         163          65         649 1
         164          65         653 1
         165          65          66 1
         166          66         650 1
         167          66         653 1
         168          66        1032 1
         169          66        1050 1
         170          66          67 1
         171          67          68 1
         172          68          69 1
         173          68         650 1
         174          68         654 1
         175          69          70 1
         176          70          71 1
         177          71          72 1
         178          71          73 1
         179          71          78 1
         180          71          80 1
         181          72          73 1
         182          73          76 1
         183          73          78 1
         184          73          92 1
         185          73          93 1
         186          73          74 1
         187          74          78 1
         188          74          93 1
         189          74          75 1
         190          75          76 1
         191          75          78 1
         192          76          77 1
         193          76          91 1
         194          76         599 1
         195          76         621 1
         196          76         623 1
         197          77          78 1
         198          77         652 1
         199          77         653 1
         200          77         656 1
         201          78          79 1
         202          78         970 1
         203          78         971 1
         204          79          80 1
         205          79         600 1
         206          79         604 1
         207          79          81 1
         208          80          81 1
         209          81          82 1
         210          81         977 1
         211          82          83 1
         212          82        1062 1
         213          83          84 1
         214          83         612 1
         215          83        1596 1
         216          84          85 1
         217          84         365 1
         218          84         366 1
         219          85          86 1
         220          85        1598 1
         221          86          88 1
         222          86          93 1
         223          86          87 1
         224          87          89 1
         225          87          88 1
         226          88          89 1
         227          88        1595 1
         228          88        1596 1
         229          89          90 1
         230          89         543 1
         231          89         580 1
         232          89        1039 1
         233          89        1597 1
         234          90          91 1
         235          90        1596 1
         236          91          92 1
         237          92          93 1
         238          93          94 1
         239          93         579 1
         240          93         580 1
         241          94          95 1
         242          95          96 1
         243          95          98 1
         244          95         113 1
         245          96          98 1
         246          96          97 1
         247          97          98 1
         248          97         100 1
         249          97         102 1
         250          97         109 1
         251          97         111 1
         252          97         216 1
         253          98          99 1
         254          98         100 1
         255          98         103 1
         256          98        1931 1
         257          99         100 1
         258          99         102 1
         259          99         103 1
         260         100         101 1
         261         100         102 1
         262         101         102 1
         263         101        1464 1
         264         102         103 1
         265         102         145 1
         266         103         104 1
         267         103         105 1
         268         104         105 1
         269         104         161 1
         270         104        1406 1
         271         105         106 1
         272         106         107 1
         273         106         108 1
         274         106         159 1
         275         106        1405 1
         276         106        1937 1
         277         107         108 1
         278         107        1402 1
         279         107        1405 1
         280         107        1401 1
         281         108         110 1
         282         108         111 1
         283         108         169 1
         284         108         372 1
         285         108         109 1
         286         109         115 1
         287         109        1406 1
         288         109         110 1
         289         110         111 1
         290         110         112 1
         291         110        1456 1
         292         111         112 1
         293         111         123 1
         294         111         154 1
         295         111        1452 1
         296         112         113 1
         297         113         114 1
         298         114         115 1
         299         114         303 1
         300         115         116 1
         301         116         117 1
         302         116        1452 1
         303         117         118 1
         304         117         305 1
         305         118         119 1
         306         118         123 1
         307         118         120 1
         308         119         120 1
         309         119         129 1
         310         119         144 1
         311         119         374 1
         312         120         446 1
         313         120         450 1
         314         120         121 1
         315         121         122 1
         316         122         123 1
         317         122         172 1
         318         122         421 1
         319         122         426 1
         320         122         453 1
         321         122        1708 1
         322         123         124 1
         323         123         367 1
         324         124         136 1
         325         124         221 1
         326         124         125 1
         327         125         126 1
         328         126         127 1
         329         126         135 1
         330         126        1370 1
         331         127         128 1
         332         127         176 1
         333         127        1368 1
         334         128         129 1
         335         129         130 1
         336         129         145 1
         337         129         147 1
         338         129         155 1
         339         130         131 1
         340         131         132 1
         341         131         145 1
         342         132         148 1
         343         132         149 1
         344         132         437 1
         345         132         133 1
         346         133         134 1
         347         134         135 1
         348         135         136 1
         349         136         137 1
         350         137         138 1
         351         138         139 1
         352         138         142 1
         353         138         156 1
         354         138         375 1
         355         139         140 1
         356         140         141 1
         357         141         142 1
         358         142         143 1
         359         142         147 1
         360         143         144 1
         361         143         145 1
         362         144         145 1
         363         145         146 1
         364         145         150 1
         365         145         151 1
         366         145         155 1
         367         145         370 1
         368         146         149 1
         369         146         151 1
         370         146         153 1
         371         146         147 1
         372         147         149 1
         373         147         150 1
         374         147         165 1
         375         147         148 1
         376         148         149 1
         377         149         150 1
         378         149         151 1
         379         150         151 1
         380         150         153 1
         381         150         329 1
         382         150         336 1
         383         150         376 1
         384         150         377 1
         385         150         424 1
         386         150         427 1
         387         151         152 1
         388         151         421 1
         389         151         429 1
         390         151         434 1
         391         152         153 1
         392         152         389 1
         393         152         427 1
         394         153         161 1
         395         153         406 1
         396         153         427 1
         397         153         804 1
         398         153         154 1
         399         154         158 1
         400         154         155 1
         401         155         156 1
         402         156         157 1
         403         156         158 1
         404         157         158 1
         405         157         165 1
         406         157         757 1
         407         157         760 1
         408         157         761 1
         409         157         370 1
         410         158         159 1
         411         158         168 1
         412         158         170 1
         413         158         196 1
         414         158         757 1
         415         158         164 1
         416         159         161 1
         417         159         164 1
         418         159         165 1
         419         159         166 1
         420         159         160 1
         421         160         164 1
         422         160         165 1
         423         160         161 1
         424         161         162 1
         425         161         164 1
         426         161         165 1
         427         161         166 1
         428         161         169 1
         429         161         183 1
         430         162         163 1
         431         163         164 1
         432         164         165 1
         433         164         166 1
         434         164         368 1
         435         164         370 1
         436         165         166 1
         437         165         375 1
         438         166         167 1
         439         166         370 1
         440         167         168 1
         441         168         170 1
         442         168         184 1
         443         168         169 1
         444         169         171 1
         445         169         172 1
         446         169         170 1
         447         170         171 1
         448         171         172 1
         449         171         173 1
         450         172         173 1
         451         172         174 1
         452         172         187 1
         453         172         175 1
         454         173         174 1
         455         173         175 1
         456         173         306 1
         457         173         360 1
         458         174         181 1
         459         174         305 1
         460         174         368 1
         461         174        1354 1
         462         174         175 1
         463         175         177 1
         464         175         181 1
         465         175         254 1
         466         175         290 1
         467         175         305 1
         468         175         364 1
         469         175        1353 1
         470         175        1354 1
         471         175         176 1
         472         176         178 1
         473         176         179 1
         474         176         181 1
         475         176         183 1
         476         176         667 1
         477         176        2123 1
         478         176         177 1
         479         177         178 1
         480         178         179 1
         481         178         180 1
         482         178         181 1
         483         179         180 1
         484         179         182 1
         485         179         214 1
         486         179         215 1
         487         180         181 1
         488         180         215 1
         489         180         666 1
         490         180         669 1
         491         181         215 1
         492         181         667 1
         493         181         668 1
         494         181         182 1
         495         182         670 1
         496         182         183 1
         497         183         184 1
         498         183         192 1
         499         183         368 1
         500         184         185 1
         501         184         361 1
         502         185         186 1
         503         185         188 1
         504         185         205 1
         505         186         187 1
         506         186         189 1
         507         186         453 1
         508         186         659 1
         509         186        1704 1
         510         187         188 1
         511         187         189 1
         512         187         370 1
         513         187        1643 1
         514         188        1638 1
         515         188         189 1
         516         189        1636 1
         517         189        1642 1
         518         189         190 1
         519         190         191 1
         520         190        1639 1
         521         191         192 1
         522         191         349 1
         523         191        1641 1
         524         192         193 1
         525         192         194 1
         526         192         195 1
         527         193         194 1
         528         193        1653 1
         529         193        2123 1
         530         194         195 1
         531         195         196 1
         532         195        1616 1
         533         195        1632 1
         534         195        2120 1
         535         196         453 1
         536         196         454 1
         537         196         785 1
         538         196        1654 1
         539         196         197 1
         540         197         785 1
         541         197        1610 1
         542         197        1611 1
         543         197        1614 1
         544         197         198 1
         545         198         199 1
         546         198         762 1
         547         198         778 1
         548         198        1600 1
         549         198        1603 1
         550         198        1610 1
         551         199         200 1
         552         199         722 1
         553         199         786 1
         554         199        2096 1
         555         200         202 1
         556         200         201 1
         557         201         203 1
         558         201        1671 1
         559         201        1945 1
         560         201         202 1
         561         202         203 1
         562         202         670 1
         563         202        1945 1
         564         203         204 1
         565         203        2120 1
         566         204         205 1
         567         204         206 1
         568         205         206 1
         569         205         210 1
         570         206         207 1
         571         207         208 1
         572         207         211 1
         573         207         212 1
         574         207         682 1
         575         208         209 1
         576         208         210 1
         577         208         211 1
         578         208         677 1
         579         209         245 1
         580         209         677 1
         581         209         847 1
         582         209         210 1
         583         210         212 1
         584         210         214 1
         585         210         235 1
         586         210         238 1
         587         210         254 1
         588         210         211 1
         589         211         212 1
         590         211         844 1
         591         211         864 1
         592         211         834 1
         593         212         213 1
         594         212         214 1
         595         212         845 1
         596         213         214 1
         597         214         215 1
         598         215         216 1
         599         215         847 1
         600         216         218 1
         601         216         217 1
         602         217         221 1
         603         217         222 1
         604         217         243 1
         605         217         245 1
         606         217         303 1
         607         217         304 1
         608         217         218 1
         609         218         219 1
         610         218         221 1
         611         218         222 1
         612         218         235 1
         613         219         220 1
         614         219         221 1
         615         220         221 1
         616         221         222 1
         617         222         223 1
         618         222         225 1
         619         222         235 1
         620         222         232 1
         621         223         224 1
         622         224         225 1
         623         224         226 1
         624         224         231 1
         625         224         233 1
         626         224         237 1
         627         224         227 1
         628         225         226 1
         629         225         227 1
         630         225         228 1
         631         225         233 1
         632         226         227 1
         633         226         228 1
         634         226         229 1
         635         227         228 1
         636         227         230 1
         637         227         231 1
         638         228         229 1
         639         228         231 1
         640         228         284 1
         641         228         230 1
         642         229         230 1
         643         230         231 1
         644         231         232 1
         645         231         244 1
         646         231         246 1
         647         231         233 1
         648         232         234 1
         649         232         261 1
         650         232         305 1
         651         232         233 1
         652         233         234 1
         653         233         304 1
         654         234         235 1
         655         234         239 1
         656         234         257 1
         657         234         261 1
         658         235         236 1
         659         235         238 1
         660         235         239 1
         661         235         247 1
         662         235         250 1
         663         236         237 1
         664         236         238 1
         665         236         239 1
         666         236         240 1
         667         236         242 1
         668         236         245 1
         669         236         247 1
         670         236         665 1
         671         237         240 1
         672         237         238 1
         673         238         241 1
         674         238         243 1
         675         238         248 1
         676         238         239 1
         677         239         240 1
         678         239         242 1
         679         240         241 1
         680         240         242 1
         681         240         244 1
         682         240         245 1
         683         241         242 1
         684         241         243 1
         685         241         244 1
         686         241         250 1
         687         242         243 1
         688         242         259 1
         689         243         244 1
         690         243         248 1
         691         243         260 1
         692         244         245 1
         693         245         247 1
         694         245         255 1
         695         245         246 1
         696         246         247 1
         697         247         248 1
         698         247         660 1
         699         248         249 1
         700         248        1752 1
         701         249         250 1
         702         249         253 1
         703         249        1752 1
         704         250         251 1
         705         250         252 1
         706         251         252 1
         707         252         253 1
         708         252        1752 1
         709         253         254 1
         710         254         255 1
         711         254         256 1
         712         255         256 1
         713         255         257 1
         714         256        1114 1
         715         256        1117 1
         716         256        1118 1
         717         256        1119 1
         718         256        1120 1
         719         256        2123 1
         720         256         257 1
         721         257         259 1
         722         257         363 1
         723         257         258 1
         724         258         259 1
         725         258         652 1
         726         258         655 1
         727         258         269 1
         728         259         260 1
         729         259         261 1
         730         260         261 1
         731         261         262 1
         732         261         658 1
         733         262         263 1
         734         262         265 1
         735         262         305 1
         736         263         265 1
         737         263         280 1
         738         263         329 1
         739         263         361 1
         740         263         264 1
         741         264         267 1
         742         264         268 1
         743         264         270 1
         744         264         358 1
         745         264         265 1
         746         265         266 1
         747         265         267 1
         748         265         268 1
         749         265         273 1
         750         266         267 1
         751         266         268 1
         752         266         269 1
         753         266         271 1
         754         266         281 1
         755         267         268 1
         756         267         269 1
         757         267         270 1
         758         267         277 1
         759         267         304 1
         760         268         269 1
         761         268         277 1
         762         268         279 1
         763         269         271 1
         764         269         273 1
         765         269         275 1
         766         269         270 1
         767         270         273 1
         768         270         274 1
         769         270         276 1
         770         270         277 1
         771         270         278 1
         772         270         280 1
         773         270         271 1
         774         271         274 1
         775         271         272 1
         776         272         273 1
         777         273         274 1
         778         273         275 1
         779         273         277 1
         780         273         280 1
         781         273         282 1
         782         273         276 1
         783         274         275 1
         784         275         277 1
         785         275         283 1
         786         275         284 1
         787         275         276 1
         788         276         284 1
         789         276         277 1
         790         277         278 1
         791         277         279 1
         792         278         279 1
         793         278         280 1
         794         278         357 1
         795         279         280 1
         796         280         281 1
         797         280         283 1
         798         281         282 1
         799         281         309 1
         800         281         315 1
         801         282         283 1
         802         282         312 1
         803         283         284 1
         804         284         285 1
         805         284         286 1
         806         284         289 1
         807         284         302 1
         808         284         287 1
         809         285         287 1
         810         285         289 1
         811         285         292 1
         812         285         299 1
         813         285         286 1
         814         286         287 1
         815         286         289 1
         816         286         301 1
         817         286         302 1
         818         286         296 1
         819         287         288 1
         820         287         289 1
         821         287         292 1
         822         287         294 1
         823         287         296 1
         824         287         299 1
         825         287         300 1
         826         288         291 1
         827         288         292 1
         828         288         293 1
         829         288         294 1
         830         288         297 1
         831         288         314 1
         832         288         367 1
         833         288         289 1
         834         289         291 1
         835         289         294 1
         836         289         295 1
         837         289         298 1
         838         289         301 1
         839         289         304 1
         840         289         306 1
         841         289         365 1
         842         289         290 1
         843         290         291 1
         844         290         297 1
         845         291         292 1
         846         291         294 1
         847         291         299 1
         848         291         302 1
         849         291         317 1
         850         292         293 1
         851         292         294 1
         852         292         306 1
         853         292         301 1
         854         293         294 1
         855         293         296 1
         856         293         298 1
         857         294         295 1
         858         294         297 1
         859         294         298 1
         860         294         301 1
         861         294         304 1
         862         295         296 1
         863         296         297 1
         864         296         298 1
         865         296         301 1
         866         296         658 1
         867         297         298 1
         868         298         299 1
         869         298         303 1
         870         298         364 1
         871         298         302 1
         872         299         300 1
         873         299         302 1
         874         299         303 1
         875         300         301 1
         876         301         302 1
         877         301         322 1
         878         302         303 1
         879         302         304 1
         880         302         305 1
         881         303         304 1
         882         303         305 1
         883         304         305 1
         884         304         306 1
         885         305         306 1
         886         305         365 1
         887         306         307 1
         888         306         327 1
         889         306         334 1
         890         307         308 1
         891         307         330 1
         892         308         309 1
         893         308         310 1
         894         308         311 1
         895         308         315 1
         896         308         320 1
         897         308         321 1
         898         309         312 1
         899         309         313 1
         900         309         314 1
         901         309         310 1
         902         309         316 1
         903         310         312 1
         904         310         311 1
         905         311         312 1
         906         311         313 1
         907         311         315 1
         908         312         313 1
         909         312         322 1
         910         313         314 1
         911         313         315 1
         912         313         321 1
         913         314         325 1
         914         314         315 1
         915         315         316 1
         916         315         317 1
         917         315         321 1
         918         316         319 1
         919         316         321 1
         920         316         324 1
         921         316         317 1
         922         317         318 1
         923         317         377 1
         924         318         320 1
         925         318         321 1
         926         318         319 1
         927         319         324 1
         928         319         326 1
         929         319         320 1
         930         320         321 1
         931         321         322 1
         932         321         323 1
         933         321         324 1
         934         322         323 1
         935         322         324 1
         936         322         326 1
         937         322         327 1
         938         322         328 1
         939         322         333 1
         940         323         324 1
         941         323         327 1
         942         323         328 1
         943         323         333 1
         944         324         326 1
         945         324         327 1
         946         324         328 1
         947         324         330 1
         948         324         332 1
         949         324         333 1
         950         324         325 1
         951         325         327 1
         952         325         328 1
         953         325         329 1
         954         325         332 1
         955         325         333 1
         956         325         334 1
         957         325         335 1
         958         325         338 1
         959         325         326 1
         960         325         366 1
         961         326         327 1
         962         326         328 1
         963         326         329 1
         964         326         330 1
         965         326         332 1
         966         326         334 1
         967         326         335 1
         968         326         336 1
         969         326         331 1
         970         327         329 1
         971         327         330 1
         972         327         331 1
         973         327         332 1
         974         327         333 1
         975         327         334 1
         976         327         356 1
         977         327         358 1
         978         327         328 1
         979         328         330 1
         980         328         332 1
         981         328         333 1
         982         328         357 1
         983         328         329 1
         984         329         330 1
         985         329         332 1
         986         329         334 1
         987         329         336 1
         988         330         331 1
         989         330         332 1
         990         330         333 1
         991         330         334 1
         992         330         335 1
         993         330         427 1
         994         330         814 1
         995         330         336 1
         996         331         333 1
         997         331         334 1
         998         331         332 1
         999         332         334 1
        1000         332         335 1
        1001         332         357 1
        1002         332         333 1
        1003         332         359 1
        1004         332         399 1
        1005         332         814 1
        1006         332         358 1
        1007         333         334 1
        1008         333         336 1
        1009         334         335 1
        1010         334         336 1
        1011         334         357 1
        1012         334         360 1
        1013         335         336 1
        1014         335         337 1
        1015         335         356 1
        1016         335         358 1
        1017         335         343 1
        1018         336         338 1
        1019         336         343 1
        1020         336         344 1
        1021         336         402 1
        1022         336         427 1
        1023         336         429 1
        1024         336         813 1
        1025         336         829 1
        1026         336         337 1
        1027         337         338 1
        1028         337         339 1
        1029         337         340 1
        1030         337         341 1
        1031         337         342 1
        1032         337         356 1
        1033         337         796 1
        1034         337         829 1
        1035         337         830 1
        1036         338         339 1
        1037         338         340 1
        1038         338         829 1
        1039         339         340 1
        1040         340         341 1
        1041         340         342 1
        1042         340         348 1
        1043         340         355 1
        1044         341         342 1
        1045         341         397 1
        1046         342         343 1
        1047         342         386 1
        1048         342         394 1
        1049         342         396 1
        1050         343         344 1
        1051         343         345 1
        1052         343         387 1
        1053         343         395 1
        1054         343         396 1
        1055         344         345 1
        1056         344         362 1
        1057         345         346 1
        1058         345         348 1
        1059         346         347 1
        1060         346         356 1
        1061         346         358 1
        1062         346         360 1
        1063         346        1040 1
        1064         346         351 1
        1065         347         356 1
        1066         347        1047 1
        1067         347         348 1
        1068         348         349 1
        1069         348         351 1
        1070         348         352 1
        1071         348         353 1
        1072         348         355 1
        1073         348         356 1
        1074         349         350 1
        1075         350         351 1
        1076         351         352 1
        1077         351         353 1
        1078         351         355 1
        1079         351         356 1
        1080         352         353 1
        1081         352         356 1
        1082         352         359 1
        1083         352         573 1
        1084         353         354 1
        1085         353         359 1
        1086         353        1039 1
        1087         353         355 1
        1088         354         355 1
        1089         355         356 1
        1090         355         358 1
        1091         356         357 1
        1092         356         358 1
        1093         356         359 1
        1094         357         358 1
        1095         357         359 1
        1096         358         359 1
        1097         359         360 1
        1098         359         361 1
        1099         360         361 1
        1100         360         581 1
        1101         361         362 1
        1102         361         365 1
        1103         361         581 1
        1104         362         363 1
        1105         363         365 1
        1106         363         366 1
        1107         363         364 1
        1108         364         366 1
        1109         364         367 1
        1110         364         365 1
        1111         365         366 1
        1112         366         367 1
        1113         367         368 1
        1114         367         370 1
        1115         368         369 1
        1116         369         370 1
        1117         370         371 1
        1118         370         372 1
        1119         370         373 1
        1120         371         372 1
        1121         371         373 1
        1122         371         374 1
        1123         372         373 1
        1124         373         374 1
        1125         373         375 1
        1126         374         375 1
        1127         374         376 1
        1128         374         381 1
        1129         375         381 1
        1130         375         382 1
        1131         375         376 1
        1132         376         377 1
        1133         377         378 1
        1134         377         379 1
        1135         377         381 1
        1136         377         383 1
        1137         378         379 1
        1138         378         382 1
        1139         379         380 1
        1140         379         382 1
        1141         380         381 1
        1142         380         382 1
        1143         380         383 1
        1144         381         382 1
        1145         381         383 1
        1146         382         383 1
        1147         382         384 1
        1148         383         384 1
        1149         384         385 1
        1150         384         386 1
        1151         384        1494 1
        1152         385         386 1
        1153         386         388 1
        1154         386         389 1
        1155         386         390 1
        1156         386         391 1
        1157         386         394 1
        1158         386         395 1
        1159         386         396 1
        1160         386         387 1
        1161         387         389 1
        1162         387         391 1
        1163         387         392 1
        1164         387         394 1
        1165         387         396 1
        1166         387         397 1
        1167         387         388 1
        1168         388         389 1
        1169         388         391 1
        1170         388         395 1
        1171         388         396 1
        1172         388         397 1
        1173         388         398 1
        1174         389         391 1
        1175         389         394 1
        1176         389         395 1
        1177         389         397 1
        1178         389         390 1
        1179         390         394 1
        1180         390         395 1
        1181         390         398 1
        1182         390         391 1
        1183         391         395 1
        1184         391         392 1
        1185         391         398 1
        1186         391         400 1
        1187         391         396 1
        1188         392         393 1
        1189         392         394 1
        1190         392         395 1
        1191         392         396 1
        1192         393         394 1
        1193         393         395 1
        1194         393         396 1
        1195         393         398 1
        1196         394         396 1
        1197         394         397 1
        1198         394         398 1
        1199         394         400 1
        1200         394         395 1
        1201         395         397 1
        1202         395         398 1
        1203         395         399 1
        1204         395         396 1
        1205         396         397 1
        1206         396         399 1
        1207         396         427 1
        1208         397         398 1
        1209         397         399 1
        1210         397         401 1
        1211         398         399 1
        1212         398         400 1
        1213         399         400 1
        1214         399         401 1
        1215         399         428 1
        1216         399         813 1
        1217         399         814 1
        1218         399        1496 1
        1219         400         401 1
        1220         400         402 1
        1221         400         403 1
        1222         400         425 1
        1223         401         425 1
        1224         401         721 1
        1225         401         722 1
        1226         401        1494 1
        1227         401         402 1
        1228         402         406 1
        1229         402         426 1
        1230         402        1495 1
        1231         402         403 1
        1232         403         404 1
        1233         403         409 1
        1234         403         411 1
        1235         403         413 1
        1236         403         425 1
        1237         403         406 1
        1238         403        1494 1
        1239         404         405 1
        1240         404         410 1
        1241         404         735 1
        1242         404         738 1
        1243         405         406 1
        1244         405        1494 1
        1245         405         409 1
        1246         406         408 1
        1247         406         409 1
        1248         406         424 1
        1249         406         755 1
        1250         406        1490 1
        1251         406        1492 1
        1252         406         407 1
        1253         407         408 1
        1254         407         409 1
        1255         407         411 1
        1256         407         417 1
        1257         408         409 1
        1258         408         411 1
        1259         409         410 1
        1260         409         413 1
        1261         409         415 1
        1262         409        1484 1
        1263         409        1754 1
        1264         410         411 1
        1265         411         412 1
        1266         411         416 1
        1267         411         417 1
        1268         411         419 1
        1269         411         426 1
        1270         411        1847 1
        1271         411         414 1
        1272         412         414 1
        1273         412         415 1
        1274         412         419 1
        1275         412         413 1
        1276         413         414 1
        1277         413         415 1
        1278         413         420 1
        1279         413         416 1
        1280         414         415 1
        1281         414         416 1
        1282         414         420 1
        1283         415         423 1
        1284         415         416 1
        1285         416         417 1
        1286         416         419 1
        1287         416         420 1
        1288         417         419 1
        1289         417         426 1
        1290         417         755 1
        1291         417         759 1
        1292         417         418 1
        1293         418         421 1
        1294         418         419 1
        1295         419         420 1
        1296         419         424 1
        1297         420         421 1
        1298         420         425 1
        1299         421         422 1
        1300         421         424 1
        1301         421         426 1
        1302         421        1754 1
        1303         422         423 1
        1304         422         424 1
        1305         422         425 1
        1306         423         424 1
        1307         424         425 1
        1308         425         426 1
        1309         425         429 1
        1310         425        1461 1
        1311         425        1753 1
        1312         425        1754 1
        1313         426         427 1
        1314         426         428 1
        1315         426         429 1
        1316         426        1753 1
        1317         427         429 1
        1318         427         428 1
        1319         428         429 1
        1320         429         430 1
        1321         430         431 1
        1322         430         434 1
        1323         431         432 1
        1324         431         441 1
        1325         432         433 1
        1326         432         435 1
        1327         432         441 1
        1328         433         434 1
        1329         433         439 1
        1330         434         435 1
        1331         435         436 1
        1332         436         437 1
        1333         436         440 1
        1334         436         442 1
        1335         437         438 1
        1336         438         439 1
        1337         438         440 1
        1338         438         442 1
        1339         439        1719 1
        1340         439         440 1
        1341         440         442 1
        1342         440         448 1
        1343         440         441 1
        1344         441         442 1
        1345         442         443 1
        1346         442         445 1
        1347         442        1684 1
        1348         443         444 1
        1349         443         445 1
        1350         444         445 1
        1351         444         450 1
        1352         444        1696 1
        1353         445         446 1
        1354         445         447 1
        1355         445         448 1
        1356         445         449 1
        1357         446         447 1
        1358         447         448 1
        1359         447         449 1
        1360         448         449 1
        1361         448         450 1
        1362         449        1697 1
        1363         449         450 1
        1364         450        1699 1
        1365         450         451 1
        1366         451         452 1
        1367         452         453 1
        1368         452        1656 1
        1369         452        1712 1
        1370         452        2119 1
        1371         453         454 1
        1372         453        1707 1
        1373         453        1709 1
        1374         454         455 1
        1375         455         456 1
        1376         455         565 1
        1377         456         457 1
        1378         456         483 1
        1379         457         458 1
        1380         457         541 1
        1381         457        1343 1
        1382         457         483 1
        1383         458         459 1
        1384         459         464 1
        1385         459         460 1
        1386         460         461 1
        1387         460         471 1
        1388         460         478 1
        1389         460         495 1
        1390         461         462 1
        1391         461         478 1
        1392         462         463 1
        1393         463         464 1
        1394         463         473 1
        1395         464         465 1
        1396         464         466 1
        1397         464         468 1
        1398         464         475 1
        1399         465         466 1
        1400         465         471 1
        1401         465         478 1
        1402         466         467 1
        1403         466         468 1
        1404         466         471 1
        1405         466        1622 1
        1406         466        1917 1
        1407         467         475 1
        1408         467        1917 1
        1409         467         468 1
        1410         468         469 1
        1411         469         470 1
        1412         469         478 1
        1413         470         471 1
        1414         470         473 1
        1415         470         474 1
        1416         470         479 1
        1417         471         472 1
        1418         471         479 1
        1419         472         473 1
        1420         472         480 1
        1421         473         474 1
        1422         473         475 1
        1423         473         479 1
        1424         474         475 1
        1425         474         476 1
        1426         475         477 1
        1427         475         476 1
        1428         476         495 1
        1429         476         477 1
        1430         477         478 1
        1431         478         479 1
        1432         478         484 1
        1433         479         480 1
        1434         480         481 1
        1435         480         519 1
        1436         480         520 1
        1437         480         537 1
        1438         481         482 1
        1439         481         504 1
        1440         481         519 1
        1441         481         539 1
        1442         482         483 1
        1443         483         484 1
        1444         483         485 1
        1445         483         486 1
        1446         483         491 1
        1447         483         494 1
        1448         483         538 1
        1449         483        1158 1
        1450         484         485 1
        1451         484        1159 1
        1452         484         490 1
        1453         485         486 1
        1454         485         487 1
        1455         485         491 1
        1456         485         494 1
        1457         485         496 1
        1458         485         531 1
        1459         485        1348 1
        1460         486         487 1
        1461         486         496 1
        1462         486         490 1
        1463         487         488 1
        1464         487         490 1
        1465         487         491 1
        1466         487         493 1
        1467         487         495 1
        1468         487        1167 1
        1469         488         489 1
        1470         488         491 1
        1471         489         502 1
        1472         489        1312 1
        1473         489        1315 1
        1474         489         490 1
        1475         490         491 1
        1476         491         492 1
        1477         491         493 1
        1478         491        1344 1
        1479         492         493 1
        1480         492         505 1
        1481         493         494 1
        1482         493         495 1
        1483         493         513 1
        1484         493        1166 1
        1485         493        1348 1
        1486         494         495 1
        1487         495         496 1
        1488         496         497 1
        1489         496         507 1
        1490         497         498 1
        1491         498         499 1
        1492         498         503 1
        1493         498         506 1
        1494         498         519 1
        1495         499         500 1
        1496         500         501 1
        1497         500         513 1
        1498         501         536 1
        1499         501         537 1
        1500         501        1583 1
        1501         501         502 1
        1502         502         507 1
        1503         502         512 1
        1504         502         513 1
        1505         502         516 1
        1506         502         527 1
        1507         502         536 1
        1508         502         537 1
        1509         502         503 1
        1510         503         507 1
        1511         503         519 1
        1512         503         525 1
        1513         503         535 1
        1514         503         504 1
        1515         503         538 1
        1516         504         505 1
        1517         504         507 1
        1518         505         506 1
        1519         505         527 1
        1520         506         510 1
        1521         506         518 1
        1522         506         507 1
        1523         507         516 1
        1524         507         529 1
        1525         507         538 1
        1526         507        1595 1
        1527         507         508 1
        1528         508         509 1
        1529         508         511 1
        1530         508         516 1
        1531         508         522 1
        1532         508        1582 1
        1533         508        1583 1
        1534         508        1584 1
        1535         508        1595 1
        1536         508        1614 1
        1537         508        1635 1
        1538         509         510 1
        1539         509         515 1
        1540         509         537 1
        1541         509        1595 1
        1542         510         511 1
        1543         510        1581 1
        1544         511         514 1
        1545         511         517 1
        1546         511         520 1
        1547         511         512 1
        1548         512         514 1
        1549         512         515 1
        1550         512         519 1
        1551         512         523 1
        1552         512         513 1
        1553         513         514 1
        1554         513         517 1
        1555         513         518 1
        1556         513         519 1
        1557         513         515 1
        1558         514         515 1
        1559         515         516 1
        1560         516         518 1
        1561         516         519 1
        1562         516         517 1
        1563         517         518 1
        1564         517         523 1
        1565         518         521 1
        1566         518         523 1
        1567         518         529 1
        1568         518         519 1
        1569         519         523 1
        1570         519         529 1
        1571         519         520 1
        1572         520         521 1
        1573         520         532 1
        1574         521         522 1
        1575         521         528 1
        1576         521         530 1
        1577         521         532 1
        1578         522         523 1
        1579         522         531 1
        1580         522         535 1
        1581         522        1041 1
        1582         522        1328 1
        1583         523         524 1
        1584         523         529 1
        1585         523         536 1
        1586         524         525 1
        1587         524         526 1
        1588         525         526 1
        1589         525         527 1
        1590         525         529 1
        1591         526         535 1
        1592         526         564 1
        1593         526         576 1
        1594         526         527 1
        1595         527         537 1
        1596         527         528 1
        1597         528         529 1
        1598         528         532 1
        1599         528         538 1
        1600         528         575 1
        1601         529         535 1
        1602         529         538 1
        1603         529         574 1
        1604         529         575 1
        1605         529         530 1
        1606         529        1613 1
        1607         529        1615 1
        1608         529        1616 1
        1609         529        1634 1
        1610         529        1312 1
        1611         530         531 1
        1612         530         540 1
        1613         530         572 1
        1614         530        1036 1
        1615         530        1042 1
        1616         530        1616 1
        1617         530        1636 1
        1618         530         555 1
        1619         531         535 1
        1620         531         552 1
        1621         531         532 1
        1622         532         533 1
        1623         532         535 1
        1624         532         540 1
        1625         532         551 1
        1626         532         553 1
        1627         532         555 1
        1628         532         568 1
        1629         532         570 1
        1630         533         534 1
        1631         533         539 1
        1632         533         552 1
        1633         534         535 1
        1634         534         536 1
        1635         534        1615 1
        1636         534         541 1
        1637         535         536 1
        1638         536         538 1
        1639         536        1614 1
        1640         536        1635 1
        1641         536         537 1
        1642         537         540 1
        1643         537         538 1
        1644         538         539 1
        1645         539         540 1
        1646         539         552 1
        1647         539         551 1
        1648         540         541 1
        1649         540         542 1
        1650         540         551 1
        1651         540         552 1
        1652         540        1613 1
        1653         540        1615 1
        1654         541         542 1
        1655         541         570 1
        1656         541        1615 1
        1657         542         544 1
        1658         542         549 1
        1659         542         552 1
        1660         542         554 1
        1661         542        1125 1
        1662         542         543 1
        1663         543         547 1
        1664         543         553 1
        1665         543         544 1
        1666         544         545 1
        1667         544         546 1
        1668         544         549 1
        1669         544         550 1
        1670         544         557 1
        1671         544         570 1
        1672         545         546 1
        1673         545         548 1
        1674         545         549 1
        1675         545         553 1
        1676         546         547 1
        1677         547         548 1
        1678         547         551 1
        1679         547         567 1
        1680         548         549 1
        1681         548         550 1
        1682         548         566 1
        1683         549         550 1
        1684         550         551 1
        1685         551         555 1
        1686         551         556 1
        1687         551         557 1
        1688         551         559 1
        1689         551         564 1
        1690         551         552 1
        1691         552         554 1
        1692         552         555 1
        1693         552         553 1
        1694         553         554 1
        1695         553         568 1
        1696         553         569 1
        1697         554         555 1
        1698         554         557 1
        1699         555         556 1
        1700         556         557 1
        1701         556         562 1
        1702         556         568 1
        1703         556         558 1
        1704         557         558 1
        1705         558         559 1
        1706         559         561 1
        1707         559         564 1
        1708         559         560 1
        1709         560         609 1
        1710         560         613 1
        1711         560        1049 1
        1712         560         561 1
        1713         561         562 1
        1714         561         563 1
        1715         561         584 1
        1716         561         587 1
        1717         561         618 1
        1718         562         563 1
        1719         563         564 1
        1720         563         591 1
        1721         563         617 1
        1722         563        1329 1
        1723         564         565 1
        1724         564         579 1
        1725         564        1313 1
        1726         564        1334 1
        1727         565         566 1
        1728         566         568 1
        1729         566         580 1
        1730         566        1329 1
        1731         566         567 1
        1732         567         569 1
        1733         567         580 1
        1734         567         568 1
        1735         568         569 1
        1736         568         570 1
        1737         568         571 1
        1738         568         575 1
        1739         568        1329 1
        1740         569         570 1
        1741         569         573 1
        1742         569         574 1
        1743         569         576 1
        1744         570         571 1
        1745         570         573 1
        1746         570         575 1
        1747         571         572 1
        1748         571         576 1
        1749         571        1039 1
        1750         572         573 1
        1751         572         576 1
        1752         573         575 1
        1753         573         576 1
        1754         573         574 1
        1755         574         576 1
        1756         574         580 1
        1757         574         575 1
        1758         575         576 1
        1759         576         577 1
        1760         576         618 1
        1761         577         578 1
        1762         577         579 1
        1763         577        1011 1
        1764         577        1012 1
        1765         578         579 1
        1766         578         598 1
        1767         578         599 1
        1768         578         613 1
        1769         578        1025 1
        1770         579         580 1
        1771         580         581 1
        1772         581         582 1
        1773         581         583 1
        1774         581         584 1
        1775         581         609 1
        1776         582         583 1
        1777         583         585 1
        1778         583         611 1
        1779         583         584 1
        1780         584         585 1
        1781         585         586 1
        1782         586         587 1
        1783         587         588 1
        1784         588         589 1
        1785         588         592 1
        1786         589         590 1
        1787         589         596 1
        1788         589        1294 1
        1789         590         591 1
        1790         590        1017 1
        1791         590        1285 1
        1792         591         592 1
        1793         591         593 1
        1794         591         597 1
        1795         591         623 1
        1796         591        1289 1
        1797         591        1284 1
        1798         592         623 1
        1799         592         593 1
        1800         593         597 1
        1801         593         594 1
        1802         594         595 1
        1803         595         596 1
        1804         595         619 1
        1805         595        1060 1
        1806         596         597 1
        1807         597         598 1
        1808         598         599 1
        1809         598         602 1
        1810         598         611 1
        1811         598         612 1
        1812         598         614 1
        1813         599         600 1
        1814         599         621 1
        1815         600         601 1
        1816         600         603 1
        1817         600         621 1
        1818         601         602 1
        1819         601         611 1
        1820         601         619 1
        1821         601         609 1
        1822         602         619 1
        1823         602         635 1
        1824         602         603 1
        1825         603         604 1
        1826         603         606 1
        1827         603         607 1
        1828         603         609 1
        1829         604         605 1
        1830         605         606 1
        1831         606         957 1
        1832         606         607 1
        1833         607         608 1
        1834         608         609 1
        1835         608         610 1
        1836         608         611 1
        1837         608        1122 1
        1838         609         610 1
        1839         610         611 1
        1840         611         612 1
        1841         612         904 1
        1842         612        1027 1
        1843         612        1122 1
        1844         612        1155 1
        1845         612        1156 1
        1846         612         613 1
        1847         613         904 1
        1848         613        1026 1
        1849         613        1122 1
        1850         613        1123 1
        1851         613        1156 1
        1852         613         614 1
        1853         614         615 1
        1854         614         904 1
        1855         614        1155 1
        1856         614        1156 1
        1857         615         616 1
        1858         615         617 1
        1859         616         617 1
        1860         616        1026 1
        1861         616        1051 1
        1862         616        1060 1
        1863         616        1062 1
        1864         617         618 1
        1865         617         781 1
        1866         617        1066 1
        1867         618         619 1
        1868         619         620 1
        1869         619         643 1
        1870         620         622 1
        1871         620         624 1
        1872         620         996 1
        1873         620         621 1
        1874         621         994 1
        1875         621         622 1
        1876         622         623 1
        1877         622         624 1
        1878         622         642 1
        1879         623         624 1
        1880         623         625 1
        1881         624         625 1
        1882         625         627 1
        1883         625         643 1
        1884         625         985 1
        1885         625         626 1
        1886         626         627 1
        1887         626         641 1
        1888         627         628 1
        1889         627         634 1
        1890         627         643 1
        1891         627         988 1
        1892         628         629 1
        1893         629         630 1
        1894         630         631 1
        1895         630         972 1
        1896         630         980 1
        1897         630         989 1
        1898         631         632 1
        1899         631         633 1
        1900         631         984 1
        1901         632         633 1
        1902         633         634 1
        1903         634         635 1
        1904         634         636 1
        1905         634         637 1
        1906         635         636 1
        1907         635         640 1
        1908         635         987 1
        1909         636         637 1
        1910         636         641 1
        1911         636         645 1
        1912         636         987 1
        1913         637         638 1
        1914         638         639 1
        1915         639         640 1
        1916         640         641 1
        1917         641         642 1
        1918         641         643 1
        1919         641        2136 1
        1920         642         643 1
        1921         642         977 1
        1922         643         644 1
        1923         644         645 1
        1924         645         647 1
        1925         645         646 1
        1926         646         647 1
        1927         647         648 1
        1928         647         650 1
        1929         648         649 1
        1930         649         650 1
        1931         650         651 1
        1932         650         652 1
        1933         650         653 1
        1934         650         962 1
        1935         651         653 1
        1936         651         654 1
        1937         651         985 1
        1938         651         652 1
        1939         652         971 1
        1940         652         653 1
        1941         653         654 1
        1942         654         655 1
        1943         654         962 1
        1944         655         656 1
        1945         656         657 1
        1946         657         658 1
        1947         658         659 1
        1948         659         660 1
        1949         660         661 1
        1950         660         662 1
        1951         660         914 1
        1952         660         915 1
        1953         661         662 1
        1954         661         663 1
        1955         661         958 1
        1956         661        1046 1
        1957         662         663 1
        1958         662         664 1
        1959         662         916 1
        1960         662         958 1
        1961         663         950 1
        1962         663         664 1
        1963         664         922 1
        1964         664         962 1
        1965         664        1027 1
        1966         664         665 1
        1967         665         666 1
        1968         665         668 1
        1969         666         667 1
        1970         666         669 1
        1971         667         668 1
        1972         667         669 1
        1973         668         669 1
        1974         668         670 1
        1975         668        1671 1
        1976         669         670 1
        1977         669        1112 1
        1978         669        1671 1
        1979         669        2119 1
        1980         670         671 1
        1981         670        1038 1
        1982         670        1671 1
        1983         671        1160 1
        1984         671         672 1
        1985         672         945 1
        1986         672         946 1
        1987         672         673 1
        1988         673         674 1
        1989         673        1076 1
        1990         674         675 1
        1991         674         782 1
        1992         674         947 1
        1993         675         676 1
        1994         676         677 1
        1995         676         685 1
        1996         676         834 1
        1997         677         678 1
        1998         677         682 1
        1999         677         685 1
        2000         677         834 1
        2001         677         847 1
        2002         678         679 1
        2003         678         681 1
        2004         678         685 1
        2005         679         680 1
        2006         679         688 1
        2007         680         681 1
        2008         680         684 1
        2009         680         685 1
        2010         680         687 1
        2011         681         682 1
        2012         681         683 1
        2013         681         685 1
        2014         681         686 1
        2015         682         683 1
        2016         683         684 1
        2017         684         685 1
        2018         684         687 1
        2019         685         686 1
        2020         686         687 1
        2021         687         688 1
        2022         688         689 1
        2023         688        1538 1
        2024         688        1541 1
        2025         688        1545 1
        2026         689         690 1
        2027         689         697 1
        2028         689         797 1
        2029         689        1535 1
        2030         689        1539 1
        2031         689         693 1
        2032         690         719 1
        2033         690         721 1
        2034         690        1537 1
        2035         690         691 1
        2036         691         692 1
        2037         691         696 1
        2038         691         701 1
        2039         692         693 1
        2040         692         697 1
        2041         693         694 1
        2042         693         695 1
        2043         693         696 1
        2044         693         697 1
        2045         693         714 1
        2046         693         719 1
        2047         693        1534 1
        2048         694         695 1
        2049         694         696 1
        2050         694         714 1
        2051         694         717 1
        2052         694        1535 1
        2053         694        1536 1
        2054         695         697 1
        2055         695         705 1
        2056         695        1536 1
        2057         695         696 1
        2058         696         699 1
        2059         696         712 1
        2060         696         715 1
        2061         696         717 1
        2062         696         736 1
        2063         696         697 1
        2064         697         698 1
        2065         697         699 1
        2066         697         717 1
        2067         697        1540 1
        2068         697        1541 1
        2069         697        1539 1
        2070         698         699 1
        2071         698        1540 1
        2072         698        1880 1
        2073         699         700 1
        2074         700         701 1
        2075         700         765 1
        2076         700         777 1
        2077         701         761 1
        2078         701         702 1
        2079         702         721 1
        2080         702         703 1
        2081         703         704 1
        2082         703         705 1
        2083         703         771 1
        2084         703        1533 1
        2085         704         705 1
        2086         704         760 1
        2087         704        1533 1
        2088         705         706 1
        2089         705         707 1
        2090         705         712 1
        2091         705         713 1
        2092         705         714 1
        2093         705         718 1
        2094         706         707 1
        2095         706         713 1
        2096         706         716 1
        2097         706         747 1
        2098         707         708 1
        2099         707         711 1
        2100         708         760 1
        2101         708         709 1
        2102         709         735 1
        2103         709         736 1
        2104         709         752 1
        2105         709         710 1
        2106         710         711 1
        2107         710         744 1
        2108         710         769 1
        2109         710         772 1
        2110         711         712 1
        2111         711         745 1
        2112         711         746 1
        2113         711         751 1
        2114         711         772 1
        2115         712         713 1
        2116         712         746 1
        2117         712         750 1
        2118         713         716 1
        2119         713         717 1
        2120         713         714 1
        2121         714         716 1
        2122         714         715 1
        2123         715         739 1
        2124         715         716 1
        2125         716         717 1
        2126         716         745 1
        2127         716         764 1
        2128         716         798 1
        2129         717         718 1
        2130         718         719 1
        2131         718         720 1
        2132         718         721 1
        2133         718         731 1
        2134         719         720 1
        2135         719         803 1
        2136         719         804 1
        2137         719         805 1
        2138         720         721 1
        2139         720         747 1
        2140         721         722 1
        2141         721         826 1
        2142         722         723 1
        2143         722        1496 1
        2144         723         725 1
        2145         723         734 1
        2146         723         724 1
        2147         724         725 1
        2148         724         727 1
        2149         724         729 1
        2150         724         731 1
        2151         724         734 1
        2152         724         743 1
        2153         725         726 1
        2154         725         728 1
        2155         725         744 1
        2156         725         753 1
        2157         726         727 1
        2158         726         729 1
        2159         726         735 1
        2160         726         737 1
        2161         726         738 1
        2162         727         728 1
        2163         727         730 1
        2164         727         734 1
        2165         727         738 1
        2166         727         740 1
        2167         727         756 1
        2168         727         732 1
        2169         728         730 1
        2170         728         731 1
        2171         728         733 1
        2172         728         743 1
        2173         728         729 1
        2174         729         730 1
        2175         729         731 1
        2176         729         732 1
        2177         729         737 1
        2178         729        1502 1
        2179         730         731 1
        2180         730         739 1
        2181         730         740 1
        2182         730         741 1
        2183         730         752 1
        2184         730         756 1
        2185         731         732 1
        2186         731         734 1
        2187         731         738 1
        2188         731         737 1
        2189         732         734 1
        2190         732         733 1
        2191         733         735 1
        2192         733         739 1
        2193         733         740 1
        2194         733         751 1
        2195         733        1894 1
        2196         733         734 1
        2197         734         735 1
        2198         734         742 1
        2199         735         737 1
        2200         735         751 1
        2201         735         736 1
        2202         736         737 1
        2203         736         753 1
        2204         737         738 1
        2205         738         739 1
        2206         738         740 1
        2207         738         741 1
        2208         739         740 1
        2209         740         743 1
        2210         740         745 1
        2211         740         746 1
        2212         740         741 1
        2213         741         751 1
        2214         741         742 1
        2215         742         743 1
        2216         742         744 1
        2217         742         751 1
        2218         742         752 1
        2219         743         744 1
        2220         743         747 1
        2221         743         751 1
        2222         743         754 1
        2223         743        1853 1
        2224         743        1858 1
        2225         744         745 1
        2226         744         746 1
        2227         744         753 1
        2228         744        1858 1
        2229         745         746 1
        2230         745        1854 1
        2231         745        1883 1
        2232         746         748 1
        2233         746         749 1
        2234         746         752 1
        2235         746         753 1
        2236         746        1886 1
        2237         746         747 1
        2238         747         749 1
        2239         747         762 1
        2240         747         748 1
        2241         748         749 1
        2242         748         750 1
        2243         748         756 1
        2244         748        1905 1
        2245         749         750 1
        2246         749         762 1
        2247         749         754 1
        2248         750         751 1
        2249         750         754 1
        2250         750         755 1
        2251         751        1889 1
        2252         751        1895 1
        2253         751         752 1
        2254         752         753 1
        2255         752         754 1
        2256         753        1887 1
        2257         753        1889 1
        2258         753        1900 1
        2259         753        1901 1
        2260         753         754 1
        2261         754         756 1
        2262         754        1899 1
        2263         754         755 1
        2264         755         756 1
        2265         755         759 1
        2266         755         760 1
        2267         755        1852 1
        2268         756         757 1
        2269         756         759 1
        2270         757         758 1
        2271         758         759 1
        2272         758         760 1
        2273         758         761 1
        2274         759         760 1
        2275         760         761 1
        2276         760         792 1
        2277         760         807 1
        2278         761         762 1
        2279         762         763 1
        2280         762         778 1
        2281         762         808 1
        2282         763         764 1
        2283         763         772 1
        2284         763         791 1
        2285         763         769 1
        2286         764         774 1
        2287         764         765 1
        2288         765         766 1
        2289         765         768 1
        2290         766         767 1
        2291         766         769 1
        2292         766         778 1
        2293         766         793 1
        2294         766         820 1
        2295         767         770 1
        2296         767         771 1
        2297         767         774 1
        2298         767         775 1
        2299         767         768 1
        2300         767        1865 1
        2301         768         769 1
        2302         768         776 1
        2303         768         777 1
        2304         768        1867 1
        2305         769         798 1
        2306         769        1867 1
        2307         769         770 1
        2308         770         776 1
        2309         770         771 1
        2310         771         772 1
        2311         771         773 1
        2312         772         773 1
        2313         772         774 1
        2314         772         775 1
        2315         773         774 1
        2316         773         775 1
        2317         773         776 1
        2318         774         775 1
        2319         774         776 1
        2320         775         776 1
        2321         775         777 1
        2322         776         777 1
        2323         776         788 1
        2324         776         789 1
        2325         777         778 1
        2326         778         779 1
        2327         779         780 1
        2328         779         802 1
        2329         779         815 1
        2330         780         828 1
        2331         780         781 1
        2332         781        1167 1
        2333         781        1348 1
        2334         781         782 1
        2335         782         783 1
        2336         782         945 1
        2337         782         947 1
        2338         782        1161 1
        2339         782        1349 1
        2340         783         784 1
        2341         784         785 1
        2342         785         786 1
        2343         785         796 1
        2344         785         798 1
        2345         785         800 1
        2346         785         822 1
        2347         785         799 1
        2348         786         787 1
        2349         786         795 1
        2350         787         788 1
        2351         787         795 1
        2352         787         828 1
        2353         787         800 1
        2354         788         790 1
        2355         788         789 1
        2356         789         790 1
        2357         790         791 1
        2358         790         793 1
        2359         790         799 1
        2360         790         800 1
        2361         790        1507 1
        2362         791         792 1
        2363         791         793 1
        2364         791        1512 1
        2365         791        1514 1
        2366         792         793 1
        2367         792         805 1
        2368         793         794 1
        2369         794         795 1
        2370         794         800 1
        2371         794         806 1
        2372         795         796 1
        2373         796         797 1
        2374         796         826 1
        2375         797         798 1
        2376         798        1533 1
        2377         798         799 1
        2378         799         801 1
        2379         799         800 1
        2380         800         801 1
        2381         800         805 1
        2382         801         802 1
        2383         802         803 1
        2384         802         804 1
        2385         802        1533 1
        2386         803         805 1
        2387         803        1530 1
        2388         803        1536 1
        2389         803         804 1
        2390         804         805 1
        2391         804         806 1
        2392         805         806 1
        2393         805         810 1
        2394         806         807 1
        2395         806         810 1
        2396         807         814 1
        2397         807         828 1
        2398         807         808 1
        2399         808         810 1
        2400         808         815 1
        2401         808        1499 1
        2402         808         809 1
        2403         809         810 1
        2404         809        1498 1
        2405         809        1500 1
        2406         809        1869 1
        2407         809        1872 1
        2408         810         811 1
        2409         810         812 1
        2410         810         813 1
        2411         810         818 1
        2412         811         812 1
        2413         812         813 1
        2414         812         816 1
        2415         812         820 1
        2416         812        1499 1
        2417         813         814 1
        2418         813         816 1
        2419         813         823 1
        2420         813         824 1
        2421         813        1499 1
        2422         814         816 1
        2423         814         820 1
        2424         814         822 1
        2425         814         830 1
        2426         814        1494 1
        2427         814        1499 1
        2428         814         815 1
        2429         815         817 1
        2430         815         819 1
        2431         815         820 1
        2432         815         823 1
        2433         815         816 1
        2434         815         826 1
        2435         815         827 1
        2436         815        1494 1
        2437         815        1499 1
        2438         815         824 1
        2439         815        1500 1
        2440         816         817 1
        2441         816         820 1
        2442         816         826 1
        2443         816         828 1
        2444         817         825 1
        2445         817         818 1
        2446         818         821 1
        2447         818         824 1
        2448         818         827 1
        2449         818         828 1
        2450         818         819 1
        2451         819         820 1
        2452         820         821 1
        2453         820         824 1
        2454         821         822 1
        2455         821         823 1
        2456         821         825 1
        2457         822         823 1
        2458         822         824 1
        2459         822         828 1
        2460         823         824 1
        2461         823         828 1
        2462         824         825 1
        2463         825         826 1
        2464         826         827 1
        2465         826         828 1
        2466         827         828 1
        2467         828         829 1
        2468         829         831 1
        2469         829         830 1
        2470         830         831 1
        2471         831         832 1
        2472         832         833 1
        2473         832        1526 1
        2474         833         834 1
        2475         833         835 1
        2476         833        1098 1
        2477         833        1115 1
        2478         834         864 1
        2479         834         891 1
        2480         834         918 1
        2481         834         835 1
        2482         835         836 1
        2483         836         837 1
        2484         836         839 1
        2485         836         838 1
        2486         837         838 1
        2487         837         839 1
        2488         838         839 1
        2489         839        1570 1
        2490         839         840 1
        2491         840         841 1
        2492         841         842 1
        2493         841         843 1
        2494         841         844 1
        2495         841         873 1
        2496         841        1746 1
        2497         842         843 1
        2498         842         844 1
        2499         842         845 1
        2500         842         878 1
        2501         842        1070 1
        2502         842        1745 1
        2503         843         844 1
        2504         843        1070 1
        2505         844         845 1
        2506         844        1186 1
        2507         844        1187 1
        2508         845         846 1
        2509         845         876 1
        2510         845         877 1
        2511         846         878 1
        2512         846         897 1
        2513         846         915 1
        2514         846         847 1
        2515         847         848 1
        2516         848         849 1
        2517         848         862 1
        2518         849         850 1
        2519         849         858 1
        2520         849         919 1
        2521         850         851 1
        2522         850         856 1
        2523         850         858 1
        2524         851         852 1
        2525         851         853 1
        2526         852         854 1
        2527         852         855 1
        2528         852         889 1
        2529         852         853 1
        2530         853         854 1
        2531         853         870 1
        2532         853         881 1
        2533         853         930 1
        2534         853         857 1
        2535         854         855 1
        2536         855         856 1
        2537         856         864 1
        2538         856         857 1
        2539         857         858 1
        2540         858         859 1
        2541         858         882 1
        2542         859         860 1
        2543         859         918 1
        2544         860         861 1
        2545         861         862 1
        2546         861         867 1
        2547         861         875 1
        2548         862         863 1
        2549         862         864 1
        2550         862         875 1
        2551         863         864 1
        2552         863         865 1
        2553         863         867 1
        2554         863         868 1
        2555         863         870 1
        2556         863         872 1
        2557         863         875 1
        2558         863         890 1
        2559         864         869 1
        2560         864         881 1
        2561         864         865 1
        2562         865         873 1
        2563         865         892 1
        2564         865         866 1
        2565         866         867 1
        2566         867         868 1
        2567         868         869 1
        2568         869         870 1
        2569         869         883 1
        2570         869         890 1
        2571         870         871 1
        2572         870         876 1
        2573         871         872 1
        2574         871         876 1
        2575         871         880 1
        2576         872         873 1
        2577         873         874 1
        2578         874         875 1
        2579         874         896 1
        2580         875         876 1
        2581         876         877 1
        2582         877         878 1
        2583         877         887 1
        2584         877        2185 1
        2585         878         879 1
        2586         878         918 1
        2587         878        1190 1
        2588         879         880 1
        2589         879         893 1
        2590         879         912 1
        2591         879        1191 1
        2592         880         881 1
        2593         880         883 1
        2594         880         889 1
        2595         881         882 1
        2596         881         888 1
        2597         881         889 1
        2598         881        1191 1
        2599         882         883 1
        2600         883         884 1
        2601         883         887 1
        2602         884         886 1
        2603         884         885 1
        2604         885         886 1
        2605         886         887 1
        2606         886         889 1
        2607         887         888 1
        2608         887         889 1
        2609         887         890 1
        2610         887        1191 1
        2611         888         889 1
        2612         888         890 1
        2613         889         890 1
        2614         890         892 1
        2615         890         891 1
        2616         891         892 1
        2617         891        1179 1
        2618         892         893 1
        2619         892        1191 1
        2620         893         894 1
        2621         893        2187 1
        2622         893        2189 1
        2623         894         895 1
        2624         895         897 1
        2625         895         896 1
        2626         896         898 1
        2627         896         897 1
        2628         897         898 1
        2629         898         899 1
        2630         898         900 1
        2631         898         903 1
        2632         898        2113 1
        2633         899         900 1
        2634         900         901 1
        2635         901         902 1
        2636         901        2132 1
        2637         902         903 1
        2638         902        2194 1
        2639         902        2227 1
        2640         903         904 1
        2641         903         913 1
        2642         904         905 1
        2643         904        1033 1
        2644         905         906 1
        2645         906         907 1
        2646         906         914 1
        2647         907         908 1
        2648         907         910 1
        2649         907         922 1
        2650         907         909 1
        2651         908         909 1
        2652         908         911 1
        2653         908         912 1
        2654         909         910 1
        2655         909         911 1
        2656         909        1139 1
        2657         909        1181 1
        2658         910         914 1
        2659         910        1175 1
        2660         910        1181 1
        2661         910         911 1
        2662         911         912 1
        2663         911        1181 1
        2664         911         920 1
        2665         912         913 1
        2666         912         914 1
        2667         912         916 1
        2668         913         915 1
        2669         913         917 1
        2670         913         922 1
        2671         913         945 1
        2672         913         914 1
        2673         914         915 1
        2674         915         916 1
        2675         915         917 1
        2676         916         917 1
        2677         917         918 1
        2678         917        1198 1
        2679         918         919 1
        2680         919         920 1
        2681         919         938 1
        2682         920         921 1
        2683         920         930 1
        2684         920         933 1
        2685         921         922 1
        2686         921         925 1
        2687         922         923 1
        2688         922         924 1
        2689         922         952 1
        2690         923         924 1
        2691         923         931 1
        2692         923         932 1
        2693         924         961 1
        2694         924         989 1
        2695         924         990 1
        2696         924        2205 1
        2697         924         925 1
        2698         925         927 1
        2699         925         933 1
        2700         925         935 1
        2701         925         949 1
        2702         925         961 1
        2703         925         997 1
        2704         925         926 1
        2705         926         927 1
        2706         926         933 1
        2707         926         937 1
        2708         926         938 1
        2709         926         936 1
        2710         927         928 1
        2711         928         929 1
        2712         928         934 1
        2713         928         935 1
        2714         928         950 1
        2715         928         933 1
        2716         929         930 1
        2717         930         934 1
        2718         930         936 1
        2719         930         944 1
        2720         930         931 1
        2721         931         967 1
        2722         931        2204 1
        2723         931         932 1
        2724         932         933 1
        2725         933         934 1
        2726         933        2211 1
        2727         934         935 1
        2728         934         944 1
        2729         934         964 1
        2730         935         936 1
        2731         935         937 1
        2732         936         937 1
        2733         936         939 1
        2734         936         940 1
        2735         936         941 1
        2736         936         942 1
        2737         936         943 1
        2738         936         958 1
        2739         937         942 1
        2740         937         943 1
        2741         937         938 1
        2742         938         957 1
        2743         938         964 1
        2744         938        1071 1
        2745         938         939 1
        2746         939         959 1
        2747         939         940 1
        2748         940         941 1
        2749         941         942 1
        2750         941        1202 1
        2751         942         943 1
        2752         942        1201 1
        2753         943         944 1
        2754         943         957 1
        2755         944         945 1
        2756         944        1102 1
        2757         944        1201 1
        2758         945         946 1
        2759         945         947 1
        2760         945        1162 1
        2761         946         947 1
        2762         946        1166 1
        2763         946        1311 1
        2764         946        1037 1
        2765         947        1135 1
        2766         947         948 1
        2767         948         949 1
        2768         948        1025 1
        2769         948        1062 1
        2770         948        1063 1
        2771         948        1133 1
        2772         949         950 1
        2773         949         953 1
        2774         949         954 1
        2775         949         963 1
        2776         949        1026 1
        2777         949        1103 1
        2778         950         951 1
        2779         950         953 1
        2780         950         958 1
        2781         950         977 1
        2782         950        2143 1
        2783         951         952 1
        2784         951         954 1
        2785         951         955 1
        2786         951         956 1
        2787         952         954 1
        2788         952         955 1
        2789         952         953 1
        2790         953         955 1
        2791         953         954 1
        2792         954         955 1
        2793         954        1124 1
        2794         955         956 1
        2795         955        1061 1
        2796         955        1062 1
        2797         955        1063 1
        2798         956         962 1
        2799         956         963 1
        2800         956        1101 1
        2801         956         957 1
        2802         957         958 1
        2803         957         959 1
        2804         958         959 1
        2805         958         960 1
        2806         958         963 1
        2807         958         964 1
        2808         959         961 1
        2809         959         963 1
        2810         959         964 1
        2811         959        2143 1
        2812         959         960 1
        2813         960         964 1
        2814         960         966 1
        2815         960         968 1
        2816         960         973 1
        2817         960         979 1
        2818         960        2143 1
        2819         960         961 1
        2820         961         962 1
        2821         961         963 1
        2822         961         967 1
        2823         961         969 1
        2824         961         974 1
        2825         961         975 1
        2826         961         977 1
        2827         961         990 1
        2828         962         963 1
        2829         962         965 1
        2830         962         967 1
        2831         963         964 1
        2832         963         965 1
        2833         963         966 1
        2834         964         966 1
        2835         964         967 1
        2836         964         970 1
        2837         964         965 1
        2838         965         970 1
        2839         965         977 1
        2840         965        1101 1
        2841         965         966 1
        2842         966         967 1
        2843         966         973 1
        2844         966         976 1
        2845         966         982 1
        2846         966        1101 1
        2847         967         968 1
        2848         967         972 1
        2849         967         977 1
        2850         968         969 1
        2851         968         976 1
        2852         968         977 1
        2853         968         978 1
        2854         969         976 1
        2855         969         970 1
        2856         970         973 1
        2857         970         976 1
        2858         970         977 1
        2859         970         971 1
        2860         971         973 1
        2861         971         979 1
        2862         971         984 1
        2863         971         972 1
        2864         972         973 1
        2865         972         977 1
        2866         973         974 1
        2867         973         975 1
        2868         973        2137 1
        2869         974         975 1
        2870         974         976 1
        2871         974         979 1
        2872         974         987 1
        2873         974        1024 1
        2874         975         976 1
        2875         975         977 1
        2876         975         979 1
        2877         975        1061 1
        2878         976         977 1
        2879         976         980 1
        2880         976         981 1
        2881         977         980 1
        2882         977         991 1
        2883         977        1024 1
        2884         977        1061 1
        2885         977         978 1
        2886         978         980 1
        2887         978         987 1
        2888         978         991 1
        2889         978         979 1
        2890         979         980 1
        2891         979         984 1
        2892         979         985 1
        2893         979         986 1
        2894         979        2143 1
        2895         980         981 1
        2896         980         986 1
        2897         980         989 1
        2898         980         990 1
        2899         980         993 1
        2900         980         994 1
        2901         981         983 1
        2902         981         990 1
        2903         981         994 1
        2904         981         995 1
        2905         981         997 1
        2906         981         982 1
        2907         982         988 1
        2908         982         989 1
        2909         982         990 1
        2910         982         983 1
        2911         983         984 1
        2912         983         985 1
        2913         983         989 1
        2914         983        2137 1
        2915         983        2138 1
        2916         984         985 1
        2917         984         986 1
        2918         985         986 1
        2919         985         989 1
        2920         985         990 1
        2921         985         993 1
        2922         985        1023 1
        2923         986         991 1
        2924         986        2142 1
        2925         986         987 1
        2926         987         991 1
        2927         987        1020 1
        2928         987         988 1
        2929         988         989 1
        2930         989         990 1
        2931         989         993 1
        2932         989        1001 1
        2933         990         991 1
        2934         990         997 1
        2935         990        1012 1
        2936         990        1025 1
        2937         990        1007 1
        2938         991         992 1
        2939         991         997 1
        2940         991        1019 1
        2941         992         993 1
        2942         992         994 1
        2943         992        1026 1
        2944         992        1027 1
        2945         993         995 1
        2946         993        1002 1
        2947         993        1004 1
        2948         993        1008 1
        2949         993         994 1
        2950         994         995 1
        2951         995        2223 1
        2952         995         996 1
        2953         996         997 1
        2954         997         998 1
        2955         997         999 1
        2956         997        1325 1
        2957         997        2227 1
        2958         998         999 1
        2959         998        1013 1
        2960         998        2224 1
        2961         999        1000 1
        2962        1000        1001 1
        2963        1000        1012 1
        2964        1000        1013 1
        2965        1000        1014 1
        2966        1000        1017 1
        2967        1001        1002 1
        2968        1001        1005 1
        2969        1002        1003 1
        2970        1002        1004 1
        2971        1002        1014 1
        2972        1002        1019 1
        2973        1002        2242 1
        2974        1003        1004 1
        2975        1004        1005 1
        2976        1004        1007 1
        2977        1005        1006 1
        2978        1005        1007 1
        2979        1005        1008 1
        2980        1005        1010 1
        2981        1005        1013 1
        2982        1006        1007 1
        2983        1006        1008 1
        2984        1006        1326 1
        2985        1007        1009 1
        2986        1007        1008 1
        2987        1008        1010 1
        2988        1008        1279 1
        2989        1008        1009 1
        2990        1009        1010 1
        2991        1010        1011 1
        2992        1010        1013 1
        2993        1010        1326 1
        2994        1011        1012 1
        2995        1011        1013 1
        2996        1011        1015 1
        2997        1011        1021 1
        2998        1012        1013 1
        2999        1012        1015 1
        3000        1012        1020 1
        3001        1013        1014 1
        3002        1013        1016 1
        3003        1013        1019 1
        3004        1013        1295 1
        3005        1013        1020 1
        3006        1014        1015 1
        3007        1014        1019 1
        3008        1014        1020 1
        3009        1015        1016 1
        3010        1015        1017 1
        3011        1015        1018 1
        3012        1015        1022 1
        3013        1015        1021 1
        3014        1016        1017 1
        3015        1016        1295 1
        3016        1017        1018 1
        3017        1017        1019 1
        3018        1017        1020 1
        3019        1017        1285 1
        3020        1018        1019 1
        3021        1019        1021 1
        3022        1019        1284 1
        3023        1019        1020 1
        3024        1020        1021 1
        3025        1021        1022 1
        3026        1022        1023 1
        3027        1023        1024 1
        3028        1023        1060 1
        3029        1023        1293 1
        3030        1024        1025 1
        3031        1025        1026 1
        3032        1026        1027 1
        3033        1026        1030 1
        3034        1026        1032 1
        3035        1026        1299 1
        3036        1026        1300 1
        3037        1027        1028 1
        3038        1027        1057 1
        3039        1027        1060 1
        3040        1027        1065 1
        3041        1027        1066 1
        3042        1027        1067 1
        3043        1028        1029 1
        3044        1028        1030 1
        3045        1028        1033 1
        3046        1028        1068 1
        3047        1029        1030 1
        3048        1029        1032 1
        3049        1029        1052 1
        3050        1029        1298 1
        3051        1029        1299 1
        3052        1030        1031 1
        3053        1030        1032 1
        3054        1030        1057 1
        3055        1030        1059 1
        3056        1030        2108 1
        3057        1030        1053 1
        3058        1031        1039 1
        3059        1031        2099 1
        3060        1031        1032 1
        3061        1032        1033 1
        3062        1032        1049 1
        3063        1032        1060 1
        3064        1033        1034 1
        3065        1033        1060 1
        3066        1034        1035 1
        3067        1034        2107 1
        3068        1034        2108 1
        3069        1035        1036 1
        3070        1035        1040 1
        3071        1035        2106 1
        3072        1035        1049 1
        3073        1036        1037 1
        3074        1036        1312 1
        3075        1036        1330 1
        3076        1037        1038 1
        3077        1037        1039 1
        3078        1038        1039 1
        3079        1038        1040 1
        3080        1038        2111 1
        3081        1039        1040 1
        3082        1039        1042 1
        3083        1040        1041 1
        3084        1041        1042 1
        3085        1041        1312 1
        3086        1042        1043 1
        3087        1043        1044 1
        3088        1044        1045 1
        3089        1045        1047 1
        3090        1045        1046 1
        3091        1046        1047 1
        3092        1047        1048 1
        3093        1048        1049 1
        3094        1048        1052 1
        3095        1048        1068 1
        3096        1049        1050 1
        3097        1049        1051 1
        3098        1049        1053 1
        3099        1049        1338 1
        3100        1049        1523 1
        3101        1050        1051 1
        3102        1050        2114 1
        3103        1050        2124 1
        3104        1051        1052 1
        3105        1051        1059 1
        3106        1051        2114 1
        3107        1052        1057 1
        3108        1052        1059 1
        3109        1052        2114 1
        3110        1052        1053 1
        3111        1053        1054 1
        3112        1053        1056 1
        3113        1053        1057 1
        3114        1053        1064 1
        3115        1054        1055 1
        3116        1054        2112 1
        3117        1055        1056 1
        3118        1055        2111 1
        3119        1055        2115 1
        3120        1056        1057 1
        3121        1056        2114 1
        3122        1056        2115 1
        3123        1057        1060 1
        3124        1057        1058 1
        3125        1058        1060 1
        3126        1058        1059 1
        3127        1059        1060 1
        3128        1059        1061 1
        3129        1060        1061 1
        3130        1061        1062 1
        3131        1062        1063 1
        3132        1062        1124 1
        3133        1063        1064 1
        3134        1063        1312 1
        3135        1063        1331 1
        3136        1063        1338 1
        3137        1063        1345 1
        3138        1063        1347 1
        3139        1063        1348 1
        3140        1064        1065 1
        3141        1064        1071 1
        3142        1064        1072 1
        3143        1064        1338 1
        3144        1064        1067 1
        3145        1065        1066 1
        3146        1065        1069 1
        3147        1066        1067 1
        3148        1066        1068 1
        3149        1066        1524 1
        3150        1066        1348 1
        3151        1067        1068 1
        3152        1067        1119 1
        3153        1068        1069 1
        3154        1068        1299 1
        3155        1069        1070 1
        3156        1069        1074 1
        3157        1070        1746 1
        3158        1070        1071 1
        3159        1071        1072 1
        3160        1072        1073 1
        3161        1072        1138 1
        3162        1073        1074 1
        3163        1074        1075 1
        3164        1074        1102 1
        3165        1074        1338 1
        3166        1075        1076 1
        3167        1075        1129 1
        3168        1076        1077 1
        3169        1076        1095 1
        3170        1077        1078 1
        3171        1078        1079 1
        3172        1078        1087 1
        3173        1078        1133 1
        3174        1079        1080 1
        3175        1079        1081 1
        3176        1079        1085 1
        3177        1079        1086 1
        3178        1079        1088 1
        3179        1079        1297 1
        3180        1080        1081 1
        3181        1081        1082 1
        3182        1081        1085 1
        3183        1081        1087 1
        3184        1081        1266 1
        3185        1082        1083 1
        3186        1082        1084 1
        3187        1082        1086 1
        3188        1082        1088 1
        3189        1082        1091 1
        3190        1082        1093 1
        3191        1083        1093 1
        3192        1083        1198 1
        3193        1083        1201 1
        3194        1083        1203 1
        3195        1083        1219 1
        3196        1083        1251 1
        3197        1083        1084 1
        3198        1084        1209 1
        3199        1084        1085 1
        3200        1085        1086 1
        3201        1085        1087 1
        3202        1085        1199 1
        3203        1085        1200 1
        3204        1086        1087 1
        3205        1087        1088 1
        3206        1087        1093 1
        3207        1087        1100 1
        3208        1087        1309 1
        3209        1088        1090 1
        3210        1088        1095 1
        3211        1088        1097 1
        3212        1088        1208 1
        3213        1088        1089 1
        3214        1089        1090 1
        3215        1089        1141 1
        3216        1090        1091 1
        3217        1090        1205 1
        3218        1090        1207 1
        3219        1090        1208 1
        3220        1090        1098 1
        3221        1091        1092 1
        3222        1091        1208 1
        3223        1092        1093 1
        3224        1092        1104 1
        3225        1093        1140 1
        3226        1093        1094 1
        3227        1094        1095 1
        3228        1095        1096 1
        3229        1095        1200 1
        3230        1096        1097 1
        3231        1096        1192 1
        3232        1097        1098 1
        3233        1098        1099 1
        3234        1098        1100 1
        3235        1098        1115 1
        3236        1098        1175 1
        3237        1098        1197 1
        3238        1099        1100 1
        3239        1100        1101 1
        3240        1100        1104 1
        3241        1101        1102 1
        3242        1102        1103 1
        3243        1103        1104 1
        3244        1103        1342 1
        3245        1104        1105 1
        3246        1104        1115 1
        3247        1105        1106 1
        3248        1105        1111 1
        3249        1105        1118 1
        3250        1105        1179 1
        3251        1106        1107 1
        3252        1106        1112 1
        3253        1106        1119 1
        3254        1107        1110 1
        3255        1107        1112 1
        3256        1107        1117 1
        3257        1107        1137 1
        3258        1107        1178 1
        3259        1107        1190 1
        3260        1107        1108 1
        3261        1108        1119 1
        3262        1108        1109 1
        3263        1109        1110 1
        3264        1109        1160 1
        3265        1109        1178 1
        3266        1110        1111 1
        3267        1110        1115 1
        3268        1110        1118 1
        3269        1110        1529 1
        3270        1111        1112 1
        3271        1111        1529 1
        3272        1111        1554 1
        3273        1112        1113 1
        3274        1112        1117 1
        3275        1112        1641 1
        3276        1113        1123 1
        3277        1113        1527 1
        3278        1113        1532 1
        3279        1113        1114 1
        3280        1114        1115 1
        3281        1114        1636 1
        3282        1114        1639 1
        3283        1114        1640 1
        3284        1115        1153 1
        3285        1115        1116 1
        3286        1116        1117 1
        3287        1116        1119 1
        3288        1116        1121 1
        3289        1116        1123 1
        3290        1116        1553 1
        3291        1116        1558 1
        3292        1117        1119 1
        3293        1117        1121 1
        3294        1117        1153 1
        3295        1117        1634 1
        3296        1117        1118 1
        3297        1118        2123 1
        3298        1118        1119 1
        3299        1119        1120 1
        3300        1119        1121 1
        3301        1119        1528 1
        3302        1120        1121 1
        3303        1121        1122 1
        3304        1121        1178 1
        3305        1121        1526 1
        3306        1122        1123 1
        3307        1122        1152 1
        3308        1122        1527 1
        3309        1123        1124 1
        3310        1123        1153 1
        3311        1123        1156 1
        3312        1124        1125 1
        3313        1124        1155 1
        3314        1125        1126 1
        3315        1126        1127 1
        3316        1126        1609 1
        3317        1126        1617 1
        3318        1127        1128 1
        3319        1127        1130 1
        3320        1127        1582 1
        3321        1127        1588 1
        3322        1127        1615 1
        3323        1128        1129 1
        3324        1129        1130 1
        3325        1129        1131 1
        3326        1129        1306 1
        3327        1129        1309 1
        3328        1130        1132 1
        3329        1130        1135 1
        3330        1130        1158 1
        3331        1130        1254 1
        3332        1130        1131 1
        3333        1131        1143 1
        3334        1131        1252 1
        3335        1131        1132 1
        3336        1132        1133 1
        3337        1132        1134 1
        3338        1132        1146 1
        3339        1133        1134 1
        3340        1133        1143 1
        3341        1133        1161 1
        3342        1134        1135 1
        3343        1134        1151 1
        3344        1135        1136 1
        3345        1135        1137 1
        3346        1136        1137 1
        3347        1137        1138 1
        3348        1138        1139 1
        3349        1138        1141 1
        3350        1139        1140 1
        3351        1140        1141 1
        3352        1140        1142 1
        3353        1140        1199 1
        3354        1141        1142 1
        3355        1141        1145 1
        3356        1141        1210 1
        3357        1142        1143 1
        3358        1143        1144 1
        3359        1143        1209 1
        3360        1144        1145 1
        3361        1144        1146 1
        3362        1145        1146 1
        3363        1146        1170 1
        3364        1146        1147 1
        3365        1147        1241 1
        3366        1147        1246 1
        3367        1147        1562 1
        3368        1147        1148 1
        3369        1148        1149 1
        3370        1149        1150 1
        3371        1149        1348 1
        3372        1150        1151 1
        3373        1150        1158 1
        3374        1150        1340 1
        3375        1150        1348 1
        3376        1151        1152 1
        3377        1151        1153 1
        3378        1152        1153 1
        3379        1153        1154 1
        3380        1154        1155 1
        3381        1154        1168 1
        3382        1155        1156 1
        3383        1155        1157 1
        3384        1156        1157 1
        3385        1156        1168 1
        3386        1157        1158 1
        3387        1158        1159 1
        3388        1158        1161 1
        3389        1158        1168 1
        3390        1158        1613 1
        3391        1159        1160 1
        3392        1159        1617 1
        3393        1159        1618 1
        3394        1159        1620 1
        3395        1160        1161 1
        3396        1161        1162 1
        3397        1162        1168 1
        3398        1162        1163 1
        3399        1163        1570 1
        3400        1163        1164 1
        3401        1164        1165 1
        3402        1165        1166 1
        3403        1166        1167 1
        3404        1166        1347 1
        3405        1166        1567 1
        3406        1167        1168 1
        3407        1167        1347 1
        3408        1167        1349 1
        3409        1168        1169 1
        3410        1168        1346 1
        3411        1169        1170 1
        3412        1169        1577 1
        3413        1170        1561 1
        3414        1170        1171 1
        3415        1171        1172 1
        3416        1172        1173 1
        3417        1173        1174 1
        3418        1174        1175 1
        3419        1174        1576 1
        3420        1175        1196 1
        3421        1175        1176 1
        3422        1176        1177 1
        3423        1176        1190 1
        3424        1176        1250 1
        3425        1177        1178 1
        3426        1177        1191 1
        3427        1178        1179 1
        3428        1178        1180 1
        3429        1178        1181 1
        3430        1178        1189 1
        3431        1179        1180 1
        3432        1179        1186 1
        3433        1179        1188 1
        3434        1179        1190 1
        3435        1179        1249 1
        3436        1179        1183 1
        3437        1180        1181 1
        3438        1181        1182 1
        3439        1181        1188 1
        3440        1181        1218 1
        3441        1182        1183 1
        3442        1182        1184 1
        3443        1182        1185 1
        3444        1182        1186 1
        3445        1182        1188 1
        3446        1183        1184 1
        3447        1183        1195 1
        3448        1183        1200 1
        3449        1184        1185 1
        3450        1184        1188 1
        3451        1185        1186 1
        3452        1185        1187 1
        3453        1185        1188 1
        3454        1185        1229 1
        3455        1186        1187 1
        3456        1186        1188 1
        3457        1186        1218 1
        3458        1186        1191 1
        3459        1187        1188 1
        3460        1187        1190 1
        3461        1187        1191 1
        3462        1187        1192 1
        3463        1187        1201 1
        3464        1187        1206 1
        3465        1188        1190 1
        3466        1188        1191 1
        3467        1188        1193 1
        3468        1188        1202 1
        3469        1188        1189 1
        3470        1189        1190 1
        3471        1189        1556 1
        3472        1190        1191 1
        3473        1190        1250 1
        3474        1191        1192 1
        3475        1191        1202 1
        3476        1192        1202 1
        3477        1192        1203 1
        3478        1192        1212 1
        3479        1192        1213 1
        3480        1192        1193 1
        3481        1193        1194 1
        3482        1193        1201 1
        3483        1193        1207 1
        3484        1193        1214 1
        3485        1193        1216 1
        3486        1193        1237 1
        3487        1193        1200 1
        3488        1194        1195 1
        3489        1194        1209 1
        3490        1194        1229 1
        3491        1194        1215 1
        3492        1195        1196 1
        3493        1195        1199 1
        3494        1195        1200 1
        3495        1195        1201 1
        3496        1195        1233 1
        3497        1195        1235 1
        3498        1196        1199 1
        3499        1196        1204 1
        3500        1196        1206 1
        3501        1196        1233 1
        3502        1196        1197 1
        3503        1197        1209 1
        3504        1197        1234 1
        3505        1197        1198 1
        3506        1198        1199 1
        3507        1198        1223 1
        3508        1199        1200 1
        3509        1199        1208 1
        3510        1199        1239 1
        3511        1200        1201 1
        3512        1200        1202 1
        3513        1200        1204 1
        3514        1200        1227 1
        3515        1201        1202 1
        3516        1201        1203 1
        3517        1201        1207 1
        3518        1201        1208 1
        3519        1201        1223 1
        3520        1201        1224 1
        3521        1202        1203 1
        3522        1202        1205 1
        3523        1202        1207 1
        3524        1202        1208 1
        3525        1202        1222 1
        3526        1203        1205 1
        3527        1203        1218 1
        3528        1203        1219 1
        3529        1203        1226 1
        3530        1203        1227 1
        3531        1203        1204 1
        3532        1204        1216 1
        3533        1204        1234 1
        3534        1204        1205 1
        3535        1205        1206 1
        3536        1205        1209 1
        3537        1205        1235 1
        3538        1206        1207 1
        3539        1206        1211 1
        3540        1207        1208 1
        3541        1207        1227 1
        3542        1207        1216 1
        3543        1208        1209 1
        3544        1208        1211 1
        3545        1208        1216 1
        3546        1208        1235 1
        3547        1209        1215 1
        3548        1209        1226 1
        3549        1209        1228 1
        3550        1209        1210 1
        3551        1210        1211 1
        3552        1210        1215 1
        3553        1211        1217 1
        3554        1211        1251 1
        3555        1211        1212 1
        3556        1212        1213 1
        3557        1213        1214 1
        3558        1214        1215 1
        3559        1215        1216 1
        3560        1216        1217 1
        3561        1216        1237 1
        3562        1217        1218 1
        3563        1217        1226 1
        3564        1218        1219 1
        3565        1218        1233 1
        3566        1219        1220 1
        3567        1219        1222 1
        3568        1220        1221 1
        3569        1220        1232 1
        3570        1221        1222 1
        3571        1221        1223 1
        3572        1221        1229 1
        3573        1221        1233 1
        3574        1221        1249 1
        3575        1222        1223 1
        3576        1222        1229 1
        3577        1222        1225 1
        3578        1223        1224 1
        3579        1223        1225 1
        3580        1223        1232 1
        3581        1224        1225 1
        3582        1224        1227 1
        3583        1224        1226 1
        3584        1225        1226 1
        3585        1225        1230 1
        3586        1225        1234 1
        3587        1226        1227 1
        3588        1226        1228 1
        3589        1227        1228 1
        3590        1228        1229 1
        3591        1229        1230 1
        3592        1229        1235 1
        3593        1230        1231 1
        3594        1230        1234 1
        3595        1230        1232 1
        3596        1231        1232 1
        3597        1231        1233 1
        3598        1231        1234 1
        3599        1232        1233 1
        3600        1233        1235 1
        3601        1233        1234 1
        3602        1234        1235 1
        3603        1235        1236 1
        3604        1236        1237 1
        3605        1236        1243 1
        3606        1237        1239 1
        3607        1237        1238 1
        3608        1238        1239 1
        3609        1239        1240 1
        3610        1239        1241 1
        3611        1239        1243 1
        3612        1239        1247 1
        3613        1239        1257 1
        3614        1240        1241 1
        3615        1241        1242 1
        3616        1241        1243 1
        3617        1242        1243 1
        3618        1243        1244 1
        3619        1243        1249 1
        3620        1244        1245 1
        3621        1244        1246 1
        3622        1244        1248 1
        3623        1245        1246 1
        3624        1245        1249 1
        3625        1245        1250 1
        3626        1246        1247 1
        3627        1247        1248 1
        3628        1247        1576 1
        3629        1248        1249 1
        3630        1248        1253 1
        3631        1249        1250 1
        3632        1249        1251 1
        3633        1250        1251 1
        3634        1251        1255 1
        3635        1251        1252 1
        3636        1252        1253 1
        3637        1253        1254 1
        3638        1254        1255 1
        3639        1255        1256 1
        3640        1255        1264 1
        3641        1256        1257 1
        3642        1256        1260 1
        3643        1257        1258 1
        3644        1257        1259 1
        3645        1257        1260 1
        3646        1258        1260 1
        3647        1258        1259 1
        3648        1259        1260 1
        3649        1260        1261 1
        3650        1260        1263 1
        3651        1260        1264 1
        3652        1261        1264 1
        3653        1261        1315 1
        3654        1261        1316 1
        3655        1261        1262 1
        3656        1262        1263 1
        3657        1262        1315 1
        3658        1263        1265 1
        3659        1263        1264 1
        3660        1264        1314 1
        3661        1264        1316 1
        3662        1264        1265 1
        3663        1265        1266 1
        3664        1265        1311 1
        3665        1265        1312 1
        3666        1265        1313 1
        3667        1265        1314 1
        3668        1266        1267 1
        3669        1266        1275 1
        3670        1267        1268 1
        3671        1268        1269 1
        3672        1269        1270 1
        3673        1269        1276 1
        3674        1270        1271 1
        3675        1270        1275 1
        3676        1271        1272 1
        3677        1271        1273 1
        3678        1272        1273 1
        3679        1272        1275 1
        3680        1272        1276 1
        3681        1272        1278 1
        3682        1273        1274 1
        3683        1273        1277 1
        3684        1273        1278 1
        3685        1273        2226 1
        3686        1273        1275 1
        3687        1274        1277 1
        3688        1274        1275 1
        3689        1275        1276 1
        3690        1275        1277 1
        3691        1276        1277 1
        3692        1276        1278 1
        3693        1277        1278 1
        3694        1278        1279 1
        3695        1279        1280 1
        3696        1279        1322 1
        3697        1280        1281 1
        3698        1280        1323 1
        3699        1281        1282 1
        3700        1281        1284 1
        3701        1281        1288 1
        3702        1282        1283 1
        3703        1283        1284 1
        3704        1283        1287 1
        3705        1283        1292 1
        3706        1284        1285 1
        3707        1284        1289 1
        3708        1285        1286 1
        3709        1285        1287 1
        3710        1285        1294 1
        3711        1285        1295 1
        3712        1286        1287 1
        3713        1286        1288 1
        3714        1286        1296 1
        3715        1287        1288 1
        3716        1287        1290 1
        3717        1287        1292 1
        3718        1288        1289 1
        3719        1288        1291 1
        3720        1288        1294 1
        3721        1289        1290 1
        3722        1290        1291 1
        3723        1291        1292 1
        3724        1291        1294 1
        3725        1292        1293 1
        3726        1292        1294 1
        3727        1292        1344 1
        3728        1293        1294 1
        3729        1293        1296 1
        3730        1294        1295 1
        3731        1294        1296 1
        3732        1295        1296 1
        3733        1296        1297 1
        3734        1297        1298 1
        3735        1298        1299 1
        3736        1299        1300 1
        3737        1299        1301 1
        3738        1300        1301 1
        3739        1301        1302 1
        3740        1302        1303 1
        3741        1303        1304 1
        3742        1303        1306 1
        3743        1304        1305 1
        3744        1305        1306 1
        3745        1305        1312 1
        3746        1306        1307 1
        3747        1306        1309 1
        3748        1306        1310 1
        3749        1307        1308 1
        3750        1308        1309 1
        3751        1309        1310 1
        3752        1309        1318 1
        3753        1310        1311 1
        3754        1311        1312 1
        3755        1312        1313 1
        3756        1312        1329 1
        3757        1312        1346 1
        3758        1313        1314 1
        3759        1313        1329 1
        3760        1314        1315 1
        3761        1315        1316 1
        3762        1315        1318 1
        3763        1315        1328 1
        3764        1315        1333 1
        3765        1316        1317 1
        3766        1316        1318 1
        3767        1317        1318 1
        3768        1318        1319 1
        3769        1318        1323 1
        3770        1318        1326 1
        3771        1319        1320 1
        3772        1320        1321 1
        3773        1321        1322 1
        3774        1322        1323 1
        3775        1323        1324 1
        3776        1323        1325 1
        3777        1324        1325 1
        3778        1324        1326 1
        3779        1325        1335 1
        3780        1325        1326 1
        3781        1326        1327 1
        3782        1327        1328 1
        3783        1327        1336 1
        3784        1327        1343 1
        3785        1328        1329 1
        3786        1328        1330 1
        3787        1329        1330 1
        3788        1329        1333 1
        3789        1330        1331 1
        3790        1330        1345 1
        3791        1330        1597 1
        3792        1331        1332 1
        3793        1331        1336 1
        3794        1331        1343 1
        3795        1332        1333 1
        3796        1333        1336 1
        3797        1333        1337 1
        3798        1333        1340 1
        3799        1333        1343 1
        3800        1333        1334 1
        3801        1334        1336 1
        3802        1334        1340 1
        3803        1334        1342 1
        3804        1334        1343 1
        3805        1334        1351 1
        3806        1334        1335 1
        3807        1335        1336 1
        3808        1335        1339 1
        3809        1335        1341 1
        3810        1336        1337 1
        3811        1336        1339 1
        3812        1336        1345 1
        3813        1336        1349 1
        3814        1336        1351 1
        3815        1337        1338 1
        3816        1337        1340 1
        3817        1338        1339 1
        3818        1339        1340 1
        3819        1339        1342 1
        3820        1340        1342 1
        3821        1340        1345 1
        3822        1340        1341 1
        3823        1341        1342 1
        3824        1341        1344 1
        3825        1342        1343 1
        3826        1342        1344 1
        3827        1343        1344 1
        3828        1343        1345 1
        3829        1343        1348 1
        3830        1344        1345 1
        3831        1345        1346 1
        3832        1346        1347 1
        3833        1346        1348 1
        3834        1347        1348 1
        3835        1347        1525 1
        3836        1348        1349 1
        3837        1348        1524 1
        3838        1349        1522 1
        3839        1349        1599 1
        3840        1349        1636 1
        3841        1349        1350 1
        3842        1350        1607 1
        3843        1350        1351 1
        3844        1351        1352 1
        3845        1351        1634 1
        3846        1352        1353 1
        3847        1353        1354 1
        3848        1354        1355 1
        3849        1354        1534 1
        3850        1354        1644 1
        3851        1354        1650 1
        3852        1355        1356 1
        3853        1355        1637 1
        3854        1355        1639 1
        3855        1355        1643 1
        3856        1356        1357 1
        3857        1356        1358 1
        3858        1356        1650 1
        3859        1357        1362 1
        3860        1357        1365 1
        3861        1357        1663 1
        3862        1357        1358 1
        3863        1358        1359 1
        3864        1359        1360 1
        3865        1359        1959 1
        3866        1360        1361 1
        3867        1360        1675 1
        3868        1360        1957 1
        3869        1361        1362 1
        3870        1362        1363 1
        3871        1362        1364 1
        3872        1363        1364 1
        3873        1363        1365 1
        3874        1363        1367 1
        3875        1363        1411 1
        3876        1364        1365 1
        3877        1364        2109 1
        3878        1365        1366 1
        3879        1365        1367 1
        3880        1366        1534 1
        3881        1366        1535 1
        3882        1366        1948 1
        3883        1366        1367 1
        3884        1367        1369 1
        3885        1367        1669 1
        3886        1367        1946 1
        3887        1367        1948 1
        3888        1367        1368 1
        3889        1368        1369 1
        3890        1368        1669 1
        3891        1368        1715 1
        3892        1369        1370 1
        3893        1370        1371 1
        3894        1371        1372 1
        3895        1372        1373 1
        3896        1373        1374 1
        3897        1373        1549 1
        3898        1374        1375 1
        3899        1374        1376 1
        3900        1374        1381 1
        3901        1374        1660 1
        3902        1375        1380 1
        3903        1375        1401 1
        3904        1375        1550 1
        3905        1375        1660 1
        3906        1375        1661 1
        3907        1375        1376 1
        3908        1376        1389 1
        3909        1376        1391 1
        3910        1376        1392 1
        3911        1376        1416 1
        3912        1376        1447 1
        3913        1376        1661 1
        3914        1376        1377 1
        3915        1377        1378 1
        3916        1377        1660 1
        3917        1378        1380 1
        3918        1378        1381 1
        3919        1378        1385 1
        3920        1378        1388 1
        3921        1378        1379 1
        3922        1379        1381 1
        3923        1379        1380 1
        3924        1380        1381 1
        3925        1380        1382 1
        3926        1380        1411 1
        3927        1381        1383 1
        3928        1381        1387 1
        3929        1381        1415 1
        3930        1381        1382 1
        3931        1382        1386 1
        3932        1382        1388 1
        3933        1382        1551 1
        3934        1382        1554 1
        3935        1382        1383 1
        3936        1383        1384 1
        3937        1383        1385 1
        3938        1383        1388 1
        3939        1383        1553 1
        3940        1383        1554 1
        3941        1384        1385 1
        3942        1384        1387 1
        3943        1384        1411 1
        3944        1385        1386 1
        3945        1385        1441 1
        3946        1385        1544 1
        3947        1386        1387 1
        3948        1386        1388 1
        3949        1386        1418 1
        3950        1387        1418 1
        3951        1387        1388 1
        3952        1388        1391 1
        3953        1388        1660 1
        3954        1388        1389 1
        3955        1389        1390 1
        3956        1389        1409 1
        3957        1389        1662 1
        3958        1390        1391 1
        3959        1390        1395 1
        3960        1390        1396 1
        3961        1390        1408 1
        3962        1390        1392 1
        3963        1391        1392 1
        3964        1391        1393 1
        3965        1391        1398 1
        3966        1391        1399 1
        3967        1391        1401 1
        3968        1391        1408 1
        3969        1392        1403 1
        3970        1392        1393 1
        3971        1393        1547 1
        3972        1393        1394 1
        3973        1394        1395 1
        3974        1394        1399 1
        3975        1395        1396 1
        3976        1395        1402 1
        3977        1395        1404 1
        3978        1395        1409 1
        3979        1395        1546 1
        3980        1396        1397 1
        3981        1396        1400 1
        3982        1396        1409 1
        3983        1397        1398 1
        3984        1398        1399 1
        3985        1398        1404 1
        3986        1399        1400 1
        3987        1399        1401 1
        3988        1399        1408 1
        3989        1399        1666 1
        3990        1399        1777 1
        3991        1400        1401 1
        3992        1401        1402 1
        3993        1402        1403 1
        3994        1402        1408 1
        3995        1403        1404 1
        3996        1403        1408 1
        3997        1403        1547 1
        3998        1404        1405 1
        3999        1405        1406 1
        4000        1405        1986 1
        4001        1406        1407 1
        4002        1406        1668 1
        4003        1406        1996 1
        4004        1407        1408 1
        4005        1407        1979 1
        4006        1407        2000 1
        4007        1408        1409 1
        4008        1408        1546 1
        4009        1408        1995 1
        4010        1408        1996 1
        4011        1408        1998 1
        4012        1408        1999 1
        4013        1408        2003 1
        4014        1408        1997 1
        4015        1409        1447 1
        4016        1409        1972 1
        4017        1409        1975 1
        4018        1409        1997 1
        4019        1409        1410 1
        4020        1410        1411 1
        4021        1411        1412 1
        4022        1412        1413 1
        4023        1412        1536 1
        4024        1412        1546 1
        4025        1413        1414 1
        4026        1413        1416 1
        4027        1413        1433 1
        4028        1413        1436 1
        4029        1413        1437 1
        4030        1413        1565 1
        4031        1413        1581 1
        4032        1413        1630 1
        4033        1413        1587 1
        4034        1414        1416 1
        4035        1414        1428 1
        4036        1414        1541 1
        4037        1414        1581 1
        4038        1414        1582 1
        4039        1414        1585 1
        4040        1414        1630 1
        4041        1414        1631 1
        4042        1414        1415 1
        4043        1414        1955 1
        4044        1414        1633 1
        4045        1415        1428 1
        4046        1415        1430 1
        4047        1415        1431 1
        4048        1415        1435 1
        4049        1415        1438 1
        4050        1415        1545 1
        4051        1415        1585 1
        4052        1415        1416 1
        4053        1416        1417 1
        4054        1416        1418 1
        4055        1416        1423 1
        4056        1416        1435 1
        4057        1416        1441 1
        4058        1416        1446 1
        4059        1416        1434 1
        4060        1417        1418 1
        4061        1417        1433 1
        4062        1418        1419 1
        4063        1418        1425 1
        4064        1418        1428 1
        4065        1418        1429 1
        4066        1418        1446 1
        4067        1419        1420 1
        4068        1419        1422 1
        4069        1419        1431 1
        4070        1420        1421 1
        4071        1420        1424 1
        4072        1420        1428 1
        4073        1420        1436 1
        4074        1420        1444 1
        4075        1421        1422 1
        4076        1421        1433 1
        4077        1422        1423 1
        4078        1422        1429 1
        4079        1422        1439 1
        4080        1422        1444 1
        4081        1423        1424 1
        4082        1423        1425 1
        4083        1423        1429 1
        4084        1423        1434 1
        4085        1424        1425 1
        4086        1424        1428 1
        4087        1424        1435 1
        4088        1425        1426 1
        4089        1425        1435 1
        4090        1426        1427 1
        4091        1426        1428 1
        4092        1426        1430 1
        4093        1427        1428 1
        4094        1427        1436 1
        4095        1428        1429 1
        4096        1428        1440 1
        4097        1428        1442 1
        4098        1429        1430 1
        4099        1430        1431 1
        4100        1430        1445 1
        4101        1431        1432 1
        4102        1431        1442 1
        4103        1432        1433 1
        4104        1432        1434 1
        4105        1432        1437 1
        4106        1432        1439 1
        4107        1432        1446 1
        4108        1433        1434 1
        4109        1433        1437 1
        4110        1433        1438 1
        4111        1434        1435 1
        4112        1434        1437 1
        4113        1434        1439 1
        4114        1434        1441 1
        4115        1434        1442 1
        4116        1434        1838 1
        4117        1435        1436 1
        4118        1435        1440 1
        4119        1435        1441 1
        4120        1435        1963 1
        4121        1436        1437 1
        4122        1436        1441 1
        4123        1436        1444 1
        4124        1436        1447 1
        4125        1437        1438 1
        4126        1437        1441 1
        4127        1438        1439 1
        4128        1438        1440 1
        4129        1438        1441 1
        4130        1438        1579 1
        4131        1439        1440 1
        4132        1440        1441 1
        4133        1440        1445 1
        4134        1440        1631 1
        4135        1441        1442 1
        4136        1442        1443 1
        4137        1442        1446 1
        4138        1443        1444 1
        4139        1443        1833 1
        4140        1444        1445 1
        4141        1445        1446 1
        4142        1446        1447 1
        4143        1446        1542 1
        4144        1447        1448 1
        4145        1447        1972 1
        4146        1448        1449 1
        4147        1448        1452 1
        4148        1448        1454 1
        4149        1449        1450 1
        4150        1449        1452 1
        4151        1449        1454 1
        4152        1449        1465 1
        4153        1449        1470 1
        4154        1450        1451 1
        4155        1450        1452 1
        4156        1451        1452 1
        4157        1451        1454 1
        4158        1451        1827 1
        4159        1451        1828 1
        4160        1451        2096 1
        4161        1452        1453 1
        4162        1452        1454 1
        4163        1453        1454 1
        4164        1453        1828 1
        4165        1453        2095 1
        4166        1454        1455 1
        4167        1454        1456 1
        4168        1455        1456 1
        4169        1455        1464 1
        4170        1455        1470 1
        4171        1456        1457 1
        4172        1456        2006 1
        4173        1457        1458 1
        4174        1458        1459 1
        4175        1458        1460 1
        4176        1459        1460 1
        4177        1459        1463 1
        4178        1459        1467 1
        4179        1460        1461 1
        4180        1460        1467 1
        4181        1460        1472 1
        4182        1460        1827 1
        4183        1460        1828 1
        4184        1460        2008 1
        4185        1461        1462 1
        4186        1461        1469 1
        4187        1461        1828 1
        4188        1461        2011 1
        4189        1462        1463 1
        4190        1462        1464 1
        4191        1462        1470 1
        4192        1462        1762 1
        4193        1463        1464 1
        4194        1463        2013 1
        4195        1464        1465 1
        4196        1464        2095 1
        4197        1465        1466 1
        4198        1465        1468 1
        4199        1465        1471 1
        4200        1465        1761 1
        4201        1465        1762 1
        4202        1465        1844 1
        4203        1465        2011 1
        4204        1465        2092 1
        4205        1466        1467 1
        4206        1466        1469 1
        4207        1466        1828 1
        4208        1467        1468 1
        4209        1467        1469 1
        4210        1468        1469 1
        4211        1468        2095 1
        4212        1469        1470 1
        4213        1470        1471 1
        4214        1470        1761 1
        4215        1471        1472 1
        4216        1472        1473 1
        4217        1472        1824 1
        4218        1473        1474 1
        4219        1473        1475 1
        4220        1474        1475 1
        4221        1474        1477 1
        4222        1474        1482 1
        4223        1474        1484 1
        4224        1474        1904 1
        4225        1475        1476 1
        4226        1475        1477 1
        4227        1475        1478 1
        4228        1475        1481 1
        4229        1475        1487 1
        4230        1475        1488 1
        4231        1476        1477 1
        4232        1476        1481 1
        4233        1476        1486 1
        4234        1477        1478 1
        4235        1477        1480 1
        4236        1477        1481 1
        4237        1477        1488 1
        4238        1477        1815 1
        4239        1478        1479 1
        4240        1478        1481 1
        4241        1478        1815 1
        4242        1479        1480 1
        4243        1479        1481 1
        4244        1480        1481 1
        4245        1480        1488 1
        4246        1480        1873 1
        4247        1481        1482 1
        4248        1481        1486 1
        4249        1481        1489 1
        4250        1482        1483 1
        4251        1482        1484 1
        4252        1482        1485 1
        4253        1482        1490 1
        4254        1482        1491 1
        4255        1483        1484 1
        4256        1484        1485 1
        4257        1484        1489 1
        4258        1484        1491 1
        4259        1485        1486 1
        4260        1486        1487 1
        4261        1486        1488 1
        4262        1486        1489 1
        4263        1486        1490 1
        4264        1486        1502 1
        4265        1487        1488 1
        4266        1487        1489 1
        4267        1487        1490 1
        4268        1487        1492 1
        4269        1488        1489 1
        4270        1488        1490 1
        4271        1489        1490 1
        4272        1489        1493 1
        4273        1490        1491 1
        4274        1490        1495 1
        4275        1491        1492 1
        4276        1491        1495 1
        4277        1492        1493 1
        4278        1492        1497 1
        4279        1492        1502 1
        4280        1493        1494 1
        4281        1494        1495 1
        4282        1495        1496 1
        4283        1496        1497 1
        4284        1497        1498 1
        4285        1497        1500 1
        4286        1498        1499 1
        4287        1499        1500 1
        4288        1499        1501 1
        4289        1499        1503 1
        4290        1499        1511 1
        4291        1500        1501 1
        4292        1500        1504 1
        4293        1501        1502 1
        4294        1501        1503 1
        4295        1501        1504 1
        4296        1502        1503 1
        4297        1502        1507 1
        4298        1502        1513 1
        4299        1503        1504 1
        4300        1504        1505 1
        4301        1504        1512 1
        4302        1504        1514 1
        4303        1505        1506 1
        4304        1505        1508 1
        4305        1505        1513 1
        4306        1506        1507 1
        4307        1506        1516 1
        4308        1507        1508 1
        4309        1507        1512 1
        4310        1507        1517 1
        4311        1508        1509 1
        4312        1508        1511 1
        4313        1508        1516 1
        4314        1509        1510 1
        4315        1510        1511 1
        4316        1511        1512 1
        4317        1511        1515 1
        4318        1512        1513 1
        4319        1512        1515 1
        4320        1513        1514 1
        4321        1514        1515 1
        4322        1515        1516 1
        4323        1516        1517 1
        4324        1517        1518 1
        4325        1518        1519 1
        4326        1519        1520 1
        4327        1520        1521 1
        4328        1520        1600 1
        4329        1520        1603 1
        4330        1520        1608 1
        4331        1521        1522 1
        4332        1521        1607 1
        4333        1522        1523 1
        4334        1522        1598 1
        4335        1523        1524 1
        4336        1523        1525 1
        4337        1523        1528 1
        4338        1524        1525 1
        4339        1524        1527 1
        4340        1524        1531 1
        4341        1524        1555 1
        4342        1524        1559 1
        4343        1525        1526 1
        4344        1526        1527 1
        4345        1526        1529 1
        4346        1526        1530 1
        4347        1526        1549 1
        4348        1526        1553 1
        4349        1527        1528 1
        4350        1527        1529 1
        4351        1527        1530 1
        4352        1528        1529 1
        4353        1528        1559 1
        4354        1529        1530 1
        4355        1529        1537 1
        4356        1529        1557 1
        4357        1530        1531 1
        4358        1530        1536 1
        4359        1531        1532 1
        4360        1532        1533 1
        4361        1532        1549 1
        4362        1533        1534 1
        4363        1534        1535 1
        4364        1534        1536 1
        4365        1534        1655 1
        4366        1535        1536 1
        4367        1535        1537 1
        4368        1535        1538 1
        4369        1536        1537 1
        4370        1536        1538 1
        4371        1537        1538 1
        4372        1537        1628 1
        4373        1538        1539 1
        4374        1538        1545 1
        4375        1538        1546 1
        4376        1539        1540 1
        4377        1539        1756 1
        4378        1540        1541 1
        4379        1540        1613 1
        4380        1541        1542 1
        4381        1541        1544 1
        4382        1541        1637 1
        4383        1541        1641 1
        4384        1542        1543 1
        4385        1542        1545 1
        4386        1543        1544 1
        4387        1544        1545 1
        4388        1544        1647 1
        4389        1545        1546 1
        4390        1545        1647 1
        4391        1546        1547 1
        4392        1547        1548 1
        4393        1547        1550 1
        4394        1547        1565 1
        4395        1547        1568 1
        4396        1547        1569 1
        4397        1548        1549 1
        4398        1548        1552 1
        4399        1548        1565 1
        4400        1548        1569 1
        4401        1549        1550 1
        4402        1549        1551 1
        4403        1549        1553 1
        4404        1549        1554 1
        4405        1549        1637 1
        4406        1550        1551 1
        4407        1550        1553 1
        4408        1550        1554 1
        4409        1551        1552 1
        4410        1552        1553 1
        4411        1552        1554 1
        4412        1552        1555 1
        4413        1552        1558 1
        4414        1553        1554 1
        4415        1553        1558 1
        4416        1554        1555 1
        4417        1554        1556 1
        4418        1555        1556 1
        4419        1555        1557 1
        4420        1556        1557 1
        4421        1557        1558 1
        4422        1558        1559 1
        4423        1559        1560 1
        4424        1560        1562 1
        4425        1560        1563 1
        4426        1560        1582 1
        4427        1560        1617 1
        4428        1560        1561 1
        4429        1561        1562 1
        4430        1561        1563 1
        4431        1561        1582 1
        4432        1562        1564 1
        4433        1562        1579 1
        4434        1562        1582 1
        4435        1562        1563 1
        4436        1563        1572 1
        4437        1563        1579 1
        4438        1563        1564 1
        4439        1564        1565 1
        4440        1564        1569 1
        4441        1565        1566 1
        4442        1565        1569 1
        4443        1565        1574 1
        4444        1565        1578 1
        4445        1565        1582 1
        4446        1566        1567 1
        4447        1567        1568 1
        4448        1568        1574 1
        4449        1568        1569 1
        4450        1569        1570 1
        4451        1569        1574 1
        4452        1570        1571 1
        4453        1571        1572 1
        4454        1572        1573 1
        4455        1573        1574 1
        4456        1574        1575 1
        4457        1574        1583 1
        4458        1575        1576 1
        4459        1576        1577 1
        4460        1576        1582 1
        4461        1577        1578 1
        4462        1578        1583 1
        4463        1578        1579 1
        4464        1579        1580 1
        4465        1580        1581 1
        4466        1580        1584 1
        4467        1580        1585 1
        4468        1580        1588 1
        4469        1581        1582 1
        4470        1581        1584 1
        4471        1581        1587 1
        4472        1582        1583 1
        4473        1582        1585 1
        4474        1582        1587 1
        4475        1583        1584 1
        4476        1583        1585 1
        4477        1583        1601 1
        4478        1584        1585 1
        4479        1584        1586 1
        4480        1584        1587 1
        4481        1585        1586 1
        4482        1585        1587 1
        4483        1586        1587 1
        4484        1587        1588 1
        4485        1587        1589 1
        4486        1587        1622 1
        4487        1588        1589 1
        4488        1588        1618 1
        4489        1589        1590 1
        4490        1589        1910 1
        4491        1589        1913 1
        4492        1590        1591 1
        4493        1591        1592 1
        4494        1592        1593 1
        4495        1593        1594 1
        4496        1594        1595 1
        4497        1595        1596 1
        4498        1596        1597 1
        4499        1596        1598 1
        4500        1597        1598 1
        4501        1598        1599 1
        4502        1598        1603 1
        4503        1599        1600 1
        4504        1600        1601 1
        4505        1600        1621 1
        4506        1601        1602 1
        4507        1601        1614 1
        4508        1601        1603 1
        4509        1602        1603 1
        4510        1602        1608 1
        4511        1603        1604 1
        4512        1603        1605 1
        4513        1603        1908 1
        4514        1603        1613 1
        4515        1604        1605 1
        4516        1604        1606 1
        4517        1604        1617 1
        4518        1604        1618 1
        4519        1605        1606 1
        4520        1606        1610 1
        4521        1606        1607 1
        4522        1607        1608 1
        4523        1607        1616 1
        4524        1608        1609 1
        4525        1608        1613 1
        4526        1609        1610 1
        4527        1609        1611 1
        4528        1609        1613 1
        4529        1609        1615 1
        4530        1609        1635 1
        4531        1610        1611 1
        4532        1611        1612 1
        4533        1611        1908 1
        4534        1612        1613 1
        4535        1613        1614 1
        4536        1613        1615 1
        4537        1613        1616 1
        4538        1613        1634 1
        4539        1613        1635 1
        4540        1613        1636 1
        4541        1614        1616 1
        4542        1614        1635 1
        4543        1614        1615 1
        4544        1615        1616 1
        4545        1615        1620 1
        4546        1615        1634 1
        4547        1615        1635 1
        4548        1616        1617 1
        4549        1616        1626 1
        4550        1616        1630 1
        4551        1616        1633 1
        4552        1616        1634 1
        4553        1616        1635 1
        4554        1617        1618 1
        4555        1617        1619 1
        4556        1617        1620 1
        4557        1617        1621 1
        4558        1618        1620 1
        4559        1618        1621 1
        4560        1618        1622 1
        4561        1618        1633 1
        4562        1618        1918 1
        4563        1618        1619 1
        4564        1619        1621 1
        4565        1619        1622 1
        4566        1619        1620 1
        4567        1620        1621 1
        4568        1621        1622 1
        4569        1621        1916 1
        4570        1622        1623 1
        4571        1622        1627 1
        4572        1622        1917 1
        4573        1623        1624 1
        4574        1623        1625 1
        4575        1623        1627 1
        4576        1624        1625 1
        4577        1624        1626 1
        4578        1624        1912 1
        4579        1625        1626 1
        4580        1625        1627 1
        4581        1625        1629 1
        4582        1626        1633 1
        4583        1626        1627 1
        4584        1627        1629 1
        4585        1627        1870 1
        4586        1627        1874 1
        4587        1627        1628 1
        4588        1628        1629 1
        4589        1628        1630 1
        4590        1629        1630 1
        4591        1629        1632 1
        4592        1629        1631 1
        4593        1630        1631 1
        4594        1630        1633 1
        4595        1631        1632 1
        4596        1632        1633 1
        4597        1633        1634 1
        4598        1634        1635 1
        4599        1634        1636 1
        4600        1634        1638 1
        4601        1635        1641 1
        4602        1635        1642 1
        4603        1635        1649 1
        4604        1635        1636 1
        4605        1636        1640 1
        4606        1636        1641 1
        4607        1636        1642 1
        4608        1636        1643 1
        4609        1636        1637 1
        4610        1637        1638 1
        4611        1637        1639 1
        4612        1637        1640 1
        4613        1637        1641 1
        4614        1637        1643 1
        4615        1637        1650 1
        4616        1638        1639 1
        4617        1638        1640 1
        4618        1638        1641 1
        4619        1638        1643 1
        4620        1639        1640 1
        4621        1639        1641 1
        4622        1639        1643 1
        4623        1640        1641 1
        4624        1641        1642 1
        4625        1641        1643 1
        4626        1642        1643 1
        4627        1643        1644 1
        4628        1644        1645 1
        4629        1644        1646 1
        4630        1644        1647 1
        4631        1644        1704 1
        4632        1644        1705 1
        4633        1644        1708 1
        4634        1645        1646 1
        4635        1645        2104 1
        4636        1646        1647 1
        4637        1647        1956 1
        4638        1647        1648 1
        4639        1648        1649 1
        4640        1648        1653 1
        4641        1649        1650 1
        4642        1650        1651 1
        4643        1650        1657 1
        4644        1650        1668 1
        4645        1651        1652 1
        4646        1652        1653 1
        4647        1653        1654 1
        4648        1654        1655 1
        4649        1654        1668 1
        4650        1655        1656 1
        4651        1655        1938 1
        4652        1656        1657 1
        4653        1657        1658 1
        4654        1658        1659 1
        4655        1659        1660 1
        4656        1659        1663 1
        4657        1659        1665 1
        4658        1660        1661 1
        4659        1660        1662 1
        4660        1660        1664 1
        4661        1661        1662 1
        4662        1661        1663 1
        4663        1662        1664 1
        4664        1662        1666 1
        4665        1662        1663 1
        4666        1663        1664 1
        4667        1663        1667 1
        4668        1664        1665 1
        4669        1664        1666 1
        4670        1665        1666 1
        4671        1666        1667 1
        4672        1666        1741 1
        4673        1667        1668 1
        4674        1667        1680 1
        4675        1668        1669 1
        4676        1668        1980 1
        4677        1669        1675 1
        4678        1669        1677 1
        4679        1669        1679 1
        4680        1669        1770 1
        4681        1669        1670 1
        4682        1670        1671 1
        4683        1670        1769 1
        4684        1671        1672 1
        4685        1671        1716 1
        4686        1671        1747 1
        4687        1672        1673 1
        4688        1672        1674 1
        4689        1672        1719 1
        4690        1672        1765 1
        4691        1672        1776 1
        4692        1672        1777 1
        4693        1673        1674 1
        4694        1673        1676 1
        4695        1673        1719 1
        4696        1674        1675 1
        4697        1674        1676 1
        4698        1674        1683 1
        4699        1674        1716 1
        4700        1674        1723 1
        4701        1675        1676 1
        4702        1676        1677 1
        4703        1676        1725 1
        4704        1676        1728 1
        4705        1676        1775 1
        4706        1677        1678 1
        4707        1677        1723 1
        4708        1677        1727 1
        4709        1678        1679 1
        4710        1678        1691 1
        4711        1678        1693 1
        4712        1678        1777 1
        4713        1679        1680 1
        4714        1679        1682 1
        4715        1679        1693 1
        4716        1680        1681 1
        4717        1680        1682 1
        4718        1681        1682 1
        4719        1681        1693 1
        4720        1681        1696 1
        4721        1682        1683 1
        4722        1683        1684 1
        4723        1683        1689 1
        4724        1683        1751 1
        4725        1684        1685 1
        4726        1684        1686 1
        4727        1684        1688 1
        4728        1684        1771 1
        4729        1685        1686 1
        4730        1685        1768 1
        4731        1685        1769 1
        4732        1686        1687 1
        4733        1686        1688 1
        4734        1686        1693 1
        4735        1686        1767 1
        4736        1686        1770 1
        4737        1687        1688 1
        4738        1687        1690 1
        4739        1687        1691 1
        4740        1687        1695 1
        4741        1687        1696 1
        4742        1688        1689 1
        4743        1689        1690 1
        4744        1689        1769 1
        4745        1689        1771 1
        4746        1690        1691 1
        4747        1690        1692 1
        4748        1691        1692 1
        4749        1691        1696 1
        4750        1691        1693 1
        4751        1692        1693 1
        4752        1693        1694 1
        4753        1694        1695 1
        4754        1695        1696 1
        4755        1696        1697 1
        4756        1696        1699 1
        4757        1697        1698 1
        4758        1697        1699 1
        4759        1698        1699 1
        4760        1699        1700 1
        4761        1700        1701 1
        4762        1700        1702 1
        4763        1701        1702 1
        4764        1702        1705 1
        4765        1702        2107 1
        4766        1702        1703 1
        4767        1703        1704 1
        4768        1704        1705 1
        4769        1704        2107 1
        4770        1705        1706 1
        4771        1705        1709 1
        4772        1705        1712 1
        4773        1705        1717 1
        4774        1705        1718 1
        4775        1706        1707 1
        4776        1706        1711 1
        4777        1706        1712 1
        4778        1707        1708 1
        4779        1707        1709 1
        4780        1707        1710 1
        4781        1708        1709 1
        4782        1708        1710 1
        4783        1708        1712 1
        4784        1708        1714 1
        4785        1709        1710 1
        4786        1710        1712 1
        4787        1710        1713 1
        4788        1710        1711 1
        4789        1711        1712 1
        4790        1711        1737 1
        4791        1712        1713 1
        4792        1712        1714 1
        4793        1713        1714 1
        4794        1713        1716 1
        4795        1714        1715 1
        4796        1714        1718 1
        4797        1715        1716 1
        4798        1716        1717 1
        4799        1716        1723 1
        4800        1716        1724 1
        4801        1716        1742 1
        4802        1717        1718 1
        4803        1718        1719 1
        4804        1719        1720 1
        4805        1719        1725 1
        4806        1720        1721 1
        4807        1720        1724 1
        4808        1720        1726 1
        4809        1721        1722 1
        4810        1721        1724 1
        4811        1722        1723 1
        4812        1722        1726 1
        4813        1723        1724 1
        4814        1724        1725 1
        4815        1724        1726 1
        4816        1724        1750 1
        4817        1725        1726 1
        4818        1725        1732 1
        4819        1725        1728 1
        4820        1726        1727 1
        4821        1726        1729 1
        4822        1727        1728 1
        4823        1727        1732 1
        4824        1728        1729 1
        4825        1729        1730 1
        4826        1730        1731 1
        4827        1731        1732 1
        4828        1732        1733 1
        4829        1733        1734 1
        4830        1733        1739 1
        4831        1733        1740 1
        4832        1734        1735 1
        4833        1734        1739 1
        4834        1734        1740 1
        4835        1735        1738 1
        4836        1735        1740 1
        4837        1735        1742 1
        4838        1735        1736 1
        4839        1736        1739 1
        4840        1736        1737 1
        4841        1737        1738 1
        4842        1737        1739 1
        4843        1737        1740 1
        4844        1738        1739 1
        4845        1738        1740 1
        4846        1739        1740 1
        4847        1739        1747 1
        4848        1740        1741 1
        4849        1741        1742 1
        4850        1742        1743 1
        4851        1742        1746 1
        4852        1743        1744 1
        4853        1743        1745 1
        4854        1743        1746 1
        4855        1744        1745 1
        4856        1744        1746 1
        4857        1745        1746 1
        4858        1746        1747 1
        4859        1747        1748 1
        4860        1748        1749 1
        4861        1749        1750 1
        4862        1750        1751 1
        4863        1751        1765 1
        4864        1751        1752 1
        4865        1752        1753 1
        4866        1753        1754 1
        4867        1754        1755 1
        4868        1754        2010 1
        4869        1754        2011 1
        4870        1755        1756 1
        4871        1756        1757 1
        4872        1757        1758 1
        4873        1757        1759 1
        4874        1757        1911 1
        4875        1758        1759 1
        4876        1759        1761 1
        4877        1759        2034 1
        4878        1759        1760 1
        4879        1760        1761 1
        4880        1761        1762 1
        4881        1761        2031 1
        4882        1762        1763 1
        4883        1763        1764 1
        4884        1764        1765 1
        4885        1764        2029 1
        4886        1764        2030 1
        4887        1764        2091 1
        4888        1765        1766 1
        4889        1765        1935 1
        4890        1766        1767 1
        4891        1766        1775 1
        4892        1766        1776 1
        4893        1767        1769 1
        4894        1767        1775 1
        4895        1767        1843 1
        4896        1767        1768 1
        4897        1768        1769 1
        4898        1769        1770 1
        4899        1769        1771 1
        4900        1769        1842 1
        4901        1769        1932 1
        4902        1770        1771 1
        4903        1770        1842 1
        4904        1770        1946 1
        4905        1771        1772 1
        4906        1771        2029 1
        4907        1771        2091 1
        4908        1771        2092 1
        4909        1772        1773 1
        4910        1773        1774 1
        4911        1774        1775 1
        4912        1774        1839 1
        4913        1774        1914 1
        4914        1775        1776 1
        4915        1775        1777 1
        4916        1776        1777 1
        4917        1777        1778 1
        4918        1778        1779 1
        4919        1778        2091 1
        4920        1779        1780 1
        4921        1780        1781 1
        4922        1780        1790 1
        4923        1780        1792 1
        4924        1780        1795 1
        4925        1780        1801 1
        4926        1780        1802 1
        4927        1781        1783 1
        4928        1781        1787 1
        4929        1781        1789 1
        4930        1781        1795 1
        4931        1781        1797 1
        4932        1781        2063 1
        4933        1781        2065 1
        4934        1781        2084 1
        4935        1781        2088 1
        4936        1781        1782 1
        4937        1782        1784 1
        4938        1782        1786 1
        4939        1782        1797 1
        4940        1782        1833 1
        4941        1782        1783 1
        4942        1782        2063 1
        4943        1783        1793 1
        4944        1783        1796 1
        4945        1783        1799 1
        4946        1783        1837 1
        4947        1783        1784 1
        4948        1784        1787 1
        4949        1784        1796 1
        4950        1784        1797 1
        4951        1784        1801 1
        4952        1784        1831 1
        4953        1784        1785 1
        4954        1785        1786 1
        4955        1785        1863 1
        4956        1786        1787 1
        4957        1786        1796 1
        4958        1786        1863 1
        4959        1787        1788 1
        4960        1787        1833 1
        4961        1787        2034 1
        4962        1787        1796 1
        4963        1788        1789 1
        4964        1788        1793 1
        4965        1788        2032 1
        4966        1789        1790 1
        4967        1790        1791 1
        4968        1790        1795 1
        4969        1790        1796 1
        4970        1791        1792 1
        4971        1791        1796 1
        4972        1792        1793 1
        4973        1792        1796 1
        4974        1792        1797 1
        4975        1792        1799 1
        4976        1792        2030 1
        4977        1793        1795 1
        4978        1793        1796 1
        4979        1793        1797 1
        4980        1793        1800 1
        4981        1793        1801 1
        4982        1793        1794 1
        4983        1794        1795 1
        4984        1795        1796 1
        4985        1795        1798 1
        4986        1795        1802 1
        4987        1796        1797 1
        4988        1796        1798 1
        4989        1796        1838 1
        4990        1797        1798 1
        4991        1797        1801 1
        4992        1797        1874 1
        4993        1797        2031 1
        4994        1797        2066 1
        4995        1798        1799 1
        4996        1798        1800 1
        4997        1798        1840 1
        4998        1799        1800 1
        4999        1799        1801 1
        5000        1799        1808 1
        5001        1799        1812 1
        5002        1799        1826 1
        5003        1799        1936 1
        5004        1799        2043 1
        5005        1799        2044 1
        5006        1800        1801 1
        5007        1801        1802 1
        5008        1802        1803 1
        5009        1802        2042 1
        5010        1803        1807 1
        5011        1803        1808 1
        5012        1803        1804 1
        5013        1804        1810 1
        5014        1804        2048 1
        5015        1804        1805 1
        5016        1805        1806 1
        5017        1805        1808 1
        5018        1805        1809 1
        5019        1805        1810 1
        5020        1805        1811 1
        5021        1806        1807 1
        5022        1806        1808 1
        5023        1806        1809 1
        5024        1806        1812 1
        5025        1806        2047 1
        5026        1807        1810 1
        5027        1807        1812 1
        5028        1807        1813 1
        5029        1807        1808 1
        5030        1808        1809 1
        5031        1808        1813 1
        5032        1809        1825 1
        5033        1809        1810 1
        5034        1810        1811 1
        5035        1810        2048 1
        5036        1811        1812 1
        5037        1811        2046 1
        5038        1812        1820 1
        5039        1812        2044 1
        5040        1812        2049 1
        5041        1812        1813 1
        5042        1813        1849 1
        5043        1813        1814 1
        5044        1814        1815 1
        5045        1814        1818 1
        5046        1814        1821 1
        5047        1815        1816 1
        5048        1815        2059 1
        5049        1816        1817 1
        5050        1816        1818 1
        5051        1816        2060 1
        5052        1817        1818 1
        5053        1817        1844 1
        5054        1818        1819 1
        5055        1818        1823 1
        5056        1818        1851 1
        5057        1819        1820 1
        5058        1819        2045 1
        5059        1820        1821 1
        5060        1821        1822 1
        5061        1821        1825 1
        5062        1821        2052 1
        5063        1822        1823 1
        5064        1822        1826 1
        5065        1822        2057 1
        5066        1823        1824 1
        5067        1823        1835 1
        5068        1823        1851 1
        5069        1823        2055 1
        5070        1824        1825 1
        5071        1825        2051 1
        5072        1825        1826 1
        5073        1826        1827 1
        5074        1827        1828 1
        5075        1827        1840 1
        5076        1828        1829 1
        5077        1828        1840 1
        5078        1828        2095 1
        5079        1828        2097 1
        5080        1829        1830 1
        5081        1829        2095 1
        5082        1830        1831 1
        5083        1830        1851 1
        5084        1831        1837 1
        5085        1831        1832 1
        5086        1832        1833 1
        5087        1832        1835 1
        5088        1833        1834 1
        5089        1833        1835 1
        5090        1833        1836 1
        5091        1833        2063 1
        5092        1833        2064 1
        5093        1833        2084 1
        5094        1833        1838 1
        5095        1834        1835 1
        5096        1835        1836 1
        5097        1835        1837 1
        5098        1836        1837 1
        5099        1837        1838 1
        5100        1838        1839 1
        5101        1838        1854 1
        5102        1839        1840 1
        5103        1840        1841 1
        5104        1840        1842 1
        5105        1840        1925 1
        5106        1840        1928 1
        5107        1841        1842 1
        5108        1841        1845 1
        5109        1842        1843 1
        5110        1842        1845 1
        5111        1842        1969 1
        5112        1843        1844 1
        5113        1844        1845 1
        5114        1844        1846 1
        5115        1845        1846 1
        5116        1845        1919 1
        5117        1846        1847 1
        5118        1846        1848 1
        5119        1847        1848 1
        5120        1848        1849 1
        5121        1848        1851 1
        5122        1849        1850 1
        5123        1850        1851 1
        5124        1851        1852 1
        5125        1851        1871 1
        5126        1852        1853 1
        5127        1852        1909 1
        5128        1853        1860 1
        5129        1853        1854 1
        5130        1854        1877 1
        5131        1854        1855 1
        5132        1855        1856 1
        5133        1855        1860 1
        5134        1856        1857 1
        5135        1856        1858 1
        5136        1856        1859 1
        5137        1856        1881 1
        5138        1857        1858 1
        5139        1857        1860 1
        5140        1857        1886 1
        5141        1858        1864 1
        5142        1858        1859 1
        5143        1859        1860 1
        5144        1859        1866 1
        5145        1859        1880 1
        5146        1860        1861 1
        5147        1860        1862 1
        5148        1861        1864 1
        5149        1861        1862 1
        5150        1862        1863 1
        5151        1863        1864 1
        5152        1863        1866 1
        5153        1864        1865 1
        5154        1865        1866 1
        5155        1866        1917 1
        5156        1866        1867 1
        5157        1867        1868 1
        5158        1868        1869 1
        5159        1869        1870 1
        5160        1869        1871 1
        5161        1870        1871 1
        5162        1871        1872 1
        5163        1872        1873 1
        5164        1873        1874 1
        5165        1873        1878 1
        5166        1873        1919 1
        5167        1874        1875 1
        5168        1875        1876 1
        5169        1875        1878 1
        5170        1876        1877 1
        5171        1876        1910 1
        5172        1877        1878 1
        5173        1877        1913 1
        5174        1878        1879 1
        5175        1878        1880 1
        5176        1878        1881 1
        5177        1878        1914 1
        5178        1879        1880 1
        5179        1879        1886 1
        5180        1880        1881 1
        5181        1880        1883 1
        5182        1881        1882 1
        5183        1881        1892 1
        5184        1882        1886 1
        5185        1882        1889 1
        5186        1882        1891 1
        5187        1882        1900 1
        5188        1882        1883 1
        5189        1883        1891 1
        5190        1883        1892 1
        5191        1883        1894 1
        5192        1883        1900 1
        5193        1883        1901 1
        5194        1883        1911 1
        5195        1883        1884 1
        5196        1884        1885 1
        5197        1884        1893 1
        5198        1884        1896 1
        5199        1884        1898 1
        5200        1884        1886 1
        5201        1885        1886 1
        5202        1886        1887 1
        5203        1886        1888 1
        5204        1886        1891 1
        5205        1886        1898 1
        5206        1887        1888 1
        5207        1887        1889 1
        5208        1887        1892 1
        5209        1887        1894 1
        5210        1887        1896 1
        5211        1888        1897 1
        5212        1888        1889 1
        5213        1889        1890 1
        5214        1890        1891 1
        5215        1890        1892 1
        5216        1890        1894 1
        5217        1890        1898 1
        5218        1890        1899 1
        5219        1890        1905 1
        5220        1891        1892 1
        5221        1891        1903 1
        5222        1892        1893 1
        5223        1892        1898 1
        5224        1892        1901 1
        5225        1892        1902 1
        5226        1892        1905 1
        5227        1893        1894 1
        5228        1893        1895 1
        5229        1894        1895 1
        5230        1894        1899 1
        5231        1894        1901 1
        5232        1895        1896 1
        5233        1896        1897 1
        5234        1896        1899 1
        5235        1896        1906 1
        5236        1897        1898 1
        5237        1898        1899 1
        5238        1898        1901 1
        5239        1899        1900 1
        5240        1899        1902 1
        5241        1899        1903 1
        5242        1900        1902 1
        5243        1900        1901 1
        5244        1901        1902 1
        5245        1902        1903 1
        5246        1902        1906 1
        5247        1903        1904 1
        5248        1904        1905 1
        5249        1905        1906 1
        5250        1906        1907 1
        5251        1906        1913 1
        5252        1907        1908 1
        5253        1907        1916 1
        5254        1908        1909 1
        5255        1908        1913 1
        5256        1908        1915 1
        5257        1909        1910 1
        5258        1910        1911 1
        5259        1910        1916 1
        5260        1911        1912 1
        5261        1911        1926 1
        5262        1912        1913 1
        5263        1912        1920 1
        5264        1912        1921 1
        5265        1913        1914 1
        5266        1914        1915 1
        5267        1914        2037 1
        5268        1915        1916 1
        5269        1915        2036 1
        5270        1916        1917 1
        5271        1917        1918 1
        5272        1918        1921 1
        5273        1918        1919 1
        5274        1919        1920 1
        5275        1919        2034 1
        5276        1920        1921 1
        5277        1920        1932 1
        5278        1920        2036 1
        5279        1921        1922 1
        5280        1921        1959 1
        5281        1922        1923 1
        5282        1922        1924 1
        5283        1923        1924 1
        5284        1923        1925 1
        5285        1924        1925 1
        5286        1924        1932 1
        5287        1925        1926 1
        5288        1926        1927 1
        5289        1927        1928 1
        5290        1927        2018 1
        5291        1927        2020 1
        5292        1927        2031 1
        5293        1928        1929 1
        5294        1929        1930 1
        5295        1929        1987 1
        5296        1930        1931 1
        5297        1931        1932 1
        5298        1931        1934 1
        5299        1932        1934 1
        5300        1932        1933 1
        5301        1933        1934 1
        5302        1934        1935 1
        5303        1935        1936 1
        5304        1936        1937 1
        5305        1936        1941 1
        5306        1937        1938 1
        5307        1937        1941 1
        5308        1938        1939 1
        5309        1938        1941 1
        5310        1939        1940 1
        5311        1939        1941 1
        5312        1939        1943 1
        5313        1940        1941 1
        5314        1940        2074 1
        5315        1941        1942 1
        5316        1942        1943 1
        5317        1943        1944 1
        5318        1943        1949 1
        5319        1944        1945 1
        5320        1945        1946 1
        5321        1946        1947 1
        5322        1947        1948 1
        5323        1948        1949 1
        5324        1948        1950 1
        5325        1949        1950 1
        5326        1949        1953 1
        5327        1950        1951 1
        5328        1951        1952 1
        5329        1952        1953 1
        5330        1952        1954 1
        5331        1952        1955 1
        5332        1953        1954 1
        5333        1954        1955 1
        5334        1955        1956 1
        5335        1955        1957 1
        5336        1955        1962 1
        5337        1956        1957 1
        5338        1956        1958 1
        5339        1957        1958 1
        5340        1958        1959 1
        5341        1958        1960 1
        5342        1959        1960 1
        5343        1960        1961 1
        5344        1961        1962 1
        5345        1962        1963 1
        5346        1963        1964 1
        5347        1964        1965 1
        5348        1964        1966 1
        5349        1964        1977 1
        5350        1964        2072 1
        5351        1964        2081 1
        5352        1965        1966 1
        5353        1965        1971 1
        5354        1965        1973 1
        5355        1966        1968 1
        5356        1966        1973 1
        5357        1966        2000 1
        5358        1966        2084 1
        5359        1966        2086 1
        5360        1966        1967 1
        5361        1967        1968 1
        5362        1968        1969 1
        5363        1968        1972 1
        5364        1969        1970 1
        5365        1970        1971 1
        5366        1970        2000 1
        5367        1970        2001 1
        5368        1971        1972 1
        5369        1971        1990 1
        5370        1971        1991 1
        5371        1972        1973 1
        5372        1973        1974 1
        5373        1974        1975 1
        5374        1975        1976 1
        5375        1976        1977 1
        5376        1976        1979 1
        5377        1976        1993 1
        5378        1977        1978 1
        5379        1978        1979 1
        5380        1978        2004 1
        5381        1979        1980 1
        5382        1979        1989 1
        5383        1979        2000 1
        5384        1980        1981 1
        5385        1981        1982 1
        5386        1982        1998 1
        5387        1982        1983 1
        5388        1983        1984 1
        5389        1984        1985 1
        5390        1985        1986 1
        5391        1985        1995 1
        5392        1986        1987 1
        5393        1986        1990 1
        5394        1986        1994 1
        5395        1986        2002 1
        5396        1987        1988 1
        5397        1987        1990 1
        5398        1987        2002 1
        5399        1988        1989 1
        5400        1988        2002 1
        5401        1988        2026 1
        5402        1989        1990 1
        5403        1989        2003 1
        5404        1990        1991 1
        5405        1990        1992 1
        5406        1990        1998 1
        5407        1990        2002 1
        5408        1990        2019 1
        5409        1991        1992 1
        5410        1991        1993 1
        5411        1991        1994 1
        5412        1991        2029 1
        5413        1992        1993 1
        5414        1993        2016 1
        5415        1993        2028 1
        5416        1993        1994 1
        5417        1994        2001 1
        5418        1994        2012 1
        5419        1994        2023 1
        5420        1994        1995 1
        5421        1995        1996 1
        5422        1996        1997 1
        5423        1996        1999 1
        5424        1996        2000 1
        5425        1997        1998 1
        5426        1997        2004 1
        5427        1997        1999 1
        5428        1998        1999 1
        5429        1999        2000 1
        5430        1999        2002 1
        5431        1999        2003 1
        5432        2000        2001 1
        5433        2001        2002 1
        5434        2001        2003 1
        5435        2002        2003 1
        5436        2002        2005 1
        5437        2003        2004 1
        5438        2004        2005 1
        5439        2004        2091 1
        5440        2005        2006 1
        5441        2006        2022 1
        5442        2006        2007 1
        5443        2007        2008 1
        5444        2008        2009 1
        5445        2009        2010 1
        5446        2010        2011 1
        5447        2010        2022 1
        5448        2011        2012 1
        5449        2012        2013 1
        5450        2012        2019 1
        5451        2012        2021 1
        5452        2012        2026 1
        5453        2012        2027 1
        5454        2013        2014 1
        5455        2013        2025 1
        5456        2014        2015 1
        5457        2014        2021 1
        5458        2014        2031 1
        5459        2014        2032 1
        5460        2015        2016 1
        5461        2016        2017 1
        5462        2017        2018 1
        5463        2018        2019 1
        5464        2018        2021 1
        5465        2019        2020 1
        5466        2019        2021 1
        5467        2019        2092 1
        5468        2020        2021 1
        5469        2021        2022 1
        5470        2021        2023 1
        5471        2022        2023 1
        5472        2023        2031 1
        5473        2023        2024 1
        5474        2024        2025 1
        5475        2025        2026 1
        5476        2026        2027 1
        5477        2027        2028 1
        5478        2027        2092 1
        5479        2028        2029 1
        5480        2028        2030 1
        5481        2029        2030 1
        5482        2029        2091 1
        5483        2029        2092 1
        5484        2030        2031 1
        5485        2030        2091 1
        5486        2031        2032 1
        5487        2032        2033 1
        5488        2032        2034 1
        5489        2033        2034 1
        5490        2033        2039 1
        5491        2034        2035 1
        5492        2034        2051 1
        5493        2034        2039 1
        5494        2035        2036 1
        5495        2035        2037 1
        5496        2035        2038 1
        5497        2036        2037 1
        5498        2036        2038 1
        5499        2037        2038 1
        5500        2038        2050 1
        5501        2038        2089 1
        5502        2038        2039 1
        5503        2039        2040 1
        5504        2039        2047 1
        5505        2039        2055 1
        5506        2039        2059 1
        5507        2040        2041 1
        5508        2040        2058 1
        5509        2041        2042 1
        5510        2041        2043 1
        5511        2041        2061 1
        5512        2041        2063 1
        5513        2041        2065 1
        5514        2042        2043 1
        5515        2042        2050 1
        5516        2043        2044 1
        5517        2043        2055 1
        5518        2043        2060 1
        5519        2043        2073 1
        5520        2044        2045 1
        5521        2044        2057 1
        5522        2045        2047 1
        5523        2045        2050 1
        5524        2045        2054 1
        5525        2045        2046 1
        5526        2046        2047 1
        5527        2046        2049 1
        5528        2046        2065 1
        5529        2046        2050 1
        5530        2047        2048 1
        5531        2047        2067 1
        5532        2048        2049 1
        5533        2049        2050 1
        5534        2049        2060 1
        5535        2050        2051 1
        5536        2050        2088 1
        5537        2051        2052 1
        5538        2051        2068 1
        5539        2052        2053 1
        5540        2052        2063 1
        5541        2053        2055 1
        5542        2053        2056 1
        5543        2053        2057 1
        5544        2053        2054 1
        5545        2054        2055 1
        5546        2054        2057 1
        5547        2055        2056 1
        5548        2055        2057 1
        5549        2056        2057 1
        5550        2057        2058 1
        5551        2057        2066 1
        5552        2058        2059 1
        5553        2059        2060 1
        5554        2059        2061 1
        5555        2060        2063 1
        5556        2060        2064 1
        5557        2060        2061 1
        5558        2061        2075 1
        5559        2061        2062 1
        5560        2062        2063 1
        5561        2062        2067 1
        5562        2062        2069 1
        5563        2063        2064 1
        5564        2063        2072 1
        5565        2063        2074 1
        5566        2063        2075 1
        5567        2063        2087 1
        5568        2064        2065 1
        5569        2065        2066 1
        5570        2066        2067 1
        5571        2066        2071 1
        5572        2067        2068 1
        5573        2067        2078 1
        5574        2067        2087 1
        5575        2067        2088 1
        5576        2068        2069 1
        5577        2068        2080 1
        5578        2069        2070 1
        5579        2069        2074 1
        5580        2069        2087 1
        5581        2070        2071 1
        5582        2071        2072 1
        5583        2071        2074 1
        5584        2071        2076 1
        5585        2072        2073 1
        5586        2073        2076 1
        5587        2073        2085 1
        5588        2073        2074 1
        5589        2074        2083 1
        5590        2074        2075 1
        5591        2075        2076 1
        5592        2075        2080 1
        5593        2075        2086 1
        5594        2076        2077 1
        5595        2076        2083 1
        5596        2076        2084 1
        5597        2077        2078 1
        5598        2078        2079 1
        5599        2078        2080 1
        5600        2078        2087 1
        5601        2078        2081 1
        5602        2079        2080 1
        5603        2080        2081 1
        5604        2080        2084 1
        5605        2080        2087 1
        5606        2081        2082 1
        5607        2082        2084 1
        5608        2082        2083 1
        5609        2083        2084 1
        5610        2083        2086 1
        5611        2084        2085 1
        5612        2085        2086 1
        5613        2085        2087 1
        5614        2086        2087 1
        5615        2087        2088 1
        5616        2088        2089 1
        5617        2089        2090 1
        5618        2090        2091 1
        5619        2091        2092 1
        5620        2092        2093 1
        5621        2093        2094 1
        5622        2093        2095 1
        5623        2093        2097 1
        5624        2094        2095 1
        5625        2094        2096 1
        5626        2095        2096 1
        5627        2096        2097 1
        5628        2096        2098 1
        5629        2097        2098 1
        5630        2098        2099 1
        5631        2099        2100 1
        5632        2100        2101 1
        5633        2100        2139 1
        5634        2100        2144 1
        5635        2101        2102 1
        5636        2102        2103 1
        5637        2102        2124 1
        5638        2102        2127 1
        5639        2103        2104 1
        5640        2103        2108 1
        5641        2104        2105 1
        5642        2104        2108 1
        5643        2105        2110 1
        5644        2105        2114 1
        5645        2105        2106 1
        5646        2106        2108 1
        5647        2106        2107 1
        5648        2107        2108 1
        5649        2108        2109 1
        5650        2109        2110 1
        5651        2109        2118 1
        5652        2110        2111 1
        5653        2110        2113 1
        5654        2111        2112 1
        5655        2112        2113 1
        5656        2112        2116 1
        5657        2113        2114 1
        5658        2114        2115 1
        5659        2115        2116 1
        5660        2115        2118 1
        5661        2116        2117 1
        5662        2116        2118 1
        5663        2117        2118 1
        5664        2118        2119 1
        5665        2119        2120 1
        5666        2119        2123 1
        5667        2120        2121 1
        5668        2121        2122 1
        5669        2122        2123 1
        5670        2123        2124 1
        5671        2124        2125 1
        5672        2124        2127 1
        5673        2125        2126 1
        5674        2125        2127 1
        5675        2126        2127 1
        5676        2126        2146 1
        5677        2126        2185 1
        5678        2127        2128 1
        5679        2127        2140 1
        5680        2127        2144 1
        5681        2128        2129 1
        5682        2128        2132 1
[truncated: 8,776 more chars]
