# Supplementary material for: Order and stochasticity in the folding of individual Drosophila genomes
Source: Nat Commun. 2021 Jan 4;12:41. doi: 10.1038/s41467-020-20292-z (PMC7782554; doi:10.1038/s41467-020-20292-z)
Supplement: Supplementary file 4 — Source Data [file 41467_2020_20292_MOESM4_ESM.zip › sc1.mol2]

@<TRIPOS>MOLECULE
dna
 2250 3518 0 0 0
SMALL
GASTEIGER

@<TRIPOS>ATOM
        1  O                      1.7871   11.3104    2.9665 O    1 1 0.0000
        2  O                      2.4338   10.7598    2.6244 O    1 1 1.0000
        3  O                      2.1287   10.7262    3.0901 O    1 1 2.0000
        4  O                      1.7591   10.2350    3.0850 O    1 1 3.0000
        5  O                      1.8151   10.5056    2.7137 O    1 1 4.0000
        6  O                      2.1955   10.9941    2.2013 O    1 1 5.0000
        7  O                      2.5877   11.4363    2.2746 O    1 1 6.0000
        8  O                      3.0601   11.4661    1.7030 O    1 1 7.0000
        9  O                      2.7812   11.5626    1.1896 O    1 1 8.0000
       10  O                      1.9614   11.5683    1.4211 O    1 1 9.0000
       11  O                      1.8159   12.0197    1.4539 O    1 1 10.0000
       12  O                      1.7854   12.5540    1.6475 O    1 1 11.0000
       13  O                      2.0777   12.9564    1.8425 O    1 1 12.0000
       14  O                      2.8327   13.4032    1.7919 O    1 1 13.0000
       15  O                      3.1941   13.3958    1.5361 O    1 1 14.0000
       16  O                      3.6452   13.5493    1.8816 O    1 1 15.0000
       17  O                      4.0700   14.2689    1.8613 O    1 1 16.0000
       18  O                      3.6635   14.1913    1.2136 O    1 1 17.0000
       19  O                      3.6688   14.0143    1.9243 O    1 1 18.0000
       20  O                      4.0502   13.4466    2.2097 O    1 1 19.0000
       21  O                      3.6016   13.3561    2.4203 O    1 1 20.0000
       22  O                      3.3892   12.7792    2.0766 O    1 1 21.0000
       23  O                      4.0350   12.9989    1.4588 O    1 1 22.0000
       24  O                      4.4366   13.2806    1.4140 O    1 1 23.0000
       25  O                      4.6748   12.9000    1.8308 O    1 1 24.0000
       26  O                      4.3564   13.1414    2.2698 O    1 1 25.0000
       27  O                      4.0748   12.4671    1.9048 O    1 1 26.0000
       28  O                      3.3860   12.4245    1.6106 O    1 1 27.0000
       29  O                      3.1809   12.1697    2.1558 O    1 1 28.0000
       30  O                      3.5200   11.6497    2.6777 O    1 1 29.0000
       31  O                      4.0932   12.0951    3.0419 O    1 1 30.0000
       32  O                      3.3137   11.8321    3.3274 O    1 1 31.0000
       33  O                      3.4167   12.2649    3.1874 O    1 1 32.0000
       34  O                      3.8580   12.5417    2.9088 O    1 1 33.0000
       35  O                      3.9440   13.2701    3.0496 O    1 1 34.0000
       36  O                      3.2997   12.9441    3.0496 O    1 1 35.0000
       37  O                      3.2454   12.2317    2.9771 O    1 1 36.0000
       38  O                      2.7555   11.9124    2.6712 O    1 1 37.0000
       39  O                      2.6177   12.1105    3.4592 O    1 1 38.0000
       40  O                      2.3327   11.3932    3.5910 O    1 1 39.0000
       41  O                      2.3981   11.9677    3.6269 O    1 1 40.0000
       42  O                      2.2391   11.6177    3.1422 O    1 1 41.0000
       43  O                      1.9473   12.1178    3.3178 O    1 1 42.0000
       44  O                      1.5170   12.4425    3.4418 O    1 1 43.0000
       45  O                      2.0327   12.4403    3.9822 O    1 1 44.0000
       46  O                      2.1851   12.6881    3.7296 O    1 1 45.0000
       47  O                      1.5445   12.5622    4.1867 O    1 1 46.0000
       48  O                      1.4649   11.7693    3.5826 O    1 1 47.0000
       49  O                      0.8506   11.4939    3.1987 O    1 1 48.0000
       50  O                      0.5396   10.9661    2.7575 O    1 1 49.0000
       51  O                      0.3110   10.4215    2.4752 O    1 1 50.0000
       52  O                      0.0237   10.1855    2.7387 O    1 1 51.0000
       53  O                     -0.6790   10.2706    3.1180 O    1 1 52.0000
       54  O                     -0.3219   11.0259    2.5760 O    1 1 53.0000
       55  O                      0.3750   11.4530    2.5706 O    1 1 54.0000
       56  O                      0.7915   11.5475    2.2647 O    1 1 55.0000
       57  O                      1.4261   11.3281    2.2156 O    1 1 56.0000
       58  O                      1.2635   11.2000    2.8025 O    1 1 57.0000
       59  O                      1.2255   11.7415    2.3742 O    1 1 58.0000
       60  O                      1.5603   12.1730    2.9377 O    1 1 59.0000
       61  O                      1.9017   12.0698    2.4268 O    1 1 60.0000
       62  O                      2.3489   11.8732    1.9399 O    1 1 61.0000
       63  O                      2.5652   11.9249    1.2417 O    1 1 62.0000
       64  O                      2.2025   12.2627    0.8299 O    1 1 63.0000
       65  O                      2.3000   12.9654    0.6476 O    1 1 64.0000
       66  O                      2.7785   13.2234    0.8212 O    1 1 65.0000
       67  O                      3.1956   13.1957    0.5899 O    1 1 66.0000
       68  O                      2.7974   13.4689    0.2646 O    1 1 67.0000
       69  O                      2.9489   13.5991   -0.2622 O   1 1 68.0000
       70  O                      2.4254   14.2407   -0.2305 O   1 1 69.0000
       71  O                      1.6641   14.2701   -0.4685 O   1 1 70.0000
       72  O                      1.3032   14.1336    0.0185 O    1 1 71.0000
       73  O                      0.8889   14.2896    0.3822 O    1 1 72.0000
       74  O                      1.4729   14.5127    0.3324 O    1 1 73.0000
       75  O                      1.3586   15.1571    0.3704 O    1 1 74.0000
       76  O                      1.9044   15.0878    0.2164 O    1 1 75.0000
       77  O                      2.2543   14.3648    0.4352 O    1 1 76.0000
       78  O                      2.3869   13.7544    0.2248 O    1 1 77.0000
       79  O                      1.7839   13.4909    0.0571 O    1 1 78.0000
       80  O                      1.6205   13.5714   -0.5618 O   1 1 79.0000
       81  O                      1.4065   13.1595   -0.6319 O   1 1 80.0000
       82  O                      0.5919   13.2732   -0.3871 O   1 1 81.0000
       83  O                      0.7549   12.6829   -0.7402 O   1 1 82.0000
       84  O                     -0.0557   12.5248   -0.5865 O   1 1 83.0000
       85  O                      0.1525   12.1902   -1.0647 O   1 1 84.0000
       86  O                     -0.0742   11.9355   -1.4165 O   1 1 85.0000
       87  O                     -0.0075   11.2901   -1.0301 O   1 1 86.0000
       88  O                     -0.1520   11.6956   -0.7148 O   1 1 87.0000
       89  O                      0.1982   12.1831    0.0474 O    1 1 88.0000
       90  O                      0.2601   12.5132    0.6144 O    1 1 89.0000
       91  O                      0.6472   13.0522    0.9922 O    1 1 90.0000
       92  O                      0.6659   12.7117    1.2854 O    1 1 91.0000
       93  O                      0.4300   12.8618    1.7357 O    1 1 92.0000
       94  O                     -0.1211   12.8856    1.8447 O    1 1 93.0000
       95  O                     -0.5555   12.9704    2.4607 O    1 1 94.0000
       96  O                     -0.7169   12.3454    2.6332 O    1 1 95.0000
       97  O                     -0.9024   11.5948    3.0284 O    1 1 96.0000
       98  O                     -0.4548   11.5467    3.8338 O    1 1 97.0000
       99  O                     -0.0358   11.6947    3.4768 O    1 1 98.0000
      100  O                      0.5237   11.4458    3.5590 O    1 1 99.0000
      101  O                      0.7069   10.7575    3.8130 O    1 1 100.0000
      102  O                      0.8700   10.0908    3.9230 O    1 1 101.0000
      103  O                      1.1750   10.0653    4.6007 O    1 1 102.0000
      104  O                      1.2241   10.5472    5.0179 O    1 1 103.0000
      105  O                      1.0915   10.5640    4.3481 O    1 1 104.0000
      106  O                      1.5733   10.1484    4.4167 O    1 1 105.0000
      107  O                      1.8031    9.5808    4.3998 O    1 1 106.0000
      108  O                      2.3509    9.7500    4.6833 O    1 1 107.0000
      109  O                      2.4844   10.3219    4.4256 O    1 1 108.0000
      110  O                      2.6663   10.9064    3.9418 O    1 1 109.0000
      111  O                      2.5620   10.8817    3.5455 O    1 1 110.0000
      112  O                      1.7891   10.8824    3.8954 O    1 1 111.0000
      113  O                      2.0035   11.3493    3.9680 O    1 1 112.0000
      114  O                      1.4579   11.3465    4.0024 O    1 1 113.0000
      115  O                      0.7083   11.0504    4.1446 O    1 1 114.0000
      116  O                     -0.0624   11.4580    4.8479 O    1 1 115.0000
      117  O                     -0.2715   10.9437    4.6526 O    1 1 116.0000
      118  O                      0.2761   10.3419    4.7456 O    1 1 117.0000
      119  O                      0.4365    9.7866    4.1817 O    1 1 118.0000
      120  O                      0.6410    9.8311    3.4953 O    1 1 119.0000
      121  O                      0.4409   10.2674    3.3536 O    1 1 120.0000
      122  O                      0.0162   10.8089    3.6123 O    1 1 121.0000
      123  O                     -0.7575   10.5827    4.2090 O    1 1 122.0000
      124  O                     -0.8568   11.1358    4.8521 O    1 1 123.0000
      125  O                     -1.2995   11.2398    5.4515 O    1 1 124.0000
      126  O                     -1.7923   10.9540    4.9899 O    1 1 125.0000
      127  O                     -1.2793   10.2150    4.4742 O    1 1 126.0000
      128  O                     -1.2330   10.1546    4.8125 O    1 1 127.0000
      129  O                     -1.4212    9.9017    5.1338 O    1 1 128.0000
      130  O                     -1.6620   10.5036    4.4346 O    1 1 129.0000
      131  O                     -1.7590   10.7729    3.7931 O    1 1 130.0000
      132  O                     -1.9863   11.7877    3.4801 O    1 1 131.0000
      133  O                     -1.6781   12.2671    4.0822 O    1 1 132.0000
      134  O                     -1.5476   12.3571    4.3424 O    1 1 133.0000
      135  O                     -1.2127   12.0549    5.0812 O    1 1 134.0000
      136  O                     -0.5865   12.2747    5.6298 O    1 1 135.0000
      137  O                      0.0076   12.2666    5.7590 O    1 1 136.0000
      138  O                      0.4074   11.9376    5.5332 O    1 1 137.0000
      139  O                     -0.0183   12.1417    5.0565 O    1 1 138.0000
      140  O                     -0.4286   11.6838    5.1113 O    1 1 139.0000
      141  O                     -0.5646   12.2742    5.0694 O    1 1 140.0000
      142  O                     -1.3730   12.4356    5.2330 O    1 1 141.0000
      143  O                     -0.8290   12.4611    5.8509 O    1 1 142.0000
      144  O                     -0.3795   11.9655    6.3605 O    1 1 143.0000
      145  O                     -0.6493   11.8856    5.7733 O    1 1 144.0000
      146  O                     -1.2071   11.7325    5.7988 O    1 1 145.0000
      147  O                     -1.9875   12.5302    6.3307 O    1 1 146.0000
      148  O                     -2.3969   12.4474    6.6206 O    1 1 147.0000
      149  O                     -3.0907   12.4875    6.0983 O    1 1 148.0000
      150  O                     -2.7336   12.8916    6.0340 O    1 1 149.0000
      151  O                     -2.8530   13.3081    6.2566 O    1 1 150.0000
      152  O                     -2.1686   13.3788    6.1891 O    1 1 151.0000
      153  O                     -1.2496   13.7450    6.2595 O    1 1 152.0000
      154  O                     -1.5923   13.8491    6.7961 O    1 1 153.0000
      155  O                     -1.6124   14.4593    7.0873 O    1 1 154.0000
      156  O                     -1.8109   14.7607    6.5546 O    1 1 155.0000
      157  O                     -2.2356   14.7868    6.9993 O    1 1 156.0000
      158  O                     -2.6895   14.7868    6.3326 O    1 1 157.0000
      159  O                     -3.2404   14.5908    6.1165 O    1 1 158.0000
      160  O                     -3.2637   15.0902    6.3993 O    1 1 159.0000
      161  O                     -3.7235   15.1301    7.0150 O    1 1 160.0000
      162  O                     -3.7183   14.4444    6.6753 O    1 1 161.0000
      163  O                     -3.0033   14.1631    6.7748 O    1 1 162.0000
      164  O                     -2.2436   14.1855    6.7101 O    1 1 163.0000
      165  O                     -2.6514   13.7741    6.3673 O    1 1 164.0000
      166  O                     -2.1446   14.5511    6.2057 O    1 1 165.0000
      167  O                     -2.5572   14.1911    5.8094 O    1 1 166.0000
      168  O                     -2.7606   14.9944    5.7895 O    1 1 167.0000
      169  O                     -2.3587   15.3643    5.2082 O    1 1 168.0000
      170  O                     -2.3661   15.8349    4.6098 O    1 1 169.0000
      171  O                     -1.8832   16.0151    5.0201 O    1 1 170.0000
      172  O                     -1.6539   15.4793    5.2972 O    1 1 171.0000
      173  O                     -1.5100   15.1839    4.9292 O    1 1 172.0000
      174  O                     -0.9466   15.2164    5.4064 O    1 1 173.0000
      175  O                     -1.2459   14.8720    5.9433 O    1 1 174.0000
      176  O                     -1.1588   14.5191    6.3999 O    1 1 175.0000
      177  O                     -0.6855   14.8665    6.3460 O    1 1 176.0000
      178  O                     -0.7488   14.1352    6.2014 O    1 1 177.0000
      179  O                     -0.4356   13.5626    5.7183 O    1 1 178.0000
      180  O                      0.2274   14.2180    5.6117 O    1 1 179.0000
      181  O                      0.5818   14.3258    5.0994 O    1 1 180.0000
      182  O                      1.3723   14.4610    4.6125 O    1 1 181.0000
      183  O                      1.3908   14.9778    4.2190 O    1 1 182.0000
      184  O                      0.9583   14.8001    4.8244 O    1 1 183.0000
      185  O                      0.9364   14.3347    5.2815 O    1 1 184.0000
      186  O                      0.5863   14.3698    4.7426 O    1 1 185.0000
      187  O                      1.0165   13.7782    4.4926 O    1 1 186.0000
      188  O                      1.1556   14.2427    4.0579 O    1 1 187.0000
      189  O                      0.2653   14.1100    4.2038 O    1 1 188.0000
      190  O                     -0.1423   13.5286    3.6741 O    1 1 189.0000
      191  O                     -0.3398   12.6945    3.8960 O    1 1 190.0000
      192  O                     -0.7497   13.4683    4.0438 O    1 1 191.0000
      193  O                     -0.7470   13.6661    4.8673 O    1 1 192.0000
      194  O                     -0.3838   13.0529    4.7525 O    1 1 193.0000
      195  O                     -0.1424   13.6962    4.7228 O    1 1 194.0000
      196  O                      0.0699   13.3178    5.0393 O    1 1 195.0000
      197  O                      0.4488   13.0925    4.5050 O    1 1 196.0000
      198  O                     -0.2310   13.2850    4.4687 O    1 1 197.0000
      199  O                     -1.1249   13.8457    4.2430 O    1 1 198.0000
      200  O                     -0.9400   13.0312    4.3442 O    1 1 199.0000
      201  O                     -1.3736   13.0167    4.9422 O    1 1 200.0000
      202  O                     -2.5040   12.6622    5.3197 O    1 1 201.0000
      203  O                     -2.3402   13.4324    5.5406 O    1 1 202.0000
      204  O                     -1.8931   13.7614    5.9951 O    1 1 203.0000
      205  O                     -1.4475   14.5822    5.7719 O    1 1 204.0000
      206  O                     -1.0779   14.7113    5.2235 O    1 1 205.0000
      207  O                     -1.1762   14.0085    5.2391 O    1 1 206.0000
      208  O                     -1.9000   14.2174    5.2044 O    1 1 207.0000
      209  O                     -2.0874   13.8719    4.9302 O    1 1 208.0000
      210  O                     -1.6112   14.3593    4.5433 O    1 1 209.0000
      211  O                     -0.8875   14.4677    4.6416 O    1 1 210.0000
      212  O                     -0.2739   14.3944    5.1465 O    1 1 211.0000
      213  O                     -0.6104   14.4268    5.5784 O    1 1 212.0000
      214  O                     -1.0500   13.6844    5.5154 O    1 1 213.0000
      215  O                     -1.4337   13.8259    4.5429 O    1 1 214.0000
      216  O                     -1.6971   13.3851    5.1080 O    1 1 215.0000
      217  O                     -1.9823   13.0421    4.5304 O    1 1 216.0000
      218  O                     -2.5632   12.6141    4.5084 O    1 1 217.0000
      219  O                     -1.9205   12.9442    5.4487 O    1 1 218.0000
      220  O                     -1.5535   12.5650    5.7575 O    1 1 219.0000
      221  O                     -1.3713   12.2336    6.5664 O    1 1 220.0000
      222  O                     -0.7193   11.9176    6.4997 O    1 1 221.0000
      223  O                     -0.6298   11.4640    5.9219 O    1 1 222.0000
      224  O                     -0.9670   10.9723    5.7607 O    1 1 223.0000
      225  O                     -0.8597   10.3262    5.3145 O    1 1 224.0000
      226  O                     -0.8444   10.5894    5.6700 O    1 1 225.0000
      227  O                     -0.5509   11.2584    5.4500 O    1 1 226.0000
      228  O                     -0.1598   10.9626    5.9664 O    1 1 227.0000
      229  O                     -1.1085   10.5613    6.4940 O    1 1 228.0000
      230  O                     -1.4653   11.0894    6.3460 O    1 1 229.0000
      231  O                     -1.9722   10.7693    6.7002 O    1 1 230.0000
      232  O                     -1.2795   11.2395    6.3414 O    1 1 231.0000
      233  O                     -0.1648   11.3012    5.7619 O    1 1 232.0000
      234  O                      0.2255   11.3414    4.9437 O    1 1 233.0000
      235  O                      0.5011   10.8391    5.1446 O    1 1 234.0000
      236  O                      0.2393   10.5220    5.3963 O    1 1 235.0000
      237  O                      0.6445    9.9400    5.8144 O    1 1 236.0000
      238  O                      0.9708   10.8438    5.9633 O    1 1 237.0000
      239  O                      1.0911   10.3638    5.6433 O    1 1 238.0000
      240  O                      0.6471   10.7873    5.6018 O    1 1 239.0000
      241  O                      0.6866   11.7672    5.4752 O    1 1 240.0000
      242  O                      0.9166   11.3731    6.0206 O    1 1 241.0000
      243  O                      0.2974   11.4384    6.2633 O    1 1 242.0000
      244  O                      0.0441   11.8879    5.9333 O    1 1 243.0000
      245  O                      0.1852   11.1660    5.3638 O    1 1 244.0000
      246  O                      0.9817   11.1245    5.4281 O    1 1 245.0000
      247  O                      1.6812   11.0347    5.7271 O    1 1 246.0000
      248  O                      2.0760   10.5827    5.7357 O    1 1 247.0000
      249  O                      1.9535   10.1161    5.3412 O    1 1 248.0000
      250  O                      2.2164    9.8676    5.1632 O    1 1 249.0000
      251  O                      1.7758    9.6375    5.5151 O    1 1 250.0000
      252  O                      1.7910    9.4738    5.8855 O    1 1 251.0000
      253  O                      1.9642    9.9236    6.3389 O    1 1 252.0000
      254  O                      2.4168   10.1534    5.9469 O    1 1 253.0000
      255  O                      2.3821    9.5618    5.8003 O    1 1 254.0000
      256  O                      3.0534    9.5572    5.7900 O    1 1 255.0000
      257  O                      3.6059    9.5899    5.8116 O    1 1 256.0000
      258  O                      2.9526    9.8384    5.8860 O    1 1 257.0000
      259  O                      3.2108   10.5266    5.8913 O    1 1 258.0000
      260  O                      2.8708   11.1086    5.5963 O    1 1 259.0000
      261  O                      2.3616   11.0277    6.0887 O    1 1 260.0000
      262  O                      3.0290   10.9498    6.5347 O    1 1 261.0000
      263  O                      2.5957   11.1228    6.7117 O    1 1 262.0000
      264  O                      2.6983   11.6630    6.7879 O    1 1 263.0000
      265  O                      2.0210   11.9373    6.5477 O    1 1 264.0000
      266  O                      1.4090   11.3957    6.6313 O    1 1 265.0000
      267  O                      1.9405   11.0414    6.3637 O    1 1 266.0000
      268  O                      1.8857   11.1998    7.2722 O    1 1 267.0000
      269  O                      2.3303   11.2539    7.5845 O    1 1 268.0000
      270  O                      2.0932   11.7157    7.1565 O    1 1 269.0000
      271  O                      1.7457   11.2508    6.7311 O    1 1 270.0000
      272  O                      2.3920   11.8584    6.9553 O    1 1 271.0000
      273  O                      2.5786   12.3685    7.0568 O    1 1 272.0000
      274  O                      1.8482   12.3669    6.5088 O    1 1 273.0000
      275  O                      2.4457   12.3460    6.6167 O    1 1 274.0000
      276  O                      2.5659   12.2710    6.0476 O    1 1 275.0000
      277  O                      2.3084   11.5950    5.8042 O    1 1 276.0000
      278  O                      2.7113   11.8121    6.3657 O    1 1 277.0000
      279  O                      2.7225   11.6790    5.9733 O    1 1 278.0000
      280  O                      2.7893   11.8094    5.4744 O    1 1 279.0000
      281  O                      3.1853   12.3139    5.3850 O    1 1 280.0000
      282  O                      3.2090   12.1934    4.7736 O    1 1 281.0000
      283  O                      3.5541   11.6965    4.5246 O    1 1 282.0000
      284  O                      3.1497   11.2539    5.0185 O    1 1 283.0000
      285  O                      3.0739   11.6056    5.0244 O    1 1 284.0000
      286  O                      3.1007   11.0991    4.5324 O    1 1 285.0000
      287  O                      3.7045   10.8991    4.1997 O    1 1 286.0000
      288  O                      3.1981   11.3142    3.9878 O    1 1 287.0000
      289  O                      3.2247   12.0305    4.1064 O    1 1 288.0000
      290  O                      2.8357   11.7434    4.0962 O    1 1 289.0000
      291  O                      2.5090   11.1274    4.5989 O    1 1 290.0000
      292  O                      2.6705   11.6417    4.7949 O    1 1 291.0000
      293  O                      2.2847   11.3689    4.4720 O    1 1 292.0000
      294  O                      2.0584   10.6922    4.6002 O    1 1 293.0000
      295  O                      2.6792   10.5311    4.7294 O    1 1 294.0000
      296  O                      3.0956   10.0288    4.5270 O    1 1 295.0000
      297  O                      3.3826    9.8501    5.0199 O    1 1 296.0000
      298  O                      2.8625    9.9823    5.1586 O    1 1 297.0000
      299  O                      2.8894   10.7053    5.2387 O    1 1 298.0000
      300  O                      2.3544   10.9940    5.1594 O    1 1 299.0000
      301  O                      1.7752   11.2342    4.7280 O    1 1 300.0000
      302  O                      2.0446   11.8815    4.2243 O    1 1 301.0000
      303  O                      2.2542   12.4058    4.3745 O    1 1 302.0000
      304  O                      2.2922   12.5730    5.0236 O    1 1 303.0000
      305  O                      2.0323   12.9293    4.6075 O    1 1 304.0000
      306  O                      2.7884   12.4890    4.4980 O    1 1 305.0000
      307  O                      3.1468   12.5939    3.8816 O    1 1 306.0000
      308  O                      3.8217   13.1071    3.8678 O    1 1 307.0000
      309  O                      3.8909   12.6409    4.2710 O    1 1 308.0000
      310  O                      3.5915   12.8477    4.6430 O    1 1 309.0000
      311  O                      2.7144   12.9018    4.4093 O    1 1 310.0000
      312  O                      2.9150   12.8671    5.0789 O    1 1 311.0000
      313  O                      2.9877   13.1299    4.8218 O    1 1 312.0000
      314  O                      2.3479   13.3911    4.8209 O    1 1 313.0000
      315  O                      2.2761   13.7143    4.5781 O    1 1 314.0000
      316  O                      1.7949   13.7020    4.4480 O    1 1 315.0000
      317  O                      2.4217   13.6651    3.8878 O    1 1 316.0000
      318  O                      2.5052   14.2798    3.8892 O    1 1 317.0000
      319  O                      3.1045   13.6649    4.1013 O    1 1 318.0000
      320  O                      3.3158   13.1995    4.1011 O    1 1 319.0000
      321  O                      2.4860   13.3286    3.9808 O    1 1 320.0000
      322  O                      1.6849   13.4454    3.8752 O    1 1 321.0000
      323  O                      1.5373   13.1312    4.5026 O    1 1 322.0000
      324  O                      1.1342   12.6818    4.1366 O    1 1 323.0000
      325  O                      1.2415   13.0657    3.4775 O    1 1 324.0000
      326  O                      0.8857   13.2187    3.9864 O    1 1 325.0000
      327  O                      1.0000   13.7633    3.6867 O    1 1 326.0000
      328  O                      0.5149   14.0186    3.6429 O    1 1 327.0000
      329  O                      0.6630   13.6862    3.2830 O    1 1 328.0000
      330  O                      1.0576   13.3202    3.1171 O    1 1 329.0000
      331  O                      1.1542   14.0421    3.0535 O    1 1 330.0000
      332  O                      1.1583   14.7687    3.1893 O    1 1 331.0000
      333  O                      1.2535   15.0446    2.5454 O    1 1 332.0000
      334  O                      0.8288   14.4260    2.4235 O    1 1 333.0000
      335  O                      1.1488   14.7052    2.1543 O    1 1 334.0000
      336  O                      1.2871   15.3963    1.8510 O    1 1 335.0000
      337  O                      0.7551   15.4968    2.1794 O    1 1 336.0000
      338  O                      0.1803   15.0388    2.3634 O    1 1 337.0000
      339  O                      0.5018   14.9539    3.1457 O    1 1 338.0000
      340  O                     -0.0261   15.0673    2.9009 O    1 1 339.0000
      341  O                      0.4494   15.1771    2.7958 O    1 1 340.0000
      342  O                      0.7279   15.2408    2.5391 O    1 1 341.0000
      343  O                      0.6878   15.0215    1.8245 O    1 1 342.0000
      344  O                      0.5120   14.5335    2.1263 O    1 1 343.0000
      345  O                      0.5550   14.4914    2.9475 O    1 1 344.0000
      346  O                     -0.0138   14.1839    3.6423 O    1 1 345.0000
      347  O                     -0.2187   14.6287    3.5818 O    1 1 346.0000
      348  O                     -0.1318   14.4833    3.0898 O    1 1 347.0000
      349  O                     -0.0673   14.1748    2.8363 O    1 1 348.0000
      350  O                      0.2201   14.1010    2.6364 O    1 1 349.0000
      351  O                      0.6561   13.7689    2.5469 O    1 1 350.0000
      352  O                      0.2852   13.7659    3.2584 O    1 1 351.0000
      353  O                      0.3664   13.1096    3.6899 O    1 1 352.0000
      354  O                      0.4267   12.4203    4.1937 O    1 1 353.0000
      355  O                      0.1064   12.6005    4.6895 O    1 1 354.0000
      356  O                      0.2635   12.0083    4.0607 O    1 1 355.0000
      357  O                      0.7790   12.3185    3.9079 O    1 1 356.0000
      358  O                      0.6965   12.5570    3.4205 O    1 1 357.0000
      359  O                      0.9015   12.4886    2.7668 O    1 1 358.0000
      360  O                      0.3600   12.4051    2.6488 O    1 1 359.0000
      361  O                      0.2274   13.1091    2.7419 O    1 1 360.0000
      362  O                      0.9782   12.9353    2.8944 O    1 1 361.0000
      363  O                      0.7933   12.0574    2.8763 O    1 1 362.0000
      364  O                      0.7058   12.0088    3.2926 O    1 1 363.0000
      365  O                      0.6627   11.5816    3.7922 O    1 1 364.0000
      366  O                      0.2058   10.9052    4.3026 O    1 1 365.0000
      367  O                      0.5719   10.7753    4.6471 O    1 1 366.0000
      368  O                      0.1798   10.2428    5.2932 O    1 1 367.0000
      369  O                      0.0402   10.5751    5.7964 O    1 1 368.0000
      370  O                     -0.3286   10.3501    6.3815 O    1 1 369.0000
      371  O                      0.5842   10.5114    6.4724 O    1 1 370.0000
      372  O                      1.2814   10.3792    6.8071 O    1 1 371.0000
      373  O                      1.4537   10.7378    6.4830 O    1 1 372.0000
      374  O                      1.4179   10.2116    6.4081 O    1 1 373.0000
      375  O                      1.0587    9.6778    7.0622 O    1 1 374.0000
      376  O                      0.7773    9.8552    7.5000 O    1 1 375.0000
      377  O                      0.3084    9.6162    7.3054 O    1 1 376.0000
      378  O                      0.3361    9.0475    7.6107 O    1 1 377.0000
      379  O                      0.9048    9.2600    7.7917 O    1 1 378.0000
      380  O                      0.8125    9.8850    8.2818 O    1 1 379.0000
      381  O                      0.3943   10.2619    8.7219 O    1 1 380.0000
      382  O                      0.1573   10.6145    8.5073 O    1 1 381.0000
      383  O                      0.6552   10.4176    8.0671 O    1 1 382.0000
      384  O                      0.1742   10.2943    7.6964 O    1 1 383.0000
      385  O                      0.4673   10.7239    7.7418 O    1 1 384.0000
      386  O                      0.8992   10.8688    7.2887 O    1 1 385.0000
      387  O                      1.3325   11.1445    7.3642 O    1 1 386.0000
      388  O                      1.0275   11.7382    6.9773 O    1 1 387.0000
      389  O                      0.5696   11.2094    7.1783 O    1 1 388.0000
      390  O                     -0.0891   11.2377    7.3907 O    1 1 389.0000
      391  O                     -0.1331   11.4232    7.9991 O    1 1 390.0000
      392  O                     -0.4979   11.0203    8.0522 O    1 1 391.0000
      393  O                     -0.3679   10.3656    7.9615 O    1 1 392.0000
      394  O                     -0.5095   10.5786    7.3705 O    1 1 393.0000
      395  O                      0.0325   10.8828    6.9662 O    1 1 394.0000
      396  O                      0.0732   11.7091    7.1057 O    1 1 395.0000
      397  O                     -0.4901   12.3243    6.8579 O    1 1 396.0000
      398  O                     -0.2177   12.6899    7.1158 O    1 1 397.0000
      399  O                     -0.8677   12.7897    7.0503 O    1 1 398.0000
      400  O                     -1.3813   13.0960    6.5835 O    1 1 399.0000
      401  O                     -0.8069   13.5227    6.8884 O    1 1 400.0000
      402  O                     -0.9291   13.6925    7.4857 O    1 1 401.0000
      403  O                     -1.2990   13.4242    7.1235 O    1 1 402.0000
      404  O                     -1.0813   12.8325    7.4607 O    1 1 403.0000
      405  O                     -1.2164   12.9469    6.9633 O    1 1 404.0000
      406  O                     -1.6354   12.7165    7.5545 O    1 1 405.0000
      407  O                     -1.4489   13.2630    7.2141 O    1 1 406.0000
      408  O                     -2.1717   13.1937    7.4448 O    1 1 407.0000
      409  O                     -2.5895   13.0491    7.0971 O    1 1 408.0000
      410  O                     -2.4600   12.8219    6.8511 O    1 1 409.0000
      411  O                     -2.2026   12.4707    7.1947 O    1 1 410.0000
      412  O                     -2.3657   12.4651    7.7296 O    1 1 411.0000
      413  O                     -2.6464   12.8177    7.4650 O    1 1 412.0000
      414  O                     -2.1542   13.1794    7.0248 O    1 1 413.0000
      415  O                     -1.4559   12.3989    6.8616 O    1 1 414.0000
      416  O                     -1.8321   12.8352    7.0220 O    1 1 415.0000
      417  O                     -1.8247   13.1574    6.4876 O    1 1 416.0000
      418  O                     -1.3393   13.1949    6.0812 O    1 1 417.0000
      419  O                     -0.6575   13.0359    6.4710 O    1 1 418.0000
      420  O                     -0.7098   13.5420    6.0151 O    1 1 419.0000
      421  O                     -1.3919   13.5532    5.5299 O    1 1 420.0000
      422  O                     -1.0981   13.0387    5.3752 O    1 1 421.0000
      423  O                     -1.0824   13.1679    5.9147 O    1 1 422.0000
      424  O                     -0.5808   12.5497    6.3848 O    1 1 423.0000
      425  O                     -1.1745   12.6639    5.8043 O    1 1 424.0000
      426  O                     -2.0471   12.4497    4.7597 O    1 1 425.0000
      427  O                     -1.7704   11.9062    5.3944 O    1 1 426.0000
      428  O                     -1.4412   11.8701    6.0598 O    1 1 427.0000
      429  O                     -0.7272   11.2770    6.4895 O    1 1 428.0000
      430  O                     -0.6034   11.3447    7.1168 O    1 1 429.0000
      431  O                     -0.1778   11.9212    7.7652 O    1 1 430.0000
      432  O                     -0.3919   12.3670    7.4166 O    1 1 431.0000
      433  O                     -0.7801   12.0225    7.5094 O    1 1 432.0000
      434  O                     -1.1784   11.4882    7.2824 O    1 1 433.0000
      435  O                     -0.8126   11.0650    7.6401 O    1 1 434.0000
      436  O                     -1.0891   11.5058    7.9796 O    1 1 435.0000
      437  O                     -1.1806   12.2002    8.1714 O    1 1 436.0000
      438  O                     -1.3990   11.8524    7.7722 O    1 1 437.0000
      439  O                     -1.3407   11.9319    7.1028 O    1 1 438.0000
      440  O                     -1.9272   11.9783    7.3395 O    1 1 439.0000
      441  O                     -2.0240   11.6507    7.9842 O    1 1 440.0000
      442  O                     -1.6818   11.1507    8.1499 O    1 1 441.0000
      443  O                     -1.2739   10.7376    8.0206 O    1 1 442.0000
      444  O                     -1.5239   10.6209    8.3356 O    1 1 443.0000
      445  O                     -1.3751   11.0261    7.6086 O    1 1 444.0000
      446  O                     -1.7075   10.9222    7.1550 O    1 1 445.0000
      447  O                     -2.1395   11.3041    7.2206 O    1 1 446.0000
      448  O                     -1.6107   11.4537    6.7294 O    1 1 447.0000
      449  O                     -2.4230   11.3806    6.5980 O    1 1 448.0000
      450  O                     -2.6026   11.9402    7.0863 O    1 1 449.0000
      451  O                     -2.7628   11.0872    6.8111 O    1 1 450.0000
      452  O                     -2.7733   10.6703    6.8810 O    1 1 451.0000
      453  O                     -1.8503   10.6271    7.3693 O    1 1 452.0000
      454  O                     -1.2520   10.2740    7.2676 O    1 1 453.0000
      455  O                     -1.4283    9.7486    6.6393 O    1 1 454.0000
      456  O                     -1.4273    8.5244    6.5721 O    1 1 455.0000
      457  O                     -1.2875    8.3670    7.2464 O    1 1 456.0000
      458  O                     -1.7186    8.7308    7.4153 O    1 1 457.0000
      459  O                     -2.0964    9.4645    7.3845 O    1 1 458.0000
      460  O                     -1.8278    9.7238    7.9225 O    1 1 459.0000
      461  O                     -1.1445    9.8551    7.8169 O    1 1 460.0000
      462  O                     -1.4298    9.5614    8.4579 O    1 1 461.0000
      463  O                     -1.6372    9.4292    7.2078 O    1 1 462.0000
      464  O                     -1.6763    9.5622    6.3590 O    1 1 463.0000
      465  O                     -1.5595   10.2666    7.1061 O    1 1 464.0000
      466  O                     -1.9556    9.9329    6.7491 O    1 1 465.0000
      467  O                     -2.3106    9.1403    6.1162 O    1 1 466.0000
      468  O                     -2.1165    8.6744    6.1477 O    1 1 467.0000
      469  O                     -2.5194    9.0608    6.7399 O    1 1 468.0000
      470  O                     -2.1169    9.3190    7.0224 O    1 1 469.0000
      471  O                     -2.3266    9.9794    7.1343 O    1 1 470.0000
      472  O                     -2.9981    9.8320    7.2086 O    1 1 471.0000
      473  O                     -3.2616    9.2819    7.4709 O    1 1 472.0000
      474  O                     -2.5859    8.8651    7.2403 O    1 1 473.0000
      475  O                     -2.6577    9.3690    7.5795 O    1 1 474.0000
      476  O                     -3.1226    9.5082    6.7289 O    1 1 475.0000
      477  O                     -3.3552   10.0952    6.6108 O    1 1 476.0000
      478  O                     -3.2024   10.4200    5.7178 O    1 1 477.0000
      479  O                     -2.8237   10.9280    5.8043 O    1 1 478.0000
      480  O                     -2.6920   10.4753    5.1212 O    1 1 479.0000
      481  O                     -1.9960   10.1849    5.6231 O    1 1 480.0000
      482  O                     -1.8633    9.8219    5.2902 O    1 1 481.0000
      483  O                     -1.5215    8.9653    5.3349 O    1 1 482.0000
      484  O                     -1.7930    8.1956    5.1200 O    1 1 483.0000
      485  O                     -2.2931    8.6429    5.6101 O    1 1 484.0000
      486  O                     -2.0182    8.7813    5.0362 O    1 1 485.0000
      487  O                     -2.2692    9.2539    4.1357 O    1 1 486.0000
      488  O                     -1.7846   10.0240    4.0489 O    1 1 487.0000
      489  O                     -2.5888   10.3728    4.2390 O    1 1 488.0000
      490  O                     -2.3186   10.0181    4.9785 O    1 1 489.0000
      491  O                     -2.7437    9.8038    5.5486 O    1 1 490.0000
      492  O                     -2.9300    8.9715    5.4402 O    1 1 491.0000
      493  O                     -2.4087    8.9898    5.2646 O    1 1 492.0000
      494  O                     -1.7249    9.6502    5.4274 O    1 1 493.0000
      495  O                     -1.5605   10.3590    6.0627 O    1 1 494.0000
      496  O                     -1.6936   10.7818    5.7567 O    1 1 495.0000
      497  O                     -2.4480   10.6688    5.8402 O    1 1 496.0000
      498  O                     -3.0840   10.2780    6.4019 O    1 1 497.0000
      499  O                     -3.7632    9.8760    6.1728 O    1 1 498.0000
      500  O                     -3.8391    9.0972    6.0911 O    1 1 499.0000
      501  O                     -3.8008    9.6084    6.6209 O    1 1 500.0000
      502  O                     -2.8969    9.6479    6.2459 O    1 1 501.0000
      503  O                     -2.2808    9.4496    6.2667 O    1 1 502.0000
      504  O                     -1.5827    9.2183    5.9280 O    1 1 503.0000
      505  O                     -1.5164    8.6968    5.6827 O    1 1 504.0000
      506  O                     -0.8691    8.5717    6.0765 O    1 1 505.0000
      507  O                     -0.5788    9.0805    5.7794 O    1 1 506.0000
      508  O                     -1.0490    9.5995    6.0303 O    1 1 507.0000
      509  O                     -1.3019   10.0726    5.7376 O    1 1 508.0000
      510  O                     -2.3665   10.0642    6.1428 O    1 1 509.0000
      511  O                     -1.6476   10.1232    6.4446 O    1 1 510.0000
      512  O                     -1.2587    9.5503    7.0008 O    1 1 511.0000
      513  O                     -1.2793    9.1476    6.5081 O    1 1 512.0000
      514  O                     -1.3088    9.4563    6.0509 O    1 1 513.0000
      515  O                     -0.4196    9.1503    6.4169 O    1 1 514.0000
      516  O                     -0.4109    8.9013    7.0643 O    1 1 515.0000
      517  O                     -0.3417    9.6400    7.4483 O    1 1 516.0000
      518  O                     -0.1161   10.2079    7.2361 O    1 1 517.0000
      519  O                     -0.4575   10.0926    6.7215 O    1 1 518.0000
      520  O                     -0.5251    9.3313    7.1839 O    1 1 519.0000
      521  O                     -0.9379    8.8702    7.6270 O    1 1 520.0000
      522  O                     -0.7015    8.3274    7.3356 O    1 1 521.0000
      523  O                     -0.4672    8.6492    7.5902 O    1 1 522.0000
      524  O                     -0.6659    9.2674    7.8488 O    1 1 523.0000
      525  O                     -1.1876    9.6566    7.4070 O    1 1 524.0000
      526  O                     -0.6829    9.8400    6.8026 O    1 1 525.0000
      527  O                     -1.1483   10.3945    6.2113 O    1 1 526.0000
      528  O                     -0.6406   10.4918    6.8448 O    1 1 527.0000
      529  O                      0.1201   10.6787    6.5498 O    1 1 528.0000
      530  O                      0.0389   11.5231    6.6385 O    1 1 529.0000
      531  O                      0.1123   11.7456    6.7794 O    1 1 530.0000
      532  O                      0.6205   12.3165    6.7246 O    1 1 531.0000
      533  O                      0.0939   12.6351    6.3410 O    1 1 532.0000
      534  O                      0.7132   12.8595    6.3939 O    1 1 533.0000
      535  O                      0.4575   12.5783    5.9346 O    1 1 534.0000
      536  O                      0.7650   12.7634    5.5709 O    1 1 535.0000
      537  O                      1.0966   12.9870    5.0774 O    1 1 536.0000
      538  O                      1.5073   12.4688    4.8921 O    1 1 537.0000
      539  O                      1.5918   11.6995    5.2017 O    1 1 538.0000
      540  O                      1.2841   11.6688    4.2771 O    1 1 539.0000
      541  O                      0.8887   12.1120    4.5400 O    1 1 540.0000
      542  O                      1.0978   11.2890    4.9320 O    1 1 541.0000
      543  O                      1.1706   11.6726    4.7170 O    1 1 542.0000
      544  O                      0.6613   11.6751    4.6468 O    1 1 543.0000
      545  O                      0.3980   11.9241    4.6828 O    1 1 544.0000
      546  O                      0.8123   12.3963    4.9955 O    1 1 545.0000
      547  O                      0.9587   11.8067    5.3629 O    1 1 546.0000
      548  O                      1.3299   12.1679    5.7442 O    1 1 547.0000
      549  O                      1.2165   12.0335    6.2509 O    1 1 548.0000
      550  O                      1.5130   11.6937    5.8338 O    1 1 549.0000
      551  O                      1.9747   11.4407    5.5251 O    1 1 550.0000
      552  O                      2.1003   12.0868    5.1972 O    1 1 551.0000
      553  O                      1.7913   12.7290    5.6263 O    1 1 552.0000
      554  O                      2.2341   12.8021    5.9791 O    1 1 553.0000
      555  O                      2.4876   13.2720    6.0701 O    1 1 554.0000
      556  O                      1.8611   12.9390    5.4836 O    1 1 555.0000
      557  O                      1.6637   13.5563    5.7840 O    1 1 556.0000
      558  O                      1.1627   13.8516    5.7743 O    1 1 557.0000
      559  O                      0.5549   13.4250    5.7968 O    1 1 558.0000
      560  O                      0.2580   13.6370    5.8326 O    1 1 559.0000
      561  O                      0.1464   13.2516    5.5089 O    1 1 560.0000
      562  O                     -0.4534   13.0065    5.3347 O    1 1 561.0000
      563  O                     -0.8263   12.3798    5.0016 O    1 1 562.0000
      564  O                     -0.2267   13.0094    5.5440 O    1 1 563.0000
      565  O                     -0.1711   12.8056    6.0861 O    1 1 564.0000
      566  O                      0.0353   13.3422    6.4910 O    1 1 565.0000
      567  O                      0.6164   13.6844    6.8173 O    1 1 566.0000
      568  O                      1.2266   13.9436    6.8306 O    1 1 567.0000
      569  O                      1.1771   13.1871    7.0363 O    1 1 568.0000
      570  O                      1.1066   12.6348    6.5278 O    1 1 569.0000
      571  O                      1.0876   13.2459    6.3861 O    1 1 570.0000
      572  O                      1.2621   13.1661    6.0336 O    1 1 571.0000
      573  O                      0.9580   13.1640    5.6415 O    1 1 572.0000
      574  O                      0.6809   13.5232    5.2108 O    1 1 573.0000
      575  O                      0.2418   13.3515    4.2791 O    1 1 574.0000
      576  O                     -0.2168   14.1828    4.3714 O    1 1 575.0000
      577  O                     -0.4621   14.5838    4.1677 O    1 1 576.0000
      578  O                     -0.4904   15.1794    3.5637 O    1 1 577.0000
      579  O                     -1.2760   15.3690    3.2097 O    1 1 578.0000
      580  O                     -1.2062   15.9687    2.6242 O    1 1 579.0000
      581  O                     -1.8411   15.9375    2.5610 O    1 1 580.0000
      582  O                     -2.4814   15.6574    2.1260 O    1 1 581.0000
      583  O                     -3.2268   15.3981    1.9845 O    1 1 582.0000
      584  O                     -3.4678   14.6968    1.7526 O    1 1 583.0000
      585  O                     -4.0421   14.3229    1.6410 O    1 1 584.0000
      586  O                     -4.0620   13.6605    1.6377 O    1 1 585.0000
      587  O                     -4.5365   13.0011    1.8592 O    1 1 586.0000
      588  O                     -4.6347   12.2996    2.2175 O    1 1 587.0000
      589  O                     -4.0696   13.0871    1.9600 O    1 1 588.0000
      590  O                     -3.6476   14.0807    1.9317 O    1 1 589.0000
      591  O                     -3.2108   14.9971    1.7672 O    1 1 590.0000
      592  O                     -2.8691   15.7276    1.7663 O    1 1 591.0000
      593  O                     -3.5461   15.7269    1.8116 O    1 1 592.0000
      594  O                     -4.0725   15.4998    1.7975 O    1 1 593.0000
      595  O                     -3.8772   14.8890    2.2093 O    1 1 594.0000
      596  O                     -3.0372   14.9760    3.0191 O    1 1 595.0000
      597  O                     -2.8001   15.4877    2.9930 O    1 1 596.0000
      598  O                     -2.7885   15.7356    2.5513 O    1 1 597.0000
      599  O                     -3.3629   16.2491    2.5659 O    1 1 598.0000
      600  O                     -3.4277   15.5097    2.5919 O    1 1 599.0000
      601  O                     -3.0684   15.1043    2.4873 O    1 1 600.0000
      602  O                     -3.5286   15.1210    3.0764 O    1 1 601.0000
      603  O                     -3.7590   15.6238    3.0780 O    1 1 602.0000
      604  O                     -3.2732   15.9276    3.4588 O    1 1 603.0000
      605  O                     -3.1865   16.4170    3.3501 O    1 1 604.0000
      606  O                     -2.8497   16.2133    2.9552 O    1 1 605.0000
      607  O                     -2.3321   16.2876    2.8616 O    1 1 606.0000
      608  O                     -1.8135   15.6630    2.8715 O    1 1 607.0000
      609  O                     -1.5236   16.4023    3.1865 O    1 1 608.0000
      610  O                     -1.1407   15.9564    3.2049 O    1 1 609.0000
      611  O                     -1.7661   15.4554    3.3675 O    1 1 610.0000
      612  O                     -2.5492   15.3122    3.0954 O    1 1 611.0000
      613  O                     -2.8708   15.5462    3.4976 O    1 1 612.0000
      614  O                     -3.7591   15.1763    3.5946 O    1 1 613.0000
      615  O                     -4.2852   15.6236    3.6653 O    1 1 614.0000
      616  O                     -5.1297   15.9147    3.5817 O    1 1 615.0000
      617  O                     -5.3198   15.3301    4.0181 O    1 1 616.0000
      618  O                     -5.6217   15.7137    3.6703 O    1 1 617.0000
      619  O                     -5.8162   15.3468    4.3927 O    1 1 618.0000
      620  O                     -5.7266   14.9392    3.6266 O    1 1 619.0000
      621  O                     -5.0105   14.6245    3.7209 O    1 1 620.0000
      622  O                     -4.6886   15.0886    3.7265 O    1 1 621.0000
      623  O                     -4.2238   14.8096    3.6326 O    1 1 622.0000
      624  O                     -3.8234   14.3063    3.6975 O    1 1 623.0000
      625  O                     -3.2473   14.3417    4.0020 O    1 1 624.0000
      626  O                     -3.6998   13.7901    3.4760 O    1 1 625.0000
      627  O                     -4.2165   13.3302    3.7255 O    1 1 626.0000
      628  O                     -4.4408   13.9621    3.4863 O    1 1 627.0000
      629  O                     -4.8266   14.0947    3.9983 O    1 1 628.0000
      630  O                     -5.2130   13.8491    4.5109 O    1 1 629.0000
      631  O                     -5.2694   13.7611    5.0650 O    1 1 630.0000
      632  O                     -4.9245   13.2376    5.1590 O    1 1 631.0000
      633  O                     -4.7632   14.0585    5.0855 O    1 1 632.0000
      634  O                     -5.2082   14.6695    5.1579 O    1 1 633.0000
      635  O                     -4.8522   14.5024    4.7385 O    1 1 634.0000
      636  O                     -4.3118   14.3372    4.2301 O    1 1 635.0000
      637  O                     -3.5971   14.3712    4.4019 O    1 1 636.0000
      638  O                     -4.2325   14.6494    4.1404 O    1 1 637.0000
      639  O                     -4.5761   14.5762    3.2651 O    1 1 638.0000
      640  O                     -4.2124   14.5115    2.7382 O    1 1 639.0000
      641  O                     -3.9696   13.8889    2.5735 O    1 1 640.0000
      642  O                     -3.7316   14.4289    2.8594 O    1 1 641.0000
      643  O                     -3.3182   14.4398    2.3090 O    1 1 642.0000
      644  O                     -2.7651   14.3512    2.1543 O    1 1 643.0000
      645  O                     -2.9938   14.0566    1.7772 O    1 1 644.0000
      646  O                     -2.6280   13.8937    1.1643 O    1 1 645.0000
      647  O                     -2.2588   13.8929    0.6726 O    1 1 646.0000
      648  O                     -2.9094   13.9065    0.6696 O    1 1 647.0000
      649  O                     -2.8443   14.3412    0.2748 O    1 1 648.0000
      650  O                     -2.4253   14.6669    0.6407 O    1 1 649.0000
      651  O                     -2.3412   14.2187    0.8604 O    1 1 650.0000
      652  O                     -2.9998   13.8744    1.5290 O    1 1 651.0000
      653  O                     -3.3519   13.7564    2.3140 O    1 1 652.0000
      654  O                     -3.0411   12.8797    2.9996 O    1 1 653.0000
      655  O                     -2.9493   12.4533    3.3845 O    1 1 654.0000
      656  O                     -2.4463   12.0191    3.7083 O    1 1 655.0000
      657  O                     -2.7149   11.4270    3.3382 O    1 1 656.0000
      658  O                     -2.6756   10.7235    3.3831 O    1 1 657.0000
      659  O                     -2.4044   10.7179    4.2516 O    1 1 658.0000
      660  O                     -2.4860   10.2350    4.9165 O    1 1 659.0000
      661  O                     -3.1611   10.0727    4.4883 O    1 1 660.0000
      662  O                     -3.8062   10.0604    4.3604 O    1 1 661.0000
      663  O                     -4.1951    9.7226    4.5649 O    1 1 662.0000
      664  O                     -4.4760    9.1125    4.0102 O    1 1 663.0000
      665  O                     -4.8841    9.1342    4.3499 O    1 1 664.0000
      666  O                     -4.4768    9.5474    4.3002 O    1 1 665.0000
      667  O                     -4.9565    9.7235    4.3587 O    1 1 666.0000
      668  O                     -4.9426   10.5158    4.5082 O    1 1 667.0000
      669  O                     -4.3449   10.4670    4.7024 O    1 1 668.0000
      670  O                     -4.3907   10.9623    5.0894 O    1 1 669.0000
      671  O                     -4.4825   11.5067    4.7635 O    1 1 670.0000
      672  O                     -4.3943   11.9657    4.1227 O    1 1 671.0000
      673  O                     -4.5302   12.5829    3.7028 O    1 1 672.0000
      674  O                     -3.9493   13.1520    4.0940 O    1 1 673.0000
      675  O                     -4.5346   13.3421    4.1577 O    1 1 674.0000
      676  O                     -4.5090   13.2224    4.7005 O    1 1 675.0000
      677  O                     -3.9210   13.1688    5.0500 O    1 1 676.0000
      678  O                     -4.1339   12.8363    5.3665 O    1 1 677.0000
      679  O                     -3.5097   13.2634    5.8880 O    1 1 678.0000
      680  O                     -3.5346   12.9824    5.6068 O    1 1 679.0000
      681  O                     -3.5459   13.4660    5.2889 O    1 1 680.0000
      682  O                     -3.2898   13.0187    4.8713 O    1 1 681.0000
      683  O                     -3.0317   13.3874    4.3172 O    1 1 682.0000
      684  O                     -2.7987   12.6467    4.3637 O    1 1 683.0000
      685  O                     -3.2895   12.3188    3.8054 O    1 1 684.0000
      686  O                     -3.9117   12.0791    3.6087 O    1 1 685.0000
      687  O                     -3.6790   12.5395    3.1531 O    1 1 686.0000
      688  O                     -3.5595   12.5436    2.3250 O    1 1 687.0000
      689  O                     -4.1075   12.6594    2.8077 O    1 1 688.0000
      690  O                     -4.0587   11.7487    3.0183 O    1 1 689.0000
      691  O                     -4.5198   12.1558    2.9455 O    1 1 690.0000
      692  O                     -4.5560   11.8878    3.4447 O    1 1 691.0000
      693  O                     -4.3842   11.7873    3.6308 O    1 1 692.0000
      694  O                     -3.7365   11.3477    4.2482 O    1 1 693.0000
      695  O                     -3.5474   11.2246    3.6669 O    1 1 694.0000
      696  O                     -3.2856   11.7050    3.4457 O    1 1 695.0000
      697  O                     -2.7653   11.4030    3.9504 O    1 1 696.0000
      698  O                     -1.8611   10.9895    4.2162 O    1 1 697.0000
      699  O                     -1.1339   10.8825    4.6366 O    1 1 698.0000
      700  O                     -0.5078   10.4891    5.0915 O    1 1 699.0000
      701  O                     -0.6960    9.7555    4.7462 O    1 1 700.0000
      702  O                     -0.6858    8.9451    4.4894 O    1 1 701.0000
      703  O                     -0.9181    9.2033    5.3260 O    1 1 702.0000
      704  O                     -0.1139    9.2337    5.5404 O    1 1 703.0000
      705  O                     -0.1146    9.8096    5.2078 O    1 1 704.0000
      706  O                      0.1347   10.0472    4.5001 O    1 1 705.0000
      707  O                      0.4735    9.3072    4.6871 O    1 1 706.0000
      708  O                     -0.0537    9.3623    5.0159 O    1 1 707.0000
      709  O                     -0.2794    9.8446    5.5074 O    1 1 708.0000
      710  O                      0.3105    9.5348    5.5462 O    1 1 709.0000
      711  O                     -0.2254   10.0086    6.1111 O    1 1 710.0000
      712  O                      0.2585   10.0440    6.4240 O    1 1 711.0000
      713  O                      0.1382    9.4621    6.5645 O    1 1 712.0000
      714  O                     -0.6589    9.5098    6.1790 O    1 1 713.0000
      715  O                      0.1683    9.1685    6.1068 O    1 1 714.0000
      716  O                      0.4804    8.8273    5.8417 O    1 1 715.0000
      717  O                     -0.0589    8.3786    5.7301 O    1 1 716.0000
      718  O                     -0.4574    8.5980    6.1992 O    1 1 717.0000
      719  O                     -0.4979    7.9299    5.8877 O    1 1 718.0000
      720  O                     -0.8692    7.5253    6.0662 O    1 1 719.0000
      721  O                     -0.9851    7.4452    5.3452 O    1 1 720.0000
      722  O                     -1.1853    8.0752    5.5897 O    1 1 721.0000
      723  O                     -1.6331    7.9017    5.3657 O    1 1 722.0000
      724  O                     -2.0994    7.5537    5.1311 O    1 1 723.0000
      725  O                     -1.7058    7.0814    5.4448 O    1 1 724.0000
      726  O                     -1.3232    6.7856    5.5356 O    1 1 725.0000
      727  O                     -1.2392    6.9511    5.8346 O    1 1 726.0000
      728  O                     -0.6256    6.5883    5.8068 O    1 1 727.0000
      729  O                     -0.9091    6.0220    5.5940 O    1 1 728.0000
      730  O                     -1.5258    6.2672    5.9847 O    1 1 729.0000
      731  O                     -1.9303    5.9330    5.4944 O    1 1 730.0000
      732  O                     -2.0247    6.5473    6.0605 O    1 1 731.0000
      733  O                     -2.1118    6.9723    6.6357 O    1 1 732.0000
      734  O                     -1.9660    7.1970    6.2901 O    1 1 733.0000
      735  O                     -2.6001    7.3350    6.1960 O    1 1 734.0000
      736  O                     -2.1533    7.4872    5.8540 O    1 1 735.0000
      737  O                     -1.5914    7.5816    6.1901 O    1 1 736.0000
      738  O                     -1.1288    7.7064    6.3573 O    1 1 737.0000
      739  O                     -1.5763    8.0453    6.2181 O    1 1 738.0000
      740  O                     -1.1341    7.9350    6.8776 O    1 1 739.0000
      741  O                     -1.5634    7.6121    6.9346 O    1 1 740.0000
      742  O                     -2.0020    7.5051    6.8793 O    1 1 741.0000
      743  O                     -2.2992    7.8881    7.2505 O    1 1 742.0000
      744  O                     -2.0496    8.4151    7.0011 O    1 1 743.0000
      745  O                     -2.1583    7.8481    6.5670 O    1 1 744.0000
      746  O                     -2.4649    8.4847    6.3245 O    1 1 745.0000
      747  O                     -3.0300    8.8695    6.1838 O    1 1 746.0000
      748  O                     -3.2410    9.5613    5.5174 O    1 1 747.0000
      749  O                     -3.3527   10.5157    4.9495 O    1 1 748.0000
      750  O                     -3.9385   11.2056    4.9727 O    1 1 749.0000
      751  O                     -3.8047   11.8164    4.4985 O    1 1 750.0000
      752  O                     -4.2258   12.5465    4.3915 O    1 1 751.0000
      753  O                     -3.5745   12.5018    4.3310 O    1 1 752.0000
      754  O                     -3.3089   12.9890    4.2383 O    1 1 753.0000
      755  O                     -3.1557   13.5375    3.8652 O    1 1 754.0000
      756  O                     -3.1806   13.5317    3.2296 O    1 1 755.0000
      757  O                     -2.5045   13.5466    3.7800 O    1 1 756.0000
      758  O                     -2.9564   13.7150    4.5101 O    1 1 757.0000
      759  O                     -2.7815   13.7270    5.0737 O    1 1 758.0000
      760  O                     -3.2308   13.8914    5.6689 O    1 1 759.0000
      761  O                     -3.0844   14.6287    5.3082 O    1 1 760.0000
      762  O                     -2.7080   14.4845    4.9101 O    1 1 761.0000
      763  O                     -2.9267   14.3804    4.5748 O    1 1 762.0000
      764  O                     -2.5102   14.2166    4.1417 O    1 1 763.0000
      765  O                     -2.1931   14.5819    4.4691 O    1 1 764.0000
      766  O                     -2.0656   14.8024    5.1545 O    1 1 765.0000
      767  O                     -2.2596   14.4853    5.3476 O    1 1 766.0000
      768  O                     -3.1773   14.4203    5.3224 O    1 1 767.0000
      769  O                     -3.4233   13.9294    4.9555 O    1 1 768.0000
      770  O                     -3.5444   13.7585    4.2350 O    1 1 769.0000
      771  O                     -4.1988   13.2948    4.3345 O    1 1 770.0000
      772  O                     -4.0330   12.5709    4.8070 O    1 1 771.0000
      773  O                     -4.6532   12.4114    4.9100 O    1 1 772.0000
      774  O                     -4.4246   11.9392    4.4482 O    1 1 773.0000
      775  O                     -4.1285   11.1071    3.9406 O    1 1 774.0000
      776  O                     -3.6022   10.4840    3.5107 O    1 1 775.0000
      777  O                     -3.2516    9.9929    3.5252 O    1 1 776.0000
      778  O                     -2.4436    9.7905    3.5574 O    1 1 777.0000
      779  O                     -2.8848    9.5651    3.7236 O    1 1 778.0000
      780  O                     -3.7071    9.6792    4.0072 O    1 1 779.0000
      781  O                     -4.3984    9.7435    3.7834 O    1 1 780.0000
      782  O                     -4.7395    9.8921    3.2031 O    1 1 781.0000
      783  O                     -5.5292   10.1228    3.1938 O    1 1 782.0000
      784  O                     -5.7976   10.4504    2.6492 O    1 1 783.0000
      785  O                     -5.7498   10.6264    1.9674 O    1 1 784.0000
      786  O                     -5.7935   11.2251    1.8302 O    1 1 785.0000
      787  O                     -5.6560   11.2467    2.5610 O    1 1 786.0000
      788  O                     -5.5481   11.3419    3.4170 O    1 1 787.0000
      789  O                     -5.1574   10.4087    3.5002 O    1 1 788.0000
      790  O                     -5.0009   10.1258    4.0881 O    1 1 789.0000
      791  O                     -4.6085   10.3941    3.9715 O    1 1 790.0000
      792  O                     -4.0590   10.5754    4.2136 O    1 1 791.0000
      793  O                     -3.4966   10.3890    4.7265 O    1 1 792.0000
      794  O                     -4.0737   10.6230    5.2647 O    1 1 793.0000
      795  O                     -4.5327    9.7708    5.6156 O    1 1 794.0000
      796  O                     -4.9460    9.6517    5.3720 O    1 1 795.0000
      797  O                     -4.9858    9.9375    4.8465 O    1 1 796.0000
      798  O                     -4.4663    9.9789    5.2214 O    1 1 797.0000
      799  O                     -3.9752   10.3660    5.5713 O    1 1 798.0000
      800  O                     -3.4406   10.6584    5.8311 O    1 1 799.0000
      801  O                     -3.9906   10.4072    6.3298 O    1 1 800.0000
      802  O                     -4.3722   10.5911    5.9735 O    1 1 801.0000
      803  O                     -5.3785   10.7762    5.9211 O    1 1 802.0000
      804  O                     -5.7426   11.4315    5.6406 O    1 1 803.0000
      805  O                     -6.3059   11.3150    5.6324 O    1 1 804.0000
      806  O                     -6.5860   10.8296    5.7268 O    1 1 805.0000
      807  O                     -6.5855   10.6858    5.0782 O    1 1 806.0000
      808  O                     -6.4152   10.8603    4.2771 O    1 1 807.0000
      809  O                     -6.1929   11.3714    4.0240 O    1 1 808.0000
      810  O                     -5.3769   11.3451    3.9151 O    1 1 809.0000
      811  O                     -5.0338   10.9195    2.9654 O    1 1 810.0000
      812  O                     -4.5182   10.8411    2.0790 O    1 1 811.0000
      813  O                     -4.2730   10.4506    1.3216 O    1 1 812.0000
      814  O                     -4.9808   10.9435    1.5244 O    1 1 813.0000
      815  O                     -4.6271   11.6448    1.7371 O    1 1 814.0000
      816  O                     -4.5214   11.2249    2.3738 O    1 1 815.0000
      817  O                     -5.0364   10.6876    2.1790 O    1 1 816.0000
      818  O                     -4.9284   11.1361    2.4572 O    1 1 817.0000
      819  O                     -5.4699   11.4699    2.0168 O    1 1 818.0000
      820  O                     -4.9312   11.7977    2.3091 O    1 1 819.0000
      821  O                     -5.1119   11.9363    2.7529 O    1 1 820.0000
      822  O                     -5.2914   11.3395    2.9482 O    1 1 821.0000
      823  O                     -5.8704   10.9802    2.9504 O    1 1 822.0000
      824  O                     -6.0732   11.5105    2.9169 O    1 1 823.0000
      825  O                     -5.8566   10.9884    3.4078 O    1 1 824.0000
      826  O                     -5.3333   10.9343    3.9155 O    1 1 825.0000
      827  O                     -5.6435   10.3824    4.1572 O    1 1 826.0000
      828  O                     -5.4400   10.8785    4.6255 O    1 1 827.0000
      829  O                     -4.9765   10.9938    5.0506 O    1 1 828.0000
      830  O                     -4.2151   11.4266    4.9576 O    1 1 829.0000
      831  O                     -4.1464   11.9082    5.4392 O    1 1 830.0000
      832  O                     -4.0100   12.2803    6.0564 O    1 1 831.0000
      833  O                     -3.9843   12.2195    6.6991 O    1 1 832.0000
      834  O                     -3.4854   11.7730    7.0131 O    1 1 833.0000
      835  O                     -3.2668   11.4031    6.8081 O    1 1 834.0000
      836  O                     -3.4100   11.7329    6.3406 O    1 1 835.0000
      837  O                     -3.2571   11.1172    6.1436 O    1 1 836.0000
      838  O                     -3.6100   11.2706    5.4541 O    1 1 837.0000
      839  O                     -3.2864   11.5013    5.3795 O    1 1 838.0000
      840  O                     -3.0672   11.7194    5.7177 O    1 1 839.0000
      841  O                     -3.6403   11.4356    6.1454 O    1 1 840.0000
      842  O                     -3.7706   11.3490    6.7333 O    1 1 841.0000
      843  O                     -3.9770   11.3322    7.3777 O    1 1 842.0000
      844  O                     -3.7528   11.8929    7.7811 O    1 1 843.0000
      845  O                     -4.0470   11.4447    8.0772 O    1 1 844.0000
      846  O                     -4.4950   11.2466    8.0994 O    1 1 845.0000
      847  O                     -4.3482   10.8580    7.7464 O    1 1 846.0000
      848  O                     -4.7754   10.5892    7.8317 O    1 1 847.0000
      849  O                     -5.3144   10.4048    7.8514 O    1 1 848.0000
      850  O                     -5.9489   10.6784    7.5699 O    1 1 849.0000
      851  O                     -5.5430   11.3991    7.6547 O    1 1 850.0000
      852  O                     -4.8281   11.5775    7.3609 O    1 1 851.0000
      853  O                     -4.2948   11.3522    7.2584 O    1 1 852.0000
      854  O                     -4.1183   11.1895    6.5038 O    1 1 853.0000
      855  O                     -4.7285   12.0105    6.1930 O    1 1 854.0000
      856  O                     -5.4600   12.2138    6.2861 O    1 1 855.0000
      857  O                     -5.6370   12.5069    6.8082 O    1 1 856.0000
      858  O                     -5.7343   12.8295    7.3773 O    1 1 857.0000
      859  O                     -5.6374   12.0280    7.5472 O    1 1 858.0000
      860  O                     -5.2103   12.7445    7.5248 O    1 1 859.0000
      861  O                     -4.9389   12.3392    6.5624 O    1 1 860.0000
      862  O                     -4.6880   12.2643    7.1677 O    1 1 861.0000
      863  O                     -4.7509   12.8781    6.9207 O    1 1 862.0000
      864  O                     -4.6168   12.9962    6.3851 O    1 1 863.0000
      865  O                     -4.8334   12.7212    5.9666 O    1 1 864.0000
      866  O                     -4.0295   13.2447    6.0356 O    1 1 865.0000
      867  O                     -4.4182   13.7456    6.5136 O    1 1 866.0000
      868  O                     -5.0270   13.6673    6.5771 O    1 1 867.0000
      869  O                     -4.9385   13.8376    5.8279 O    1 1 868.0000
      870  O                     -4.4410   13.4529    5.8347 O    1 1 869.0000
      871  O                     -4.0758   13.9833    5.6852 O    1 1 870.0000
      872  O                     -4.0770   14.3183    5.1655 O    1 1 871.0000
      873  O                     -3.3101   14.7491    4.4356 O    1 1 872.0000
      874  O                     -4.1925   14.3444    4.6806 O    1 1 873.0000
      875  O                     -4.4063   13.8314    5.1716 O    1 1 874.0000
      876  O                     -4.5235   13.3684    5.5086 O    1 1 875.0000
      877  O                     -4.5842   12.4246    5.7018 O    1 1 876.0000
      878  O                     -5.3636   12.0293    5.4587 O    1 1 877.0000
      879  O                     -5.8442   11.9268    5.3223 O    1 1 878.0000
      880  O                     -6.3949   11.8653    5.8365 O    1 1 879.0000
      881  O                     -6.6989   11.9781    6.3122 O    1 1 880.0000
      882  O                     -5.9935   11.8350    6.4529 O    1 1 881.0000
      883  O                     -5.4144   11.7877    6.0746 O    1 1 882.0000
      884  O                     -5.3600   12.3435    5.6009 O    1 1 883.0000
      885  O                     -5.6475   12.5222    5.0556 O    1 1 884.0000
      886  O                     -5.7355   11.6221    5.0227 O    1 1 885.0000
      887  O                     -5.8098   11.3378    4.4985 O    1 1 886.0000
      888  O                     -5.2157   11.7038    4.7116 O    1 1 887.0000
      889  O                     -4.8699   11.9028    5.4264 O    1 1 888.0000
      890  O                     -4.8537   11.3504    4.9528 O    1 1 889.0000
      891  O                     -5.0949   11.1403    5.7308 O    1 1 890.0000
      892  O                     -4.3805   10.9377    5.5526 O    1 1 891.0000
      893  O                     -4.3509   11.5442    5.5037 O    1 1 892.0000
      894  O                     -4.2625   11.8429    6.1813 O    1 1 893.0000
      895  O                     -4.7003   11.6117    6.2144 O    1 1 894.0000
      896  O                     -5.1970   11.4779    6.8188 O    1 1 895.0000
      897  O                     -5.1352   10.9719    6.5317 O    1 1 896.0000
      898  O                     -5.5861   10.7721    6.6173 O    1 1 897.0000
      899  O                     -5.7151   10.1858    6.9109 O    1 1 898.0000
      900  O                     -6.3525   10.6439    6.9561 O    1 1 899.0000
      901  O                     -6.3059   10.2905    6.2069 O    1 1 900.0000
      902  O                     -5.9616   10.6464    5.7415 O    1 1 901.0000
      903  O                     -5.4290   10.8108    5.3762 O    1 1 902.0000
      904  O                     -5.2863   10.4398    5.9034 O    1 1 903.0000
      905  O                     -4.8666   10.2081    6.5829 O    1 1 904.0000
      906  O                     -4.8456   10.6236    6.8950 O    1 1 905.0000
      907  O                     -4.4407   10.5695    6.9560 O    1 1 906.0000
      908  O                     -4.5404   10.1591    6.2122 O    1 1 907.0000
      909  O                     -5.3513    9.9326    6.0792 O    1 1 908.0000
      910  O                     -5.7535   10.0166    5.4404 O    1 1 909.0000
      911  O                     -5.5081    9.8228    4.7519 O    1 1 910.0000
      912  O                     -5.6002    9.2033    4.8570 O    1 1 911.0000
      913  O                     -5.7912    9.0082    5.4441 O    1 1 912.0000
      914  O                     -5.3108    9.1029    5.4542 O    1 1 913.0000
      915  O                     -5.1653    9.2835    6.0148 O    1 1 914.0000
      916  O                     -5.7383    9.3123    6.5445 O    1 1 915.0000
      917  O                     -5.1002    9.1399    6.7247 O    1 1 916.0000
      918  O                     -4.6276    9.4061    6.4906 O    1 1 917.0000
      919  O                     -4.5728    9.1370    7.0897 O    1 1 918.0000
      920  O                     -3.9066    9.2107    7.3348 O    1 1 919.0000
      921  O                     -3.4660    9.7513    7.5383 O    1 1 920.0000
      922  O                     -2.8671    9.9968    6.8248 O    1 1 921.0000
      923  O                     -2.6616   10.2927    6.9616 O    1 1 922.0000
      924  O                     -2.1224   10.7084    7.2619 O    1 1 923.0000
      925  O                     -2.0328    9.9937    7.6782 O    1 1 924.0000
      926  O                     -2.7075    9.8750    7.5493 O    1 1 925.0000
      927  O                     -2.5911   10.4685    7.8950 O    1 1 926.0000
      928  O                     -2.2006   10.0383    8.1421 O    1 1 927.0000
      929  O                     -2.6604    9.5506    8.2022 O    1 1 928.0000
      930  O                     -2.8323   10.0427    8.4928 O    1 1 929.0000
      931  O                     -3.1611   10.6661    8.5227 O    1 1 930.0000
      932  O                     -2.6095   10.5255    8.3263 O    1 1 931.0000
      933  O                     -2.3429   10.9647    8.2540 O    1 1 932.0000
      934  O                     -2.3449   11.4367    7.7551 O    1 1 933.0000
      935  O                     -2.9261   11.1934    7.9626 O    1 1 934.0000
      936  O                     -3.3327   10.9239    7.5060 O    1 1 935.0000
      937  O                     -3.2913   10.5340    7.0630 O    1 1 936.0000
      938  O                     -3.9594   10.5275    7.1924 O    1 1 937.0000
      939  O                     -3.6317   10.4265    7.6329 O    1 1 938.0000
      940  O                     -3.2575   10.6119    7.7844 O    1 1 939.0000
      941  O                     -3.2601   10.0145    8.1593 O    1 1 940.0000
      942  O                     -3.8380   10.7439    8.3194 O    1 1 941.0000
      943  O                     -3.6182   11.2678    8.3680 O    1 1 942.0000
      944  O                     -3.1418   11.5452    8.2582 O    1 1 943.0000
      945  O                     -2.6662   12.0739    8.0666 O    1 1 944.0000
      946  O                     -3.0658   11.9379    7.8736 O    1 1 945.0000
      947  O                     -2.7703   11.4451    7.3844 O    1 1 946.0000
      948  O                     -3.1878   11.0091    6.8263 O    1 1 947.0000
      949  O                     -2.4940   10.5688    6.4067 O    1 1 948.0000
      950  O                     -2.1216    9.8684    5.8288 O    1 1 949.0000
      951  O                     -2.4582    9.4390    5.1901 O    1 1 950.0000
      952  O                     -2.7511    9.0837    4.7811 O    1 1 951.0000
      953  O                     -2.9816    9.3649    4.4191 O    1 1 952.0000
      954  O                     -2.1955    9.1209    4.4875 O    1 1 953.0000
      955  O                     -1.4456    9.5491    4.7317 O    1 1 954.0000
      956  O                     -1.0342    9.6115    5.1591 O    1 1 955.0000
      957  O                     -1.4676   10.5766    5.3042 O    1 1 956.0000
      958  O                     -1.9475   11.2424    5.3594 O    1 1 957.0000
      959  O                     -1.9412   11.7355    5.7952 O    1 1 958.0000
      960  O                     -2.5313   11.8674    6.2240 O    1 1 959.0000
      961  O                     -2.1914   11.6959    6.8517 O    1 1 960.0000
      962  O                     -1.7496   11.2108    6.2759 O    1 1 961.0000
      963  O                     -2.2230   11.7296    6.1177 O    1 1 962.0000
      964  O                     -2.3841   12.3481    5.6533 O    1 1 963.0000
      965  O                     -2.4116   11.8823    5.1258 O    1 1 964.0000
      966  O                     -2.2226   11.4664    4.7082 O    1 1 965.0000
      967  O                     -2.7241   10.8921    4.7988 O    1 1 966.0000
      968  O                     -3.4184   11.2672    4.5929 O    1 1 967.0000
      969  O                     -2.9374   11.0936    4.5088 O    1 1 968.0000
      970  O                     -3.1046   11.1863    5.0682 O    1 1 969.0000
      971  O                     -2.6019   11.2159    5.4176 O    1 1 970.0000
      972  O                     -2.4639   11.6160    5.3177 O    1 1 971.0000
      973  O                     -2.8665   12.1270    5.4978 O    1 1 972.0000
      974  O                     -3.2014   12.3863    5.0835 O    1 1 973.0000
      975  O                     -3.3334   11.8933    5.1547 O    1 1 974.0000
      976  O                     -3.0395   11.8120    4.5726 O    1 1 975.0000
      977  O                     -2.7007   11.7394    4.3933 O    1 1 976.0000
      978  O                     -2.0358   11.6324    4.4015 O    1 1 977.0000
      979  O                     -1.3856   11.6759    4.7026 O    1 1 978.0000
      980  O                     -1.9732   10.7296    4.7926 O    1 1 979.0000
      981  O                     -2.2564   10.0571    4.2652 O    1 1 980.0000
      982  O                     -2.0850    9.6876    4.6900 O    1 1 981.0000
      983  O                     -1.4361    9.0729    4.8255 O    1 1 982.0000
      984  O                     -1.4616    8.4260    4.5786 O    1 1 983.0000
      985  O                     -1.0398    8.7268    5.1531 O    1 1 984.0000
      986  O                     -1.1891    9.0446    4.5614 O    1 1 985.0000
      987  O                     -1.0321    9.6202    4.2360 O    1 1 986.0000
      988  O                     -0.4382   10.0812    4.5736 O    1 1 987.0000
      989  O                     -0.4577    9.3906    3.9491 O    1 1 988.0000
      990  O                     -0.1270    9.6258    3.7801 O    1 1 989.0000
      991  O                     -0.0501   10.3574    4.0560 O    1 1 990.0000
      992  O                     -0.4789   10.8324    3.1960 O    1 1 991.0000
      993  O                     -0.1692   11.4684    3.1601 O    1 1 992.0000
      994  O                     -0.3572   12.2391    3.3682 O    1 1 993.0000
      995  O                     -0.1300   12.2737    3.9896 O    1 1 994.0000
      996  O                      0.1274   12.5595    3.2857 O    1 1 995.0000
      997  O                     -0.3874   12.9632    3.5585 O    1 1 996.0000
      998  O                     -0.8431   13.2074    3.1726 O    1 1 997.0000
      999  O                     -0.2432   13.3436    2.9783 O    1 1 998.0000
     1000  O                     -0.2095   13.3217    2.3665 O    1 1 999.0000
     1001  O                     -0.3792   13.5287    2.9406 O    1 1 1000.0000
     1002  O                     -0.5688   14.0152    3.4030 O    1 1 1001.0000
     1003  O                     -0.9602   14.1474    3.6653 O    1 1 1002.0000
     1004  O                     -1.5488   14.0943    3.4444 O    1 1 1003.0000
     1005  O                     -0.7821   13.7623    3.3715 O    1 1 1004.0000
     1006  O                     -1.2411   13.5405    3.6999 O    1 1 1005.0000
     1007  O                     -0.8776   13.7239    2.6765 O    1 1 1006.0000
     1008  O                     -1.3956   13.8303    2.1844 O    1 1 1007.0000
     1009  O                     -1.2124   14.4145    1.5776 O    1 1 1008.0000
     1010  O                     -1.1213   14.2464    2.0018 O    1 1 1009.0000
     1011  O                     -1.0731   14.5181    2.3631 O    1 1 1010.0000
     1012  O                     -1.7188   14.2758    2.4279 O    1 1 1011.0000
     1013  O                     -1.9005   14.9988    2.9760 O    1 1 1012.0000
     1014  O                     -1.5456   15.2591    3.6027 O    1 1 1013.0000
     1015  O                     -1.5720   14.7788    3.8534 O    1 1 1014.0000
     1016  O                     -1.3626   14.5142    2.9419 O    1 1 1015.0000
     1017  O                     -0.8400   14.4644    2.7993 O    1 1 1016.0000
     1018  O                     -0.6258   13.9191    2.1022 O    1 1 1017.0000
     1019  O                     -0.6801   13.0546    1.7553 O    1 1 1018.0000
     1020  O                     -0.5782   13.1272    1.0943 O    1 1 1019.0000
     1021  O                     -0.1325   13.3777    0.5219 O    1 1 1020.0000
     1022  O                      0.1892   13.1797    0.1954 O    1 1 1021.0000
     1023  O                     -0.0441   13.2596   -0.3289 O   1 1 1022.0000
     1024  O                     -0.2555   12.8718   -0.3914 O   1 1 1023.0000
     1025  O                     -0.6225   13.0015    0.0357 O    1 1 1024.0000
     1026  O                     -0.4799   13.7590    0.3560 O    1 1 1025.0000
     1027  O                     -0.9147   13.4143   -0.3519 O   1 1 1026.0000
     1028  O                     -1.0404   13.2018    0.2887 O    1 1 1027.0000
     1029  O                     -1.0196   13.6790    0.7089 O    1 1 1028.0000
     1030  O                     -1.6503   13.9176    0.5541 O    1 1 1029.0000
     1031  O                     -0.8276   14.3031    0.4134 O    1 1 1030.0000
     1032  O                     -0.1309   13.9642    0.0815 O    1 1 1031.0000
     1033  O                      0.0462   14.5292    0.3348 O    1 1 1032.0000
     1034  O                      0.6528   14.6795    0.4907 O    1 1 1033.0000
     1035  O                      0.7978   14.3158    1.0302 O    1 1 1034.0000
     1036  O                      1.0831   14.4231    1.3841 O    1 1 1035.0000
     1037  O                      1.3145   14.9205    1.2726 O    1 1 1036.0000
     1038  O                      1.5334   14.9142    0.7316 O    1 1 1037.0000
     1039  O                      1.7080   15.7241    0.8634 O    1 1 1038.0000
     1040  O                      2.0211   15.2410    0.9980 O    1 1 1039.0000
     1041  O                      1.2732   15.3616    1.1246 O    1 1 1040.0000
     1042  O                      1.0509   15.4439    1.4119 O    1 1 1041.0000
     1043  O                      0.3389   15.3962    1.2820 O    1 1 1042.0000
     1044  O                      0.4741   14.7227    1.3643 O    1 1 1043.0000
     1045  O                      0.1385   14.9548    0.6941 O    1 1 1044.0000
     1046  O                      0.0106   15.2355    0.1083 O    1 1 1045.0000
     1047  O                     -0.8151   15.3701    0.3154 O    1 1 1046.0000
     1048  O                     -0.3528   15.4863    0.5155 O    1 1 1047.0000
     1049  O                     -0.4058   15.3219    1.0690 O    1 1 1048.0000
     1050  O                     -1.0371   14.9095    1.2926 O    1 1 1049.0000
     1051  O                     -0.6244   14.7789    1.0930 O    1 1 1050.0000
     1052  O                     -0.2985   14.8306    1.4851 O    1 1 1051.0000
     1053  O                     -0.6648   15.1943    1.7774 O    1 1 1052.0000
     1054  O                     -0.3130   16.0368    1.3324 O    1 1 1053.0000
     1055  O                      0.1748   15.8610    1.7285 O    1 1 1054.0000
     1056  O                     -0.0947   15.2880    1.9116 O    1 1 1055.0000
     1057  O                     -0.2113   14.5561    1.8128 O    1 1 1056.0000
     1058  O                      0.2192   14.1757    1.6079 O    1 1 1057.0000
     1059  O                     -0.0009   14.4904    1.2950 O    1 1 1058.0000
     1060  O                      0.5657   13.8475    1.6590 O    1 1 1059.0000
     1061  O                      0.8412   13.4661    2.3687 O    1 1 1060.0000
     1062  O                      1.5713   12.8870    2.7913 O    1 1 1061.0000
     1063  O                      2.0207   12.9819    3.0337 O    1 1 1062.0000
     1064  O                      1.7905   13.1391    3.5577 O    1 1 1063.0000
     1065  O                      1.3697   13.5152    4.0202 O    1 1 1064.0000
     1066  O                      1.5433   13.4169    3.2708 O    1 1 1065.0000
     1067  O                      1.5632   13.1203    2.3737 O    1 1 1066.0000
     1068  O                      1.1674   13.7455    1.7947 O    1 1 1067.0000
     1069  O                      0.8548   13.6471    1.5104 O    1 1 1068.0000
     1070  O                      0.9418   13.5289    0.7683 O    1 1 1069.0000
     1071  O                      1.0464   13.3484    0.0220 O    1 1 1070.0000
     1072  O                      0.7507   13.0106    0.3513 O    1 1 1071.0000
     1073  O                      1.2103   12.5356   -0.2119 O   1 1 1072.0000
     1074  O                      1.5603   12.5536   -0.7161 O   1 1 1073.0000
     1075  O                      0.9168   12.2248   -0.3349 O   1 1 1074.0000
     1076  O                      0.6408   11.8994   -0.9986 O   1 1 1075.0000
     1077  O                      1.0374   11.4345   -1.0323 O   1 1 1076.0000
     1078  O                      1.0567   12.0282   -1.2658 O   1 1 1077.0000
     1079  O                      1.5623   11.9670   -1.3235 O   1 1 1078.0000
     1080  O                      2.4422   12.1280   -1.1033 O   1 1 1079.0000
     1081  O                      2.2933   11.6449   -1.0752 O   1 1 1080.0000
     1082  O                      1.7182   11.4298   -1.1958 O   1 1 1081.0000
     1083  O                      1.9297   10.9622   -1.1226 O   1 1 1082.0000
     1084  O                      1.3226   10.6473   -0.7652 O   1 1 1083.0000
     1085  O                      1.3095   10.0424   -0.7927 O   1 1 1084.0000
     1086  O                      0.7757   10.3133   -0.4070 O   1 1 1085.0000
     1087  O                      0.6508   10.6095   -0.9873 O   1 1 1086.0000
     1088  O                      0.4594   10.1510   -1.0962 O   1 1 1087.0000
     1089  O                     -0.1636   10.2079   -0.6416 O   1 1 1088.0000
     1090  O                     -0.4428   10.3497   -1.1258 O   1 1 1089.0000
     1091  O                     -0.1345   10.3486   -1.4452 O   1 1 1090.0000
     1092  O                      0.4505   10.6281   -1.8143 O   1 1 1091.0000
     1093  O                      0.2330   11.0226   -1.2761 O   1 1 1092.0000
     1094  O                     -0.4540   11.1625   -1.0971 O   1 1 1093.0000
     1095  O                     -0.7790   11.8981   -1.1291 O   1 1 1094.0000
     1096  O                     -1.1512   11.9861   -0.8763 O   1 1 1095.0000
     1097  O                     -1.1829   11.3664   -0.9131 O   1 1 1096.0000
     1098  O                     -1.2446   10.6985   -1.1344 O   1 1 1097.0000
     1099  O                     -1.8350   11.1423   -1.1513 O   1 1 1098.0000
     1100  O                     -1.7972   11.5146   -0.8096 O   1 1 1099.0000
     1101  O                     -1.8440   11.1000   -0.4309 O   1 1 1100.0000
     1102  O                     -1.5008   10.9076   -0.2809 O   1 1 1101.0000
     1103  O                     -1.5766   10.7833    0.3101 O    1 1 1102.0000
     1104  O                     -1.2337   10.4906    0.3677 O    1 1 1103.0000
     1105  O                     -1.2438   10.2889   -0.2088 O   1 1 1104.0000
     1106  O                     -1.7436    9.9954   -0.5500 O   1 1 1105.0000
     1107  O                     -1.9726   10.1463   -0.0263 O   1 1 1106.0000
     1108  O                     -2.3394    9.8500   -0.4499 O   1 1 1107.0000
     1109  O                     -2.7873    9.6833   -0.2481 O   1 1 1108.0000
     1110  O                     -2.6076    9.4494   -0.3381 O   1 1 1109.0000
     1111  O                     -2.5633   10.0794    0.0354 O    1 1 1110.0000
     1112  O                     -2.7295   10.7494   -0.3653 O   1 1 1111.0000
     1113  O                     -2.5697   11.1249    0.3072 O    1 1 1112.0000
     1114  O                     -2.0233   10.6349    0.1533 O    1 1 1113.0000
     1115  O                     -1.1435   10.9302   -0.2962 O   1 1 1114.0000
     1116  O                     -0.7263   11.5046   -0.2630 O   1 1 1115.0000
     1117  O                     -0.9304   12.0540   -0.0917 O   1 1 1116.0000
     1118  O                     -0.6412   12.3905   -0.2974 O   1 1 1117.0000
     1119  O                     -0.9271   12.3149    0.5350 O    1 1 1118.0000
     1120  O                     -0.3058   12.2272    0.8358 O    1 1 1119.0000
     1121  O                      0.0555   12.4042    1.4244 O    1 1 1120.0000
     1122  O                      0.3102   13.2330    1.2145 O    1 1 1121.0000
     1123  O                      1.0596   13.5582    1.1574 O    1 1 1122.0000
     1124  O                      1.3257   13.2739    0.4455 O    1 1 1123.0000
     1125  O                      1.4822   12.5856    0.5011 O    1 1 1124.0000
     1126  O                      1.5307   12.9634    1.0726 O    1 1 1125.0000
     1127  O                      2.1424   13.5196    1.6093 O    1 1 1126.0000
     1128  O                      2.2914   13.9483    2.2521 O    1 1 1127.0000
     1129  O                      1.7192   13.8448    2.0371 O    1 1 1128.0000
     1130  O                      1.8808   13.6619    1.5623 O    1 1 1129.0000
     1131  O                      2.2027   13.5549    0.8890 O    1 1 1130.0000
     1132  O                      1.9029   13.6820    0.7401 O    1 1 1131.0000
     1133  O                      1.4891   14.0538    1.0097 O    1 1 1132.0000
     1134  O                      1.6891   14.3230    1.5888 O    1 1 1133.0000
     1135  O                      1.5747   14.2249    2.1199 O    1 1 1134.0000
     1136  O                      1.9351   14.7180    2.7358 O    1 1 1135.0000
     1137  O                      2.2829   14.1483    2.9779 O    1 1 1136.0000
     1138  O                      2.7902   14.3608    3.1142 O    1 1 1137.0000
     1139  O                      2.4973   14.6509    3.1597 O    1 1 1138.0000
     1140  O                      2.0301   14.4627    3.6811 O    1 1 1139.0000
     1141  O                      1.3539   14.7742    3.8246 O    1 1 1140.0000
     1142  O                      0.5413   14.9259    3.9364 O    1 1 1141.0000
     1143  O                      0.7517   14.6069    4.0144 O    1 1 1142.0000
     1144  O                      0.1186   14.6934    4.5510 O    1 1 1143.0000
     1145  O                     -0.1695   14.9808    4.3020 O    1 1 1144.0000
     1146  O                     -0.8116   14.9418    4.5733 O    1 1 1145.0000
     1147  O                     -1.2544   14.9105    4.3609 O    1 1 1146.0000
     1148  O                     -1.0974   15.1100    3.7151 O    1 1 1147.0000
     1149  O                     -0.6897   15.0004    2.9844 O    1 1 1148.0000
     1150  O                     -0.3887   14.6107    2.2779 O    1 1 1149.0000
     1151  O                     -0.2266   13.6582    1.6746 O    1 1 1150.0000
     1152  O                     -0.3048   13.3595    1.4064 O    1 1 1151.0000
     1153  O                     -0.1720   12.7011    1.1721 O    1 1 1152.0000
     1154  O                      0.2788   13.5324    0.7633 O    1 1 1153.0000
     1155  O                     -0.0547   13.9426    0.8302 O    1 1 1154.0000
     1156  O                     -0.4046   13.9986    1.1884 O    1 1 1155.0000
     1157  O                     -1.0285   13.7891    1.3325 O    1 1 1156.0000
     1158  O                     -1.3089   13.3108    1.5029 O    1 1 1157.0000
     1159  O                     -1.8561   13.2041    2.0951 O    1 1 1158.0000
     1160  O                     -1.4919   13.2248    2.5528 O    1 1 1159.0000
     1161  O                     -2.0222   13.1009    3.3501 O    1 1 1160.0000
     1162  O                     -2.5528   12.9072    3.5479 O    1 1 1161.0000
     1163  O                     -2.4402   13.1702    2.7918 O    1 1 1162.0000
     1164  O                     -2.5710   13.4139    2.0361 O    1 1 1163.0000
     1165  O                     -2.2505   14.0620    1.8531 O    1 1 1164.0000
     1166  O                     -2.4020   14.5912    1.7142 O    1 1 1165.0000
     1167  O                     -2.5467   14.6939    1.2315 O    1 1 1166.0000
     1168  O                     -3.1893   14.5282    1.0468 O    1 1 1167.0000
     1169  O                     -3.0538   14.6119    0.5441 O    1 1 1168.0000
     1170  O                     -3.8058   14.5848    0.3532 O    1 1 1169.0000
     1171  O                     -3.6650   14.5411    0.8736 O    1 1 1170.0000
     1172  O                     -3.7378   14.9013    1.2710 O    1 1 1171.0000
     1173  O                     -3.3917   14.9073    0.5589 O    1 1 1172.0000
     1174  O                     -2.9695   15.4280    0.8203 O    1 1 1173.0000
     1175  O                     -2.7572   15.2135    1.1636 O    1 1 1174.0000
     1176  O                     -2.4152   15.0558    1.8498 O    1 1 1175.0000
     1177  O                     -2.0053   14.6456    1.2107 O    1 1 1176.0000
     1178  O                     -1.7073   14.6793    1.7324 O    1 1 1177.0000
     1179  O                     -1.8829   15.2282    1.3983 O    1 1 1178.0000
     1180  O                     -1.9492   15.3965    0.7841 O    1 1 1179.0000
     1181  O                     -1.5021   15.5938    1.2240 O    1 1 1180.0000
     1182  O                     -1.0587   15.5816    1.9824 O    1 1 1181.0000
     1183  O                     -0.8765   16.1481    2.0437 O    1 1 1182.0000
     1184  O                     -1.3911   15.8958    1.6463 O    1 1 1183.0000
     1185  O                     -2.0353   15.6506    1.6802 O    1 1 1184.0000
     1186  O                     -1.6067   15.2499    2.1634 O    1 1 1185.0000
     1187  O                     -1.0138   15.3441    2.7149 O    1 1 1186.0000
     1188  O                     -0.4457   15.4408    2.3665 O    1 1 1187.0000
     1189  O                     -0.4328   15.8928    2.5217 O    1 1 1188.0000
     1190  O                     -0.7990   16.3862    2.5556 O    1 1 1189.0000
     1191  O                     -0.6646   16.7194    3.1516 O    1 1 1190.0000
     1192  O                     -0.0880   17.2793    3.6095 O    1 1 1191.0000
     1193  O                      0.5193   16.9715    3.7512 O    1 1 1192.0000
     1194  O                      0.4933   16.7732    3.0201 O    1 1 1193.0000
     1195  O                      0.6733   16.3245    3.4072 O    1 1 1194.0000
     1196  O                      1.1216   15.7995    3.9268 O    1 1 1195.0000
     1197  O                      0.6402   15.5272    3.7515 O    1 1 1196.0000
     1198  O                      0.4447   15.8279    3.5827 O    1 1 1197.0000
     1199  O                      0.4519   16.4906    3.9511 O    1 1 1198.0000
     1200  O                     -0.1364   16.3161    3.5245 O    1 1 1199.0000
     1201  O                     -0.3473   15.7364    3.6982 O    1 1 1200.0000
     1202  O                      0.0748   15.6139    3.1335 O    1 1 1201.0000
     1203  O                     -0.2269   15.9968    3.0106 O    1 1 1202.0000
     1204  O                      0.5394   15.9767    2.9479 O    1 1 1203.0000
     1205  O                      0.9667   15.5195    3.3928 O    1 1 1204.0000
     1206  O                      1.4223   14.4558    2.9301 O    1 1 1205.0000
     1207  O                      1.6016   14.0846    3.3219 O    1 1 1206.0000
     1208  O                      1.3555   13.6548    2.6316 O    1 1 1207.0000
     1209  O                      2.0224   13.7591    2.6597 O    1 1 1208.0000
     1210  O                      2.4587   13.4859    2.5813 O    1 1 1209.0000
     1211  O                      2.4452   12.8370    3.1619 O    1 1 1210.0000
     1212  O                      2.3871   12.8270    2.3898 O    1 1 1211.0000
     1213  O                      1.7165   12.9498    2.1171 O    1 1 1212.0000
     1214  O                      1.1462   12.7009    1.7801 O    1 1 1213.0000
     1215  O                      1.3388   13.0253    1.5555 O    1 1 1214.0000
     1216  O                      1.1507   12.3606    2.0229 O    1 1 1215.0000
     1217  O                      0.6159   12.0783    1.7510 O    1 1 1216.0000
     1218  O                      0.1598   12.1552    2.1295 O    1 1 1217.0000
     1219  O                     -0.2157   12.1983    2.4742 O    1 1 1218.0000
     1220  O                     -0.6687   12.6155    2.9341 O    1 1 1219.0000
     1221  O                     -1.3319   12.8287    3.1701 O    1 1 1220.0000
     1222  O                     -1.2989   13.0420    3.7196 O    1 1 1221.0000
     1223  O                     -1.7576   13.6886    3.9271 O    1 1 1222.0000
     1224  O                     -2.2574   13.3720    4.0233 O    1 1 1223.0000
     1225  O                     -2.0106   13.8910    4.1784 O    1 1 1224.0000
     1226  O                     -2.2463   13.9237    3.2264 O    1 1 1225.0000
     1227  O                     -1.4499   13.8469    3.0020 O    1 1 1226.0000
     1228  O                     -1.8797   14.3207    3.6149 O    1 1 1227.0000
     1229  O                     -2.3659   14.5965    3.5354 O    1 1 1228.0000
     1230  O                     -2.8536   14.3280    3.3975 O    1 1 1229.0000
     1231  O                     -2.6725   13.9301    3.5505 O    1 1 1230.0000
     1232  O                     -2.0113   13.3546    3.3387 O    1 1 1231.0000
     1233  O                     -1.9080   13.1036    2.6211 O    1 1 1232.0000
     1234  O                     -2.0559   13.8572    2.8935 O    1 1 1233.0000
     1235  O                     -2.2609   14.0997    2.2978 O    1 1 1234.0000
     1236  O                     -2.8393   13.6653    2.5452 O    1 1 1235.0000
     1237  O                     -2.6029   13.0292    2.5123 O    1 1 1236.0000
     1238  O                     -2.6072   12.5052    2.7534 O    1 1 1237.0000
     1239  O                     -2.9648   12.2962    3.6124 O    1 1 1238.0000
     1240  O                     -2.3501   12.2226    3.6214 O    1 1 1239.0000
     1241  O                     -2.3263   12.6808    3.2104 O    1 1 1240.0000
     1242  O                     -2.4219   12.6161    2.3758 O    1 1 1241.0000
     1243  O                     -1.8043   12.4005    2.6722 O    1 1 1242.0000
     1244  O                     -1.7797   11.5571    2.8288 O    1 1 1243.0000
     1245  O                     -1.3435   11.1198    3.4281 O    1 1 1244.0000
     1246  O                     -1.1200   11.0754    4.1462 O    1 1 1245.0000
     1247  O                     -1.7174   10.3237    3.7869 O    1 1 1246.0000
     1248  O                     -1.4467    9.2648    4.0668 O    1 1 1247.0000
     1249  O                     -1.7921    8.4978    3.9460 O    1 1 1248.0000
     1250  O                     -1.9665    8.5994    3.5405 O    1 1 1249.0000
     1251  O                     -1.8362    9.3562    3.5137 O    1 1 1250.0000
     1252  O                     -1.0285    9.2044    3.5858 O    1 1 1251.0000
     1253  O                     -0.7290    9.7194    4.0002 O    1 1 1252.0000
     1254  O                     -0.6714    9.5731    3.3864 O    1 1 1253.0000
     1255  O                     -0.0282    9.8539    3.0780 O    1 1 1254.0000
     1256  O                      0.3227    9.4387    3.1415 O    1 1 1255.0000
     1257  O                      0.2630    8.9467    2.8620 O    1 1 1256.0000
     1258  O                     -0.2192    8.7434    3.1913 O    1 1 1257.0000
     1259  O                     -0.7908    8.9983    3.0980 O    1 1 1258.0000
     1260  O                     -0.0641    9.4725    2.7921 O    1 1 1259.0000
     1261  O                     -0.3049    9.8541    2.1010 O    1 1 1260.0000
     1262  O                     -0.4530    9.5972    1.3314 O    1 1 1261.0000
     1263  O                     -0.4392    9.9291    0.6134 O    1 1 1262.0000
     1264  O                     -0.4782   10.7231    0.4171 O    1 1 1263.0000
     1265  O                      0.1214   10.7480    0.8070 O    1 1 1264.0000
     1266  O                     -0.1494   10.5461    1.5305 O    1 1 1265.0000
     1267  O                      0.2361   10.3272    1.1064 O    1 1 1266.0000
     1268  O                     -0.5492   10.8999    1.1316 O    1 1 1267.0000
     1269  O                     -0.6028   10.5175    0.7644 O    1 1 1268.0000
     1270  O                     -0.7444   11.2069    0.5694 O    1 1 1269.0000
     1271  O                     -1.1401   11.3925    0.0066 O    1 1 1270.0000
     1272  O                     -0.1855   11.3540   -0.1327 O   1 1 1271.0000
     1273  O                      0.2217   11.3349    0.4258 O    1 1 1272.0000
     1274  O                     -0.5886   11.3966    0.4778 O    1 1 1273.0000
     1275  O                     -0.7068   11.0482    1.1819 O    1 1 1274.0000
     1276  O                     -1.0940   11.9513    1.1067 O    1 1 1275.0000
     1277  O                     -1.3408   11.8670    0.6491 O    1 1 1276.0000
     1278  O                     -1.6622   11.5345    0.0652 O    1 1 1277.0000
     1279  O                     -2.5117   11.5049   -0.3839 O   1 1 1278.0000
     1280  O                     -2.2804   10.9245   -0.0302 O   1 1 1279.0000
     1281  O                     -2.2373   11.3980   -0.0474 O   1 1 1280.0000
     1282  O                     -2.3073   11.5658    0.9799 O    1 1 1281.0000
     1283  O                     -2.1885   10.8236    1.1150 O    1 1 1282.0000
     1284  O                     -1.4629   11.0300    1.4881 O    1 1 1283.0000
     1285  O                     -2.0338   11.2138    1.3999 O    1 1 1284.0000
     1286  O                     -2.5825   11.1731    1.2006 O    1 1 1285.0000
     1287  O                     -2.8153   11.6822    1.6740 O    1 1 1286.0000
     1288  O                     -2.3996   11.1498    2.1021 O    1 1 1287.0000
     1289  O                     -2.7615   11.6169    2.8949 O    1 1 1288.0000
     1290  O                     -3.6239   11.8005    2.6803 O    1 1 1289.0000
     1291  O                     -3.3663   10.9893    3.0376 O    1 1 1290.0000
     1292  O                     -3.3146   11.4302    2.4141 O    1 1 1291.0000
     1293  O                     -2.9960   11.8057    2.2203 O    1 1 1292.0000
     1294  O                     -3.4535   11.9035    1.8363 O    1 1 1293.0000
     1295  O                     -3.9956   11.8839    2.3928 O    1 1 1294.0000
     1296  O                     -4.4622   12.1516    2.2377 O    1 1 1295.0000
     1297  O                     -4.4628   12.0659    1.2633 O    1 1 1296.0000
     1298  O                     -4.0887   11.6375    1.0427 O    1 1 1297.0000
     1299  O                     -4.1131   11.0235    1.0994 O    1 1 1298.0000
     1300  O                     -3.9204   11.2709    1.9170 O    1 1 1299.0000
     1301  O                     -4.0844   11.0876    1.6221 O    1 1 1300.0000
     1302  O                     -3.5341   11.2521    1.8710 O    1 1 1301.0000
     1303  O                     -3.3515   10.6618    2.3015 O    1 1 1302.0000
     1304  O                     -2.9374   10.7287    2.2066 O    1 1 1303.0000
     1305  O                     -3.0500   10.1197    1.9686 O    1 1 1304.0000
     1306  O                     -3.3152   10.2728    2.8582 O    1 1 1305.0000
     1307  O                     -4.0270   10.2780    3.0406 O    1 1 1306.0000
     1308  O                     -4.0778    9.9076    3.4457 O    1 1 1307.0000
     1309  O                     -3.7313   10.2555    3.7898 O    1 1 1308.0000
     1310  O                     -3.1956   10.6487    4.0018 O    1 1 1309.0000
     1311  O                     -3.1822   10.4762    4.4411 O    1 1 1310.0000
     1312  O                     -2.8441   10.4835    3.5572 O    1 1 1311.0000
     1313  O                     -2.1671   11.1516    3.7204 O    1 1 1312.0000
     1314  O                     -1.7513   12.0129    3.3901 O    1 1 1313.0000
     1315  O                     -0.8191   11.9895    3.7203 O    1 1 1314.0000
     1316  O                     -1.1196   11.7852    2.9805 O    1 1 1315.0000
     1317  O                     -2.1375   12.2452    2.6564 O    1 1 1316.0000
     1318  O                     -2.5613   11.8830    2.3565 O    1 1 1317.0000
     1319  O                     -2.4980   12.0806    1.6619 O    1 1 1318.0000
     1320  O                     -2.4941   11.8843    0.7613 O    1 1 1319.0000
     1321  O                     -2.1605   11.9926    0.2011 O    1 1 1320.0000
     1322  O                     -1.4133   12.1588   -0.0149 O   1 1 1321.0000
     1323  O                     -1.6925   12.4336    0.5836 O    1 1 1322.0000
     1324  O                     -1.4052   12.8702    0.9694 O    1 1 1323.0000
     1325  O                     -1.8747   12.9118    1.9922 O    1 1 1324.0000
     1326  O                     -1.5586   12.4131    1.6569 O    1 1 1325.0000
     1327  O                     -1.8413   12.5748    1.2070 O    1 1 1326.0000
     1328  O                     -1.6610   11.8627    1.4258 O    1 1 1327.0000
     1329  O                     -1.1665   10.9888    1.1295 O    1 1 1328.0000
     1330  O                     -0.8598   10.7247    1.7960 O    1 1 1329.0000
     1331  O                     -0.2023   10.7434    1.9290 O    1 1 1330.0000
     1332  O                     -0.5551   10.9097    2.3131 O    1 1 1331.0000
     1333  O                     -0.8215   11.4772    1.7715 O    1 1 1332.0000
     1334  O                     -0.6159   11.4708    2.3490 O    1 1 1333.0000
     1335  O                     -0.5077   11.7506    1.5868 O    1 1 1334.0000
     1336  O                     -0.7353   12.1945    1.9902 O    1 1 1335.0000
     1337  O                     -1.4763   12.1299    2.0670 O    1 1 1336.0000
     1338  O                     -1.8141   11.6137    2.1041 O    1 1 1337.0000
     1339  O                     -1.6198   10.9176    2.1905 O    1 1 1338.0000
     1340  O                     -1.8644   11.3898    2.1687 O    1 1 1339.0000
     1341  O                     -1.7415   10.9755    2.6986 O    1 1 1340.0000
     1342  O                     -1.8250   10.9378    3.3902 O    1 1 1341.0000
     1343  O                     -1.6150   11.5111    3.5483 O    1 1 1342.0000
     1344  O                     -1.3881   12.0015    4.0473 O    1 1 1343.0000
     1345  O                     -1.0982   12.2161    3.2047 O    1 1 1344.0000
     1346  O                     -1.5761   12.5966    2.8790 O    1 1 1345.0000
     1347  O                     -1.1908   12.2343    3.5087 O    1 1 1346.0000
     1348  O                     -1.0810   11.4294    4.4109 O    1 1 1347.0000
     1349  O                     -1.0196   11.1007    3.7117 O    1 1 1348.0000
     1350  O                     -1.1670   10.7444    3.2181 O    1 1 1349.0000
     1351  O                     -1.3910   10.0317    3.3227 O    1 1 1350.0000
     1352  O                     -1.7663    9.9828    2.9106 O    1 1 1351.0000
     1353  O                     -0.6430   10.0485    3.5553 O    1 1 1352.0000
     1354  O                     -0.4004   10.4989    3.2286 O    1 1 1353.0000
     1355  O                     -0.1288   11.1257    3.8746 O    1 1 1354.0000
     1356  O                     -0.3498   11.8216    4.4536 O    1 1 1355.0000
     1357  O                     -0.8273   12.0501    4.5447 O    1 1 1356.0000
     1358  O                     -1.2307   12.8982    4.4961 O    1 1 1357.0000
     1359  O                     -0.6588   12.5322    4.1564 O    1 1 1358.0000
     1360  O                     -1.5747   13.2062    4.0770 O    1 1 1359.0000
     1361  O                     -1.9578   12.7059    3.7523 O    1 1 1360.0000
     1362  O                     -2.6876   13.0580    3.2840 O    1 1 1361.0000
     1363  O                     -3.0967   13.5337    2.8974 O    1 1 1362.0000
     1364  O                     -3.8092   13.9402    2.9381 O    1 1 1363.0000
     1365  O                     -3.7033   13.3762    3.4442 O    1 1 1364.0000
     1366  O                     -3.3874   12.8351    3.7556 O    1 1 1365.0000
     1367  O                     -4.0582   12.6289    3.2170 O    1 1 1366.0000
     1368  O                     -4.0172   13.2322    2.8050 O    1 1 1367.0000
     1369  O                     -4.7257   13.2268    3.3306 O    1 1 1368.0000
     1370  O                     -5.1710   12.8303    4.1480 O    1 1 1369.0000
     1371  O                     -5.4919   12.9508    4.6584 O    1 1 1370.0000
     1372  O                     -5.7895   13.3963    4.6196 O    1 1 1371.0000
     1373  O                     -5.5807   14.1816    4.2600 O    1 1 1372.0000
     1374  O                     -4.8557   14.4822    4.2238 O    1 1 1373.0000
     1375  O                     -5.3602   13.9317    3.7328 O    1 1 1374.0000
     1376  O                     -5.5244   14.0501    2.8707 O    1 1 1375.0000
     1377  O                     -5.6617   14.2999    2.3593 O    1 1 1376.0000
     1378  O                     -5.9341   14.0357    2.5902 O    1 1 1377.0000
     1379  O                     -5.4243   14.7598    2.8041 O    1 1 1378.0000
     1380  O                     -5.4152   14.4909    3.4834 O    1 1 1379.0000
     1381  O                     -5.2612   13.9894    3.2410 O    1 1 1380.0000
     1382  O                     -4.6607   13.7552    3.0667 O    1 1 1381.0000
     1383  O                     -4.7674   13.1291    2.7583 O    1 1 1382.0000
     1384  O                     -5.3233   13.4548    2.7173 O    1 1 1383.0000
     1385  O                     -5.1652   12.6233    2.3531 O    1 1 1384.0000
     1386  O                     -4.7670   13.2576    2.2481 O    1 1 1385.0000
     1387  O                     -4.3500   13.6609    2.2137 O    1 1 1386.0000
     1388  O                     -4.6982   14.3321    2.3867 O    1 1 1387.0000
     1389  O                     -4.7272   14.9637    2.3218 O    1 1 1388.0000
     1390  O                     -5.4320   15.1806    2.2601 O    1 1 1389.0000
     1391  O                     -5.9328   15.2155    2.5819 O    1 1 1390.0000
     1392  O                     -6.5534   15.2850    2.6850 O    1 1 1391.0000
     1393  O                     -6.2655   14.8448    2.7457 O    1 1 1392.0000
     1394  O                     -6.0552   15.1744    3.0491 O    1 1 1393.0000
     1395  O                     -5.5665   15.5160    3.0890 O    1 1 1394.0000
     1396  O                     -5.0586   15.3129    2.9630 O    1 1 1395.0000
     1397  O                     -4.4696   15.1459    2.6962 O    1 1 1396.0000
     1398  O                     -4.4824   15.5353    2.2244 O    1 1 1397.0000
     1399  O                     -4.8973   15.8566    2.3067 O    1 1 1398.0000
     1400  O                     -5.1949   16.1782    1.9150 O    1 1 1399.0000
     1401  O                     -5.8904   16.0028    2.3174 O    1 1 1400.0000
     1402  O                     -6.2420   16.2519    1.8567 O    1 1 1401.0000
     1403  O                     -5.6464   15.5283    1.8001 O    1 1 1402.0000
     1404  O                     -5.9632   15.2630    1.5274 O    1 1 1403.0000
     1405  O                     -6.4936   15.2112    1.0800 O    1 1 1404.0000
     1406  O                     -6.9537   15.2157    0.6290 O    1 1 1405.0000
     1407  O                     -6.6649   14.5223    0.5300 O    1 1 1406.0000
     1408  O                     -6.5162   13.9052    0.5656 O    1 1 1407.0000
     1409  O                     -6.8698   13.3177    1.0123 O    1 1 1408.0000
     1410  O                     -7.1782   13.4994    1.5156 O    1 1 1409.0000
     1411  O                     -7.0285   13.7011    2.1458 O    1 1 1410.0000
     1412  O                     -6.5935   13.3551    2.2879 O    1 1 1411.0000
     1413  O                     -7.1826   12.8886    2.4058 O    1 1 1412.0000
     1414  O                     -6.3885   12.7641    2.4988 O    1 1 1413.0000
     1415  O                     -5.6738   13.0211    2.8813 O    1 1 1414.0000
     1416  O                     -5.8932   12.6251    2.4633 O    1 1 1415.0000
     1417  O                     -5.9083   12.3639    2.9621 O    1 1 1416.0000
     1418  O                     -6.0683   12.6673    3.2844 O    1 1 1417.0000
     1419  O                     -5.6415   12.2658    2.9498 O    1 1 1418.0000
     1420  O                     -5.1242   12.7468    3.2472 O    1 1 1419.0000
     1421  O                     -5.0199   12.9224    3.6423 O    1 1 1420.0000
     1422  O                     -5.4684   13.0444    3.4306 O    1 1 1421.0000
     1423  O                     -5.2106   13.4823    3.9239 O    1 1 1422.0000
     1424  O                     -5.9753   13.2545    3.6471 O    1 1 1423.0000
     1425  O                     -6.1801   13.6821    3.9126 O    1 1 1424.0000
     1426  O                     -6.1990   14.2329    3.3785 O    1 1 1425.0000
     1427  O                     -6.6484   14.0639    3.1862 O    1 1 1426.0000
     1428  O                     -6.5711   14.2895    2.5250 O    1 1 1427.0000
     1429  O                     -7.2980   14.5340    2.3732 O    1 1 1428.0000
     1430  O                     -7.3831   14.3266    1.9068 O    1 1 1429.0000
     1431  O                     -6.9747   14.3167    1.3974 O    1 1 1430.0000
     1432  O                     -6.4012   14.0405    1.3934 O    1 1 1431.0000
     1433  O                     -6.4820   13.6124    1.4379 O    1 1 1432.0000
     1434  O                     -6.8647   13.0355    1.5912 O    1 1 1433.0000
     1435  O                     -7.3256   12.8836    1.3192 O    1 1 1434.0000
     1436  O                     -7.7751   13.5875    1.7035 O    1 1 1435.0000
     1437  O                     -7.6955   13.2538    2.2070 O    1 1 1436.0000
     1438  O                     -7.6373   12.7853    2.5544 O    1 1 1437.0000
     1439  O                     -7.0642   12.8747    2.2063 O    1 1 1438.0000
     1440  O                     -6.7621   12.8683    2.8003 O    1 1 1439.0000
     1441  O                     -6.9368   12.8288    3.2483 O    1 1 1440.0000
     1442  O                     -6.7231   13.2953    3.4628 O    1 1 1441.0000
     1443  O                     -6.0893   13.3652    3.0591 O    1 1 1442.0000
     1444  O                     -5.2707   13.0804    2.3961 O    1 1 1443.0000
     1445  O                     -5.9363   13.2003    2.3072 O    1 1 1444.0000
     1446  O                     -5.6185   13.6290    1.9563 O    1 1 1445.0000
     1447  O                     -5.0097   13.4235    1.4802 O    1 1 1446.0000
     1448  O                     -4.9718   13.9708    2.0125 O    1 1 1447.0000
     1449  O                     -5.1278   14.2405    1.7762 O    1 1 1448.0000
     1450  O                     -5.3496   14.9034    1.8047 O    1 1 1449.0000
     1451  O                     -6.1761   14.5749    1.7720 O    1 1 1450.0000
     1452  O                     -5.7583   14.2503    1.4129 O    1 1 1451.0000
     1453  O                     -6.2478   14.3534    1.2877 O    1 1 1452.0000
     1454  O                     -5.7312   13.9447    0.8388 O    1 1 1453.0000
     1455  O                     -5.3866   14.4375    0.7542 O    1 1 1454.0000
     1456  O                     -5.2178   15.0846    0.7312 O    1 1 1455.0000
     1457  O                     -5.5567   15.3669    1.0174 O    1 1 1456.0000
     1458  O                     -5.5935   14.8969    1.0792 O    1 1 1457.0000
     1459  O                     -5.6431   14.7663    0.3235 O    1 1 1458.0000
     1460  O                     -5.6399   14.1775    0.1977 O    1 1 1459.0000
     1461  O                     -6.0397   13.8736    0.4251 O    1 1 1460.0000
     1462  O                     -6.2335   14.2351   -0.1476 O   1 1 1461.0000
     1463  O                     -5.9697   14.7887   -0.5562 O   1 1 1462.0000
     1464  O                     -5.2041   14.8353   -0.8271 O   1 1 1463.0000
     1465  O                     -4.8648   14.9821   -0.2602 O   1 1 1464.0000
     1466  O                     -4.4902   15.0012   -0.5627 O   1 1 1465.0000
     1467  O                     -4.0440   14.5832   -0.6236 O   1 1 1466.0000
     1468  O                     -3.6896   13.8798   -0.3565 O   1 1 1467.0000
     1469  O                     -3.4358   13.7060    0.3641 O    1 1 1468.0000
     1470  O                     -3.2171   12.9104    0.1536 O    1 1 1469.0000
     1471  O                     -3.7313   12.3636    0.2472 O    1 1 1470.0000
     1472  O                     -3.7683   12.4162    0.8808 O    1 1 1471.0000
     1473  O                     -3.8890   12.9033    1.0344 O    1 1 1472.0000
     1474  O                     -3.8841   12.8052    0.5165 O    1 1 1473.0000
     1475  O                     -3.1677   12.7128    0.6396 O    1 1 1474.0000
     1476  O                     -2.9617   13.1292    0.9023 O    1 1 1475.0000
     1477  O                     -3.0765   12.5687    1.1528 O    1 1 1476.0000
     1478  O                     -2.9211   11.9038    0.7559 O    1 1 1477.0000
     1479  O                     -3.1153   11.7786    0.2493 O    1 1 1478.0000
     1480  O                     -2.9477   11.4303    0.2404 O    1 1 1479.0000
     1481  O                     -2.9428   12.2700    0.1657 O    1 1 1480.0000
     1482  O                     -3.6976   11.6206   -0.0829 O   1 1 1481.0000
     1483  O                     -3.3945   11.0572    0.2403 O    1 1 1482.0000
     1484  O                     -3.5174   11.0873   -0.4633 O   1 1 1483.0000
     1485  O                     -3.8700   11.3888   -0.6848 O   1 1 1484.0000
     1486  O                     -4.0383   10.7548   -0.5849 O   1 1 1485.0000
     1487  O                     -4.4382   10.0712   -0.4860 O   1 1 1486.0000
     1488  O                     -4.9260   10.2673   -0.2665 O   1 1 1487.0000
     1489  O                     -5.0995    9.9956    0.2370 O    1 1 1488.0000
     1490  O                     -5.7918    9.6113    0.5749 O    1 1 1489.0000
     1491  O                     -5.9660    9.7229    1.2748 O    1 1 1490.0000
     1492  O                     -6.0132    9.7029    1.9445 O    1 1 1491.0000
     1493  O                     -6.1536    9.9464    2.5167 O    1 1 1492.0000
     1494  O                     -5.3599    9.7548    2.5167 O    1 1 1493.0000
     1495  O                     -5.1913   10.2971    2.6553 O    1 1 1494.0000
     1496  O                     -4.5750    9.9137    2.3633 O    1 1 1495.0000
     1497  O                     -4.0007    9.5556    2.5547 O    1 1 1496.0000
     1498  O                     -3.5693   10.0202    2.4985 O    1 1 1497.0000
     1499  O                     -3.5632    9.4671    2.3004 O    1 1 1498.0000
     1500  O                     -4.0488   10.0305    1.8489 O    1 1 1499.0000
     1501  O                     -4.1470    9.6103    2.4712 O    1 1 1500.0000
     1502  O                     -3.8261    9.5901    2.9489 O    1 1 1501.0000
     1503  O                     -3.3160    9.4814    3.1819 O    1 1 1502.0000
     1504  O                     -3.1143    9.1022    3.7388 O    1 1 1503.0000
     1505  O                     -2.8010    8.5777    3.3133 O    1 1 1504.0000
     1506  O                     -3.1367    8.6741    2.7125 O    1 1 1505.0000
     1507  O                     -3.4035    8.9011    2.0126 O    1 1 1506.0000
     1508  O                     -3.7306    8.9699    1.4775 O    1 1 1507.0000
     1509  O                     -3.5079    9.6738    1.6480 O    1 1 1508.0000
     1510  O                     -2.9076    9.1814    1.4534 O    1 1 1509.0000
     1511  O                     -2.8937    8.4096    1.6053 O    1 1 1510.0000
     1512  O                     -2.8599    8.4246    2.1400 O    1 1 1511.0000
     1513  O                     -2.7755    7.8010    2.7401 O    1 1 1512.0000
     1514  O                     -3.3676    7.8335    2.5193 O    1 1 1513.0000
     1515  O                     -3.0723    7.8524    3.0894 O    1 1 1514.0000
     1516  O                     -2.2629    8.0174    3.1223 O    1 1 1515.0000
     1517  O                     -1.6773    7.7021    3.1531 O    1 1 1516.0000
     1518  O                     -1.4063    7.6458    2.7249 O    1 1 1517.0000
     1519  O                     -1.5311    8.1446    2.2255 O    1 1 1518.0000
     1520  O                     -1.2953    8.7511    1.6429 O    1 1 1519.0000
     1521  O                     -2.0483    8.6929    1.6977 O    1 1 1520.0000
     1522  O                     -2.0306    8.1852    1.4615 O    1 1 1521.0000
     1523  O                     -2.5687    8.7320    1.2977 O    1 1 1522.0000
     1524  O                     -2.5669    9.2379    1.9229 O    1 1 1523.0000
     1525  O                     -3.2730    9.2010    2.1871 O    1 1 1524.0000
     1526  O                     -3.2365    9.5419    2.7305 O    1 1 1525.0000
     1527  O                     -2.6826    9.9662    2.5818 O    1 1 1526.0000
     1528  O                     -2.7051    9.8211    2.0552 O    1 1 1527.0000
     1529  O                     -3.4722    9.6962    1.4436 O    1 1 1528.0000
     1530  O                     -4.1062    9.9304    1.1062 O    1 1 1529.0000
     1531  O                     -4.2679   10.5550    0.9527 O    1 1 1530.0000
     1532  O                     -5.0481   10.6189    0.7072 O    1 1 1531.0000
     1533  O                     -5.5961   10.5228    0.9611 O    1 1 1532.0000
     1534  O                     -5.1877   10.9894    1.3266 O    1 1 1533.0000
     1535  O                     -5.2124   11.7182    1.5111 O    1 1 1534.0000
     1536  O                     -5.3422   12.2233    1.6984 O    1 1 1535.0000
     1537  O                     -5.5545   12.5751    1.4287 O    1 1 1536.0000
     1538  O                     -6.0377   13.0733    1.6273 O    1 1 1537.0000
     1539  O                     -5.9330   12.8836    1.0625 O    1 1 1538.0000
     1540  O                     -6.3508   12.4875    1.3394 O    1 1 1539.0000
     1541  O                     -6.8060   12.3943    1.8621 O    1 1 1540.0000
     1542  O                     -6.5172   12.1544    1.4035 O    1 1 1541.0000
     1543  O                     -6.5821   12.5820    0.8869 O    1 1 1542.0000
     1544  O                     -6.6403   12.5199    0.4233 O    1 1 1543.0000
     1545  O                     -7.1005   11.8969    0.3843 O    1 1 1544.0000
     1546  O                     -7.1256   11.5766    0.9813 O    1 1 1545.0000
     1547  O                     -6.8765   11.5218    1.3541 O    1 1 1546.0000
     1548  O                     -6.7828   11.9053    2.1143 O    1 1 1547.0000
     1549  O                     -6.3356   11.6887    2.3611 O    1 1 1548.0000
     1550  O                     -6.0003   11.6140    1.7204 O    1 1 1549.0000
     1551  O                     -5.6044   11.8146    1.2288 O    1 1 1550.0000
     1552  O                     -5.6889   12.0549    0.6507 O    1 1 1551.0000
     1553  O                     -5.6507   12.4036    0.0584 O    1 1 1552.0000
     1554  O                     -5.7528   11.7370    0.0455 O    1 1 1553.0000
     1555  O                     -5.9619   11.2858   -0.3114 O   1 1 1554.0000
     1556  O                     -6.4476   10.7720   -0.6303 O   1 1 1555.0000
     1557  O                     -6.7282   11.4871   -0.3047 O   1 1 1556.0000
     1558  O                     -7.3032   11.4695   -0.1000 O   1 1 1557.0000
     1559  O                     -7.4474   11.2501    0.4835 O    1 1 1558.0000
     1560  O                     -6.7800   11.4881    0.4723 O    1 1 1559.0000
     1561  O                     -6.3230   11.5853    0.7583 O    1 1 1560.0000
     1562  O                     -6.1740   12.0647    0.7210 O    1 1 1561.0000
     1563  O                     -5.2916   11.8885    1.1439 O    1 1 1562.0000
     1564  O                     -4.8256   11.2457    0.8437 O    1 1 1563.0000
     1565  O                     -5.3523   10.9341    0.3822 O    1 1 1564.0000
     1566  O                     -5.5556   10.8095   -0.2244 O   1 1 1565.0000
     1567  O                     -5.1986   11.2103   -0.0959 O   1 1 1566.0000
     1568  O                     -5.2009   11.2464   -0.9152 O   1 1 1567.0000
     1569  O                     -4.3076   11.2580   -0.8531 O   1 1 1568.0000
     1570  O                     -4.7825   11.5435   -0.1622 O   1 1 1569.0000
     1571  O                     -4.1753   12.1968   -0.2738 O   1 1 1570.0000
     1572  O                     -3.5938   12.7440   -0.3928 O   1 1 1571.0000
     1573  O                     -4.2598   12.6523   -0.7645 O   1 1 1572.0000
     1574  O                     -4.3233   13.2749   -0.8633 O   1 1 1573.0000
     1575  O                     -3.9390   12.9912   -1.1946 O   1 1 1574.0000
     1576  O                     -3.3492   12.9278   -1.0171 O   1 1 1575.0000
     1577  O                     -2.9792   13.2832   -0.7543 O   1 1 1576.0000
     1578  O                     -3.1958   13.9194   -0.6432 O   1 1 1577.0000
     1579  O                     -2.5289   13.7151   -0.7588 O   1 1 1578.0000
     1580  O                     -3.0959   14.1884   -0.9352 O   1 1 1579.0000
     1581  O                     -3.0986   14.4070   -1.4317 O   1 1 1580.0000
     1582  O                     -3.0380   14.6295   -2.0004 O   1 1 1581.0000
     1583  O                     -2.6980   13.8162   -2.0182 O   1 1 1582.0000
     1584  O                     -3.4522   14.0157   -1.8575 O   1 1 1583.0000
     1585  O                     -2.9484   14.1200   -1.8377 O   1 1 1584.0000
     1586  O                     -2.4743   14.0477   -1.6488 O   1 1 1585.0000
     1587  O                     -2.1515   13.5100   -2.2824 O   1 1 1586.0000
     1588  O                     -1.6572   13.9006   -2.9305 O   1 1 1587.0000
     1589  O                     -1.9679   14.5858   -3.1900 O   1 1 1588.0000
     1590  O                     -2.2819   14.0412   -2.5200 O   1 1 1589.0000
     1591  O                     -1.8272   14.5167   -1.9521 O   1 1 1590.0000
     1592  O                     -1.2926   14.4691   -1.6385 O   1 1 1591.0000
     1593  O                     -0.8869   15.0764   -1.4011 O   1 1 1592.0000
     1594  O                     -0.7935   14.7128   -1.0717 O   1 1 1593.0000
     1595  O                     -0.4726   14.0622   -0.9403 O   1 1 1594.0000
     1596  O                     -1.0523   14.1144   -0.7043 O   1 1 1595.0000
     1597  O                     -0.4521   14.2803   -0.3024 O   1 1 1596.0000
     1598  O                     -0.5841   14.7160    0.5289 O    1 1 1597.0000
     1599  O                     -1.4451   14.4130   -0.0607 O   1 1 1598.0000
     1600  O                     -1.3095   14.9483   -0.5238 O   1 1 1599.0000
     1601  O                     -1.8821   15.1433   -0.3698 O   1 1 1600.0000
     1602  O                     -1.9767   15.1105   -0.9209 O   1 1 1601.0000
     1603  O                     -2.6208   15.5880   -0.7798 O   1 1 1602.0000
     1604  O                     -2.8842   15.0450   -1.4022 O   1 1 1603.0000
     1605  O                     -2.5238   14.8475   -1.4362 O   1 1 1604.0000
     1606  O                     -2.2597   14.5687   -0.8363 O   1 1 1605.0000
     1607  O                     -1.6137   14.2057   -0.8490 O   1 1 1606.0000
     1608  O                     -1.8366   14.6510   -0.4158 O   1 1 1607.0000
     1609  O                     -2.2338   14.6997   -0.0303 O   1 1 1608.0000
     1610  O                     -2.1460   13.9890    0.0487 O    1 1 1609.0000
     1611  O                     -1.8120   13.9195   -0.2761 O   1 1 1610.0000
     1612  O                     -2.1156   13.7948   -0.5823 O   1 1 1611.0000
     1613  O                     -2.4129   13.4356   -0.0152 O   1 1 1612.0000
     1614  O                     -2.8139   13.3687    0.2623 O    1 1 1613.0000
     1615  O                     -2.1207   13.1853    0.4861 O    1 1 1614.0000
     1616  O                     -2.0239   13.2494    1.0516 O    1 1 1615.0000
     1617  O                     -1.7836   13.9883    1.3128 O    1 1 1616.0000
     1618  O                     -1.9314   13.3378    1.7760 O    1 1 1617.0000
     1619  O                     -2.4990   13.0795    1.5611 O    1 1 1618.0000
     1620  O                     -2.4943   13.0513    1.1122 O    1 1 1619.0000
     1621  O                     -2.7302   12.5701    1.2217 O    1 1 1620.0000
     1622  O                     -2.3020   12.3734    1.6463 O    1 1 1621.0000
     1623  O                     -2.4829   12.1871    0.9802 O    1 1 1622.0000
     1624  O                     -2.4877   12.8269    0.6027 O    1 1 1623.0000
     1625  O                     -2.5265   12.3150   -0.0559 O   1 1 1624.0000
     1626  O                     -2.4412   12.8571   -0.3850 O   1 1 1625.0000
     1627  O                     -2.7182   12.4716   -0.6957 O   1 1 1626.0000
     1628  O                     -2.5253   13.1886   -1.3648 O   1 1 1627.0000
     1629  O                     -1.9807   12.8815   -1.1030 O   1 1 1628.0000
     1630  O                     -2.1791   13.7323   -1.5250 O   1 1 1629.0000
     1631  O                     -2.7998   13.5574   -1.2917 O   1 1 1630.0000
     1632  O                     -2.1360   13.4852   -0.9367 O   1 1 1631.0000
     1633  O                     -1.6975   13.7784   -1.2534 O   1 1 1632.0000
     1634  O                     -1.6955   13.4378   -1.6278 O   1 1 1633.0000
     1635  O                     -1.2364   13.4836   -1.9756 O   1 1 1634.0000
     1636  O                     -1.0672   12.8906   -2.1612 O   1 1 1635.0000
     1637  O                     -0.9747   12.3126   -1.8871 O   1 1 1636.0000
     1638  O                     -1.2415   12.6670   -1.4068 O   1 1 1637.0000
     1639  O                     -0.8465   12.3710   -1.5033 O   1 1 1638.0000
     1640  O                     -1.7106   12.4887   -1.4916 O   1 1 1639.0000
     1641  O                     -2.5459   12.5094   -1.2748 O   1 1 1640.0000
     1642  O                     -2.5319   11.8697   -1.4206 O   1 1 1641.0000
     1643  O                     -2.4810   11.5638   -1.5726 O   1 1 1642.0000
     1644  O                     -2.7031   12.3603   -1.5436 O   1 1 1643.0000
     1645  O                     -3.1473   12.3829   -2.1057 O   1 1 1644.0000
     1646  O                     -3.7624   12.3504   -2.3921 O   1 1 1645.0000
     1647  O                     -3.7340   12.5630   -1.6505 O   1 1 1646.0000
     1648  O                     -3.2315   13.0106   -1.5746 O   1 1 1647.0000
     1649  O                     -2.7161   13.1297   -1.8068 O   1 1 1648.0000
     1650  O                     -3.3009   13.0976   -1.9163 O   1 1 1649.0000
     1651  O                     -3.1309   13.1609   -2.5443 O   1 1 1650.0000
     1652  O                     -2.6397   12.6642   -2.3963 O   1 1 1651.0000
     1653  O                     -2.3458   13.1534   -2.6983 O   1 1 1652.0000
     1654  O                     -2.4964   13.8692   -2.7942 O   1 1 1653.0000
     1655  O                     -2.4349   14.2371   -3.4654 O   1 1 1654.0000
     1656  O                     -2.7254   14.2959   -3.9447 O   1 1 1655.0000
     1657  O                     -2.6652   13.7348   -3.5522 O   1 1 1656.0000
     1658  O                     -3.1262   13.7575   -3.9838 O   1 1 1657.0000
     1659  O                     -3.6639   13.5815   -4.3907 O   1 1 1658.0000
     1660  O                     -3.5210   13.0889   -4.6118 O   1 1 1659.0000
     1661  O                     -3.9445   13.3720   -4.4724 O   1 1 1660.0000
     1662  O                     -3.7761   13.3337   -3.6751 O   1 1 1661.0000
     1663  O                     -4.1710   13.7287   -3.1805 O   1 1 1662.0000
     1664  O                     -3.6644   14.2108   -2.7465 O   1 1 1663.0000
     1665  O                     -3.9580   14.5825   -2.2082 O   1 1 1664.0000
     1666  O                     -3.8674   14.1111   -2.0784 O   1 1 1665.0000
     1667  O                     -4.0692   14.7258   -1.6132 O   1 1 1666.0000
     1668  O                     -4.4548   14.5370   -1.1680 O   1 1 1667.0000
     1669  O                     -4.7175   13.9433   -0.8388 O   1 1 1668.0000
     1670  O                     -4.5959   14.2423   -0.5005 O   1 1 1669.0000
     1671  O                     -5.1251   14.3813   -0.6899 O   1 1 1670.0000
     1672  O                     -5.4186   13.8781   -0.3573 O   1 1 1671.0000
     1673  O                     -5.3035   13.5785    0.2357 O    1 1 1672.0000
     1674  O                     -4.8172   13.8293    0.5048 O    1 1 1673.0000
     1675  O                     -4.2853   14.2781    1.2404 O    1 1 1674.0000
     1676  O                     -4.1414   14.7608    0.4974 O    1 1 1675.0000
     1677  O                     -4.4522   15.1559    0.2299 O    1 1 1676.0000
     1678  O                     -4.7935   14.5889    0.5669 O    1 1 1677.0000
     1679  O                     -4.6294   14.6749    0.0817 O    1 1 1678.0000
     1680  O                     -4.7457   14.1236    0.1830 O    1 1 1679.0000
     1681  O                     -4.5420   13.6420   -0.2344 O   1 1 1680.0000
     1682  O                     -4.1135   12.7886    0.0460 O    1 1 1681.0000
     1683  O                     -3.8032   12.0909    0.5583 O    1 1 1682.0000
     1684  O                     -4.1691   11.4603    0.0967 O    1 1 1683.0000
     1685  O                     -4.5318   10.9683    0.4285 O    1 1 1684.0000
     1686  O                     -3.8205   10.7064    0.2722 O    1 1 1685.0000
     1687  O                     -3.6776   10.1769    0.6084 O    1 1 1686.0000
     1688  O                     -3.4540    9.2397    0.5343 O    1 1 1687.0000
     1689  O                     -3.2095    9.2286    1.1464 O    1 1 1688.0000
     1690  O                     -3.8499    9.4628    0.6221 O    1 1 1689.0000
     1691  O                     -4.4958    9.3603    0.5745 O    1 1 1690.0000
     1692  O                     -4.0720    9.6627    0.0499 O    1 1 1691.0000
     1693  O                     -4.4788   10.1334    0.3855 O    1 1 1692.0000
     1694  O                     -4.7537   10.8765   -0.1439 O   1 1 1693.0000
     1695  O                     -5.1042   11.8019   -0.2250 O   1 1 1694.0000
     1696  O                     -5.4245   12.3864   -0.7405 O   1 1 1695.0000
     1697  O                     -6.0090   12.8059   -0.5623 O   1 1 1696.0000
     1698  O                     -5.5319   13.1456   -1.1491 O   1 1 1697.0000
     1699  O                     -5.2161   13.1838   -0.8334 O   1 1 1698.0000
     1700  O                     -4.7904   12.6192   -1.1129 O   1 1 1699.0000
     1701  O                     -4.3517   12.9274   -1.6196 O   1 1 1700.0000
     1702  O                     -3.5460   12.2645   -1.7177 O   1 1 1701.0000
     1703  O                     -3.9692   11.6956   -2.2364 O   1 1 1702.0000
     1704  O                     -4.3138   11.6788   -2.8668 O   1 1 1703.0000
     1705  O                     -4.9364   11.0868   -2.5179 O   1 1 1704.0000
     1706  O                     -4.8935   10.6355   -2.1658 O   1 1 1705.0000
     1707  O                     -5.5949   10.8635   -2.0650 O   1 1 1706.0000
     1708  O                     -5.6849   11.1981   -2.4875 O   1 1 1707.0000
     1709  O                     -5.0162   11.6005   -2.6927 O   1 1 1708.0000
     1710  O                     -5.1736   11.2156   -3.1534 O   1 1 1709.0000
     1711  O                     -5.3898   11.2276   -3.7160 O   1 1 1710.0000
     1712  O                     -5.8353   11.6166   -3.4882 O   1 1 1711.0000
     1713  O                     -5.8408   12.1904   -3.1575 O   1 1 1712.0000
     1714  O                     -5.4621   12.1193   -2.9311 O   1 1 1713.0000
     1715  O                     -5.3570   12.3355   -2.4578 O   1 1 1714.0000
     1716  O                     -5.8809   11.9637   -2.8027 O   1 1 1715.0000
     1717  O                     -6.5554   12.0123   -3.0532 O   1 1 1716.0000
     1718  O                     -6.9186   12.2191   -2.5414 O   1 1 1717.0000
     1719  O                     -7.2777   12.6706   -2.6724 O   1 1 1718.0000
     1720  O                     -7.4775   12.8832   -2.0627 O   1 1 1719.0000
     1721  O                     -7.5234   13.1391   -1.8110 O   1 1 1720.0000
     1722  O                     -7.9142   12.7118   -1.4126 O   1 1 1721.0000
     1723  O                     -7.2591   12.6629   -1.5176 O   1 1 1722.0000
     1724  O                     -6.5652   12.9707   -1.5604 O   1 1 1723.0000
     1725  O                     -6.9696   13.3488   -2.2567 O   1 1 1724.0000
     1726  O                     -6.5897   13.5104   -2.6632 O   1 1 1725.0000
     1727  O                     -6.7120   13.7087   -1.9299 O   1 1 1726.0000
     1728  O                     -6.2243   13.5036   -1.8168 O   1 1 1727.0000
     1729  O                     -6.1716   12.8266   -1.4392 O   1 1 1728.0000
     1730  O                     -6.8143   12.3887   -1.7097 O   1 1 1729.0000
     1731  O                     -6.6487   12.9319   -2.0968 O   1 1 1730.0000
     1732  O                     -6.1659   12.6470   -2.4004 O   1 1 1731.0000
     1733  O                     -5.9526   13.0843   -2.3184 O   1 1 1732.0000
     1734  O                     -5.7621   12.3557   -1.9253 O   1 1 1733.0000
     1735  O                     -5.7202   12.9585   -1.5508 O   1 1 1734.0000
     1736  O                     -5.9727   12.2829   -1.5261 O   1 1 1735.0000
     1737  O                     -6.2710   12.3414   -1.0120 O   1 1 1736.0000
     1738  O                     -6.9065   12.0976   -1.0780 O   1 1 1737.0000
     1739  O                     -6.3494   11.6522   -1.2151 O   1 1 1738.0000
     1740  O                     -5.8027   11.5628   -0.9052 O   1 1 1739.0000
     1741  O                     -5.8808   12.1703   -0.6356 O   1 1 1740.0000
     1742  O                     -5.6703   12.9182   -0.3564 O   1 1 1741.0000
     1743  O                     -6.3779   13.1698    0.0982 O    1 1 1742.0000
     1744  O                     -6.2279   12.7616    0.0032 O    1 1 1743.0000
     1745  O                     -6.6625   12.1489    0.0471 O    1 1 1744.0000
     1746  O                     -6.6401   12.5128   -0.5682 O   1 1 1745.0000
     1747  O                     -6.1886   11.8252   -0.2408 O   1 1 1746.0000
     1748  O                     -6.8961   11.5993   -0.8857 O   1 1 1747.0000
     1749  O                     -7.3215   11.3437   -0.9673 O   1 1 1748.0000
     1750  O                     -7.1080   11.5724   -1.6828 O   1 1 1749.0000
     1751  O                     -6.9112   11.1925   -2.3744 O   1 1 1750.0000
     1752  O                     -6.5224   11.5793   -2.4670 O   1 1 1751.0000
     1753  O                     -6.5465   11.9545   -2.1013 O   1 1 1752.0000
     1754  O                     -5.9896   11.5892   -1.9119 O   1 1 1753.0000
     1755  O                     -6.3432   11.0370   -1.9604 O   1 1 1754.0000
     1756  O                     -6.5187   11.2750   -1.3163 O   1 1 1755.0000
     1757  O                     -5.9258   11.0385   -1.5852 O   1 1 1756.0000
     1758  O                     -5.6632   10.2888   -2.1613 O   1 1 1757.0000
     1759  O                     -5.3779   10.5513   -1.8922 O   1 1 1758.0000
     1760  O                     -5.2281    9.8942   -1.9546 O   1 1 1759.0000
     1761  O                     -4.8193    9.9085   -1.5368 O   1 1 1760.0000
     1762  O                     -5.1013   10.0585   -1.0603 O   1 1 1761.0000
     1763  O                     -5.7869   10.6087   -1.2023 O   1 1 1762.0000
     1764  O                     -5.5898   10.7097   -0.7734 O   1 1 1763.0000
     1765  O                     -5.5814   10.1789   -0.2977 O   1 1 1764.0000
     1766  O                     -5.4469    9.7386   -0.6942 O   1 1 1765.0000
     1767  O                     -6.0283   10.2242   -0.8990 O   1 1 1766.0000
     1768  O                     -6.1928    9.8556   -0.6198 O   1 1 1767.0000
     1769  O                     -5.9872    9.3580   -0.7668 O   1 1 1768.0000
     1770  O                     -5.9128    9.0672    0.0073 O    1 1 1769.0000
     1771  O                     -5.6594    9.6632    0.1427 O    1 1 1770.0000
     1772  O                     -5.2897    9.1945    0.4710 O    1 1 1771.0000
     1773  O                     -5.2672    8.6814    0.3001 O    1 1 1772.0000
     1774  O                     -5.6623    8.5398    0.8275 O    1 1 1773.0000
     1775  O                     -5.9511    8.3628    1.3289 O    1 1 1774.0000
     1776  O                     -5.7660    8.6285    1.8630 O    1 1 1775.0000
     1777  O                     -5.2553    8.4695    2.1765 O    1 1 1776.0000
     1778  O                     -4.8358    9.1074    2.2778 O    1 1 1777.0000
     1779  O                     -4.4577    9.6636    2.3343 O    1 1 1778.0000
     1780  O                     -4.0483    8.9083    2.1568 O    1 1 1779.0000
     1781  O                     -3.3963    8.3277    1.7971 O    1 1 1780.0000
     1782  O                     -3.4992    8.2694    1.1594 O    1 1 1781.0000
     1783  O                     -3.9788    8.5755    0.6010 O    1 1 1782.0000
     1784  O                     -4.6582    8.1832    0.4426 O    1 1 1783.0000
     1785  O                     -5.0286    7.6703    1.1004 O    1 1 1784.0000
     1786  O                     -5.3398    8.0505    1.1981 O    1 1 1785.0000
     1787  O                     -4.6474    8.6651    1.4519 O    1 1 1786.0000
     1788  O                     -5.2463    8.3628    1.8982 O    1 1 1787.0000
     1789  O                     -5.3273    7.8031    2.0927 O    1 1 1788.0000
     1790  O                     -4.7852    7.4141    1.5767 O    1 1 1789.0000
     1791  O                     -4.1231    7.4755    1.5172 O    1 1 1790.0000
     1792  O                     -3.9813    7.5506    1.0385 O    1 1 1791.0000
     1793  O                     -3.4848    7.6449    0.9004 O    1 1 1792.0000
     1794  O                     -3.1691    7.7080    1.3232 O    1 1 1793.0000
     1795  O                     -3.3619    7.2340    1.8030 O    1 1 1794.0000
     1796  O                     -3.7286    7.5958    1.7761 O    1 1 1795.0000
     1797  O                     -4.0724    8.1227    1.9934 O    1 1 1796.0000
     1798  O                     -3.9033    8.7284    2.7122 O    1 1 1797.0000
     1799  O                     -3.8279    8.0530    3.0268 O    1 1 1798.0000
     1800  O                     -3.5802    8.2088    2.6521 O    1 1 1799.0000
     1801  O                     -3.4442    8.9436    3.3490 O    1 1 1800.0000
     1802  O                     -4.1666    9.1165    3.0292 O    1 1 1801.0000
     1803  O                     -4.6241    9.3105    3.1187 O    1 1 1802.0000
     1804  O                     -4.0924    8.5515    3.2538 O    1 1 1803.0000
     1805  O                     -4.5732    8.3710    3.5570 O    1 1 1804.0000
     1806  O                     -4.4288    8.2634    4.0485 O    1 1 1805.0000
     1807  O                     -3.6118    8.4762    4.2792 O    1 1 1806.0000
     1808  O                     -3.2148    7.9281    4.4384 O    1 1 1807.0000
     1809  O                     -3.6488    8.2928    4.7842 O    1 1 1808.0000
     1810  O                     -3.2329    8.8150    4.7311 O    1 1 1809.0000
     1811  O                     -3.5363    9.4055    4.7581 O    1 1 1810.0000
     1812  O                     -3.5232   10.2470    5.2314 O    1 1 1811.0000
     1813  O                     -3.7383    9.7562    5.3572 O    1 1 1812.0000
     1814  O                     -4.0914    9.2587    5.4532 O    1 1 1813.0000
     1815  O                     -4.3466    9.0359    4.9462 O    1 1 1814.0000
     1816  O                     -4.3110    8.4530    5.0759 O    1 1 1815.0000
     1817  O                     -3.9880    9.0873    4.8106 O    1 1 1816.0000
     1818  O                     -3.8680    8.8543    4.2026 O    1 1 1817.0000
     1819  O                     -3.3362    8.5224    3.6933 O    1 1 1818.0000
     1820  O                     -3.2398    7.8937    3.9246 O    1 1 1819.0000
     1821  O                     -3.6757    7.6865    3.8458 O    1 1 1820.0000
     1822  O                     -4.0882    7.7237    3.4768 O    1 1 1821.0000
     1823  O                     -4.5536    8.0691    3.0163 O    1 1 1822.0000
     1824  O                     -4.1542    7.8320    2.6088 O    1 1 1823.0000
     1825  O                     -4.6548    8.1615    2.1143 O    1 1 1824.0000
     1826  O                     -4.3781    8.0862    1.5840 O    1 1 1825.0000
     1827  O                     -4.7548    8.0222    1.3575 O    1 1 1826.0000
     1828  O                     -4.0633    8.3435    1.0314 O    1 1 1827.0000
     1829  O                     -4.3156    8.9132    0.6137 O    1 1 1828.0000
     1830  O                     -3.9306    8.9717    1.1360 O    1 1 1829.0000
     1831  O                     -4.5603    9.0769    1.8744 O    1 1 1830.0000
     1832  O                     -4.5075    8.6641    1.4335 O    1 1 1831.0000
     1833  O                     -5.0874    8.8059    1.1835 O    1 1 1832.0000
     1834  O                     -5.2640    9.2093    1.6609 O    1 1 1833.0000
     1835  O                     -5.7364    8.9844    1.1917 O    1 1 1834.0000
     1836  O                     -6.1599    9.0484    0.5559 O    1 1 1835.0000
     1837  O                     -6.0855    9.0608    1.1499 O    1 1 1836.0000
     1838  O                     -6.6316    9.2267    1.2873 O    1 1 1837.0000
     1839  O                     -6.9059    9.6884    1.0698 O    1 1 1838.0000
     1840  O                     -6.4082    9.8338    0.5454 O    1 1 1839.0000
     1841  O                     -5.8082   10.3335    0.2681 O    1 1 1840.0000
     1842  O                     -5.0847   10.2232    0.8979 O    1 1 1841.0000
     1843  O                     -4.8142   10.0247    1.5150 O    1 1 1842.0000
     1844  O                     -4.7080    9.5836    1.3189 O    1 1 1843.0000
     1845  O                     -5.0586    9.4273    0.8337 O    1 1 1844.0000
     1846  O                     -4.7518    9.2126    1.4733 O    1 1 1845.0000
     1847  O                     -4.4126    9.2089    2.0698 O    1 1 1846.0000
     1848  O                     -4.4413    8.6933    2.5477 O    1 1 1847.0000
     1849  O                     -4.8701    8.9476    3.1649 O    1 1 1848.0000
     1850  O                     -5.4386    9.0821    3.6496 O    1 1 1849.0000
     1851  O                     -5.5595    9.6410    4.1282 O    1 1 1850.0000
     1852  O                     -5.9897    9.5772    3.6358 O    1 1 1851.0000
     1853  O                     -6.1289    8.9322    3.6256 O    1 1 1852.0000
     1854  O                     -6.2512    8.3368    3.8086 O    1 1 1853.0000
     1855  O                     -5.8405    8.4108    4.1168 O    1 1 1854.0000
     1856  O                     -5.4520    8.4154    3.9940 O    1 1 1855.0000
     1857  O                     -5.5340    8.6470    3.2677 O    1 1 1856.0000
     1858  O                     -5.5595    7.9028    3.5290 O    1 1 1857.0000
     1859  O                     -5.3786    7.8384    4.0970 O    1 1 1858.0000
     1860  O                     -5.7037    8.1279    4.6099 O    1 1 1859.0000
     1861  O                     -6.3400    8.1844    4.5159 O    1 1 1860.0000
     1862  O                     -6.5121    8.8678    4.2181 O    1 1 1861.0000
     1863  O                     -6.4889    9.4205    3.6353 O    1 1 1862.0000
     1864  O                     -6.4728    9.3861    2.9862 O    1 1 1863.0000
     1865  O                     -6.2075    8.7843    2.7440 O    1 1 1864.0000
     1866  O                     -5.8430    9.1618    2.2797 O    1 1 1865.0000
     1867  O                     -5.6646    9.1102    2.9198 O    1 1 1866.0000
     1868  O                     -5.2731    8.8835    2.8315 O    1 1 1867.0000
     1869  O                     -5.4824    8.2174    2.8620 O    1 1 1868.0000
     1870  O                     -6.0364    7.8283    2.2229 O    1 1 1869.0000
     1871  O                     -5.8631    8.3327    2.4450 O    1 1 1870.0000
     1872  O                     -6.4290    8.2943    2.2823 O    1 1 1871.0000
     1873  O                     -7.0413    8.4897    1.8464 O    1 1 1872.0000
     1874  O                     -7.2236    7.9455    1.6596 O    1 1 1873.0000
     1875  O                     -6.8357    7.7097    1.4214 O    1 1 1874.0000
     1876  O                     -6.2031    7.6426    1.0550 O    1 1 1875.0000
     1877  O                     -5.9705    7.2845    0.6369 O    1 1 1876.0000
     1878  O                     -5.6502    7.4523    0.9473 O    1 1 1877.0000
     1879  O                     -5.6364    6.9082    0.9826 O    1 1 1878.0000
     1880  O                     -5.5671    6.2840    0.5992 O    1 1 1879.0000
     1881  O                     -5.3976    6.9332    0.6695 O    1 1 1880.0000
     1882  O                     -5.3361    7.4291    0.1408 O    1 1 1881.0000
     1883  O                     -5.9696    7.2880    0.0322 O    1 1 1882.0000
     1884  O                     -5.7813    6.9774   -0.4794 O   1 1 1883.0000
     1885  O                     -6.0497    7.3508   -0.6856 O   1 1 1884.0000
     1886  O                     -6.4427    7.8081   -0.5689 O   1 1 1885.0000
     1887  O                     -6.7831    7.8848    0.2869 O    1 1 1886.0000
     1888  O                     -6.4935    8.4489    0.1331 O    1 1 1887.0000
     1889  O                     -6.1749    8.3698   -0.0450 O   1 1 1888.0000
     1890  O                     -6.0024    7.9214   -0.6409 O   1 1 1889.0000
     1891  O                     -5.6912    8.4931   -0.4054 O   1 1 1890.0000
     1892  O                     -5.2292    8.2354   -1.1245 O   1 1 1891.0000
     1893  O                     -5.4830    8.5777   -1.1271 O   1 1 1892.0000
     1894  O                     -5.1411    8.5373   -0.3727 O   1 1 1893.0000
     1895  O                     -4.9261    9.0352   -0.2819 O   1 1 1894.0000
     1896  O                     -5.4082    9.0623   -0.6290 O   1 1 1895.0000
     1897  O                     -5.2714    9.5561   -0.7031 O   1 1 1896.0000
     1898  O                     -5.5784   10.0275   -1.2860 O   1 1 1897.0000
     1899  O                     -5.4249    9.2157   -1.4303 O   1 1 1898.0000
     1900  O                     -4.7744    9.2090   -1.2074 O   1 1 1899.0000
     1901  O                     -4.2480    9.3473   -1.3766 O   1 1 1900.0000
     1902  O                     -3.8225   10.1781   -1.2364 O   1 1 1901.0000
     1903  O                     -4.1178    9.9485   -1.9220 O   1 1 1902.0000
     1904  O                     -3.8079   10.5372   -1.9482 O   1 1 1903.0000
     1905  O                     -3.6901   10.9427   -1.3654 O   1 1 1904.0000
     1906  O                     -4.3398   11.2237   -1.3951 O   1 1 1905.0000
     1907  O                     -4.5783   10.7347   -1.1686 O   1 1 1906.0000
     1908  O                     -4.9027   10.9227   -0.8178 O   1 1 1907.0000
     1909  O                     -5.1949   11.8395   -0.8226 O   1 1 1908.0000
     1910  O                     -4.5922   11.7952   -1.2377 O   1 1 1909.0000
     1911  O                     -4.4637   12.1332   -1.5356 O   1 1 1910.0000
     1912  O                     -3.9797   11.7808   -1.3600 O   1 1 1911.0000
     1913  O                     -3.8696   12.1224   -0.5477 O   1 1 1912.0000
     1914  O                     -4.5737   12.0116   -0.7958 O   1 1 1913.0000
     1915  O                     -4.8233   12.4208   -0.1971 O   1 1 1914.0000
     1916  O                     -4.9594   13.0909   -0.4232 O   1 1 1915.0000
     1917  O                     -5.2415   12.8817   -0.2088 O   1 1 1916.0000
     1918  O                     -5.5609   13.3110    0.5746 O    1 1 1917.0000
     1919  O                     -5.1293   13.4464    0.7431 O    1 1 1918.0000
     1920  O                     -4.7091   13.9665    0.6915 O    1 1 1919.0000
     1921  O                     -4.8576   14.2020    1.2579 O    1 1 1920.0000
     1922  O                     -5.2478   13.5931    1.3308 O    1 1 1921.0000
     1923  O                     -4.5839   13.5299    0.8952 O    1 1 1922.0000
     1924  O                     -3.7624   13.6858    0.4326 O    1 1 1923.0000
     1925  O                     -3.8058   13.4557   -0.3297 O   1 1 1924.0000
     1926  O                     -4.4420   13.2719    0.0966 O    1 1 1925.0000
     1927  O                     -4.8206   12.9591    0.5850 O    1 1 1926.0000
     1928  O                     -4.2361   13.1061    0.5407 O    1 1 1927.0000
     1929  O                     -4.6661   12.3632    0.7509 O    1 1 1928.0000
     1930  O                     -4.5389   12.6647    1.4186 O    1 1 1929.0000
     1931  O                     -5.1113   12.8052    1.1554 O    1 1 1930.0000
     1932  O                     -5.3596   12.5143    0.6749 O    1 1 1931.0000
     1933  O                     -4.7249   12.4996    0.3605 O    1 1 1932.0000
     1934  O                     -4.6261   11.8783    0.5399 O    1 1 1933.0000
     1935  O                     -5.1937   11.6180    0.6580 O    1 1 1934.0000
     1936  O                     -5.7927   11.4797    0.6327 O    1 1 1935.0000
     1937  O                     -5.7780   11.1412    1.0151 O    1 1 1936.0000
     1938  O                     -6.1835   11.3009    1.1107 O    1 1 1937.0000
     1939  O                     -6.5330   10.9295    1.4457 O    1 1 1938.0000
     1940  O                     -6.7338   10.5006    1.6971 O    1 1 1939.0000
     1941  O                     -6.7646    9.8704    1.5104 O    1 1 1940.0000
     1942  O                     -6.0609   10.0412    1.7115 O    1 1 1941.0000
     1943  O                     -5.3245    9.8502    1.8153 O    1 1 1942.0000
     1944  O                     -4.6825   10.1399    1.8575 O    1 1 1943.0000
     1945  O                     -4.0232   10.4467    2.2342 O    1 1 1944.0000
     1946  O                     -4.0952   10.6950    2.8384 O    1 1 1945.0000
     1947  O                     -4.4047   10.7829    3.5026 O    1 1 1946.0000
     1948  O                     -4.5103   11.0812    3.0973 O    1 1 1947.0000
     1949  O                     -3.9454   11.1279    2.7145 O    1 1 1948.0000
     1950  O                     -3.8092   11.5204    3.3410 O    1 1 1949.0000
     1951  O                     -3.2973   11.0451    3.2244 O    1 1 1950.0000
     1952  O                     -3.2932   11.9133    3.0512 O    1 1 1951.0000
     1953  O                     -3.1758   12.4534    2.3136 O    1 1 1952.0000
     1954  O                     -3.3266   13.0123    1.7206 O    1 1 1953.0000
     1955  O                     -3.3332   13.4168    1.2994 O    1 1 1954.0000
     1956  O                     -4.0431   13.8732    0.7058 O    1 1 1955.0000
     1957  O                     -3.4453   13.8337    1.1327 O    1 1 1956.0000
     1958  O                     -3.8517   13.3944    1.2652 O    1 1 1957.0000
     1959  O                     -3.0640   13.1142    1.7363 O    1 1 1958.0000
     1960  O                     -3.0454   12.4280    1.7498 O    1 1 1959.0000
     1961  O                     -3.4624   13.3752    2.3140 O    1 1 1960.0000
     1962  O                     -3.3134   12.9323    2.5754 O    1 1 1961.0000
     1963  O                     -3.3374   12.1723    2.5813 O    1 1 1962.0000
     1964  O                     -4.1007   12.7815    2.3325 O    1 1 1963.0000
     1965  O                     -3.8656   12.1934    1.5818 O    1 1 1964.0000
     1966  O                     -3.8413   12.6999    1.6624 O    1 1 1965.0000
     1967  O                     -3.3968   12.6432    1.3172 O    1 1 1966.0000
     1968  O                     -3.4524   11.9203    1.3842 O    1 1 1967.0000
     1969  O                     -2.9869   11.3494    1.7371 O    1 1 1968.0000
     1970  O                     -3.2897   11.5271    1.1789 O    1 1 1969.0000
     1971  O                     -3.7794   11.6431    0.7545 O    1 1 1970.0000
     1972  O                     -3.6852   10.7622    0.8649 O    1 1 1971.0000
     1973  O                     -3.5727   11.1020    0.9547 O    1 1 1972.0000
     1974  O                     -3.7021   10.7935    1.9371 O    1 1 1973.0000
     1975  O                     -3.4542   10.4893    1.2437 O    1 1 1974.0000
     1976  O                     -2.8144    9.8760    1.2797 O    1 1 1975.0000
     1977  O                     -2.8566    9.7658    0.8259 O    1 1 1976.0000
     1978  O                     -2.6589   10.1207    0.4684 O    1 1 1977.0000
     1979  O                     -3.2618   10.4940    0.5529 O    1 1 1978.0000
     1980  O                     -3.2071   10.1198    0.0823 O    1 1 1979.0000
     1981  O                     -3.1185   10.6473   -0.3466 O   1 1 1980.0000
     1982  O                     -2.8479   10.6397    0.6366 O    1 1 1981.0000
     1983  O                     -3.4028   10.2732    1.3074 O    1 1 1982.0000
     1984  O                     -2.6871   10.3775    1.6095 O    1 1 1983.0000
     1985  O                     -2.1968   10.5172    1.5555 O    1 1 1984.0000
     1986  O                     -2.1636    9.8290    1.3496 O    1 1 1985.0000
     1987  O                     -1.6169   10.1023    0.5329 O    1 1 1986.0000
     1988  O                     -1.8511    9.9276    1.2342 O    1 1 1987.0000
     1989  O                     -1.6501   10.5564    1.4961 O    1 1 1988.0000
     1990  O                     -1.4703   10.1547    1.3770 O    1 1 1989.0000
     1991  O                     -1.3093   10.5930    1.7420 O    1 1 1990.0000
     1992  O                     -1.5622   10.4045    2.0748 O    1 1 1991.0000
     1993  O                     -1.1391   10.8600    2.3789 O    1 1 1992.0000
     1994  O                     -1.2832   11.4417    2.5733 O    1 1 1993.0000
     1995  O                     -1.2340   11.7940    1.8907 O    1 1 1994.0000
     1996  O                     -2.0511   11.6602    1.5207 O    1 1 1995.0000
     1997  O                     -2.0328   10.8235    2.0315 O    1 1 1996.0000
     1998  O                     -2.0888   11.2775    2.9782 O    1 1 1997.0000
     1999  O                     -2.5174   11.2670    2.5293 O    1 1 1998.0000
     2000  O                     -2.7648   10.7918    2.5125 O    1 1 1999.0000
     2001  O                     -2.1516   10.4814    2.8537 O    1 1 2000.0000
     2002  O                     -2.3517    9.7969    2.5320 O    1 1 2001.0000
     2003  O                     -2.7251    9.2148    2.7849 O    1 1 2002.0000
     2004  O                     -2.3793    8.9718    2.2548 O    1 1 2003.0000
     2005  O                     -1.7053    8.7246    2.1648 O    1 1 2004.0000
     2006  O                     -1.3266    8.7117    2.6587 O    1 1 2005.0000
     2007  O                     -1.7146    8.7566    2.5181 O    1 1 2006.0000
     2008  O                     -1.8826    9.3944    2.7763 O    1 1 2007.0000
     2009  O                     -2.0381    9.5990    2.1758 O    1 1 2008.0000
     2010  O                     -1.4721    9.7818    1.9109 O    1 1 2009.0000
     2011  O                     -1.6920    9.1716    1.7975 O    1 1 2010.0000
     2012  O                     -2.0326    9.3672    1.1421 O    1 1 2011.0000
     2013  O                     -2.3115    9.3052    0.8146 O    1 1 2012.0000
     2014  O                     -2.0433    9.2316    0.2787 O    1 1 2013.0000
     2015  O                     -2.2036    9.8042    0.3900 O    1 1 2014.0000
     2016  O                     -2.2291   10.3722    0.9321 O    1 1 2015.0000
     2017  O                     -2.1911   10.3666    1.9809 O    1 1 2016.0000
     2018  O                     -1.6123   10.2529    2.5141 O    1 1 2017.0000
     2019  O                     -1.2156    9.5344    2.4590 O    1 1 2018.0000
     2020  O                     -0.9991   10.2384    2.5676 O    1 1 2019.0000
     2021  O                     -0.6395   10.0272    2.3253 O    1 1 2020.0000
     2022  O                     -0.6750   10.1335    1.3953 O    1 1 2021.0000
     2023  O                     -1.2051    9.4299    1.4908 O    1 1 2022.0000
     2024  O                     -1.2546    8.8419    1.0968 O    1 1 2023.0000
     2025  O                     -1.7291    9.0188    0.9015 O    1 1 2024.0000
     2026  O                     -1.2474    9.5400    0.5955 O    1 1 2025.0000
     2027  O                     -1.3062   10.0242    0.7195 O    1 1 2026.0000
     2028  O                     -1.8572   10.8019    0.6810 O    1 1 2027.0000
     2029  O                     -1.5982   11.2018    0.8296 O    1 1 2028.0000
     2030  O                     -0.5795   11.8609    1.2970 O    1 1 2029.0000
     2031  O                     -0.8447   12.4910    1.4117 O    1 1 2030.0000
     2032  O                     -1.2494   12.9205    1.9699 O    1 1 2031.0000
     2033  O                     -2.2296   13.6935    2.2750 O    1 1 2032.0000
     2034  O                     -2.6068   14.4011    2.8013 O    1 1 2033.0000
     2035  O                     -3.2094   14.6452    3.6118 O    1 1 2034.0000
     2036  O                     -3.3602   15.5340    3.7741 O    1 1 2035.0000
     2037  O                     -3.6181   15.3744    4.3440 O    1 1 2036.0000
     2038  O                     -3.1512   15.9595    4.1091 O    1 1 2037.0000
     2039  O                     -3.9014   16.2431    3.6493 O    1 1 2038.0000
     2040  O                     -4.3256   16.1296    4.0925 O    1 1 2039.0000
     2041  O                     -4.4544   15.8921    4.6112 O    1 1 2040.0000
     2042  O                     -3.8993   15.7807    4.2030 O    1 1 2041.0000
     2043  O                     -3.7905   15.7161    4.9424 O    1 1 2042.0000
     2044  O                     -3.9979   16.5033    5.2420 O    1 1 2043.0000
     2045  O                     -3.7828   16.1759    4.6648 O    1 1 2044.0000
     2046  O                     -3.3855   16.6908    4.6015 O    1 1 2045.0000
     2047  O                     -3.2809   16.1029    4.6633 O    1 1 2046.0000
     2048  O                     -3.2807   16.2524    4.1598 O    1 1 2047.0000
     2049  O                     -3.1086   15.5308    4.4997 O    1 1 2048.0000
     2050  O                     -3.2696   15.4736    5.2006 O    1 1 2049.0000
     2051  O                     -3.2842   15.5133    5.6509 O    1 1 2050.0000
     2052  O                     -2.6263   15.7550    5.9998 O    1 1 2051.0000
     2053  O                     -2.0179   15.7238    5.9694 O    1 1 2052.0000
     2054  O                     -1.5842   15.9122    5.8092 O    1 1 2053.0000
     2055  O                     -0.9967   15.7855    5.9677 O    1 1 2054.0000
     2056  O                     -0.7265   15.7831    5.6279 O    1 1 2055.0000
     2057  O                     -0.0974   15.5915    5.0566 O    1 1 2056.0000
     2058  O                      0.0303   15.4015    4.3373 O    1 1 2057.0000
     2059  O                     -0.8612   15.3995    4.4685 O    1 1 2058.0000
     2060  O                     -1.7766   15.4288    4.5361 O    1 1 2059.0000
     2061  O                     -2.5861   15.0639    4.3934 O    1 1 2060.0000
     2062  O                     -2.4129   15.1761    4.5240 O    1 1 2061.0000
     2063  O                     -2.6390   15.6008    4.8948 O    1 1 2062.0000
     2064  O                     -2.1814   16.1565    5.2725 O    1 1 2063.0000
     2065  O                     -1.8908   16.6832    4.9635 O    1 1 2064.0000
     2066  O                     -1.2938   16.6187    4.9875 O    1 1 2065.0000
     2067  O                     -1.4016   17.1140    4.5219 O    1 1 2066.0000
     2068  O                     -0.8950   16.9459    4.4879 O    1 1 2067.0000
     2069  O                     -0.8220   16.3222    4.5161 O    1 1 2068.0000
     2070  O                     -0.4609   16.0502    4.3210 O    1 1 2069.0000
     2071  O                     -0.7191   16.0553    5.0004 O    1 1 2070.0000
     2072  O                     -1.2793   15.8527    4.7024 O    1 1 2071.0000
     2073  O                     -1.3668   16.1196    4.0965 O    1 1 2072.0000
     2074  O                     -1.8186   15.9108    4.4034 O    1 1 2073.0000
     2075  O                     -2.4750   16.1859    4.2119 O    1 1 2074.0000
     2076  O                     -1.6251   16.2183    4.2074 O    1 1 2075.0000
     2077  O                     -1.6253   16.8742    3.8827 O    1 1 2076.0000
     2078  O                     -1.9882   17.1776    4.3759 O    1 1 2077.0000
     2079  O                     -2.4390   16.7672    4.5235 O    1 1 2078.0000
     2080  O                     -2.4059   17.1901    4.3498 O    1 1 2079.0000
     2081  O                     -2.8875   17.3756    3.9836 O    1 1 2080.0000
     2082  O                     -2.9495   16.6441    3.9001 O    1 1 2081.0000
     2083  O                     -2.1444   16.4228    4.1198 O    1 1 2082.0000
     2084  O                     -2.4035   16.7567    3.3153 O    1 1 2083.0000
     2085  O                     -2.2672   16.7965    2.5191 O    1 1 2084.0000
     2086  O                     -2.2422   16.3578    1.8794 O    1 1 2085.0000
     2087  O                     -2.4612   16.2214    1.2237 O    1 1 2086.0000
     2088  O                     -2.2188   16.2532    0.8534 O    1 1 2087.0000
     2089  O                     -2.4008   17.0135    0.4694 O    1 1 2088.0000
     2090  O                     -1.8854   16.7593   -0.2325 O   1 1 2089.0000
     2091  O                     -2.6427   16.9728   -0.5043 O   1 1 2090.0000
     2092  O                     -3.0050   16.5038   -0.5355 O   1 1 2091.0000
     2093  O                     -3.0379   16.3491   -1.0293 O   1 1 2092.0000
     2094  O                     -3.2542   15.8505   -1.0499 O   1 1 2093.0000
     2095  O                     -3.4245   15.9029   -0.2839 O   1 1 2094.0000
     2096  O                     -3.1318   15.6772   -0.4834 O   1 1 2095.0000
     2097  O                     -2.7007   15.5828   -0.0921 O   1 1 2096.0000
     2098  O                     -1.9685   15.5022    0.1723 O    1 1 2097.0000
     2099  O                     -1.6153   15.8746    0.1630 O    1 1 2098.0000
     2100  O                     -1.4752   15.3829    0.6525 O    1 1 2099.0000
     2101  O                     -1.3950   14.9726    0.3599 O    1 1 2100.0000
     2102  O                     -1.4742   14.4707    0.6815 O    1 1 2101.0000
     2103  O                     -1.5409   14.1878    0.3718 O    1 1 2102.0000
     2104  O                     -1.3604   13.4331    0.0180 O    1 1 2103.0000
     2105  O                     -1.9085   12.8240   -0.4013 O   1 1 2104.0000
     2106  O                     -1.9498   12.2014   -0.6396 O   1 1 2105.0000
     2107  O                     -2.5598   11.7844   -0.6223 O   1 1 2106.0000
     2108  O                     -3.0663   11.9261   -0.0879 O   1 1 2107.0000
     2109  O                     -3.0237   12.9752   -0.2674 O   1 1 2108.0000
     2110  O                     -2.9268   13.9582   -0.0970 O   1 1 2109.0000
     2111  O                     -3.3250   14.5476   -0.1066 O   1 1 2110.0000
     2112  O                     -2.8889   14.8229   -0.5302 O   1 1 2111.0000
     2113  O                     -3.1190   15.1346   -0.1395 O   1 1 2112.0000
     2114  O                     -2.4948   15.4814    0.1924 O    1 1 2113.0000
     2115  O                     -2.7214   15.6390    0.6889 O    1 1 2114.0000
     2116  O                     -2.3681   16.4156    0.0767 O    1 1 2115.0000
     2117  O                     -1.8285   16.3845    0.2457 O    1 1 2116.0000
     2118  O                     -1.6173   16.5696   -0.0304 O   1 1 2117.0000
     2119  O                     -1.0538   16.5661   -0.4288 O   1 1 2118.0000
     2120  O                     -1.2685   16.2032   -0.6952 O   1 1 2119.0000
     2121  O                     -1.6228   16.2511   -0.3371 O   1 1 2120.0000
     2122  O                     -1.4529   15.8146   -0.7334 O   1 1 2121.0000
     2123  O                     -1.4294   15.9075   -1.5773 O   1 1 2122.0000
     2124  O                     -1.1840   16.4887   -1.6144 O   1 1 2123.0000
     2125  O                     -1.4200   16.6132   -2.1597 O   1 1 2124.0000
     2126  O                     -1.9489   16.8864   -1.6366 O   1 1 2125.0000
     2127  O                     -2.5721   17.0080   -1.6787 O   1 1 2126.0000
     2128  O                     -2.4275   16.7362   -1.2010 O   1 1 2127.0000
     2129  O                     -2.2398   16.1228   -0.8569 O   1 1 2128.0000
     2130  O                     -1.7291   16.6011   -0.8246 O   1 1 2129.0000
     2131  O                     -1.9012   16.2706   -1.3316 O   1 1 2130.0000
     2132  O                     -2.0286   16.9791   -1.1373 O   1 1 2131.0000
     2133  O                     -1.5744   17.2989   -1.7638 O   1 1 2132.0000
     2134  O                     -1.6263   17.4096   -1.0518 O   1 1 2133.0000
     2135  O                     -1.2591   16.8427   -1.5256 O   1 1 2134.0000
     2136  O                     -0.6965   16.6115   -2.1656 O   1 1 2135.0000
     2137  O                     -1.0486   16.7020   -2.7001 O   1 1 2136.0000
     2138  O                     -1.6766   16.8857   -2.4452 O   1 1 2137.0000
     2139  O                     -1.6037   16.1925   -2.2619 O   1 1 2138.0000
     2140  O                     -0.9980   15.8532   -2.1996 O   1 1 2139.0000
     2141  O                     -0.2493   16.0303   -2.3030 O   1 1 2140.0000
     2142  O                     -0.3769   16.6209   -1.6535 O   1 1 2141.0000
     2143  O                     -0.6336   16.5285   -1.2213 O   1 1 2142.0000
     2144  O                     -0.6757   16.0392   -1.1496 O   1 1 2143.0000
     2145  O                     -0.4734   16.0051   -1.6506 O   1 1 2144.0000
     2146  O                      0.0446   15.8802   -1.5577 O   1 1 2145.0000
     2147  O                      0.4250   15.4821   -1.2296 O   1 1 2146.0000
     2148  O                      0.8950   15.4738   -1.4582 O   1 1 2147.0000
     2149  O                      1.1962   15.4043   -2.0061 O   1 1 2148.0000
     2150  O                      0.6839   15.7092   -2.3735 O   1 1 2149.0000
     2151  O                      0.7671   15.8109   -1.6993 O   1 1 2150.0000
     2152  O                      1.2370   16.0344   -1.3439 O   1 1 2151.0000
     2153  O                      1.4949   16.0089   -1.8726 O   1 1 2152.0000
     2154  O                      1.7501   16.2459   -2.3939 O   1 1 2153.0000
     2155  O                      1.4124   15.9962   -2.9932 O   1 1 2154.0000
     2156  O                      1.1020   16.4022   -3.1374 O   1 1 2155.0000
     2157  O                      0.5789   16.2337   -2.5707 O   1 1 2156.0000
     2158  O                      1.0576   16.7941   -2.3026 O   1 1 2157.0000
     2159  O                      0.3683   16.7315   -2.5072 O   1 1 2158.0000
     2160  O                     -0.1683   16.7749   -2.0429 O   1 1 2159.0000
     2161  O                     -0.2779   16.5212   -2.5382 O   1 1 2160.0000
     2162  O                      0.4010   16.5220   -2.8982 O   1 1 2161.0000
     2163  O                      0.7235   17.0341   -3.0247 O   1 1 2162.0000
     2164  O                      1.4578   17.1241   -2.8316 O   1 1 2163.0000
     2165  O                      1.9436   16.7981   -2.8836 O   1 1 2164.0000
     2166  O                      2.3366   17.3717   -3.1939 O   1 1 2165.0000
     2167  O                      2.4557   17.0473   -2.4496 O   1 1 2166.0000
     2168  O                      2.7077   16.5166   -2.4134 O   1 1 2167.0000
     2169  O                      2.1186   16.7708   -2.3079 O   1 1 2168.0000
     2170  O                      2.3392   15.9796   -2.4292 O   1 1 2169.0000
     2171  O                      2.3367   15.5437   -2.8807 O   1 1 2170.0000
     2172  O                      2.0032   15.1619   -3.3489 O   1 1 2171.0000
     2173  O                      2.1156   15.7202   -3.4585 O   1 1 2172.0000
     2174  O                      1.7875   16.2522   -3.5026 O   1 1 2173.0000
     2175  O                      1.3836   16.2158   -4.0692 O   1 1 2174.0000
     2176  O                      0.9864   15.6552   -3.6664 O   1 1 2175.0000
     2177  O                      0.9396   15.2576   -4.1181 O   1 1 2176.0000
     2178  O                      0.7690   15.1615   -4.5001 O   1 1 2177.0000
     2179  O                      0.0910   15.2043   -4.5474 O   1 1 2178.0000
     2180  O                     -0.0358   14.9164   -4.0652 O   1 1 2179.0000
     2181  O                     -0.3016   14.7528   -3.4007 O   1 1 2180.0000
     2182  O                     -0.9101   14.7700   -3.4234 O   1 1 2181.0000
     2183  O                     -0.7708   15.1332   -3.1677 O   1 1 2182.0000
     2184  O                     -1.1988   15.2488   -2.8684 O   1 1 2183.0000
     2185  O                     -1.4288   14.5401   -2.8437 O   1 1 2184.0000
     2186  O                     -1.3757   13.7972   -2.9426 O   1 1 2185.0000
     2187  O                     -1.4140   13.8609   -2.3419 O   1 1 2186.0000
     2188  O                     -1.5531   14.5524   -2.6010 O   1 1 2187.0000
     2189  O                     -1.1863   14.4733   -2.0058 O   1 1 2188.0000
     2190  O                     -0.8784   14.4719   -2.5972 O   1 1 2189.0000
     2191  O                     -0.3786   14.1183   -3.0283 O   1 1 2190.0000
     2192  O                     -0.4299   13.5957   -2.3847 O   1 1 2191.0000
     2193  O                     -0.2996   13.0567   -2.2578 O   1 1 2192.0000
     2194  O                     -0.5474   13.5192   -2.1409 O   1 1 2193.0000
     2195  O                      0.1102   13.7252   -1.7862 O   1 1 2194.0000
     2196  O                     -0.1521   13.9657   -1.8295 O   1 1 2195.0000
     2197  O                     -0.3716   13.9902   -2.5627 O   1 1 2196.0000
     2198  O                     -0.7219   13.5020   -2.6835 O   1 1 2197.0000
     2199  O                     -0.6177   12.8782   -3.1601 O   1 1 2198.0000
     2200  O                     -0.4794   12.4071   -2.7557 O   1 1 2199.0000
     2201  O                     -0.5250   12.6378   -2.2090 O   1 1 2200.0000
     2202  O                     -0.2818   12.2134   -2.3484 O   1 1 2201.0000
     2203  O                      0.3911   12.5414   -2.3313 O   1 1 2202.0000
     2204  O                      0.3491   13.0655   -2.8097 O   1 1 2203.0000
     2205  O                      0.0633   13.8806   -3.0376 O   1 1 2204.0000
     2206  O                      0.0574   14.2133   -2.3343 O   1 1 2205.0000
     2207  O                     -0.4339   14.4441   -1.7823 O   1 1 2206.0000
     2208  O                     -0.9664   13.8095   -1.4579 O   1 1 2207.0000
     2209  O                     -0.5535   13.6617   -1.3901 O   1 1 2208.0000
     2210  O                      0.1103   13.2040   -1.1908 O   1 1 2209.0000
     2211  O                     -0.0035   12.8594   -1.5945 O   1 1 2210.0000
     2212  O                     -0.3987   12.9821   -1.4380 O   1 1 2211.0000
     2213  O                     -0.8729   13.2882   -1.3763 O   1 1 2212.0000
     2214  O                     -0.6893   13.2433   -0.8327 O   1 1 2213.0000
     2215  O                     -1.3193   12.8228   -0.6851 O   1 1 2214.0000
     2216  O                     -1.5067   13.1628   -1.2820 O   1 1 2215.0000
     2217  O                     -2.0062   13.1917   -2.0447 O   1 1 2216.0000
     2218  O                     -1.9867   12.9811   -2.7417 O   1 1 2217.0000
     2219  O                     -1.8750   12.7814   -2.0637 O   1 1 2218.0000
     2220  O                     -2.3418   12.2452   -2.2270 O   1 1 2219.0000
     2221  O                     -1.9594   12.1049   -1.3704 O   1 1 2220.0000
     2222  O                     -1.5472   11.8328   -1.4571 O   1 1 2221.0000
     2223  O                     -1.0946   11.5746   -1.7371 O   1 1 2222.0000
     2224  O                     -1.1558   10.9971   -1.6073 O   1 1 2223.0000
     2225  O                     -0.7915   10.6996   -1.8017 O   1 1 2224.0000
     2226  O                     -0.3202   10.6851   -1.9808 O   1 1 2225.0000
     2227  O                     -0.2116   10.2543   -2.3906 O   1 1 2226.0000
     2228  O                      0.0335   10.8595   -2.8248 O   1 1 2227.0000
     2229  O                     -0.0027   11.3013   -2.0194 O   1 1 2228.0000
     2230  O                      0.6732   11.2891   -1.6017 O   1 1 2229.0000
     2231  O                      0.6768   11.8078   -1.8750 O   1 1 2230.0000
     2232  O                      0.5938   12.5939   -1.9955 O   1 1 2231.0000
     2233  O                      0.6638   13.2392   -1.8577 O   1 1 2232.0000
     2234  O                      0.9103   12.7979   -2.5244 O   1 1 2233.0000
     2235  O                      1.1614   12.3534   -2.2482 O   1 1 2234.0000
     2236  O                      1.5492   12.3501   -2.0536 O   1 1 2235.0000
     2237  O                      1.8433   12.4518   -1.7303 O   1 1 2236.0000
     2238  O                      1.4787   12.5518   -1.0937 O   1 1 2237.0000
     2239  O                      1.0855   13.1812   -1.1964 O   1 1 2238.0000
     2240  O                      1.4800   13.0706   -1.6624 O   1 1 2239.0000
     2241  O                      1.6621   13.6335   -1.5328 O   1 1 2240.0000
     2242  O                      1.4981   13.3698   -2.3259 O   1 1 2241.0000
     2243  H                      0.0000    0.0000    0.0000 H    1 1 -2.0000
     2244  H                     22.0000    0.0000    0.0000 H    1 1 -2.0000
     2245  H                      0.0000   22.0000    0.0000 H    1 1 -2.0000
     2246  H                      0.0000    0.0000   22.0000 H   1 1 -2.0000
     2247  H                     22.0000   22.0000    0.0000 H    1 1 -2.0000
     2248  H                      0.0000   22.0000   22.0000 H   1 1 -2.0000
     2249  H                     22.0000    0.0000   22.0000 H   1 1 -2.0000
     2250  H                     22.0000   22.0000   22.0000 H   1 1 -2.0000

@<TRIPOS>BOND
           1           0           0 1
           2           1           2 1
           3           1          58 1
           4           2           3 1
           5           2           6 1
           6           3           4 1
           7           4           5 1
           8           5           6 1
           9           6           7 1
          10           7           8 1
          11           8           9 1
          12           9          10 1
          13          10          11 1
          14          11          12 1
          15          12          13 1
          16          12          61 1
          17          13          14 1
          18          13        1126 1
          19          14          15 1
          20          15          16 1
          21          16          17 1
          22          16          19 1
          23          16          20 1
          24          16          22 1
          25          17          18 1
          26          18          19 1
          27          19          20 1
          28          20          26 1
          29          20          35 1
          30          20          21 1
          31          21          22 1
          32          22          23 1
          33          22          28 1
          34          23          24 1
          35          24          25 1
          36          25          26 1
          37          26          27 1
          38          27          28 1
          39          27          34 1
          40          28          29 1
          41          29          30 1
          42          30          31 1
          43          30          37 1
          44          30          33 1
          45          31          32 1
          46          31          33 1
          47          32          33 1
          48          32          37 1
          49          33          34 1
          50          33          38 1
          51          33          36 1
          52          34          35 1
          53          34          36 1
          54          35          36 1
          55          36          37 1
          56          37          38 1
          57          38          39 1
          58          39          46 1
          59          39          40 1
          60          40          41 1
          61          41          42 1
          62          41          43 1
          63          41          45 1
          64          42          43 1
          65          43          44 1
          66          43          46 1
          67          43          48 1
          68          44          45 1
          69          44          47 1
          70          45          46 1
          71          45          47 1
          72          46          47 1
          73          47          48 1
          74          47         197 1
          75          47         305 1
          76          48          49 1
          77          49          50 1
          78          49         100 1
          79          50          51 1
          80          51          52 1
          81          52          53 1
          82          53          54 1
          83          53         488 1
          84          54          55 1
          85          55          56 1
          86          56          59 1
          87          56          57 1
          88          57          58 1
          89          57          59 1
          90          58          59 1
          91          59          60 1
          92          59          61 1
          93          60          61 1
          94          60        1062 1
          95          61          62 1
          96          62          63 1
          97          63          64 1
          98          64          65 1
          99          65          66 1
         100          66          68 1
         101          66          67 1
         102          67          68 1
         103          68          69 1
         104          69          70 1
         105          70          71 1
         106          70          78 1
         107          71          72 1
         108          71          80 1
         109          72          73 1
         110          73          74 1
         111          73        1034 1
         112          74          75 1
         113          75          76 1
         114          76          77 1
         115          77          78 1
         116          78          79 1
         117          79          80 1
         118          80          81 1
         119          81          82 1
         120          81          83 1
         121          81        1071 1
         122          81        1074 1
         123          82          83 1
         124          82        1022 1
         125          83          84 1
         126          84          85 1
         127          85          86 1
         128          85          88 1
         129          86          87 1
         130          87          88 1
         131          87        1093 1
         132          88          89 1
         133          89          90 1
         134          90          91 1
         135          90        1025 1
         136          91          92 1
         137          91        1060 1
         138          91        1072 1
         139          91        1126 1
         140          92          93 1
         141          93        1214 1
         142          93          94 1
         143          94          95 1
         144          95          96 1
         145          95        1007 1
         146          96          97 1
         147          97          98 1
         148          97        1220 1
         149          97        1350 1
         150          98          99 1
         151          98         117 1
         152          98         994 1
         153          99         100 1
         154          99         191 1
         155         100         101 1
         156         101         102 1
         157         102         103 1
         158         103         104 1
         159         103         106 1
         160         103         107 1
         161         104         246 1
         162         104         105 1
         163         105         106 1
         164         106         107 1
         165         107         108 1
         166         108         109 1
         167         109         296 1
         168         109         110 1
         169         110         288 1
         170         110         290 1
         171         110         291 1
         172         110         295 1
         173         110         111 1
         174         111         112 1
         175         112         113 1
         176         113         114 1
         177         113         293 1
         178         114         115 1
         179         115         116 1
         180         116         117 1
         181         116         139 1
         182         116         227 1
         183         117         118 1
         184         117         227 1
         185         118         119 1
         186         119         120 1
         187         120         121 1
         188         121         122 1
         189         122         123 1
         190         123         124 1
         191         123        1253 1
         192         123        1349 1
         193         124         125 1
         194         125         448 1
         195         125        1348 1
         196         125         126 1
         197         126         127 1
         198         127         128 1
         199         127         129 1
         200         127         130 1
         201         127         955 1
         202         127         988 1
         203         128         129 1
         204         129         130 1
         205         129         514 1
         206         130         131 1
         207         131         132 1
         208         132        1313 1
         209         132        1346 1
         210         132         133 1
         211         133         134 1
         212         134         135 1
         213         135         136 1
         214         135         142 1
         215         136         144 1
         216         136         145 1
         217         136         137 1
         218         137         138 1
         219         137         143 1
         220         137         144 1
         221         138         139 1
         222         139         140 1
         223         140         141 1
         224         140         233 1
         225         141         142 1
         226         142         143 1
         227         142         219 1
         228         143         144 1
         229         143         220 1
         230         143         223 1
         231         143         418 1
         232         144         145 1
         233         144         397 1
         234         145         146 1
         235         145         227 1
         236         146         147 1
         237         146         223 1
         238         146         224 1
         239         146         227 1
         240         147         148 1
         241         147         152 1
         242         148         149 1
         243         149         150 1
         244         150         152 1
         245         150         151 1
         246         151         152 1
         247         152         153 1
         248         152         165 1
         249         153         154 1
         250         153         178 1
         251         153         423 1
         252         154         155 1
         253         154         176 1
         254         154         417 1
         255         154         403 1
         256         155         156 1
         257         155         164 1
         258         156         157 1
         259         156         166 1
         260         157         158 1
         261         158         159 1
         262         158         167 1
         263         158         168 1
         264         159         163 1
         265         159         160 1
         266         160         168 1
         267         160         161 1
         268         161         162 1
         269         162         163 1
         270         163         164 1
         271         163         165 1
         272         164         165 1
         273         165         166 1
         274         166         167 1
         275         167         168 1
         276         168         169 1
         277         169         170 1
         278         169         172 1
         279         170         171 1
         280         170        2075 1
         281         171         172 1
         282         172         173 1
         283         173         174 1
         284         173        1147 1
         285         173        2060 1
         286         174         175 1
         287         175         176 1
         288         176         177 1
         289         177         178 1
         290         177         213 1
         291         178         179 1
         292         179         180 1
         293         179         213 1
         294         179         425 1
         295         180         181 1
         296         181         182 1
         297         182         183 1
         298         182         187 1
         299         183         184 1
         300         184         185 1
         301         184         186 1
         302         185         186 1
         303         186         187 1
         304         186         212 1
         305         187        1065 1
         306         187         188 1
         307         188         189 1
         308         188        1065 1
         309         188        1141 1
         310         188        1143 1
         311         189         190 1
         312         190         191 1
         313         190        1005 1
         314         191         192 1
         315         191         994 1
         316         192         193 1
         317         193         194 1
         318         193         195 1
         319         193         201 1
         320         193         207 1
         321         193         211 1
         322         194         195 1
         323         194         196 1
         324         194         197 1
         325         194         200 1
         326         194         201 1
         327         195         196 1
         328         195         198 1
         329         196         197 1
         330         197         198 1
         331         198         199 1
         332         198         200 1
         333         199         200 1
         334         200         201 1
         335         201         202 1
         336         202         203 1
         337         202         839 1
         338         203         204 1
         339         203         209 1
         340         204         418 1
         341         204         205 1
         342         205         206 1
         343         206         207 1
         344         206         211 1
         345         207         208 1
         346         208         209 1
         347         208         216 1
         348         209         210 1
         349         210         211 1
         350         211         212 1
         351         212         213 1
         352         213         214 1
         353         214         215 1
         354         214         418 1
         355         215         216 1
         356         215        1006 1
         357         216         217 1
         358         216         421 1
         359         217         218 1
         360         218         219 1
         361         218         656 1
         362         219         220 1
         363         219         417 1
         364         219         421 1
         365         220         221 1
         366         220         418 1
         367         221         222 1
         368         222         223 1
         369         223         224 1
         370         223         227 1
         371         223         228 1
         372         224         225 1
         373         224         509 1
         374         225         509 1
         375         225         709 1
         376         225         956 1
         377         225         988 1
         378         225         226 1
         379         226         227 1
         380         227         228 1
         381         228         229 1
         382         228         246 1
         383         229         230 1
         384         229         465 1
         385         229         466 1
         386         229         495 1
         387         230         231 1
         388         231         232 1
         389         231         448 1
         390         231         452 1
         391         231         949 1
         392         232         233 1
         393         232         429 1
         394         233         234 1
         395         233         236 1
         396         233         241 1
         397         234         235 1
         398         234         356 1
         399         235         236 1
         400         235         239 1
         401         236         237 1
         402         236         240 1
         403         236         245 1
         404         236         705 1
         405         237         238 1
         406         237         715 1
         407         238         239 1
         408         238         240 1
         409         238         242 1
         410         239         240 1
         411         240         241 1
         412         241         242 1
         413         241         548 1
         414         241         545 1
         415         242         243 1
         416         242         373 1
         417         243         244 1
         418         244         245 1
         419         244         424 1
         420         244         535 1
         421         245         246 1
         422         245         366 1
         423         245         369 1
         424         245         542 1
         425         246         247 1
         426         246         547 1
         427         247         248 1
         428         247         261 1
         429         247         267 1
         430         247         539 1
         431         248         249 1
         432         248         254 1
         433         249         250 1
         434         250         251 1
         435         251         252 1
         436         252         253 1
         437         253         254 1
         438         254         255 1
         439         255         256 1
         440         256         257 1
         441         257         258 1
         442         258         259 1
         443         258         298 1
         444         259         260 1
         445         260         261 1
         446         261         262 1
         447         261         279 1
         448         261         551 1
         449         262         263 1
         450         263         264 1
         451         263         267 1
         452         263         278 1
         453         264         265 1
         454         264         270 1
         455         264         272 1
         456         264         273 1
         457         264         278 1
         458         264         279 1
         459         265         266 1
         460         265         270 1
         461         265         271 1
         462         265         274 1
         463         265         275 1
         464         265         276 1
         465         266         267 1
         466         267         268 1
         467         267         277 1
         468         268         272 1
         469         268         269 1
         470         269         270 1
         471         270         271 1
         472         270         274 1
         473         271         272 1
         474         272         273 1
         475         273         274 1
         476         273         275 1
         477         274         275 1
         478         274         548 1
         479         275         276 1
         480         275         278 1
         481         276         277 1
         482         276         280 1
         483         277         292 1
         484         277         278 1
         485         278         279 1
         486         278         280 1
         487         279         280 1
         488         280         281 1
         489         281         282 1
         490         282         283 1
         491         282         306 1
         492         283         284 1
         493         283         288 1
         494         283         289 1
         495         284         286 1
         496         284         295 1
         497         284         299 1
         498         284         285 1
         499         285         292 1
         500         285         286 1
         501         286         287 1
         502         286         288 1
         503         286         291 1
         504         287         288 1
         505         288         289 1
         506         288         293 1
         507         289         290 1
         508         289         306 1
         509         290         291 1
         510         290         292 1
         511         291         292 1
         512         292         293 1
         513         293         294 1
         514         294         295 1
         515         294         300 1
         516         295         296 1
         517         295         299 1
         518         295         300 1
         519         296         297 1
         520         297         298 1
         521         298         299 1
         522         299         300 1
         523         300         301 1
         524         300         551 1
         525         301         302 1
         526         302         303 1
         527         303         306 1
         528         303         311 1
         529         303         304 1
         530         304         305 1
         531         304         312 1
         532         305         306 1
         533         305         314 1
         534         306         307 1
         535         306         313 1
         536         307         308 1
         537         307         320 1
         538         308         309 1
         539         309         310 1
         540         310         311 1
         541         310         312 1
         542         310         313 1
         543         311         312 1
         544         311         320 1
         545         311         321 1
         546         312         313 1
         547         312         314 1
         548         313         314 1
         549         314         315 1
         550         314         316 1
         551         315         316 1
         552         316         322 1
         553         316         317 1
         554         317         318 1
         555         318         319 1
         556         319         320 1
         557         320         321 1
         558         321         322 1
         559         322         323 1
         560         322         326 1
         561         322         327 1
         562         322         330 1
         563         323         324 1
         564         324         325 1
         565         324         327 1
         566         324         538 1
         567         324         541 1
         568         325         326 1
         569         325        1062 1
         570         326         327 1
         571         326         329 1
         572         326         537 1
         573         327         328 1
         574         327         329 1
         575         327         331 1
         576         327         332 1
         577         328         329 1
         578         329         331 1
         579         329         334 1
         580         329         330 1
         581         330         358 1
         582         330        1061 1
         583         330        1066 1
         584         330         331 1
         585         331         332 1
         586         331        1208 1
         587         332         333 1
         588         332         339 1
         589         332         341 1
         590         332        1136 1
         591         333         334 1
         592         333         342 1
         593         333        1206 1
         594         334         344 1
         595         334         345 1
         596         334        1044 1
         597         334         335 1
         598         335         336 1
         599         335         338 1
         600         335        1206 1
         601         335         343 1
         602         336         337 1
         603         337         338 1
         604         337         342 1
         605         337         343 1
         606         338         340 1
         607         338         341 1
         608         338         342 1
         609         338        1044 1
         610         338        1188 1
         611         338         339 1
         612         339         341 1
         613         339         345 1
         614         339        1197 1
         615         339        1202 1
         616         339         340 1
         617         340         341 1
         618         340         348 1
         619         341         342 1
         620         342         343 1
         621         342         344 1
         622         343         344 1
         623         343        1044 1
         624         344         345 1
         625         344         350 1
         626         345         346 1
         627         345         348 1
         628         345         349 1
         629         345         350 1
         630         345         351 1
         631         345         352 1
         632         346         347 1
         633         347         348 1
         634         348         349 1
         635         348         350 1
         636         349         352 1
         637         349         350 1
         638         350         352 1
         639         350         351 1
         640         351         352 1
         641         351        1208 1
         642         352         353 1
         643         353         354 1
         644         354         355 1
         645         354         356 1
         646         354         541 1
         647         354        1356 1
         648         355         356 1
         649         355         546 1
         650         355         575 1
         651         356         357 1
         652         356         358 1
         653         356         364 1
         654         356         545 1
         655         356        1315 1
         656         357         358 1
         657         357         365 1
         658         358         359 1
         659         359         360 1
         660         360         361 1
         661         361         362 1
         662         362         363 1
         663         362        1208 1
         664         363         364 1
         665         364         365 1
         666         365         366 1
         667         366         367 1
         668         366         991 1
         669         367         368 1
         670         367         544 1
         671         368         369 1
         672         369         370 1
         673         369         700 1
         674         370         371 1
         675         370         429 1
         676         370         455 1
         677         370         519 1
         678         370         529 1
         679         371         372 1
         680         371         712 1
         681         372         373 1
         682         372         374 1
         683         373         374 1
         684         374         375 1
         685         375         376 1
         686         376         377 1
         687         377         378 1
         688         377         379 1
         689         378         379 1
         690         379         380 1
         691         380         381 1
         692         381         382 1
         693         382         383 1
         694         383         384 1
         695         383         385 1
         696         383         386 1
         697         384         385 1
         698         384         393 1
         699         385         386 1
         700         386         387 1
         701         386         389 1
         702         387         388 1
         703         388         389 1
         704         388         396 1
         705         389         390 1
         706         390         391 1
         707         391         392 1
         708         391         431 1
         709         392         393 1
         710         393         443 1
         711         393         394 1
         712         394         395 1
         713         394         430 1
         714         394         454 1
         715         395         396 1
         716         396         397 1
         717         397         399 1
         718         397         419 1
         719         397         439 1
         720         397         398 1
         721         398         399 1
         722         398         424 1
         723         399         400 1
         724         399         403 1
         725         399         407 1
         726         399         424 1
         727         400         401 1
         728         400         416 1
         729         400         418 1
         730         401         402 1
         731         401         403 1
         732         401         405 1
         733         401         407 1
         734         402         403 1
         735         403         404 1
         736         403         405 1
         737         403         416 1
         738         403         417 1
         739         404         405 1
         740         404         407 1
         741         404         415 1
         742         405         415 1
         743         405         418 1
         744         405         406 1
         745         406         411 1
         746         406         407 1
         747         407         408 1
         748         407         417 1
         749         408         409 1
         750         409         410 1
         751         409         413 1
         752         409         414 1
         753         410         411 1
         754         410         413 1
         755         410         414 1
         756         410         416 1
         757         410         417 1
         758         411         412 1
         759         411         413 1
         760         411         415 1
         761         412         413 1
         762         412         945 1
         763         413         414 1
         764         413         416 1
         765         414         415 1
         766         414         417 1
         767         415         416 1
         768         415         424 1
         769         416         417 1
         770         417         418 1
         771         418         419 1
         772         419         420 1
         773         420         421 1
         774         421         422 1
         775         422         423 1
         776         423         424 1
         777         424         425 1
         778         425         426 1
         779         425         428 1
         780         426         427 1
         781         426         656 1
         782         427         428 1
         783         428         429 1
         784         429         430 1
         785         430         431 1
         786         431         432 1
         787         432         433 1
         788         433         434 1
         789         434         435 1
         790         434         439 1
         791         434         445 1
         792         434         448 1
         793         435         436 1
         794         435         443 1
         795         436         437 1
         796         437         438 1
         797         438         439 1
         798         438         445 1
         799         439         448 1
         800         439         440 1
         801         440         447 1
         802         440         448 1
         803         440         441 1
         804         441         442 1
         805         442         443 1
         806         442         444 1
         807         442         445 1
         808         442         446 1
         809         443         444 1
         810         443         453 1
         811         444         445 1
         812         445         446 1
         813         445         465 1
         814         446         447 1
         815         446         448 1
         816         446         465 1
         817         447         448 1
         818         447         453 1
         819         447         924 1
         820         448         449 1
         821         448         924 1
         822         449         450 1
         823         449         947 1
         824         449         452 1
         825         450         451 1
         826         451         947 1
         827         451         949 1
         828         451         452 1
         829         452         453 1
         830         452         471 1
         831         452         472 1
         832         452         498 1
         833         452         800 1
         834         452         835 1
         835         452         940 1
         836         453         454 1
         837         454         455 1
         838         454         525 1
         839         455         456 1
         840         455         503 1
         841         456         457 1
         842         456         738 1
         843         456         739 1
         844         456         740 1
         845         456         744 1
         846         457         458 1
         847         457         521 1
         848         457         522 1
         849         458         459 1
         850         459         466 1
         851         459         475 1
         852         459         460 1
         853         460         463 1
         854         460         925 1
         855         460         461 1
         856         461         462 1
         857         461         465 1
         858         462         463 1
         859         463         464 1
         860         463         470 1
         861         463         471 1
         862         463         513 1
         863         463         525 1
         864         464         466 1
         865         464         470 1
         866         464         482 1
         867         464         503 1
         868         464         504 1
         869         464         508 1
         870         464         714 1
         871         464         465 1
         872         465         466 1
         873         466         467 1
         874         466         470 1
         875         466         923 1
         876         466         925 1
         877         467         486 1
         878         467         468 1
         879         468         469 1
         880         469         470 1
         881         470         471 1
         882         470         474 1
         883         470         513 1
         884         471         472 1
         885         471         928 1
         886         472         473 1
         887         473         474 1
         888         474         475 1
         889         475         476 1
         890         475         929 1
         891         476         477 1
         892         477         478 1
         893         477         503 1
         894         477         854 1
         895         477         923 1
         896         478         479 1
         897         479         480 1
         898         480         481 1
         899         480         491 1
         900         480         793 1
         901         480         967 1
         902         480         980 1
         903         480        1311 1
         904         481         490 1
         905         481         510 1
         906         481         511 1
         907         481         527 1
         908         481         482 1
         909         482         660 1
         910         482         982 1
         911         482         983 1
         912         482         483 1
         913         483         484 1
         914         483         703 1
         915         484         485 1
         916         485         486 1
         917         486         487 1
         918         486         983 1
         919         487         488 1
         920         488         489 1
         921         488         490 1
         922         489         490 1
         923         489        1310 1
         924         490         491 1
         925         490         510 1
         926         491         492 1
         927         491         503 1
         928         492         493 1
         929         493         494 1
         930         494         495 1
         931         494         509 1
         932         494         951 1
         933         495         514 1
         934         495         496 1
         935         496         497 1
         936         497         498 1
         937         498         499 1
         938         498         510 1
         939         499         500 1
         940         500         501 1
         941         501         502 1
         942         502         503 1
         943         503         504 1
         944         504         505 1
         945         504         703 1
         946         505         506 1
         947         506         507 1
         948         507         508 1
         949         507         714 1
         950         508         509 1
         951         509         510 1
         952         510         511 1
         953         510         922 1
         954         510         923 1
         955         511         512 1
         956         512         525 1
         957         512         513 1
         958         513         514 1
         959         514         515 1
         960         515         516 1
         961         516         517 1
         962         517         518 1
         963         518         519 1
         964         519         520 1
         965         519         526 1
         966         519         527 1
         967         519         714 1
         968         520         521 1
         969         520         523 1
         970         521         522 1
         971         521         524 1
         972         522         523 1
         973         522         740 1
         974         523         524 1
         975         524         525 1
         976         525         526 1
         977         526         527 1
         978         526         711 1
         979         527         528 1
         980         527         962 1
         981         528         529 1
         982         529         530 1
         983         530         531 1
         984         530         532 1
         985         531         532 1
         986         532         533 1
         987         532         535 1
         988         533         535 1
         989         533         534 1
         990         534         536 1
         991         534         570 1
         992         534         535 1
         993         535         536 1
         994         536         537 1
         995         537         538 1
         996         537         556 1
         997         538         539 1
         998         538         541 1
         999         538         556 1
        1000         539         540 1
        1001         540         541 1
        1002         541         542 1
        1003         541         544 1
        1004         541         546 1
        1005         542         543 1
        1006         543         544 1
        1007         543         546 1
        1008         544         545 1
        1009         544         547 1
        1010         545         546 1
        1011         545         995 1
        1012         546         547 1
        1013         547         548 1
        1014         548         549 1
        1015         548         550 1
        1016         548         556 1
        1017         549         550 1
        1018         550         551 1
        1019         551         552 1
        1020         552         553 1
        1021         553         554 1
        1022         554         555 1
        1023         555         556 1
        1024         556         557 1
        1025         557         558 1
        1026         558         559 1
        1027         559         560 1
        1028         560         561 1
        1029         561         562 1
        1030         562         563 1
        1031         563         564 1
        1032         563         979 1
        1033         564         565 1
        1034         565         566 1
        1035         566         567 1
        1036         567         568 1
        1037         568         569 1
        1038         569         570 1
        1039         570         571 1
        1040         570         572 1
        1041         571         572 1
        1042         572         573 1
        1043         573         574 1
        1044         574         575 1
        1045         575         576 1
        1046         576         577 1
        1047         577         578 1
        1048         578         579 1
        1049         579         580 1
        1050         579         608 1
        1051         580         581 1
        1052         580         608 1
        1053         580         610 1
        1054         580        1187 1
        1055         580        1190 1
        1056         581         582 1
        1057         582         583 1
        1058         583         584 1
        1059         584         585 1
        1060         585         586 1
        1061         586         587 1
        1062         587         588 1
        1063         588         589 1
        1064         588         818 1
        1065         588         820 1
        1066         589         590 1
        1067         590         591 1
        1068         591         592 1
        1069         591        1176 1
        1070         592        1185 1
        1071         592         593 1
        1072         593         594 1
        1073         594         595 1
        1074         595         596 1
        1075         595         601 1
        1076         595        1675 1
        1077         596         597 1
        1078         596         601 1
        1079         596         612 1
        1080         596        1230 1
        1081         597         598 1
        1082         597         600 1
        1083         597         606 1
        1084         598         600 1
        1085         598         601 1
        1086         598         606 1
        1087         598         599 1
        1088         599         600 1
        1089         600         601 1
        1090         601         602 1
        1091         602         603 1
        1092         603         604 1
        1093         604         605 1
        1094         605         606 1
        1095         606         607 1
        1096         607         608 1
        1097         608         612 1
        1098         608         609 1
        1099         609         610 1
        1100         610        1203 1
        1101         610         611 1
        1102         611         612 1
        1103         612         613 1
        1104         613         614 1
        1105         614         615 1
        1106         615         616 1
        1107         616         617 1
        1108         616         618 1
        1109         617         618 1
        1110         618         619 1
        1111         619         620 1
        1112         620         621 1
        1113         621         622 1
        1114         621         639 1
        1115         621        1380 1
        1116         622         623 1
        1117         623         624 1
        1118         623         639 1
        1119         624         625 1
        1120         624         770 1
        1121         624         638 1
        1122         625         637 1
        1123         625         763 1
        1124         625        1230 1
        1125         625         626 1
        1126         626         627 1
        1127         627         628 1
        1128         627         752 1
        1129         628         629 1
        1130         628         639 1
        1131         629         630 1
        1132         630         631 1
        1133         631         632 1
        1134         632         633 1
        1135         632         773 1
        1136         633         634 1
        1137         633         635 1
        1138         634         635 1
        1139         635         636 1
        1140         636         638 1
        1141         636         637 1
        1142         637         638 1
        1143         638         639 1
        1144         639         640 1
        1145         640         641 1
        1146         640        1389 1
        1147         640        1397 1
        1148         641         642 1
        1149         641         653 1
        1150         642         643 1
        1151         643         644 1
        1152         644         645 1
        1153         644        1165 1
        1154         645         646 1
        1155         646         647 1
        1156         646         648 1
        1157         646        1165 1
        1158         647         648 1
        1159         647         650 1
        1160         647        1610 1
        1161         648        1614 1
        1162         648        1955 1
        1163         648        1957 1
        1164         648         649 1
        1165         649         650 1
        1166         650         651 1
        1167         650        1169 1
        1168         650        1177 1
        1169         651         652 1
        1170         651        1030 1
        1171         652        1168 1
        1172         652        1171 1
        1173         652        1955 1
        1174         652        1957 1
        1175         652        1961 1
        1176         652         653 1
        1177         653         654 1
        1178         653        1363 1
        1179         654         655 1
        1180         655         656 1
        1181         656        1289 1
        1182         656        1998 1
        1183         656         657 1
        1184         657         658 1
        1185         658         659 1
        1186         659         660 1
        1187         660         661 1
        1188         660         967 1
        1189         661         662 1
        1190         662         663 1
        1191         663         664 1
        1192         663         667 1
        1193         664         665 1
        1194         665         666 1
        1195         666         667 1
        1196         667         668 1
        1197         668         669 1
        1198         668         890 1
        1199         669         670 1
        1200         670         671 1
        1201         670         794 1
        1202         670         893 1
        1203         671         672 1
        1204         672         673 1
        1205         673         674 1
        1206         673        1367 1
        1207         674         675 1
        1208         674         754 1
        1209         674        1365 1
        1210         674        1366 1
        1211         674         677 1
        1212         675         676 1
        1213         676         677 1
        1214         677         678 1
        1215         677         680 1
        1216         678         679 1
        1217         678         773 1
        1218         679         760 1
        1219         679         680 1
        1220         680         681 1
        1221         681         682 1
        1222         681         769 1
        1223         682         683 1
        1224         683         684 1
        1225         683         755 1
        1226         684         685 1
        1227         685         686 1
        1228         686         687 1
        1229         687         688 1
        1230         687        1367 1
        1231         687        1952 1
        1232         688         689 1
        1233         688        1959 1
        1234         688        1960 1
        1235         689        1383 1
        1236         689        1964 1
        1237         689         690 1
        1238         690         691 1
        1239         690         692 1
        1240         690         696 1
        1241         690        1950 1
        1242         691         692 1
        1243         692        1950 1
        1244         692         693 1
        1245         693         694 1
        1246         694         695 1
        1247         695         696 1
        1248         696         697 1
        1249         697         698 1
        1250         698         699 1
        1251         699         700 1
        1252         700         701 1
        1253         701         702 1
        1254         701         708 1
        1255         702         703 1
        1256         703         704 1
        1257         703         705 1
        1258         703         708 1
        1259         703         983 1
        1260         704         705 1
        1261         704         709 1
        1262         704         710 1
        1263         705         706 1
        1264         705         710 1
        1265         705         956 1
        1266         706         707 1
        1267         706         991 1
        1268         707         708 1
        1269         708         709 1
        1270         709         710 1
        1271         709         711 1
        1272         710         711 1
        1273         711         712 1
        1274         712         713 1
        1275         713         714 1
        1276         714         715 1
        1277         715         716 1
        1278         716         717 1
        1279         717         718 1
        1280         718         719 1
        1281         719         720 1
        1282         720         721 1
        1283         720         739 1
        1284         721         722 1
        1285         722         723 1
        1286         723         737 1
        1287         723         739 1
        1288         723         724 1
        1289         724         736 1
        1290         724         725 1
        1291         725         726 1
        1292         725         737 1
        1293         726         727 1
        1294         726         730 1
        1295         727         728 1
        1296         727         737 1
        1297         728         729 1
        1298         729         730 1
        1299         730         731 1
        1300         730         732 1
        1301         731         732 1
        1302         732         733 1
        1303         733         734 1
        1304         734         735 1
        1305         734         737 1
        1306         734         742 1
        1307         735         736 1
        1308         736         737 1
        1309         737         738 1
        1310         738         739 1
        1311         738         741 1
        1312         739         740 1
        1313         739         746 1
        1314         740         741 1
        1315         741         742 1
        1316         742         745 1
        1317         742         743 1
        1318         743         744 1
        1319         744         745 1
        1320         745         746 1
        1321         746         747 1
        1322         747         748 1
        1323         748         749 1
        1324         749         750 1
        1325         749         800 1
        1326         749         967 1
        1327         749         969 1
        1328         749        1311 1
        1329         750         751 1
        1330         751         752 1
        1331         752         753 1
        1332         753         754 1
        1333         754         755 1
        1334         755         756 1
        1335         755         770 1
        1336         756         757 1
        1337         756        1365 1
        1338         756        1961 1
        1339         757         758 1
        1340         757         764 1
        1341         757        1223 1
        1342         757        1224 1
        1343         757        1232 1
        1344         758         759 1
        1345         758         769 1
        1346         759         760 1
        1347         760         761 1
        1348         761         762 1
        1349         762         763 1
        1350         763         764 1
        1351         764         765 1
        1352         764        1225 1
        1353         765         766 1
        1354         765        1225 1
        1355         766         767 1
        1356         767         768 1
        1357         768         769 1
        1358         769         770 1
        1359         770         771 1
        1360         771         772 1
        1361         772         773 1
        1362         773         774 1
        1363         774         775 1
        1364         775         776 1
        1365         776         777 1
        1366         776        1308 1
        1367         776        1946 1
        1368         776        1312 1
        1369         777         778 1
        1370         778         779 1
        1371         778        1251 1
        1372         779         780 1
        1373         780        1309 1
        1374         780         781 1
        1375         781        1308 1
        1376         781         782 1
        1377         782         783 1
        1378         783         784 1
        1379         784         785 1
        1380         784         823 1
        1381         785         786 1
        1382         785         814 1
        1383         785         817 1
        1384         786         787 1
        1385         787         788 1
        1386         787         818 1
        1387         787         822 1
        1388         787         824 1
        1389         787        1549 1
        1390         788         789 1
        1391         788         811 1
        1392         788         821 1
        1393         789         790 1
        1394         790         791 1
        1395         790         797 1
        1396         790         826 1
        1397         791         792 1
        1398         792         793 1
        1399         793         794 1
        1400         794         795 1
        1401         794         892 1
        1402         795         798 1
        1403         795         796 1
        1404         796         797 1
        1405         797         798 1
        1406         798         799 1
        1407         799         800 1
        1408         800         801 1
        1409         801         802 1
        1410         802         803 1
        1411         803         804 1
        1412         803         891 1
        1413         804         805 1
        1414         804         886 1
        1415         804         878 1
        1416         805         806 1
        1417         805         880 1
        1418         806         807 1
        1419         807         808 1
        1420         808         809 1
        1421         809         810 1
        1422         810         811 1
        1423         810         887 1
        1424         811         812 1
        1425         812         813 1
        1426         812         817 1
        1427         813        1979 1
        1428         813         814 1
        1429         814         817 1
        1430         814         815 1
        1431         815         816 1
        1432         815         820 1
        1433         816         817 1
        1434         817         818 1
        1435         818         819 1
        1436         818         822 1
        1437         818        1496 1
        1438         819         820 1
        1439         820         821 1
        1440         820         822 1
        1441         821         822 1
        1442         822         823 1
        1443         822         825 1
        1444         823         824 1
        1445         824         825 1
        1446         824        1549 1
        1447         825         826 1
        1448         826         827 1
        1449         827         828 1
        1450         827         911 1
        1451         828         829 1
        1452         829         830 1
        1453         829         903 1
        1454         830         831 1
        1455         830         839 1
        1456         831         832 1
        1457         832         833 1
        1458         833         894 1
        1459         833         834 1
        1460         834         835 1
        1461         835         836 1
        1462         835         837 1
        1463         835         841 1
        1464         836         837 1
        1465         837         838 1
        1466         838         839 1
        1467         839         840 1
        1468         839        1812 1
        1469         840         841 1
        1470         840         971 1
        1471         841         842 1
        1472         842         843 1
        1473         843         844 1
        1474         844         845 1
        1475         845         846 1
        1476         845         847 1
        1477         846         847 1
        1478         847         907 1
        1479         847         848 1
        1480         848         849 1
        1481         849         850 1
        1482         850         851 1
        1483         851         852 1
        1484         852         853 1
        1485         853         854 1
        1486         854         855 1
        1487         854         895 1
        1488         854         907 1
        1489         855         856 1
        1490         855         861 1
        1491         855         865 1
        1492         855         883 1
        1493         855         889 1
        1494         856         857 1
        1495         856         882 1
        1496         857         858 1
        1497         858         859 1
        1498         859         860 1
        1499         860         861 1
        1500         861         862 1
        1501         862         863 1
        1502         863         864 1
        1503         864         865 1
        1504         864         870 1
        1505         865         866 1
        1506         866         867 1
        1507         866         871 1
        1508         867         868 1
        1509         868         869 1
        1510         869         870 1
        1511         870         871 1
        1512         871         872 1
        1513         872         873 1
        1514         873         874 1
        1515         873        2035 1
        1516         873        2061 1
        1517         874         875 1
        1518         874        1374 1
        1519         875         876 1
        1520         876         877 1
        1521         877         878 1
        1522         877         894 1
        1523         878         879 1
        1524         878         884 1
        1525         878         885 1
        1526         878         888 1
        1527         879         880 1
        1528         880         881 1
        1529         880         882 1
        1530         881         882 1
        1531         882         883 1
        1532         883         884 1
        1533         883         891 1
        1534         884         885 1
        1535         885         886 1
        1536         886         887 1
        1537         887         888 1
        1538         888         889 1
        1539         889         890 1
        1540         890         891 1
        1541         890         893 1
        1542         891         892 1
        1543         892         893 1
        1544         893         894 1
        1545         894         895 1
        1546         895         896 1
        1547         896         897 1
        1548         897         898 1
        1549         898         899 1
        1550         899         900 1
        1551         900         901 1
        1552         901         902 1
        1553         902         903 1
        1554         903         904 1
        1555         903         910 1
        1556         904         905 1
        1557         905         906 1
        1558         906         907 1
        1559         907         908 1
        1560         908         909 1
        1561         909         910 1
        1562         910         911 1
        1563         911         912 1
        1564         911        1851 1
        1565         912         913 1
        1566         913         914 1
        1567         914         915 1
        1568         915         916 1
        1569         915         918 1
        1570         916         917 1
        1571         917         918 1
        1572         918         919 1
        1573         919         920 1
        1574         920         921 1
        1575         921         922 1
        1576         921         926 1
        1577         921         939 1
        1578         921         941 1
        1579         922         923 1
        1580         923         924 1
        1581         923         937 1
        1582         923         927 1
        1583         924         925 1
        1584         925         926 1
        1585         926         927 1
        1586         927         928 1
        1587         927         932 1
        1588         927         940 1
        1589         927         931 1
        1590         928         929 1
        1591         928         932 1
        1592         929         930 1
        1593         930         932 1
        1594         930         941 1
        1595         930         931 1
        1596         931         932 1
        1597         932         933 1
        1598         933         934 1
        1599         934         935 1
        1600         934         945 1
        1601         935         936 1
        1602         935         947 1
        1603         936         937 1
        1604         936         948 1
        1605         937         938 1
        1606         938         939 1
        1607         939         940 1
        1608         940         941 1
        1609         940         948 1
        1610         941         942 1
        1611         942         943 1
        1612         943         944 1
        1613         944         945 1
        1614         945         946 1
        1615         945         947 1
        1616         946         947 1
        1617         947         948 1
        1618         948         949 1
        1619         949         950 1
        1620         950         951 1
        1621         951         952 1
        1622         952         953 1
        1623         953         954 1
        1624         954         955 1
        1625         955         956 1
        1626         955         983 1
        1627         955         987 1
        1628         956         957 1
        1629         956         983 1
        1630         957         958 1
        1631         958         959 1
        1632         958         971 1
        1633         958         972 1
        1634         959         960 1
        1635         960         961 1
        1636         961         962 1
        1637         962         963 1
        1638         963         964 1
        1639         964         965 1
        1640         965         966 1
        1641         965         973 1
        1642         965         977 1
        1643         966         967 1
        1644         967         968 1
        1645         967         977 1
        1646         967         971 1
        1647         968         976 1
        1648         968         969 1
        1649         969         970 1
        1650         970         971 1
        1651         971         972 1
        1652         972         973 1
        1653         973         974 1
        1654         973         975 1
        1655         974         975 1
        1656         975         976 1
        1657         976         977 1
        1658         977         978 1
        1659         977        1240 1
        1660         978         979 1
        1661         979         980 1
        1662         979        1246 1
        1663         980         981 1
        1664         981         982 1
        1665         982         983 1
        1666         983         984 1
        1667         983         985 1
        1668         983        1248 1
        1669         984         985 1
        1670         984        1249 1
        1671         985         986 1
        1672         986         987 1
        1673         986        1248 1
        1674         987         988 1
        1675         988         991 1
        1676         988        1353 1
        1677         988         989 1
        1678         989         990 1
        1679         990         991 1
        1680         990        1353 1
        1681         991         992 1
        1682         991        1353 1
        1683         991        1355 1
        1684         992         993 1
        1685         993         994 1
        1686         994         995 1
        1687         994         998 1
        1688         995         996 1
        1689         995        1359 1
        1690         996         997 1
        1691         997         998 1
        1692         997         999 1
        1693         998         999 1
        1694         998        1001 1
        1695         998        1220 1
        1696         998        1222 1
        1697         998        1227 1
        1698         999        1000 1
        1699         999        1001 1
        1700         999        1007 1
        1701        1000        1001 1
        1702        1001        1002 1
        1703        1002        1006 1
        1704        1002        1003 1
        1705        1003        1004 1
        1706        1004        1005 1
        1707        1004        1227 1
        1708        1005        1006 1
        1709        1005        1007 1
        1710        1006        1007 1
        1711        1007        1008 1
        1712        1007        1010 1
        1713        1007        1018 1
        1714        1007        1227 1
        1715        1008        1009 1
        1716        1008        1012 1
        1717        1009        1010 1
        1718        1010        1011 1
        1719        1010        1012 1
        1720        1010        1018 1
        1721        1011        1012 1
        1722        1011        1150 1
        1723        1012        1013 1
        1724        1012        1016 1
        1725        1013        1014 1
        1726        1014        1015 1
        1727        1014        1148 1
        1728        1015        1016 1
        1729        1016        1017 1
        1730        1017        1149 1
        1731        1017        1018 1
        1732        1018        1019 1
        1733        1019        1020 1
        1734        1019        1153 1
        1735        1020        1021 1
        1736        1021        1022 1
        1737        1022        1023 1
        1738        1022        1071 1
        1739        1022        1072 1
        1740        1023        1024 1
        1741        1024        1025 1
        1742        1025        1028 1
        1743        1025        1026 1
        1744        1026        1027 1
        1745        1026        1031 1
        1746        1026        1032 1
        1747        1027        1028 1
        1748        1028        1029 1
        1749        1029        1030 1
        1750        1030        1031 1
        1751        1031        1032 1
        1752        1032        1033 1
        1753        1033        1034 1
        1754        1034        1045 1
        1755        1034        1035 1
        1756        1035        1044 1
        1757        1035        1036 1
        1758        1036        1037 1
        1759        1037        1038 1
        1760        1037        1041 1
        1761        1038        1039 1
        1762        1038        1041 1
        1763        1039        1040 1
        1764        1040        1041 1
        1765        1041        1042 1
        1766        1042        1043 1
        1767        1043        1044 1
        1768        1044        1045 1
        1769        1044        1598 1
        1770        1045        1046 1
        1771        1046        1047 1
        1772        1047        1048 1
        1773        1048        1049 1
        1774        1049        1050 1
        1775        1049        1052 1
        1776        1049        1056 1
        1777        1050        1051 1
        1778        1050        1053 1
        1779        1051        1052 1
        1780        1052        1053 1
        1781        1052        1056 1
        1782        1052        1059 1
        1783        1053        1056 1
        1784        1053        1182 1
        1785        1053        1188 1
        1786        1053        1054 1
        1787        1054        1055 1
        1788        1055        1056 1
        1789        1056        1057 1
        1790        1057        1058 1
        1791        1058        1059 1
        1792        1058        1060 1
        1793        1059        1060 1
        1794        1060        1061 1
        1795        1061        1062 1
        1796        1062        1063 1
        1797        1062        1208 1
        1798        1063        1064 1
        1799        1064        1065 1
        1800        1065        1066 1
        1801        1066        1067 1
        1802        1067        1068 1
        1803        1067        1214 1
        1804        1068        1069 1
        1805        1068        1129 1
        1806        1069        1070 1
        1807        1070        1071 1
        1808        1070        1123 1
        1809        1070        1154 1
        1810        1071        1072 1
        1811        1071        1124 1
        1812        1072        1154 1
        1813        1072        1073 1
        1814        1073        1074 1
        1815        1074        1075 1
        1816        1074        1079 1
        1817        1074        2238 1
        1818        1075        1076 1
        1819        1076        1077 1
        1820        1077        1078 1
        1821        1077        2230 1
        1822        1078        1079 1
        1823        1078        2230 1
        1824        1079        1080 1
        1825        1080        1081 1
        1826        1081        1082 1
        1827        1082        1083 1
        1828        1083        1084 1
        1829        1084        1085 1
        1830        1085        1086 1
        1831        1086        1087 1
        1832        1087        1088 1
        1833        1087        1093 1
        1834        1088        1089 1
        1835        1089        1090 1
        1836        1090        1091 1
        1837        1091        1092 1
        1838        1092        1093 1
        1839        1092        2226 1
        1840        1092        2229 1
        1841        1093        1094 1
        1842        1094        1095 1
        1843        1095        1096 1
        1844        1096        1097 1
        1845        1097        1098 1
        1846        1098        1099 1
        1847        1099        1100 1
        1848        1100        1101 1
        1849        1100        2106 1
        1850        1101        1102 1
        1851        1101        1281 1
        1852        1102        1103 1
        1853        1103        2028 1
        1854        1103        1104 1
        1855        1104        1105 1
        1856        1104        1114 1
        1857        1104        1264 1
        1858        1104        1329 1
        1859        1104        2016 1
        1860        1105        1107 1
        1861        1105        1106 1
        1862        1106        1107 1
        1863        1107        1108 1
        1864        1107        1114 1
        1865        1107        1987 1
        1866        1108        1111 1
        1867        1108        1109 1
        1868        1109        1110 1
        1869        1110        1111 1
        1870        1111        1112 1
        1871        1112        1113 1
        1872        1112        1280 1
        1873        1113        1114 1
        1874        1113        1320 1
        1875        1114        1115 1
        1876        1114        2016 1
        1877        1114        2028 1
        1878        1115        1116 1
        1879        1116        1117 1
        1880        1117        1118 1
        1881        1118        1119 1
        1882        1119        1120 1
        1883        1119        2031 1
        1884        1120        1121 1
        1885        1120        2030 1
        1886        1120        2031 1
        1887        1121        1122 1
        1888        1122        1123 1
        1889        1122        1152 1
        1890        1122        1153 1
        1891        1122        1154 1
        1892        1123        1124 1
        1893        1123        1133 1
        1894        1124        1125 1
        1895        1125        1126 1
        1896        1126        1127 1
        1897        1127        1128 1
        1898        1128        1129 1
        1899        1128        1137 1
        1900        1129        1130 1
        1901        1130        1131 1
        1902        1130        1134 1
        1903        1131        1132 1
        1904        1132        1133 1
        1905        1133        1134 1
        1906        1134        1135 1
        1907        1135        1136 1
        1908        1136        1137 1
        1909        1137        1138 1
        1910        1137        1140 1
        1911        1138        1139 1
        1912        1139        1140 1
        1913        1140        1141 1
        1914        1141        1142 1
        1915        1141        1143 1
        1916        1142        1143 1
        1917        1142        2058 1
        1918        1143        1144 1
        1919        1144        1145 1
        1920        1145        1146 1
        1921        1146        1147 1
        1922        1147        1148 1
        1923        1148        1149 1
        1924        1149        1150 1
        1925        1150        1151 1
        1926        1151        1152 1
        1927        1152        1153 1
        1928        1153        1154 1
        1929        1153        2030 1
        1930        1154        1155 1
        1931        1154        1156 1
        1932        1155        1156 1
        1933        1156        1157 1
        1934        1157        1158 1
        1935        1158        1159 1
        1936        1159        1160 1
        1937        1159        1163 1
        1938        1159        1164 1
        1939        1160        1161 1
        1940        1161        1162 1
        1941        1162        1163 1
        1942        1162        1240 1
        1943        1162        1366 1
        1944        1163        1164 1
        1945        1163        1238 1
        1946        1163        1241 1
        1947        1164        1165 1
        1948        1164        1959 1
        1949        1165        1235 1
        1950        1165        1166 1
        1951        1166        1167 1
        1952        1167        1168 1
        1953        1168        1169 1
        1954        1169        1170 1
        1955        1170        1171 1
        1956        1171        1172 1
        1957        1172        1173 1
        1958        1173        1174 1
        1959        1174        1175 1
        1960        1175        1176 1
        1961        1176        1177 1
        1962        1176        1186 1
        1963        1177        1617 1
        1964        1177        1178 1
        1965        1178        1179 1
        1966        1179        1180 1
        1967        1179        1181 1
        1968        1179        1185 1
        1969        1180        1181 1
        1970        1181        1184 1
        1971        1181        1182 1
        1972        1182        1183 1
        1973        1182        1184 1
        1974        1182        1186 1
        1975        1183        1184 1
        1976        1184        1185 1
        1977        1185        1186 1
        1978        1186        1187 1
        1979        1187        1188 1
        1980        1188        1189 1
        1981        1189        1190 1
        1982        1190        1191 1
        1983        1191        1192 1
        1984        1192        1193 1
        1985        1193        1194 1
        1986        1194        1195 1
        1987        1195        1196 1
        1988        1196        1197 1
        1989        1197        1198 1
        1990        1197        1202 1
        1991        1198        1199 1
        1992        1199        1200 1
        1993        1200        1201 1
        1994        1201        1202 1
        1995        1202        1203 1
        1996        1203        1204 1
        1997        1204        1205 1
        1998        1205        1206 1
        1999        1206        1208 1
        2000        1206        1207 1
        2001        1207        1208 1
        2002        1208        1209 1
        2003        1209        1210 1
        2004        1210        1211 1
        2005        1211        1212 1
        2006        1212        1213 1
        2007        1213        1214 1
        2008        1213        1215 1
        2009        1214        1215 1
        2010        1214        1216 1
        2011        1214        1217 1
        2012        1215        1216 1
        2013        1216        1217 1
        2014        1217        1218 1
        2015        1218        1219 1
        2016        1219        1220 1
        2017        1220        1221 1
        2018        1221        1232 1
        2019        1221        1222 1
        2020        1222        1223 1
        2021        1223        1224 1
        2022        1223        1228 1
        2023        1224        1225 1
        2024        1224        1232 1
        2025        1225        1226 1
        2026        1225        1232 1
        2027        1226        1227 1
        2028        1227        1228 1
        2029        1228        1229 1
        2030        1229        1230 1
        2031        1230        1231 1
        2032        1231        1232 1
        2033        1232        1233 1
        2034        1233        1234 1
        2035        1233        1242 1
        2036        1233        1243 1
        2037        1233        1317 1
        2038        1233        1325 1
        2039        1234        1235 1
        2040        1235        1236 1
        2041        1236        1237 1
        2042        1237        1238 1
        2043        1238        1239 1
        2044        1238        1241 1
        2045        1238        1242 1
        2046        1239        1240 1
        2047        1240        1241 1
        2048        1241        1242 1
        2049        1242        1243 1
        2050        1242        1959 1
        2051        1243        1244 1
        2052        1243        1314 1
        2053        1243        1325 1
        2054        1244        1245 1
        2055        1244        1318 1
        2056        1244        1339 1
        2057        1245        1246 1
        2058        1246        1247 1
        2059        1246        1356 1
        2060        1247        1248 1
        2061        1248        1249 1
        2062        1249        1250 1
        2063        1250        1251 1
        2064        1251        1252 1
        2065        1252        1253 1
        2066        1252        1259 1
        2067        1253        1254 1
        2068        1254        1255 1
        2069        1255        1256 1
        2070        1255        1259 1
        2071        1255        1260 1
        2072        1256        1257 1
        2073        1257        1258 1
        2074        1258        1259 1
        2075        1259        1260 1
        2076        1260        1261 1
        2077        1261        1262 1
        2078        1262        1263 1
        2079        1263        1264 1
        2080        1264        1265 1
        2081        1264        1268 1
        2082        1264        1270 1
        2083        1264        1274 1
        2084        1265        1266 1
        2085        1265        1275 1
        2086        1266        1267 1
        2087        1267        1268 1
        2088        1268        1269 1
        2089        1268        2022 1
        2090        1268        2030 1
        2091        1269        1270 1
        2092        1269        2022 1
        2093        1270        2030 1
        2094        1270        1271 1
        2095        1271        1278 1
        2096        1271        1322 1
        2097        1271        1272 1
        2098        1272        1273 1
        2099        1272        1274 1
        2100        1273        1274 1
        2101        1274        1275 1
        2102        1275        1276 1
        2103        1275        1991 1
        2104        1276        1277 1
        2105        1276        2031 1
        2106        1277        1278 1
        2107        1278        1279 1
        2108        1278        1280 1
        2109        1279        1280 1
        2110        1280        1281 1
        2111        1280        2028 1
        2112        1280        1979 1
        2113        1281        1282 1
        2114        1282        1283 1
        2115        1282        1479 1
        2116        1283        1284 1
        2117        1283        1285 1
        2118        1283        1286 1
        2119        1283        1985 1
        2120        1283        1984 1
        2121        1284        1285 1
        2122        1284        1333 1
        2123        1284        1989 1
        2124        1284        1995 1
        2125        1285        1286 1
        2126        1286        1287 1
        2127        1287        1293 1
        2128        1287        1288 1
        2129        1288        1985 1
        2130        1288        1289 1
        2131        1289        1290 1
        2132        1289        1291 1
        2133        1289        1293 1
        2134        1289        1998 1
        2135        1290        1291 1
        2136        1290        1292 1
        2137        1290        1294 1
        2138        1291        1292 1
        2139        1292        1293 1
        2140        1293        1953 1
        2141        1293        1965 1
        2142        1293        1294 1
        2143        1294        1295 1
        2144        1294        1302 1
        2145        1294        1960 1
        2146        1294        1970 1
        2147        1295        1296 1
        2148        1296        1297 1
        2149        1297        1298 1
        2150        1298        1299 1
        2151        1298        1564 1
        2152        1298        1683 1
        2153        1298        1965 1
        2154        1298        1973 1
        2155        1299        1300 1
        2156        1299        1972 1
        2157        1299        1983 1
        2158        1300        1301 1
        2159        1300        1974 1
        2160        1301        1302 1
        2161        1302        1303 1
        2162        1303        1945 1
        2163        1303        2000 1
        2164        1303        1304 1
        2165        1304        1305 1
        2166        1305        1306 1
        2167        1305        1976 1
        2168        1306        1307 1
        2169        1307        1308 1
        2170        1308        1309 1
        2171        1309        1310 1
        2172        1309        1311 1
        2173        1310        1311 1
        2174        1310        1951 1
        2175        1311        1312 1
        2176        1312        1313 1
        2177        1312        2001 1
        2178        1313        1314 1
        2179        1314        1315 1
        2180        1314        1343 1
        2181        1314        1361 1
        2182        1315        1316 1
        2183        1316        1317 1
        2184        1317        1318 1
        2185        1318        1319 1
        2186        1318        1963 1
        2187        1319        1320 1
        2188        1320        1321 1
        2189        1320        1478 1
        2190        1320        1623 1
        2191        1320        1624 1
        2192        1321        1322 1
        2193        1322        1323 1
        2194        1323        1324 1
        2195        1324        1325 1
        2196        1325        1326 1
        2197        1326        1327 1
        2198        1326        1622 1
        2199        1327        1328 1
        2200        1327        1621 1
        2201        1328        1329 1
        2202        1328        1338 1
        2203        1328        1622 1
        2204        1329        1330 1
        2205        1330        1331 1
        2206        1330        1332 1
        2207        1331        1332 1
        2208        1332        1333 1
        2209        1332        1993 1
        2210        1333        1334 1
        2211        1334        1335 1
        2212        1335        1336 1
        2213        1336        1337 1
        2214        1336        1995 1
        2215        1337        1338 1
        2216        1337        1340 1
        2217        1338        1339 1
        2218        1339        1341 1
        2219        1339        1992 1
        2220        1339        1993 1
        2221        1339        1997 1
        2222        1339        1998 1
        2223        1339        2017 1
        2224        1339        2020 1
        2225        1339        1340 1
        2226        1340        1999 1
        2227        1340        1341 1
        2228        1341        1342 1
        2229        1341        1994 1
        2230        1341        1998 1
        2231        1341        2018 1
        2232        1342        1343 1
        2233        1343        1344 1
        2234        1344        1345 1
        2235        1344        1348 1
        2236        1345        1346 1
        2237        1346        1618 1
        2238        1346        1347 1
        2239        1347        1348 1
        2240        1348        1349 1
        2241        1349        1350 1
        2242        1350        1351 1
        2243        1350        1352 1
        2244        1351        1353 1
        2245        1351        1352 1
        2246        1352        1353 1
        2247        1352        1527 1
        2248        1352        1528 1
        2249        1353        1354 1
        2250        1354        1355 1
        2251        1355        1356 1
        2252        1356        1357 1
        2253        1357        1358 1
        2254        1358        1359 1
        2255        1358        1360 1
        2256        1359        1360 1
        2257        1360        1361 1
        2258        1361        1362 1
        2259        1362        1363 1
        2260        1363        1364 1
        2261        1364        1365 1
        2262        1365        1366 1
        2263        1366        1367 1
        2264        1367        1368 1
        2265        1368        1369 1
        2266        1368        1961 1
        2267        1369        1370 1
        2268        1369        1421 1
        2269        1370        1371 1
        2270        1371        1372 1
        2271        1372        1373 1
        2272        1373        1374 1
        2273        1373        1375 1
        2274        1374        1375 1
        2275        1375        1376 1
        2276        1376        1377 1
        2277        1376        1378 1
        2278        1377        1378 1
        2279        1378        1384 1
        2280        1378        1446 1
        2281        1378        1379 1
        2282        1379        1380 1
        2283        1380        1381 1
        2284        1381        1382 1
        2285        1381        1384 1
        2286        1382        1383 1
        2287        1383        1384 1
        2288        1384        1385 1
        2289        1385        1386 1
        2290        1385        1419 1
        2291        1385        1420 1
        2292        1386        1387 1
        2293        1387        1961 1
        2294        1387        1388 1
        2295        1388        1389 1
        2296        1389        1390 1
        2297        1390        1391 1
        2298        1390        1403 1
        2299        1391        1392 1
        2300        1392        1393 1
        2301        1393        1394 1
        2302        1394        1395 1
        2303        1395        1396 1
        2304        1396        1397 1
        2305        1397        1398 1
        2306        1398        1399 1
        2307        1399        1400 1
        2308        1400        1401 1
        2309        1401        1402 1
        2310        1402        1403 1
        2311        1403        1404 1
        2312        1404        1405 1
        2313        1405        1406 1
        2314        1406        1407 1
        2315        1407        1408 1
        2316        1408        1409 1
        2317        1408        1461 1
        2318        1409        1410 1
        2319        1410        1411 1
        2320        1410        1434 1
        2321        1410        1436 1
        2322        1411        1412 1
        2323        1412        1413 1
        2324        1412        1440 1
        2325        1412        1445 1
        2326        1413        1414 1
        2327        1413        1437 1
        2328        1413        1438 1
        2329        1414        1415 1
        2330        1415        1420 1
        2331        1415        1422 1
        2332        1415        1443 1
        2333        1415        1444 1
        2334        1415        1416 1
        2335        1416        1417 1
        2336        1417        1418 1
        2337        1418        1419 1
        2338        1418        1422 1
        2339        1418        1440 1
        2340        1419        1420 1
        2341        1420        1421 1
        2342        1421        1422 1
        2343        1422        1423 1
        2344        1423        1424 1
        2345        1424        1425 1
        2346        1424        1443 1
        2347        1425        1426 1
        2348        1426        1443 1
        2349        1426        1427 1
        2350        1427        1428 1
        2351        1428        1429 1
        2352        1429        1430 1
        2353        1430        1431 1
        2354        1431        1453 1
        2355        1431        1432 1
        2356        1432        1433 1
        2357        1432        1452 1
        2358        1432        1453 1
        2359        1433        1434 1
        2360        1434        1439 1
        2361        1434        1435 1
        2362        1435        1436 1
        2363        1436        1437 1
        2364        1437        1438 1
        2365        1438        1439 1
        2366        1439        1440 1
        2367        1440        1441 1
        2368        1440        1442 1
        2369        1441        1442 1
        2370        1442        1443 1
        2371        1443        1444 1
        2372        1444        1445 1
        2373        1444        1446 1
        2374        1444        1964 1
        2375        1445        1446 1
        2376        1446        1447 1
        2377        1446        1452 1
        2378        1446        1538 1
        2379        1447        1448 1
        2380        1447        1449 1
        2381        1447        1923 1
        2382        1447        1931 1
        2383        1448        1449 1
        2384        1449        1450 1
        2385        1449        1921 1
        2386        1450        1451 1
        2387        1451        1453 1
        2388        1451        1452 1
        2389        1452        1455 1
        2390        1452        1458 1
        2391        1452        1453 1
        2392        1453        1454 1
        2393        1454        1455 1
        2394        1455        1456 1
        2395        1455        1458 1
        2396        1455        1459 1
        2397        1455        1680 1
        2398        1456        1457 1
        2399        1457        1458 1
        2400        1458        1459 1
        2401        1459        1460 1
        2402        1460        1461 1
        2403        1461        1462 1
        2404        1461        1673 1
        2405        1462        1463 1
        2406        1463        1464 1
        2407        1464        1465 1
        2408        1465        1466 1
        2409        1466        1467 1
        2410        1467        1468 1
        2411        1468        1469 1
        2412        1469        1470 1
        2413        1470        1471 1
        2414        1471        1682 1
        2415        1471        1683 1
        2416        1471        1971 1
        2417        1471        1472 1
        2418        1472        1473 1
        2419        1472        1474 1
        2420        1472        1475 1
        2421        1472        1683 1
        2422        1472        1971 1
        2423        1473        1474 1
        2424        1474        1475 1
        2425        1474        1683 1
        2426        1475        1476 1
        2427        1475        1621 1
        2428        1476        1477 1
        2429        1476        1621 1
        2430        1476        1624 1
        2431        1477        1478 1
        2432        1477        1959 1
        2433        1477        1967 1
        2434        1478        1479 1
        2435        1478        1481 1
        2436        1479        1480 1
        2437        1479        1625 1
        2438        1480        1481 1
        2439        1481        1482 1
        2440        1481        1625 1
        2441        1482        1484 1
        2442        1482        1483 1
        2443        1483        1486 1
        2444        1483        1975 1
        2445        1483        2108 1
        2446        1483        1484 1
        2447        1484        1485 1
        2448        1485        1486 1
        2449        1486        1487 1
        2450        1487        1488 1
        2451        1488        1489 1
        2452        1489        1490 1
        2453        1490        1491 1
        2454        1491        1492 1
        2455        1492        1493 1
        2456        1492        1866 1
        2457        1493        1494 1
        2458        1494        1495 1
        2459        1495        1496 1
        2460        1496        1497 1
        2461        1496        1501 1
        2462        1496        1778 1
        2463        1496        1847 1
        2464        1497        1498 1
        2465        1497        1798 1
        2466        1498        1499 1
        2467        1498        1526 1
        2468        1498        1779 1
        2469        1499        1501 1
        2470        1499        1526 1
        2471        1499        1500 1
        2472        1500        1779 1
        2473        1500        1983 1
        2474        1500        1501 1
        2475        1501        1502 1
        2476        1501        1509 1
        2477        1501        1778 1
        2478        1501        1802 1
        2479        1501        1847 1
        2480        1502        1503 1
        2481        1503        1504 1
        2482        1504        1505 1
        2483        1504        1801 1
        2484        1505        1506 1
        2485        1506        1507 1
        2486        1507        1508 1
        2487        1507        1509 1
        2488        1508        1509 1
        2489        1509        1510 1
        2490        1509        1975 1
        2491        1510        1511 1
        2492        1511        1512 1
        2493        1511        1521 1
        2494        1511        1523 1
        2495        1511        1794 1
        2496        1512        1513 1
        2497        1513        1514 1
        2498        1514        1781 1
        2499        1514        1515 1
        2500        1515        1820 1
        2501        1515        1516 1
        2502        1516        1517 1
        2503        1517        1518 1
        2504        1518        1519 1
        2505        1519        1520 1
        2506        1520        1521 1
        2507        1520        2023 1
        2508        1521        1522 1
        2509        1521        1523 1
        2510        1522        1523 1
        2511        1523        1524 1
        2512        1524        1525 1
        2513        1525        1526 1
        2514        1525        1527 1
        2515        1525        1847 1
        2516        1526        1527 1
        2517        1527        1528 1
        2518        1528        1529 1
        2519        1528        1689 1
        2520        1529        1530 1
        2521        1529        1830 1
        2522        1530        1531 1
        2523        1531        1972 1
        2524        1531        1973 1
        2525        1531        1532 1
        2526        1532        1533 1
        2527        1533        1534 1
        2528        1533        1937 1
        2529        1534        1535 1
        2530        1534        1937 1
        2531        1535        1536 1
        2532        1536        1537 1
        2533        1537        1538 1
        2534        1538        1539 1
        2535        1538        1540 1
        2536        1539        1540 1
        2537        1540        1541 1
        2538        1540        1542 1
        2539        1541        1542 1
        2540        1542        1543 1
        2541        1542        1562 1
        2542        1543        1544 1
        2543        1544        1545 1
        2544        1544        1562 1
        2545        1545        1546 1
        2546        1545        1560 1
        2547        1545        1745 1
        2548        1546        1547 1
        2549        1547        1548 1
        2550        1548        1549 1
        2551        1549        1550 1
        2552        1550        1551 1
        2553        1551        1552 1
        2554        1552        1553 1
        2555        1553        1554 1
        2556        1553        1673 1
        2557        1553        1695 1
        2558        1554        1555 1
        2559        1555        1556 1
        2560        1556        1557 1
        2561        1557        1558 1
        2562        1558        1559 1
        2563        1559        1560 1
        2564        1560        1561 1
        2565        1560        1562 1
        2566        1561        1562 1
        2567        1562        1563 1
        2568        1563        1564 1
        2569        1564        1565 1
        2570        1564        1685 1
        2571        1565        1566 1
        2572        1566        1567 1
        2573        1567        1568 1
        2574        1568        1569 1
        2575        1568        1764 1
        2576        1568        1909 1
        2577        1569        1570 1
        2578        1569        1906 1
        2579        1570        1695 1
        2580        1570        1571 1
        2581        1571        1573 1
        2582        1571        1572 1
        2583        1572        1573 1
        2584        1572        1577 1
        2585        1572        1913 1
        2586        1573        1574 1
        2587        1573        1575 1
        2588        1573        1700 1
        2589        1573        1915 1
        2590        1574        1575 1
        2591        1575        1576 1
        2592        1575        1647 1
        2593        1576        1577 1
        2594        1576        1647 1
        2595        1577        1578 1
        2596        1577        1612 1
        2597        1577        1631 1
        2598        1578        1579 1
        2599        1579        1580 1
        2600        1579        1631 1
        2601        1579        1632 1
        2602        1580        1581 1
        2603        1581        1584 1
        2604        1581        1585 1
        2605        1581        1604 1
        2606        1581        1582 1
        2607        1582        1585 1
        2608        1582        1583 1
        2609        1583        1584 1
        2610        1583        1585 1
        2611        1584        1585 1
        2612        1584        1631 1
        2613        1584        1665 1
        2614        1585        1586 1
        2615        1586        1587 1
        2616        1587        1588 1
        2617        1587        2217 1
        2618        1588        1589 1
        2619        1589        1590 1
        2620        1590        1591 1
        2621        1591        1592 1
        2622        1592        1593 1
        2623        1593        1594 1
        2624        1594        1595 1
        2625        1595        1596 1
        2626        1596        1597 1
        2627        1596        1612 1
        2628        1597        1598 1
        2629        1598        1599 1
        2630        1599        1600 1
        2631        1599        1611 1
        2632        1599        1608 1
        2633        1600        1601 1
        2634        1601        1602 1
        2635        1601        1606 1
        2636        1601        1608 1
        2637        1602        1603 1
        2638        1602        1606 1
        2639        1602        1608 1
        2640        1603        1604 1
        2641        1604        1605 1
        2642        1605        1606 1
        2643        1606        1607 1
        2644        1606        1612 1
        2645        1607        1608 1
        2646        1608        1609 1
        2647        1609        1610 1
        2648        1610        1611 1
        2649        1610        1612 1
        2650        1610        1632 1
        2651        1611        1612 1
        2652        1611        1632 1
        2653        1612        1613 1
        2654        1613        1614 1
        2655        1613        1615 1
        2656        1614        1615 1
        2657        1615        1616 1
        2658        1615        1624 1
        2659        1616        1617 1
        2660        1617        1618 1
        2661        1618        1619 1
        2662        1619        1621 1
        2663        1619        1620 1
        2664        1620        1624 1
        2665        1620        1621 1
        2666        1621        1622 1
        2667        1621        1623 1
        2668        1621        1624 1
        2669        1621        1960 1
        2670        1621        1967 1
        2671        1622        1623 1
        2672        1623        1624 1
        2673        1623        1960 1
        2674        1624        1625 1
        2675        1625        1627 1
        2676        1625        2109 1
        2677        1625        1626 1
        2678        1626        1627 1
        2679        1626        1629 1
        2680        1626        2109 1
        2681        1627        1628 1
        2682        1627        2107 1
        2683        1628        1629 1
        2684        1628        1631 1
        2685        1628        1632 1
        2686        1628        1641 1
        2687        1629        1630 1
        2688        1629        2216 1
        2689        1630        1631 1
        2690        1631        1648 1
        2691        1631        1632 1
        2692        1632        1633 1
        2693        1632        1634 1
        2694        1633        1634 1
        2695        1634        1635 1
        2696        1634        1638 1
        2697        1634        2187 1
        2698        1634        2217 1
        2699        1635        1636 1
        2700        1635        2216 1
        2701        1636        1637 1
        2702        1636        1638 1
        2703        1636        1639 1
        2704        1636        2198 1
        2705        1636        2201 1
        2706        1636        2213 1
        2707        1637        1638 1
        2708        1637        2201 1
        2709        1638        1639 1
        2710        1638        1640 1
        2711        1638        2215 1
        2712        1638        2213 1
        2713        1639        1640 1
        2714        1639        2211 1
        2715        1640        1641 1
        2716        1640        1644 1
        2717        1641        1644 1
        2718        1641        1642 1
        2719        1642        1643 1
        2720        1643        1644 1
        2721        1644        1645 1
        2722        1644        1649 1
        2723        1645        1646 1
        2724        1645        1702 1
        2725        1646        1647 1
        2726        1647        1648 1
        2727        1648        1649 1
        2728        1649        1650 1
        2729        1649        1652 1
        2730        1650        1651 1
        2731        1651        1652 1
        2732        1652        1653 1
        2733        1653        1654 1
        2734        1654        1655 1
        2735        1655        1656 1
        2736        1656        1657 1
        2737        1657        1658 1
        2738        1658        1659 1
        2739        1659        1660 1
        2740        1660        1661 1
        2741        1661        1662 1
        2742        1662        1663 1
        2743        1663        1664 1
        2744        1664        1665 1
        2745        1665        1666 1
        2746        1666        1667 1
        2747        1667        1668 1
        2748        1668        1669 1
        2749        1669        1670 1
        2750        1669        1681 1
        2751        1670        1671 1
        2752        1671        1672 1
        2753        1672        1673 1
        2754        1673        1674 1
        2755        1673        1919 1
        2756        1673        1923 1
        2757        1674        1675 1
        2758        1674        1918 1
        2759        1675        1676 1
        2760        1676        1677 1
        2761        1676        1678 1
        2762        1677        1678 1
        2763        1678        1679 1
        2764        1678        1680 1
        2765        1678        1920 1
        2766        1679        1680 1
        2767        1680        1681 1
        2768        1681        1682 1
        2769        1681        1699 1
        2770        1682        1683 1
        2771        1683        1965 1
        2772        1683        1684 1
        2773        1684        1686 1
        2774        1684        1685 1
        2775        1685        1686 1
        2776        1686        1687 1
        2777        1687        1688 1
        2778        1688        1689 1
        2779        1689        1690 1
        2780        1689        1781 1
        2781        1690        1691 1
        2782        1691        1692 1
        2783        1691        1844 1
        2784        1692        1693 1
        2785        1692        1829 1
        2786        1693        1694 1
        2787        1694        1695 1
        2788        1695        1696 1
        2789        1695        1909 1
        2790        1696        1697 1
        2791        1696        1909 1
        2792        1696        1917 1
        2793        1697        1698 1
        2794        1697        1729 1
        2795        1697        1737 1
        2796        1697        1744 1
        2797        1698        1699 1
        2798        1699        1700 1
        2799        1700        1701 1
        2800        1701        1702 1
        2801        1702        1703 1
        2802        1703        1704 1
        2803        1704        1705 1
        2804        1705        1706 1
        2805        1705        1708 1
        2806        1705        1710 1
        2807        1706        1707 1
        2808        1707        1708 1
        2809        1707        1757 1
        2810        1707        1759 1
        2811        1708        1709 1
        2812        1709        1710 1
        2813        1710        1711 1
        2814        1711        1712 1
        2815        1712        1713 1
        2816        1713        1714 1
        2817        1714        1715 1
        2818        1715        1716 1
        2819        1715        1734 1
        2820        1716        1717 1
        2821        1717        1718 1
        2822        1718        1719 1
        2823        1719        1720 1
        2824        1720        1721 1
        2825        1720        1723 1
        2826        1720        1722 1
        2827        1721        1723 1
        2828        1721        1725 1
        2829        1721        1722 1
        2830        1722        1723 1
        2831        1723        1724 1
        2832        1724        1725 1
        2833        1724        1729 1
        2834        1724        1731 1
        2835        1725        1726 1
        2836        1725        1731 1
        2837        1726        1727 1
        2838        1727        1728 1
        2839        1728        1735 1
        2840        1728        1729 1
        2841        1729        1730 1
        2842        1729        1736 1
        2843        1730        1731 1
        2844        1731        1732 1
        2845        1732        1733 1
        2846        1732        1734 1
        2847        1733        1734 1
        2848        1734        1735 1
        2849        1735        1736 1
        2850        1736        1737 1
        2851        1737        1738 1
        2852        1738        1739 1
        2853        1739        1756 1
        2854        1739        1740 1
        2855        1740        1741 1
        2856        1741        1742 1
        2857        1741        1747 1
        2858        1742        1743 1
        2859        1743        1744 1
        2860        1744        1745 1
        2861        1744        1918 1
        2862        1745        1746 1
        2863        1746        1747 1
        2864        1747        1748 1
        2865        1748        1749 1
        2866        1749        1750 1
        2867        1750        1751 1
        2868        1751        1752 1
        2869        1752        1753 1
        2870        1753        1754 1
        2871        1754        1755 1
        2872        1754        1757 1
        2873        1755        1756 1
        2874        1756        1757 1
        2875        1757        1758 1
        2876        1758        1759 1
        2877        1759        1760 1
        2878        1759        1898 1
        2879        1760        1761 1
        2880        1761        1762 1
        2881        1762        1766 1
        2882        1762        1763 1
        2883        1763        1764 1
        2884        1764        1765 1
        2885        1764        1767 1
        2886        1765        1766 1
        2887        1765        1767 1
        2888        1766        1767 1
        2889        1766        1771 1
        2890        1766        1898 1
        2891        1767        1768 1
        2892        1768        1769 1
        2893        1769        1770 1
        2894        1769        1899 1
        2895        1770        1771 1
        2896        1770        1836 1
        2897        1771        1772 1
        2898        1771        1836 1
        2899        1772        1773 1
        2900        1773        1774 1
        2901        1774        1775 1
        2902        1774        1786 1
        2903        1775        1776 1
        2904        1776        1777 1
        2905        1777        1778 1
        2906        1777        1789 1
        2907        1777        1868 1
        2908        1778        1831 1
        2909        1778        1868 1
        2910        1778        1779 1
        2911        1779        1803 1
        2912        1779        1843 1
        2913        1779        1780 1
        2914        1780        1781 1
        2915        1780        1831 1
        2916        1781        1782 1
        2917        1781        1800 1
        2918        1782        1783 1
        2919        1783        1784 1
        2920        1783        1829 1
        2921        1783        1830 1
        2922        1784        1785 1
        2923        1785        1786 1
        2924        1785        1790 1
        2925        1786        1787 1
        2926        1787        1788 1
        2927        1787        1847 1
        2928        1788        1789 1
        2929        1789        1790 1
        2930        1790        1791 1
        2931        1791        1792 1
        2932        1792        1793 1
        2933        1793        1794 1
        2934        1794        1795 1
        2935        1795        1796 1
        2936        1796        1797 1
        2937        1797        1798 1
        2938        1798        1799 1
        2939        1799        1800 1
        2940        1799        1821 1
        2941        1799        1822 1
        2942        1800        1801 1
        2943        1801        1802 1
        2944        1802        1803 1
        2945        1803        1804 1
        2946        1804        1805 1
        2947        1805        1806 1
        2948        1805        1823 1
        2949        1806        1807 1
        2950        1807        1808 1
        2951        1807        1809 1
        2952        1807        1821 1
        2953        1808        1809 1
        2954        1809        1810 1
        2955        1810        1811 1
        2956        1811        1812 1
        2957        1811        1817 1
        2958        1812        1813 1
        2959        1813        1814 1
        2960        1814        1815 1
        2961        1815        1816 1
        2962        1816        1817 1
        2963        1817        1818 1
        2964        1818        1819 1
        2965        1819        1820 1
        2966        1820        1821 1
        2967        1821        1822 1
        2968        1822        1823 1
        2969        1823        1824 1
        2970        1824        1825 1
        2971        1825        1826 1
        2972        1826        1827 1
        2973        1826        1828 1
        2974        1827        1828 1
        2975        1827        1832 1
        2976        1828        1829 1
        2977        1829        1830 1
        2978        1830        1831 1
        2979        1830        1846 1
        2980        1831        1832 1
        2981        1831        1844 1
        2982        1831        1846 1
        2983        1831        1848 1
        2984        1832        1833 1
        2985        1832        1847 1
        2986        1833        1834 1
        2987        1834        1835 1
        2988        1834        1844 1
        2989        1835        1836 1
        2990        1836        1837 1
        2991        1837        1838 1
        2992        1838        1839 1
        2993        1839        1840 1
        2994        1840        1841 1
        2995        1841        1842 1
        2996        1842        1843 1
        2997        1843        1844 1
        2998        1844        1845 1
        2999        1844        1847 1
        3000        1845        1846 1
        3001        1846        1847 1
        3002        1847        1848 1
        3003        1848        1849 1
        3004        1849        1850 1
        3005        1850        1851 1
        3006        1850        1867 1
        3007        1851        1852 1
        3008        1852        1853 1
        3009        1852        1863 1
        3010        1853        1854 1
        3011        1854        1855 1
        3012        1855        1856 1
        3013        1856        1857 1
        3014        1857        1858 1
        3015        1857        1868 1
        3016        1858        1859 1
        3017        1859        1860 1
        3018        1860        1861 1
        3019        1861        1862 1
        3020        1862        1863 1
        3021        1863        1864 1
        3022        1864        1865 1
        3023        1865        1866 1
        3024        1865        1867 1
        3025        1866        1867 1
        3026        1867        1868 1
        3027        1868        1869 1
        3028        1869        1870 1
        3029        1870        1871 1
        3030        1871        1872 1
        3031        1872        1873 1
        3032        1873        1874 1
        3033        1874        1875 1
        3034        1875        1876 1
        3035        1876        1877 1
        3036        1877        1878 1
        3037        1877        1881 1
        3038        1877        1883 1
        3039        1878        1879 1
        3040        1879        1880 1
        3041        1880        1881 1
        3042        1881        1882 1
        3043        1882        1883 1
        3044        1883        1884 1
        3045        1884        1885 1
        3046        1885        1886 1
        3047        1886        1887 1
        3048        1886        1890 1
        3049        1887        1888 1
        3050        1888        1889 1
        3051        1889        1890 1
        3052        1889        1891 1
        3053        1890        1891 1
        3054        1891        1892 1
        3055        1891        1894 1
        3056        1892        1893 1
        3057        1893        1894 1
        3058        1894        1895 1
        3059        1895        1896 1
        3060        1896        1897 1
        3061        1897        1898 1
        3062        1898        1899 1
        3063        1899        1900 1
        3064        1900        1901 1
        3065        1901        1902 1
        3066        1902        1903 1
        3067        1903        1904 1
        3068        1904        1905 1
        3069        1905        1906 1
        3070        1906        1907 1
        3071        1906        1912 1
        3072        1907        1908 1
        3073        1908        1909 1
        3074        1909        1910 1
        3075        1909        1914 1
        3076        1910        1911 1
        3077        1910        1912 1
        3078        1910        1914 1
        3079        1911        1912 1
        3080        1912        1913 1
        3081        1913        1914 1
        3082        1914        1915 1
        3083        1915        1916 1
        3084        1915        1933 1
        3085        1916        1917 1
        3086        1916        1926 1
        3087        1917        1918 1
        3088        1918        1919 1
        3089        1919        1920 1
        3090        1920        1921 1
        3091        1921        1922 1
        3092        1922        1923 1
        3093        1923        1924 1
        3094        1923        1958 1
        3095        1924        1925 1
        3096        1925        1926 1
        3097        1926        1927 1
        3098        1927        1928 1
        3099        1927        1931 1
        3100        1927        1933 1
        3101        1928        1929 1
        3102        1929        1930 1
        3103        1929        1933 1
        3104        1930        1931 1
        3105        1931        1932 1
        3106        1932        1933 1
        3107        1933        1934 1
        3108        1934        1935 1
        3109        1934        1971 1
        3110        1935        1936 1
        3111        1936        1937 1
        3112        1937        1938 1
        3113        1938        1939 1
        3114        1939        1940 1
        3115        1940        1941 1
        3116        1941        1942 1
        3117        1942        1943 1
        3118        1943        1944 1
        3119        1944        1945 1
        3120        1945        1946 1
        3121        1946        1947 1
        3122        1946        1974 1
        3123        1947        1948 1
        3124        1948        1949 1
        3125        1949        1950 1
        3126        1950        1951 1
        3127        1951        1952 1
        3128        1952        1953 1
        3129        1953        1954 1
        3130        1953        1960 1
        3131        1954        1955 1
        3132        1955        1956 1
        3133        1956        1957 1
        3134        1957        1958 1
        3135        1958        1959 1
        3136        1959        1960 1
        3137        1960        1961 1
        3138        1961        1962 1
        3139        1962        1963 1
        3140        1963        1964 1
        3141        1964        1965 1
        3142        1965        1966 1
        3143        1965        1967 1
        3144        1966        1967 1
        3145        1967        1968 1
        3146        1968        1969 1
        3147        1969        1970 1
        3148        1970        1971 1
        3149        1971        1972 1
        3150        1971        1973 1
        3151        1972        1982 1
        3152        1972        1983 1
        3153        1972        1973 1
        3154        1973        1975 1
        3155        1973        1982 1
        3156        1973        1974 1
        3157        1974        1975 1
        3158        1975        1976 1
        3159        1976        1977 1
        3160        1977        1978 1
        3161        1978        1979 1
        3162        1979        1980 1
        3163        1979        1982 1
        3164        1980        1981 1
        3165        1981        1982 1
        3166        1982        1983 1
        3167        1982        2016 1
        3168        1982        2028 1
        3169        1983        1984 1
        3170        1984        1985 1
        3171        1985        1986 1
        3172        1985        1988 1
        3173        1986        1987 1
        3174        1987        1988 1
        3175        1988        1989 1
        3176        1989        1990 1
        3177        1990        1991 1
        3178        1991        1992 1
        3179        1991        1993 1
        3180        1991        1997 1
        3181        1992        1993 1
        3182        1992        2001 1
        3183        1993        1994 1
        3184        1994        1995 1
        3185        1994        1998 1
        3186        1995        1996 1
        3187        1996        1997 1
        3188        1997        1998 1
        3189        1997        2000 1
        3190        1998        1999 1
        3191        1998        2001 1
        3192        1999        2000 1
        3193        2000        2001 1
        3194        2001        2002 1
        3195        2001        2018 1
        3196        2002        2003 1
        3197        2002        2008 1
        3198        2003        2004 1
        3199        2004        2005 1
        3200        2005        2006 1
        3201        2006        2007 1
        3202        2007        2008 1
        3203        2008        2009 1
        3204        2009        2010 1
        3205        2009        2017 1
        3206        2010        2011 1
        3207        2010        2018 1
        3208        2010        2019 1
        3209        2010        2023 1
        3210        2011        2023 1
        3211        2011        2012 1
        3212        2012        2013 1
        3213        2013        2014 1
        3214        2014        2015 1
        3215        2015        2016 1
        3216        2016        2017 1
        3217        2017        2018 1
        3218        2018        2019 1
        3219        2018        2020 1
        3220        2019        2020 1
        3221        2020        2021 1
        3222        2021        2022 1
        3223        2022        2023 1
        3224        2023        2024 1
        3225        2024        2025 1
        3226        2025        2026 1
        3227        2026        2027 1
        3228        2027        2028 1
        3229        2028        2029 1
        3230        2029        2030 1
        3231        2030        2031 1
        3232        2031        2032 1
        3233        2032        2033 1
        3234        2033        2034 1
        3235        2034        2035 1
        3236        2035        2036 1
        3237        2036        2037 1
        3238        2036        2038 1
        3239        2036        2042 1
        3240        2036        2049 1
        3241        2037        2038 1
        3242        2037        2042 1
        3243        2037        2045 1
        3244        2038        2039 1
        3245        2038        2042 1
        3246        2038        2047 1
        3247        2039        2040 1
        3248        2039        2048 1
        3249        2040        2041 1
        3250        2040        2042 1
        3251        2041        2042 1
        3252        2042        2043 1
        3253        2042        2045 1
        3254        2043        2044 1
        3255        2043        2047 1
        3256        2043        2050 1
        3257        2044        2045 1
        3258        2045        2046 1
        3259        2046        2047 1
        3260        2046        2048 1
        3261        2047        2048 1
        3262        2047        2049 1
        3263        2048        2049 1
        3264        2049        2050 1
        3265        2049        2061 1
        3266        2050        2051 1
        3267        2051        2052 1
        3268        2052        2053 1
        3269        2053        2054 1
        3270        2054        2055 1
        3271        2055        2056 1
        3272        2056        2057 1
        3273        2057        2058 1
        3274        2058        2059 1
        3275        2059        2060 1
        3276        2060        2061 1
        3277        2060        2072 1
        3278        2061        2062 1
        3279        2062        2063 1
        3280        2062        2074 1
        3281        2063        2064 1
        3282        2064        2065 1
        3283        2065        2066 1
        3284        2065        2077 1
        3285        2065        2079 1
        3286        2065        2080 1
        3287        2066        2067 1
        3288        2066        2069 1
        3289        2067        2068 1
        3290        2068        2069 1
        3291        2069        2070 1
        3292        2069        2073 1
        3293        2070        2071 1
        3294        2071        2072 1
        3295        2072        2073 1
        3296        2073        2074 1
        3297        2074        2076 1
        3298        2074        2083 1
        3299        2074        2075 1
        3300        2075        2076 1
        3301        2075        2079 1
        3302        2075        2083 1
        3303        2076        2077 1
        3304        2077        2078 1
        3305        2078        2083 1
        3306        2078        2079 1
        3307        2079        2083 1
        3308        2079        2080 1
        3309        2080        2081 1
        3310        2081        2082 1
        3311        2082        2083 1
        3312        2083        2084 1
        3313        2084        2085 1
        3314        2085        2086 1
        3315        2086        2087 1
        3316        2087        2088 1
        3317        2088        2089 1
        3318        2088        2115 1
        3319        2088        2117 1
        3320        2089        2090 1
        3321        2090        2091 1
        3322        2091        2092 1
        3323        2092        2093 1
        3324        2093        2094 1
        3325        2094        2096 1
        3326        2094        2095 1
        3327        2095        2096 1
        3328        2096        2097 1
        3329        2097        2098 1
        3330        2097        2112 1
        3331        2098        2099 1
        3332        2099        2100 1
        3333        2099        2117 1
        3334        2100        2101 1
        3335        2101        2102 1
        3336        2102        2103 1
        3337        2103        2104 1
        3338        2104        2105 1
        3339        2105        2106 1
        3340        2106        2107 1
        3341        2107        2108 1
        3342        2108        2109 1
        3343        2109        2110 1
        3344        2110        2111 1
        3345        2111        2112 1
        3346        2111        2113 1
        3347        2112        2113 1
        3348        2113        2114 1
        3349        2114        2115 1
        3350        2115        2116 1
        3351        2116        2117 1
        3352        2117        2118 1
        3353        2117        2121 1
        3354        2118        2119 1
        3355        2119        2120 1
        3356        2120        2131 1
        3357        2120        2121 1
        3358        2121        2122 1
        3359        2122        2123 1
        3360        2123        2124 1
        3361        2123        2131 1
        3362        2124        2125 1
        3363        2124        2131 1
        3364        2124        2142 1
        3365        2124        2139 1
        3366        2125        2126 1
        3367        2125        2133 1
        3368        2125        2135 1
        3369        2126        2127 1
        3370        2127        2128 1
        3371        2128        2129 1
        3372        2129        2130 1
        3373        2130        2131 1
        3374        2131        2132 1
        3375        2131        2135 1
        3376        2132        2133 1
        3377        2133        2134 1
        3378        2134        2135 1
        3379        2135        2136 1
        3380        2136        2137 1
        3381        2136        2142 1
        3382        2137        2138 1
        3383        2138        2139 1
        3384        2139        2140 1
        3385        2140        2141 1
        3386        2141        2142 1
        3387        2142        2143 1
        3388        2142        2160 1
        3389        2143        2144 1
        3390        2144        2145 1
        3391        2145        2146 1
        3392        2146        2147 1
        3393        2147        2148 1
        3394        2148        2149 1
        3395        2149        2150 1
        3396        2150        2151 1
        3397        2150        2157 1
        3398        2151        2152 1
        3399        2152        2153 1
        3400        2153        2154 1
        3401        2154        2155 1
        3402        2155        2156 1
        3403        2156        2157 1
        3404        2157        2158 1
        3405        2157        2162 1
        3406        2158        2159 1
        3407        2159        2160 1
        3408        2160        2161 1
        3409        2161        2162 1
        3410        2162        2163 1
        3411        2163        2164 1
        3412        2164        2165 1
        3413        2165        2166 1
        3414        2166        2167 1
        3415        2167        2168 1
        3416        2168        2169 1
        3417        2169        2170 1
        3418        2170        2171 1
        3419        2171        2172 1
        3420        2172        2173 1
        3421        2173        2174 1
        3422        2174        2175 1
        3423        2175        2176 1
        3424        2176        2177 1
        3425        2177        2178 1
        3426        2178        2179 1
        3427        2179        2180 1
        3428        2180        2181 1
        3429        2181        2182 1
        3430        2181        2191 1
        3431        2182        2183 1
        3432        2183        2184 1
        3433        2184        2185 1
        3434        2185        2186 1
        3435        2185        2188 1
        3436        2186        2187 1
        3437        2187        2188 1
        3438        2188        2189 1
        3439        2189        2190 1
        3440        2190        2191 1
        3441        2191        2205 1
        3442        2191        2192 1
        3443        2192        2196 1
        3444        2192        2193 1
        3445        2193        2194 1
        3446        2193        2211 1
        3447        2194        2195 1
        3448        2194        2198 1
        3449        2194        2206 1
        3450        2194        2208 1
        3451        2195        2196 1
        3452        2196        2197 1
        3453        2196        2209 1
        3454        2197        2198 1
        3455        2197        2205 1
        3456        2198        2199 1
        3457        2199        2200 1
        3458        2200        2201 1
        3459        2200        2202 1
        3460        2201        2202 1
        3461        2202        2203 1
        3462        2203        2204 1
        3463        2203        2232 1
        3464        2203        2234 1
        3465        2204        2205 1
        3466        2205        2206 1
        3467        2206        2207 1
        3468        2207        2208 1
        3469        2208        2209 1
        3470        2208        2213 1
        3471        2209        2210 1
        3472        2209        2213 1
        3473        2209        2214 1
        3474        2210        2211 1
        3475        2211        2232 1
        3476        2211        2212 1
        3477        2212        2213 1
        3478        2213        2214 1
        3479        2214        2215 1
        3480        2215        2216 1
        3481        2216        2217 1
        3482        2217        2218 1
        3483        2218        2219 1
        3484        2219        2220 1
        3485        2220        2221 1
        3486        2221        2222 1
        3487        2222        2223 1
        3488        2223        2224 1
        3489        2224        2225 1
        3490        2225        2226 1
        3491        2226        2227 1
        3492        2227        2228 1
        3493        2228        2229 1
        3494        2229        2230 1
        3495        2230        2231 1
        3496        2231        2232 1
        3497        2232        2233 1
        3498        2233        2234 1
        3499        2234        2235 1
        3500        2235        2236 1
        3501        2236        2237 1
        3502        2237        2238 1
        3503        2238        2239 1
        3504        2239        2240 1
        3505        2240        2241 1
        3506        2241        2242 1
        3507        2243        2244 1
        3508        2243        2245 1
        3509        2243        2246 1
        3510        2244        2247 1
        3511        2244        2249 1
        3512        2245        2247 1
        3513        2245        2248 1
        3514        2246        2248 1
        3515        2246        2249 1
        3516        2247        2250 1
        3517        2248        2250 1
        3518        2249        2250 1
