# Supplementary material for: Order and stochasticity in the folding of individual Drosophila genomes
Source: Nat Commun. 2021 Jan 4;12:41. doi: 10.1038/s41467-020-20292-z (PMC7782554; doi:10.1038/s41467-020-20292-z)
Supplement: Supplementary file 4 — Source Data [file 41467_2020_20292_MOESM4_ESM.zip › sc16.mol2]

@<TRIPOS>MOLECULE
dna
 2250 3761 0 0 0
SMALL
GASTEIGER

@<TRIPOS>ATOM
        1  O                      5.5775    8.5015   20.2181 O   1 1 0.0000
        2  O                      5.4391    8.4607   19.4947 O   1 1 1.0000
        3  O                      4.5942    8.3306   19.6835 O   1 1 2.0000
        4  O                      4.8332    8.5491   20.3523 O   1 1 3.0000
        5  O                      4.7482    8.9497   19.8922 O   1 1 4.0000
        6  O                      4.9969    8.4796   19.9407 O   1 1 5.0000
        7  O                      4.5262    7.8595   19.5544 O   1 1 6.0000
        8  O                      3.9585    7.8749   19.7770 O   1 1 7.0000
        9  O                      3.7695    8.1903   19.2318 O   1 1 8.0000
       10  O                      4.1503    7.9641   18.7862 O   1 1 9.0000
       11  O                      3.9168    8.6788   18.9133 O   1 1 10.0000
       12  O                      4.4184    8.3596   19.2228 O   1 1 11.0000
       13  O                      4.4438    7.5956   18.9098 O   1 1 12.0000
       14  O                      4.8943    7.5787   19.6510 O   1 1 13.0000
       15  O                      4.1682    7.0409   19.2801 O   1 1 14.0000
       16  O                      4.4648    7.0161   19.8878 O   1 1 15.0000
       17  O                      4.5489    6.5548   20.3388 O   1 1 16.0000
       18  O                      4.9977    6.9795   20.0943 O   1 1 17.0000
       19  O                      4.6741    7.1261   20.5332 O   1 1 18.0000
       20  O                      5.0133    6.6760   20.9119 O   1 1 19.0000
       21  O                      5.3844    6.0217   21.2902 O   1 1 20.0000
       22  O                      5.8789    6.0072   21.6759 O   1 1 21.0000
       23  O                      5.7658    6.3676   21.9342 O   1 1 22.0000
       24  O                      5.8719    6.5218   21.3880 O   1 1 23.0000
       25  O                      6.3071    6.3913   21.2192 O   1 1 24.0000
       26  O                      6.2819    5.7395   21.1442 O   1 1 25.0000
       27  O                      6.2062    5.4623   20.3036 O   1 1 26.0000
       28  O                      6.2816    5.8396   20.0025 O   1 1 27.0000
       29  O                      5.7385    5.8636   20.7350 O   1 1 28.0000
       30  O                      5.8503    6.2585   20.5612 O   1 1 29.0000
       31  O                      5.4067    6.3769   20.3984 O   1 1 30.0000
       32  O                      4.8704    6.2124   20.0565 O   1 1 31.0000
       33  O                      4.5784    5.8559   19.7500 O   1 1 32.0000
       34  O                      4.5955    6.2885   19.0602 O   1 1 33.0000
       35  O                      5.3167    5.7025   18.5832 O   1 1 34.0000
       36  O                      4.9816    5.6935   18.9778 O   1 1 35.0000
       37  O                      4.2818    5.7124   19.4959 O   1 1 36.0000
       38  O                      3.7353    6.2349   19.3313 O   1 1 37.0000
       39  O                      3.6582    6.8354   19.1974 O   1 1 38.0000
       40  O                      4.0256    6.6670   19.6259 O   1 1 39.0000
       41  O                      4.9524    6.8070   19.3224 O   1 1 40.0000
       42  O                      5.4087    6.4371   19.5648 O   1 1 41.0000
       43  O                      6.0573    6.5377   19.5844 O   1 1 42.0000
       44  O                      5.5371    6.2078   19.2548 O   1 1 43.0000
       45  O                      4.7583    6.2951   19.6379 O   1 1 44.0000
       46  O                      4.6233    6.9215   18.9330 O   1 1 45.0000
       47  O                      4.7031    6.4608   18.5861 O   1 1 46.0000
       48  O                      5.3859    6.6475   18.4828 O   1 1 47.0000
       49  O                      5.0165    6.1838   18.3266 O   1 1 48.0000
       50  O                      5.6030    6.0609   17.6700 O   1 1 49.0000
       51  O                      6.0594    5.3728   17.7834 O   1 1 50.0000
       52  O                      6.6971    5.2375   18.3905 O   1 1 51.0000
       53  O                      6.5194    5.9875   18.6825 O   1 1 52.0000
       54  O                      6.4812    5.7026   19.2601 O   1 1 53.0000
       55  O                      6.0589    6.2852   18.8386 O   1 1 54.0000
       56  O                      6.2141    5.9715   18.3143 O   1 1 55.0000
       57  O                      6.2634    6.7110   18.2785 O   1 1 56.0000
       58  O                      5.6220    6.7096   18.5294 O   1 1 57.0000
       59  O                      5.8736    7.1740   18.1947 O   1 1 58.0000
       60  O                      5.0310    6.9795   18.3448 O   1 1 59.0000
       61  O                      5.0618    7.7473   18.8346 O   1 1 60.0000
       62  O                      4.7264    7.5724   18.4190 O   1 1 61.0000
       63  O                      4.4776    7.1345   18.2459 O   1 1 62.0000
       64  O                      4.9405    6.6808   17.6944 O   1 1 63.0000
       65  O                      5.0628    7.0529   17.8683 O   1 1 64.0000
       66  O                      5.5164    7.5088   18.4000 O   1 1 65.0000
       67  O                      5.1674    7.2340   19.1740 O   1 1 66.0000
       68  O                      5.4756    7.1921   19.3909 O   1 1 67.0000
       69  O                      5.5110    7.6002   19.7343 O   1 1 68.0000
       70  O                      5.6121    7.9296   18.9907 O   1 1 69.0000
       71  O                      6.0298    8.1556   18.6416 O   1 1 70.0000
       72  O                      5.9971    8.8635   19.2371 O   1 1 71.0000
       73  O                      5.3640    9.1712   19.4092 O   1 1 72.0000
       74  O                      4.8919    9.7010   19.5539 O   1 1 73.0000
       75  O                      5.1506    9.4416   20.0747 O   1 1 74.0000
       76  O                      4.9069    8.9682   20.6836 O   1 1 75.0000
       77  O                      5.2704    8.2989   21.0648 O   1 1 76.0000
       78  O                      5.3664    9.2360   20.6979 O   1 1 77.0000
       79  O                      5.9136    9.4741   20.9469 O   1 1 78.0000
       80  O                      6.2805    9.8476   20.9663 O   1 1 79.0000
       81  O                      6.7225    9.9817   21.4933 O   1 1 80.0000
       82  O                      7.3437    9.8850   21.4404 O   1 1 81.0000
       83  O                      7.7682    9.6429   21.7409 O   1 1 82.0000
       84  O                      7.1479    9.6208   21.8514 O   1 1 83.0000
       85  O                      7.0285   10.2213   21.2076 O   1 1 84.0000
       86  O                      7.0217   10.4946   20.6823 O   1 1 85.0000
       87  O                      6.7844   10.0513   20.3425 O   1 1 86.0000
       88  O                      5.9845    9.7288   20.0630 O   1 1 87.0000
       89  O                      5.8357    9.3443   19.5977 O   1 1 88.0000
       90  O                      5.8814    8.8913   20.0341 O   1 1 89.0000
       91  O                      6.1650    8.7505   20.6393 O   1 1 90.0000
       92  O                      6.1740    8.6719   21.1704 O   1 1 91.0000
       93  O                      6.3007    9.0152   21.7497 O   1 1 92.0000
       94  O                      6.0709    8.5185   22.1801 O   1 1 93.0000
       95  O                      6.2229    8.2253   22.7398 O   1 1 94.0000
       96  O                      6.1349    8.0604   22.2555 O   1 1 95.0000
       97  O                      5.9909    8.1928   21.6082 O   1 1 96.0000
       98  O                      6.4859    8.0905   21.2113 O   1 1 97.0000
       99  O                      6.0954    7.7180   21.6605 O   1 1 98.0000
      100  O                      5.5310    8.5547   21.7797 O   1 1 99.0000
      101  O                      5.4883    8.7932   22.1760 O   1 1 100.0000
      102  O                      5.6651    9.2707   22.3767 O   1 1 101.0000
      103  O                      5.0878    9.2149   22.0714 O   1 1 102.0000
      104  O                      4.6225    9.7412   22.2640 O   1 1 103.0000
      105  O                      5.4928    9.7384   22.1469 O   1 1 104.0000
      106  O                      4.9374    9.5941   21.5164 O   1 1 105.0000
      107  O                      5.5466    9.7407   21.5228 O   1 1 106.0000
      108  O                      5.6761    9.1409   21.5801 O   1 1 107.0000
      109  O                      6.2333    9.5794   21.5848 O   1 1 108.0000
      110  O                      6.2612    9.7913   22.3157 O   1 1 109.0000
      111  O                      5.7317   10.0641   22.6881 O   1 1 110.0000
      112  O                      6.5288   10.1923   22.4660 O   1 1 111.0000
      113  O                      6.8381   10.1887   22.9519 O   1 1 112.0000
      114  O                      6.3251    9.9303   23.1554 O   1 1 113.0000
      115  O                      6.5001    9.2993   22.8687 O   1 1 114.0000
      116  O                      6.3285    8.9671   23.0633 O   1 1 115.0000
      117  O                      6.2025    8.6101   23.4023 O   1 1 116.0000
      118  O                      6.4856    8.6525   22.6386 O   1 1 117.0000
      119  O                      6.6291    9.1044   22.0562 O   1 1 118.0000
      120  O                      6.7515    8.7747   22.0116 O   1 1 119.0000
      121  O                      6.7232    9.0741   21.2343 O   1 1 120.0000
      122  O                      6.4515    8.8136   20.3696 O   1 1 121.0000
      123  O                      6.8919    8.5638   20.7488 O   1 1 122.0000
      124  O                      7.1034    8.2925   21.2736 O   1 1 123.0000
      125  O                      7.1375    8.0914   20.8041 O   1 1 124.0000
      126  O                      6.8407    8.1076   20.3157 O   1 1 125.0000
      127  O                      6.9907    7.7489   20.0068 O   1 1 126.0000
      128  O                      6.6268    7.4022   20.1718 O   1 1 127.0000
      129  O                      7.1873    7.6546   20.6270 O   1 1 128.0000
      130  O                      7.2934    7.0605   20.5679 O   1 1 129.0000
      131  O                      7.7239    7.5761   20.2908 O   1 1 130.0000
      132  O                      8.0222    7.5491   19.6219 O   1 1 131.0000
      133  O                      7.6675    8.1085   19.9702 O   1 1 132.0000
      134  O                      7.6230    7.9667   19.2235 O   1 1 133.0000
      135  O                      6.7363    8.2887   19.1996 O   1 1 134.0000
      136  O                      7.1887    8.4197   18.8900 O   1 1 135.0000
      137  O                      7.1606    8.7152   19.1934 O   1 1 136.0000
      138  O                      7.2251    8.4582   19.8379 O   1 1 137.0000
      139  O                      6.6703    8.0999   19.7810 O   1 1 138.0000
      140  O                      7.1348    7.7672   19.5105 O   1 1 139.0000
      141  O                      6.7284    7.1426   19.5126 O   1 1 140.0000
      142  O                      7.1928    7.1967   19.6804 O   1 1 141.0000
      143  O                      6.9288    7.1677   19.1824 O   1 1 142.0000
      144  O                      6.7331    6.8150   18.4407 O   1 1 143.0000
      145  O                      7.1212    7.1388   18.4773 O   1 1 144.0000
      146  O                      7.1563    6.6918   18.9397 O   1 1 145.0000
      147  O                      7.1343    6.2967   19.3638 O   1 1 146.0000
      148  O                      6.7210    6.5447   19.5397 O   1 1 147.0000
      149  O                      6.9804    6.6404   20.2491 O   1 1 148.0000
      150  O                      6.5073    7.0288   20.7861 O   1 1 149.0000
      151  O                      6.0659    7.3780   20.5432 O   1 1 150.0000
      152  O                      6.2185    7.9525   20.8295 O   1 1 151.0000
      153  O                      5.9413    8.1134   20.4901 O   1 1 152.0000
      154  O                      5.5191    8.0287   20.9185 O   1 1 153.0000
      155  O                      5.1432    7.7029   20.3508 O   1 1 154.0000
      156  O                      4.7270    8.0165   20.6398 O   1 1 155.0000
      157  O                      4.6203    7.4683   20.6477 O   1 1 156.0000
      158  O                      4.5999    7.1698   21.3443 O   1 1 157.0000
      159  O                      5.0594    7.1451   20.6461 O   1 1 158.0000
      160  O                      5.1808    7.1015   21.2617 O   1 1 159.0000
      161  O                      5.1630    7.4687   21.7151 O   1 1 160.0000
      162  O                      5.6493    7.4768   21.1398 O   1 1 161.0000
      163  O                      5.5504    6.9105   20.8992 O   1 1 162.0000
      164  O                      6.0701    6.6152   20.3943 O   1 1 163.0000
      165  O                      5.4710    6.7340   20.0030 O   1 1 164.0000
      166  O                      5.1679    7.2450   20.1274 O   1 1 165.0000
      167  O                      5.7981    7.0556   20.2295 O   1 1 166.0000
      168  O                      6.1257    6.8327   19.7163 O   1 1 167.0000
      169  O                      5.8885    7.2115   19.3021 O   1 1 168.0000
      170  O                      6.2729    7.6767   19.2441 O   1 1 169.0000
      171  O                      6.0098    7.5562   18.9886 O   1 1 170.0000
      172  O                      6.3768    7.1786   19.4493 O   1 1 171.0000
      173  O                      5.8732    7.5059   19.9203 O   1 1 172.0000
      174  O                      5.3850    7.9360   19.6695 O   1 1 173.0000
      175  O                      4.9321    8.1667   19.0899 O   1 1 174.0000
      176  O                      5.1977    8.8686   19.4049 O   1 1 175.0000
      177  O                      5.6853    8.4320   19.3338 O   1 1 176.0000
      178  O                      6.0532    8.0800   19.7228 O   1 1 177.0000
      179  O                      6.4040    8.6654   19.6042 O   1 1 178.0000
      180  O                      6.2740    9.1127   18.7639 O   1 1 179.0000
      181  O                      6.6998    9.2241   18.8138 O   1 1 180.0000
      182  O                      6.6036    8.8303   18.3664 O   1 1 181.0000
      183  O                      6.6193    8.2460   18.3809 O   1 1 182.0000
      184  O                      6.4647    8.1482   18.9004 O   1 1 183.0000
      185  O                      7.1052    7.5835   18.9136 O   1 1 184.0000
      186  O                      7.1685    7.8619   18.4903 O   1 1 185.0000
      187  O                      6.7958    7.5443   18.3623 O   1 1 186.0000
      188  O                      6.3937    7.2675   18.2715 O   1 1 187.0000
      189  O                      5.3471    7.1198   17.5496 O   1 1 188.0000
      190  O                      4.6212    7.3970   17.6648 O   1 1 189.0000
      191  O                      4.7659    6.3301   17.4446 O   1 1 190.0000
      192  O                      4.6403    5.2610   17.1738 O   1 1 191.0000
      193  O                      4.4133    4.3246   16.8423 O   1 1 192.0000
      194  O                      4.8790    3.9991   16.9098 O   1 1 193.0000
      195  O                      5.2050    3.6772   17.4299 O   1 1 194.0000
      196  O                      4.9366    3.1857   17.2217 O   1 1 195.0000
      197  O                      4.4277    2.7940   17.5674 O   1 1 196.0000
      198  O                      4.4167    2.5907   18.4674 O   1 1 197.0000
      199  O                      5.0396    2.7209   18.4818 O   1 1 198.0000
      200  O                      4.4980    2.9817   18.7708 O   1 1 199.0000
      201  O                      5.7710    2.9167   18.7215 O   1 1 200.0000
      202  O                      5.7351    2.4977   20.0439 O   1 1 201.0000
      203  O                      5.5457    3.2260   19.6415 O   1 1 202.0000
      204  O                      5.2060    3.8825   20.0877 O   1 1 203.0000
      205  O                      5.2884    4.6322   19.8086 O   1 1 204.0000
      206  O                      4.6550    4.9931   20.2219 O   1 1 205.0000
      207  O                      4.6547    4.3389   20.4637 O   1 1 206.0000
      208  O                      5.0021    4.1757   21.0915 O   1 1 207.0000
      209  O                      4.3872    4.3193   21.3529 O   1 1 208.0000
      210  O                      3.7877    3.6930   21.5680 O   1 1 209.0000
      211  O                      3.1561    4.2109   20.9094 O   1 1 210.0000
      212  O                      3.5482    3.9621   20.6388 O   1 1 211.0000
      213  O                      3.6681    4.2317   19.5436 O   1 1 212.0000
      214  O                      3.1931    4.3631   19.3123 O   1 1 213.0000
      215  O                      3.2240    4.7437   18.8943 O   1 1 214.0000
      216  O                      3.5706    5.4359   18.4212 O   1 1 215.0000
      217  O                      3.9285    6.0434   18.8624 O   1 1 216.0000
      218  O                      4.0840    5.6942   18.8632 O   1 1 217.0000
      219  O                      4.2909    5.1592   18.7377 O   1 1 218.0000
      220  O                      4.0012    5.5939   18.4557 O   1 1 219.0000
      221  O                      3.6061    4.6794   18.6804 O   1 1 220.0000
      222  O                      3.5734    4.0528   18.2838 O   1 1 221.0000
      223  O                      3.5551    4.5897   17.6639 O   1 1 222.0000
      224  O                      3.6283    4.2514   16.9230 O   1 1 223.0000
      225  O                      3.6973    3.7396   16.8337 O   1 1 224.0000
      226  O                      2.9320    3.6102   17.1503 O   1 1 225.0000
      227  O                      3.6026    3.0762   18.1823 O   1 1 226.0000
      228  O                      3.3783    3.6430   17.6609 O   1 1 227.0000
      229  O                      2.9808    3.5055   18.1179 O   1 1 228.0000
      230  O                      2.9366    3.9307   18.5052 O   1 1 229.0000
      231  O                      2.7746    4.5422   18.5951 O   1 1 230.0000
      232  O                      2.4690    4.7645   17.8202 O   1 1 231.0000
      233  O                      3.0824    4.4772   17.9669 O   1 1 232.0000
      234  O                      2.6458    4.2305   18.3824 O   1 1 233.0000
      235  O                      2.4563    3.7379   19.0530 O   1 1 234.0000
      236  O                      2.2644    3.0949   18.9704 O   1 1 235.0000
      237  O                      2.3262    3.7503   18.7488 O   1 1 236.0000
      238  O                      2.2564    4.1105   17.8761 O   1 1 237.0000
      239  O                      2.2139    3.4524   17.3950 O   1 1 238.0000
      240  O                      2.4549    3.7594   17.8738 O   1 1 239.0000
      241  O                      2.4288    4.4078   17.2706 O   1 1 240.0000
      242  O                      3.1574    4.7138   17.1468 O   1 1 241.0000
      243  O                      3.1663    4.5221   17.4274 O   1 1 242.0000
      244  O                      2.4997    4.5094   16.9501 O   1 1 243.0000
      245  O                      3.1097    4.4654   16.7296 O   1 1 244.0000
      246  O                      2.9981    4.0625   17.4403 O   1 1 245.0000
      247  O                      3.8333    4.2101   17.2668 O   1 1 246.0000
      248  O                      4.2696    4.7157   17.4533 O   1 1 247.0000
      249  O                      3.7868    4.9034   16.9831 O   1 1 248.0000
      250  O                      4.1182    4.9220   17.8606 O   1 1 249.0000
      251  O                      4.1932    4.8586   18.4356 O   1 1 250.0000
      252  O                      3.7772    4.8116   18.1087 O   1 1 251.0000
      253  O                      3.5583    5.4596   17.4269 O   1 1 252.0000
      254  O                      4.1234    5.9902   17.5545 O   1 1 253.0000
      255  O                      4.2128    6.2914   17.9667 O   1 1 254.0000
      256  O                      3.3778    6.2783   17.5089 O   1 1 255.0000
      257  O                      3.9986    6.3238   17.1818 O   1 1 256.0000
      258  O                      4.1759    5.5637   17.4182 O   1 1 257.0000
      259  O                      4.6214    5.6326   18.0259 O   1 1 258.0000
      260  O                      5.7671    6.1218   18.1069 O   1 1 259.0000
      261  O                      6.3948    6.2360   17.6207 O   1 1 260.0000
      262  O                      7.2393    5.9153   17.4595 O   1 1 261.0000
      263  O                      6.7704    6.5007   17.0910 O   1 1 262.0000
      264  O                      6.9878    6.0773   17.2423 O   1 1 263.0000
      265  O                      7.4381    6.3669   16.9649 O   1 1 264.0000
      266  O                      7.2960    6.7462   16.6917 O   1 1 265.0000
      267  O                      6.8209    7.3497   16.7064 O   1 1 266.0000
      268  O                      6.7022    7.8951   16.9923 O   1 1 267.0000
      269  O                      6.3723    8.6348   16.6162 O   1 1 268.0000
      270  O                      5.9717    7.9288   16.9478 O   1 1 269.0000
      271  O                      6.3147    7.3509   17.5615 O   1 1 270.0000
      272  O                      5.8013    7.2766   17.1114 O   1 1 271.0000
      273  O                      6.7318    6.8107   17.3349 O   1 1 272.0000
      274  O                      7.4737    6.7050   17.5339 O   1 1 273.0000
      275  O                      7.0648    6.6995   17.7065 O   1 1 274.0000
      276  O                      7.0044    7.1414   17.5934 O   1 1 275.0000
      277  O                      7.3355    7.2850   16.9097 O   1 1 276.0000
      278  O                      6.7017    7.3310   17.2147 O   1 1 277.0000
      279  O                      7.0725    7.5370   17.5936 O   1 1 278.0000
      280  O                      6.5405    7.9689   17.7707 O   1 1 279.0000
      281  O                      6.1603    7.5308   17.8319 O   1 1 280.0000
      282  O                      6.0201    7.4481   17.0997 O   1 1 281.0000
      283  O                      6.1083    6.9642   16.9782 O   1 1 282.0000
      284  O                      5.4961    6.7147   17.4418 O   1 1 283.0000
      285  O                      6.2084    6.7234   17.6307 O   1 1 284.0000
      286  O                      5.9661    6.1927   17.2790 O   1 1 285.0000
      287  O                      5.5951    6.7518   16.8574 O   1 1 286.0000
      288  O                      6.0469    6.3704   16.9355 O   1 1 287.0000
      289  O                      6.2808    6.6496   16.2742 O   1 1 288.0000
      290  O                      6.6805    6.4323   16.5340 O   1 1 289.0000
      291  O                      5.8050    6.2721   16.4919 O   1 1 290.0000
      292  O                      5.4203    6.2621   15.9595 O   1 1 291.0000
      293  O                      5.4020    6.5766   16.1892 O   1 1 292.0000
      294  O                      4.7252    6.3199   16.4003 O   1 1 293.0000
      295  O                      5.0165    6.1711   16.4391 O   1 1 294.0000
      296  O                      5.4101    5.8989   17.2011 O   1 1 295.0000
      297  O                      6.2518    5.5746   16.8803 O   1 1 296.0000
      298  O                      6.8550    5.7072   16.6980 O   1 1 297.0000
      299  O                      6.2969    5.5675   16.5536 O   1 1 298.0000
      300  O                      6.5118    4.9525   16.6069 O   1 1 299.0000
      301  O                      7.1450    5.0050   16.7041 O   1 1 300.0000
      302  O                      6.6905    5.1679   16.0772 O   1 1 301.0000
      303  O                      6.3705    5.2377   15.5808 O   1 1 302.0000
      304  O                      6.0667    5.4178   15.7144 O   1 1 303.0000
      305  O                      5.1257    5.6931   15.4148 O   1 1 304.0000
      306  O                      4.7210    5.4069   15.6877 O   1 1 305.0000
      307  O                      4.6782    5.9666   15.1967 O   1 1 306.0000
      308  O                      5.0294    6.0290   15.8288 O   1 1 307.0000
      309  O                      4.6568    6.4160   15.5735 O   1 1 308.0000
      310  O                      4.5248    5.6334   16.0141 O   1 1 309.0000
      311  O                      4.0643    5.7480   15.9757 O   1 1 310.0000
      312  O                      4.3549    5.9903   16.5894 O   1 1 311.0000
      313  O                      4.1922    5.2813   16.4646 O   1 1 312.0000
      314  O                      3.8118    5.4933   16.5067 O   1 1 313.0000
      315  O                      4.5132    5.4710   16.7923 O   1 1 314.0000
      316  O                      4.9049    5.9898   17.0919 O   1 1 315.0000
      317  O                      5.7175    5.6123   17.2090 O   1 1 316.0000
      318  O                      5.0985    5.1696   16.5602 O   1 1 317.0000
      319  O                      5.4537    5.4633   16.4125 O   1 1 318.0000
      320  O                      5.5232    5.0068   17.0647 O   1 1 319.0000
      321  O                      6.1235    4.8305   18.0456 O   1 1 320.0000
      322  O                      6.0868    5.0696   17.4875 O   1 1 321.0000
      323  O                      6.4508    5.6069   17.5688 O   1 1 322.0000
      324  O                      6.9402    5.7055   17.9814 O   1 1 323.0000
      325  O                      6.8126    6.0876   18.2630 O   1 1 324.0000
      326  O                      6.2424    5.4320   18.8142 O   1 1 325.0000
      327  O                      5.7514    5.4424   18.0513 O   1 1 326.0000
      328  O                      5.4710    5.3769   18.5070 O   1 1 327.0000
      329  O                      5.9410    5.4566   18.5582 O   1 1 328.0000
      330  O                      5.4434    5.6875   17.9077 O   1 1 329.0000
      331  O                      5.2050    5.7263   17.6583 O   1 1 330.0000
      332  O                      5.3513    5.1360   17.9876 O   1 1 331.0000
      333  O                      5.3619    5.1235   17.4100 O   1 1 332.0000
      334  O                      5.3364    4.3384   16.8384 O   1 1 333.0000
      335  O                      5.9077    4.5284   17.0560 O   1 1 334.0000
      336  O                      5.8353    4.9272   16.4597 O   1 1 335.0000
      337  O                      4.9764    4.7307   16.1790 O   1 1 336.0000
      338  O                      5.3816    4.4524   16.3964 O   1 1 337.0000
      339  O                      6.0232    4.4550   16.2682 O   1 1 338.0000
      340  O                      5.7961    4.4681   15.6494 O   1 1 339.0000
      341  O                      6.5399    4.3553   15.6876 O   1 1 340.0000
      342  O                      5.8465    4.7070   16.0590 O   1 1 341.0000
      343  O                      5.7548    4.0476   16.1390 O   1 1 342.0000
      344  O                      5.5765    3.6245   16.4416 O   1 1 343.0000
      345  O                      5.9107    3.1441   16.3515 O   1 1 344.0000
      346  O                      5.9200    3.5638   16.6379 O   1 1 345.0000
      347  O                      5.2170    3.8992   16.5738 O   1 1 346.0000
      348  O                      5.1140    3.3488   16.1607 O   1 1 347.0000
      349  O                      5.9335    3.7091   15.7225 O   1 1 348.0000
      350  O                      6.5944    3.9216   16.3485 O   1 1 349.0000
      351  O                      7.3017    3.8293   16.2473 O   1 1 350.0000
      352  O                      6.6034    3.5425   16.1990 O   1 1 351.0000
      353  O                      6.2948    3.7585   16.8641 O   1 1 352.0000
      354  O                      5.8805    4.0091   17.0558 O   1 1 353.0000
      355  O                      5.2964    3.9736   17.1360 O   1 1 354.0000
      356  O                      5.6273    3.4734   17.2590 O   1 1 355.0000
      357  O                      6.1183    3.3294   17.1599 O   1 1 356.0000
      358  O                      5.6030    2.9507   17.4514 O   1 1 357.0000
      359  O                      5.3208    3.0067   16.9254 O   1 1 358.0000
      360  O                      5.0098    2.9676   17.7016 O   1 1 359.0000
      361  O                      4.7107    3.7262   17.5480 O   1 1 360.0000
      362  O                      5.2762    3.7401   17.8166 O   1 1 361.0000
      363  O                      5.6264    4.2423   18.3711 O   1 1 362.0000
      364  O                      5.9728    3.7875   17.6126 O   1 1 363.0000
      365  O                      6.3316    3.2717   17.0535 O   1 1 364.0000
      366  O                      6.9541    3.1351   16.7374 O   1 1 365.0000
      367  O                      6.8118    3.1861   17.4111 O   1 1 366.0000
      368  O                      6.2420    3.0215   17.9054 O   1 1 367.0000
      369  O                      6.3077    3.6447   18.0177 O   1 1 368.0000
      370  O                      5.7444    3.4855   18.0090 O   1 1 369.0000
      371  O                      4.9648    3.7321   18.2296 O   1 1 370.0000
      372  O                      4.9065    3.9345   17.9140 O   1 1 371.0000
      373  O                      5.0946    4.0376   18.6868 O   1 1 372.0000
      374  O                      5.5801    4.9247   18.9031 O   1 1 373.0000
      375  O                      4.9853    4.7450   18.6069 O   1 1 374.0000
      376  O                      4.7673    5.0442   18.9243 O   1 1 375.0000
      377  O                      5.0154    4.5639   18.9479 O   1 1 376.0000
      378  O                      5.6054    3.8789   18.8075 O   1 1 377.0000
      379  O                      6.4723    3.8291   18.8949 O   1 1 378.0000
      380  O                      7.0410    3.8855   19.5627 O   1 1 379.0000
      381  O                      6.7617    3.4880   19.0863 O   1 1 380.0000
      382  O                      6.6744    3.7161   19.6246 O   1 1 381.0000
      383  O                      6.2928    4.3377   19.2491 O   1 1 382.0000
      384  O                      7.0480    3.8444   18.9988 O   1 1 383.0000
      385  O                      6.5782    4.4156   18.7664 O   1 1 384.0000
      386  O                      6.8067    5.0109   18.0359 O   1 1 385.0000
      387  O                      6.6150    4.1074   18.0094 O   1 1 386.0000
      388  O                      6.2999    3.4203   18.3018 O   1 1 387.0000
      389  O                      6.5883    3.5650   17.5998 O   1 1 388.0000
      390  O                      6.5821    4.2416   17.3761 O   1 1 389.0000
      391  O                      7.0743    4.0366   17.7000 O   1 1 390.0000
      392  O                      6.9215    3.6438   18.3049 O   1 1 391.0000
      393  O                      7.0287    4.0621   18.5371 O   1 1 392.0000
      394  O                      6.2289    3.7713   18.6487 O   1 1 393.0000
      395  O                      6.2996    4.3956   18.1778 O   1 1 394.0000
      396  O                      6.8244    4.4852   18.2270 O   1 1 395.0000
      397  O                      7.0931    4.6849   18.5696 O   1 1 396.0000
      398  O                      6.3859    4.7750   18.9758 O   1 1 397.0000
      399  O                      6.8867    4.3832   19.0978 O   1 1 398.0000
      400  O                      6.3799    4.5993   19.7966 O   1 1 399.0000
      401  O                      6.6072    4.6285   19.9813 O   1 1 400.0000
      402  O                      6.1299    5.1241   19.9989 O   1 1 401.0000
      403  O                      5.5391    5.5955   19.7229 O   1 1 402.0000
      404  O                      5.7853    4.9099   20.0842 O   1 1 403.0000
      405  O                      6.2251    4.7104   19.4646 O   1 1 404.0000
      406  O                      5.8698    4.5168   20.3187 O   1 1 405.0000
      407  O                      6.0138    4.1436   20.1945 O   1 1 406.0000
      408  O                      5.8540    4.1281   19.8612 O   1 1 407.0000
      409  O                      5.4353    4.7658   20.7285 O   1 1 408.0000
      410  O                      5.3993    5.0913   20.1582 O   1 1 409.0000
      411  O                      4.9835    5.5589   19.9975 O   1 1 410.0000
      412  O                      5.2580    5.7704   20.2256 O   1 1 411.0000
      413  O                      4.5994    5.9436   20.7009 O   1 1 412.0000
      414  O                      4.8598    5.6236   20.8046 O   1 1 413.0000
      415  O                      5.3841    5.3252   20.5985 O   1 1 414.0000
      416  O                      5.9384    5.3422   20.6300 O   1 1 415.0000
      417  O                      5.8287    4.9649   20.9836 O   1 1 416.0000
      418  O                      5.1795    5.0388   21.0920 O   1 1 417.0000
      419  O                      5.1358    5.2656   22.0198 O   1 1 418.0000
      420  O                      5.7200    5.1282   21.7593 O   1 1 419.0000
      421  O                      5.5381    4.4343   21.5631 O   1 1 420.0000
      422  O                      5.5466    5.1166   21.4301 O   1 1 421.0000
      423  O                      6.1687    5.2573   21.5429 O   1 1 422.0000
      424  O                      6.5267    5.5282   20.7635 O   1 1 423.0000
      425  O                      6.7253    5.9967   20.2712 O   1 1 424.0000
      426  O                      6.8652    5.4391   20.1302 O   1 1 425.0000
      427  O                      7.0680    5.3842   20.8612 O   1 1 426.0000
      428  O                      6.7260    5.0884   21.4443 O   1 1 427.0000
      429  O                      6.5075    4.7605   20.9155 O   1 1 428.0000
      430  O                      6.8804    4.9765   20.4267 O   1 1 429.0000
      431  O                      7.4686    5.2942   20.0284 O   1 1 430.0000
      432  O                      7.2543    4.9759   20.2641 O   1 1 431.0000
      433  O                      7.3201    5.9288   20.4481 O   1 1 432.0000
      434  O                      7.9943    6.1033   20.2017 O   1 1 433.0000
      435  O                      7.9002    5.4745   20.1213 O   1 1 434.0000
      436  O                      7.5721    5.4685   20.6812 O   1 1 435.0000
      437  O                      8.0753    5.4537   20.8161 O   1 1 436.0000
      438  O                      8.3358    5.0094   20.2151 O   1 1 437.0000
      439  O                      8.4566    4.7292   20.0579 O   1 1 438.0000
      440  O                      8.1380    4.5527   19.4489 O   1 1 439.0000
      441  O                      7.7155    3.7264   19.1323 O   1 1 440.0000
      442  O                      7.3677    3.1543   19.3821 O   1 1 441.0000
      443  O                      8.0410    3.1918   19.1656 O   1 1 442.0000
      444  O                      8.4263    3.4611   18.6706 O   1 1 443.0000
      445  O                      7.7597    3.3642   18.6578 O   1 1 444.0000
      446  O                      8.2758    3.0938   18.3305 O   1 1 445.0000
      447  O                      8.6800    3.1000   18.8817 O   1 1 446.0000
      448  O                      8.7022    2.2634   18.5129 O   1 1 447.0000
      449  O                      8.0867    1.8033   18.1636 O   1 1 448.0000
      450  O                      7.4513    1.6447   17.7641 O   1 1 449.0000
      451  O                      7.2200    1.9604   18.3897 O   1 1 450.0000
      452  O                      6.8011    1.8617   18.8037 O   1 1 451.0000
      453  O                      6.9804    1.9834   19.4927 O   1 1 452.0000
      454  O                      7.1771    1.3309   19.0766 O   1 1 453.0000
      455  O                      6.6664    1.3267   19.2377 O   1 1 454.0000
      456  O                      6.0003    1.3537   19.2235 O   1 1 455.0000
      457  O                      5.7007    1.2106   18.4150 O   1 1 456.0000
      458  O                      5.3358    0.4275   18.0171 O   1 1 457.0000
      459  O                      4.9026    0.3011   18.5630 O   1 1 458.0000
      460  O                      4.5262    0.4147   18.1397 O   1 1 459.0000
      461  O                      4.3637    0.8836   17.9997 O   1 1 460.0000
      462  O                      5.0548    1.1685   18.0504 O   1 1 461.0000
      463  O                      5.0821    1.2826   19.1892 O   1 1 462.0000
      464  O                      5.2970    1.1333   19.3939 O   1 1 463.0000
      465  O                      4.5734    1.3056   18.9525 O   1 1 464.0000
      466  O                      5.2556    0.7679   18.5711 O   1 1 465.0000
      467  O                      4.9592    0.5575   17.8111 O   1 1 466.0000
      468  O                      4.5518    0.2459   17.5734 O   1 1 467.0000
      469  O                      4.1518    0.4133   17.2933 O   1 1 468.0000
      470  O                      4.4293    0.8329   17.4141 O   1 1 469.0000
      471  O                      4.8241    1.0198   16.7188 O   1 1 470.0000
      472  O                      5.0040    0.3955   16.5052 O   1 1 471.0000
      473  O                      5.4923    0.2469   16.3612 O   1 1 472.0000
      474  O                      5.1639    0.4961   15.9840 O   1 1 473.0000
      475  O                      5.0116    0.0166   15.8413 O   1 1 474.0000
      476  O                      4.8887   -0.2697   16.1025 O   1 1 475.0000
      477  O                      4.1341    0.0513   16.1504 O   1 1 476.0000
      478  O                      3.7664   -0.1734   16.6525 O   1 1 477.0000
      479  O                      3.2281    0.1772   16.2525 O   1 1 478.0000
      480  O                      3.2539    0.6948   16.1683 O   1 1 479.0000
      481  O                      3.4113    1.2497   16.2734 O   1 1 480.0000
      482  O                      3.8178    1.3859   16.9140 O   1 1 481.0000
      483  O                      4.3140    1.8693   16.7481 O   1 1 482.0000
      484  O                      4.4738    2.6183   16.2268 O   1 1 483.0000
      485  O                      3.9741    2.3099   16.2444 O   1 1 484.0000
      486  O                      4.0427    2.4483   15.5943 O   1 1 485.0000
      487  O                      4.3365    2.8247   16.1225 O   1 1 486.0000
      488  O                      4.9761    2.3190   16.2407 O   1 1 487.0000
      489  O                      4.4724    1.9288   16.1291 O   1 1 488.0000
      490  O                      4.8426    1.7594   16.0111 O   1 1 489.0000
      491  O                      5.2474    1.8073   16.4465 O   1 1 490.0000
      492  O                      5.1825    1.2417   16.0642 O   1 1 491.0000
      493  O                      5.5409    0.9609   16.2293 O   1 1 492.0000
      494  O                      5.7754    1.1827   17.0546 O   1 1 493.0000
      495  O                      6.2205    1.5154   17.6797 O   1 1 494.0000
      496  O                      6.1348    2.0404   16.9704 O   1 1 495.0000
      497  O                      6.0814    2.6950   16.4522 O   1 1 496.0000
      498  O                      6.0438    3.0959   15.6759 O   1 1 497.0000
      499  O                      5.3673    3.8330   15.4625 O   1 1 498.0000
      500  O                      5.4882    4.5941   14.7994 O   1 1 499.0000
      501  O                      5.6999    5.2282   14.9853 O   1 1 500.0000
      502  O                      5.4949    4.9607   15.8383 O   1 1 501.0000
      503  O                      5.3073    4.4924   15.3360 O   1 1 502.0000
      504  O                      4.9422    4.2847   15.1442 O   1 1 503.0000
      505  O                      4.6095    4.5081   14.7999 O   1 1 504.0000
      506  O                      4.4451    5.1560   15.3048 O   1 1 505.0000
      507  O                      4.8526    4.8454   15.5821 O   1 1 506.0000
      508  O                      4.5946    4.2140   15.0776 O   1 1 507.0000
      509  O                      3.9852    4.5249   15.0635 O   1 1 508.0000
      510  O                      4.0962    4.8796   14.5160 O   1 1 509.0000
      511  O                      3.9369    5.3315   14.6774 O   1 1 510.0000
      512  O                      3.9883    5.8977   15.1607 O   1 1 511.0000
      513  O                      3.7547    5.2686   15.5040 O   1 1 512.0000
      514  O                      4.1082    4.8199   15.8284 O   1 1 513.0000
      515  O                      4.3084    4.9472   16.3103 O   1 1 514.0000
      516  O                      4.1901    4.6998   15.6023 O   1 1 515.0000
      517  O                      4.2423    4.4182   16.1121 O   1 1 516.0000
      518  O                      4.6677    4.1546   16.1714 O   1 1 517.0000
      519  O                      4.5630    3.9314   15.8058 O   1 1 518.0000
      520  O                      4.6144    3.5374   15.2726 O   1 1 519.0000
      521  O                      4.0688    3.5868   14.6067 O   1 1 520.0000
      522  O                      4.2273    3.6966   15.1763 O   1 1 521.0000
      523  O                      4.2498    3.1554   15.6931 O   1 1 522.0000
      524  O                      4.0987    3.3067   16.0500 O   1 1 523.0000
      525  O                      3.5990    4.0645   15.5901 O   1 1 524.0000
      526  O                      3.8952    3.9014   15.7631 O   1 1 525.0000
      527  O                      4.5918    3.5909   16.2837 O   1 1 526.0000
      528  O                      3.8699    3.9528   16.3995 O   1 1 527.0000
      529  O                      3.3320    4.4823   16.4772 O   1 1 528.0000
      530  O                      2.2825    4.8861   16.5858 O   1 1 529.0000
      531  O                      1.8219    4.6949   16.4252 O   1 1 530.0000
      532  O                      2.0154    4.8320   15.6996 O   1 1 531.0000
      533  O                      1.3180    5.1583   15.5412 O   1 1 532.0000
      534  O                      1.2528    5.6143   15.9473 O   1 1 533.0000
      535  O                      1.8189    5.8139   15.4348 O   1 1 534.0000
      536  O                      2.3248    5.8253   15.4893 O   1 1 535.0000
      537  O                      2.3433    5.2492   16.0582 O   1 1 536.0000
      538  O                      1.6662    5.7356   16.0500 O   1 1 537.0000
      539  O                      1.2949    6.2126   16.2234 O   1 1 538.0000
      540  O                      1.6152    6.5261   16.1663 O   1 1 539.0000
      541  O                      1.6019    6.0406   16.7896 O   1 1 540.0000
      542  O                      1.8230    5.6628   17.1648 O   1 1 541.0000
      543  O                      1.9782    5.3629   16.4578 O   1 1 542.0000
      544  O                      2.0157    6.0499   16.4659 O   1 1 543.0000
      545  O                      1.8548    6.3201   15.8849 O   1 1 544.0000
      546  O                      2.4259    5.9797   15.8287 O   1 1 545.0000
      547  O                      2.3791    5.4302   15.6429 O   1 1 546.0000
      548  O                      2.1881    5.7745   16.3762 O   1 1 547.0000
      549  O                      2.4518    5.7314   16.9167 O   1 1 548.0000
      550  O                      2.4185    6.1382   17.1709 O   1 1 549.0000
      551  O                      2.2764    6.4049   17.6730 O   1 1 550.0000
      552  O                      2.7831    6.7322   17.9740 O   1 1 551.0000
      553  O                      2.7402    7.3791   18.2169 O   1 1 552.0000
      554  O                      3.5399    7.5715   17.6302 O   1 1 553.0000
      555  O                      4.2426    7.9391   17.6189 O   1 1 554.0000
      556  O                      4.7859    8.0105   17.5272 O   1 1 555.0000
      557  O                      5.2171    8.4836   17.5324 O   1 1 556.0000
      558  O                      5.3834    9.0334   18.2269 O   1 1 557.0000
      559  O                      5.8211    9.4942   18.6284 O   1 1 558.0000
      560  O                      6.0860    9.7672   19.2322 O   1 1 559.0000
      561  O                      6.5912    9.3994   19.7062 O   1 1 560.0000
      562  O                      7.0315    8.9365   19.8483 O   1 1 561.0000
      563  O                      7.2077    8.8281   20.3577 O   1 1 562.0000
      564  O                      6.4392    9.2457   20.3333 O   1 1 563.0000
      565  O                      6.9579    9.4948   20.6569 O   1 1 564.0000
      566  O                      7.0866    9.3187   21.0895 O   1 1 565.0000
      567  O                      7.4166    8.9357   21.5197 O   1 1 566.0000
      568  O                      7.4008    8.4488   22.0608 O   1 1 567.0000
      569  O                      7.6670    8.0032   21.8139 O   1 1 568.0000
      570  O                      6.9023    7.8811   22.0034 O   1 1 569.0000
      571  O                      6.8639    8.5457   21.6414 O   1 1 570.0000
      572  O                      6.9837    8.7202   22.4289 O   1 1 571.0000
      573  O                      7.6424    8.6910   22.9298 O   1 1 572.0000
      574  O                      7.4116    8.2379   22.3556 O   1 1 573.0000
      575  O                      6.8766    8.0105   22.6342 O   1 1 574.0000
      576  O                      6.9576    7.3944   22.6079 O   1 1 575.0000
      577  O                      7.0371    6.8024   22.9590 O   1 1 576.0000
      578  O                      6.6513    6.9615   22.5691 O   1 1 577.0000
      579  O                      7.2123    6.3906   22.3302 O   1 1 578.0000
      580  O                      7.8594    6.5910   22.5303 O   1 1 579.0000
      581  O                      7.6984    7.0871   22.3085 O   1 1 580.0000
      582  O                      8.1831    7.1625   21.9222 O   1 1 581.0000
      583  O                      8.5548    6.7679   21.6997 O   1 1 582.0000
      584  O                      8.6348    7.4961   21.7370 O   1 1 583.0000
      585  O                      9.0510    7.5437   22.0091 O   1 1 584.0000
      586  O                      9.1930    8.1133   21.5759 O   1 1 585.0000
      587  O                      8.4297    8.6268   21.3645 O   1 1 586.0000
      588  O                      8.1920    8.0538   21.4766 O   1 1 587.0000
      589  O                      7.9112    8.0449   20.9078 O   1 1 588.0000
      590  O                      8.5488    8.8667   20.8918 O   1 1 589.0000
      591  O                      8.1967    9.2300   20.9745 O   1 1 590.0000
      592  O                      8.4082    9.9149   21.4706 O   1 1 591.0000
      593  O                      8.0026    9.7551   20.8538 O   1 1 592.0000
      594  O                      7.8822    9.8783   21.4390 O   1 1 593.0000
      595  O                      7.8659    9.1554   21.6706 O   1 1 594.0000
      596  O                      8.2517    9.0728   22.0765 O   1 1 595.0000
      597  O                      8.6413    8.7332   22.5551 O   1 1 596.0000
      598  O                      9.0522    8.7486   22.1738 O   1 1 597.0000
      599  O                      8.8880    9.3273   21.7872 O   1 1 598.0000
      600  O                      9.4786    9.1933   21.5586 O   1 1 599.0000
      601  O                      9.3083    8.8289   21.6428 O   1 1 600.0000
      602  O                      8.9013    8.3168   21.9939 O   1 1 601.0000
      603  O                      8.9147    8.0117   22.7878 O   1 1 602.0000
      604  O                      8.4694    8.0661   22.7625 O   1 1 603.0000
      605  O                      8.3723    8.2037   23.3642 O   1 1 604.0000
      606  O                      8.7358    8.5966   23.1704 O   1 1 605.0000
      607  O                      8.1720    8.8946   23.0499 O   1 1 606.0000
      608  O                      8.0731    9.0660   22.5698 O   1 1 607.0000
      609  O                      8.1415    8.2749   22.3486 O   1 1 608.0000
      610  O                      7.8346    7.8144   22.1247 O   1 1 609.0000
      611  O                      7.7512    7.3162   22.7522 O   1 1 610.0000
      612  O                      7.0687    7.4336   23.2894 O   1 1 611.0000
      613  O                      6.4589    7.6844   23.0573 O   1 1 612.0000
      614  O                      6.6404    8.4648   23.3350 O   1 1 613.0000
      615  O                      6.3235    8.0386   23.9022 O   1 1 614.0000
      616  O                      5.9631    7.8096   23.9367 O   1 1 615.0000
      617  O                      6.1616    7.5154   24.3584 O   1 1 616.0000
      618  O                      5.3735    7.7454   24.2989 O   1 1 617.0000
      619  O                      4.8609    7.9551   24.3107 O   1 1 618.0000
      620  O                      4.3374    7.6653   23.8329 O   1 1 619.0000
      621  O                      4.6687    7.8873   23.7015 O   1 1 620.0000
      622  O                      5.1613    7.3009   23.4871 O   1 1 621.0000
      623  O                      5.3874    6.9422   23.0285 O   1 1 622.0000
      624  O                      5.8189    6.3626   23.1795 O   1 1 623.0000
      625  O                      6.1136    6.9975   23.1934 O   1 1 624.0000
      626  O                      6.2585    6.9940   22.6263 O   1 1 625.0000
      627  O                      6.5279    6.6597   22.2518 O   1 1 626.0000
      628  O                      6.1041    6.4292   22.4671 O   1 1 627.0000
      629  O                      5.6001    6.9146   22.1913 O   1 1 628.0000
      630  O                      5.5542    7.3058   22.3842 O   1 1 629.0000
      631  O                      5.0991    7.0967   22.5783 O   1 1 630.0000
      632  O                      4.6610    7.3209   22.3464 O   1 1 631.0000
      633  O                      4.2723    7.5037   22.0655 O   1 1 632.0000
      634  O                      4.1754    7.8894   22.6106 O   1 1 633.0000
      635  O                      4.0443    7.8920   23.2126 O   1 1 634.0000
      636  O                      4.2504    7.3693   22.8781 O   1 1 635.0000
      637  O                      4.6669    7.1766   23.3620 O   1 1 636.0000
      638  O                      5.1004    7.6850   23.4897 O   1 1 637.0000
      639  O                      5.0066    7.8454   22.7606 O   1 1 638.0000
      640  O                      4.9167    8.0388   22.0410 O   1 1 639.0000
      641  O                      4.8469    8.1163   22.3363 O   1 1 640.0000
      642  O                      4.5905    8.7376   22.2246 O   1 1 641.0000
      643  O                      4.2177    8.4053   22.5116 O   1 1 642.0000
      644  O                      3.9629    8.3088   22.0351 O   1 1 643.0000
      645  O                      4.4649    8.0228   21.6563 O   1 1 644.0000
      646  O                      4.9703    8.4417   21.7149 O   1 1 645.0000
      647  O                      4.9595    9.1440   21.4039 O   1 1 646.0000
      648  O                      4.1305    9.2951   21.2511 O   1 1 647.0000
      649  O                      4.0731    9.0791   21.8194 O   1 1 648.0000
      650  O                      4.3440    8.5652   21.4376 O   1 1 649.0000
      651  O                      4.6043    7.9341   21.2983 O   1 1 650.0000
      652  O                      5.3282    7.7253   21.9006 O   1 1 651.0000
      653  O                      6.0841    7.2150   21.8007 O   1 1 652.0000
      654  O                      7.0653    7.0681   21.8960 O   1 1 653.0000
      655  O                      7.4625    7.7505   21.3149 O   1 1 654.0000
      656  O                      7.6841    8.5343   20.9853 O   1 1 655.0000
      657  O                      7.6174    9.1584   20.7218 O   1 1 656.0000
      658  O                      7.4106    9.5609   20.3158 O   1 1 657.0000
      659  O                      7.8760    9.5235   20.0729 O   1 1 658.0000
      660  O                      8.0658   10.0225   19.5439 O   1 1 659.0000
      661  O                      7.7718    9.6421   19.4395 O   1 1 660.0000
      662  O                      7.3129    9.4443   19.5849 O   1 1 661.0000
      663  O                      6.8860    9.6032   19.0625 O   1 1 662.0000
      664  O                      7.1165   10.0783   18.3818 O   1 1 663.0000
      665  O                      7.6435    9.4231   18.3350 O   1 1 664.0000
      666  O                      6.9603    9.4786   18.0688 O   1 1 665.0000
      667  O                      6.1948    9.4934   17.8650 O   1 1 666.0000
      668  O                      5.9571    8.8297   17.7073 O   1 1 667.0000
      669  O                      5.5115    8.3589   18.2315 O   1 1 668.0000
      670  O                      5.4410    7.9400   17.8315 O   1 1 669.0000
      671  O                      5.9243    8.3065   18.0915 O   1 1 670.0000
      672  O                      5.0556    8.3171   18.3661 O   1 1 671.0000
      673  O                      4.8313    8.5780   17.8762 O   1 1 672.0000
      674  O                      4.5487    8.1791   18.1847 O   1 1 673.0000
      675  O                      4.1375    7.3497   18.0990 O   1 1 674.0000
      676  O                      3.6263    7.5789   18.3931 O   1 1 675.0000
      677  O                      3.4255    7.3891   19.0048 O   1 1 676.0000
      678  O                      3.0482    6.8074   19.1854 O   1 1 677.0000
      679  O                      3.1206    7.3714   19.5861 O   1 1 678.0000
      680  O                      3.1916    7.3454   19.6436 O   1 1 679.0000
      681  O                      3.1552    8.0260   18.8141 O   1 1 680.0000
      682  O                      2.8710    8.1752   19.1591 O   1 1 681.0000
      683  O                      2.1588    7.7042   18.9373 O   1 1 682.0000
      684  O                      1.6130    7.6601   19.1029 O   1 1 683.0000
      685  O                      1.8015    7.0266   18.7105 O   1 1 684.0000
      686  O                      1.4537    6.5890   18.8654 O   1 1 685.0000
      687  O                      2.0750    6.3233   18.4612 O   1 1 686.0000
      688  O                      2.8202    6.2410   18.5376 O   1 1 687.0000
      689  O                      3.3871    6.2574   18.5479 O   1 1 688.0000
      690  O                      3.2792    5.9768   17.8009 O   1 1 689.0000
      691  O                      3.6438    5.5441   17.9824 O   1 1 690.0000
      692  O                      3.0713    5.5938   18.3128 O   1 1 691.0000
      693  O                      2.6543    5.1314   17.7398 O   1 1 692.0000
      694  O                      2.8680    5.1488   18.2562 O   1 1 693.0000
      695  O                      2.3267    5.8754   17.9647 O   1 1 694.0000
      696  O                      2.2903    5.6032   18.1794 O   1 1 695.0000
      697  O                      2.4647    5.5448   17.6068 O   1 1 696.0000
      698  O                      2.1849    5.1911   17.3624 O   1 1 697.0000
      699  O                      1.7942    4.9175   17.1168 O   1 1 698.0000
      700  O                      1.2311    5.1265   17.2493 O   1 1 699.0000
      701  O                      0.8437    4.6550   17.5609 O   1 1 700.0000
      702  O                      0.6779    5.2129   17.6627 O   1 1 701.0000
      703  O                      1.3377    5.0460   17.8298 O   1 1 702.0000
      704  O                      1.3327    4.6942   18.3504 O   1 1 703.0000
      705  O                      1.9831    5.1699   18.1612 O   1 1 704.0000
      706  O                      1.6388    5.6075   18.4470 O   1 1 705.0000
      707  O                      1.1888    5.5419   18.6311 O   1 1 706.0000
      708  O                      0.8218    4.9349   18.5109 O   1 1 707.0000
      709  O                      0.6175    5.0760   18.2602 O   1 1 708.0000
      710  O                      0.8733    5.5765   18.2684 O   1 1 709.0000
      711  O                      0.0866    5.5298   18.4690 O   1 1 710.0000
      712  O                     -0.1122    5.8520   17.6541 O   1 1 711.0000
      713  O                     -0.2409    5.1884   17.9008 O   1 1 712.0000
      714  O                      0.1574    4.9053   17.7831 O   1 1 713.0000
      715  O                      0.3829    4.4828   17.9170 O   1 1 714.0000
      716  O                      0.5813    4.1331   18.2763 O   1 1 715.0000
      717  O                      1.0310    4.3045   18.7099 O   1 1 716.0000
      718  O                      0.6925    3.5757   18.4338 O   1 1 717.0000
      719  O                      0.9756    3.2668   17.8929 O   1 1 718.0000
      720  O                      1.8406    3.0253   18.2711 O   1 1 719.0000
      721  O                      1.3303    3.0430   18.1864 O   1 1 720.0000
      722  O                      1.1216    2.6343   17.4908 O   1 1 721.0000
      723  O                      1.7262    2.1088   17.3024 O   1 1 722.0000
      724  O                      1.9007    1.3719   17.0331 O   1 1 723.0000
      725  O                      2.6887    1.3664   17.0054 O   1 1 724.0000
      726  O                      2.1617    1.4812   17.4754 O   1 1 725.0000
      727  O                      1.6653    1.8824   17.7509 O   1 1 726.0000
      728  O                      1.6496    2.2401   18.3534 O   1 1 727.0000
      729  O                      2.0943    1.7560   18.1663 O   1 1 728.0000
      730  O                      2.4213    1.8276   17.4706 O   1 1 729.0000
      731  O                      2.5081    2.4761   17.9908 O   1 1 730.0000
      732  O                      1.7938    2.4523   17.8554 O   1 1 731.0000
      733  O                      2.1726    2.2787   18.0160 O   1 1 732.0000
      734  O                      2.7643    2.0115   17.7598 O   1 1 733.0000
      735  O                      3.0576    1.9398   17.1448 O   1 1 734.0000
      736  O                      3.2112    1.2882   16.9755 O   1 1 735.0000
      737  O                      3.3569    1.6624   17.5266 O   1 1 736.0000
      738  O                      3.7813    2.0798   17.3514 O   1 1 737.0000
      739  O                      3.7555    2.6041   17.8662 O   1 1 738.0000
      740  O                      3.1162    2.4988   17.0977 O   1 1 739.0000
      741  O                      3.3092    2.2224   17.7955 O   1 1 740.0000
      742  O                      3.8927    2.0398   17.9652 O   1 1 741.0000
      743  O                      3.4617    2.3161   18.3533 O   1 1 742.0000
      744  O                      3.1432    2.8630   18.4063 O   1 1 743.0000
      745  O                      3.1751    2.8163   17.5865 O   1 1 744.0000
      746  O                      3.4086    3.0302   16.8449 O   1 1 745.0000
      747  O                      3.9045    2.7825   17.0719 O   1 1 746.0000
      748  O                      3.8573    3.0629   16.4811 O   1 1 747.0000
      749  O                      4.0538    2.5485   16.8497 O   1 1 748.0000
      750  O                      3.2103    2.2244   16.7233 O   1 1 749.0000
      751  O                      2.6866    2.1918   17.1003 O   1 1 750.0000
      752  O                      3.3687    2.4766   16.6378 O   1 1 751.0000
      753  O                      3.5370    2.3716   15.7381 O   1 1 752.0000
      754  O                      3.7306    3.0046   15.7223 O   1 1 753.0000
      755  O                      3.3704    3.4757   15.9913 O   1 1 754.0000
      756  O                      2.8190    3.6529   16.4939 O   1 1 755.0000
      757  O                      2.0795    4.0357   16.9685 O   1 1 756.0000
      758  O                      1.8122    4.2060   17.5065 O   1 1 757.0000
      759  O                      1.2376    3.6577   18.0120 O   1 1 758.0000
      760  O                      1.3755    4.3400   18.0295 O   1 1 759.0000
      761  O                      1.2404    4.2517   17.3300 O   1 1 760.0000
      762  O                      1.2514    3.8408   17.3181 O   1 1 761.0000
      763  O                      1.2562    3.7685   16.7141 O   1 1 762.0000
      764  O                      2.0185    3.3801   16.7647 O   1 1 763.0000
      765  O                      2.6252    2.9001   16.7702 O   1 1 764.0000
      766  O                      2.2810    3.3790   16.1085 O   1 1 765.0000
      767  O                      2.6611    3.1513   15.8396 O   1 1 766.0000
      768  O                      2.0528    2.9738   16.2200 O   1 1 767.0000
      769  O                      2.2788    2.4160   16.5212 O   1 1 768.0000
      770  O                      2.3178    2.6947   17.2054 O   1 1 769.0000
      771  O                      1.7961    2.6303   17.2835 O   1 1 770.0000
      772  O                      1.4021    2.5875   16.8993 O   1 1 771.0000
      773  O                      1.1926    3.1284   16.7488 O   1 1 772.0000
      774  O                      1.7314    3.1276   17.0960 O   1 1 773.0000
      775  O                      1.7462    2.9669   17.5551 O   1 1 774.0000
      776  O                      1.5660    3.5753   17.8062 O   1 1 775.0000
      777  O                      1.7376    4.2329   18.3908 O   1 1 776.0000
      778  O                      1.9761    4.6589   19.5125 O   1 1 777.0000
      779  O                      2.5774    4.8188   20.4352 O   1 1 778.0000
      780  O                      2.8449    4.9990   21.4515 O   1 1 779.0000
      781  O                      3.5987    5.1387   21.6554 O   1 1 780.0000
      782  O                      4.1250    5.0941   22.3124 O   1 1 781.0000
      783  O                      3.7967    5.5344   22.1537 O   1 1 782.0000
      784  O                      4.3381    5.6406   22.4647 O   1 1 783.0000
      785  O                      4.5136    4.8811   22.6710 O   1 1 784.0000
      786  O                      4.9393    5.1635   22.7413 O   1 1 785.0000
      787  O                      5.0334    5.5630   23.4255 O   1 1 786.0000
      788  O                      4.8636    5.2563   23.8141 O   1 1 787.0000
      789  O                      4.5601    5.7286   23.6608 O   1 1 788.0000
      790  O                      3.8553    5.5325   23.7683 O   1 1 789.0000
      791  O                      4.3522    5.0549   23.5063 O   1 1 790.0000
      792  O                      4.5906    4.5491   23.4200 O   1 1 791.0000
      793  O                      3.6971    5.1589   23.0703 O   1 1 792.0000
      794  O                      3.2715    5.0276   22.2352 O   1 1 793.0000
      795  O                      3.0415    4.8713   22.6116 O   1 1 794.0000
      796  O                      2.4178    4.6356   22.8322 O   1 1 795.0000
      797  O                      2.6064    4.4522   22.3099 O   1 1 796.0000
      798  O                      2.7702    3.9572   22.6237 O   1 1 797.0000
      799  O                      2.2063    4.0351   22.1508 O   1 1 798.0000
      800  O                      2.5360    4.8134   21.9790 O   1 1 799.0000
      801  O                      1.8849    4.4323   21.3017 O   1 1 800.0000
      802  O                      1.3305    5.0467   20.8884 O   1 1 801.0000
      803  O                      1.7025    5.4559   20.9650 O   1 1 802.0000
      804  O                      1.4032    5.4882   20.5763 O   1 1 803.0000
      805  O                      0.8191    5.1644   20.2584 O   1 1 804.0000
      806  O                      0.5103    5.4851   20.0024 O   1 1 805.0000
      807  O                      0.4733    5.5993   19.5699 O   1 1 806.0000
      808  O                      0.5373    5.4372   19.1917 O   1 1 807.0000
      809  O                      0.8334    5.9497   18.8519 O   1 1 808.0000
      810  O                      0.8832    6.2996   19.6996 O   1 1 809.0000
      811  O                      1.4469    5.8756   19.9204 O   1 1 810.0000
      812  O                      1.6811    6.5981   19.8832 O   1 1 811.0000
      813  O                      1.6561    7.0396   19.3171 O   1 1 812.0000
      814  O                      2.3473    7.1863   18.8977 O   1 1 813.0000
      815  O                      2.4813    7.4875   19.8732 O   1 1 814.0000
      816  O                      2.9373    7.9088   19.9148 O   1 1 815.0000
      817  O                      2.5965    7.9317   19.5324 O   1 1 816.0000
      818  O                      2.3367    8.0889   19.7687 O   1 1 817.0000
      819  O                      2.1873    7.8774   20.1514 O   1 1 818.0000
      820  O                      2.6857    8.5178   20.0443 O   1 1 819.0000
      821  O                      3.3794    8.4785   19.9840 O   1 1 820.0000
      822  O                      3.2606    8.2175   20.2916 O   1 1 821.0000
      823  O                      3.2381    7.8436   20.4254 O   1 1 822.0000
      824  O                      3.6756    7.2677   19.9790 O   1 1 823.0000
      825  O                      3.4658    7.1710   20.3208 O   1 1 824.0000
      826  O                      4.0496    7.5249   20.3684 O   1 1 825.0000
      827  O                      4.1088    6.7566   20.7078 O   1 1 826.0000
      828  O                      3.9248    5.8770   20.4603 O   1 1 827.0000
      829  O                      3.2932    6.7078   21.0116 O   1 1 828.0000
      830  O                      3.6597    7.2262   21.3457 O   1 1 829.0000
      831  O                      2.9620    7.1620   21.2760 O   1 1 830.0000
      832  O                      2.2383    7.0979   21.6077 O   1 1 831.0000
      833  O                      2.7009    7.4072   21.7092 O   1 1 832.0000
      834  O                      2.7023    6.9901   22.2135 O   1 1 833.0000
      835  O                      3.4693    7.1631   22.0333 O   1 1 834.0000
      836  O                      2.8050    7.3463   22.2863 O   1 1 835.0000
      837  O                      3.1027    7.2762   22.6791 O   1 1 836.0000
      838  O                      3.6943    7.8213   22.6596 O   1 1 837.0000
      839  O                      3.6301    7.7788   21.9233 O   1 1 838.0000
      840  O                      3.7522    7.7695   21.2205 O   1 1 839.0000
      841  O                      4.0021    8.2978   20.4608 O   1 1 840.0000
      842  O                      4.1966    8.0174   20.8907 O   1 1 841.0000
      843  O                      3.6528    7.8979   21.4894 O   1 1 842.0000
      844  O                      3.1918    7.9535   22.1731 O   1 1 843.0000
      845  O                      2.5564    8.1334   21.9703 O   1 1 844.0000
      846  O                      3.0010    8.2769   21.4761 O   1 1 845.0000
      847  O                      2.8077    7.6923   21.1900 O   1 1 846.0000
      848  O                      2.8076    7.4768   20.3285 O   1 1 847.0000
      849  O                      3.1108    7.7985   20.7355 O   1 1 848.0000
      850  O                      2.3802    7.5282   20.5942 O   1 1 849.0000
      851  O                      1.8148    7.2566   20.3777 O   1 1 850.0000
      852  O                      2.3862    7.2357   21.0271 O   1 1 851.0000
      853  O                      2.2594    7.7405   21.3773 O   1 1 852.0000
      854  O                      2.2626    7.6257   20.9048 O   1 1 853.0000
      855  O                      2.3348    8.2289   20.8185 O   1 1 854.0000
      856  O                      2.1923    8.4882   21.4175 O   1 1 855.0000
      857  O                      1.9518    8.2313   21.3860 O   1 1 856.0000
      858  O                      1.9384    7.7479   21.9648 O   1 1 857.0000
      859  O                      2.2071    7.5060   22.3422 O   1 1 858.0000
      860  O                      1.7809    6.9834   22.3873 O   1 1 859.0000
      861  O                      2.0053    6.7929   21.8811 O   1 1 860.0000
      862  O                      2.6332    6.8322   21.6057 O   1 1 861.0000
      863  O                      3.1554    6.5906   21.5728 O   1 1 862.0000
      864  O                      2.7365    6.2821   22.0064 O   1 1 863.0000
      865  O                      2.2767    6.5084   22.0778 O   1 1 864.0000
      866  O                      2.7203    6.1669   22.5595 O   1 1 865.0000
      867  O                      3.4438    6.5887   22.5973 O   1 1 866.0000
      868  O                      3.1337    6.5471   22.3863 O   1 1 867.0000
      869  O                      3.4996    6.8359   22.7121 O   1 1 868.0000
      870  O                      3.1312    6.6071   23.1633 O   1 1 869.0000
      871  O                      2.6581    7.1143   23.0797 O   1 1 870.0000
      872  O                      2.0177    7.2141   22.8910 O   1 1 871.0000
      873  O                      1.8100    6.5953   22.3466 O   1 1 872.0000
      874  O                      1.5893    6.0182   22.2799 O   1 1 873.0000
      875  O                      2.0633    5.6777   22.4354 O   1 1 874.0000
      876  O                      2.5884    5.6360   22.2783 O   1 1 875.0000
      877  O                      3.2312    5.5662   22.5618 O   1 1 876.0000
      878  O                      2.4394    5.4099   22.9729 O   1 1 877.0000
      879  O                      1.8624    4.9067   22.7127 O   1 1 878.0000
      880  O                      1.7836    4.6026   22.4175 O   1 1 879.0000
      881  O                      1.7386    5.3119   22.1278 O   1 1 880.0000
      882  O                      1.4170    5.1424   21.7423 O   1 1 881.0000
      883  O                      1.9417    5.4760   21.6498 O   1 1 882.0000
      884  O                      1.6269    6.0970   21.4302 O   1 1 883.0000
      885  O                      1.2186    5.8297   21.7745 O   1 1 884.0000
      886  O                      0.7376    5.7434   21.3542 O   1 1 885.0000
      887  O                      0.6988    5.7794   20.5910 O   1 1 886.0000
      888  O                      0.8564    5.5623   19.8958 O   1 1 887.0000
      889  O                      1.4363    5.1677   19.2439 O   1 1 888.0000
      890  O                      1.3790    5.0892   19.0571 O   1 1 889.0000
      891  O                      1.9972    4.6988   18.7020 O   1 1 890.0000
      892  O                      3.0950    4.4189   18.4748 O   1 1 891.0000
      893  O                      3.7718    3.1317   18.7466 O   1 1 892.0000
      894  O                      4.7186    2.2972   18.9643 O   1 1 893.0000
      895  O                      5.3545    1.8678   19.3741 O   1 1 894.0000
      896  O                      6.0416    1.9848   19.7468 O   1 1 895.0000
      897  O                      6.4280    2.4091   20.2026 O   1 1 896.0000
      898  O                      6.6853    2.8321   20.9182 O   1 1 897.0000
      899  O                      7.3632    2.4500   20.4560 O   1 1 898.0000
      900  O                      7.7424    1.7487   20.2721 O   1 1 899.0000
      901  O                      8.1612    1.3437   19.6616 O   1 1 900.0000
      902  O                      8.4165    1.1030   18.8685 O   1 1 901.0000
      903  O                      8.5482    0.7201   18.9169 O   1 1 902.0000
      904  O                      8.4642    0.4740   18.4226 O   1 1 903.0000
      905  O                      8.3080   -0.0635   18.3768 O   1 1 904.0000
      906  O                      7.7426    0.1830   18.2631 O   1 1 905.0000
      907  O                      7.2341    0.5696   18.1802 O   1 1 906.0000
      908  O                      6.8657    1.1715   18.4557 O   1 1 907.0000
      909  O                      7.2979    1.0353   19.4274 O   1 1 908.0000
      910  O                      6.7583    0.6297   19.8414 O   1 1 909.0000
      911  O                      6.2948    0.4652   20.5197 O   1 1 910.0000
      912  O                      6.7201    0.9196   20.9961 O   1 1 911.0000
      913  O                      6.5083    1.6374   21.0802 O   1 1 912.0000
      914  O                      6.8342    2.3046   20.6690 O   1 1 913.0000
      915  O                      6.9326    3.1595   20.6896 O   1 1 914.0000
      916  O                      7.6589    3.3268   20.7591 O   1 1 915.0000
      917  O                      7.7710    2.9691   20.2860 O   1 1 916.0000
      918  O                      7.3821    2.5989   20.0771 O   1 1 917.0000
      919  O                      7.0725    2.5309   19.4751 O   1 1 918.0000
      920  O                      8.1428    2.3245   19.6739 O   1 1 919.0000
      921  O                      7.9932    2.6978   19.5310 O   1 1 920.0000
      922  O                      8.1830    2.6537   18.9442 O   1 1 921.0000
      923  O                      7.6906    2.3015   19.0970 O   1 1 922.0000
      924  O                      7.7464    1.7444   19.3925 O   1 1 923.0000
      925  O                      8.5295    1.6347   19.3294 O   1 1 924.0000
      926  O                      8.4731    1.5127   18.9974 O   1 1 925.0000
      927  O                      8.2980    2.0527   18.9722 O   1 1 926.0000
      928  O                      7.3410    2.2357   18.7792 O   1 1 927.0000
      929  O                      6.5275    2.6936   18.5883 O   1 1 928.0000
      930  O                      6.3677    2.0097   19.1223 O   1 1 929.0000
      931  O                      5.9218    1.7244   19.1650 O   1 1 930.0000
      932  O                      6.1375    2.3496   19.2420 O   1 1 931.0000
      933  O                      6.8841    2.8347   19.0890 O   1 1 932.0000
      934  O                      6.4935    2.5683   19.0275 O   1 1 933.0000
      935  O                      6.6192    2.1730   18.5288 O   1 1 934.0000
      936  O                      5.9246    1.8149   18.3594 O   1 1 935.0000
      937  O                      5.2615    1.7364   18.6412 O   1 1 936.0000
      938  O                      5.2369    2.0875   18.2862 O   1 1 937.0000
      939  O                      5.3246    2.2537   18.7859 O   1 1 938.0000
      940  O                      5.8478    2.4187   18.6063 O   1 1 939.0000
      941  O                      5.3427    2.5282   18.1727 O   1 1 940.0000
      942  O                      5.0343    2.3642   17.6787 O   1 1 941.0000
      943  O                      4.5853    1.7943   17.9407 O   1 1 942.0000
      944  O                      4.2424    1.4631   17.6354 O   1 1 943.0000
      945  O                      3.9807    1.1050   18.0853 O   1 1 944.0000
      946  O                      4.1740    1.3616   18.4430 O   1 1 945.0000
      947  O                      4.1796    1.6783   19.4524 O   1 1 946.0000
      948  O                      4.7136    1.1909   18.5342 O   1 1 947.0000
      949  O                      4.7725    1.5930   19.1989 O   1 1 948.0000
      950  O                      4.4732    2.2247   18.7743 O   1 1 949.0000
      951  O                      4.3516    2.5636   18.1061 O   1 1 950.0000
      952  O                      5.6592    3.0837   18.3857 O   1 1 951.0000
      953  O                      5.4907    3.6659   19.1625 O   1 1 952.0000
      954  O                      5.1667    3.5592   20.1617 O   1 1 953.0000
      955  O                      6.1203    3.3474   20.3242 O   1 1 954.0000
      956  O                      7.1683    3.3116   20.2270 O   1 1 955.0000
      957  O                      7.5275    4.3851   19.4115 O   1 1 956.0000
      958  O                      7.2844    4.7575   19.3698 O   1 1 957.0000
      959  O                      6.9328    5.4799   19.4380 O   1 1 958.0000
      960  O                      7.0064    5.8344   19.0202 O   1 1 959.0000
      961  O                      6.7824    5.1654   18.9900 O   1 1 960.0000
      962  O                      7.4049    5.0733   19.3292 O   1 1 961.0000
      963  O                      7.8725    5.2553   19.4118 O   1 1 962.0000
      964  O                      7.5890    5.9276   19.4565 O   1 1 963.0000
      965  O                      7.3468    6.3920   20.1017 O   1 1 964.0000
      966  O                      7.3063    6.5312   20.8723 O   1 1 965.0000
      967  O                      7.5260    6.7070   21.5240 O   1 1 966.0000
      968  O                      6.8265    6.8700   21.5371 O   1 1 967.0000
      969  O                      6.8769    6.3169   21.7048 O   1 1 968.0000
      970  O                      7.5134    6.1311   21.0799 O   1 1 969.0000
      971  O                      7.0782    5.7117   21.3157 O   1 1 970.0000
      972  O                      6.9726    6.1403   20.9716 O   1 1 971.0000
      973  O                      6.7575    6.6080   20.9864 O   1 1 972.0000
      974  O                      5.7501    6.8840   21.3417 O   1 1 973.0000
      975  O                      5.0911    6.6466   21.5314 O   1 1 974.0000
      976  O                      4.5801    6.4533   21.4189 O   1 1 975.0000
      977  O                      4.1933    6.0219   20.8423 O   1 1 976.0000
      978  O                      5.1329    6.3775   20.9383 O   1 1 977.0000
      979  O                      5.2206    5.7743   21.3593 O   1 1 978.0000
      980  O                      4.8203    5.3954   21.2666 O   1 1 979.0000
      981  O                      5.0014    5.7863   21.8736 O   1 1 980.0000
      982  O                      4.5859    6.0681   22.4953 O   1 1 981.0000
      983  O                      4.1652    6.3245   22.1335 O   1 1 982.0000
      984  O                      4.6048    6.7838   22.1730 O   1 1 983.0000
      985  O                      5.1523    6.6066   21.7111 O   1 1 984.0000
      986  O                      5.0193    6.2147   22.2139 O   1 1 985.0000
      987  O                      5.4353    5.8514   22.6282 O   1 1 986.0000
      988  O                      5.7067    5.1385   22.8001 O   1 1 987.0000
      989  O                      6.2249    5.6349   22.9039 O   1 1 988.0000
      990  O                      6.2571    5.8642   22.2824 O   1 1 989.0000
      991  O                      5.6003    5.6933   22.1369 O   1 1 990.0000
      992  O                      6.3886    5.7607   21.9631 O   1 1 991.0000
      993  O                      6.8456    5.5383   21.8463 O   1 1 992.0000
      994  O                      6.6904    5.0389   22.2371 O   1 1 993.0000
      995  O                      6.1326    4.6902   22.4623 O   1 1 994.0000
      996  O                      5.9549    3.8776   22.3488 O   1 1 995.0000
      997  O                      5.7850    3.1803   22.2457 O   1 1 996.0000
      998  O                      5.0185    2.7930   22.5229 O   1 1 997.0000
      999  O                      4.8849    2.7187   23.2345 O   1 1 998.0000
     1000  O                      5.1964    2.4653   23.7908 O   1 1 999.0000
     1001  O                      5.3821    1.9541   24.4384 O   1 1 1000.0000
     1002  O                      5.1940    1.9968   24.0665 O   1 1 1001.0000
     1003  O                      5.0888    2.0247   23.5897 O   1 1 1002.0000
     1004  O                      5.6324    2.6976   22.7564 O   1 1 1003.0000
     1005  O                      5.5665    2.9714   23.2171 O   1 1 1004.0000
     1006  O                      5.6878    2.7496   23.8310 O   1 1 1005.0000
     1007  O                      5.6322    2.1821   23.4335 O   1 1 1006.0000
     1008  O                      5.4656    2.1943   22.6877 O   1 1 1007.0000
     1009  O                      4.5547    2.1934   22.8109 O   1 1 1008.0000
     1010  O                      4.8688    1.9701   22.7075 O   1 1 1009.0000
     1011  O                      5.1225    2.3634   22.3624 O   1 1 1010.0000
     1012  O                      4.8921    2.6058   21.9078 O   1 1 1011.0000
     1013  O                      5.1296    2.3042   21.3751 O   1 1 1012.0000
     1014  O                      4.8494    1.6446   22.1984 O   1 1 1013.0000
     1015  O                      4.5379    1.3932   22.7636 O   1 1 1014.0000
     1016  O                      4.0764    0.9469   22.9907 O   1 1 1015.0000
     1017  O                      4.6904    1.0466   23.3626 O   1 1 1016.0000
     1018  O                      4.3299    1.3185   23.8321 O   1 1 1017.0000
     1019  O                      4.1084    1.5764   23.2108 O   1 1 1018.0000
     1020  O                      3.9332    2.0515   23.1378 O   1 1 1019.0000
     1021  O                      3.5136    1.5748   23.5093 O   1 1 1020.0000
     1022  O                      3.1685    1.2195   23.0432 O   1 1 1021.0000
     1023  O                      3.8051    1.1632   22.5426 O   1 1 1022.0000
     1024  O                      4.2244    1.1805   21.9054 O   1 1 1023.0000
     1025  O                      4.2920    1.9205   21.5289 O   1 1 1024.0000
     1026  O                      4.4804    2.4465   21.1163 O   1 1 1025.0000
     1027  O                      5.0562    2.7090   21.2627 O   1 1 1026.0000
     1028  O                      5.4916    3.1699   21.4244 O   1 1 1027.0000
     1029  O                      5.4527    2.9142   21.7179 O   1 1 1028.0000
     1030  O                      5.9262    2.5936   21.0733 O   1 1 1029.0000
     1031  O                      5.6574    3.0051   20.9161 O   1 1 1030.0000
     1032  O                      5.0834    2.7312   20.5544 O   1 1 1031.0000
     1033  O                      4.9179    1.8583   20.7518 O   1 1 1032.0000
     1034  O                      5.3771    1.9010   21.5593 O   1 1 1033.0000
     1035  O                      5.2007    1.5079   21.3636 O   1 1 1034.0000
     1036  O                      4.4627    1.7326   21.2357 O   1 1 1035.0000
     1037  O                      4.6158    2.0102   20.4951 O   1 1 1036.0000
     1038  O                      5.2743    2.2053   20.3047 O   1 1 1037.0000
     1039  O                      5.6393    1.7892   20.2557 O   1 1 1038.0000
     1040  O                      5.7234    2.4829   20.8432 O   1 1 1039.0000
     1041  O                      6.2182    2.9125   21.6543 O   1 1 1040.0000
     1042  O                      5.8129    2.0589   21.7833 O   1 1 1041.0000
     1043  O                      5.2839    1.4260   22.3325 O   1 1 1042.0000
     1044  O                      4.8986    0.9037   22.2151 O   1 1 1043.0000
     1045  O                      4.2737    0.7008   22.3595 O   1 1 1044.0000
     1046  O                      3.8957    0.4427   22.7889 O   1 1 1045.0000
     1047  O                      3.7438    0.5037   22.1405 O   1 1 1046.0000
     1048  O                      3.6789    0.9197   21.5913 O   1 1 1047.0000
     1049  O                      3.1063    0.7355   20.8795 O   1 1 1048.0000
     1050  O                      3.4665    0.3050   20.7382 O   1 1 1049.0000
     1051  O                      3.5559    0.6735   20.7399 O   1 1 1050.0000
     1052  O                      2.8010    0.5611   20.5611 O   1 1 1051.0000
     1053  O                      2.9318    0.5874   19.8764 O   1 1 1052.0000
     1054  O                      2.3516    0.5987   19.6990 O   1 1 1053.0000
     1055  O                      2.7837    1.2610   19.3007 O   1 1 1054.0000
     1056  O                      2.7773    1.9954   18.7662 O   1 1 1055.0000
     1057  O                      2.7734    2.5148   18.4394 O   1 1 1056.0000
     1058  O                      2.9480    1.5935   18.4660 O   1 1 1057.0000
     1059  O                      3.3484    1.5618   17.8647 O   1 1 1058.0000
     1060  O                      3.5097    1.0563   18.3732 O   1 1 1059.0000
     1061  O                      2.7998    1.0470   18.3863 O   1 1 1060.0000
     1062  O                      3.0506    0.4397   18.7876 O   1 1 1061.0000
     1063  O                      2.6171    0.6607   18.6027 O   1 1 1062.0000
     1064  O                      3.1519   -0.1165   18.5767 O   1 1 1063.0000
     1065  O                      3.5750   -0.1700   19.1647 O   1 1 1064.0000
     1066  O                      3.7547   -0.7783   19.2540 O   1 1 1065.0000
     1067  O                      3.5507   -1.2629   19.3910 O   1 1 1066.0000
     1068  O                      4.1102   -1.7392   19.5296 O   1 1 1067.0000
     1069  O                      4.4018   -1.9246   19.1537 O   1 1 1068.0000
     1070  O                      4.2854   -1.3232   19.4761 O   1 1 1069.0000
     1071  O                      4.3029   -1.0601   18.9977 O   1 1 1070.0000
     1072  O                      4.4734   -0.3101   18.8623 O   1 1 1071.0000
     1073  O                      4.5861   -0.2390   19.5970 O   1 1 1072.0000
     1074  O                      4.1599   -0.7162   19.8306 O   1 1 1073.0000
     1075  O                      4.7436   -0.4125   19.8494 O   1 1 1074.0000
     1076  O                      4.3957    0.2894   20.2805 O   1 1 1075.0000
     1077  O                      4.7818   -0.4472   20.5107 O   1 1 1076.0000
     1078  O                      4.4459   -0.5306   20.7097 O   1 1 1077.0000
     1079  O                      3.9609   -0.2175   20.2712 O   1 1 1078.0000
     1080  O                      4.1837    0.3867   19.9956 O   1 1 1079.0000
     1081  O                      4.1272   -0.1517   20.7696 O   1 1 1080.0000
     1082  O                      4.0894    0.1517   21.1779 O   1 1 1081.0000
     1083  O                      3.6820   -0.2118   21.3110 O   1 1 1082.0000
     1084  O                      3.8591   -1.0144   20.9723 O   1 1 1083.0000
     1085  O                      4.1841   -1.1127   21.3767 O   1 1 1084.0000
     1086  O                      4.4053   -0.3966   21.4710 O   1 1 1085.0000
     1087  O                      4.3569   -0.2239   21.9401 O   1 1 1086.0000
     1088  O                      4.6427    0.0584   21.7354 O   1 1 1087.0000
     1089  O                      5.1954    0.4625   21.6116 O   1 1 1088.0000
     1090  O                      5.5677    0.4665   21.0340 O   1 1 1089.0000
     1091  O                      4.8105    0.2452   21.2557 O   1 1 1090.0000
     1092  O                      4.6730    0.7291   20.9805 O   1 1 1091.0000
     1093  O                      4.8402    0.0809   20.8437 O   1 1 1092.0000
     1094  O                      5.2157   -0.3646   20.7706 O   1 1 1093.0000
     1095  O                      5.3888   -0.0801   21.3110 O   1 1 1094.0000
     1096  O                      5.6105    0.3318   21.7590 O   1 1 1095.0000
     1097  O                      5.7169    0.0317   22.0827 O   1 1 1096.0000
     1098  O                      6.0268    0.6175   22.0166 O   1 1 1097.0000
     1099  O                      5.5677    0.9050   21.9157 O   1 1 1098.0000
     1100  O                      5.7781    1.4732   21.8403 O   1 1 1099.0000
     1101  O                      6.2112    1.9725   21.9618 O   1 1 1100.0000
     1102  O                      6.3393    3.3505   21.6109 O   1 1 1101.0000
     1103  O                      6.9452    4.3729   21.5069 O   1 1 1102.0000
     1104  O                      7.5653    4.3564   21.6525 O   1 1 1103.0000
     1105  O                      7.7744    4.7119   21.1588 O   1 1 1104.0000
     1106  O                      8.0682    4.1550   21.2963 O   1 1 1105.0000
     1107  O                      7.2529    3.8984   21.1064 O   1 1 1106.0000
     1108  O                      6.4873    3.8215   21.4312 O   1 1 1107.0000
     1109  O                      6.8737    4.4994   21.8178 O   1 1 1108.0000
     1110  O                      6.6212    3.7006   21.6000 O   1 1 1109.0000
     1111  O                      6.2707    4.3110   21.0976 O   1 1 1110.0000
     1112  O                      6.7383    4.0740   20.5870 O   1 1 1111.0000
     1113  O                      7.6276    4.0300   20.1960 O   1 1 1112.0000
     1114  O                      7.1052    4.2671   19.6335 O   1 1 1113.0000
     1115  O                      7.4204    4.5252   20.0751 O   1 1 1114.0000
     1116  O                      7.5145    4.6068   20.5658 O   1 1 1115.0000
     1117  O                      7.3945    4.5482   20.8912 O   1 1 1116.0000
     1118  O                      7.4159    4.8796   21.4236 O   1 1 1117.0000
     1119  O                      6.9199    4.7456   20.9845 O   1 1 1118.0000
     1120  O                      6.9850    3.9503   21.1335 O   1 1 1119.0000
     1121  O                      7.3816    3.6482   21.6523 O   1 1 1120.0000
     1122  O                      7.8807    3.3346   22.1005 O   1 1 1121.0000
     1123  O                      7.8943    3.2064   21.4631 O   1 1 1122.0000
     1124  O                      8.1617    2.7226   20.8586 O   1 1 1123.0000
     1125  O                      8.4929    3.1907   21.2562 O   1 1 1124.0000
     1126  O                      8.8455    2.9955   20.4848 O   1 1 1125.0000
     1127  O                      8.4692    3.0543   19.8033 O   1 1 1126.0000
     1128  O                      8.7255    4.0168   19.0091 O   1 1 1127.0000
     1129  O                      8.6912    3.4504   19.0844 O   1 1 1128.0000
     1130  O                      8.8584    2.9142   18.5711 O   1 1 1129.0000
     1131  O                      9.3033    2.7222   18.2417 O   1 1 1130.0000
     1132  O                      9.0579    2.3238   18.2194 O   1 1 1131.0000
     1133  O                      8.5746    1.8383   17.9717 O   1 1 1132.0000
     1134  O                      8.2264    1.2080   18.0488 O   1 1 1133.0000
     1135  O                      7.7892    1.3817   18.4692 O   1 1 1134.0000
     1136  O                      7.2610    1.2316   17.9959 O   1 1 1135.0000
     1137  O                      6.8912    1.6164   17.9397 O   1 1 1136.0000
     1138  O                      6.3977    1.7078   18.2119 O   1 1 1137.0000
     1139  O                      6.4759    1.2009   18.3539 O   1 1 1138.0000
     1140  O                      6.6514    0.6601   18.1241 O   1 1 1139.0000
     1141  O                      6.0860    0.8371   18.4093 O   1 1 1140.0000
     1142  O                      6.2910    1.0297   18.9835 O   1 1 1141.0000
     1143  O                      5.7780    1.2691   19.7946 O   1 1 1142.0000
     1144  O                      5.5301    0.6947   19.9701 O   1 1 1143.0000
     1145  O                      5.0713    0.6698   20.4523 O   1 1 1144.0000
     1146  O                      5.4234    0.3033   20.5561 O   1 1 1145.0000
     1147  O                      5.4812    0.1365   19.9723 O   1 1 1146.0000
     1148  O                      5.7912   -0.4551   20.2609 O   1 1 1147.0000
     1149  O                      5.3011   -0.8538   20.3446 O   1 1 1148.0000
     1150  O                      5.4541   -1.2232   20.4418 O   1 1 1149.0000
     1151  O                      4.9204   -1.0749   20.3094 O   1 1 1150.0000
     1152  O                      4.8925   -1.3854   20.0458 O   1 1 1151.0000
     1153  O                      5.3148   -1.9058   19.5928 O   1 1 1152.0000
     1154  O                      4.7741   -1.9640   19.1096 O   1 1 1153.0000
     1155  O                      4.1664   -1.5943   18.7345 O   1 1 1154.0000
     1156  O                      3.8487   -1.8440   18.7674 O   1 1 1155.0000
     1157  O                      3.8818   -2.2892   18.8443 O   1 1 1156.0000
     1158  O                      4.1653   -2.3870   18.2900 O   1 1 1157.0000
     1159  O                      3.8120   -2.6590   18.4104 O   1 1 1158.0000
     1160  O                      3.1974   -2.3822   18.0319 O   1 1 1159.0000
     1161  O                      2.5553   -1.8920   18.0121 O   1 1 1160.0000
     1162  O                      2.4405   -1.6646   17.5946 O   1 1 1161.0000
     1163  O                      1.8903   -1.6691   18.0447 O   1 1 1162.0000
     1164  O                      1.9681   -0.8950   18.1681 O   1 1 1163.0000
     1165  O                      2.2469   -0.2853   18.5757 O   1 1 1164.0000
     1166  O                      2.3393   -0.1114   17.9166 O   1 1 1165.0000
     1167  O                      2.3653    0.2900   17.5282 O   1 1 1166.0000
     1168  O                      2.2876    0.7960   17.5936 O   1 1 1167.0000
     1169  O                      2.8567    0.2882   17.3719 O   1 1 1168.0000
     1170  O                      3.1985    0.5796   17.9167 O   1 1 1169.0000
     1171  O                      2.8915    0.2410   18.0200 O   1 1 1170.0000
     1172  O                      3.1521   -0.3409   18.3696 O   1 1 1171.0000
     1173  O                      3.6825   -0.5536   18.5265 O   1 1 1172.0000
     1174  O                      4.0829   -1.0711   18.2341 O   1 1 1173.0000
     1175  O                      3.4999   -1.3735   18.2110 O   1 1 1174.0000
     1176  O                      3.1998   -0.9948   17.7327 O   1 1 1175.0000
     1177  O                      2.7934   -1.0055   17.5366 O   1 1 1176.0000
     1178  O                      2.4388   -0.4290   17.2687 O   1 1 1177.0000
     1179  O                      1.6446   -0.1595   17.1841 O   1 1 1178.0000
     1180  O                      1.5417    0.3980   16.7337 O   1 1 1179.0000
     1181  O                      1.4705    0.9317   17.1386 O   1 1 1180.0000
     1182  O                      1.1906    0.9551   16.9839 O   1 1 1181.0000
     1183  O                      1.2784    1.3176   17.5957 O   1 1 1182.0000
     1184  O                      0.9777    1.6890   17.2800 O   1 1 1183.0000
     1185  O                      1.5433    1.6004   16.9362 O   1 1 1184.0000
     1186  O                      1.1891    2.1626   16.7133 O   1 1 1185.0000
     1187  O                      1.1205    2.0217   16.2159 O   1 1 1186.0000
     1188  O                      0.8020    1.8604   16.4494 O   1 1 1187.0000
     1189  O                      1.2050    1.3397   16.5839 O   1 1 1188.0000
     1190  O                      1.4265    1.0017   16.4068 O   1 1 1189.0000
     1191  O                      1.7493    1.5040   16.1728 O   1 1 1190.0000
     1192  O                      2.1548    2.0604   15.9592 O   1 1 1191.0000
     1193  O                      2.4179    2.4671   15.4077 O   1 1 1192.0000
     1194  O                      3.0276    2.6616   15.7393 O   1 1 1193.0000
     1195  O                      2.9915    3.0788   16.5678 O   1 1 1194.0000
     1196  O                      2.7905    2.5269   16.1651 O   1 1 1195.0000
     1197  O                      2.4902    1.6677   16.1684 O   1 1 1196.0000
     1198  O                      1.8907    1.2938   15.7429 O   1 1 1197.0000
     1199  O                      1.9517    1.9767   15.5002 O   1 1 1198.0000
     1200  O                      2.4588    1.7525   15.3229 O   1 1 1199.0000
     1201  O                      2.8903    2.0549   15.4817 O   1 1 1200.0000
     1202  O                      3.2798    1.9853   15.6763 O   1 1 1201.0000
     1203  O                      3.3364    1.8271   16.1695 O   1 1 1202.0000
     1204  O                      2.7282    1.6332   16.3124 O   1 1 1203.0000
     1205  O                      2.9007    1.5095   15.9203 O   1 1 1204.0000
     1206  O                      3.6028    1.2580   15.5014 O   1 1 1205.0000
     1207  O                      3.7375    1.1183   14.9688 O   1 1 1206.0000
     1208  O                      3.9096    0.6772   14.6129 O   1 1 1207.0000
     1209  O                      4.3841    1.3130   14.4657 O   1 1 1208.0000
     1210  O                      3.7886    1.5479   14.5118 O   1 1 1209.0000
     1211  O                      3.4934    1.4352   13.8661 O   1 1 1210.0000
     1212  O                      3.0064    1.4749   14.6993 O   1 1 1211.0000
     1213  O                      2.9148    0.9741   14.8542 O   1 1 1212.0000
     1214  O                      3.0891    0.9724   15.5922 O   1 1 1213.0000
     1215  O                      2.5806    0.6550   16.0989 O   1 1 1214.0000
     1216  O                      2.2237    1.2710   16.5885 O   1 1 1215.0000
     1217  O                      2.1149    1.9644   16.7641 O   1 1 1216.0000
     1218  O                      1.5985    2.2667   16.3021 O   1 1 1217.0000
     1219  O                      1.5003    2.1227   15.8375 O   1 1 1218.0000
     1220  O                      1.7190    2.7256   16.0160 O   1 1 1219.0000
     1221  O                      1.6724    2.9528   15.2383 O   1 1 1220.0000
     1222  O                      2.3573    3.0088   14.9019 O   1 1 1221.0000
     1223  O                      2.6807    2.5385   14.4501 O   1 1 1222.0000
     1224  O                      3.0731    2.1885   14.0649 O   1 1 1223.0000
     1225  O                      2.7123    1.8331   14.4236 O   1 1 1224.0000
     1226  O                      2.4116    2.1866   14.9076 O   1 1 1225.0000
     1227  O                      1.7816    1.8959   14.7010 O   1 1 1226.0000
     1228  O                      1.5508    2.0557   15.3409 O   1 1 1227.0000
     1229  O                      1.2969    1.4842   14.9578 O   1 1 1228.0000
     1230  O                      1.1440    1.5316   15.3510 O   1 1 1229.0000
     1231  O                      1.4336    0.9639   15.3444 O   1 1 1230.0000
     1232  O                      1.9844    0.5147   15.3621 O   1 1 1231.0000
     1233  O                      1.7994   -0.2039   15.6079 O   1 1 1232.0000
     1234  O                      1.1602   -0.5722   15.1964 O   1 1 1233.0000
     1235  O                      0.9310   -0.3548   16.0253 O   1 1 1234.0000
     1236  O                      1.4210   -0.4521   16.0499 O   1 1 1235.0000
     1237  O                      1.4409   -0.7719   16.3184 O   1 1 1236.0000
     1238  O                      1.9069   -0.5330   16.6814 O   1 1 1237.0000
     1239  O                      2.2064   -0.8740   16.9382 O   1 1 1238.0000
     1240  O                      2.6162   -0.2469   16.5106 O   1 1 1239.0000
     1241  O                      2.9949   -0.1312   15.7291 O   1 1 1240.0000
     1242  O                      2.7239    0.2542   15.6569 O   1 1 1241.0000
     1243  O                      2.5444    0.2077   15.1531 O   1 1 1242.0000
     1244  O                      2.6120    0.4906   14.7027 O   1 1 1243.0000
     1245  O                      2.0023    0.7837   14.8487 O   1 1 1244.0000
     1246  O                      2.2817    0.9507   15.5307 O   1 1 1245.0000
     1247  O                      1.7947    0.7888   16.0867 O   1 1 1246.0000
     1248  O                      1.8836    0.0050   16.2763 O   1 1 1247.0000
     1249  O                      1.3405    0.1414   16.0517 O   1 1 1248.0000
     1250  O                      1.2496    0.3582   15.5355 O   1 1 1249.0000
     1251  O                      1.1272    0.6504   16.0946 O   1 1 1250.0000
     1252  O                      0.6433    1.1600   15.8919 O   1 1 1251.0000
     1253  O                      0.3707    1.7746   15.8352 O   1 1 1252.0000
     1254  O                      0.7610    2.1275   15.4722 O   1 1 1253.0000
     1255  O                      0.6209    2.7641   15.9425 O   1 1 1254.0000
     1256  O                      0.7619    3.3648   16.4058 O   1 1 1255.0000
     1257  O                      1.1209    3.1226   16.0693 O   1 1 1256.0000
     1258  O                      1.4837    3.2083   15.6659 O   1 1 1257.0000
     1259  O                      1.9273    3.7528   15.7556 O   1 1 1258.0000
     1260  O                      1.8300    4.2459   16.0379 O   1 1 1259.0000
     1261  O                      2.5368    4.2242   16.3848 O   1 1 1260.0000
     1262  O                      2.8354    4.0234   16.0529 O   1 1 1261.0000
     1263  O                      3.0776    4.1004   15.5984 O   1 1 1262.0000
     1264  O                      3.2855    4.6287   15.9028 O   1 1 1263.0000
     1265  O                      3.1157    4.9191   16.2346 O   1 1 1264.0000
     1266  O                      3.1204    5.6611   16.0975 O   1 1 1265.0000
     1267  O                      3.4188    5.8104   15.3737 O   1 1 1266.0000
     1268  O                      3.5973    6.3306   15.8687 O   1 1 1267.0000
     1269  O                      3.2249    5.8053   16.4331 O   1 1 1268.0000
     1270  O                      3.0212    5.1864   16.8776 O   1 1 1269.0000
     1271  O                      3.2022    5.4436   16.8371 O   1 1 1270.0000
     1272  O                      3.1211    5.8500   17.2953 O   1 1 1271.0000
     1273  O                      3.2682    6.4954   17.2363 O   1 1 1272.0000
     1274  O                      3.6515    6.8171   16.9004 O   1 1 1273.0000
     1275  O                      3.6998    6.1900   16.7825 O   1 1 1274.0000
     1276  O                      3.9219    6.6830   16.3382 O   1 1 1275.0000
     1277  O                      3.9803    7.0008   17.1893 O   1 1 1276.0000
     1278  O                      4.2127    6.6541   17.4969 O   1 1 1277.0000
     1279  O                      3.7383    6.5049   17.8281 O   1 1 1278.0000
     1280  O                      3.1168    6.8006   18.1081 O   1 1 1279.0000
     1281  O                      3.8075    6.7924   18.3231 O   1 1 1280.0000
     1282  O                      4.1218    6.3681   18.2684 O   1 1 1281.0000
     1283  O                      5.3626    6.2565   19.2164 O   1 1 1282.0000
     1284  O                      5.9302    5.7089   19.3878 O   1 1 1283.0000
     1285  O                      4.6714    5.5914   19.0995 O   1 1 1284.0000
     1286  O                      4.4545    5.3785   19.7945 O   1 1 1285.0000
     1287  O                      3.9136    5.1423   19.4509 O   1 1 1286.0000
     1288  O                      3.1404    5.1897   19.0809 O   1 1 1287.0000
     1289  O                      2.8232    4.7596   19.7893 O   1 1 1288.0000
     1290  O                      2.7604    4.1876   20.0171 O   1 1 1289.0000
     1291  O                      2.5689    4.3705   19.3668 O   1 1 1290.0000
     1292  O                      2.2808    4.9747   19.4400 O   1 1 1291.0000
     1293  O                      2.2429    5.3301   18.9363 O   1 1 1292.0000
     1294  O                      2.7308    5.0384   18.6652 O   1 1 1293.0000
     1295  O                      3.4447    5.5060   18.8495 O   1 1 1294.0000
     1296  O                      3.6093    5.4634   19.4695 O   1 1 1295.0000
     1297  O                      3.6472    5.0549   19.7960 O   1 1 1296.0000
     1298  O                      4.1079    4.5165   20.0825 O   1 1 1297.0000
     1299  O                      4.0729    5.0037   20.3867 O   1 1 1298.0000
     1300  O                      4.4750    4.6416   20.5925 O   1 1 1299.0000
     1301  O                      4.0091    4.1947   21.3882 O   1 1 1300.0000
     1302  O                      3.2621    4.2127   21.7267 O   1 1 1301.0000
     1303  O                      3.5057    3.6652   21.1906 O   1 1 1302.0000
     1304  O                      3.9864    3.5942   21.1744 O   1 1 1303.0000
     1305  O                      3.4935    4.3786   21.4038 O   1 1 1304.0000
     1306  O                      3.8524    4.4493   21.9065 O   1 1 1305.0000
     1307  O                      4.1305    4.2391   22.1679 O   1 1 1306.0000
     1308  O                      4.1342    3.9091   21.9965 O   1 1 1307.0000
     1309  O                      4.6891    3.7776   21.9391 O   1 1 1308.0000
     1310  O                      5.1921    3.6474   21.5758 O   1 1 1309.0000
     1311  O                      4.7379    3.3097   21.5011 O   1 1 1310.0000
     1312  O                      4.4763    3.0838   21.8306 O   1 1 1311.0000
     1313  O                      5.2980    3.2548   22.2233 O   1 1 1312.0000
     1314  O                      4.6087    3.1400   22.1775 O   1 1 1313.0000
     1315  O                      4.0743    3.1997   21.6909 O   1 1 1314.0000
     1316  O                      3.3783    2.9029   21.5716 O   1 1 1315.0000
     1317  O                      3.3075    3.1869   22.0579 O   1 1 1316.0000
     1318  O                      2.3479    3.5129   21.8466 O   1 1 1317.0000
     1319  O                      3.0740    3.6274   22.2011 O   1 1 1318.0000
     1320  O                      3.4738    3.7780   22.4785 O   1 1 1319.0000
     1321  O                      3.2875    4.3839   22.7546 O   1 1 1320.0000
     1322  O                      3.2494    4.4525   23.2972 O   1 1 1321.0000
     1323  O                      3.7395    4.6047   23.4820 O   1 1 1322.0000
     1324  O                      4.3684    4.2283   23.1532 O   1 1 1323.0000
     1325  O                      4.3541    3.9157   22.5345 O   1 1 1324.0000
     1326  O                      5.0490    3.8046   22.5081 O   1 1 1325.0000
     1327  O                      5.2190    4.5338   22.4131 O   1 1 1326.0000
     1328  O                      6.0732    4.7519   22.0427 O   1 1 1327.0000
     1329  O                      5.7557    4.4510   21.7228 O   1 1 1328.0000
     1330  O                      4.9079    4.6370   21.6683 O   1 1 1329.0000
     1331  O                      4.4173    4.6902   21.7755 O   1 1 1330.0000
     1332  O                      4.4015    4.6362   21.0385 O   1 1 1331.0000
     1333  O                      4.4200    3.8868   21.0086 O   1 1 1332.0000
     1334  O                      5.0369    3.6496   20.8144 O   1 1 1333.0000
     1335  O                      5.4638    4.0774   20.9238 O   1 1 1334.0000
     1336  O                      5.7837    3.5237   20.9614 O   1 1 1335.0000
     1337  O                      5.9645    3.7893   21.3097 O   1 1 1336.0000
     1338  O                      5.3568    3.9867   21.7417 O   1 1 1337.0000
     1339  O                      4.7429    4.3664   21.7162 O   1 1 1338.0000
     1340  O                      5.2105    4.8017   21.8856 O   1 1 1339.0000
     1341  O                      4.6892    5.1539   21.6455 O   1 1 1340.0000
     1342  O                      4.8166    4.9557   21.0362 O   1 1 1341.0000
     1343  O                      4.9854    3.9159   20.9993 O   1 1 1342.0000
     1344  O                      5.6193    4.3916   20.8107 O   1 1 1343.0000
     1345  O                      5.2118    4.5318   20.2389 O   1 1 1344.0000
     1346  O                      4.5531    4.5155   19.7500 O   1 1 1345.0000
     1347  O                      4.5601    4.9468   19.4033 O   1 1 1346.0000
     1348  O                      5.1231    5.0032   19.4385 O   1 1 1347.0000
     1349  O                      5.5269    4.9390   19.3547 O   1 1 1348.0000
     1350  O                      5.6501    4.3422   19.0385 O   1 1 1349.0000
     1351  O                      6.3992    4.0244   19.6019 O   1 1 1350.0000
     1352  O                      6.3134    3.7481   20.5673 O   1 1 1351.0000
     1353  O                      5.7034    3.0234   20.1633 O   1 1 1352.0000
     1354  O                      5.5558    2.4821   19.6213 O   1 1 1353.0000
     1355  O                      5.3830    2.7393   19.0946 O   1 1 1354.0000
     1356  O                      4.5968    2.3010   19.7123 O   1 1 1355.0000
     1357  O                      4.9220    1.5246   20.0078 O   1 1 1356.0000
     1358  O                      4.5981    0.9765   20.2219 O   1 1 1357.0000
     1359  O                      4.9254    0.3540   19.8432 O   1 1 1358.0000
     1360  O                      5.2039   -0.0314   19.3929 O   1 1 1359.0000
     1361  O                      4.8882   -0.5099   18.8926 O   1 1 1360.0000
     1362  O                      4.8608   -1.1164   19.2548 O   1 1 1361.0000
     1363  O                      5.1004   -1.4573   18.8792 O   1 1 1362.0000
     1364  O                      5.8968   -1.3284   18.6156 O   1 1 1363.0000
     1365  O                      5.5929   -0.6353   18.4417 O   1 1 1364.0000
     1366  O                      5.6269   -0.1747   18.8312 O   1 1 1365.0000
     1367  O                      6.3830    0.2175   18.6758 O   1 1 1366.0000
     1368  O                      6.7358    0.1761   19.0193 O   1 1 1367.0000
     1369  O                      7.2632    0.1845   19.2302 O   1 1 1368.0000
     1370  O                      7.8517    0.4463   19.3162 O   1 1 1369.0000
     1371  O                      8.1107    0.3141   19.8561 O   1 1 1370.0000
     1372  O                      8.6245    0.2819   19.4765 O   1 1 1371.0000
     1373  O                      8.9775    0.5303   19.9675 O   1 1 1372.0000
     1374  O                      8.5233    0.7453   19.9788 O   1 1 1373.0000
     1375  O                      8.9735    1.0425   20.4314 O   1 1 1374.0000
     1376  O                      9.5160    1.4247   20.4147 O   1 1 1375.0000
     1377  O                      9.9139    1.7651   19.9252 O   1 1 1376.0000
     1378  O                     10.0000    1.9382   19.3141 O   1 1 1377.0000
     1379  O                      9.7265    2.0511   19.5674 O   1 1 1378.0000
     1380  O                      9.5317    2.1958   18.9170 O   1 1 1379.0000
     1381  O                     10.0735    2.4438   18.5596 O   1 1 1380.0000
     1382  O                     10.1671    3.1607   18.6130 O   1 1 1381.0000
     1383  O                     10.3239    3.7722   19.1075 O   1 1 1382.0000
     1384  O                     10.0898    3.3222   19.3222 O   1 1 1383.0000
     1385  O                      9.8852    2.7171   19.2756 O   1 1 1384.0000
     1386  O                      9.1267    3.0223   19.6094 O   1 1 1385.0000
     1387  O                      8.6480    2.4760   18.8269 O   1 1 1386.0000
     1388  O                      9.1210    2.0582   19.3181 O   1 1 1387.0000
     1389  O                      9.0055    2.6410   18.9547 O   1 1 1388.0000
     1390  O                      9.2251    3.2242   19.2255 O   1 1 1389.0000
     1391  O                      9.4293    3.2243   18.7206 O   1 1 1390.0000
     1392  O                      9.4771    3.6713   18.9155 O   1 1 1391.0000
     1393  O                      8.6652    3.7588   18.7086 O   1 1 1392.0000
     1394  O                      8.3289    3.4014   17.9925 O   1 1 1393.0000
     1395  O                      7.8820    3.7939   18.5249 O   1 1 1394.0000
     1396  O                      8.0962    3.7763   18.1466 O   1 1 1395.0000
     1397  O                      8.0389    3.1433   18.4912 O   1 1 1396.0000
     1398  O                      8.6535    3.2352   17.7985 O   1 1 1397.0000
     1399  O                      8.2570    3.7501   17.3855 O   1 1 1398.0000
     1400  O                      8.4626    4.3998   16.9121 O   1 1 1399.0000
     1401  O                      7.7070    4.8318   17.0622 O   1 1 1400.0000
     1402  O                      7.3410    4.3042   16.5536 O   1 1 1401.0000
     1403  O                      7.8973    3.7565   16.8286 O   1 1 1402.0000
     1404  O                      8.1394    4.1705   17.4833 O   1 1 1403.0000
     1405  O                      7.4699    4.3066   17.0672 O   1 1 1404.0000
     1406  O                      6.6659    4.3797   17.0506 O   1 1 1405.0000
     1407  O                      5.8748    4.4962   17.4214 O   1 1 1406.0000
     1408  O                      4.8608    4.6738   17.3613 O   1 1 1407.0000
     1409  O                      4.5719    4.7776   17.7935 O   1 1 1408.0000
     1410  O                      5.1784    4.6823   17.8929 O   1 1 1409.0000
     1411  O                      5.8494    4.5803   18.5635 O   1 1 1410.0000
     1412  O                      5.5034    4.4594   18.0042 O   1 1 1411.0000
     1413  O                      5.3184    4.4799   17.6335 O   1 1 1412.0000
     1414  O                      5.9609    4.3416   17.6720 O   1 1 1413.0000
     1415  O                      6.5202    5.0007   17.0362 O   1 1 1414.0000
     1416  O                      7.1324    5.1846   17.3070 O   1 1 1415.0000
     1417  O                      6.9045    4.6289   17.5634 O   1 1 1416.0000
     1418  O                      7.4118    4.2040   17.8153 O   1 1 1417.0000
     1419  O                      7.5351    5.1789   17.5760 O   1 1 1418.0000
     1420  O                      7.5680    5.7568   17.8793 O   1 1 1419.0000
     1421  O                      8.0860    5.9266   18.2541 O   1 1 1420.0000
     1422  O                      8.8314    5.5143   17.9569 O   1 1 1421.0000
     1423  O                      8.4796    5.0489   17.3367 O   1 1 1422.0000
     1424  O                      8.9800    5.0389   17.8044 O   1 1 1423.0000
     1425  O                      9.0673    5.3306   18.1532 O   1 1 1424.0000
     1426  O                      8.6733    5.0216   18.6526 O   1 1 1425.0000
     1427  O                      8.2792    5.1391   18.2499 O   1 1 1426.0000
     1428  O                      7.6837    5.2097   18.4155 O   1 1 1427.0000
     1429  O                      7.7153    4.6364   18.7813 O   1 1 1428.0000
     1430  O                      7.7403    4.3152   18.1512 O   1 1 1429.0000
     1431  O                      8.1284    5.0830   17.5137 O   1 1 1430.0000
     1432  O                      8.0761    4.6828   16.7863 O   1 1 1431.0000
     1433  O                      8.4984    4.7200   17.6115 O   1 1 1432.0000
     1434  O                      8.6453    4.0665   17.1284 O   1 1 1433.0000
     1435  O                      8.8126    4.4057   17.8022 O   1 1 1434.0000
     1436  O                      8.5320    4.1268   18.3009 O   1 1 1435.0000
     1437  O                      8.0033    4.6502   18.6223 O   1 1 1436.0000
     1438  O                      8.3085    4.6367   18.1940 O   1 1 1437.0000
     1439  O                      7.5354    4.8107   18.0079 O   1 1 1438.0000
     1440  O                      7.8782    5.3146   18.1618 O   1 1 1439.0000
     1441  O                      8.2316    5.5746   18.8263 O   1 1 1440.0000
     1442  O                      8.6515    5.9466   18.5952 O   1 1 1441.0000
     1443  O                      8.9654    5.5207   18.7395 O   1 1 1442.0000
     1444  O                      9.0144    4.6118   18.6227 O   1 1 1443.0000
     1445  O                      8.5349    4.6692   19.2504 O   1 1 1444.0000
     1446  O                      8.1224    4.3608   18.7569 O   1 1 1445.0000
     1447  O                      8.8860    3.9352   18.1519 O   1 1 1446.0000
     1448  O                      9.2851    3.8842   18.0185 O   1 1 1447.0000
     1449  O                      9.0990    3.5416   17.6775 O   1 1 1448.0000
     1450  O                      9.1449    2.8974   17.8693 O   1 1 1449.0000
     1451  O                      9.7298    2.8016   17.6389 O   1 1 1450.0000
     1452  O                      9.6167    3.3016   18.0832 O   1 1 1451.0000
     1453  O                      9.4891    3.6986   17.4039 O   1 1 1452.0000
     1454  O                      9.2814    4.2047   17.4609 O   1 1 1453.0000
     1455  O                      9.7847    4.0695   17.9201 O   1 1 1454.0000
     1456  O                      9.5995    4.5069   17.7620 O   1 1 1455.0000
     1457  O                      9.7754    4.6465   17.2528 O   1 1 1456.0000
     1458  O                     10.4037    4.0997   17.3535 O   1 1 1457.0000
     1459  O                     10.9561    4.0539   17.5455 O   1 1 1458.0000
     1460  O                     10.4128    3.5695   17.8943 O   1 1 1459.0000
     1461  O                     10.1283    4.2254   18.2407 O   1 1 1460.0000
     1462  O                     10.2122    4.2236   17.8518 O   1 1 1461.0000
     1463  O                      9.9581    4.1208   17.3578 O   1 1 1462.0000
     1464  O                      9.5966    3.7191   16.9735 O   1 1 1463.0000
     1465  O                      9.7061    3.4074   17.3781 O   1 1 1464.0000
     1466  O                      9.9677    3.5837   17.9573 O   1 1 1465.0000
     1467  O                     10.1859    3.7681   18.4809 O   1 1 1466.0000
     1468  O                      9.8747    3.8152   18.8847 O   1 1 1467.0000
     1469  O                      9.8802    4.4230   18.9218 O   1 1 1468.0000
     1470  O                      9.3222    4.4199   18.6757 O   1 1 1469.0000
     1471  O                      9.2503    4.9930   19.0471 O   1 1 1470.0000
     1472  O                      8.6723    5.4010   19.4174 O   1 1 1471.0000
     1473  O                      8.6184    5.7355   19.8904 O   1 1 1472.0000
     1474  O                      8.4994    5.8184   20.9319 O   1 1 1473.0000
     1475  O                      8.1585    6.2072   21.4481 O   1 1 1474.0000
     1476  O                      8.2363    6.1180   22.0272 O   1 1 1475.0000
     1477  O                      7.6409    6.0430   21.9668 O   1 1 1476.0000
     1478  O                      7.6518    5.1549   21.8545 O   1 1 1477.0000
     1479  O                      8.2402    5.7003   22.1981 O   1 1 1478.0000
     1480  O                      8.2666    5.2207   22.4892 O   1 1 1479.0000
     1481  O                      9.1257    5.1602   22.5612 O   1 1 1480.0000
     1482  O                      9.5442    4.6519   22.2424 O   1 1 1481.0000
     1483  O                      9.1241    4.6669   21.8315 O   1 1 1482.0000
     1484  O                      9.4218    5.2330   21.7157 O   1 1 1483.0000
     1485  O                      8.8574    5.4571   21.5613 O   1 1 1484.0000
     1486  O                      8.2758    5.1492   21.6239 O   1 1 1485.0000
     1487  O                      8.3999    5.0636   21.8602 O   1 1 1486.0000
     1488  O                      8.9070    4.6727   20.9485 O   1 1 1487.0000
     1489  O                      9.0558    4.3455   20.2043 O   1 1 1488.0000
     1490  O                      9.0630    4.7705   20.2380 O   1 1 1489.0000
     1491  O                      9.3052    4.4562   19.5484 O   1 1 1490.0000
     1492  O                      9.0188    4.1676   19.5334 O   1 1 1491.0000
     1493  O                      9.4659    3.9119   19.8272 O   1 1 1492.0000
     1494  O                      9.5013    3.5835   20.4625 O   1 1 1493.0000
     1495  O                      9.5109    3.6578   21.1895 O   1 1 1494.0000
     1496  O                      8.9283    3.3379   21.6875 O   1 1 1495.0000
     1497  O                      8.5851    3.6669   22.3711 O   1 1 1496.0000
     1498  O                      8.2923    3.4459   21.8528 O   1 1 1497.0000
     1499  O                      7.7541    3.9213   22.1650 O   1 1 1498.0000
     1500  O                      6.9792    4.4947   22.8980 O   1 1 1499.0000
     1501  O                      6.1615    4.4568   23.7195 O   1 1 1500.0000
     1502  O                      5.5027    4.7802   23.8790 O   1 1 1501.0000
     1503  O                      5.4264    4.1517   23.9333 O   1 1 1502.0000
     1504  O                      5.9797    4.9632   24.2814 O   1 1 1503.0000
     1505  O                      6.5757    4.7697   23.8494 O   1 1 1504.0000
     1506  O                      7.2305    4.2684   23.4115 O   1 1 1505.0000
     1507  O                      6.9077    4.3106   23.9636 O   1 1 1506.0000
     1508  O                      6.3483    4.3144   24.2542 O   1 1 1507.0000
     1509  O                      6.1894    3.6832   23.8860 O   1 1 1508.0000
     1510  O                      6.3334    2.7228   23.5849 O   1 1 1509.0000
     1511  O                      6.4919    2.0931   23.1397 O   1 1 1510.0000
     1512  O                      6.3316    1.9117   23.9418 O   1 1 1511.0000
     1513  O                      6.7091    2.0589   24.4897 O   1 1 1512.0000
     1514  O                      6.9761    2.4687   23.8254 O   1 1 1513.0000
     1515  O                      6.9928    2.1686   23.4586 O   1 1 1514.0000
     1516  O                      7.2569    2.0152   23.8583 O   1 1 1515.0000
     1517  O                      7.2897    1.8045   23.0865 O   1 1 1516.0000
     1518  O                      7.3183    1.6269   22.4404 O   1 1 1517.0000
     1519  O                      6.8328    1.9381   22.5781 O   1 1 1518.0000
     1520  O                      6.5457    1.7484   22.1243 O   1 1 1519.0000
     1521  O                      6.8597    2.2659   22.2462 O   1 1 1520.0000
     1522  O                      7.3127    2.5765   22.6361 O   1 1 1521.0000
     1523  O                      7.2830    2.7936   23.2522 O   1 1 1522.0000
     1524  O                      7.1673    3.1720   24.0590 O   1 1 1523.0000
     1525  O                      6.4663    3.1665   24.0959 O   1 1 1524.0000
     1526  O                      6.7870    3.6453   24.3166 O   1 1 1525.0000
     1527  O                      5.9030    3.7595   24.3363 O   1 1 1526.0000
     1528  O                      6.2413    3.2046   24.7677 O   1 1 1527.0000
     1529  O                      6.3071    2.6945   24.2353 O   1 1 1528.0000
     1530  O                      6.8012    2.6742   24.4220 O   1 1 1529.0000
     1531  O                      7.5737    2.7629   24.2404 O   1 1 1530.0000
     1532  O                      7.7316    2.5358   23.5667 O   1 1 1531.0000
     1533  O                      7.9158    2.1500   22.9807 O   1 1 1532.0000
     1534  O                      7.7628    2.1275   22.3727 O   1 1 1533.0000
     1535  O                      8.3238    2.7682   22.5498 O   1 1 1534.0000
     1536  O                      7.6878    2.7003   22.3843 O   1 1 1535.0000
     1537  O                      8.3082    2.5936   21.8982 O   1 1 1536.0000
     1538  O                      7.5254    2.4928   21.7016 O   1 1 1537.0000
     1539  O                      6.7614    2.4132   21.5451 O   1 1 1538.0000
     1540  O                      7.0735    2.9825   21.4880 O   1 1 1539.0000
     1541  O                      7.3075    2.8852   21.1912 O   1 1 1540.0000
     1542  O                      6.9598    3.2375   21.3870 O   1 1 1541.0000
     1543  O                      6.2483    2.7142   21.3973 O   1 1 1542.0000
     1544  O                      6.1881    2.0827   21.2363 O   1 1 1543.0000
     1545  O                      6.9108    2.0685   21.4153 O   1 1 1544.0000
     1546  O                      7.4208    1.9403   21.7473 O   1 1 1545.0000
     1547  O                      7.8691    2.4181   21.4516 O   1 1 1546.0000
     1548  O                      8.1261    1.8751   21.7489 O   1 1 1547.0000
     1549  O                      7.7119    1.3547   21.5499 O   1 1 1548.0000
     1550  O                      8.1779    1.7167   21.2898 O   1 1 1549.0000
     1551  O                      8.0091    1.9258   20.7068 O   1 1 1550.0000
     1552  O                      7.6479    2.2618   21.0326 O   1 1 1551.0000
     1553  O                      7.2030    1.6648   20.9702 O   1 1 1552.0000
     1554  O                      7.5151    1.0502   21.0870 O   1 1 1553.0000
     1555  O                      7.8023    1.6396   21.2402 O   1 1 1554.0000
     1556  O                      7.0887    1.2895   21.7639 O   1 1 1555.0000
     1557  O                      6.6730    1.2939   21.6566 O   1 1 1556.0000
     1558  O                      6.0723    1.4201   21.4630 O   1 1 1557.0000
     1559  O                      5.8256    1.8605   21.0051 O   1 1 1558.0000
     1560  O                      6.0553    1.7160   20.5590 O   1 1 1559.0000
     1561  O                      6.4024    0.7573   20.4628 O   1 1 1560.0000
     1562  O                      6.3844    1.2448   20.2679 O   1 1 1561.0000
     1563  O                      6.3272    0.8574   19.8344 O   1 1 1562.0000
     1564  O                      6.1598    0.3224   19.4698 O   1 1 1563.0000
     1565  O                      5.7170    0.3160   19.1761 O   1 1 1564.0000
     1566  O                      4.9586    0.5179   19.0025 O   1 1 1565.0000
     1567  O                      4.3957    0.4773   18.4313 O   1 1 1566.0000
     1568  O                      3.9500    0.0263   18.4537 O   1 1 1567.0000
     1569  O                      3.6183    0.0182   18.0569 O   1 1 1568.0000
     1570  O                      4.1155   -0.4598   18.0702 O   1 1 1569.0000
     1571  O                      4.9243   -0.1294   18.4019 O   1 1 1570.0000
     1572  O                      4.6509    0.0767   19.1386 O   1 1 1571.0000
     1573  O                      5.3238   -0.4634   19.6343 O   1 1 1572.0000
     1574  O                      6.0684    0.0159   19.9145 O   1 1 1573.0000
     1575  O                      6.3698   -0.2588   20.2504 O   1 1 1574.0000
     1576  O                      6.5493   -1.0685   20.5675 O   1 1 1575.0000
     1577  O                      6.1988   -0.9269   20.3156 O   1 1 1576.0000
     1578  O                      6.1235   -1.6599   20.3184 O   1 1 1577.0000
     1579  O                      5.5284   -1.7363   20.1168 O   1 1 1578.0000
     1580  O                      5.6081   -1.5587   19.4235 O   1 1 1579.0000
     1581  O                      5.8221   -1.1274   19.3322 O   1 1 1580.0000
     1582  O                      5.5105   -1.1728   18.7690 O   1 1 1581.0000
     1583  O                      5.5490   -0.7021   19.3317 O   1 1 1582.0000
     1584  O                      6.0996   -0.5362   19.0593 O   1 1 1583.0000
     1585  O                      5.9492   -0.9151   19.8037 O   1 1 1584.0000
     1586  O                      6.3444   -1.3094   19.4756 O   1 1 1585.0000
     1587  O                      6.5599   -0.3087   19.6297 O   1 1 1586.0000
     1588  O                      6.7748   -1.0556   19.8314 O   1 1 1587.0000
     1589  O                      7.0377   -1.7041   19.7050 O   1 1 1588.0000
     1590  O                      6.8601   -1.2621   19.9859 O   1 1 1589.0000
     1591  O                      6.3600   -1.8024   20.5200 O   1 1 1590.0000
     1592  O                      6.4355   -1.9308   19.9730 O   1 1 1591.0000
     1593  O                      5.9825   -2.3540   19.8947 O   1 1 1592.0000
     1594  O                      5.4507   -2.3914   19.5593 O   1 1 1593.0000
     1595  O                      4.9370   -2.1126   19.9830 O   1 1 1594.0000
     1596  O                      5.0986   -2.4466   20.3709 O   1 1 1595.0000
     1597  O                      5.0788   -1.9516   20.8105 O   1 1 1596.0000
     1598  O                      5.6915   -2.1438   20.9071 O   1 1 1597.0000
     1599  O                      5.7377   -1.3345   20.8594 O   1 1 1598.0000
     1600  O                      5.9818   -0.6942   21.4100 O   1 1 1599.0000
     1601  O                      6.2407   -0.7225   20.9879 O   1 1 1600.0000
     1602  O                      6.1474   -1.1661   21.2038 O   1 1 1601.0000
     1603  O                      6.4010   -1.5565   21.2181 O   1 1 1602.0000
     1604  O                      6.5025   -1.3365   21.9725 O   1 1 1603.0000
     1605  O                      6.2981   -1.5877   22.1450 O   1 1 1604.0000
     1606  O                      5.8610   -1.7264   21.6858 O   1 1 1605.0000
     1607  O                      5.6190   -1.8174   21.1606 O   1 1 1606.0000
     1608  O                      5.3762   -1.3640   21.2731 O   1 1 1607.0000
     1609  O                      5.3667   -0.7917   21.5170 O   1 1 1608.0000
     1610  O                      4.8486   -0.9445   21.5563 O   1 1 1609.0000
     1611  O                      5.1627   -0.6089   21.0626 O   1 1 1610.0000
     1612  O                      5.9036   -0.2851   20.8548 O   1 1 1611.0000
     1613  O                      5.9189    0.0388   21.2111 O   1 1 1612.0000
     1614  O                      6.2774    0.8823   21.7467 O   1 1 1613.0000
     1615  O                      6.7108    0.5804   21.6007 O   1 1 1614.0000
     1616  O                      6.7408    0.3583   21.9899 O   1 1 1615.0000
     1617  O                      6.5726    0.1829   21.5675 O   1 1 1616.0000
     1618  O                      6.6874   -0.0954   21.0050 O   1 1 1617.0000
     1619  O                      7.0927    0.0760   20.6787 O   1 1 1618.0000
     1620  O                      6.8008    0.1671   20.1725 O   1 1 1619.0000
     1621  O                      6.8868    0.4357   20.8902 O   1 1 1620.0000
     1622  O                      6.0889    0.8314   21.0744 O   1 1 1621.0000
     1623  O                      5.7064    1.0878   20.9505 O   1 1 1622.0000
     1624  O                      5.2939    0.9012   21.3902 O   1 1 1623.0000
     1625  O                      5.0887    1.2472   20.6869 O   1 1 1624.0000
     1626  O                      4.7607    1.6491   20.0865 O   1 1 1625.0000
     1627  O                      4.4106    1.5412   19.8720 O   1 1 1626.0000
     1628  O                      3.9923    1.9536   19.2550 O   1 1 1627.0000
     1629  O                      3.9743    1.6671   18.7616 O   1 1 1628.0000
     1630  O                      4.2071    2.0252   18.5213 O   1 1 1629.0000
     1631  O                      3.6683    2.1535   18.7083 O   1 1 1630.0000
     1632  O                      3.3959    1.6743   19.3538 O   1 1 1631.0000
     1633  O                      3.0617    1.3696   19.6374 O   1 1 1632.0000
     1634  O                      3.8116    1.1914   19.4696 O   1 1 1633.0000
     1635  O                      3.3123    1.2431   18.9435 O   1 1 1634.0000
     1636  O                      3.1685    0.7367   19.1427 O   1 1 1635.0000
     1637  O                      3.7080    0.6223   19.1865 O   1 1 1636.0000
     1638  O                      3.6231    0.5052   18.4490 O   1 1 1637.0000
     1639  O                      3.7985    0.2181   18.9647 O   1 1 1638.0000
     1640  O                      4.1000    0.5468   18.9896 O   1 1 1639.0000
     1641  O                      4.6275    0.4103   19.4521 O   1 1 1640.0000
     1642  O                      3.9461    0.3725   19.7458 O   1 1 1641.0000
     1643  O                      3.4197    0.8622   19.7206 O   1 1 1642.0000
     1644  O                      3.2072    1.0945   20.0533 O   1 1 1643.0000
     1645  O                      3.1578    1.9191   20.0569 O   1 1 1644.0000
     1646  O                      2.9976    2.6693   20.2579 O   1 1 1645.0000
     1647  O                      3.5477    1.9472   20.2835 O   1 1 1646.0000
     1648  O                      3.9883    1.0069   20.1644 O   1 1 1647.0000
     1649  O                      3.6982    1.8764   19.7385 O   1 1 1648.0000
     1650  O                      3.0839    2.0376   19.5822 O   1 1 1649.0000
     1651  O                      2.5471    2.2291   19.0520 O   1 1 1650.0000
     1652  O                      1.9296    2.9748   18.7597 O   1 1 1651.0000
     1653  O                      1.3492    3.4304   18.8145 O   1 1 1652.0000
     1654  O                      1.1113    2.8254   18.8589 O   1 1 1653.0000
     1655  O                      1.1898    2.4337   18.8332 O   1 1 1654.0000
     1656  O                      1.0710    2.0525   19.2877 O   1 1 1655.0000
     1657  O                      1.1385    1.6048   18.9784 O   1 1 1656.0000
     1658  O                      0.7123    1.2775   19.4096 O   1 1 1657.0000
     1659  O                      0.0283    1.1258   19.5499 O   1 1 1658.0000
     1660  O                      0.2700    1.0081   19.0404 O   1 1 1659.0000
     1661  O                     -0.1820    0.5265   18.8566 O   1 1 1660.0000
     1662  O                     -0.0552    0.4757   18.2117 O   1 1 1661.0000
     1663  O                      0.6220    0.6574   18.2518 O   1 1 1662.0000
     1664  O                      0.4631    0.2388   17.6369 O   1 1 1663.0000
     1665  O                      1.0421    0.5393   17.9511 O   1 1 1664.0000
     1666  O                      0.5281    0.6161   17.2910 O   1 1 1665.0000
     1667  O                      1.0116    0.2563   17.3235 O   1 1 1666.0000
     1668  O                      0.2527    0.3389   16.8269 O   1 1 1667.0000
     1669  O                      0.5283    0.9142   16.7042 O   1 1 1668.0000
     1670  O                      0.3521    0.8013   16.1793 O   1 1 1669.0000
     1671  O                     -0.2514    1.0359   16.3141 O   1 1 1670.0000
     1672  O                     -0.4429    1.5663   16.5565 O   1 1 1671.0000
     1673  O                     -0.9861    1.5708   17.0300 O   1 1 1672.0000
     1674  O                     -0.7975    1.7438   17.7871 O   1 1 1673.0000
     1675  O                     -0.6268    1.9472   17.2860 O   1 1 1674.0000
     1676  O                     -0.1350    1.7458   17.4959 O   1 1 1675.0000
     1677  O                      0.1669    1.4008   17.7740 O   1 1 1676.0000
     1678  O                      0.5237    1.8300   17.7048 O   1 1 1677.0000
     1679  O                      0.0831    2.1114   17.9559 O   1 1 1678.0000
     1680  O                      0.5449    2.4419   18.2685 O   1 1 1679.0000
     1681  O                      0.5942    1.9310   18.5410 O   1 1 1680.0000
     1682  O                      0.7149    1.2020   18.2769 O   1 1 1681.0000
     1683  O                      0.9584    0.6421   18.6278 O   1 1 1682.0000
     1684  O                      1.4531    1.1571   18.6792 O   1 1 1683.0000
     1685  O                      1.6475    1.4336   19.4805 O   1 1 1684.0000
     1686  O                      2.0298    1.7193   20.0239 O   1 1 1685.0000
     1687  O                      2.1928    1.3287   20.0226 O   1 1 1686.0000
     1688  O                      2.6352    1.1938   20.1721 O   1 1 1687.0000
     1689  O                      2.3349    1.2382   19.1711 O   1 1 1688.0000
     1690  O                      1.8941    0.8217   19.4461 O   1 1 1689.0000
     1691  O                      2.1231    0.7877   18.7382 O   1 1 1690.0000
     1692  O                      2.3174    1.4244   18.7901 O   1 1 1691.0000
     1693  O                      2.2650    1.7000   19.3881 O   1 1 1692.0000
     1694  O                      2.7511    1.8527   20.2522 O   1 1 1693.0000
     1695  O                      2.2894    2.3099   20.4908 O   1 1 1694.0000
     1696  O                      1.8423    2.3361   21.0887 O   1 1 1695.0000
     1697  O                      2.4527    2.5189   21.0988 O   1 1 1696.0000
     1698  O                      2.5954    2.4989   21.6221 O   1 1 1697.0000
     1699  O                      3.2794    2.1720   21.1754 O   1 1 1698.0000
     1700  O                      3.8156    1.7746   20.7274 O   1 1 1699.0000
     1701  O                      5.0472    1.6025   21.0537 O   1 1 1700.0000
     1702  O                      4.7073    1.5990   21.7817 O   1 1 1701.0000
     1703  O                      4.0412    1.2067   21.4116 O   1 1 1702.0000
     1704  O                      4.4330    0.6351   21.6056 O   1 1 1703.0000
     1705  O                      4.5781    1.2390   21.5621 O   1 1 1704.0000
     1706  O                      3.8331    1.4124   21.7795 O   1 1 1705.0000
     1707  O                      3.3164    1.9370   21.3523 O   1 1 1706.0000
     1708  O                      2.9773    1.9799   22.0003 O   1 1 1707.0000
     1709  O                      2.6427    2.0034   21.4379 O   1 1 1708.0000
     1710  O                      2.4839    1.4293   21.2904 O   1 1 1709.0000
     1711  O                      3.1153    1.2616   20.8305 O   1 1 1710.0000
     1712  O                      2.8611    1.4385   20.7731 O   1 1 1711.0000
     1713  O                      2.7990    2.2193   20.7298 O   1 1 1712.0000
     1714  O                      2.5117    1.8121   20.6742 O   1 1 1713.0000
     1715  O                      1.5294    1.5432   20.8878 O   1 1 1714.0000
     1716  O                      0.8483    1.5854   21.0897 O   1 1 1715.0000
     1717  O                      0.3641    2.0738   20.7505 O   1 1 1716.0000
     1718  O                      0.6493    2.4266   21.2169 O   1 1 1717.0000
     1719  O                      0.9976    2.6680   20.7200 O   1 1 1718.0000
     1720  O                      1.5572    2.3097   20.9530 O   1 1 1719.0000
     1721  O                      1.8637    2.7010   20.2770 O   1 1 1720.0000
     1722  O                      2.2551    2.3596   19.8227 O   1 1 1721.0000
     1723  O                      1.8614    1.8425   20.2091 O   1 1 1722.0000
     1724  O                      1.4181    1.2849   20.2525 O   1 1 1723.0000
     1725  O                      1.7694    0.6517   20.2851 O   1 1 1724.0000
     1726  O                      2.3377    0.3522   20.5900 O   1 1 1725.0000
     1727  O                      2.6598   -0.3380   20.7522 O   1 1 1726.0000
     1728  O                      3.0094   -0.0421   20.3170 O   1 1 1727.0000
     1729  O                      3.6515    0.4743   20.2045 O   1 1 1728.0000
     1730  O                      4.3094    0.8705   20.5818 O   1 1 1729.0000
     1731  O                      4.0162    1.2115   20.6724 O   1 1 1730.0000
     1732  O                      4.1228    1.6717   20.2644 O   1 1 1731.0000
     1733  O                      4.2039    2.4973   20.3787 O   1 1 1732.0000
     1734  O                      3.4407    2.3342   20.5211 O   1 1 1733.0000
     1735  O                      3.7365    2.8212   20.8908 O   1 1 1734.0000
     1736  O                      2.9683    2.7159   21.1892 O   1 1 1735.0000
     1737  O                      2.6175    2.9049   21.9483 O   1 1 1736.0000
     1738  O                      3.2513    2.3687   21.7382 O   1 1 1737.0000
     1739  O                      3.4746    2.5676   21.1664 O   1 1 1738.0000
     1740  O                      4.1215    2.3041   20.7712 O   1 1 1739.0000
     1741  O                      3.8870    2.1574   21.6504 O   1 1 1740.0000
     1742  O                      3.6046    2.0929   22.2294 O   1 1 1741.0000
     1743  O                      4.0772    2.4369   22.4490 O   1 1 1742.0000
     1744  O                      3.5966    1.6680   22.5000 O   1 1 1743.0000
     1745  O                      3.0985    1.8326   23.2185 O   1 1 1744.0000
     1746  O                      2.5834    1.6895   22.7535 O   1 1 1745.0000
     1747  O                      2.7769    2.3003   22.6671 O   1 1 1746.0000
     1748  O                      2.4719    1.9999   22.4965 O   1 1 1747.0000
     1749  O                      2.4512    1.6799   23.3054 O   1 1 1748.0000
     1750  O                      2.3436    1.9760   23.7517 O   1 1 1749.0000
     1751  O                      2.8828    2.1228   23.6098 O   1 1 1750.0000
     1752  O                      3.3419    2.4014   23.1102 O   1 1 1751.0000
     1753  O                      3.5351    2.7080   23.4592 O   1 1 1752.0000
     1754  O                      3.6606    2.5582   23.8373 O   1 1 1753.0000
     1755  O                      3.9765    3.0362   23.8800 O   1 1 1754.0000
     1756  O                      3.9547    3.3507   23.4034 O   1 1 1755.0000
     1757  O                      3.9227    2.9348   22.3975 O   1 1 1756.0000
     1758  O                      4.2657    2.4485   21.7861 O   1 1 1757.0000
     1759  O                      4.1627    1.9490   22.3188 O   1 1 1758.0000
     1760  O                      3.4129    2.7585   22.5790 O   1 1 1759.0000
     1761  O                      2.9418    3.1825   23.2655 O   1 1 1760.0000
     1762  O                      2.5903    2.8075   23.0961 O   1 1 1761.0000
     1763  O                      2.2313    2.1966   22.7809 O   1 1 1762.0000
     1764  O                      2.0154    2.6823   22.5958 O   1 1 1763.0000
     1765  O                      1.8235    2.2766   23.3165 O   1 1 1764.0000
     1766  O                      1.8566    3.1068   23.0010 O   1 1 1765.0000
     1767  O                      1.7016    2.6862   22.4686 O   1 1 1766.0000
     1768  O                      1.8086    2.9738   21.9063 O   1 1 1767.0000
     1769  O                      2.3164    3.0794   22.5638 O   1 1 1768.0000
     1770  O                      3.1413    3.5262   23.1302 O   1 1 1769.0000
     1771  O                      3.8243    3.9494   23.0079 O   1 1 1770.0000
     1772  O                      3.7166    3.1302   23.0107 O   1 1 1771.0000
     1773  O                      4.3207    2.9205   22.5152 O   1 1 1772.0000
     1774  O                      4.9943    3.2227   22.6321 O   1 1 1773.0000
     1775  O                      5.3245    3.8151   22.8609 O   1 1 1774.0000
     1776  O                      5.0805    4.1097   22.4206 O   1 1 1775.0000
     1777  O                      5.7676    3.8861   22.1731 O   1 1 1776.0000
     1778  O                      6.2710    4.1401   22.2438 O   1 1 1777.0000
     1779  O                      6.8482    4.0136   22.5200 O   1 1 1778.0000
     1780  O                      6.9447    3.4799   22.2254 O   1 1 1779.0000
     1781  O                      7.3969    4.0655   22.8159 O   1 1 1780.0000
     1782  O                      7.0795    3.5154   23.0468 O   1 1 1781.0000
     1783  O                      6.6778    2.9903   22.8696 O   1 1 1782.0000
     1784  O                      7.2216    3.1212   22.2217 O   1 1 1783.0000
     1785  O                      6.5199    3.3786   22.4661 O   1 1 1784.0000
     1786  O                      6.7020    3.8754   22.3995 O   1 1 1785.0000
     1787  O                      6.6392    3.9918   23.0966 O   1 1 1786.0000
     1788  O                      7.1442    3.9336   23.4133 O   1 1 1787.0000
     1789  O                      7.3678    3.5360   23.8356 O   1 1 1788.0000
     1790  O                      6.8519    3.5505   23.0972 O   1 1 1789.0000
     1791  O                      6.7041    3.5158   23.7295 O   1 1 1790.0000
     1792  O                      6.5945    3.0452   23.2668 O   1 1 1791.0000
     1793  O                      5.9912    3.0249   23.6226 O   1 1 1792.0000
     1794  O                      5.8927    2.5178   24.3208 O   1 1 1793.0000
     1795  O                      5.6736    3.2353   24.3292 O   1 1 1794.0000
     1796  O                      5.0592    3.8909   24.5549 O   1 1 1795.0000
     1797  O                      4.5036    3.6180   23.9508 O   1 1 1796.0000
     1798  O                      4.3719    3.5219   24.5746 O   1 1 1797.0000
     1799  O                      4.8871    3.2027   24.5030 O   1 1 1798.0000
     1800  O                      5.1665    3.3193   24.0159 O   1 1 1799.0000
     1801  O                      5.1019    3.2316   23.2030 O   1 1 1800.0000
     1802  O                      5.8809    3.1942   22.7905 O   1 1 1801.0000
     1803  O                      6.1230    3.7661   23.0669 O   1 1 1802.0000
     1804  O                      5.8523    4.0828   22.7934 O   1 1 1803.0000
     1805  O                      6.2062    4.4081   23.2674 O   1 1 1804.0000
     1806  O                      5.6138    4.5913   23.1675 O   1 1 1805.0000
     1807  O                      6.0980    3.9075   23.4084 O   1 1 1806.0000
     1808  O                      5.5556    3.5982   23.4595 O   1 1 1807.0000
     1809  O                      4.9192    3.7600   23.3050 O   1 1 1808.0000
     1810  O                      4.4479    3.6386   23.2784 O   1 1 1809.0000
     1811  O                      4.2830    3.3533   22.7352 O   1 1 1810.0000
     1812  O                      4.5856    2.9419   23.3786 O   1 1 1811.0000
     1813  O                      4.5228    2.5477   23.9627 O   1 1 1812.0000
     1814  O                      4.8671    2.7642   24.0032 O   1 1 1813.0000
     1815  O                      4.4381    2.3332   23.5784 O   1 1 1814.0000
     1816  O                      4.9674    2.3448   23.1609 O   1 1 1815.0000
     1817  O                      4.7281    1.7994   23.5298 O   1 1 1816.0000
     1818  O                      5.3288    1.7583   23.1844 O   1 1 1817.0000
     1819  O                      5.8580    1.3610   22.5174 O   1 1 1818.0000
     1820  O                      5.6249    1.1986   22.9018 O   1 1 1819.0000
     1821  O                      6.1967    1.4753   22.8271 O   1 1 1820.0000
     1822  O                      6.1033    1.3855   22.4731 O   1 1 1821.0000
     1823  O                      5.9448    2.0160   22.5302 O   1 1 1822.0000
     1824  O                      5.9717    2.1758   22.9308 O   1 1 1823.0000
     1825  O                      5.8184    2.4745   22.1463 O   1 1 1824.0000
     1826  O                      6.4830    2.8209   22.1571 O   1 1 1825.0000
     1827  O                      7.5216    3.3804   22.5528 O   1 1 1826.0000
     1828  O                      7.7273    4.1810   22.4842 O   1 1 1827.0000
     1829  O                      7.4806    4.8874   22.8478 O   1 1 1828.0000
     1830  O                      8.1821    4.7418   22.7920 O   1 1 1829.0000
     1831  O                      8.2727    5.1713   23.0917 O   1 1 1830.0000
     1832  O                      7.8420    5.3397   22.9375 O   1 1 1831.0000
     1833  O                      7.5999    5.2558   23.7500 O   1 1 1832.0000
     1834  O                      7.0981    5.8188   23.1516 O   1 1 1833.0000
     1835  O                      7.1140    5.3162   23.1008 O   1 1 1834.0000
     1836  O                      6.4730    5.6719   23.3459 O   1 1 1835.0000
     1837  O                      5.8026    5.5581   23.7325 O   1 1 1836.0000
     1838  O                      5.1680    5.1269   23.6157 O   1 1 1837.0000
     1839  O                      5.0201    4.4426   23.2008 O   1 1 1838.0000
     1840  O                      5.8059    5.1064   23.2644 O   1 1 1839.0000
     1841  O                      6.6019    4.9721   22.7293 O   1 1 1840.0000
     1842  O                      7.2376    5.3702   22.2062 O   1 1 1841.0000
     1843  O                      7.7494    4.8427   22.1228 O   1 1 1842.0000
     1844  O                      8.1983    4.4706   21.9444 O   1 1 1843.0000
     1845  O                      8.5065    4.1258   21.5296 O   1 1 1844.0000
     1846  O                      8.8083    3.6822   20.9143 O   1 1 1845.0000
     1847  O                      9.0301    3.6797   21.4351 O   1 1 1846.0000
     1848  O                      8.7759    4.1787   21.2036 O   1 1 1847.0000
     1849  O                      8.7827    4.2039   20.6054 O   1 1 1848.0000
     1850  O                      9.1707    3.8029   20.1091 O   1 1 1849.0000
     1851  O                      8.8874    3.6821   19.6538 O   1 1 1850.0000
     1852  O                      8.3310    3.9968   19.5743 O   1 1 1851.0000
     1853  O                      7.9201    3.6247   19.7557 O   1 1 1852.0000
     1854  O                      8.2597    4.2940   19.9744 O   1 1 1853.0000
     1855  O                      8.3412    3.7311   20.3742 O   1 1 1854.0000
     1856  O                      8.4411    3.1782   20.2867 O   1 1 1855.0000
     1857  O                      8.9868    3.3732   20.7123 O   1 1 1856.0000
     1858  O                      9.2453    2.7972   21.1878 O   1 1 1857.0000
     1859  O                      8.9067    2.2370   21.0914 O   1 1 1858.0000
     1860  O                      8.8726    2.7333   21.6113 O   1 1 1859.0000
     1861  O                      9.1293    2.2069   21.5812 O   1 1 1860.0000
     1862  O                      8.8497    2.2391   20.7997 O   1 1 1861.0000
     1863  O                      9.2277    1.8946   20.4932 O   1 1 1862.0000
     1864  O                      9.4431    2.4536   20.0959 O   1 1 1863.0000
     1865  O                      9.0571    2.8998   20.0862 O   1 1 1864.0000
     1866  O                      9.2716    2.7573   19.7994 O   1 1 1865.0000
     1867  O                      9.9945    2.6016   20.0483 O   1 1 1866.0000
     1868  O                      9.4747    2.7669   20.6138 O   1 1 1867.0000
     1869  O                      8.7124    2.7002   20.9096 O   1 1 1868.0000
     1870  O                      8.0447    2.8941   20.6620 O   1 1 1869.0000
     1871  O                      8.3330    2.4755   20.3282 O   1 1 1870.0000
     1872  O                      8.9693    2.0329   19.9773 O   1 1 1871.0000
     1873  O                      8.8797    1.4766   20.0851 O   1 1 1872.0000
     1874  O                      8.3813    1.7180   20.3143 O   1 1 1873.0000
     1875  O                      7.6853    1.6595   19.8452 O   1 1 1874.0000
     1876  O                      7.3000    2.2588   19.8834 O   1 1 1875.0000
     1877  O                      7.4263    3.2968   20.0018 O   1 1 1876.0000
     1878  O                      7.0852    3.8815   20.2863 O   1 1 1877.0000
     1879  O                      6.3378    3.3510   20.7843 O   1 1 1878.0000
     1880  O                      6.6550    3.1581   19.9221 O   1 1 1879.0000
     1881  O                      6.3562    2.7016   20.5911 O   1 1 1880.0000
     1882  O                      6.5412    1.8021   20.2151 O   1 1 1881.0000
     1883  O                      6.7598    1.7787   19.7111 O   1 1 1882.0000
     1884  O                      6.5571    2.5163   19.9552 O   1 1 1883.0000
     1885  O                      6.0913    2.9600   19.6639 O   1 1 1884.0000
     1886  O                      5.7588    3.9008   19.5764 O   1 1 1885.0000
     1887  O                      5.9653    3.3816   19.4151 O   1 1 1886.0000
     1888  O                      6.1510    3.2020   18.8521 O   1 1 1887.0000
     1889  O                      5.7247    2.5354   17.9943 O   1 1 1888.0000
     1890  O                      4.8335    3.0022   18.1215 O   1 1 1889.0000
     1891  O                      4.1184    3.2895   17.8490 O   1 1 1890.0000
     1892  O                      3.7969    3.3878   18.4041 O   1 1 1891.0000
     1893  O                      3.7879    2.8626   18.8212 O   1 1 1892.0000
     1894  O                      4.4627    3.5992   18.5634 O   1 1 1893.0000
     1895  O                      4.4237    4.4596   18.3360 O   1 1 1894.0000
     1896  O                      3.8767    4.2205   18.8277 O   1 1 1895.0000
     1897  O                      3.9851    4.6144   19.4096 O   1 1 1896.0000
     1898  O                      4.4221    4.2799   19.1576 O   1 1 1897.0000
     1899  O                      3.8674    3.6660   19.0876 O   1 1 1898.0000
     1900  O                      3.9664    3.5017   19.4661 O   1 1 1899.0000
     1901  O                      4.3764    3.9802   19.0239 O   1 1 1900.0000
     1902  O                      4.8564    3.6586   18.6700 O   1 1 1901.0000
     1903  O                      4.9489    3.0885   18.9128 O   1 1 1902.0000
     1904  O                      5.1333    2.8957   19.6889 O   1 1 1903.0000
     1905  O                      5.0788    2.4545   20.1289 O   1 1 1904.0000
     1906  O                      4.6135    2.8887   20.4108 O   1 1 1905.0000
     1907  O                      4.8739    3.4052   20.0733 O   1 1 1906.0000
     1908  O                      4.8688    3.1395   20.5769 O   1 1 1907.0000
     1909  O                      4.2466    3.3467   20.7694 O   1 1 1908.0000
     1910  O                      3.9665    4.0403   20.6505 O   1 1 1909.0000
     1911  O                      3.9219    4.7905   21.1830 O   1 1 1910.0000
     1912  O                      4.2487    5.2888   21.2076 O   1 1 1911.0000
     1913  O                      3.7135    5.3459   20.7031 O   1 1 1912.0000
     1914  O                      3.6368    5.8465   19.9140 O   1 1 1913.0000
     1915  O                      2.9740    5.8986   19.3830 O   1 1 1914.0000
     1916  O                      2.3916    5.9838   18.8571 O   1 1 1915.0000
     1917  O                      2.2007    6.2338   19.6562 O   1 1 1916.0000
     1918  O                      2.5678    5.7376   19.6393 O   1 1 1917.0000
     1919  O                      2.3395    5.9100   19.1064 O   1 1 1918.0000
     1920  O                      1.7618    5.5556   19.2376 O   1 1 1919.0000
     1921  O                      1.3406    6.0189   19.1939 O   1 1 1920.0000
     1922  O                      1.0078    6.5909   19.0293 O   1 1 1921.0000
     1923  O                      1.2121    6.6662   18.4749 O   1 1 1922.0000
     1924  O                      1.4785    6.3013   17.9610 O   1 1 1923.0000
     1925  O                      1.8699    6.7874   18.2692 O   1 1 1924.0000
     1926  O                      2.3996    6.6015   18.7798 O   1 1 1925.0000
     1927  O                      2.7799    6.8438   19.5336 O   1 1 1926.0000
     1928  O                      2.0481    7.0628   19.5056 O   1 1 1927.0000
     1929  O                      1.6087    7.6005   19.6753 O   1 1 1928.0000
     1930  O                      1.2926    7.4333   19.8791 O   1 1 1929.0000
     1931  O                      0.9676    6.9052   19.6332 O   1 1 1930.0000
     1932  O                      1.2126    6.8925   20.4255 O   1 1 1931.0000
     1933  O                      1.4639    6.2530   20.6201 O   1 1 1932.0000
     1934  O                      2.1828    5.9281   20.3710 O   1 1 1933.0000
     1935  O                      2.5968    6.1025   21.0665 O   1 1 1934.0000
     1936  O                      1.8323    6.3916   21.3056 O   1 1 1935.0000
     1937  O                      1.7021    7.0259   20.9946 O   1 1 1936.0000
     1938  O                      2.0763    6.8887   20.4529 O   1 1 1937.0000
     1939  O                      2.5549    6.6147   20.4961 O   1 1 1938.0000
     1940  O                      3.0181    6.0604   20.0283 O   1 1 1939.0000
     1941  O                      3.4485    6.4005   20.1214 O   1 1 1940.0000
     1942  O                      2.9187    7.0057   20.3863 O   1 1 1941.0000
     1943  O                      2.8441    6.4803   20.0860 O   1 1 1942.0000
     1944  O                      3.0184    5.6804   20.2743 O   1 1 1943.0000
     1945  O                      2.9728    6.1132   20.9533 O   1 1 1944.0000
     1946  O                      2.8527    5.6533   21.6802 O   1 1 1945.0000
     1947  O                      3.5664    5.6638   21.5166 O   1 1 1946.0000
     1948  O                      4.2287    5.4568   21.7393 O   1 1 1947.0000
     1949  O                      3.2976    5.9855   21.4514 O   1 1 1948.0000
     1950  O                      3.6733    6.2489   21.7210 O   1 1 1949.0000
     1951  O                      4.2487    6.7076   21.4534 O   1 1 1950.0000
     1952  O                      3.7243    6.5132   21.0393 O   1 1 1951.0000
     1953  O                      3.6259    6.0506   20.9586 O   1 1 1952.0000
     1954  O                      3.9444    5.5182   20.3125 O   1 1 1953.0000
     1955  O                      3.2021    4.7195   20.6234 O   1 1 1954.0000
     1956  O                      2.9208    3.9350   20.6862 O   1 1 1955.0000
     1957  O                      2.4855    4.1459   21.0828 O   1 1 1956.0000
     1958  O                      2.3590    4.8413   21.5510 O   1 1 1957.0000
     1959  O                      1.5735    4.5647   21.1103 O   1 1 1958.0000
     1960  O                      1.1312    4.1250   20.9690 O   1 1 1959.0000
     1961  O                      0.6980    3.7604   20.2742 O   1 1 1960.0000
     1962  O                      0.2352    3.7782   19.6678 O   1 1 1961.0000
     1963  O                      0.5840    3.6021   19.0948 O   1 1 1962.0000
     1964  O                      1.2089    3.6641   18.6066 O   1 1 1963.0000
     1965  O                      2.2142    3.2412   18.4787 O   1 1 1964.0000
     1966  O                      1.8229    3.7857   18.8107 O   1 1 1965.0000
     1967  O                      1.6692    3.7176   19.4996 O   1 1 1966.0000
     1968  O                      2.1263    3.4104   19.7500 O   1 1 1967.0000
     1969  O                      2.1456    3.0737   19.5135 O   1 1 1968.0000
     1970  O                      2.6991    2.8874   18.9953 O   1 1 1969.0000
     1971  O                      1.9913    2.6374   19.0606 O   1 1 1970.0000
     1972  O                      1.5768    2.4395   19.5031 O   1 1 1971.0000
     1973  O                      1.2087    3.0744   19.3815 O   1 1 1972.0000
     1974  O                      1.0160    3.7163   19.4156 O   1 1 1973.0000
     1975  O                      1.1424    4.4007   19.3254 O   1 1 1974.0000
     1976  O                      1.1905    4.6590   19.7730 O   1 1 1975.0000
     1977  O                      1.7720    4.2802   19.3043 O   1 1 1976.0000
     1978  O                      1.5529    4.6121   20.0400 O   1 1 1977.0000
     1979  O                      2.2092    4.0546   20.0032 O   1 1 1978.0000
     1980  O                      2.7848    3.6945   20.2110 O   1 1 1979.0000
     1981  O                      2.6247    3.0424   20.2668 O   1 1 1980.0000
     1982  O                      2.5157    2.6932   19.9256 O   1 1 1981.0000
     1983  O                      2.7518    2.3442   19.5889 O   1 1 1982.0000
     1984  O                      3.5157    2.8995   19.7933 O   1 1 1983.0000
     1985  O                      3.6308    3.5610   19.9085 O   1 1 1984.0000
     1986  O                      3.3911    3.8041   20.0961 O   1 1 1985.0000
     1987  O                      3.2439    3.6381   19.3930 O   1 1 1986.0000
     1988  O                      3.4642    3.6054   18.7390 O   1 1 1987.0000
     1989  O                      3.1592    3.0021   19.2185 O   1 1 1988.0000
     1990  O                      2.9293    3.0934   19.5557 O   1 1 1989.0000
     1991  O                      3.4220    2.3162   19.1836 O   1 1 1990.0000
     1992  O                      3.7767    2.8573   19.4627 O   1 1 1991.0000
     1993  O                      4.2198    2.7057   19.1730 O   1 1 1992.0000
     1994  O                      4.4893    2.7500   19.6202 O   1 1 1993.0000
     1995  O                      4.0651    2.7177   19.9970 O   1 1 1994.0000
     1996  O                      4.4214    3.0933   19.7458 O   1 1 1995.0000
     1997  O                      4.9584    3.3245   19.1977 O   1 1 1996.0000
     1998  O                      4.5488    3.7476   20.0548 O   1 1 1997.0000
     1999  O                      4.7034    3.9076   19.6624 O   1 1 1998.0000
     2000  O                      4.4720    3.3032   19.2838 O   1 1 1999.0000
     2001  O                      4.4833    3.7975   19.4502 O   1 1 2000.0000
     2002  O                      3.6053    4.1545   19.8092 O   1 1 2001.0000
     2003  O                      3.3656    4.8088   19.8635 O   1 1 2002.0000
     2004  O                      2.8373    5.3986   19.6354 O   1 1 2003.0000
     2005  O                      2.2104    5.3821   20.0541 O   1 1 2004.0000
     2006  O                      2.4068    5.1881   20.7087 O   1 1 2005.0000
     2007  O                      3.1434    5.3960   20.7515 O   1 1 2006.0000
     2008  O                      3.5206    4.8995   20.4251 O   1 1 2007.0000
     2009  O                      2.7710    4.6152   20.3723 O   1 1 2008.0000
     2010  O                      2.2093    4.2222   20.5683 O   1 1 2009.0000
     2011  O                      1.6890    3.5429   20.2195 O   1 1 2010.0000
     2012  O                      1.3071    3.2609   20.7795 O   1 1 2011.0000
     2013  O                      1.6423    3.1133   20.9037 O   1 1 2012.0000
     2014  O                      1.6919    3.2949   21.5149 O   1 1 2013.0000
     2015  O                      1.9610    2.8017   21.3417 O   1 1 2014.0000
     2016  O                      2.6688    3.3679   21.3017 O   1 1 2015.0000
     2017  O                      3.2667    3.3156   20.8187 O   1 1 2016.0000
     2018  O                      4.0314    3.5473   20.2822 O   1 1 2017.0000
     2019  O                      3.2427    3.2805   20.1645 O   1 1 2018.0000
     2020  O                      2.5953    3.3458   20.8074 O   1 1 2019.0000
     2021  O                      2.2132    3.3907   20.9294 O   1 1 2020.0000
     2022  O                      1.9409    3.5365   20.4983 O   1 1 2021.0000
     2023  O                      1.2869    3.4479   20.0387 O   1 1 2022.0000
     2024  O                      1.5180    2.9066   20.1492 O   1 1 2023.0000
     2025  O                      1.3511    2.2575   19.8006 O   1 1 2024.0000
     2026  O                      1.8286    2.1232   19.1506 O   1 1 2025.0000
     2027  O                      2.3376    2.2279   18.4097 O   1 1 2026.0000
     2028  O                      2.3815    2.8420   17.8024 O   1 1 2027.0000
     2029  O                      2.6291    3.0150   18.0868 O   1 1 2028.0000
     2030  O                      3.1296    3.5254   18.3903 O   1 1 2029.0000
     2031  O                      4.0918    4.0725   17.8351 O   1 1 2030.0000
     2032  O                      4.3464    3.9009   17.1493 O   1 1 2031.0000
     2033  O                      4.4727    3.4087   16.9390 O   1 1 2032.0000
     2034  O                      4.8161    2.6569   16.8057 O   1 1 2033.0000
     2035  O                      5.4077    2.2099   16.8096 O   1 1 2034.0000
     2036  O                      5.9789    2.0655   17.3624 O   1 1 2035.0000
     2037  O                      6.3883    2.5643   16.9867 O   1 1 2036.0000
     2038  O                      6.9623    2.8067   16.4850 O   1 1 2037.0000
     2039  O                      6.8530    2.5330   15.9772 O   1 1 2038.0000
     2040  O                      7.4957    2.1972   15.8319 O   1 1 2039.0000
     2041  O                      7.5381    1.5863   15.7075 O   1 1 2040.0000
     2042  O                      7.9494    1.0563   16.3158 O   1 1 2041.0000
     2043  O                      7.9604    0.5858   16.9804 O   1 1 2042.0000
     2044  O                      7.4874    0.2479   16.7014 O   1 1 2043.0000
     2045  O                      7.3524    0.1204   17.1268 O   1 1 2044.0000
     2046  O                      7.6420    0.3315   17.6930 O   1 1 2045.0000
     2047  O                      7.3847    0.7553   17.5483 O   1 1 2046.0000
     2048  O                      6.9335    0.9883   17.5272 O   1 1 2047.0000
     2049  O                      6.6978    1.2808   17.1770 O   1 1 2048.0000
     2050  O                      6.1479    1.4503   16.5674 O   1 1 2049.0000
     2051  O                      5.9997    0.8213   16.7103 O   1 1 2050.0000
     2052  O                      5.3431    1.5583   16.8911 O   1 1 2051.0000
     2053  O                      6.1714    1.7075   16.6897 O   1 1 2052.0000
     2054  O                      6.5008    1.0938   16.1219 O   1 1 2053.0000
     2055  O                      6.2059    0.8168   15.5144 O   1 1 2054.0000
     2056  O                      6.4945    1.2919   15.1740 O   1 1 2055.0000
     2057  O                      7.0490    1.8065   15.3728 O   1 1 2056.0000
     2058  O                      6.9775    1.9129   16.0264 O   1 1 2057.0000
     2059  O                      7.6322    1.5874   16.3898 O   1 1 2058.0000
     2060  O                      7.1014    1.6138   16.5682 O   1 1 2059.0000
     2061  O                      7.7036    1.1710   17.1646 O   1 1 2060.0000
     2062  O                      7.0864    1.1069   16.8097 O   1 1 2061.0000
     2063  O                      7.1428    1.1974   16.1818 O   1 1 2062.0000
     2064  O                      6.9819    1.2593   15.6036 O   1 1 2063.0000
     2065  O                      6.9776    0.4405   15.3593 O   1 1 2064.0000
     2066  O                      6.8998    0.2051   16.0733 O   1 1 2065.0000
     2067  O                      7.2691    0.6556   16.3727 O   1 1 2066.0000
     2068  O                      7.2801    0.0905   16.0191 O   1 1 2067.0000
     2069  O                      7.4174   -0.4773   16.1703 O   1 1 2068.0000
     2070  O                      7.3489   -0.8678   16.7798 O   1 1 2069.0000
     2071  O                      6.9630   -0.1620   16.9402 O   1 1 2070.0000
     2072  O                      6.4402    0.2378   16.7582 O   1 1 2071.0000
     2073  O                      6.9747    0.5738   16.8367 O   1 1 2072.0000
     2074  O                      6.4002    0.7185   17.5253 O   1 1 2073.0000
     2075  O                      5.7549    0.8373   17.9392 O   1 1 2074.0000
     2076  O                      5.0517    0.9717   17.7005 O   1 1 2075.0000
     2077  O                      4.5711    0.8999   17.0830 O   1 1 2076.0000
     2078  O                      5.2739    0.6868   17.2118 O   1 1 2077.0000
     2079  O                      4.6650    0.0614   16.9453 O   1 1 2078.0000
     2080  O                      4.5122    0.4678   16.4705 O   1 1 2079.0000
     2081  O                      3.9246    0.8290   16.6288 O   1 1 2080.0000
     2082  O                      4.2622    1.4555   16.7774 O   1 1 2081.0000
     2083  O                      4.7351    1.6375   17.3050 O   1 1 2082.0000
     2084  O                      5.8252    1.3149   17.6094 O   1 1 2083.0000
     2085  O                      5.9795    0.7066   17.5084 O   1 1 2084.0000
     2086  O                      5.4919    0.4597   16.9239 O   1 1 2085.0000
     2087  O                      5.4243    1.0562   17.0763 O   1 1 2086.0000
     2088  O                      5.4812    1.4703   17.8971 O   1 1 2087.0000
     2089  O                      4.5575    1.8012   18.3653 O   1 1 2088.0000
     2090  O                      4.3495    1.7251   17.7172 O   1 1 2089.0000
     2091  O                      4.5137    2.0483   17.0652 O   1 1 2090.0000
     2092  O                      5.0467    2.2006   17.3544 O   1 1 2091.0000
     2093  O                      5.3664    2.0067   17.7124 O   1 1 2092.0000
     2094  O                      6.0640    2.2746   17.6544 O   1 1 2093.0000
     2095  O                      6.7337    2.5535   18.1490 O   1 1 2094.0000
     2096  O                      7.4614    2.8839   18.3558 O   1 1 2095.0000
     2097  O                      7.1709    2.9032   18.7570 O   1 1 2096.0000
     2098  O                      7.5676    2.4720   18.6282 O   1 1 2097.0000
     2099  O                      7.7661    2.1548   18.3931 O   1 1 2098.0000
     2100  O                      7.8563    2.3298   18.0050 O   1 1 2099.0000
     2101  O                      8.3312    2.7865   17.6999 O   1 1 2100.0000
     2102  O                      7.7334    2.1983   17.4056 O   1 1 2101.0000
     2103  O                      6.9966    1.8743   17.3032 O   1 1 2102.0000
     2104  O                      6.9408    2.4542   17.5363 O   1 1 2103.0000
     2105  O                      6.2264    2.7114   17.8412 O   1 1 2104.0000
     2106  O                      6.6692    2.6387   17.7279 O   1 1 2105.0000
     2107  O                      7.0672    2.5795   18.0526 O   1 1 2106.0000
     2108  O                      7.5828    3.2240   17.9176 O   1 1 2107.0000
     2109  O                      7.4072    3.4837   18.1100 O   1 1 2108.0000
     2110  O                      7.6442    3.3659   17.2812 O   1 1 2109.0000
     2111  O                      7.4052    3.0312   17.1758 O   1 1 2110.0000
     2112  O                      7.5015    3.6529   17.4440 O   1 1 2111.0000
     2113  O                      7.8942    3.0159   17.2724 O   1 1 2112.0000
     2114  O                      8.7779    2.7866   17.5991 O   1 1 2113.0000
     2115  O                      8.2224    2.8704   17.0717 O   1 1 2114.0000
     2116  O                      8.7976    2.9466   16.6940 O   1 1 2115.0000
     2117  O                      9.1262    2.3772   17.2794 O   1 1 2116.0000
     2118  O                      8.6283    2.1372   17.3636 O   1 1 2117.0000
     2119  O                      8.8768    1.5677   17.4431 O   1 1 2118.0000
     2120  O                      8.1846    2.1031   17.1647 O   1 1 2119.0000
     2121  O                      7.5211    2.4929   16.8019 O   1 1 2120.0000
     2122  O                      7.0995    2.3030   16.7823 O   1 1 2121.0000
     2123  O                      6.8221    1.9756   16.7702 O   1 1 2122.0000
     2124  O                      6.4472    2.0304   16.2448 O   1 1 2123.0000
     2125  O                      6.2528    1.6606   15.9950 O   1 1 2124.0000
     2126  O                      5.7514    1.9154   15.8519 O   1 1 2125.0000
     2127  O                      5.6458    2.3077   16.0407 O   1 1 2126.0000
     2128  O                      5.7644    2.7184   15.5420 O   1 1 2127.0000
     2129  O                      5.3526    2.3512   15.3522 O   1 1 2128.0000
     2130  O                      5.6918    1.8581   15.2768 O   1 1 2129.0000
     2131  O                      5.7919    1.1349   15.4855 O   1 1 2130.0000
     2132  O                      5.3043    1.5298   15.2686 O   1 1 2131.0000
     2133  O                      4.7683    2.3705   15.0983 O   1 1 2132.0000
     2134  O                      4.9493    2.0632   15.6030 O   1 1 2133.0000
     2135  O                      4.4834    2.7255   15.5579 O   1 1 2134.0000
     2136  O                      5.1855    2.8234   16.0397 O   1 1 2135.0000
     2137  O                      5.4239    3.2569   15.5077 O   1 1 2136.0000
     2138  O                      5.6195    3.4547   14.9693 O   1 1 2137.0000
     2139  O                      6.0891    4.0078   15.1463 O   1 1 2138.0000
     2140  O                      6.8015    4.5606   15.3922 O   1 1 2139.0000
     2141  O                      7.3524    4.4766   15.3583 O   1 1 2140.0000
     2142  O                      7.4328    4.5486   15.7483 O   1 1 2141.0000
     2143  O                      7.4719    5.1869   15.8940 O   1 1 2142.0000
     2144  O                      7.8584    4.6406   16.1832 O   1 1 2143.0000
     2145  O                      7.9785    3.9928   15.8843 O   1 1 2144.0000
     2146  O                      7.5267    3.8085   15.8742 O   1 1 2145.0000
     2147  O                      6.8280    3.6183   15.2829 O   1 1 2146.0000
     2148  O                      6.3745    3.3610   14.9887 O   1 1 2147.0000
     2149  O                      6.3625    2.9141   14.4423 O   1 1 2148.0000
     2150  O                      6.0023    3.3751   14.2373 O   1 1 2149.0000
     2151  O                      5.3725    3.5358   13.8190 O   1 1 2150.0000
     2152  O                      5.0977    3.0172   13.8955 O   1 1 2151.0000
     2153  O                      4.9759    2.6035   13.6451 O   1 1 2152.0000
     2154  O                      4.4086    2.6745   13.4713 O   1 1 2153.0000
     2155  O                      4.4087    2.2605   13.6558 O   1 1 2154.0000
     2156  O                      4.3506    1.7183   13.6633 O   1 1 2155.0000
     2157  O                      4.7924    1.3442   14.2284 O   1 1 2156.0000
     2158  O                      4.8690    1.5734   13.9216 O   1 1 2157.0000
     2159  O                      5.5722    1.4923   13.6819 O   1 1 2158.0000
     2160  O                      5.6314    2.0520   13.8953 O   1 1 2159.0000
     2161  O                      6.0029    2.4480   14.0300 O   1 1 2160.0000
     2162  O                      6.5179    2.3534   13.9875 O   1 1 2161.0000
     2163  O                      6.3097    1.8887   14.0886 O   1 1 2162.0000
     2164  O                      6.5506    2.0441   14.3410 O   1 1 2163.0000
     2165  O                      7.0751    1.6055   14.5984 O   1 1 2164.0000
     2166  O                      7.3830    1.1756   14.9365 O   1 1 2165.0000
     2167  O                      8.1388    1.1684   15.0129 O   1 1 2166.0000
     2168  O                      8.3913    0.8161   15.7447 O   1 1 2167.0000
     2169  O                      8.6530    0.1939   15.3877 O   1 1 2168.0000
     2170  O                      8.7223    0.0822   15.7508 O   1 1 2169.0000
     2171  O                      8.6994    0.3802   16.4125 O   1 1 2170.0000
     2172  O                      8.6806    0.4430   16.8747 O   1 1 2171.0000
     2173  O                      9.2609    0.5214   17.0498 O   1 1 2172.0000
     2174  O                      9.1645   -0.1422   17.2997 O   1 1 2173.0000
     2175  O                      9.6761   -0.3631   17.3915 O   1 1 2174.0000
     2176  O                      9.1123   -0.6674   17.6948 O   1 1 2175.0000
     2177  O                      8.8131   -0.4993   18.1280 O   1 1 2176.0000
     2178  O                      8.7425   -0.3709   18.9552 O   1 1 2177.0000
     2179  O                      8.9326   -0.0189   19.2759 O   1 1 2178.0000
     2180  O                      8.2790   -0.2466   19.3400 O   1 1 2179.0000
     2181  O                      8.6638   -0.8637   19.5037 O   1 1 2180.0000
     2182  O                      8.4098   -0.4664   19.7235 O   1 1 2181.0000
     2183  O                      7.7107   -0.5193   20.1328 O   1 1 2182.0000
     2184  O                      7.4794   -0.2473   19.7938 O   1 1 2183.0000
     2185  O                      7.8362    0.5855   20.1028 O   1 1 2184.0000
     2186  O                      7.8659    1.0442   20.4158 O   1 1 2185.0000
     2187  O                      7.2480    1.0646   20.7387 O   1 1 2186.0000
     2188  O                      6.9204    1.9575   20.6407 O   1 1 2187.0000
     2189  O                      6.9490    1.3992   20.0586 O   1 1 2188.0000
     2190  O                      7.2743    0.9058   19.7742 O   1 1 2189.0000
     2191  O                      7.6079    0.9122   19.1431 O   1 1 2190.0000
     2192  O                      7.5552    0.9652   18.4285 O   1 1 2191.0000
     2193  O                      6.9042    0.6093   18.7496 O   1 1 2192.0000
     2194  O                      7.1309    0.1584   18.4222 O   1 1 2193.0000
     2195  O                      6.8071    0.2785   17.8394 O   1 1 2194.0000
     2196  O                      6.0458   -0.0415   17.6481 O   1 1 2195.0000
     2197  O                      6.2862   -0.3018   18.0824 O   1 1 2196.0000
     2198  O                      6.3221   -1.0920   17.7666 O   1 1 2197.0000
     2199  O                      6.7567   -1.6437   18.0632 O   1 1 2198.0000
     2200  O                      7.0352   -1.7370   17.7741 O   1 1 2199.0000
     2201  O                      7.5034   -1.5626   18.2253 O   1 1 2200.0000
     2202  O                      7.6970   -1.2179   17.8755 O   1 1 2201.0000
     2203  O                      7.0203   -1.1606   17.7264 O   1 1 2202.0000
     2204  O                      6.6213   -0.6451   17.4620 O   1 1 2203.0000
     2205  O                      6.5984   -0.1097   17.6726 O   1 1 2204.0000
     2206  O                      6.5421   -0.1613   17.1074 O   1 1 2205.0000
     2207  O                      5.9172   -0.1537   17.1413 O   1 1 2206.0000
     2208  O                      5.2749    0.0185   17.3674 O   1 1 2207.0000
     2209  O                      4.9094   -0.6801   17.2410 O   1 1 2208.0000
     2210  O                      4.8504   -0.5156   17.5849 O   1 1 2209.0000
     2211  O                      5.2441   -0.3024   17.8542 O   1 1 2210.0000
     2212  O                      5.7361    0.1393   18.1182 O   1 1 2211.0000
     2213  O                      6.3975    0.0237   18.3604 O   1 1 2212.0000
     2214  O                      6.7721   -0.3463   18.4054 O   1 1 2213.0000
     2215  O                      6.5698   -0.8372   18.8515 O   1 1 2214.0000
     2216  O                      6.3702   -0.9104   18.1429 O   1 1 2215.0000
     2217  O                      5.9663   -1.0662   17.4874 O   1 1 2216.0000
     2218  O                      5.5319   -1.1126   17.2770 O   1 1 2217.0000
     2219  O                      5.4612   -0.6079   16.8240 O   1 1 2218.0000
     2220  O                      5.7757   -0.2848   16.2542 O   1 1 2219.0000
     2221  O                      6.2011   -0.1068   15.8310 O   1 1 2220.0000
     2222  O                      5.5624   -0.4790   15.7451 O   1 1 2221.0000
     2223  O                      5.3610   -0.1188   15.2546 O   1 1 2222.0000
     2224  O                      5.9057    0.3124   15.3833 O   1 1 2223.0000
     2225  O                      5.3543    0.7204   15.1040 O   1 1 2224.0000
     2226  O                      5.1413    0.3562   15.0568 O   1 1 2225.0000
     2227  O                      4.6881    0.6428   15.0105 O   1 1 2226.0000
     2228  O                      4.4548    0.9673   15.6324 O   1 1 2227.0000
     2229  O                      3.9855    1.3523   15.9585 O   1 1 2228.0000
     2230  O                      3.7667    1.6776   15.2656 O   1 1 2229.0000
     2231  O                      4.2926    2.0151   15.4650 O   1 1 2230.0000
     2232  O                      4.3909    1.8994   14.7457 O   1 1 2231.0000
     2233  O                      4.9900    2.0891   14.6160 O   1 1 2232.0000
     2234  O                      5.3448    2.6389   14.4079 O   1 1 2233.0000
     2235  O                      5.4689    1.9264   14.4676 O   1 1 2234.0000
     2236  O                      5.9343    2.4878   14.8520 O   1 1 2235.0000
     2237  O                      6.6269    2.9004   15.2084 O   1 1 2236.0000
     2238  O                      6.2775    2.2352   14.8694 O   1 1 2237.0000
     2239  O                      6.5815    2.0744   15.4911 O   1 1 2238.0000
     2240  O                      7.1242    2.4677   15.3482 O   1 1 2239.0000
     2241  O                      7.0076    2.7520   14.8805 O   1 1 2240.0000
     2242  O                      7.5197    2.6070   14.5346 O   1 1 2241.0000
     2243  H                      0.0000    0.0000    0.0000 H    1 1 -2.0000
     2244  H                     22.0000    0.0000    0.0000 H    1 1 -2.0000
     2245  H                      0.0000   22.0000    0.0000 H    1 1 -2.0000
     2246  H                      0.0000    0.0000   22.0000 H   1 1 -2.0000
     2247  H                     22.0000   22.0000    0.0000 H    1 1 -2.0000
     2248  H                      0.0000   22.0000   22.0000 H   1 1 -2.0000
     2249  H                     22.0000    0.0000   22.0000 H   1 1 -2.0000
     2250  H                     22.0000   22.0000   22.0000 H   1 1 -2.0000

@<TRIPOS>BOND
           1           0           0 1
           2           1           2 1
           3           1           4 1
           4           1         153 1
           5           2           3 1
           6           2           6 1
           7           2           7 1
           8           2          72 1
           9           2         179 1
          10           3           4 1
          11           3           7 1
          12           3         175 1
          13           4           5 1
          14           4           6 1
          15           5           6 1
          16           6           7 1
          17           7           8 1
          18           7          13 1
          19           7          15 1
          20           8           9 1
          21           9          10 1
          22          10          11 1
          23          11          12 1
          24          12          13 1
          25          12         175 1
          26          13          14 1
          27          13          15 1
          28          13          60 1
          29          13          62 1
          30          13          63 1
          31          14          16 1
          32          14          18 1
          33          14          61 1
          34          14         155 1
          35          14          15 1
          36          15         689 1
          37          15          16 1
          38          16          17 1
          39          16          18 1
          40          17          18 1
          41          17          20 1
          42          17          32 1
          43          18          19 1
          44          18          32 1
          45          18         151 1
          46          19          20 1
          47          20          21 1
          48          21          22 1
          49          21         422 1
          50          22          23 1
          51          22          24 1
          52          22         420 1
          53          22         423 1
          54          23          24 1
          55          24          25 1
          56          24          29 1
          57          25          26 1
          58          26          27 1
          59          26         422 1
          60          27          29 1
          61          27         400 1
          62          27         404 1
          63          27          28 1
          64          28          29 1
          65          29          30 1
          66          30          31 1
          67          31          32 1
          68          32          33 1
          69          33          34 1
          70          34          35 1
          71          35          36 1
          72          35         327 1
          73          36          37 1
          74          36          49 1
          75          37          38 1
          76          37         218 1
          77          37        1299 1
          78          38          39 1
          79          38         217 1
          80          39          40 1
          81          40          41 1
          82          41          42 1
          83          41          44 1
          84          41          46 1
          85          41          67 1
          86          42          43 1
          87          43          44 1
          88          44          45 1
          89          44          55 1
          90          45          67 1
          91          45        1954 1
          92          45          46 1
          93          46          60 1
          94          46          47 1
          95          47          48 1
          96          48          49 1
          97          48         285 1
          98          49          50 1
          99          50          51 1
         100          50         288 1
         101          50         330 1
         102          51          52 1
         103          51         286 1
         104          51         395 1
         105          51         328 1
         106          52         397 1
         107          52          53 1
         108          53          54 1
         109          53          55 1
         110          53         326 1
         111          54          55 1
         112          55          57 1
         113          55          56 1
         114          56          57 1
         115          56         323 1
         116          56         326 1
         117          56         328 1
         118          57          59 1
         119          57          58 1
         120          58          60 1
         121          58          59 1
         122          59          60 1
         123          59         670 1
         124          60          61 1
         125          60         331 1
         126          61          62 1
         127          61         672 1
         128          62          63 1
         129          63          64 1
         130          64          65 1
         131          64         255 1
         132          64         284 1
         133          64        1278 1
         134          65          66 1
         135          65         284 1
         136          65        1278 1
         137          66          67 1
         138          66          71 1
         139          66         281 1
         140          67          68 1
         141          67          70 1
         142          68          69 1
         143          68         173 1
         144          69          70 1
         145          69         174 1
         146          70          71 1
         147          70         178 1
         148          71          72 1
         149          72          89 1
         150          72         180 1
         151          72          73 1
         152          73          74 1
         153          74          75 1
         154          75          76 1
         155          76          77 1
         156          77          78 1
         157          77         100 1
         158          78          79 1
         159          79          80 1
         160          79         564 1
         161          79         647 1
         162          80          81 1
         163          81          82 1
         164          82          83 1
         165          83          84 1
         166          83         596 1
         167          84          85 1
         168          85          86 1
         169          86          87 1
         170          87          88 1
         171          88          89 1
         172          89          90 1
         173          90          91 1
         174          90         178 1
         175          90         179 1
         176          91          92 1
         177          92          93 1
         178          93         102 1
         179          93         109 1
         180          93         120 1
         181          93         571 1
         182          93          94 1
         183          94          97 1
         184          94         101 1
         185          94          95 1
         186          95          96 1
         187          95         118 1
         188          96          97 1
         189          96         100 1
         190          97          98 1
         191          97          99 1
         192          97         100 1
         193          97         152 1
         194          98          99 1
         195          99         100 1
         196          99         653 1
         197         100         101 1
         198         100         108 1
         199         101         102 1
         200         102         103 1
         201         103         104 1
         202         103         108 1
         203         104         105 1
         204         105         106 1
         205         105         107 1
         206         106         647 1
         207         106         107 1
         208         107         108 1
         209         108         109 1
         210         109         110 1
         211         110         112 1
         212         110         111 1
         213         111         112 1
         214         112         113 1
         215         113         114 1
         216         114         115 1
         217         115         116 1
         218         116         117 1
         219         116         118 1
         220         117         118 1
         221         118         119 1
         222         119         120 1
         223         120         571 1
         224         120         572 1
         225         120         121 1
         226         121         122 1
         227         122         123 1
         228         122         179 1
         229         122         564 1
         230         123         124 1
         231         124         125 1
         232         125         126 1
         233         125         152 1
         234         125         589 1
         235         126         562 1
         236         126         127 1
         237         127         129 1
         238         127         133 1
         239         127         139 1
         240         127         141 1
         241         127         128 1
         242         128         129 1
         243         128         149 1
         244         128         173 1
         245         129         130 1
         246         130         131 1
         247         131         132 1
         248         132         133 1
         249         133         134 1
         250         134         135 1
         251         135         136 1
         252         135         137 1
         253         135         179 1
         254         135         184 1
         255         136         137 1
         256         137         138 1
         257         138         139 1
         258         139         142 1
         259         139         178 1
         260         139         140 1
         261         140         141 1
         262         141         142 1
         263         141         143 1
         264         142         143 1
         265         142         146 1
         266         142         149 1
         267         143         144 1
         268         143         148 1
         269         143         149 1
         270         143         185 1
         271         144         146 1
         272         144         188 1
         273         144         145 1
         274         145         146 1
         275         145         188 1
         276         146         147 1
         277         147         148 1
         278         148         149 1
         279         148         168 1
         280         148         172 1
         281         149         164 1
         282         149         427 1
         283         149         150 1
         284         150         151 1
         285         151         152 1
         286         151         167 1
         287         152         153 1
         288         153         154 1
         289         154         155 1
         290         154         162 1
         291         155         156 1
         292         155         157 1
         293         155         159 1
         294         155         173 1
         295         155         174 1
         296         155         842 1
         297         156         157 1
         298         156         842 1
         299         157         158 1
         300         157         166 1
         301         157         842 1
         302         158         159 1
         303         159         163 1
         304         159         165 1
         305         159         160 1
         306         160         163 1
         307         160         161 1
         308         161         162 1
         309         162         163 1
         310         163         164 1
         311         164         165 1
         312         164         167 1
         313         165         166 1
         314         165         169 1
         315         165        1283 1
         316         165         168 1
         317         166         167 1
         318         167         168 1
         319         167         173 1
         320         168         169 1
         321         169         170 1
         322         169         172 1
         323         170         171 1
         324         170         173 1
         325         171         172 1
         326         172         173 1
         327         173         174 1
         328         173         178 1
         329         174         175 1
         330         174         178 1
         331         175         176 1
         332         176         177 1
         333         177         178 1
         334         178         179 1
         335         179         180 1
         336         179         184 1
         337         180         181 1
         338         181         182 1
         339         182         183 1
         340         183         184 1
         341         184         185 1
         342         185         186 1
         343         186         187 1
         344         187         188 1
         345         188         189 1
         346         189         190 1
         347         189         191 1
         348         190         191 1
         349         190         556 1
         350         190         675 1
         351         191         192 1
         352         192         193 1
         353         192         332 1
         354         192         515 1
         355         193         194 1
         356         193         527 1
         357         193         528 1
         358         194         195 1
         359         194         344 1
         360         194         347 1
         361         195         354 1
         362         195         356 1
         363         195         364 1
         364         195         370 1
         365         195         196 1
         366         196         356 1
         367         196         197 1
         368         197         198 1
         369         198         199 1
         370         198         360 1
         371         198        1628 1
         372         198        1629 1
         373         198        1630 1
         374         199         200 1
         375         199         201 1
         376         200         201 1
         377         200        1631 1
         378         201         202 1
         379         201         203 1
         380         201         388 1
         381         201         394 1
         382         201         368 1
         383         202         203 1
         384         202        1013 1
         385         203         204 1
         386         204         205 1
         387         204         207 1
         388         205         206 1
         389         205         383 1
         390         206         207 1
         391         206         828 1
         392         206        1298 1
         393         206        1342 1
         394         206        1347 1
         395         207         208 1
         396         207         209 1
         397         207        1332 1
         398         208         421 1
         399         208        1338 1
         400         208         209 1
         401         209        1306 1
         402         209         210 1
         403         210         211 1
         404         210         212 1
         405         210        1302 1
         406         210        1315 1
         407         210        1316 1
         408         210        1811 1
         409         211         212 1
         410         211        1290 1
         411         212         213 1
         412         212        1304 1
         413         213         214 1
         414         213         221 1
         415         213        1298 1
         416         214         215 1
         417         215         216 1
         418         215         221 1
         419         215         231 1
         420         216         217 1
         421         216         219 1
         422         216         220 1
         423         217         218 1
         424         217         220 1
         425         218         219 1
         426         218         220 1
         427         219         220 1
         428         219         252 1
         429         219        1285 1
         430         220         221 1
         431         220         250 1
         432         220         259 1
         433         220        1285 1
         434         220        1295 1
         435         221         223 1
         436         221        1288 1
         437         221        1294 1
         438         221         222 1
         439         222         228 1
         440         222         223 1
         441         222         233 1
         442         222         252 1
         443         222         229 1
         444         223         224 1
         445         223         242 1
         446         223         245 1
         447         224         225 1
         448         224         242 1
         449         225         226 1
         450         226         227 1
         451         226         229 1
         452         226        1195 1
         453         226         245 1
         454         227        1631 1
         455         227         228 1
         456         228         229 1
         457         228         246 1
         458         229         230 1
         459         229         240 1
         460         229        1057 1
         461         230         231 1
         462         231        1291 1
         463         231         232 1
         464         232         233 1
         465         233         234 1
         466         233         246 1
         467         234         235 1
         468         234         243 1
         469         235         236 1
         470         236        1722 1
         471         236         237 1
         472         237         238 1
         473         238         239 1
         474         238         241 1
         475         239         240 1
         476         240         241 1
         477         241         242 1
         478         241         244 1
         479         241         246 1
         480         242         243 1
         481         242         245 1
         482         242         253 1
         483         242        1261 1
         484         243         244 1
         485         243         249 1
         486         244         245 1
         487         245         246 1
         488         245         249 1
         489         245        1264 1
         490         245        1265 1
         491         246         247 1
         492         247         248 1
         493         248         249 1
         494         248         250 1
         495         249         250 1
         496         249         313 1
         497         249         314 1
         498         250         251 1
         499         251         252 1
         500         251        1347 1
         501         252         253 1
         502         253        1272 1
         503         253         254 1
         504         254         256 1
         505         254         258 1
         506         254        1278 1
         507         254        1282 1
         508         254         255 1
         509         255         256 1
         510         255         259 1
         511         255        1278 1
         512         256         257 1
         513         257         258 1
         514         257        1278 1
         515         258         259 1
         516         259         260 1
         517         260         261 1
         518         261         262 1
         519         261         264 1
         520         261         273 1
         521         261         275 1
         522         261         284 1
         523         261         288 1
         524         261         386 1
         525         261         297 1
         526         262         263 1
         527         263         264 1
         528         263         266 1
         529         263         285 1
         530         263         290 1
         531         264         265 1
         532         265         274 1
         533         265         275 1
         534         265         290 1
         535         265         266 1
         536         266         267 1
         537         266         277 1
         538         267         268 1
         539         267         278 1
         540         268         269 1
         541         268         278 1
         542         268         279 1
         543         269         270 1
         544         270         271 1
         545         271         272 1
         546         271         276 1
         547         271         278 1
         548         271         280 1
         549         271         282 1
         550         271         285 1
         551         272         273 1
         552         272         283 1
         553         273         274 1
         554         273         283 1
         555         274         275 1
         556         274         279 1
         557         275         276 1
         558         275         278 1
         559         275         279 1
         560         275         325 1
         561         276         278 1
         562         276         281 1
         563         276         277 1
         564         277         278 1
         565         278         279 1
         566         278         283 1
         567         279         280 1
         568         279         281 1
         569         280         281 1
         570         281         282 1
         571         282         283 1
         572         282         287 1
         573         283         284 1
         574         283         287 1
         575         284         285 1
         576         284         286 1
         577         284         287 1
         578         285         286 1
         579         286         287 1
         580         286         299 1
         581         286         317 1
         582         287         288 1
         583         287         291 1
         584         287         293 1
         585         288         289 1
         586         289         290 1
         587         290         291 1
         588         291         293 1
         589         291         296 1
         590         291         292 1
         591         292         294 1
         592         292         293 1
         593         293         294 1
         594         293         308 1
         595         294         295 1
         596         294         312 1
         597         295         296 1
         598         295         312 1
         599         296         297 1
         600         296         315 1
         601         296         332 1
         602         296         333 1
         603         297         298 1
         604         298         299 1
         605         298         301 1
         606         299         300 1
         607         299         302 1
         608         300         301 1
         609         300         302 1
         610         301         302 1
         611         301         390 1
         612         302         303 1
         613         303         304 1
         614         304         305 1
         615         305         306 1
         616         305         307 1
         617         305         308 1
         618         305         310 1
         619         306         308 1
         620         306         310 1
         621         306         311 1
         622         306         313 1
         623         306         307 1
         624         307         310 1
         625         307         308 1
         626         308         309 1
         627         309         310 1
         628         310         311 1
         629         310         312 1
         630         310         313 1
         631         310         314 1
         632         310         315 1
         633         310         318 1
         634         311         312 1
         635         311         313 1
         636         312         313 1
         637         312         314 1
         638         312         315 1
         639         312         316 1
         640         313         314 1
         641         313         315 1
         642         314         315 1
         643         315         316 1
         644         316         317 1
         645         317         319 1
         646         317         322 1
         647         317         323 1
         648         317         330 1
         649         317         318 1
         650         318         333 1
         651         318         342 1
         652         318         507 1
         653         318         319 1
         654         319         320 1
         655         319         502 1
         656         320         321 1
         657         320         331 1
         658         320         333 1
         659         320         338 1
         660         321         322 1
         661         321         332 1
         662         321         398 1
         663         322         323 1
         664         322         327 1
         665         322         335 1
         666         323         324 1
         667         324         325 1
         668         325         326 1
         669         326         327 1
         670         326         329 1
         671         326         332 1
         672         326         426 1
         673         327         328 1
         674         327         330 1
         675         327         333 1
         676         328         330 1
         677         328        1895 1
         678         328         329 1
         679         329         330 1
         680         330         331 1
         681         330         332 1
         682         331         332 1
         683         332         333 1
         684         332         374 1
         685         332         377 1
         686         333         334 1
         687         334         335 1
         688         334         336 1
         689         334         346 1
         690         335         336 1
         691         335         339 1
         692         335         354 1
         693         335         355 1
         694         336         337 1
         695         336         339 1
         696         336         342 1
         697         337         338 1
         698         338         339 1
         699         338         340 1
         700         338         343 1
         701         338         347 1
         702         339         340 1
         703         339         343 1
         704         340         341 1
         705         341         350 1
         706         341         342 1
         707         342         343 1
         708         343         344 1
         709         343         349 1
         710         344         345 1
         711         344         354 1
         712         345         346 1
         713         345         349 1
         714         346         347 1
         715         346         352 1
         716         346         353 1
         717         346         354 1
         718         346         357 1
         719         346         359 1
         720         347         348 1
         721         348         349 1
         722         349         350 1
         723         350         351 1
         724         350         353 1
         725         351         352 1
         726         352         353 1
         727         353         354 1
         728         353         357 1
         729         354         355 1
         730         354         356 1
         731         355         356 1
         732         355         359 1
         733         355         372 1
         734         356         357 1
         735         356         364 1
         736         356         370 1
         737         357         389 1
         738         357         358 1
         739         358         370 1
         740         358         359 1
         741         359         360 1
         742         360         361 1
         743         361         362 1
         744         362         363 1
         745         362         364 1
         746         363         364 1
         747         363         398 1
         748         364         365 1
         749         364         368 1
         750         365         366 1
         751         366         367 1
         752         367         368 1
         753         368         369 1
         754         368         370 1
         755         368        1138 1
         756         369         370 1
         757         369         379 1
         758         369         390 1
         759         370         371 1
         760         370         394 1
         761         370         395 1
         762         370        1355 1
         763         371         372 1
         764         372         373 1
         765         373         375 1
         766         373        1350 1
         767         373         374 1
         768         374         405 1
         769         374         375 1
         770         375         376 1
         771         376         377 1
         772         377         378 1
         773         377        1886 1
         774         378         379 1
         775         378        1903 1
         776         379         380 1
         777         379         383 1
         778         379        1887 1
         779         380         381 1
         780         380         382 1
         781         380         405 1
         782         380        1877 1
         783         381         382 1
         784         381         929 1
         785         382         383 1
         786         382         399 1
         787         382         400 1
         788         382         933 1
         789         383         384 1
         790         383         385 1
         791         383         398 1
         792         383         399 1
         793         383         400 1
         794         384         392 1
         795         384         399 1
         796         384        1880 1
         797         384         385 1
         798         385        1351 1
         799         385         386 1
         800         386         387 1
         801         387         388 1
         802         387         392 1
         803         388         389 1
         804         389         390 1
         805         389         392 1
         806         390         391 1
         807         390         395 1
         808         391         392 1
         809         392         393 1
         810         393         394 1
         811         394         395 1
         812         395         396 1
         813         395         397 1
         814         396         397 1
         815         397         398 1
         816         397         399 1
         817         397        1446 1
         818         398         399 1
         819         398         400 1
         820         398        1114 1
         821         399         401 1
         822         399        1351 1
         823         399        1418 1
         824         399         400 1
         825         400         406 1
         826         400         408 1
         827         400         401 1
         828         401         402 1
         829         401         405 1
         830         401        1112 1
         831         402         403 1
         832         402         404 1
         833         402         406 1
         834         402         407 1
         835         402         410 1
         836         403         404 1
         837         404         405 1
         838         404         406 1
         839         405         406 1
         840         405         407 1
         841         406         407 1
         842         406         415 1
         843         406        1344 1
         844         407         408 1
         845         407        1886 1
         846         408         409 1
         847         408        1887 1
         848         408        1888 1
         849         409         414 1
         850         409         417 1
         851         409         418 1
         852         409         422 1
         853         409         980 1
         854         409         410 1
         855         410         411 1
         856         411         412 1
         857         412         413 1
         858         412         414 1
         859         413         414 1
         860         414         415 1
         861         415         416 1
         862         415         418 1
         863         415         979 1
         864         416         417 1
         865         417         418 1
         866         417         420 1
         867         417         429 1
         868         417        1344 1
         869         418         419 1
         870         419         420 1
         871         419         422 1
         872         419        1327 1
         873         419        1948 1
         874         420         421 1
         875         420        1340 1
         876         421         422 1
         877         421        1337 1
         878         421        1340 1
         879         422        1329 1
         880         422        1340 1
         881         422         423 1
         882         423         428 1
         883         423        1328 1
         884         423         424 1
         885         424         425 1
         886         425         426 1
         887         425         433 1
         888         426         427 1
         889         426         432 1
         890         426         433 1
         891         426         436 1
         892         426        1116 1
         893         426        1119 1
         894         426        1284 1
         895         427         428 1
         896         427         436 1
         897         427        1103 1
         898         428         429 1
         899         428        1118 1
         900         429         430 1
         901         429        1111 1
         902         429        1112 1
         903         430         431 1
         904         431         432 1
         905         431         435 1
         906         432         433 1
         907         432        1115 1
         908         432        1117 1
         909         432        1878 1
         910         433         966 1
         911         433         970 1
         912         433         972 1
         913         433         434 1
         914         434         435 1
         915         435         436 1
         916         436         437 1
         917         436         970 1
         918         436         971 1
         919         437         438 1
         920         438         439 1
         921         439         440 1
         922         439        1854 1
         923         440         441 1
         924         441         442 1
         925         441        1852 1
         926         441         445 1
         927         442         443 1
         928         443         444 1
         929         443         445 1
         930         444         445 1
         931         444        1128 1
         932         444        1129 1
         933         444        1130 1
         934         444        1396 1
         935         444        1447 1
         936         444         447 1
         937         445        1397 1
         938         445        2096 1
         939         445        2108 1
         940         445        2109 1
         941         445         446 1
         942         446        1130 1
         943         446        2108 1
         944         446         447 1
         945         447         448 1
         946         447        1389 1
         947         447        1397 1
         948         447        1851 1
         949         448         449 1
         950         448        1130 1
         951         448        1131 1
         952         448        1133 1
         953         448        1389 1
         954         449         450 1
         955         449        1133 1
         956         449        1134 1
         957         449        1135 1
         958         450         451 1
         959         450        2061 1
         960         451         452 1
         961         452         453 1
         962         453         454 1
         963         453         455 1
         964         453         918 1
         965         453         919 1
         966         453         924 1
         967         453        1876 1
         968         454         455 1
         969         454         924 1
         970         455         456 1
         971         456         895 1
         972         456         931 1
         973         456         457 1
         974         457         458 1
         975         458         459 1
         976         458        2078 1
         977         459         460 1
         978         460         461 1
         979         460         470 1
         980         461         462 1
         981         462         463 1
         982         462         466 1
         983         462        2088 1
         984         463         464 1
         985         464         465 1
         986         464        1144 1
         987         465        2089 1
         988         465         466 1
         989         466         467 1
         990         467         468 1
         991         467         470 1
         992         467         948 1
         993         467        2078 1
         994         467        2211 1
         995         467        2212 1
         996         467        2208 1
         997         468         469 1
         998         468        2077 1
         999         469         470 1
        1000         469        2077 1
        1001         470         483 1
        1002         470        2077 1
        1003         470         471 1
        1004         471         472 1
        1005         472         473 1
        1006         472         474 1
        1007         472        2086 1
        1008         473         474 1
        1009         474         475 1
        1010         474         492 1
        1011         475         476 1
        1012         476         477 1
        1013         477         478 1
        1014         478         479 1
        1015         479         480 1
        1016         480         481 1
        1017         481         482 1
        1018         482         483 1
        1019         482         944 1
        1020         483         484 1
        1021         483         485 1
        1022         483         489 1
        1023         484         485 1
        1024         484         524 1
        1025         485         486 1
        1026         485         487 1
        1027         486         487 1
        1028         486         523 1
        1029         487         488 1
        1030         487         489 1
        1031         487         527 1
        1032         488         490 1
        1033         488         491 1
        1034         488         489 1
        1035         489         490 1
        1036         490         491 1
        1037         490         492 1
        1038         491         492 1
        1039         492         493 1
        1040         493         494 1
        1041         494         495 1
        1042         495         496 1
        1043         495         908 1
        1044         496         497 1
        1045         497         498 1
        1046         498         499 1
        1047         499         500 1
        1048         499         503 1
        1049         499         519 1
        1050         500         501 1
        1051         501         502 1
        1052         502         503 1
        1053         503         504 1
        1054         504         505 1
        1055         504         507 1
        1056         505         506 1
        1057         506         507 1
        1058         506         510 1
        1059         506         516 1
        1060         507         508 1
        1061         508         522 1
        1062         508         509 1
        1063         509         510 1
        1064         510         511 1
        1065         511         512 1
        1066         512         513 1
        1067         513         514 1
        1068         514         515 1
        1069         515         516 1
        1070         515         517 1
        1071         515         518 1
        1072         516         517 1
        1073         517         518 1
        1074         517         519 1
        1075         517         528 1
        1076         518         519 1
        1077         518         527 1
        1078         519         520 1
        1079         520         521 1
        1080         521         522 1
        1081         522         523 1
        1082         523         524 1
        1083         524         525 1
        1084         524         528 1
        1085         525         526 1
        1086         526         527 1
        1087         527         528 1
        1088         528         529 1
        1089         529         530 1
        1090         530         537 1
        1091         530         543 1
        1092         530         698 1
        1093         530         531 1
        1094         531         532 1
        1095         532         533 1
        1096         532         537 1
        1097         532         547 1
        1098         533         534 1
        1099         534         535 1
        1100         534         539 1
        1101         535         536 1
        1102         535         546 1
        1103         536         537 1
        1104         536         545 1
        1105         536         548 1
        1106         537         538 1
        1107         537         546 1
        1108         538         539 1
        1109         538         541 1
        1110         538         543 1
        1111         539         540 1
        1112         539         541 1
        1113         539         548 1
        1114         540         541 1
        1115         540         545 1
        1116         541         542 1
        1117         541         544 1
        1118         542         543 1
        1119         542         549 1
        1120         543         546 1
        1121         543         548 1
        1122         543         544 1
        1123         544         545 1
        1124         545         546 1
        1125         546         547 1
        1126         547         548 1
        1127         548         549 1
        1128         549         550 1
        1129         549         698 1
        1130         550         551 1
        1131         550         695 1
        1132         551         552 1
        1133         551         695 1
        1134         552         553 1
        1135         553         554 1
        1136         553         814 1
        1137         554         555 1
        1138         555         556 1
        1139         556         557 1
        1140         557         558 1
        1141         558         559 1
        1142         559         560 1
        1143         560         561 1
        1144         561         562 1
        1145         562         563 1
        1146         562         564 1
        1147         563         564 1
        1148         563         657 1
        1149         563         565 1
        1150         564         565 1
        1151         565         566 1
        1152         566         567 1
        1153         567         568 1
        1154         568         569 1
        1155         568         572 1
        1156         568         574 1
        1157         569         570 1
        1158         569         574 1
        1159         570         571 1
        1160         570         654 1
        1161         571         572 1
        1162         572         573 1
        1163         572         574 1
        1164         573         574 1
        1165         574         575 1
        1166         575         576 1
        1167         576         577 1
        1168         577         578 1
        1169         578         579 1
        1170         578         626 1
        1171         579         580 1
        1172         580         581 1
        1173         581         582 1
        1174         582         583 1
        1175         582         584 1
        1176         583         584 1
        1177         584         585 1
        1178         585         586 1
        1179         586         587 1
        1180         587         588 1
        1181         587         589 1
        1182         587         590 1
        1183         587         596 1
        1184         587         602 1
        1185         588         589 1
        1186         589         590 1
        1187         590         591 1
        1188         591         592 1
        1189         591         593 1
        1190         591         657 1
        1191         592         593 1
        1192         593         594 1
        1193         593         657 1
        1194         594         595 1
        1195         595         596 1
        1196         596         597 1
        1197         596         599 1
        1198         596         608 1
        1199         597         598 1
        1200         597         604 1
        1201         598         599 1
        1202         598         601 1
        1203         598         602 1
        1204         599         600 1
        1205         600         601 1
        1206         601         602 1
        1207         602         603 1
        1208         603         605 1
        1209         603         604 1
        1210         604         605 1
        1211         605         606 1
        1212         606         607 1
        1213         607         608 1
        1214         608         609 1
        1215         609         610 1
        1216         610         611 1
        1217         610         655 1
        1218         611         612 1
        1219         612         613 1
        1220         613         614 1
        1221         614         615 1
        1222         615         616 1
        1223         616         617 1
        1224         617         618 1
        1225         618         619 1
        1226         619         620 1
        1227         619         621 1
        1228         620         621 1
        1229         621         622 1
        1230         621         635 1
        1231         622         623 1
        1232         623         624 1
        1233         623         629 1
        1234         623         631 1
        1235         623         637 1
        1236         624         625 1
        1237         625         626 1
        1238         626         629 1
        1239         626         627 1
        1240         627         628 1
        1241         628         629 1
        1242         629         630 1
        1243         630         631 1
        1244         630         652 1
        1245         631         632 1
        1246         632         633 1
        1247         633         634 1
        1248         634         635 1
        1249         634         636 1
        1250         634         644 1
        1251         635         636 1
        1252         636         637 1
        1253         637         638 1
        1254         638         639 1
        1255         639         640 1
        1256         640         641 1
        1257         640         646 1
        1258         641         642 1
        1259         641         652 1
        1260         642         646 1
        1261         642         643 1
        1262         643         644 1
        1263         644         645 1
        1264         644         649 1
        1265         645         646 1
        1266         645         651 1
        1267         646         647 1
        1268         647         648 1
        1269         648         649 1
        1270         649         650 1
        1271         650         651 1
        1272         651         652 1
        1273         651         826 1
        1274         652         653 1
        1275         653         654 1
        1276         654         655 1
        1277         654        1477 1
        1278         655         656 1
        1279         656         657 1
        1280         657         658 1
        1281         657         659 1
        1282         658         659 1
        1283         659         660 1
        1284         659         661 1
        1285         660         661 1
        1286         661         662 1
        1287         662         663 1
        1288         663         664 1
        1289         664         665 1
        1290         665         666 1
        1291         666         667 1
        1292         667         668 1
        1293         668         669 1
        1294         668         671 1
        1295         669         670 1
        1296         670         672 1
        1297         670         671 1
        1298         671         672 1
        1299         672         673 1
        1300         672         674 1
        1301         673         674 1
        1302         674         675 1
        1303         675         676 1
        1304         676         677 1
        1305         677         678 1
        1306         677         681 1
        1307         677         824 1
        1308         678         679 1
        1309         678        1926 1
        1310         679         680 1
        1311         679         824 1
        1312         679         848 1
        1313         680         681 1
        1314         680         815 1
        1315         680         817 1
        1316         680         824 1
        1317         680        1943 1
        1318         681         682 1
        1319         682         683 1
        1320         683         684 1
        1321         683         685 1
        1322         683         817 1
        1323         684         685 1
        1324         684        1929 1
        1325         685         686 1
        1326         686         813 1
        1327         686        1921 1
        1328         686        1923 1
        1329         686         687 1
        1330         687         706 1
        1331         687         688 1
        1332         688         689 1
        1333         689         690 1
        1334         689         691 1
        1335         689         692 1
        1336         690         691 1
        1337         691         692 1
        1338         691        1409 1
        1339         692         693 1
        1340         693         705 1
        1341         693         694 1
        1342         694         695 1
        1343         694         892 1
        1344         695         696 1
        1345         695         698 1
        1346         695        1916 1
        1347         696         698 1
        1348         696        1916 1
        1349         696         697 1
        1350         697         698 1
        1351         698         699 1
        1352         699         700 1
        1353         700         701 1
        1354         701         702 1
        1355         702         709 1
        1356         702         710 1
        1357         702         703 1
        1358         703         704 1
        1359         704         705 1
        1360         704         710 1
        1361         704        1653 1
        1362         705         706 1
        1363         706         707 1
        1364         706         889 1
        1365         706         890 1
        1366         706        1920 1
        1367         707         708 1
        1368         708         709 1
        1369         708         710 1
        1370         708         715 1
        1371         709         710 1
        1372         709         716 1
        1373         710         711 1
        1374         710         809 1
        1375         711         712 1
        1376         712         713 1
        1377         713         714 1
        1378         714         715 1
        1379         715         716 1
        1380         716         717 1
        1381         717         721 1
        1382         717         777 1
        1383         717         889 1
        1384         717         890 1
        1385         717        1975 1
        1386         717         718 1
        1387         718         719 1
        1388         719         720 1
        1389         720         721 1
        1390         720         731 1
        1391         721         722 1
        1392         721         728 1
        1393         721         732 1
        1394         722         723 1
        1395         723         724 1
        1396         723         775 1
        1397         724         725 1
        1398         725         726 1
        1399         725         736 1
        1400         725         751 1
        1401         726         727 1
        1402         726         730 1
        1403         727         728 1
        1404         727         732 1
        1405         728         729 1
        1406         729         730 1
        1407         730         731 1
        1408         730         770 1
        1409         730         736 1
        1410         731         734 1
        1411         731         741 1
        1412         731         732 1
        1413         732         771 1
        1414         732         733 1
        1415         733         734 1
        1416         734         735 1
        1417         734         737 1
        1418         734         743 1
        1419         734         751 1
        1420         735         736 1
        1421         735         765 1
        1422         736         737 1
        1423         736        2077 1
        1424         737         738 1
        1425         738         739 1
        1426         738         740 1
        1427         738         741 1
        1428         738         749 1
        1429         739         740 1
        1430         739         741 1
        1431         739         742 1
        1432         739         951 1
        1433         740         741 1
        1434         740         752 1
        1435         740         765 1
        1436         740         770 1
        1437         741         742 1
        1438         742         743 1
        1439         742         945 1
        1440         742         951 1
        1441         743         744 1
        1442         743        2089 1
        1443         744        1989 1
        1444         744        2029 1
        1445         744         745 1
        1446         745         747 1
        1447         745         746 1
        1448         746         747 1
        1449         746         752 1
        1450         747         748 1
        1451         748         749 1
        1452         749         750 1
        1453         749         752 1
        1454         749        2034 1
        1455         750         751 1
        1456         751         752 1
        1457         751        2028 1
        1458         752         753 1
        1459         753         754 1
        1460         754         755 1
        1461         754        2135 1
        1462         755         756 1
        1463         756         757 1
        1464         757         758 1
        1465         758         759 1
        1466         759         760 1
        1467         759        1964 1
        1468         760         761 1
        1469         760         762 1
        1470         760         777 1
        1471         761         762 1
        1472         762         776 1
        1473         762         763 1
        1474         763         764 1
        1475         764         765 1
        1476         764         774 1
        1477         765         766 1
        1478         766         767 1
        1479         767         768 1
        1480         768         769 1
        1481         768         770 1
        1482         769         770 1
        1483         770         771 1
        1484         770         775 1
        1485         771         772 1
        1486         772         773 1
        1487         773         774 1
        1488         774         775 1
        1489         775         776 1
        1490         776         777 1
        1491         777         778 1
        1492         778         779 1
        1493         779         780 1
        1494         779        1955 1
        1495         780         781 1
        1496         780         800 1
        1497         780        1958 1
        1498         781         782 1
        1499         782         783 1
        1500         782         785 1
        1501         783         784 1
        1502         784         785 1
        1503         785         792 1
        1504         785         786 1
        1505         786         787 1
        1506         787         788 1
        1507         788         789 1
        1508         789         790 1
        1509         790         791 1
        1510         791         792 1
        1511         792         793 1
        1512         792        1503 1
        1513         793         794 1
        1514         793         877 1
        1515         794         795 1
        1516         794         877 1
        1517         794         800 1
        1518         795         796 1
        1519         795         800 1
        1520         795         877 1
        1521         796         797 1
        1522         797         798 1
        1523         798         799 1
        1524         799         800 1
        1525         800         801 1
        1526         801         802 1
        1527         801        1957 1
        1528         801        1958 1
        1529         801        1960 1
        1530         802         803 1
        1531         803         804 1
        1532         804         805 1
        1533         805         806 1
        1534         806         807 1
        1535         807         808 1
        1536         808         809 1
        1537         809         810 1
        1538         810         811 1
        1539         811         812 1
        1540         812         813 1
        1541         812         851 1
        1542         813         814 1
        1543         814         815 1
        1544         815         816 1
        1545         815         817 1
        1546         815         818 1
        1547         815         819 1
        1548         816         817 1
        1549         816         848 1
        1550         817         818 1
        1551         818         819 1
        1552         818         820 1
        1553         819         820 1
        1554         819         854 1
        1555         820         821 1
        1556         821         822 1
        1557         821         823 1
        1558         822         823 1
        1559         823         825 1
        1560         823         848 1
        1561         823        1942 1
        1562         823         824 1
        1563         824         826 1
        1564         824         825 1
        1565         825         826 1
        1566         825         849 1
        1567         825        1927 1
        1568         826         827 1
        1569         827         828 1
        1570         828         829 1
        1571         829         830 1
        1572         829         831 1
        1573         829         847 1
        1574         829         863 1
        1575         830         831 1
        1576         831         832 1
        1577         831         833 1
        1578         831         843 1
        1579         831         850 1
        1580         831         852 1
        1581         831         854 1
        1582         831         863 1
        1583         832         833 1
        1584         832         836 1
        1585         832         852 1
        1586         833         834 1
        1587         833         836 1
        1588         833         853 1
        1589         834         836 1
        1590         834         859 1
        1591         834         867 1
        1592         834         835 1
        1593         835         839 1
        1594         835         863 1
        1595         835         869 1
        1596         835         836 1
        1597         836         837 1
        1598         836         868 1
        1599         836         871 1
        1600         837         838 1
        1601         837         871 1
        1602         838         839 1
        1603         839         840 1
        1604         839         843 1
        1605         840         841 1
        1606         840         849 1
        1607         841         842 1
        1608         842         843 1
        1609         843         844 1
        1610         844         845 1
        1611         845         846 1
        1612         845         859 1
        1613         846         847 1
        1614         846         856 1
        1615         847         848 1
        1616         847         849 1
        1617         847         855 1
        1618         847         862 1
        1619         848         852 1
        1620         848         849 1
        1621         849         854 1
        1622         849         850 1
        1623         850         851 1
        1624         850         853 1
        1625         851         852 1
        1626         851         854 1
        1627         852         853 1
        1628         853         854 1
        1629         854         855 1
        1630         854        1938 1
        1631         855         856 1
        1632         856         857 1
        1633         857         858 1
        1634         858         859 1
        1635         859         860 1
        1636         859         872 1
        1637         860         861 1
        1638         860         865 1
        1639         860         873 1
        1640         861         862 1
        1641         861         873 1
        1642         862         865 1
        1643         862         868 1
        1644         862         863 1
        1645         863         864 1
        1646         864         865 1
        1647         865         866 1
        1648         866         867 1
        1649         867         868 1
        1650         868         869 1
        1651         869         870 1
        1652         870         871 1
        1653         871         872 1
        1654         871         873 1
        1655         872         873 1
        1656         873         874 1
        1657         874         875 1
        1658         874         881 1
        1659         874         885 1
        1660         875         876 1
        1661         876         877 1
        1662         877         878 1
        1663         878         879 1
        1664         879         880 1
        1665         879         881 1
        1666         880         881 1
        1667         881         882 1
        1668         882         883 1
        1669         883         884 1
        1670         884         885 1
        1671         885         886 1
        1672         886         887 1
        1673         887         888 1
        1674         888         889 1
        1675         889        1920 1
        1676         889         890 1
        1677         890        1920 1
        1678         890        1921 1
        1679         890        1975 1
        1680         890         891 1
        1681         891         892 1
        1682         892         893 1
        1683         893         894 1
        1684         894         895 1
        1685         894         937 1
        1686         894         939 1
        1687         895         896 1
        1688         896         897 1
        1689         897         898 1
        1690         898         899 1
        1691         898        1108 1
        1692         898        1879 1
        1693         898        2188 1
        1694         899         900 1
        1695         899        1876 1
        1696         900         901 1
        1697         901         902 1
        1698         902         903 1
        1699         903         904 1
        1700         904         905 1
        1701         905         906 1
        1702         906         907 1
        1703         907        1136 1
        1704         907        1140 1
        1705         907         908 1
        1706         908         909 1
        1707         909         910 1
        1708         909        1875 1
        1709         910         911 1
        1710         911         912 1
        1711         911        1561 1
        1712         911        1613 1
        1713         912         913 1
        1714         913         914 1
        1715         913        1614 1
        1716         914         915 1
        1717         915         916 1
        1718         915        1878 1
        1719         916         917 1
        1720         917         918 1
        1721         918         919 1
        1722         919         920 1
        1723         919         921 1
        1724         919         923 1
        1725         919        1880 1
        1726         919        1884 1
        1727         920         921 1
        1728         921         922 1
        1729         922         923 1
        1730         923         924 1
        1731         924         925 1
        1732         925         926 1
        1733         926         927 1
        1734         927         928 1
        1735         928         929 1
        1736         929         930 1
        1737         929         940 1
        1738         930         931 1
        1739         930         932 1
        1740         930         934 1
        1741         931         932 1
        1742         932         933 1
        1743         932         939 1
        1744         933         934 1
        1745         934         935 1
        1746         935         936 1
        1747         936        2094 1
        1748         936         937 1
        1749         937         938 1
        1750         938         939 1
        1751         938         941 1
        1752         938         942 1
        1753         939         940 1
        1754         940         941 1
        1755         941         942 1
        1756         941        1903 1
        1757         942         943 1
        1758         942        2083 1
        1759         943         944 1
        1760         943        2090 1
        1761         944         945 1
        1762         944        2083 1
        1763         944         946 1
        1764         945         946 1
        1765         946         947 1
        1766         947         948 1
        1767         947        1700 1
        1768         947        1740 1
        1769         947        2089 1
        1770         948         949 1
        1771         949         950 1
        1772         950         951 1
        1773         950        2089 1
        1774         951         952 1
        1775         952         953 1
        1776         952        1888 1
        1777         952        1997 1
        1778         952        2105 1
        1779         953         954 1
        1780         953        1411 1
        1781         954         955 1
        1782         954        1908 1
        1783         954        2018 1
        1784         955         956 1
        1785         956        1541 1
        1786         956        1552 1
        1787         956         957 1
        1788         957         958 1
        1789         957         962 1
        1790         957         963 1
        1791         957        1437 1
        1792         958         959 1
        1793         959         960 1
        1794         959         961 1
        1795         960         961 1
        1796         961         962 1
        1797         961        1411 1
        1798         962         963 1
        1799         963         964 1
        1800         964         965 1
        1801         965         966 1
        1802         966         967 1
        1803         966         971 1
        1804         966         973 1
        1805         967         968 1
        1806         968         969 1
        1807         969         970 1
        1808         969         972 1
        1809         969         990 1
        1810         970         971 1
        1811         970         972 1
        1812         971         972 1
        1813         971         992 1
        1814         972         973 1
        1815         973         974 1
        1816         974         975 1
        1817         974         985 1
        1818         975         976 1
        1819         975         978 1
        1820         976         977 1
        1821         977         978 1
        1822         977        1913 1
        1823         978         979 1
        1824         978         985 1
        1825         979         981 1
        1826         979         985 1
        1827         979         980 1
        1828         980         981 1
        1829         980        1912 1
        1830         981         982 1
        1831         981         991 1
        1832         982         983 1
        1833         983         984 1
        1834         984         985 1
        1835         985         986 1
        1836         986         987 1
        1837         987         988 1
        1838         988         989 1
        1839         988         995 1
        1840         989         990 1
        1841         990         991 1
        1842         991         992 1
        1843         992         993 1
        1844         993         994 1
        1845         994         995 1
        1846         995         996 1
        1847         996         997 1
        1848         997        1826 1
        1849         997         998 1
        1850         998         999 1
        1851         998        1008 1
        1852         998        1743 1
        1853         999        1000 1
        1854         999        1812 1
        1855         999        1813 1
        1856        1000        1001 1
        1857        1000        1007 1
        1858        1000        1814 1
        1859        1001        1002 1
        1860        1002        1813 1
        1861        1002        1003 1
        1862        1003        1815 1
        1863        1003        1004 1
        1864        1004        1005 1
        1865        1004        1326 1
        1866        1004        1816 1
        1867        1004        1823 1
        1868        1004        1824 1
        1869        1005        1006 1
        1870        1006        1007 1
        1871        1007        1008 1
        1872        1007        1816 1
        1873        1007        1824 1
        1874        1008        1009 1
        1875        1008        1824 1
        1876        1009        1015 1
        1877        1009        1020 1
        1878        1009        1773 1
        1879        1009        1010 1
        1880        1010        1011 1
        1881        1011        1012 1
        1882        1011        1013 1
        1883        1011        1816 1
        1884        1012        1013 1
        1885        1012        1314 1
        1886        1013        1014 1
        1887        1014        1015 1
        1888        1015        1016 1
        1889        1015        1019 1
        1890        1016        1017 1
        1891        1017        1018 1
        1892        1018        1019 1
        1893        1019        1020 1
        1894        1020        1021 1
        1895        1021        1022 1
        1896        1022        1023 1
        1897        1023        1024 1
        1898        1024        1025 1
        1899        1024        1702 1
        1900        1024        1703 1
        1901        1025        1026 1
        1902        1026        1027 1
        1903        1026        1733 1
        1904        1027        1028 1
        1905        1028        1029 1
        1906        1029        1030 1
        1907        1029        1041 1
        1908        1030        1031 1
        1909        1031        1032 1
        1910        1032        1353 1
        1911        1032        1033 1
        1912        1033        1036 1
        1913        1033        1625 1
        1914        1033        1626 1
        1915        1033        1034 1
        1916        1034        1035 1
        1917        1034        1701 1
        1918        1034        1702 1
        1919        1034        1825 1
        1920        1035        1036 1
        1921        1035        1544 1
        1922        1035        1702 1
        1923        1035        1705 1
        1924        1036        1037 1
        1925        1036        1758 1
        1926        1036        1048 1
        1927        1037        1038 1
        1928        1038        1039 1
        1929        1039        1040 1
        1930        1039        1143 1
        1931        1040        1041 1
        1932        1041        1110 1
        1933        1041        1042 1
        1934        1042        1043 1
        1935        1043        1044 1
        1936        1044        1045 1
        1937        1045        1046 1
        1938        1046        1047 1
        1939        1047        1048 1
        1940        1048        1051 1
        1941        1048        1049 1
        1942        1049        1050 1
        1943        1049        1052 1
        1944        1050        1051 1
        1945        1051        1052 1
        1946        1052        1053 1
        1947        1053        1054 1
        1948        1054        1055 1
        1949        1055        1056 1
        1950        1056        1057 1
        1951        1056        1058 1
        1952        1057        1058 1
        1953        1058        1059 1
        1954        1058        1061 1
        1955        1059        1060 1
        1956        1060        1061 1
        1957        1060        1629 1
        1958        1060        1638 1
        1959        1061        1062 1
        1960        1061        1063 1
        1961        1062        1063 1
        1962        1063        1171 1
        1963        1063        1692 1
        1964        1063        1064 1
        1965        1064        1065 1
        1966        1065        1066 1
        1967        1066        1067 1
        1968        1066        1070 1
        1969        1066        1071 1
        1970        1067        1068 1
        1971        1067        1071 1
        1972        1068        1069 1
        1973        1069        1070 1
        1974        1070        1071 1
        1975        1071        1072 1
        1976        1071        1362 1
        1977        1072        1073 1
        1978        1073        1074 1
        1979        1073        1360 1
        1980        1074        1075 1
        1981        1075        1076 1
        1982        1075        1573 1
        1983        1076        1093 1
        1984        1076        1642 1
        1985        1076        1648 1
        1986        1076        1077 1
        1987        1077        1078 1
        1988        1077        1080 1
        1989        1077        1611 1
        1990        1078        1081 1
        1991        1078        1611 1
        1992        1078        1079 1
        1993        1079        1080 1
        1994        1080        1081 1
        1995        1080        1358 1
        1996        1080        1634 1
        1997        1081        1086 1
        1998        1081        1082 1
        1999        1082        1088 1
        2000        1082        1083 1
        2001        1083        1084 1
        2002        1084        1085 1
        2003        1085        1086 1
        2004        1086        1087 1
        2005        1086        1091 1
        2006        1086        1093 1
        2007        1087        1088 1
        2008        1088        1089 1
        2009        1088        1091 1
        2010        1088        1096 1
        2011        1089        1090 1
        2012        1089        1091 1
        2013        1089        1095 1
        2014        1090        1091 1
        2015        1090        1623 1
        2016        1091        1092 1
        2017        1091        1093 1
        2018        1091        1094 1
        2019        1091        1145 1
        2020        1092        1093 1
        2021        1092        1145 1
        2022        1093        1094 1
        2023        1093        1095 1
        2024        1093        1096 1
        2025        1094        1095 1
        2026        1095        1096 1
        2027        1095        1613 1
        2028        1096        1558 1
        2029        1096        1613 1
        2030        1096        1097 1
        2031        1097        1098 1
        2032        1098        1099 1
        2033        1099        1100 1
        2034        1100        1101 1
        2035        1100        1623 1
        2036        1101        1102 1
        2037        1101        1519 1
        2038        1101        1520 1
        2039        1101        1521 1
        2040        1101        1558 1
        2041        1102        1103 1
        2042        1102        1352 1
        2043        1102        1780 1
        2044        1102        1785 1
        2045        1102        1879 1
        2046        1102        1881 1
        2047        1103        1104 1
        2048        1103        1120 1
        2049        1104        1105 1
        2050        1104        1106 1
        2051        1105        1106 1
        2052        1105        1117 1
        2053        1105        1118 1
        2054        1106        1107 1
        2055        1107        1108 1
        2056        1107        1116 1
        2057        1108        1111 1
        2058        1108        1329 1
        2059        1108        1335 1
        2060        1108        1109 1
        2061        1109        1119 1
        2062        1109        1478 1
        2063        1109        1110 1
        2064        1110        1111 1
        2065        1111        1112 1
        2066        1112        1113 1
        2067        1112        1117 1
        2068        1113        1114 1
        2069        1113        1116 1
        2070        1113        1854 1
        2071        1114        1115 1
        2072        1114        1878 1
        2073        1115        1116 1
        2074        1115        1878 1
        2075        1116        1117 1
        2076        1117        1118 1
        2077        1117        1119 1
        2078        1118        1119 1
        2079        1119        1120 1
        2080        1120        1121 1
        2081        1120        1352 1
        2082        1121        1122 1
        2083        1122        1123 1
        2084        1123        1124 1
        2085        1124        1869 1
        2086        1124        1870 1
        2087        1124        1125 1
        2088        1125        1498 1
        2089        1125        1847 1
        2090        1125        1870 1
        2091        1125        1126 1
        2092        1126        1386 1
        2093        1126        1862 1
        2094        1126        1865 1
        2095        1126        1866 1
        2096        1126        1871 1
        2097        1126        1127 1
        2098        1127        1128 1
        2099        1127        1865 1
        2100        1128        1426 1
        2101        1128        1444 1
        2102        1128        1851 1
        2103        1128        1129 1
        2104        1129        1130 1
        2105        1129        1852 1
        2106        1130        1131 1
        2107        1130        1132 1
        2108        1131        1132 1
        2109        1132        1133 1
        2110        1132        1380 1
        2111        1132        2114 1
        2112        1133        1134 1
        2113        1133        2118 1
        2114        1134        2192 1
        2115        1134        1135 1
        2116        1135        1136 1
        2117        1136        1137 1
        2118        1137        1138 1
        2119        1138        1139 1
        2120        1138        1142 1
        2121        1139        1140 1
        2122        1140        1141 1
        2123        1140        2205 1
        2124        1141        1142 1
        2125        1142        1143 1
        2126        1142        1367 1
        2127        1142        2193 1
        2128        1143        1144 1
        2129        1144        1145 1
        2130        1145        1146 1
        2131        1146        1147 1
        2132        1147        1148 1
        2133        1148        1149 1
        2134        1148        1574 1
        2135        1149        1150 1
        2136        1149        1152 1
        2137        1149        1599 1
        2138        1150        1151 1
        2139        1150        1579 1
        2140        1150        1599 1
        2141        1151        1152 1
        2142        1152        1153 1
        2143        1153        1154 1
        2144        1153        1579 1
        2145        1153        1595 1
        2146        1154        1155 1
        2147        1155        1175 1
        2148        1155        1156 1
        2149        1156        1157 1
        2150        1157        1158 1
        2151        1158        1159 1
        2152        1159        1160 1
        2153        1160        1161 1
        2154        1161        1162 1
        2155        1162        1163 1
        2156        1163        1164 1
        2157        1164        1165 1
        2158        1165        1166 1
        2159        1166        1167 1
        2160        1167        1168 1
        2161        1168        1169 1
        2162        1169        1170 1
        2163        1170        1171 1
        2164        1171        1172 1
        2165        1171        1569 1
        2166        1172        1173 1
        2167        1172        1569 1
        2168        1173        1174 1
        2169        1173        1570 1
        2170        1174        1175 1
        2171        1175        1176 1
        2172        1176        1177 1
        2173        1177        1178 1
        2174        1178        1239 1
        2175        1178        1179 1
        2176        1179        1181 1
        2177        1179        1180 1
        2178        1180        1181 1
        2179        1180        1182 1
        2180        1180        1247 1
        2181        1180        1248 1
        2182        1180        1251 1
        2183        1181        1182 1
        2184        1181        1183 1
        2185        1181        1184 1
        2186        1181        1185 1
        2187        1181        1190 1
        2188        1182        1183 1
        2189        1182        1185 1
        2190        1182        1190 1
        2191        1183        1184 1
        2192        1183        1185 1
        2193        1183        1189 1
        2194        1183        1684 1
        2195        1184        1185 1
        2196        1184        1186 1
        2197        1185        1186 1
        2198        1185        1217 1
        2199        1186        1187 1
        2200        1187        1188 1
        2201        1187        1219 1
        2202        1188        1189 1
        2203        1189        1190 1
        2204        1189        1191 1
        2205        1190        1247 1
        2206        1190        1191 1
        2207        1191        1198 1
        2208        1191        1192 1
        2209        1192        1193 1
        2210        1192        1218 1
        2211        1192        1219 1
        2212        1193        1194 1
        2213        1194        1195 1
        2214        1194        1201 1
        2215        1195        1196 1
        2216        1196        1197 1
        2217        1197        1198 1
        2218        1198        1199 1
        2219        1198        1231 1
        2220        1198        1246 1
        2221        1199        1200 1
        2222        1199        1219 1
        2223        1200        1201 1
        2224        1200        1246 1
        2225        1201        1202 1
        2226        1201        1205 1
        2227        1202        1203 1
        2228        1203        1204 1
        2229        1204        1205 1
        2230        1204        1217 1
        2231        1205        1206 1
        2232        1206        1207 1
        2233        1207        1208 1
        2234        1208        1209 1
        2235        1209        1210 1
        2236        1209        2158 1
        2237        1210        1211 1
        2238        1211        1212 1
        2239        1212        1213 1
        2240        1212        1225 1
        2241        1213        1214 1
        2242        1214        1215 1
        2243        1215        1216 1
        2244        1216        1217 1
        2245        1217        1218 1
        2246        1218        1219 1
        2247        1218        1220 1
        2248        1219        1220 1
        2249        1219        1228 1
        2250        1220        1221 1
        2251        1220        1258 1
        2252        1221        1222 1
        2253        1222        1223 1
        2254        1223        1224 1
        2255        1224        1225 1
        2256        1225        1226 1
        2257        1226        1227 1
        2258        1227        1228 1
        2259        1228        1229 1
        2260        1229        1230 1
        2261        1230        1231 1
        2262        1231        1232 1
        2263        1232        1244 1
        2264        1232        1250 1
        2265        1232        1233 1
        2266        1233        1234 1
        2267        1234        1235 1
        2268        1235        1236 1
        2269        1236        1237 1
        2270        1237        1238 1
        2271        1238        1239 1
        2272        1239        1240 1
        2273        1240        1241 1
        2274        1241        1242 1
        2275        1242        1243 1
        2276        1243        1244 1
        2277        1243        1246 1
        2278        1244        1245 1
        2279        1245        1246 1
        2280        1246        1247 1
        2281        1247        1248 1
        2282        1247        1251 1
        2283        1248        1249 1
        2284        1249        1250 1
        2285        1250        1251 1
        2286        1251        1252 1
        2287        1252        1253 1
        2288        1253        1254 1
        2289        1254        1255 1
        2290        1255        1256 1
        2291        1256        1257 1
        2292        1257        1258 1
        2293        1258        1259 1
        2294        1259        1260 1
        2295        1259        1261 1
        2296        1260        1261 1
        2297        1261        1262 1
        2298        1262        1263 1
        2299        1263        1264 1
        2300        1264        1265 1
        2301        1265        1266 1
        2302        1266        1267 1
        2303        1267        1268 1
        2304        1268        1269 1
        2305        1268        1276 1
        2306        1269        1270 1
        2307        1269        1271 1
        2308        1270        1271 1
        2309        1271        1272 1
        2310        1272        1273 1
        2311        1273        1274 1
        2312        1274        1275 1
        2313        1275        1276 1
        2314        1276        1277 1
        2315        1277        1278 1
        2316        1278        1279 1
        2317        1278        1282 1
        2318        1279        1280 1
        2319        1279        1282 1
        2320        1279        1281 1
        2321        1280        1281 1
        2322        1281        1282 1
        2323        1282        1283 1
        2324        1283        1284 1
        2325        1284        1285 1
        2326        1285        1286 1
        2327        1286        1287 1
        2328        1287        1288 1
        2329        1288        1289 1
        2330        1289        1290 1
        2331        1289        1292 1
        2332        1290        1291 1
        2333        1291        1292 1
        2334        1292        1293 1
        2335        1293        1294 1
        2336        1294        1295 1
        2337        1295        1296 1
        2338        1296        1297 1
        2339        1297        1298 1
        2340        1298        1299 1
        2341        1298        1300 1
        2342        1299        1332 1
        2343        1299        1300 1
        2344        1300        1301 1
        2345        1300        1335 1
        2346        1301        1302 1
        2347        1301        1308 1
        2348        1302        1303 1
        2349        1303        1304 1
        2350        1304        1305 1
        2351        1304        1735 1
        2352        1305        1306 1
        2353        1306        1307 1
        2354        1307        1308 1
        2355        1308        1309 1
        2356        1308        1317 1
        2357        1308        1325 1
        2358        1309        1310 1
        2359        1310        1311 1
        2360        1310        1337 1
        2361        1311        1312 1
        2362        1311        1315 1
        2363        1311        1343 1
        2364        1312        1313 1
        2365        1313        1314 1
        2366        1313        1326 1
        2367        1314        1315 1
        2368        1315        1316 1
        2369        1316        1317 1
        2370        1316        1707 1
        2371        1316        1713 1
        2372        1317        1319 1
        2373        1317        1320 1
        2374        1317        1738 1
        2375        1317        1318 1
        2376        1318        1319 1
        2377        1319        1320 1
        2378        1320        1321 1
        2379        1321        1322 1
        2380        1322        1323 1
        2381        1323        1324 1
        2382        1324        1325 1
        2383        1324        1326 1
        2384        1325        1326 1
        2385        1326        1327 1
        2386        1327        1328 1
        2387        1328        1329 1
        2388        1329        1330 1
        2389        1329        1340 1
        2390        1330        1331 1
        2391        1330        1340 1
        2392        1331        1332 1
        2393        1332        1333 1
        2394        1333        1339 1
        2395        1333        1334 1
        2396        1334        1335 1
        2397        1335        1336 1
        2398        1335        1337 1
        2399        1336        1337 1
        2400        1337        1338 1
        2401        1337        1344 1
        2402        1337        1879 1
        2403        1338        1339 1
        2404        1339        1340 1
        2405        1339        1343 1
        2406        1340        1341 1
        2407        1341        1342 1
        2408        1342        1343 1
        2409        1343        1344 1
        2410        1344        1345 1
        2411        1345        1346 1
        2412        1346        1347 1
        2413        1347        1348 1
        2414        1348        1349 1
        2415        1349        1350 1
        2416        1350        1351 1
        2417        1351        1352 1
        2418        1352        1353 1
        2419        1353        1354 1
        2420        1354        1355 1
        2421        1355        1356 1
        2422        1356        1357 1
        2423        1356        1628 1
        2424        1356        1733 1
        2425        1357        1358 1
        2426        1358        1625 1
        2427        1358        1626 1
        2428        1358        1627 1
        2429        1358        1730 1
        2430        1358        1359 1
        2431        1359        1360 1
        2432        1360        1361 1
        2433        1360        1565 1
        2434        1361        1362 1
        2435        1362        1363 1
        2436        1363        1364 1
        2437        1364        1582 1
        2438        1364        1365 1
        2439        1365        1366 1
        2440        1366        1367 1
        2441        1367        1368 1
        2442        1367        2197 1
        2443        1367        2214 1
        2444        1368        1369 1
        2445        1369        1370 1
        2446        1370        1371 1
        2447        1371        1372 1
        2448        1371        1374 1
        2449        1372        1373 1
        2450        1373        1374 1
        2451        1374        1375 1
        2452        1375        1376 1
        2453        1376        1377 1
        2454        1376        1863 1
        2455        1377        1378 1
        2456        1377        1379 1
        2457        1377        1864 1
        2458        1378        1379 1
        2459        1379        1380 1
        2460        1379        1867 1
        2461        1380        1381 1
        2462        1380        1389 1
        2463        1381        1382 1
        2464        1382        1383 1
        2465        1382        1466 1
        2466        1382        1468 1
        2467        1383        1384 1
        2468        1383        1468 1
        2469        1384        1385 1
        2470        1385        1386 1
        2471        1386        1387 1
        2472        1386        1866 1
        2473        1387        1388 1
        2474        1387        1397 1
        2475        1388        1389 1
        2476        1389        1390 1
        2477        1390        1391 1
        2478        1391        1392 1
        2479        1392        1393 1
        2480        1393        1394 1
        2481        1393        1396 1
        2482        1394        1396 1
        2483        1394        1399 1
        2484        1394        1395 1
        2485        1395        1396 1
        2486        1395        1446 1
        2487        1396        1397 1
        2488        1396        1430 1
        2489        1396        2108 1
        2490        1397        1398 1
        2491        1397        2096 1
        2492        1398        1399 1
        2493        1399        1400 1
        2494        1400        1401 1
        2495        1400        1423 1
        2496        1401        1402 1
        2497        1401        1405 1
        2498        1401        1419 1
        2499        1402        1406 1
        2500        1402        1403 1
        2501        1403        1434 1
        2502        1403        1404 1
        2503        1404        1433 1
        2504        1404        1405 1
        2505        1405        1406 1
        2506        1405        1418 1
        2507        1406        1407 1
        2508        1407        1408 1
        2509        1407        1412 1
        2510        1407        1413 1
        2511        1408        1409 1
        2512        1409        1410 1
        2513        1409        1413 1
        2514        1409        2031 1
        2515        1410        1411 1
        2516        1410        1414 1
        2517        1411        1412 1
        2518        1412        1413 1
        2519        1413        1414 1
        2520        1414        1415 1
        2521        1414        1417 1
        2522        1415        1416 1
        2523        1416        1417 1
        2524        1417        1418 1
        2525        1418        1419 1
        2526        1418        2112 1
        2527        1419        1420 1
        2528        1419        1431 1
        2529        1419        1440 1
        2530        1420        1421 1
        2531        1421        1422 1
        2532        1421        1442 1
        2533        1422        1423 1
        2534        1422        1424 1
        2535        1422        1443 1
        2536        1423        1424 1
        2537        1423        1431 1
        2538        1423        1432 1
        2539        1424        1425 1
        2540        1424        1431 1
        2541        1425        1426 1
        2542        1425        1427 1
        2543        1426        1427 1
        2544        1426        1437 1
        2545        1426        1438 1
        2546        1426        1440 1
        2547        1426        1441 1
        2548        1427        1428 1
        2549        1427        1431 1
        2550        1428        1429 1
        2551        1428        1437 1
        2552        1429        1430 1
        2553        1429        1446 1
        2554        1430        1431 1
        2555        1430        1439 1
        2556        1431        1432 1
        2557        1431        1440 1
        2558        1432        1433 1
        2559        1432        2144 1
        2560        1433        1434 1
        2561        1433        1435 1
        2562        1433        1437 1
        2563        1434        1435 1
        2564        1435        1436 1
        2565        1435        1438 1
        2566        1435        1447 1
        2567        1435        1448 1
        2568        1436        1437 1
        2569        1437        1438 1
        2570        1437        1440 1
        2571        1438        1439 1
        2572        1439        1440 1
        2573        1440        1441 1
        2574        1441        1442 1
        2575        1442        1443 1
        2576        1443        1444 1
        2577        1444        1445 1
        2578        1444        1446 1
        2579        1444        1470 1
        2580        1445        1446 1
        2581        1445        1492 1
        2582        1446        1447 1
        2583        1447        1448 1
        2584        1447        1455 1
        2585        1448        1449 1
        2586        1448        1450 1
        2587        1448        1454 1
        2588        1448        1456 1
        2589        1448        1466 1
        2590        1448        1470 1
        2591        1448        1465 1
        2592        1449        1450 1
        2593        1449        1452 1
        2594        1449        1453 1
        2595        1450        1451 1
        2596        1450        2101 1
        2597        1450        2117 1
        2598        1451        1452 1
        2599        1452        1468 1
        2600        1452        2114 1
        2601        1452        1453 1
        2602        1453        1454 1
        2603        1453        1455 1
        2604        1453        1462 1
        2605        1453        1463 1
        2606        1453        1464 1
        2607        1453        1466 1
        2608        1454        1455 1
        2609        1454        1456 1
        2610        1454        1457 1
        2611        1454        1463 1
        2612        1454        1464 1
        2613        1455        1456 1
        2614        1455        1458 1
        2615        1455        1467 1
        2616        1456        1457 1
        2617        1456        1461 1
        2618        1457        1462 1
        2619        1457        1463 1
        2620        1457        1458 1
        2621        1458        1463 1
        2622        1458        1459 1
        2623        1459        1460 1
        2624        1460        1461 1
        2625        1460        1465 1
        2626        1460        1467 1
        2627        1461        1462 1
        2628        1461        1466 1
        2629        1461        1467 1
        2630        1461        1470 1
        2631        1462        1463 1
        2632        1462        1467 1
        2633        1463        1464 1
        2634        1463        1466 1
        2635        1464        1465 1
        2636        1465        1466 1
        2637        1466        1467 1
        2638        1467        1468 1
        2639        1468        1469 1
        2640        1469        1470 1
        2641        1470        1471 1
        2642        1470        1491 1
        2643        1471        1472 1
        2644        1472        1473 1
        2645        1473        1474 1
        2646        1474        1475 1
        2647        1475        1476 1
        2648        1475        1477 1
        2649        1476        1477 1
        2650        1476        1479 1
        2651        1477        1478 1
        2652        1477        1842 1
        2653        1478        1479 1
        2654        1478        1487 1
        2655        1478        1486 1
        2656        1479        1480 1
        2657        1480        1481 1
        2658        1481        1482 1
        2659        1482        1483 1
        2660        1483        1484 1
        2661        1484        1485 1
        2662        1485        1486 1
        2663        1486        1487 1
        2664        1487        1488 1
        2665        1488        1489 1
        2666        1489        1490 1
        2667        1489        1491 1
        2668        1489        1492 1
        2669        1489        1851 1
        2670        1490        1491 1
        2671        1491        1492 1
        2672        1492        1493 1
        2673        1492        1850 1
        2674        1493        1494 1
        2675        1494        1495 1
        2676        1494        1850 1
        2677        1494        1851 1
        2678        1495        1496 1
        2679        1496        1497 1
        2680        1496        1858 1
        2681        1496        1860 1
        2682        1497        1498 1
        2683        1498        1499 1
        2684        1498        1827 1
        2685        1498        1845 1
        2686        1498        1860 1
        2687        1499        1500 1
        2688        1500        1501 1
        2689        1501        1503 1
        2690        1501        1508 1
        2691        1501        1502 1
        2692        1502        1503 1
        2693        1503        1504 1
        2694        1503        1509 1
        2695        1504        1505 1
        2696        1505        1506 1
        2697        1506        1507 1
        2698        1506        1790 1
        2699        1506        1781 1
        2700        1507        1508 1
        2701        1508        1509 1
        2702        1508        1527 1
        2703        1509        1510 1
        2704        1510        1515 1
        2705        1510        1529 1
        2706        1510        1530 1
        2707        1510        1783 1
        2708        1510        1793 1
        2709        1510        1511 1
        2710        1511        1519 1
        2711        1511        1821 1
        2712        1511        1512 1
        2713        1512        1513 1
        2714        1513        1514 1
        2715        1513        1529 1
        2716        1514        1515 1
        2717        1514        1516 1
        2718        1514        1523 1
        2719        1515        1516 1
        2720        1516        1517 1
        2721        1517        1518 1
        2722        1517        1519 1
        2723        1518        1519 1
        2724        1518        1520 1
        2725        1519        1521 1
        2726        1519        1522 1
        2727        1519        1520 1
        2728        1520        1558 1
        2729        1520        1521 1
        2730        1521        1522 1
        2731        1522        1523 1
        2732        1522        1538 1
        2733        1523        1524 1
        2734        1524        1525 1
        2735        1525        1526 1
        2736        1525        1793 1
        2737        1526        1527 1
        2738        1526        1789 1
        2739        1526        1791 1
        2740        1527        1528 1
        2741        1527        1800 1
        2742        1528        1529 1
        2743        1529        1530 1
        2744        1530        1794 1
        2745        1530        1531 1
        2746        1531        1532 1
        2747        1532        1533 1
        2748        1533        1534 1
        2749        1534        1535 1
        2750        1534        1546 1
        2751        1535        1536 1
        2752        1536        1537 1
        2753        1537        1538 1
        2754        1538        1539 1
        2755        1538        1541 1
        2756        1538        1552 1
        2757        1538        1546 1
        2758        1539        1540 1
        2759        1539        1542 1
        2760        1539        1544 1
        2761        1540        1545 1
        2762        1540        1541 1
        2763        1541        1542 1
        2764        1541        1552 1
        2765        1542        1543 1
        2766        1543        1544 1
        2767        1544        1545 1
        2768        1545        1546 1
        2769        1546        1547 1
        2770        1546        1549 1
        2771        1546        1556 1
        2772        1547        1548 1
        2773        1547        1552 1
        2774        1548        1549 1
        2775        1548        1550 1
        2776        1548        1555 1
        2777        1549        1550 1
        2778        1549        1553 1
        2779        1550        1551 1
        2780        1550        1555 1
        2781        1551        1552 1
        2782        1552        1553 1
        2783        1552        1555 1
        2784        1553        1554 1
        2785        1554        1555 1
        2786        1554        1621 1
        2787        1555        1556 1
        2788        1556        1557 1
        2789        1557        1558 1
        2790        1558        1559 1
        2791        1558        1701 1
        2792        1559        1560 1
        2793        1559        1701 1
        2794        1560        1561 1
        2795        1561        1562 1
        2796        1562        1563 1
        2797        1563        1574 1
        2798        1563        1882 1
        2799        1563        1564 1
        2800        1564        1565 1
        2801        1565        1566 1
        2802        1566        1567 1
        2803        1567        1568 1
        2804        1568        1569 1
        2805        1569        1570 1
        2806        1570        1571 1
        2807        1571        1572 1
        2808        1572        1573 1
        2809        1573        1574 1
        2810        1573        1585 1
        2811        1574        1575 1
        2812        1574        1587 1
        2813        1575        1576 1
        2814        1576        1578 1
        2815        1576        1601 1
        2816        1576        1577 1
        2817        1577        1585 1
        2818        1577        1578 1
        2819        1578        1579 1
        2820        1579        1580 1
        2821        1580        1581 1
        2822        1581        1582 1
        2823        1581        1586 1
        2824        1582        1583 1
        2825        1583        1584 1
        2826        1584        1585 1
        2827        1584        1587 1
        2828        1585        1586 1
        2829        1586        1587 1
        2830        1587        1588 1
        2831        1587        1620 1
        2832        1588        1589 1
        2833        1589        1590 1
        2834        1590        1591 1
        2835        1591        1592 1
        2836        1592        1593 1
        2837        1593        1594 1
        2838        1594        1595 1
        2839        1595        1596 1
        2840        1596        1597 1
        2841        1597        1598 1
        2842        1598        1599 1
        2843        1599        1600 1
        2844        1599        1602 1
        2845        1599        1608 1
        2846        1600        1609 1
        2847        1600        1601 1
        2848        1601        1613 1
        2849        1601        1602 1
        2850        1602        1603 1
        2851        1602        1608 1
        2852        1603        1604 1
        2853        1604        1605 1
        2854        1605        1606 1
        2855        1606        1607 1
        2856        1606        1608 1
        2857        1607        1608 1
        2858        1608        1609 1
        2859        1608        1611 1
        2860        1609        1610 1
        2861        1610        1611 1
        2862        1611        1613 1
        2863        1611        1612 1
        2864        1612        1613 1
        2865        1613        1614 1
        2866        1614        1615 1
        2867        1614        1616 1
        2868        1614        1819 1
        2869        1614        1822 1
        2870        1615        1616 1
        2871        1616        1617 1
        2872        1617        1618 1
        2873        1618        1619 1
        2874        1619        1620 1
        2875        1620        1621 1
        2876        1621        1622 1
        2877        1622        1624 1
        2878        1622        1623 1
        2879        1623        1624 1
        2880        1623        1625 1
        2881        1624        1625 1
        2882        1624        1705 1
        2883        1625        1626 1
        2884        1626        1627 1
        2885        1627        1628 1
        2886        1628        1629 1
        2887        1628        1650 1
        2888        1629        1630 1
        2889        1630        1631 1
        2890        1631        1632 1
        2891        1631        1634 1
        2892        1632        1633 1
        2893        1632        1634 1
        2894        1632        1645 1
        2895        1632        1649 1
        2896        1633        1634 1
        2897        1633        1635 1
        2898        1634        1635 1
        2899        1634        1640 1
        2900        1634        1643 1
        2901        1634        1637 1
        2902        1635        1636 1
        2903        1636        1637 1
        2904        1637        1638 1
        2905        1637        1639 1
        2906        1637        1642 1
        2907        1637        1640 1
        2908        1638        1639 1
        2909        1639        1640 1
        2910        1639        1642 1
        2911        1640        1641 1
        2912        1641        1642 1
        2913        1642        1643 1
        2914        1642        1648 1
        2915        1643        1644 1
        2916        1644        1645 1
        2917        1645        1646 1
        2918        1646        1647 1
        2919        1646        1956 1
        2920        1647        1648 1
        2921        1648        1649 1
        2922        1649        1650 1
        2923        1650        1651 1
        2924        1651        1652 1
        2925        1651        1689 1
        2926        1651        1692 1
        2927        1652        1653 1
        2928        1653        1654 1
        2929        1654        1655 1
        2930        1654        1656 1
        2931        1655        1656 1
        2932        1656        1657 1
        2933        1657        1658 1
        2934        1658        1659 1
        2935        1659        1660 1
        2936        1660        1661 1
        2937        1661        1662 1
        2938        1662        1663 1
        2939        1663        1664 1
        2940        1663        1665 1
        2941        1663        1683 1
        2942        1664        1665 1
        2943        1665        1666 1
        2944        1665        1683 1
        2945        1666        1667 1
        2946        1667        1668 1
        2947        1668        1669 1
        2948        1668        1670 1
        2949        1669        1670 1
        2950        1670        1671 1
        2951        1671        1672 1
        2952        1672        1673 1
        2953        1673        1674 1
        2954        1674        1675 1
        2955        1675        1676 1
        2956        1676        1677 1
        2957        1677        1678 1
        2958        1677        1682 1
        2959        1678        1679 1
        2960        1679        1680 1
        2961        1680        1681 1
        2962        1681        1682 1
        2963        1682        1683 1
        2964        1683        1684 1
        2965        1684        1685 1
        2966        1685        1687 1
        2967        1685        1686 1
        2968        1686        1687 1
        2969        1686        1695 1
        2970        1687        1688 1
        2971        1687        1693 1
        2972        1687        1694 1
        2973        1688        1689 1
        2974        1688        1711 1
        2975        1689        1690 1
        2976        1689        1691 1
        2977        1690        1691 1
        2978        1691        1692 1
        2979        1692        1693 1
        2980        1693        1694 1
        2981        1693        2026 1
        2982        1694        1695 1
        2983        1694        1700 1
        2984        1694        1712 1
        2985        1694        1713 1
        2986        1694        1714 1
        2987        1694        1722 1
        2988        1694        1734 1
        2989        1695        1696 1
        2990        1695        1697 1
        2991        1696        1720 1
        2992        1696        1697 1
        2993        1697        1713 1
        2994        1697        1736 1
        2995        1697        1698 1
        2996        1698        1769 1
        2997        1698        1699 1
        2998        1699        1700 1
        2999        1700        1701 1
        3000        1700        1738 1
        3001        1701        1702 1
        3002        1702        1703 1
        3003        1703        1704 1
        3004        1703        1705 1
        3005        1703        1711 1
        3006        1704        1705 1
        3007        1705        1706 1
        3008        1706        1707 1
        3009        1707        1708 1
        3010        1707        1713 1
        3011        1708        1709 1
        3012        1709        1710 1
        3013        1709        1736 1
        3014        1710        1711 1
        3015        1710        1712 1
        3016        1711        1712 1
        3017        1712        1713 1
        3018        1713        1714 1
        3019        1714        1715 1
        3020        1715        1716 1
        3021        1716        1717 1
        3022        1717        1718 1
        3023        1718        1719 1
        3024        1719        1720 1
        3025        1720        1721 1
        3026        1721        1722 1
        3027        1722        1723 1
        3028        1723        1724 1
        3029        1724        1725 1
        3030        1725        1726 1
        3031        1726        1727 1
        3032        1727        1728 1
        3033        1728        1729 1
        3034        1729        1730 1
        3035        1730        1732 1
        3036        1730        1731 1
        3037        1731        1732 1
        3038        1732        1733 1
        3039        1733        1734 1
        3040        1733        1735 1
        3041        1734        1735 1
        3042        1734        1736 1
        3043        1734        1739 1
        3044        1735        1736 1
        3045        1735        1739 1
        3046        1735        1740 1
        3047        1736        1737 1
        3048        1737        1738 1
        3049        1738        1747 1
        3050        1738        1739 1
        3051        1739        1740 1
        3052        1740        1741 1
        3053        1740        1758 1
        3054        1741        1742 1
        3055        1742        1743 1
        3056        1742        1744 1
        3057        1743        1744 1
        3058        1743        1760 1
        3059        1744        1745 1
        3060        1745        1746 1
        3061        1745        1749 1
        3062        1746        1747 1
        3063        1747        1748 1
        3064        1747        1752 1
        3065        1748        1749 1
        3066        1749        1750 1
        3067        1750        1751 1
        3068        1751        1752 1
        3069        1752        1753 1
        3070        1752        1754 1
        3071        1753        1754 1
        3072        1753        1772 1
        3073        1754        1755 1
        3074        1755        1756 1
        3075        1756        1757 1
        3076        1756        1797 1
        3077        1757        1758 1
        3078        1758        1759 1
        3079        1758        1773 1
        3080        1759        1760 1
        3081        1760        1761 1
        3082        1761        1762 1
        3083        1762        1763 1
        3084        1763        1764 1
        3085        1763        1765 1
        3086        1763        1769 1
        3087        1764        1765 1
        3088        1764        1768 1
        3089        1764        1769 1
        3090        1765        1766 1
        3091        1766        1767 1
        3092        1766        1769 1
        3093        1767        1768 1
        3094        1768        1769 1
        3095        1769        1770 1
        3096        1770        1771 1
        3097        1771        1772 1
        3098        1771        1839 1
        3099        1772        1773 1
        3100        1773        1774 1
        3101        1774        1775 1
        3102        1775        1776 1
        3103        1775        1804 1
        3104        1775        1808 1
        3105        1776        1777 1
        3106        1777        1778 1
        3107        1778        1779 1
        3108        1779        1781 1
        3109        1779        1782 1
        3110        1779        1785 1
        3111        1779        1786 1
        3112        1779        1780 1
        3113        1780        1782 1
        3114        1780        1783 1
        3115        1780        1784 1
        3116        1780        1786 1
        3117        1780        1790 1
        3118        1780        1781 1
        3119        1781        1782 1
        3120        1781        1788 1
        3121        1782        1783 1
        3122        1782        1788 1
        3123        1782        1789 1
        3124        1782        1791 1
        3125        1783        1784 1
        3126        1783        1802 1
        3127        1783        1807 1
        3128        1784        1785 1
        3129        1785        1786 1
        3130        1785        1790 1
        3131        1785        1803 1
        3132        1785        1804 1
        3133        1786        1787 1
        3134        1786        1790 1
        3135        1787        1788 1
        3136        1787        1791 1
        3137        1787        1803 1
        3138        1787        1804 1
        3139        1787        1807 1
        3140        1788        1789 1
        3141        1789        1791 1
        3142        1789        1790 1
        3143        1790        1791 1
        3144        1791        1792 1
        3145        1792        1793 1
        3146        1793        1794 1
        3147        1793        1795 1
        3148        1793        1808 1
        3149        1794        1795 1
        3150        1795        1796 1
        3151        1796        1797 1
        3152        1796        1800 1
        3153        1797        1798 1
        3154        1797        1799 1
        3155        1797        1800 1
        3156        1797        1812 1
        3157        1798        1799 1
        3158        1799        1800 1
        3159        1799        1814 1
        3160        1800        1801 1
        3161        1800        1814 1
        3162        1801        1802 1
        3163        1801        1811 1
        3164        1802        1803 1
        3165        1803        1804 1
        3166        1803        1807 1
        3167        1804        1807 1
        3168        1804        1805 1
        3169        1805        1806 1
        3170        1806        1807 1
        3171        1807        1808 1
        3172        1808        1809 1
        3173        1809        1810 1
        3174        1809        1811 1
        3175        1810        1811 1
        3176        1811        1812 1
        3177        1812        1813 1
        3178        1812        1815 1
        3179        1813        1814 1
        3180        1813        1817 1
        3181        1814        1815 1
        3182        1815        1816 1
        3183        1816        1817 1
        3184        1817        1818 1
        3185        1818        1819 1
        3186        1818        1820 1
        3187        1818        1823 1
        3188        1819        1820 1
        3189        1819        1822 1
        3190        1819        1823 1
        3191        1820        1821 1
        3192        1820        1822 1
        3193        1821        1822 1
        3194        1822        1823 1
        3195        1823        1826 1
        3196        1823        1824 1
        3197        1824        1825 1
        3198        1825        1826 1
        3199        1826        1827 1
        3200        1827        1828 1
        3201        1828        1829 1
        3202        1828        1830 1
        3203        1829        1830 1
        3204        1829        1835 1
        3205        1830        1831 1
        3206        1831        1832 1
        3207        1832        1833 1
        3208        1833        1834 1
        3209        1834        1835 1
        3210        1835        1836 1
        3211        1836        1837 1
        3212        1836        1840 1
        3213        1837        1838 1
        3214        1838        1839 1
        3215        1839        1840 1
        3216        1840        1841 1
        3217        1841        1842 1
        3218        1842        1843 1
        3219        1843        1844 1
        3220        1844        1845 1
        3221        1845        1846 1
        3222        1846        1847 1
        3223        1846        1849 1
        3224        1846        1857 1
        3225        1847        1848 1
        3226        1848        1849 1
        3227        1849        1850 1
        3228        1849        1854 1
        3229        1850        1851 1
        3230        1850        1857 1
        3231        1851        1852 1
        3232        1852        1853 1
        3233        1852        1854 1
        3234        1853        1854 1
        3235        1853        1856 1
        3236        1854        1855 1
        3237        1855        1856 1
        3238        1856        1857 1
        3239        1856        1865 1
        3240        1856        1871 1
        3241        1857        1858 1
        3242        1857        1869 1
        3243        1858        1859 1
        3244        1858        1860 1
        3245        1859        1860 1
        3246        1859        1869 1
        3247        1859        1874 1
        3248        1860        1861 1
        3249        1860        1869 1
        3250        1861        1862 1
        3251        1862        1863 1
        3252        1863        1864 1
        3253        1864        1865 1
        3254        1864        1868 1
        3255        1865        1866 1
        3256        1865        1868 1
        3257        1866        1867 1
        3258        1867        1868 1
        3259        1868        1869 1
        3260        1869        1870 1
        3261        1870        1871 1
        3262        1870        1877 1
        3263        1871        1872 1
        3264        1872        1873 1
        3265        1873        1874 1
        3266        1874        1875 1
        3267        1875        1876 1
        3268        1876        1877 1
        3269        1877        1878 1
        3270        1878        1879 1
        3271        1879        1880 1
        3272        1880        1881 1
        3273        1880        1884 1
        3274        1881        1882 1
        3275        1882        1884 1
        3276        1882        1883 1
        3277        1883        1884 1
        3278        1884        1885 1
        3279        1885        1886 1
        3280        1886        1887 1
        3281        1887        1888 1
        3282        1888        2097 1
        3283        1888        1889 1
        3284        1889        2036 1
        3285        1889        2106 1
        3286        1889        1890 1
        3287        1890        1891 1
        3288        1890        1902 1
        3289        1891        1892 1
        3290        1892        1893 1
        3291        1892        1988 1
        3292        1893        1894 1
        3293        1893        1989 1
        3294        1893        1992 1
        3295        1893        1993 1
        3296        1894        1895 1
        3297        1894        1997 1
        3298        1895        1896 1
        3299        1896        1897 1
        3300        1896        1899 1
        3301        1896        1901 1
        3302        1897        1898 1
        3303        1897        1901 1
        3304        1897        2008 1
        3305        1898        1899 1
        3306        1899        1900 1
        3307        1900        1901 1
        3308        1900        1992 1
        3309        1900        2000 1
        3310        1900        2002 1
        3311        1901        1902 1
        3312        1902        1903 1
        3313        1903        2000 1
        3314        1903        1904 1
        3315        1904        1905 1
        3316        1905        1906 1
        3317        1906        1907 1
        3318        1907        1908 1
        3319        1907        1997 1
        3320        1908        1909 1
        3321        1909        1910 1
        3322        1910        1911 1
        3323        1910        1986 1
        3324        1910        1998 1
        3325        1911        1912 1
        3326        1912        1913 1
        3327        1913        1914 1
        3328        1913        2008 1
        3329        1914        1915 1
        3330        1915        1916 1
        3331        1915        2004 1
        3332        1916        1917 1
        3333        1916        1919 1
        3334        1917        1918 1
        3335        1917        1934 1
        3336        1918        1919 1
        3337        1919        1920 1
        3338        1919        1926 1
        3339        1920        1921 1
        3340        1921        1922 1
        3341        1922        1923 1
        3342        1922        1931 1
        3343        1923        1925 1
        3344        1923        1924 1
        3345        1924        1925 1
        3346        1925        1926 1
        3347        1926        1927 1
        3348        1927        1928 1
        3349        1928        1929 1
        3350        1929        1930 1
        3351        1930        1931 1
        3352        1931        1932 1
        3353        1932        1933 1
        3354        1933        1934 1
        3355        1934        1935 1
        3356        1935        1936 1
        3357        1935        1945 1
        3358        1935        1949 1
        3359        1936        1937 1
        3360        1937        1938 1
        3361        1938        1939 1
        3362        1939        1940 1
        3363        1939        1942 1
        3364        1940        1941 1
        3365        1940        1943 1
        3366        1941        1942 1
        3367        1942        1943 1
        3368        1943        1944 1
        3369        1944        1945 1
        3370        1944        2009 1
        3371        1945        1946 1
        3372        1946        1947 1
        3373        1947        1948 1
        3374        1948        1949 1
        3375        1949        1950 1
        3376        1950        1951 1
        3377        1951        1952 1
        3378        1952        1953 1
        3379        1953        1954 1
        3380        1954        1955 1
        3381        1955        1956 1
        3382        1956        1957 1
        3383        1957        1958 1
        3384        1958        1959 1
        3385        1959        1960 1
        3386        1960        1961 1
        3387        1961        1962 1
        3388        1962        1963 1
        3389        1963        1964 1
        3390        1963        1974 1
        3391        1964        1965 1
        3392        1964        1966 1
        3393        1965        1966 1
        3394        1965        2029 1
        3395        1965        2028 1
        3396        1966        1967 1
        3397        1966        1977 1
        3398        1967        1968 1
        3399        1968        1969 1
        3400        1968        2022 1
        3401        1969        1970 1
        3402        1970        2030 1
        3403        1970        1971 1
        3404        1971        1972 1
        3405        1972        1973 1
        3406        1973        1974 1
        3407        1974        1975 1
        3408        1975        1976 1
        3409        1975        1977 1
        3410        1976        1977 1
        3411        1977        1978 1
        3412        1978        1979 1
        3413        1979        1980 1
        3414        1980        1981 1
        3415        1980        2019 1
        3416        1981        1982 1
        3417        1982        1983 1
        3418        1983        1984 1
        3419        1984        1985 1
        3420        1984        1992 1
        3421        1984        1995 1
        3422        1985        1986 1
        3423        1986        1987 1
        3424        1987        1988 1
        3425        1987        2002 1
        3426        1988        1989 1
        3427        1989        1990 1
        3428        1990        1991 1
        3429        1991        1992 1
        3430        1992        1993 1
        3431        1993        1994 1
        3432        1994        1995 1
        3433        1995        1996 1
        3434        1996        1997 1
        3435        1997        1998 1
        3436        1998        1999 1
        3437        1999        2000 1
        3438        2000        2001 1
        3439        2001        2002 1
        3440        2002        2003 1
        3441        2003        2004 1
        3442        2004        2005 1
        3443        2005        2006 1
        3444        2006        2007 1
        3445        2007        2008 1
        3446        2008        2009 1
        3447        2009        2010 1
        3448        2010        2011 1
        3449        2011        2012 1
        3450        2011        2023 1
        3451        2011        2024 1
        3452        2012        2013 1
        3453        2013        2014 1
        3454        2013        2024 1
        3455        2014        2015 1
        3456        2015        2016 1
        3457        2016        2017 1
        3458        2016        2020 1
        3459        2016        2021 1
        3460        2017        2019 1
        3461        2017        2020 1
        3462        2017        2018 1
        3463        2018        2019 1
        3464        2019        2020 1
        3465        2020        2021 1
        3466        2021        2022 1
        3467        2022        2023 1
        3468        2023        2024 1
        3469        2024        2025 1
        3470        2025        2026 1
        3471        2026        2027 1
        3472        2027        2028 1
        3473        2028        2029 1
        3474        2029        2030 1
        3475        2030        2031 1
        3476        2031        2032 1
        3477        2032        2033 1
        3478        2033        2034 1
        3479        2034        2035 1
        3480        2034        2136 1
        3481        2035        2036 1
        3482        2036        2037 1
        3483        2036        2088 1
        3484        2036        2123 1
        3485        2037        2038 1
        3486        2038        2039 1
        3487        2039        2040 1
        3488        2040        2041 1
        3489        2041        2057 1
        3490        2041        2042 1
        3491        2042        2043 1
        3492        2043        2044 1
        3493        2044        2045 1
        3494        2044        2067 1
        3495        2044        2073 1
        3496        2045        2046 1
        3497        2045        2061 1
        3498        2046        2047 1
        3499        2047        2048 1
        3500        2048        2049 1
        3501        2048        2062 1
        3502        2048        2085 1
        3503        2049        2062 1
        3504        2049        2103 1
        3505        2049        2050 1
        3506        2050        2051 1
        3507        2050        2053 1
        3508        2050        2125 1
        3509        2051        2052 1
        3510        2051        2078 1
        3511        2052        2077 1
        3512        2052        2053 1
        3513        2053        2054 1
        3514        2053        2123 1
        3515        2054        2055 1
        3516        2054        2063 1
        3517        2055        2056 1
        3518        2056        2057 1
        3519        2057        2058 1
        3520        2058        2059 1
        3521        2058        2060 1
        3522        2058        2124 1
        3523        2059        2060 1
        3524        2059        2062 1
        3525        2060        2061 1
        3526        2060        2062 1
        3527        2061        2062 1
        3528        2062        2063 1
        3529        2062        2067 1
        3530        2063        2064 1
        3531        2063        2123 1
        3532        2064        2065 1
        3533        2065        2066 1
        3534        2066        2067 1
        3535        2067        2068 1
        3536        2068        2069 1
        3537        2069        2070 1
        3538        2070        2071 1
        3539        2071        2072 1
        3540        2072        2073 1
        3541        2073        2074 1
        3542        2074        2075 1
        3543        2075        2076 1
        3544        2075        2084 1
        3545        2075        2088 1
        3546        2076        2077 1
        3547        2077        2081 1
        3548        2077        2083 1
        3549        2077        2078 1
        3550        2078        2085 1
        3551        2078        2079 1
        3552        2079        2080 1
        3553        2080        2081 1
        3554        2081        2082 1
        3555        2082        2083 1
        3556        2083        2084 1
        3557        2084        2085 1
        3558        2085        2086 1
        3559        2086        2087 1
        3560        2087        2088 1
        3561        2088        2089 1
        3562        2089        2090 1
        3563        2090        2091 1
        3564        2091        2092 1
        3565        2092        2093 1
        3566        2093        2094 1
        3567        2094        2095 1
        3568        2095        2096 1
        3569        2095        2105 1
        3570        2095        2107 1
        3571        2096        2097 1
        3572        2096        2107 1
        3573        2097        2098 1
        3574        2098        2099 1
        3575        2099        2100 1
        3576        2100        2101 1
        3577        2101        2102 1
        3578        2102        2103 1
        3579        2103        2104 1
        3580        2104        2105 1
        3581        2105        2106 1
        3582        2106        2107 1
        3583        2107        2108 1
        3584        2108        2109 1
        3585        2108        2113 1
        3586        2109        2110 1
        3587        2109        2112 1
        3588        2110        2111 1
        3589        2110        2113 1
        3590        2110        2115 1
        3591        2111        2112 1
        3592        2111        2121 1
        3593        2112        2113 1
        3594        2113        2114 1
        3595        2113        2121 1
        3596        2114        2115 1
        3597        2115        2116 1
        3598        2116        2117 1
        3599        2117        2118 1
        3600        2118        2119 1
        3601        2118        2120 1
        3602        2119        2120 1
        3603        2120        2121 1
        3604        2121        2122 1
        3605        2121        2123 1
        3606        2122        2123 1
        3607        2123        2124 1
        3608        2124        2127 1
        3609        2124        2239 1
        3610        2124        2125 1
        3611        2125        2126 1
        3612        2125        2131 1
        3613        2126        2127 1
        3614        2127        2128 1
        3615        2127        2134 1
        3616        2127        2136 1
        3617        2128        2129 1
        3618        2129        2130 1
        3619        2129        2132 1
        3620        2129        2136 1
        3621        2130        2131 1
        3622        2131        2132 1
        3623        2132        2133 1
        3624        2133        2134 1
        3625        2133        2135 1
        3626        2133        2232 1
        3627        2134        2135 1
        3628        2134        2231 1
        3629        2135        2136 1
        3630        2136        2137 1
        3631        2137        2138 1
        3632        2138        2139 1
        3633        2139        2140 1
        3634        2140        2141 1
        3635        2141        2142 1
        3636        2142        2144 1
        3637        2142        2143 1
        3638        2143        2144 1
        3639        2144        2145 1
        3640        2145        2146 1
        3641        2146        2147 1
        3642        2147        2148 1
        3643        2148        2149 1
        3644        2148        2150 1
        3645        2149        2150 1
        3646        2149        2161 1
        3647        2150        2151 1
        3648        2151        2152 1
        3649        2152        2153 1
        3650        2152        2234 1
        3651        2153        2154 1
        3652        2154        2155 1
        3653        2155        2156 1
        3654        2156        2157 1
        3655        2157        2158 1
        3656        2158        2159 1
        3657        2159        2160 1
        3658        2160        2161 1
        3659        2161        2162 1
        3660        2161        2164 1
        3661        2161        2234 1
        3662        2162        2163 1
        3663        2163        2164 1
        3664        2164        2165 1
        3665        2165        2166 1
        3666        2166        2167 1
        3667        2167        2168 1
        3668        2168        2169 1
        3669        2169        2170 1
        3670        2170        2171 1
        3671        2171        2172 1
        3672        2172        2173 1
        3673        2173        2174 1
        3674        2174        2175 1
        3675        2175        2176 1
        3676        2176        2177 1
        3677        2177        2178 1
        3678        2178        2179 1
        3679        2178        2181 1
        3680        2179        2180 1
        3681        2180        2181 1
        3682        2181        2182 1
        3683        2182        2183 1
        3684        2183        2184 1
        3685        2184        2185 1
        3686        2185        2186 1
        3687        2186        2187 1
        3688        2187        2188 1
        3689        2188        2189 1
        3690        2189        2190 1
        3691        2190        2191 1
        3692        2191        2192 1
        3693        2192        2193 1
        3694        2193        2213 1
        3695        2193        2194 1
        3696        2194        2195 1
        3697        2195        2196 1
        3698        2195        2197 1
        3699        2196        2197 1
        3700        2196        2205 1
        3701        2196        2207 1
        3702        2196        2212 1
        3703        2197        2198 1
        3704        2197        2205 1
        3705        2197        2212 1
        3706        2198        2199 1
        3707        2199        2200 1
        3708        2200        2201 1
        3709        2201        2202 1
        3710        2202        2203 1
        3711        2203        2204 1
        3712        2204        2205 1
        3713        2205        2206 1
        3714        2206        2207 1
        3715        2207        2208 1
        3716        2208        2209 1
        3717        2209        2210 1
        3718        2210        2211 1
        3719        2211        2212 1
        3720        2212        2213 1
        3721        2213        2214 1
        3722        2214        2215 1
        3723        2215        2216 1
        3724        2216        2217 1
        3725        2217        2218 1
        3726        2218        2219 1
        3727        2219        2220 1
        3728        2220        2221 1
        3729        2221        2222 1
        3730        2222        2223 1
        3731        2223        2224 1
        3732        2224        2225 1
        3733        2225        2226 1
        3734        2226        2227 1
        3735        2227        2228 1
        3736        2228        2229 1
        3737        2229        2230 1
        3738        2230        2231 1
        3739        2231        2232 1
        3740        2232        2233 1
        3741        2233        2234 1
        3742        2234        2235 1
        3743        2235        2236 1
        3744        2236        2237 1
        3745        2237        2238 1
        3746        2238        2239 1
        3747        2239        2240 1
        3748        2240        2241 1
        3749        2241        2242 1
        3750        2243        2244 1
        3751        2243        2245 1
        3752        2243        2246 1
        3753        2244        2247 1
        3754        2244        2249 1
        3755        2245        2247 1
        3756        2245        2248 1
        3757        2246        2248 1
        3758        2246        2249 1
        3759        2247        2250 1
        3760        2248        2250 1
        3761        2249        2250 1
