# Supplementary material for: Order and stochasticity in the folding of individual Drosophila genomes
Source: Nat Commun. 2021 Jan 4;12:41. doi: 10.1038/s41467-020-20292-z (PMC7782554; doi:10.1038/s41467-020-20292-z)
Supplement: Supplementary file 4 — Source Data [file 41467_2020_20292_MOESM4_ESM.zip › sc19.mol2]

@<TRIPOS>MOLECULE
dna
 2250 2784 0 0 0
SMALL
GASTEIGER

@<TRIPOS>ATOM
        1  O                      0.1931    1.7094   20.5799 O   1 1 0.0000
        2  O                     -0.2227    1.2087   20.5841 O   1 1 1.0000
        3  O                     -0.0360    0.6630   20.7137 O   1 1 2.0000
        4  O                     -0.5729    0.5192   21.2769 O   1 1 3.0000
        5  O                     -0.1755    0.7585   21.4426 O   1 1 4.0000
        6  O                      0.1052    1.1139   21.8161 O   1 1 5.0000
        7  O                      0.1280    0.7212   22.2654 O   1 1 6.0000
        8  O                      0.7114    0.7050   22.2562 O   1 1 7.0000
        9  O                      0.4532   -0.0277   22.0579 O   1 1 8.0000
       10  O                      0.0231   -0.6463   22.0026 O   1 1 9.0000
       11  O                      0.1291   -1.1127   22.2783 O   1 1 10.0000
       12  O                      0.7212   -1.1976   22.3588 O   1 1 11.0000
       13  O                      0.9772   -1.6991   22.7641 O   1 1 12.0000
       14  O                      1.1645   -1.1682   22.9879 O   1 1 13.0000
       15  O                      1.6370   -1.7499   23.0969 O   1 1 14.0000
       16  O                      2.0628   -1.1138   22.7938 O   1 1 15.0000
       17  O                      2.0080   -0.9788   22.2377 O   1 1 16.0000
       18  O                      1.7534   -0.7375   21.6530 O   1 1 17.0000
       19  O                      2.4295   -0.5777   22.2235 O   1 1 18.0000
       20  O                      2.7298   -1.0707   22.2944 O   1 1 19.0000
       21  O                      3.3750   -0.7507   22.5273 O   1 1 20.0000
       22  O                      2.8272   -0.5410   22.9795 O   1 1 21.0000
       23  O                      2.2138   -0.6345   23.0333 O   1 1 22.0000
       24  O                      1.7689   -0.3600   22.4600 O   1 1 23.0000
       25  O                      1.8427    0.0811   22.2978 O   1 1 24.0000
       26  O                      2.3787    0.6345   22.1943 O   1 1 25.0000
       27  O                      2.6130    1.2268   21.7921 O   1 1 26.0000
       28  O                      2.0485    1.3105   22.3105 O   1 1 27.0000
       29  O                      1.6483    1.4877   22.8923 O   1 1 28.0000
       30  O                      1.0758    1.8794   22.9894 O   1 1 29.0000
       31  O                      1.0762    2.4226   23.2223 O   1 1 30.0000
       32  O                      0.3939    1.8403   23.0043 O   1 1 31.0000
       33  O                      0.4696    1.2761   22.6886 O   1 1 32.0000
       34  O                      0.8932    1.3204   22.1001 O   1 1 33.0000
       35  O                      0.5804    1.0612   21.4475 O   1 1 34.0000
       36  O                      0.7412    1.0619   20.9144 O   1 1 35.0000
       37  O                      1.0873    1.6053   20.5313 O   1 1 36.0000
       38  O                      0.7595    1.3856   20.2403 O   1 1 37.0000
       39  O                      1.5663    1.5090   20.1008 O   1 1 38.0000
       40  O                      1.5074    0.8676   20.0108 O   1 1 39.0000
       41  O                      2.0060    0.3847   19.7288 O   1 1 40.0000
       42  O                      1.8858    0.3429   19.1157 O   1 1 41.0000
       43  O                      1.7521    0.1381   18.6116 O   1 1 42.0000
       44  O                      1.8216    0.7343   18.4610 O   1 1 43.0000
       45  O                      1.4061    0.8140   18.9124 O   1 1 44.0000
       46  O                      1.0145    0.9900   18.9618 O   1 1 45.0000
       47  O                      1.2800    1.4876   19.4492 O   1 1 46.0000
       48  O                      1.6358    1.9571   19.2411 O   1 1 47.0000
       49  O                      2.5289    2.0504   18.8276 O   1 1 48.0000
       50  O                      2.8434    2.4057   19.0600 O   1 1 49.0000
       51  O                      3.0431    2.6710   19.6536 O   1 1 50.0000
       52  O                      2.4052    1.9517   19.5055 O   1 1 51.0000
       53  O                      2.3615    1.7165   19.9846 O   1 1 52.0000
       54  O                      1.7101    1.8488   20.3260 O   1 1 53.0000
       55  O                      1.8288    1.0362   20.2674 O   1 1 54.0000
       56  O                      2.5299    0.5626   20.4203 O   1 1 55.0000
       57  O                      2.2489    0.0407   19.8936 O   1 1 56.0000
       58  O                      2.1136    0.2449   20.5832 O   1 1 57.0000
       59  O                      2.5317    0.1847   21.0716 O   1 1 58.0000
       60  O                      2.2099    0.0476   21.3898 O   1 1 59.0000
       61  O                      2.8475    0.3210   21.8169 O   1 1 60.0000
       62  O                      3.0063    0.4882   21.9231 O   1 1 61.0000
       63  O                      3.4051    0.1597   22.2241 O   1 1 62.0000
       64  O                      3.5183   -0.2380   21.6081 O   1 1 63.0000
       65  O                      3.9508   -0.4100   20.9371 O   1 1 64.0000
       66  O                      4.2187   -0.4321   20.3073 O   1 1 65.0000
       67  O                      3.6681   -0.5607   19.6968 O   1 1 66.0000
       68  O                      4.3152   -0.5581   19.7613 O   1 1 67.0000
       69  O                      4.3112   -0.1293   19.3188 O   1 1 68.0000
       70  O                      4.0509   -0.1245   18.5966 O   1 1 69.0000
       71  O                      3.8711   -0.5393   18.2368 O   1 1 70.0000
       72  O                      3.8051   -0.3827   17.6560 O   1 1 71.0000
       73  O                      4.1818   -0.0643   17.8352 O   1 1 72.0000
       74  O                      3.4786    0.2270   17.5607 O   1 1 73.0000
       75  O                      3.8137    0.6401   16.8448 O   1 1 74.0000
       76  O                      3.4690    1.1004   16.5046 O   1 1 75.0000
       77  O                      3.2938    1.8188   16.5280 O   1 1 76.0000
       78  O                      3.1402    1.9003   17.0203 O   1 1 77.0000
       79  O                      3.4780    2.2912   16.4097 O   1 1 78.0000
       80  O                      3.4447    2.6479   16.1728 O   1 1 79.0000
       81  O                      3.1797    3.0670   15.7130 O   1 1 80.0000
       82  O                      3.1236    3.7043   16.0538 O   1 1 81.0000
       83  O                      3.1118    4.2070   16.0008 O   1 1 82.0000
       84  O                      2.8760    4.5562   16.7865 O   1 1 83.0000
       85  O                      1.9107    4.6674   16.9793 O   1 1 84.0000
       86  O                      2.4874    5.2456   17.1838 O   1 1 85.0000
       87  O                      2.1163    5.4540   16.7566 O   1 1 86.0000
       88  O                      1.5966    5.9928   16.5635 O   1 1 87.0000
       89  O                      1.8267    6.5409   16.6074 O   1 1 88.0000
       90  O                      1.6026    6.8491   17.0200 O   1 1 89.0000
       91  O                      2.1543    7.2554   17.2322 O   1 1 90.0000
       92  O                      2.4639    7.7764   17.0085 O   1 1 91.0000
       93  O                      1.9369    7.9095   17.1715 O   1 1 92.0000
       94  O                      2.1426    8.1770   17.9171 O   1 1 93.0000
       95  O                      2.5042    7.6682   18.0503 O   1 1 94.0000
       96  O                      2.3161    7.6438   18.7308 O   1 1 95.0000
       97  O                      2.1794    7.5379   19.2894 O   1 1 96.0000
       98  O                      2.6704    7.1363   19.5181 O   1 1 97.0000
       99  O                      1.9411    7.1226   19.3906 O   1 1 98.0000
      100  O                      1.2206    6.8977   18.9225 O   1 1 99.0000
      101  O                      0.7852    6.7082   18.7846 O   1 1 100.0000
      102  O                      0.3016    6.5054   19.0421 O   1 1 101.0000
      103  O                     -0.3150    6.6798   19.0648 O   1 1 102.0000
      104  O                     -0.4202    6.0688   19.1038 O   1 1 103.0000
      105  O                     -0.7751    5.5561   19.6419 O   1 1 104.0000
      106  O                     -0.7934    5.2525   20.1133 O   1 1 105.0000
      107  O                     -0.9589    4.9141   19.7097 O   1 1 106.0000
      108  O                     -1.1870    4.4757   19.7517 O   1 1 107.0000
      109  O                     -1.6526    4.2842   20.2888 O   1 1 108.0000
      110  O                     -1.9187    3.8341   20.5255 O   1 1 109.0000
      111  O                     -1.6977    3.4551   19.7692 O   1 1 110.0000
      112  O                     -1.5069    2.9645   19.5682 O   1 1 111.0000
      113  O                     -1.4556    3.3037   19.1041 O   1 1 112.0000
      114  O                     -1.2766    3.9668   19.0463 O   1 1 113.0000
      115  O                     -1.5245    4.4887   19.1126 O   1 1 114.0000
      116  O                     -1.9076    4.9155   19.4765 O   1 1 115.0000
      117  O                     -2.4784    5.0019   19.4021 O   1 1 116.0000
      118  O                     -1.7626    4.9937   18.9326 O   1 1 117.0000
      119  O                     -1.6950    5.6569   18.6974 O   1 1 118.0000
      120  O                     -1.3685    5.2561   19.1392 O   1 1 119.0000
      121  O                     -0.8844    4.8670   19.1393 O   1 1 120.0000
      122  O                     -0.6756    4.3981   19.0062 O   1 1 121.0000
      123  O                     -1.0102    3.9177   19.4403 O   1 1 122.0000
      124  O                     -0.5283    3.6854   19.3592 O   1 1 123.0000
      125  O                     -0.6519    3.1851   19.7713 O   1 1 124.0000
      126  O                     -0.9931    2.8205   19.4321 O   1 1 125.0000
      127  O                     -0.3037    2.4230   19.9777 O   1 1 126.0000
      128  O                      0.0484    1.9447   19.9694 O   1 1 127.0000
      129  O                      0.5961    1.9596   19.7557 O   1 1 128.0000
      130  O                      0.9456    1.1764   19.9647 O   1 1 129.0000
      131  O                      1.0372    0.7678   20.1939 O   1 1 130.0000
      132  O                      1.2110    0.6371   20.5295 O   1 1 131.0000
      133  O                      1.3040    0.0595   20.5173 O   1 1 132.0000
      134  O                      1.3819    0.0242   19.9855 O   1 1 133.0000
      135  O                      1.9494   -0.4364   20.1794 O   1 1 134.0000
      136  O                      2.6905   -0.2142   20.3340 O   1 1 135.0000
      137  O                      3.4274   -0.3497   20.7614 O   1 1 136.0000
      138  O                      3.1568   -0.7371   20.5071 O   1 1 137.0000
      139  O                      3.5352   -0.6975   19.9809 O   1 1 138.0000
      140  O                      4.0591   -0.9139   19.3167 O   1 1 139.0000
      141  O                      4.2603   -1.3332   19.4884 O   1 1 140.0000
      142  O                      4.1400   -1.3093   20.2575 O   1 1 141.0000
      143  O                      4.8670   -1.4410   20.5299 O   1 1 142.0000
      144  O                      4.3623   -1.1626   20.8951 O   1 1 143.0000
      145  O                      3.8679   -1.1307   20.7512 O   1 1 144.0000
      146  O                      3.2942   -0.8923   20.9673 O   1 1 145.0000
      147  O                      2.8827   -0.8016   21.2300 O   1 1 146.0000
      148  O                      3.3157   -0.5306   21.6301 O   1 1 147.0000
      149  O                      3.8320   -0.9146   21.5190 O   1 1 148.0000
      150  O                      4.2123   -0.9696   21.9597 O   1 1 149.0000
      151  O                      4.8551   -0.9677   22.0163 O   1 1 150.0000
      152  O                      4.9601   -0.7439   21.3978 O   1 1 151.0000
      153  O                      4.7777   -0.2566   21.0081 O   1 1 152.0000
      154  O                      5.2469   -0.0899   21.2654 O   1 1 153.0000
      155  O                      5.4353    0.0035   21.6884 O   1 1 154.0000
      156  O                      5.6250   -0.5398   21.5163 O   1 1 155.0000
      157  O                      5.4331   -0.8756   20.8048 O   1 1 156.0000
      158  O                      6.0354   -1.1959   20.8788 O   1 1 157.0000
      159  O                      6.3332   -0.9359   20.9552 O   1 1 158.0000
      160  O                      5.9144   -0.4611   21.0079 O   1 1 159.0000
      161  O                      6.2246   -0.4507   21.4632 O   1 1 160.0000
      162  O                      6.7855   -0.0214   21.5860 O   1 1 161.0000
      163  O                      6.5869    0.2769   21.0789 O   1 1 162.0000
      164  O                      6.5120    0.2886   20.1511 O   1 1 163.0000
      165  O                      6.0004   -0.0029   20.3192 O   1 1 164.0000
      166  O                      5.3823   -0.2298   20.5803 O   1 1 165.0000
      167  O                      5.7591   -0.6905   20.3934 O   1 1 166.0000
      168  O                      6.0120   -0.7760   19.8751 O   1 1 167.0000
      169  O                      5.9118   -0.6166   19.3173 O   1 1 168.0000
      170  O                      5.8124   -0.2089   19.6386 O   1 1 169.0000
      171  O                      5.0334   -0.2383   19.6124 O   1 1 170.0000
      172  O                      4.8157   -0.0979   20.1587 O   1 1 171.0000
      173  O                      4.9907    0.6332   19.7938 O   1 1 172.0000
      174  O                      4.7801    1.2824   20.0607 O   1 1 173.0000
      175  O                      4.2928    1.6345   20.0254 O   1 1 174.0000
      176  O                      3.9072    2.1810   19.8558 O   1 1 175.0000
      177  O                      4.2501    2.4037   20.4203 O   1 1 176.0000
      178  O                      4.3263    1.8842   19.3945 O   1 1 177.0000
      179  O                      3.5780    1.6261   19.4341 O   1 1 178.0000
      180  O                      3.0698    1.3700   19.7748 O   1 1 179.0000
      181  O                      2.3599    0.8449   19.6905 O   1 1 180.0000
      182  O                      2.5556    0.5672   19.0565 O   1 1 181.0000
      183  O                      2.9472   -0.0395   19.7529 O   1 1 182.0000
      184  O                      3.3048    0.0084   20.6419 O   1 1 183.0000
      185  O                      3.3962    0.3504   21.1425 O   1 1 184.0000
      186  O                      2.9902    0.7696   21.0738 O   1 1 185.0000
      187  O                      3.0886    1.0121   20.6752 O   1 1 186.0000
      188  O                      3.1158    0.7897   20.2888 O   1 1 187.0000
      189  O                      2.9150    0.6092   20.0014 O   1 1 188.0000
      190  O                      2.6217    0.9878   19.3218 O   1 1 189.0000
      191  O                      2.1791    1.4312   18.8159 O   1 1 190.0000
      192  O                      1.9975    1.2174   19.1380 O   1 1 191.0000
      193  O                      1.5225    1.4182   18.6931 O   1 1 192.0000
      194  O                      1.1239    1.6555   19.1586 O   1 1 193.0000
      195  O                      1.2120    1.8426   19.7339 O   1 1 194.0000
      196  O                      1.1123    2.4743   20.0667 O   1 1 195.0000
      197  O                      1.5736    2.4526   20.3677 O   1 1 196.0000
      198  O                      2.1089    2.7440   20.7272 O   1 1 197.0000
      199  O                      2.5182    3.2580   20.5160 O   1 1 198.0000
      200  O                      2.7332    3.7681   20.9289 O   1 1 199.0000
      201  O                      3.1902    3.8370   21.0925 O   1 1 200.0000
      202  O                      3.5320    3.3449   21.0818 O   1 1 201.0000
      203  O                      3.7853    2.7467   20.7148 O   1 1 202.0000
      204  O                      3.5778    3.0758   20.0618 O   1 1 203.0000
      205  O                      3.5629    3.5082   20.3599 O   1 1 204.0000
      206  O                      3.9419    3.7358   20.4699 O   1 1 205.0000
      207  O                      4.0848    3.0223   20.0509 O   1 1 206.0000
      208  O                      4.1712    3.4173   19.4382 O   1 1 207.0000
      209  O                      3.3782    3.5603   19.5566 O   1 1 208.0000
      210  O                      2.9495    3.3480   19.5529 O   1 1 209.0000
      211  O                      2.4451    3.2379   20.0748 O   1 1 210.0000
      212  O                      3.0376    3.0445   20.4070 O   1 1 211.0000
      213  O                      2.5960    3.0287   19.6231 O   1 1 212.0000
      214  O                      2.4663    3.1971   18.7476 O   1 1 213.0000
      215  O                      2.7250    3.4888   18.1767 O   1 1 214.0000
      216  O                      3.1129    3.9334   17.9195 O   1 1 215.0000
      217  O                      3.1807    4.6058   17.9578 O   1 1 216.0000
      218  O                      3.5586    4.3847   18.5920 O   1 1 217.0000
      219  O                      3.6788    4.3162   18.0199 O   1 1 218.0000
      220  O                      3.6090    4.5844   18.6804 O   1 1 219.0000
      221  O                      3.7432    4.7727   19.0666 O   1 1 220.0000
      222  O                      3.9827    5.3597   19.4900 O   1 1 221.0000
      223  O                      3.6795    5.9973   19.4666 O   1 1 222.0000
      224  O                      3.8795    6.8117   19.3389 O   1 1 223.0000
      225  O                      4.4645    7.3984   20.0492 O   1 1 224.0000
      226  O                      4.6206    7.0554   19.9416 O   1 1 225.0000
      227  O                      4.2655    7.0314   19.2697 O   1 1 226.0000
      228  O                      4.3503    7.5739   18.5892 O   1 1 227.0000
      229  O                      4.3266    8.1727   18.3632 O   1 1 228.0000
      230  O                      3.7769    8.2274   18.2856 O   1 1 229.0000
      231  O                      3.4389    7.8196   17.8166 O   1 1 230.0000
      232  O                      3.8809    7.1572   17.5765 O   1 1 231.0000
      233  O                      3.5595    7.3864   17.1439 O   1 1 232.0000
      234  O                      3.5085    6.8374   17.5505 O   1 1 233.0000
      235  O                      3.3659    6.5679   16.9785 O   1 1 234.0000
      236  O                      2.9415    6.7435   17.2847 O   1 1 235.0000
      237  O                      2.7537    7.2481   17.5486 O   1 1 236.0000
      238  O                      3.1710    7.0190   17.9879 O   1 1 237.0000
      239  O                      3.1948    6.3470   17.8445 O   1 1 238.0000
      240  O                      3.2115    6.0353   17.3789 O   1 1 239.0000
      241  O                      3.0910    6.1915   16.9140 O   1 1 240.0000
      242  O                      3.7483    6.1602   16.8707 O   1 1 241.0000
      243  O                      3.5737    6.1552   16.1454 O   1 1 242.0000
      244  O                      3.3101    6.0387   16.4011 O   1 1 243.0000
      245  O                      3.3696    5.3633   16.5301 O   1 1 244.0000
      246  O                      3.4478    4.5264   16.2716 O   1 1 245.0000
      247  O                      3.8983    4.5661   16.6966 O   1 1 246.0000
      248  O                      4.1783    4.4158   17.2468 O   1 1 247.0000
      249  O                      4.2625    3.9854   17.8546 O   1 1 248.0000
      250  O                      4.3183    3.3525   17.9777 O   1 1 249.0000
      251  O                      4.8796    3.0760   18.5728 O   1 1 250.0000
      252  O                      5.0686    2.9640   18.1801 O   1 1 251.0000
      253  O                      4.4608    2.3330   17.9228 O   1 1 252.0000
      254  O                      4.7606    2.0583   17.7257 O   1 1 253.0000
      255  O                      5.0361    2.2229   17.1827 O   1 1 254.0000
      256  O                      5.0389    1.2899   17.0959 O   1 1 255.0000
      257  O                      4.8861    1.6868   17.6043 O   1 1 256.0000
      258  O                      4.4348    1.5348   18.0056 O   1 1 257.0000
      259  O                      4.7919    1.2570   18.3804 O   1 1 258.0000
      260  O                      4.5158    0.7396   18.1236 O   1 1 259.0000
      261  O                      4.5486    0.7273   18.6692 O   1 1 260.0000
      262  O                      4.0914    0.5320   18.0177 O   1 1 261.0000
      263  O                      3.6223    0.3952   18.4042 O   1 1 262.0000
      264  O                      3.5623    0.8164   18.7175 O   1 1 263.0000
      265  O                      3.3231    1.1724   18.8226 O   1 1 264.0000
      266  O                      4.1199    1.4883   18.8851 O   1 1 265.0000
      267  O                      4.6186    1.8915   18.9550 O   1 1 266.0000
      268  O                      5.2010    1.7647   18.3980 O   1 1 267.0000
      269  O                      5.5024    2.2167   18.4502 O   1 1 268.0000
      270  O                      5.5230    2.8234   19.0052 O   1 1 269.0000
      271  O                      5.5713    3.3784   19.2388 O   1 1 270.0000
      272  O                      5.2263    3.6630   19.0587 O   1 1 271.0000
      273  O                      5.1624    4.1516   19.8254 O   1 1 272.0000
      274  O                      5.4105    4.6077   20.3838 O   1 1 273.0000
      275  O                      5.2223    4.4449   19.7454 O   1 1 274.0000
      276  O                      5.1121    4.5368   19.2176 O   1 1 275.0000
      277  O                      4.7001    4.2471   19.2954 O   1 1 276.0000
      278  O                      4.4757    3.7069   19.6882 O   1 1 277.0000
      279  O                      4.9739    3.5217   19.8114 O   1 1 278.0000
      280  O                      4.8430    2.9750   19.6839 O   1 1 279.0000
      281  O                      4.5659    2.5451   19.3059 O   1 1 280.0000
      282  O                      5.1259    2.3628   18.9322 O   1 1 281.0000
      283  O                      5.7910    2.2150   19.5006 O   1 1 282.0000
      284  O                      5.7064    2.9412   19.7691 O   1 1 283.0000
      285  O                      5.7278    2.4687   19.9210 O   1 1 284.0000
      286  O                      5.1160    2.0614   19.6612 O   1 1 285.0000
      287  O                      5.2374    2.5956   19.3942 O   1 1 286.0000
      288  O                      5.2558    2.4002   20.3658 O   1 1 287.0000
      289  O                      4.8357    2.5203   20.2832 O   1 1 288.0000
      290  O                      4.7130    2.6675   20.8194 O   1 1 289.0000
      291  O                      4.4303    2.1645   20.9851 O   1 1 290.0000
      292  O                      4.7417    1.8496   20.4882 O   1 1 291.0000
      293  O                      4.5278    2.2450   19.9833 O   1 1 292.0000
      294  O                      3.9210    1.6774   20.5272 O   1 1 293.0000
      295  O                      4.5325    0.8158   20.8961 O   1 1 294.0000
      296  O                      4.9715    0.8168   20.4476 O   1 1 295.0000
      297  O                      4.3919    1.1939   20.8181 O   1 1 296.0000
      298  O                      5.0388    1.4709   21.0568 O   1 1 297.0000
      299  O                      5.3773    1.1580   20.4127 O   1 1 298.0000
      300  O                      4.8990    0.5154   20.6922 O   1 1 299.0000
      301  O                      5.4388    0.6104   20.0774 O   1 1 300.0000
      302  O                      5.4848    1.6253   19.8990 O   1 1 301.0000
      303  O                      4.9318    1.7804   19.6331 O   1 1 302.0000
      304  O                      5.4625    1.8157   19.1993 O   1 1 303.0000
      305  O                      5.7882    1.6646   19.3959 O   1 1 304.0000
      306  O                      6.2720    1.2421   19.3144 O   1 1 305.0000
      307  O                      6.1845    0.4615   19.5284 O   1 1 306.0000
      308  O                      6.1689    0.6957   19.8281 O   1 1 307.0000
      309  O                      6.7002    1.0343   19.7847 O   1 1 308.0000
      310  O                      7.1816    1.5410   19.2250 O   1 1 309.0000
      311  O                      7.4888    1.7833   19.6907 O   1 1 310.0000
      312  O                      7.5612    1.9945   19.2637 O   1 1 311.0000
      313  O                      7.1231    2.2113   19.1347 O   1 1 312.0000
      314  O                      7.9949    2.4370   19.1768 O   1 1 313.0000
      315  O                      8.3478    2.8007   19.1869 O   1 1 314.0000
      316  O                      8.1970    2.9889   18.6134 O   1 1 315.0000
      317  O                      8.1068    3.4754   18.9320 O   1 1 316.0000
      318  O                      7.7019    3.7955   18.5579 O   1 1 317.0000
      319  O                      8.1351    4.3416   18.6119 O   1 1 318.0000
      320  O                      7.7451    4.7557   18.6800 O   1 1 319.0000
      321  O                      7.5058    4.3558   18.9172 O   1 1 320.0000
      322  O                      7.6980    4.7193   19.3394 O   1 1 321.0000
      323  O                      8.0341    4.9087   19.6349 O   1 1 322.0000
      324  O                      7.9064    4.9424   20.3186 O   1 1 323.0000
      325  O                      7.4852    4.5005   20.4892 O   1 1 324.0000
      326  O                      7.7922    3.8694   20.3483 O   1 1 325.0000
      327  O                      8.5886    4.0218   20.6269 O   1 1 326.0000
      328  O                      8.6762    4.2903   21.2508 O   1 1 327.0000
      329  O                      9.3499    4.4437   21.2474 O   1 1 328.0000
      330  O                      9.3576    4.4780   21.7847 O   1 1 329.0000
      331  O                      9.2401    5.1082   21.3708 O   1 1 330.0000
      332  O                      8.5563    5.0651   21.2779 O   1 1 331.0000
      333  O                      8.1773    4.7064   20.7625 O   1 1 332.0000
      334  O                      8.9993    4.5432   20.1812 O   1 1 333.0000
      335  O                      8.8036    4.4437   19.4786 O   1 1 334.0000
      336  O                      9.3072    4.3657   18.8404 O   1 1 335.0000
      337  O                      8.9457    4.0866   18.4410 O   1 1 336.0000
      338  O                      8.3869    3.6869   18.3612 O   1 1 337.0000
      339  O                      8.7389    3.6273   18.7481 O   1 1 338.0000
      340  O                      9.0249    3.2724   18.3525 O   1 1 339.0000
      341  O                      9.6631    3.8083   18.4997 O   1 1 340.0000
      342  O                      9.6517    3.3526   19.0054 O   1 1 341.0000
      343  O                      9.2804    3.8403   19.1022 O   1 1 342.0000
      344  O                      9.1774    4.0042   18.6327 O   1 1 343.0000
      345  O                      9.3312    4.7748   18.4821 O   1 1 344.0000
      346  O                      8.5698    5.0587   18.2791 O   1 1 345.0000
      347  O                      8.7155    4.6047   17.8130 O   1 1 346.0000
      348  O                      9.3763    4.1702   17.5102 O   1 1 347.0000
      349  O                      8.9819    4.1354   17.3654 O   1 1 348.0000
      350  O                      8.5305    4.1281   17.8383 O   1 1 349.0000
      351  O                      8.2398    4.0072   17.4194 O   1 1 350.0000
      352  O                      7.8257    4.5112   17.9276 O   1 1 351.0000
      353  O                      8.1972    5.3127   17.8771 O   1 1 352.0000
      354  O                      8.2020    4.6692   17.6683 O   1 1 353.0000
      355  O                      7.6027    4.9761   18.0871 O   1 1 354.0000
      356  O                      7.3395    4.5855   18.4231 O   1 1 355.0000
      357  O                      7.0825    4.8991   17.6289 O   1 1 356.0000
      358  O                      6.8460    4.8306   18.4719 O   1 1 357.0000
      359  O                      6.4867    4.3499   18.4093 O   1 1 358.0000
      360  O                      6.3500    4.4650   19.2292 O   1 1 359.0000
      361  O                      5.9423    4.2724   19.6514 O   1 1 360.0000
      362  O                      6.3018    4.6165   20.2177 O   1 1 361.0000
      363  O                      6.8059    4.9384   20.4196 O   1 1 362.0000
      364  O                      6.5216    4.8205   19.5906 O   1 1 363.0000
      365  O                      5.8955    5.0039   19.2178 O   1 1 364.0000
      366  O                      5.6593    5.1923   19.5553 O   1 1 365.0000
      367  O                      4.8721    5.2140   19.8802 O   1 1 366.0000
      368  O                      4.4727    5.1437   19.4827 O   1 1 367.0000
      369  O                      4.1572    4.5780   19.2251 O   1 1 368.0000
      370  O                      3.9127    3.8379   18.9965 O   1 1 369.0000
      371  O                      4.3440    4.3542   18.5759 O   1 1 370.0000
      372  O                      4.1441    4.4238   19.3930 O   1 1 371.0000
      373  O                      3.5783    4.0935   19.7021 O   1 1 372.0000
      374  O                      2.8822    3.9068   19.9448 O   1 1 373.0000
      375  O                      2.7228    3.9650   20.5052 O   1 1 374.0000
      376  O                      1.9618    4.3357   20.6091 O   1 1 375.0000
      377  O                      2.4346    5.2948   20.4895 O   1 1 376.0000
      378  O                      2.9010    5.7345   20.1194 O   1 1 377.0000
      379  O                      3.3887    5.3732   19.7745 O   1 1 378.0000
      380  O                      3.2460    4.5685   19.2249 O   1 1 379.0000
      381  O                      2.8054    4.1847   19.2363 O   1 1 380.0000
      382  O                      2.6095    4.6713   18.9513 O   1 1 381.0000
      383  O                      2.7416    4.4757   18.5950 O   1 1 382.0000
      384  O                      2.3959    3.7810   18.6497 O   1 1 383.0000
      385  O                      2.2528    4.4772   18.1626 O   1 1 384.0000
      386  O                      1.9527    4.5825   18.5958 O   1 1 385.0000
      387  O                      1.8521    5.2152   19.2650 O   1 1 386.0000
      388  O                      1.3596    5.5283   19.5465 O   1 1 387.0000
      389  O                      1.2465    6.1996   19.5492 O   1 1 388.0000
      390  O                      1.9119    6.1638   19.3271 O   1 1 389.0000
      391  O                      1.5692    6.9081   19.6533 O   1 1 390.0000
      392  O                      1.1765    6.7228   19.7528 O   1 1 391.0000
      393  O                      1.0890    7.1103   20.5423 O   1 1 392.0000
      394  O                      0.5023    6.8613   20.4600 O   1 1 393.0000
      395  O                      0.2713    6.2492   19.9800 O   1 1 394.0000
      396  O                      0.8405    5.7453   19.6558 O   1 1 395.0000
      397  O                      1.2704    5.5091   20.0434 O   1 1 396.0000
      398  O                      0.7601    6.1867   20.1786 O   1 1 397.0000
      399  O                      0.4966    5.2399   20.8205 O   1 1 398.0000
      400  O                     -0.1818    4.7444   21.4108 O   1 1 399.0000
      401  O                     -0.2364    3.9377   21.2212 O   1 1 400.0000
      402  O                      0.1420    3.0764   21.0289 O   1 1 401.0000
      403  O                      0.0359    2.4120   20.8042 O   1 1 402.0000
      404  O                      0.5237    2.0305   20.7103 O   1 1 403.0000
      405  O                      1.0692    2.2710   20.5390 O   1 1 404.0000
      406  O                      0.4799    2.5603   20.3934 O   1 1 405.0000
      407  O                      0.4382    2.9305   20.5070 O   1 1 406.0000
      408  O                      0.3974    3.5058   20.7963 O   1 1 407.0000
      409  O                     -0.2548    3.4809   21.5022 O   1 1 408.0000
      410  O                      0.5208    3.2598   21.3617 O   1 1 409.0000
      411  O                      0.7324    3.0306   21.3936 O   1 1 410.0000
      412  O                      1.4584    2.9342   21.1020 O   1 1 411.0000
      413  O                      1.1057    2.9466   20.7225 O   1 1 412.0000
      414  O                      1.1437    3.5255   21.2516 O   1 1 413.0000
      415  O                      1.5758    4.0948   21.8184 O   1 1 414.0000
      416  O                      1.4611    3.6740   21.1601 O   1 1 415.0000
      417  O                      0.9441    3.2783   20.6597 O   1 1 416.0000
      418  O                      1.5140    3.2583   20.4682 O   1 1 417.0000
      419  O                      2.0055    3.5429   19.8787 O   1 1 418.0000
      420  O                      1.3673    3.6735   19.3936 O   1 1 419.0000
      421  O                      1.8604    3.2991   19.1551 O   1 1 420.0000
      422  O                      2.2200    2.8132   19.4139 O   1 1 421.0000
      423  O                      2.9171    2.6131   19.3188 O   1 1 422.0000
      424  O                      2.9158    2.1222   19.8914 O   1 1 423.0000
      425  O                      3.2379    2.1017   20.3965 O   1 1 424.0000
      426  O                      3.3937    2.1508   20.8226 O   1 1 425.0000
      427  O                      2.4645    2.4195   21.2143 O   1 1 426.0000
      428  O                      2.6037    1.4936   20.8200 O   1 1 427.0000
      429  O                      2.3122    0.9643   21.2049 O   1 1 428.0000
      430  O                      1.9882    0.6767   20.8417 O   1 1 429.0000
      431  O                      1.9481   -0.2501   21.1618 O   1 1 430.0000
      432  O                      1.3391   -0.2303   21.4218 O   1 1 431.0000
      433  O                      0.8473   -0.3994   21.2822 O   1 1 432.0000
      434  O                      1.3498    0.0102   20.9988 O   1 1 433.0000
      435  O                      0.8411    0.1814   21.5765 O   1 1 434.0000
      436  O                      1.1496    0.7428   21.1794 O   1 1 435.0000
      437  O                      1.4421    1.1966   21.4667 O   1 1 436.0000
      438  O                      1.7863    1.7526   21.0484 O   1 1 437.0000
      439  O                      1.2687    2.1244   21.1484 O   1 1 438.0000
      440  O                      0.9848    2.4556   21.8829 O   1 1 439.0000
      441  O                      0.7333    2.9431   22.1970 O   1 1 440.0000
      442  O                      0.7059    3.7326   22.0485 O   1 1 441.0000
      443  O                      0.2851    4.1526   21.6129 O   1 1 442.0000
      444  O                     -0.0617    3.9859   21.9476 O   1 1 443.0000
      445  O                     -0.7820    3.9527   21.9873 O   1 1 444.0000
      446  O                     -1.1114    4.2074   21.6173 O   1 1 445.0000
      447  O                     -1.6321    4.3000   21.9392 O   1 1 446.0000
      448  O                     -1.6609    4.1657   22.3643 O   1 1 447.0000
      449  O                     -0.9877    3.6503   22.6849 O   1 1 448.0000
      450  O                     -0.5992    4.0645   22.2644 O   1 1 449.0000
      451  O                     -0.5226    3.8933   22.7998 O   1 1 450.0000
      452  O                     -0.0182    3.8076   22.5444 O   1 1 451.0000
      453  O                      0.4223    4.0317   22.6064 O   1 1 452.0000
      454  O                      0.7787    3.3459   22.9001 O   1 1 453.0000
      455  O                      1.3000    2.6509   22.8971 O   1 1 454.0000
      456  O                      1.7281    2.3617   22.7334 O   1 1 455.0000
      457  O                      1.5117    2.7151   22.1024 O   1 1 456.0000
      458  O                      0.7532    2.2707   22.4841 O   1 1 457.0000
      459  O                     -0.2440    2.3629   22.5710 O   1 1 458.0000
      460  O                     -0.3407    2.9069   23.0453 O   1 1 459.0000
      461  O                     -0.6338    2.7672   23.7726 O   1 1 460.0000
      462  O                     -0.5251    2.9549   24.2529 O   1 1 461.0000
      463  O                     -0.9417    2.8728   24.5790 O   1 1 462.0000
      464  O                     -0.9223    3.3891   25.0327 O   1 1 463.0000
      465  O                     -0.9636    3.7542   24.8921 O   1 1 464.0000
      466  O                     -0.9533    4.3793   24.6103 O   1 1 465.0000
      467  O                     -0.0825    4.3981   24.4298 O   1 1 466.0000
      468  O                      0.3677    4.9356   24.2207 O   1 1 467.0000
      469  O                      0.4388    4.4244   23.8673 O   1 1 468.0000
      470  O                      0.0753    3.6658   24.1126 O   1 1 469.0000
      471  O                      0.7053    3.6900   23.7266 O   1 1 470.0000
      472  O                      0.1160    3.7289   23.4112 O   1 1 471.0000
      473  O                      0.1899    3.0449   23.8211 O   1 1 472.0000
      474  O                      0.6317    2.1781   23.3643 O   1 1 473.0000
      475  O                      0.8822    1.4363   23.4310 O   1 1 474.0000
      476  O                      1.1899    1.1922   23.3440 O   1 1 475.0000
      477  O                      1.1429    0.8746   22.9336 O   1 1 476.0000
      478  O                      1.9020    0.6370   22.6810 O   1 1 477.0000
      479  O                      2.3681    0.2259   22.5817 O   1 1 478.0000
      480  O                      2.9783   -0.0541   22.3400 O   1 1 479.0000
      481  O                      2.8704    0.2547   23.0327 O   1 1 480.0000
      482  O                      2.8403   -0.1550   23.4851 O   1 1 481.0000
      483  O                      3.1392    0.2288   23.6695 O   1 1 482.0000
      484  O                      3.0636    0.3488   24.4219 O   1 1 483.0000
      485  O                      3.4162    1.0006   24.9184 O   1 1 484.0000
      486  O                      3.5837    0.3124   24.9743 O   1 1 485.0000
      487  O                      3.1554   -0.2446   25.1769 O   1 1 486.0000
      488  O                      2.7851    0.2447   25.0786 O   1 1 487.0000
      489  O                      2.8637    0.7212   24.8628 O   1 1 488.0000
      490  O                      2.6762    0.9408   25.3198 O   1 1 489.0000
      491  O                      2.8016    1.7880   25.5701 O   1 1 490.0000
      492  O                      2.2881    1.7750   25.6614 O   1 1 491.0000
      493  O                      2.4861    2.4760   25.9023 O   1 1 492.0000
      494  O                      3.1115    2.2966   25.8713 O   1 1 493.0000
      495  O                      2.8904    2.6998   25.2700 O   1 1 494.0000
      496  O                      2.8497    3.2735   25.0559 O   1 1 495.0000
      497  O                      3.0856    3.3294   25.5723 O   1 1 496.0000
      498  O                      3.4354    3.4545   26.0087 O   1 1 497.0000
      499  O                      3.6397    4.1530   26.2128 O   1 1 498.0000
      500  O                      4.3675    4.3199   26.2817 O   1 1 499.0000
      501  O                      4.3016    3.8100   25.7419 O   1 1 500.0000
      502  O                      4.0950    3.2574   25.5833 O   1 1 501.0000
      503  O                      3.6950    2.5683   25.5561 O   1 1 502.0000
      504  O                      3.6034    2.6182   26.3121 O   1 1 503.0000
      505  O                      3.6586    1.8286   26.3385 O   1 1 504.0000
      506  O                      3.6494    1.6720   26.0939 O   1 1 505.0000
      507  O                      4.1351    1.0400   26.0658 O   1 1 506.0000
      508  O                      4.2312    0.6605   26.2872 O   1 1 507.0000
      509  O                      3.6926    0.7415   26.7600 O   1 1 508.0000
      510  O                      3.3781    1.1389   26.5006 O   1 1 509.0000
      511  O                      2.6226    0.9004   26.1953 O   1 1 510.0000
      512  O                      2.9711    0.5174   25.6215 O   1 1 511.0000
      513  O                      2.9864    0.3333   26.2663 O   1 1 512.0000
      514  O                      3.5903    0.6127   26.1199 O   1 1 513.0000
      515  O                      3.8407    0.4260   25.6498 O   1 1 514.0000
      516  O                      4.0736   -0.0081   25.3350 O   1 1 515.0000
      517  O                      4.2744   -0.5793   25.6881 O   1 1 516.0000
      518  O                      4.5791   -1.1261   25.7810 O   1 1 517.0000
      519  O                      4.6189   -1.0726   25.2902 O   1 1 518.0000
      520  O                      4.0137   -0.5780   25.0119 O   1 1 519.0000
      521  O                      4.3106   -0.2316   24.9110 O   1 1 520.0000
      522  O                      4.3059    0.3334   24.6041 O   1 1 521.0000
      523  O                      4.5798    0.1191   25.1397 O   1 1 522.0000
      524  O                      4.5129    0.3405   25.9038 O   1 1 523.0000
      525  O                      5.1738    0.7938   26.0051 O   1 1 524.0000
      526  O                      4.5762    0.6651   25.4285 O   1 1 525.0000
      527  O                      3.8727    0.8371   25.3592 O   1 1 526.0000
      528  O                      3.8346    1.3799   25.1041 O   1 1 527.0000
      529  O                      4.1245    0.8424   24.7809 O   1 1 528.0000
      530  O                      4.8119    0.4696   24.9167 O   1 1 529.0000
      531  O                      5.0155    0.0994   24.4783 O   1 1 530.0000
      532  O                      4.6446   -0.2202   24.4170 O   1 1 531.0000
      533  O                      4.4194   -0.2304   23.8095 O   1 1 532.0000
      534  O                      3.8807   -0.0580   23.0807 O   1 1 533.0000
      535  O                      4.0490    0.4221   22.6637 O   1 1 534.0000
      536  O                      4.7160    0.5970   22.3694 O   1 1 535.0000
      537  O                      5.3999    0.9305   22.3124 O   1 1 536.0000
      538  O                      5.7787    0.7951   22.1606 O   1 1 537.0000
      539  O                      6.5070    1.0003   21.9183 O   1 1 538.0000
      540  O                      6.9051    1.4071   21.6672 O   1 1 539.0000
      541  O                      6.9058    2.1123   21.2555 O   1 1 540.0000
      542  O                      7.5602    1.6750   21.1197 O   1 1 541.0000
      543  O                      7.3494    1.9832   20.7171 O   1 1 542.0000
      544  O                      7.9697    2.0587   20.5463 O   1 1 543.0000
      545  O                      8.0143    2.4690   20.1522 O   1 1 544.0000
      546  O                      7.5821    2.7434   20.1405 O   1 1 545.0000
      547  O                      7.0548    2.9147   20.3055 O   1 1 546.0000
      548  O                      7.2725    2.6497   20.9820 O   1 1 547.0000
      549  O                      7.2429    2.7717   21.3278 O   1 1 548.0000
      550  O                      7.8323    3.0326   21.3632 O   1 1 549.0000
      551  O                      8.5269    3.1662   21.2880 O   1 1 550.0000
      552  O                      8.4778    2.6864   21.2255 O   1 1 551.0000
      553  O                      8.2923    2.9892   21.9770 O   1 1 552.0000
      554  O                      8.0823    3.5778   21.8996 O   1 1 553.0000
      555  O                      7.5374    3.9381   22.0687 O   1 1 554.0000
      556  O                      7.1685    3.3981   22.5949 O   1 1 555.0000
      557  O                      7.3457    3.0649   23.4426 O   1 1 556.0000
      558  O                      7.7115    3.2960   23.8102 O   1 1 557.0000
      559  O                      7.5213    3.4971   23.2908 O   1 1 558.0000
      560  O                      6.9777    3.7132   23.6342 O   1 1 559.0000
      561  O                      6.6296    3.9494   23.4815 O   1 1 560.0000
      562  O                      6.7059    3.9877   22.8080 O   1 1 561.0000
      563  O                      7.1424    4.2682   22.2279 O   1 1 562.0000
      564  O                      6.8153    4.2287   21.8410 O   1 1 563.0000
      565  O                      7.0531    5.0288   21.5377 O   1 1 564.0000
      566  O                      6.7017    5.4459   21.6208 O   1 1 565.0000
      567  O                      6.6620    5.5832   22.1769 O   1 1 566.0000
      568  O                      6.9558    5.0952   22.5072 O   1 1 567.0000
      569  O                      7.3275    4.8490   22.2567 O   1 1 568.0000
      570  O                      7.1924    5.2995   22.8792 O   1 1 569.0000
      571  O                      7.6209    4.7653   22.8892 O   1 1 570.0000
      572  O                      8.1618    5.1027   22.7979 O   1 1 571.0000
      573  O                      7.6414    5.2840   23.3194 O   1 1 572.0000
      574  O                      7.0582    5.0739   23.6653 O   1 1 573.0000
      575  O                      7.0840    4.4203   23.8635 O   1 1 574.0000
      576  O                      7.1662    4.2130   24.3666 O   1 1 575.0000
      577  O                      7.2168    4.7762   24.6211 O   1 1 576.0000
      578  O                      6.9017    5.2076   25.2197 O   1 1 577.0000
      579  O                      6.4530    5.8073   25.5197 O   1 1 578.0000
      580  O                      5.7236    5.3325   25.5079 O   1 1 579.0000
      581  O                      5.2777    5.4386   25.6085 O   1 1 580.0000
      582  O                      4.7800    4.8723   25.8029 O   1 1 581.0000
      583  O                      5.1114    5.3984   26.1351 O   1 1 582.0000
      584  O                      4.4653    5.4862   26.2062 O   1 1 583.0000
      585  O                      4.9085    5.9972   25.8314 O   1 1 584.0000
      586  O                      4.6719    6.3834   25.3417 O   1 1 585.0000
      587  O                      4.3967    6.5784   24.7668 O   1 1 586.0000
      588  O                      4.4331    7.0225   25.1383 O   1 1 587.0000
      589  O                      4.9073    7.0258   25.1990 O   1 1 588.0000
      590  O                      5.4491    7.1591   25.6568 O   1 1 589.0000
      591  O                      5.7969    7.0441   26.0943 O   1 1 590.0000
      592  O                      6.1619    6.7453   26.4396 O   1 1 591.0000
      593  O                      6.1847    6.3711   26.7144 O   1 1 592.0000
      594  O                      5.8938    5.9954   26.2921 O   1 1 593.0000
      595  O                      6.5490    5.8316   25.8676 O   1 1 594.0000
      596  O                      6.6880    6.5746   25.5807 O   1 1 595.0000
      597  O                      7.0115    5.9509   25.7512 O   1 1 596.0000
      598  O                      6.2120    6.3258   26.0860 O   1 1 597.0000
      599  O                      6.7722    6.3049   26.1926 O   1 1 598.0000
      600  O                      6.5897    5.9833   27.0361 O   1 1 599.0000
      601  O                      6.5902    5.4405   26.3458 O   1 1 600.0000
      602  O                      6.3047    5.2372   26.9781 O   1 1 601.0000
      603  O                      6.8642    5.2096   26.7860 O   1 1 602.0000
      604  O                      6.7213    5.0667   26.5716 O   1 1 603.0000
      605  O                      7.1455    5.0031   26.3203 O   1 1 604.0000
      606  O                      7.1562    4.5272   26.4043 O   1 1 605.0000
      607  O                      6.5393    4.5303   26.9139 O   1 1 606.0000
      608  O                      5.9718    4.6114   26.6667 O   1 1 607.0000
      609  O                      6.1793    5.0101   26.0195 O   1 1 608.0000
      610  O                      5.7711    4.6735   26.1603 O   1 1 609.0000
      611  O                      5.9177    4.4373   25.8018 O   1 1 610.0000
      612  O                      5.3621    4.0831   25.7243 O   1 1 611.0000
      613  O                      5.6794    4.5519   25.5751 O   1 1 612.0000
      614  O                      5.6523    5.0332   24.9178 O   1 1 613.0000
      615  O                      5.9476    5.5313   24.5737 O   1 1 614.0000
      616  O                      6.0268    5.7946   23.8651 O   1 1 615.0000
      617  O                      6.6301    5.9560   23.7015 O   1 1 616.0000
      618  O                      6.4368    6.3137   23.2364 O   1 1 617.0000
      619  O                      7.1078    5.9510   23.1320 O   1 1 618.0000
      620  O                      7.4629    6.2373   23.2914 O   1 1 619.0000
      621  O                      7.7669    6.3399   23.9227 O   1 1 620.0000
      622  O                      8.2448    6.5450   24.1666 O   1 1 621.0000
      623  O                      8.3370    6.7337   23.6060 O   1 1 622.0000
      624  O                      7.9239    7.1209   24.0087 O   1 1 623.0000
      625  O                      8.1800    6.6724   24.6442 O   1 1 624.0000
      626  O                      7.7035    6.3533   24.8962 O   1 1 625.0000
      627  O                      7.9438    5.8906   24.8805 O   1 1 626.0000
      628  O                      8.3780    5.9161   24.7580 O   1 1 627.0000
      629  O                      8.2279    6.6276   25.2889 O   1 1 628.0000
      630  O                      8.0888    6.4991   25.7862 O   1 1 629.0000
      631  O                      7.7677    5.9755   26.2674 O   1 1 630.0000
      632  O                      7.4833    6.0377   26.7687 O   1 1 631.0000
      633  O                      7.6273    5.6451   27.1154 O   1 1 632.0000
      634  O                      7.6190    5.2093   27.7325 O   1 1 633.0000
      635  O                      7.3932    4.8763   28.5181 O   1 1 634.0000
      636  O                      7.1831    5.0032   29.1542 O   1 1 635.0000
      637  O                      7.6657    4.7853   29.6135 O   1 1 636.0000
      638  O                      8.2304    4.6810   29.0672 O   1 1 637.0000
      639  O                      7.9555    5.1101   29.5174 O   1 1 638.0000
      640  O                      8.3876    5.4631   29.1147 O   1 1 639.0000
      641  O                      8.5405    5.5858   28.3020 O   1 1 640.0000
      642  O                      7.9690    5.4380   28.5382 O   1 1 641.0000
      643  O                      7.4409    5.4689   28.8630 O   1 1 642.0000
      644  O                      7.2943    5.8676   28.4209 O   1 1 643.0000
      645  O                      6.7165    6.0314   28.2685 O   1 1 644.0000
      646  O                      6.8956    5.6036   27.8248 O   1 1 645.0000
      647  O                      6.7499    5.2992   28.2656 O   1 1 646.0000
      648  O                      6.3802    4.7707   28.0156 O   1 1 647.0000
      649  O                      5.8828    4.6079   28.0551 O   1 1 648.0000
      650  O                      5.5408    4.4696   27.5887 O   1 1 649.0000
      651  O                      5.7205    5.0009   27.2779 O   1 1 650.0000
      652  O                      5.1398    4.5684   27.0733 O   1 1 651.0000
      653  O                      4.5255    4.2015   26.8546 O   1 1 652.0000
      654  O                      4.9618    4.1680   26.3246 O   1 1 653.0000
      655  O                      4.3375    3.9086   26.2541 O   1 1 654.0000
      656  O                      4.3389    4.4082   25.7002 O   1 1 655.0000
      657  O                      4.8482    4.5246   25.0929 O   1 1 656.0000
      658  O                      4.3108    4.7922   25.1198 O   1 1 657.0000
      659  O                      3.7494    4.7750   25.3785 O   1 1 658.0000
      660  O                      3.3964    4.8714   24.8854 O   1 1 659.0000
      661  O                      2.8939    5.2626   24.4608 O   1 1 660.0000
      662  O                      1.8908    5.1167   24.1530 O   1 1 661.0000
      663  O                      1.6984    5.6416   24.4695 O   1 1 662.0000
      664  O                      1.9399    5.8766   24.7749 O   1 1 663.0000
      665  O                      1.5908    6.5819   24.8928 O   1 1 664.0000
      666  O                      1.7712    7.4496   24.5647 O   1 1 665.0000
      667  O                      2.1024    7.8582   24.1032 O   1 1 666.0000
      668  O                      2.5793    8.1668   23.8769 O   1 1 667.0000
      669  O                      3.3232    8.4219   23.6270 O   1 1 668.0000
      670  O                      4.0634    8.6005   23.5157 O   1 1 669.0000
      671  O                      4.2361    8.7499   22.7959 O   1 1 670.0000
      672  O                      4.1219    8.2918   22.0551 O   1 1 671.0000
      673  O                      4.2609    7.9792   21.5868 O   1 1 672.0000
      674  O                      4.4138    7.8764   20.7141 O   1 1 673.0000
      675  O                      3.6489    7.7612   20.8292 O   1 1 674.0000
      676  O                      3.8690    7.9096   20.1621 O   1 1 675.0000
      677  O                      4.3030    7.9083   20.2756 O   1 1 676.0000
      678  O                      4.8136    8.3751   20.0422 O   1 1 677.0000
      679  O                      4.8342    8.8962   20.0543 O   1 1 678.0000
      680  O                      4.6282    8.3935   20.4680 O   1 1 679.0000
      681  O                      3.9466    8.5952   20.3702 O   1 1 680.0000
      682  O                      4.0782    8.8149   20.0078 O   1 1 681.0000
      683  O                      3.6288    8.0797   19.9541 O   1 1 682.0000
      684  O                      3.2620    8.4418   19.8950 O   1 1 683.0000
      685  O                      2.8270    7.8955   19.9995 O   1 1 684.0000
      686  O                      3.0785    8.2200   20.6885 O   1 1 685.0000
      687  O                      3.1649    8.7782   20.6422 O   1 1 686.0000
      688  O                      3.7239    8.3663   20.8812 O   1 1 687.0000
      689  O                      3.1419    8.4159   20.9711 O   1 1 688.0000
      690  O                      3.1065    8.6115   21.2531 O   1 1 689.0000
      691  O                      3.2363    7.8912   21.2983 O   1 1 690.0000
      692  O                      2.6002    7.8701   21.5765 O   1 1 691.0000
      693  O                      3.4295    7.7142   21.6362 O   1 1 692.0000
      694  O                      4.1560    7.2911   21.8982 O   1 1 693.0000
      695  O                      4.5747    6.9799   21.6839 O   1 1 694.0000
      696  O                      5.0129    6.4754   21.6870 O   1 1 695.0000
      697  O                      5.4505    6.0489   21.2340 O   1 1 696.0000
      698  O                      5.7152    5.5222   20.9878 O   1 1 697.0000
      699  O                      6.1108    6.2278   21.0844 O   1 1 698.0000
      700  O                      6.3152    6.0691   20.4894 O   1 1 699.0000
      701  O                      6.5218    6.1429   20.0177 O   1 1 700.0000
      702  O                      6.3731    5.6750   20.0016 O   1 1 701.0000
      703  O                      6.0044    5.5760   19.5556 O   1 1 702.0000
      704  O                      5.6472    6.0252   19.6034 O   1 1 703.0000
      705  O                      5.0120    6.1921   19.8454 O   1 1 704.0000
      706  O                      5.5986    5.6890   20.3490 O   1 1 705.0000
      707  O                      5.8827    6.1181   20.4943 O   1 1 706.0000
      708  O                      5.5868    6.8070   20.2441 O   1 1 707.0000
      709  O                      6.0224    7.0775   20.4363 O   1 1 708.0000
      710  O                      6.4512    6.8317   21.0257 O   1 1 709.0000
      711  O                      6.4408    7.3668   21.1500 O   1 1 710.0000
      712  O                      6.0996    6.9463   21.3575 O   1 1 711.0000
      713  O                      5.7744    6.6571   20.9347 O   1 1 712.0000
      714  O                      6.1570    6.4625   21.6778 O   1 1 713.0000
      715  O                      6.4144    5.8789   21.2650 O   1 1 714.0000
      716  O                      6.4869    5.6525   20.6762 O   1 1 715.0000
      717  O                      7.0109    6.1933   20.8702 O   1 1 716.0000
      718  O                      6.9184    5.7195   21.2074 O   1 1 717.0000
      719  O                      6.9688    5.2872   20.9250 O   1 1 718.0000
      720  O                      6.1964    4.6566   21.3091 O   1 1 719.0000
      721  O                      4.9024    4.5402   21.2607 O   1 1 720.0000
      722  O                      4.8481    5.3007   21.2568 O   1 1 721.0000
      723  O                      4.8052    5.5731   20.7668 O   1 1 722.0000
      724  O                      5.0906    5.3181   20.3164 O   1 1 723.0000
      725  O                      4.4304    5.5780   20.3974 O   1 1 724.0000
      726  O                      4.3304    5.6818   20.1174 O   1 1 725.0000
      727  O                      3.7856    5.9782   20.2163 O   1 1 726.0000
      728  O                      3.6937    6.7116   20.1292 O   1 1 727.0000
      729  O                      4.0882    6.9513   20.7171 O   1 1 728.0000
      730  O                      4.5044    6.8005   20.8953 O   1 1 729.0000
      731  O                      4.5661    6.2405   20.4207 O   1 1 730.0000
      732  O                      4.7029    6.2055   21.0361 O   1 1 731.0000
      733  O                      4.1231    6.1123   20.7947 O   1 1 732.0000
      734  O                      3.8661    6.1311   21.1805 O   1 1 733.0000
      735  O                      4.2706    6.0310   21.3760 O   1 1 734.0000
      736  O                      3.3479    6.0687   21.5815 O   1 1 735.0000
      737  O                      3.0055    5.8464   21.2782 O   1 1 736.0000
      738  O                      2.6448    5.7389   21.9022 O   1 1 737.0000
      739  O                      2.0894    5.7555   22.0242 O   1 1 738.0000
      740  O                      3.1625    6.1849   22.1314 O   1 1 739.0000
      741  O                      4.1347    6.1856   22.1072 O   1 1 740.0000
      742  O                      4.9500    6.2238   21.9737 O   1 1 741.0000
      743  O                      5.1364    5.6887   21.6330 O   1 1 742.0000
      744  O                      5.4155    5.2244   21.0041 O   1 1 743.0000
      745  O                      6.0198    5.4601   21.4465 O   1 1 744.0000
      746  O                      5.8839    5.8964   21.9758 O   1 1 745.0000
      747  O                      5.9431    6.3542   22.6174 O   1 1 746.0000
      748  O                      6.0492    6.6871   22.1061 O   1 1 747.0000
      749  O                      5.6115    7.2069   21.8384 O   1 1 748.0000
      750  O                      5.3767    6.9195   21.3641 O   1 1 749.0000
      751  O                      5.4512    7.1206   20.8506 O   1 1 750.0000
      752  O                      4.9358    7.4221   20.7135 O   1 1 751.0000
      753  O                      5.1845    7.7728   21.0533 O   1 1 752.0000
      754  O                      5.0286    7.5544   21.5206 O   1 1 753.0000
      755  O                      5.1038    8.0004   21.9750 O   1 1 754.0000
      756  O                      5.4185    7.7423   21.7487 O   1 1 755.0000
      757  O                      5.3248    7.0642   22.2170 O   1 1 756.0000
      758  O                      4.8650    7.6890   22.3789 O   1 1 757.0000
      759  O                      4.7594    8.4108   22.9581 O   1 1 758.0000
      760  O                      4.1385    8.2129   23.0051 O   1 1 759.0000
      761  O                      3.7585    8.0865   23.2749 O   1 1 760.0000
      762  O                      3.4732    7.7534   23.7385 O   1 1 761.0000
      763  O                      3.3728    7.8935   24.3439 O   1 1 762.0000
      764  O                      2.6528    7.8073   24.6877 O   1 1 763.0000
      765  O                      1.9505    7.6055   25.0955 O   1 1 764.0000
      766  O                      1.3273    8.0260   24.8736 O   1 1 765.0000
      767  O                      1.4301    8.3537   25.2379 O   1 1 766.0000
      768  O                      0.8359    8.6476   25.4713 O   1 1 767.0000
      769  O                      0.5220    8.2316   25.6759 O   1 1 768.0000
      770  O                      0.2236    7.7086   25.4929 O   1 1 769.0000
      771  O                      0.5334    8.1627   24.9782 O   1 1 770.0000
      772  O                      0.7153    7.5232   24.7284 O   1 1 771.0000
      773  O                      0.9618    7.2537   25.3440 O   1 1 772.0000
      774  O                      0.6598    6.8247   24.7717 O   1 1 773.0000
      775  O                      0.7974    6.2645   24.7537 O   1 1 774.0000
      776  O                      0.8299    5.6727   24.5224 O   1 1 775.0000
      777  O                      0.2660    5.4328   24.7441 O   1 1 776.0000
      778  O                      0.3928    5.0591   24.9393 O   1 1 777.0000
      779  O                      0.1416    4.4121   25.1681 O   1 1 778.0000
      780  O                     -0.0123    3.9715   25.1718 O   1 1 779.0000
      781  O                     -0.1626    3.7125   25.8290 O   1 1 780.0000
      782  O                     -0.2557    3.7285   26.2670 O   1 1 781.0000
      783  O                      0.0397    4.2759   25.9817 O   1 1 782.0000
      784  O                     -0.5687    4.0421   25.5835 O   1 1 783.0000
      785  O                     -0.6131    3.3544   25.5805 O   1 1 784.0000
      786  O                     -0.4017    3.0876   25.7332 O   1 1 785.0000
      787  O                      0.3800    2.8702   26.2806 O   1 1 786.0000
      788  O                     -0.0601    2.8350   26.3858 O   1 1 787.0000
      789  O                     -0.1760    2.8335   25.9490 O   1 1 788.0000
      790  O                     -0.5521    2.4543   25.9783 O   1 1 789.0000
      791  O                     -0.0918    2.7636   25.4702 O   1 1 790.0000
      792  O                     -0.0719    3.3414   25.2636 O   1 1 791.0000
      793  O                     -0.2099    2.9288   24.8705 O   1 1 792.0000
      794  O                     -0.2229    2.3061   24.8252 O   1 1 793.0000
      795  O                     -0.1714    2.1457   24.4313 O   1 1 794.0000
      796  O                      0.1864    1.5485   23.9217 O   1 1 795.0000
      797  O                      0.6895    1.2401   23.7453 O   1 1 796.0000
      798  O                      0.8576    0.5746   23.5432 O   1 1 797.0000
      799  O                      1.5264    0.8443   23.4847 O   1 1 798.0000
      800  O                      2.0979    0.9276   23.0255 O   1 1 799.0000
      801  O                      2.7159    0.9933   22.5634 O   1 1 800.0000
      802  O                      3.0455    1.2895   22.3025 O   1 1 801.0000
      803  O                      3.7082    0.7815   22.0105 O   1 1 802.0000
      804  O                      3.9284    0.4479   22.2775 O   1 1 803.0000
      805  O                      4.0182   -0.3734   22.2636 O   1 1 804.0000
      806  O                      4.4761    0.0377   22.4301 O   1 1 805.0000
      807  O                      4.9282   -0.3944   21.9311 O   1 1 806.0000
      808  O                      4.4410   -0.2816   21.5333 O   1 1 807.0000
      809  O                      4.1676    0.4670   21.4337 O   1 1 808.0000
      810  O                      4.1529    1.3628   21.3114 O   1 1 809.0000
      811  O                      3.9609    1.1366   21.7536 O   1 1 810.0000
      812  O                      3.6591    1.6535   22.0509 O   1 1 811.0000
      813  O                      3.1246    1.4131   21.5018 O   1 1 812.0000
      814  O                      3.2862    0.9022   21.5002 O   1 1 813.0000
      815  O                      3.6268    1.3391   21.1210 O   1 1 814.0000
      816  O                      3.7733    0.7934   20.8948 O   1 1 815.0000
      817  O                      3.9861    0.8757   20.2489 O   1 1 816.0000
      818  O                      4.1315    0.3752   19.6436 O   1 1 817.0000
      819  O                      4.5307    0.2597   20.1525 O   1 1 818.0000
      820  O                      3.9235    0.1126   20.4768 O   1 1 819.0000
      821  O                      3.7422    0.3982   20.0709 O   1 1 820.0000
      822  O                      4.0846    0.9137   19.6559 O   1 1 821.0000
      823  O                      3.7710    1.1271   19.1142 O   1 1 822.0000
      824  O                      4.4056    0.6366   19.3299 O   1 1 823.0000
      825  O                      4.0595    0.1844   18.9115 O   1 1 824.0000
      826  O                      4.5671   -0.2773   18.7383 O   1 1 825.0000
      827  O                      5.0503    0.0567   18.2314 O   1 1 826.0000
      828  O                      4.8045    0.5880   17.5877 O   1 1 827.0000
      829  O                      5.2385    0.5554   17.4870 O   1 1 828.0000
      830  O                      5.5296    1.1542   17.3467 O   1 1 829.0000
      831  O                      6.2461    1.4495   17.3875 O   1 1 830.0000
      832  O                      6.2304    1.9974   17.7363 O   1 1 831.0000
      833  O                      6.3455    2.5036   18.3201 O   1 1 832.0000
      834  O                      6.1494    2.1938   19.1773 O   1 1 833.0000
      835  O                      6.6545    2.0773   19.6204 O   1 1 834.0000
      836  O                      6.1598    1.6590   19.8440 O   1 1 835.0000
      837  O                      6.7897    1.6280   20.0481 O   1 1 836.0000
      838  O                      6.3269    1.3989   20.1677 O   1 1 837.0000
      839  O                      5.9367    1.4562   20.6967 O   1 1 838.0000
      840  O                      5.4969    1.6476   21.3296 O   1 1 839.0000
      841  O                      5.4942    2.2214   21.8681 O   1 1 840.0000
      842  O                      5.1226    1.9819   21.5614 O   1 1 841.0000
      843  O                      5.1531    1.9730   20.7397 O   1 1 842.0000
      844  O                      5.7400    1.9675   20.6106 O   1 1 843.0000
      845  O                      6.3565    2.2578   20.8839 O   1 1 844.0000
      846  O                      6.6834    2.2815   20.3075 O   1 1 845.0000
      847  O                      6.4420    2.4407   20.0725 O   1 1 846.0000
      848  O                      6.2305    2.7692   19.5319 O   1 1 847.0000
      849  O                      6.6792    2.6235   18.9982 O   1 1 848.0000
      850  O                      6.4268    3.1213   18.8111 O   1 1 849.0000
      851  O                      6.5387    3.3404   17.9509 O   1 1 850.0000
      852  O                      5.8915    3.6652   18.2474 O   1 1 851.0000
      853  O                      5.8139    3.0000   18.3274 O   1 1 852.0000
      854  O                      6.1395    2.5630   18.2640 O   1 1 853.0000
      855  O                      6.0424    3.1561   17.7763 O   1 1 854.0000
      856  O                      6.5755    3.1689   17.5668 O   1 1 855.0000
      857  O                      6.3754    3.1229   17.1125 O   1 1 856.0000
      858  O                      6.2732    3.6263   16.6792 O   1 1 857.0000
      859  O                      6.1781    3.9656   16.4557 O   1 1 858.0000
      860  O                      6.2861    4.3666   16.0673 O   1 1 859.0000
      861  O                      6.2885    4.4679   16.7777 O   1 1 860.0000
      862  O                      5.8277    4.5244   16.8542 O   1 1 861.0000
      863  O                      5.4567    4.9595   16.7430 O   1 1 862.0000
      864  O                      5.4985    4.5272   17.2907 O   1 1 863.0000
      865  O                      5.8631    4.0558   17.2148 O   1 1 864.0000
      866  O                      5.7142    3.6145   17.3574 O   1 1 865.0000
      867  O                      6.3921    3.8655   17.3433 O   1 1 866.0000
      868  O                      6.5034    3.9207   17.6662 O   1 1 867.0000
      869  O                      6.2091    4.0783   18.0594 O   1 1 868.0000
      870  O                      6.8357    3.8752   18.1432 O   1 1 869.0000
      871  O                      7.0083    4.3147   17.6962 O   1 1 870.0000
      872  O                      6.3660    4.6327   17.6015 O   1 1 871.0000
      873  O                      6.1162    4.8289   17.5149 O   1 1 872.0000
      874  O                      5.5537    4.9049   17.6580 O   1 1 873.0000
      875  O                      5.6568    4.5538   18.1087 O   1 1 874.0000
      876  O                      5.3780    4.1544   18.5382 O   1 1 875.0000
      877  O                      5.9795    4.3375   18.9096 O   1 1 876.0000
      878  O                      5.8320    4.8323   18.6640 O   1 1 877.0000
      879  O                      5.4728    5.4972   18.7213 O   1 1 878.0000
      880  O                      5.2284    5.2206   18.4000 O   1 1 879.0000
      881  O                      4.8497    6.0004   18.2789 O   1 1 880.0000
      882  O                      5.1742    6.6432   18.1984 O   1 1 881.0000
      883  O                      4.8044    6.9339   18.1702 O   1 1 882.0000
      884  O                      4.6833    7.3100   17.9666 O   1 1 883.0000
      885  O                      4.0743    7.0771   18.3462 O   1 1 884.0000
      886  O                      4.3521    6.5171   18.6028 O   1 1 885.0000
      887  O                      3.6891    6.7942   18.6566 O   1 1 886.0000
      888  O                      3.8679    6.1115   18.3098 O   1 1 887.0000
      889  O                      4.6277    5.8180   18.6950 O   1 1 888.0000
      890  O                      4.5073    6.3485   18.1164 O   1 1 889.0000
      891  O                      5.0497    6.1943   17.7597 O   1 1 890.0000
      892  O                      5.0051    5.6271   18.0070 O   1 1 891.0000
      893  O                      5.4382    5.2002   17.8924 O   1 1 892.0000
      894  O                      5.6045    5.8147   18.2079 O   1 1 893.0000
      895  O                      5.2478    6.2769   19.0094 O   1 1 894.0000
      896  O                      5.4015    6.6174   19.5917 O   1 1 895.0000
      897  O                      5.6255    7.0604   19.0752 O   1 1 896.0000
      898  O                      6.1867    7.2523   19.5083 O   1 1 897.0000
      899  O                      5.9257    7.7810   19.3751 O   1 1 898.0000
      900  O                      5.7260    7.7449   19.8215 O   1 1 899.0000
      901  O                      5.1544    7.8141   20.1910 O   1 1 900.0000
      902  O                      4.9706    7.4688   19.7049 O   1 1 901.0000
      903  O                      4.2213    6.9197   19.5998 O   1 1 902.0000
      904  O                      4.0238    7.4605   19.5784 O   1 1 903.0000
      905  O                      3.3106    7.4609   19.1310 O   1 1 904.0000
      906  O                      2.9683    7.2065   18.7112 O   1 1 905.0000
      907  O                      2.2971    6.6930   18.9856 O   1 1 906.0000
      908  O                      1.6298    6.2773   18.7988 O   1 1 907.0000
      909  O                      1.3075    5.6804   18.7849 O   1 1 908.0000
      910  O                      1.0837    6.0518   18.5782 O   1 1 909.0000
      911  O                      0.9543    6.3657   18.0600 O   1 1 910.0000
      912  O                      1.6557    6.4809   17.7271 O   1 1 911.0000
      913  O                      1.8210    6.2006   17.3596 O   1 1 912.0000
      914  O                      2.4667    6.3447   17.6725 O   1 1 913.0000
      915  O                      2.2875    6.9128   17.9218 O   1 1 914.0000
      916  O                      2.3930    6.7563   18.1657 O   1 1 915.0000
      917  O                      3.0081    6.5562   18.4348 O   1 1 916.0000
      918  O                      2.3029    6.0149   18.4907 O   1 1 917.0000
      919  O                      1.9153    5.5139   18.4308 O   1 1 918.0000
      920  O                      1.5533    4.9857   18.3330 O   1 1 919.0000
      921  O                      2.2124    5.0785   18.1809 O   1 1 920.0000
      922  O                      2.8140    4.9968   18.5174 O   1 1 921.0000
      923  O                      2.7272    5.2097   19.3019 O   1 1 922.0000
      924  O                      3.2031    5.1938   19.3898 O   1 1 923.0000
      925  O                      3.2987    5.3052   18.6359 O   1 1 924.0000
      926  O                      3.9720    5.3337   18.7801 O   1 1 925.0000
      927  O                      4.6244    5.6571   19.1721 O   1 1 926.0000
      928  O                      5.1563    5.6765   19.2530 O   1 1 927.0000
      929  O                      5.8497    6.1055   19.1236 O   1 1 928.0000
      930  O                      5.9065    6.6661   18.8626 O   1 1 929.0000
      931  O                      4.9424    7.0200   18.8802 O   1 1 930.0000
      932  O                      4.6261    6.5665   19.1509 O   1 1 931.0000
      933  O                      4.6653    6.1213   19.6694 O   1 1 932.0000
      934  O                      4.2876    6.0570   19.2823 O   1 1 933.0000
      935  O                      3.9812    6.0451   18.7091 O   1 1 934.0000
      936  O                      3.2775    6.2870   18.7683 O   1 1 935.0000
      937  O                      2.6491    5.7930   19.0449 O   1 1 936.0000
      938  O                      2.4646    5.7371   19.7857 O   1 1 937.0000
      939  O                      2.1990    6.1382   20.2188 O   1 1 938.0000
      940  O                      2.0876    6.6578   19.7662 O   1 1 939.0000
      941  O                      2.5195    6.2111   20.0770 O   1 1 940.0000
      942  O                      2.7264    6.1115   19.5610 O   1 1 941.0000
      943  O                      2.8536    6.5673   19.3339 O   1 1 942.0000
      944  O                      3.5310    6.1784   19.8184 O   1 1 943.0000
      945  O                      4.0174    6.3260   20.0575 O   1 1 944.0000
      946  O                      3.3084    7.0816   20.5183 O   1 1 945.0000
      947  O                      3.1424    6.9746   19.9674 O   1 1 946.0000
      948  O                      2.9295    6.6767   20.2073 O   1 1 947.0000
      949  O                      3.0229    6.6740   20.8954 O   1 1 948.0000
      950  O                      2.7024    6.3101   20.3470 O   1 1 949.0000
      951  O                      3.2402    6.5935   19.3203 O   1 1 950.0000
      952  O                      2.8944    6.2851   18.5442 O   1 1 951.0000
      953  O                      3.4614    5.7476   18.5546 O   1 1 952.0000
      954  O                      3.7839    5.2048   18.1607 O   1 1 953.0000
      955  O                      3.6104    5.5227   17.5752 O   1 1 954.0000
      956  O                      3.6458    5.1209   17.2811 O   1 1 955.0000
      957  O                      4.2478    5.1553   17.0887 O   1 1 956.0000
      958  O                      4.9098    4.8945   17.1839 O   1 1 957.0000
      959  O                      4.8779    4.5406   16.5376 O   1 1 958.0000
      960  O                      4.3340    5.0317   16.6275 O   1 1 959.0000
      961  O                      4.1196    5.5709   16.9750 O   1 1 960.0000
      962  O                      4.3788    5.7004   17.5536 O   1 1 961.0000
      963  O                      4.3543    5.0159   17.7512 O   1 1 962.0000
      964  O                      4.6808    5.0956   18.0779 O   1 1 963.0000
      965  O                      5.0518    4.4558   18.1533 O   1 1 964.0000
      966  O                      4.8311    4.4676   17.5698 O   1 1 965.0000
      967  O                      5.0752    3.8655   17.7974 O   1 1 966.0000
      968  O                      5.3030    3.8113   18.2327 O   1 1 967.0000
      969  O                      4.8434    3.6163   18.6081 O   1 1 968.0000
      970  O                      4.2269    3.0398   18.4865 O   1 1 969.0000
      971  O                      3.9483    2.4783   18.3497 O   1 1 970.0000
      972  O                      4.4647    2.3313   18.5163 O   1 1 971.0000
      973  O                      4.0621    2.7388   19.2208 O   1 1 972.0000
      974  O                      4.7143    3.0835   18.9566 O   1 1 973.0000
      975  O                      4.2706    3.6421   18.9688 O   1 1 974.0000
      976  O                      3.8371    3.4718   18.3183 O   1 1 975.0000
      977  O                      3.5771    3.3228   18.8110 O   1 1 976.0000
      978  O                      3.1273    3.5542   18.7277 O   1 1 977.0000
      979  O                      3.7074    3.0779   18.3095 O   1 1 978.0000
      980  O                      2.8940    3.1127   18.1081 O   1 1 979.0000
      981  O                      3.2480    2.9572   17.5478 O   1 1 980.0000
      982  O                      3.2157    2.7042   17.0766 O   1 1 981.0000
      983  O                      3.5914    3.1027   17.3966 O   1 1 982.0000
      984  O                      3.9778    3.3978   17.2641 O   1 1 983.0000
      985  O                      3.9116    3.0727   16.7197 O   1 1 984.0000
      986  O                      4.1794    2.7329   17.1825 O   1 1 985.0000
      987  O                      4.5871    3.1409   16.6184 O   1 1 986.0000
      988  O                      4.4799    2.3928   16.7134 O   1 1 987.0000
      989  O                      4.4191    1.8987   16.7248 O   1 1 988.0000
      990  O                      4.0262    1.9198   16.7522 O   1 1 989.0000
      991  O                      4.0270    1.7226   17.6381 O   1 1 990.0000
      992  O                      3.6910    2.3116   17.4570 O   1 1 991.0000
      993  O                      4.0815    2.4326   17.4893 O   1 1 992.0000
      994  O                      3.4856    2.6214   17.9225 O   1 1 993.0000
      995  O                      2.7799    2.5817   17.8998 O   1 1 994.0000
      996  O                      2.8340    2.6725   18.5387 O   1 1 995.0000
      997  O                      3.2111    2.1191   18.6009 O   1 1 996.0000
      998  O                      2.9306    1.9788   17.8780 O   1 1 997.0000
      999  O                      3.1070    1.3245   17.4314 O   1 1 998.0000
     1000  O                      2.9266    0.6596   17.2679 O   1 1 999.0000
     1001  O                      2.5389    1.0133   17.0549 O   1 1 1000.0000
     1002  O                      2.2191    0.7358   17.4455 O   1 1 1001.0000
     1003  O                      2.7124    0.5842   17.8308 O   1 1 1002.0000
     1004  O                      2.6331    0.7446   18.3913 O   1 1 1003.0000
     1005  O                      3.1581    0.7859   17.9643 O   1 1 1004.0000
     1006  O                      3.6389    1.2195   18.1224 O   1 1 1005.0000
     1007  O                      3.8655    1.8017   18.5319 O   1 1 1006.0000
     1008  O                      3.9054    2.1992   19.0134 O   1 1 1007.0000
     1009  O                      3.5559    2.4223   19.2304 O   1 1 1008.0000
     1010  O                      3.7307    2.4177   20.0554 O   1 1 1009.0000
     1011  O                      3.9881    1.9060   20.8118 O   1 1 1010.0000
     1012  O                      3.8165    2.1778   21.3580 O   1 1 1011.0000
     1013  O                      4.3364    1.8497   21.8226 O   1 1 1012.0000
     1014  O                      4.6950    2.1244   21.5976 O   1 1 1013.0000
     1015  O                      5.3842    2.7409   21.1953 O   1 1 1014.0000
     1016  O                      5.4634    3.2233   21.5174 O   1 1 1015.0000
     1017  O                      5.4012    3.6076   22.1151 O   1 1 1016.0000
     1018  O                      5.4399    3.7991   22.5630 O   1 1 1017.0000
     1019  O                      5.2388    3.3903   23.0248 O   1 1 1018.0000
     1020  O                      4.6797    3.8079   23.3075 O   1 1 1019.0000
     1021  O                      4.6957    4.0090   23.6660 O   1 1 1020.0000
     1022  O                      4.7306    3.3135   23.3651 O   1 1 1021.0000
     1023  O                      5.2881    3.3229   23.4978 O   1 1 1022.0000
     1024  O                      4.9864    3.2585   23.8719 O   1 1 1023.0000
     1025  O                      4.8131    2.3780   24.1063 O   1 1 1024.0000
     1026  O                      4.9747    1.6565   24.3425 O   1 1 1025.0000
     1027  O                      5.1039    1.7928   25.0692 O   1 1 1026.0000
     1028  O                      4.6124    1.8336   25.4922 O   1 1 1027.0000
     1029  O                      4.8458    1.4880   25.9883 O   1 1 1028.0000
     1030  O                      4.5166    1.6341   26.4516 O   1 1 1029.0000
     1031  O                      4.0987    1.5730   26.7819 O   1 1 1030.0000
     1032  O                      3.5408    2.1284   26.9615 O   1 1 1031.0000
     1033  O                      3.8555    2.0759   27.7567 O   1 1 1032.0000
     1034  O                      4.5105    2.2179   27.2633 O   1 1 1033.0000
     1035  O                      4.8986    2.8891   27.3494 O   1 1 1034.0000
     1036  O                      5.2745    2.6133   27.0900 O   1 1 1035.0000
     1037  O                      5.5096    2.8048   26.8182 O   1 1 1036.0000
     1038  O                      5.0409    2.7275   26.4169 O   1 1 1037.0000
     1039  O                      5.1772    2.4684   26.1412 O   1 1 1038.0000
     1040  O                      5.6390    1.9472   26.5450 O   1 1 1039.0000
     1041  O                      6.1734    2.0119   26.9137 O   1 1 1040.0000
     1042  O                      5.8305    1.4845   27.1598 O   1 1 1041.0000
     1043  O                      5.3349    1.4229   27.5631 O   1 1 1042.0000
     1044  O                      4.9605    1.6481   27.2297 O   1 1 1043.0000
     1045  O                      4.8910    2.0742   26.7536 O   1 1 1044.0000
     1046  O                      4.7078    2.7662   26.9040 O   1 1 1045.0000
     1047  O                      4.2896    3.4189   26.6443 O   1 1 1046.0000
     1048  O                      4.5927    3.1656   26.0183 O   1 1 1047.0000
     1049  O                      5.4705    3.2561   25.6792 O   1 1 1048.0000
     1050  O                      6.1665    3.4727   25.3398 O   1 1 1049.0000
     1051  O                      6.8091    4.2637   25.6622 O   1 1 1050.0000
     1052  O                      6.2154    3.9454   25.2718 O   1 1 1051.0000
     1053  O                      6.4406    4.6683   25.5394 O   1 1 1052.0000
     1054  O                      6.5742    5.1883   24.9650 O   1 1 1053.0000
     1055  O                      6.2480    4.5045   24.6308 O   1 1 1054.0000
     1056  O                      6.7265    4.8237   24.2665 O   1 1 1055.0000
     1057  O                      6.5541    3.9972   24.1758 O   1 1 1056.0000
     1058  O                      5.7647    3.7136   24.5010 O   1 1 1057.0000
     1059  O                      5.2108    3.6991   24.1823 O   1 1 1058.0000
     1060  O                      5.4998    4.1043   24.0341 O   1 1 1059.0000
     1061  O                      6.0132    3.9428   23.7557 O   1 1 1060.0000
     1062  O                      6.0179    3.2495   23.4719 O   1 1 1061.0000
     1063  O                      6.6212    3.2103   23.0973 O   1 1 1062.0000
     1064  O                      6.6291    3.4075   22.6550 O   1 1 1063.0000
     1065  O                      6.3219    3.6649   22.1465 O   1 1 1064.0000
     1066  O                      6.2672    3.5735   21.6025 O   1 1 1065.0000
     1067  O                      5.7344    3.9307   21.7006 O   1 1 1066.0000
     1068  O                      5.5899    4.5250   21.3605 O   1 1 1067.0000
     1069  O                      5.5338    4.4956   20.9436 O   1 1 1068.0000
     1070  O                      5.1289    3.9301   20.8949 O   1 1 1069.0000
     1071  O                      4.5954    3.5222   21.0887 O   1 1 1070.0000
     1072  O                      4.5647    3.4254   20.4167 O   1 1 1071.0000
     1073  O                      4.5121    3.2754   20.9721 O   1 1 1072.0000
     1074  O                      4.7680    4.4580   21.7218 O   1 1 1073.0000
     1075  O                      4.7389    5.2891   21.6399 O   1 1 1074.0000
     1076  O                      4.3938    5.7435   22.0755 O   1 1 1075.0000
     1077  O                      4.0026    6.1668   22.6765 O   1 1 1076.0000
     1078  O                      4.0118    6.8603   22.8230 O   1 1 1077.0000
     1079  O                      4.0864    6.3355   23.4931 O   1 1 1078.0000
     1080  O                      4.3701    6.7678   23.4589 O   1 1 1079.0000
     1081  O                      4.8767    7.2218   23.1713 O   1 1 1080.0000
     1082  O                      5.2196    7.2172   23.6389 O   1 1 1081.0000
     1083  O                      5.2620    6.6132   23.4165 O   1 1 1082.0000
     1084  O                      5.6974    6.2874   23.3413 O   1 1 1083.0000
     1085  O                      5.8220    6.5169   22.9288 O   1 1 1084.0000
     1086  O                      6.4226    6.7377   22.4414 O   1 1 1085.0000
     1087  O                      6.8225    6.1799   22.3105 O   1 1 1086.0000
     1088  O                      6.9691    6.8915   21.8541 O   1 1 1087.0000
     1089  O                      6.9990    6.2272   21.7595 O   1 1 1088.0000
     1090  O                      6.9896    5.8102   22.0355 O   1 1 1089.0000
     1091  O                      6.5243    5.9864   22.6447 O   1 1 1090.0000
     1092  O                      6.8482    5.7193   23.3136 O   1 1 1091.0000
     1093  O                      7.0460    5.1838   23.2880 O   1 1 1092.0000
     1094  O                      7.2829    4.3735   23.5769 O   1 1 1093.0000
     1095  O                      7.8978    4.6061   23.5456 O   1 1 1094.0000
     1096  O                      8.0310    3.9428   23.6285 O   1 1 1095.0000
     1097  O                      8.2896    3.9964   24.2654 O   1 1 1096.0000
     1098  O                      7.9401    4.0535   24.5949 O   1 1 1097.0000
     1099  O                      7.9432    3.5207   24.2366 O   1 1 1098.0000
     1100  O                      7.6312    3.3842   24.5494 O   1 1 1099.0000
     1101  O                      8.1379    2.8272   24.7347 O   1 1 1100.0000
     1102  O                      8.4704    3.0067   24.3642 O   1 1 1101.0000
     1103  O                      8.8871    2.2504   24.2601 O   1 1 1102.0000
     1104  O                      8.5026    1.9666   24.2094 O   1 1 1103.0000
     1105  O                      8.0033    1.6363   23.7159 O   1 1 1104.0000
     1106  O                      7.3379    1.4617   23.6981 O   1 1 1105.0000
     1107  O                      6.9917    1.6185   24.2394 O   1 1 1106.0000
     1108  O                      6.0099    1.5373   23.8897 O   1 1 1107.0000
     1109  O                      5.8005    2.0759   24.2684 O   1 1 1108.0000
     1110  O                      5.3132    2.3986   24.7517 O   1 1 1109.0000
     1111  O                      4.9121    2.4922   24.7677 O   1 1 1110.0000
     1112  O                      4.5619    3.1337   25.0685 O   1 1 1111.0000
     1113  O                      4.1035    3.3967   24.6982 O   1 1 1112.0000
     1114  O                      3.6149    3.9963   24.7169 O   1 1 1113.0000
     1115  O                      3.1784    4.4664   24.5927 O   1 1 1114.0000
     1116  O                      2.5856    4.6205   24.3905 O   1 1 1115.0000
     1117  O                      2.0138    4.4599   23.5545 O   1 1 1116.0000
     1118  O                      2.1839    3.9951   22.8191 O   1 1 1117.0000
     1119  O                      2.6235    3.2454   23.0494 O   1 1 1118.0000
     1120  O                      2.9496    2.5662   23.3154 O   1 1 1119.0000
     1121  O                      3.0576    1.9930   23.6318 O   1 1 1120.0000
     1122  O                      3.0684    2.3549   24.1988 O   1 1 1121.0000
     1123  O                      2.7974    1.9370   24.5791 O   1 1 1122.0000
     1124  O                      3.1143    1.9740   25.1106 O   1 1 1123.0000
     1125  O                      2.7553    1.6845   24.8832 O   1 1 1124.0000
     1126  O                      3.2108    1.2759   24.4265 O   1 1 1125.0000
     1127  O                      3.6389    1.5828   23.7723 O   1 1 1126.0000
     1128  O                      4.3098    1.6072   23.7171 O   1 1 1127.0000
     1129  O                      4.8401    1.7877   23.2214 O   1 1 1128.0000
     1130  O                      5.2040    2.1875   22.8817 O   1 1 1129.0000
     1131  O                      5.5812    2.1040   23.4060 O   1 1 1130.0000
     1132  O                      5.2576    2.6111   23.2445 O   1 1 1131.0000
     1133  O                      5.7647    2.8900   23.7724 O   1 1 1132.0000
     1134  O                      5.4021    3.2189   24.3730 O   1 1 1133.0000
     1135  O                      4.8866    3.5040   24.5020 O   1 1 1134.0000
     1136  O                      4.7487    3.9907   24.7078 O   1 1 1135.0000
     1137  O                      4.8153    3.8333   25.3252 O   1 1 1136.0000
     1138  O                      5.0646    3.1798   25.8026 O   1 1 1137.0000
     1139  O                      4.4412    2.5913   25.5392 O   1 1 1138.0000
     1140  O                      4.2872    2.1234   25.2666 O   1 1 1139.0000
     1141  O                      3.9461    2.0861   24.5162 O   1 1 1140.0000
     1142  O                      3.6466    1.8823   24.0949 O   1 1 1141.0000
     1143  O                      3.2593    1.9571   23.8441 O   1 1 1142.0000
     1144  O                      2.5512    1.7921   23.2793 O   1 1 1143.0000
     1145  O                      2.8421    1.4105   23.0977 O   1 1 1144.0000
     1146  O                      3.4247    1.1943   22.7687 O   1 1 1145.0000
     1147  O                      3.9778    1.3071   22.7198 O   1 1 1146.0000
     1148  O                      4.2810    1.4396   22.3444 O   1 1 1147.0000
     1149  O                      4.8487    0.9209   22.4734 O   1 1 1148.0000
     1150  O                      5.2605    1.1632   23.0584 O   1 1 1149.0000
     1151  O                      5.5257    1.5919   23.1760 O   1 1 1150.0000
     1152  O                      5.7288    1.5032   23.4595 O   1 1 1151.0000
     1153  O                      6.4488    1.2383   23.2972 O   1 1 1152.0000
     1154  O                      6.7735    1.8031   23.4656 O   1 1 1153.0000
     1155  O                      6.2844    1.9002   22.6764 O   1 1 1154.0000
     1156  O                      6.3608    2.1670   22.0759 O   1 1 1155.0000
     1157  O                      5.8940    2.7426   21.9078 O   1 1 1156.0000
     1158  O                      4.9829    2.8458   21.5038 O   1 1 1157.0000
     1159  O                      3.9656    2.4237   21.3106 O   1 1 1158.0000
     1160  O                      3.1187    1.9807   21.5895 O   1 1 1159.0000
     1161  O                      2.9177    2.1469   20.8163 O   1 1 1160.0000
     1162  O                      2.4382    2.5288   20.4265 O   1 1 1161.0000
     1163  O                      2.0312    2.1209   19.9263 O   1 1 1162.0000
     1164  O                      1.7492    2.7093   19.9409 O   1 1 1163.0000
     1165  O                      1.3043    2.4685   19.3683 O   1 1 1164.0000
     1166  O                      0.6647    2.5132   19.5506 O   1 1 1165.0000
     1167  O                      0.4767    2.7939   19.0912 O   1 1 1166.0000
     1168  O                      0.5008    3.4979   19.1310 O   1 1 1167.0000
     1169  O                     -0.0690    3.3344   18.9880 O   1 1 1168.0000
     1170  O                     -0.2206    3.8560   19.0506 O   1 1 1169.0000
     1171  O                     -0.2343    4.4210   18.6873 O   1 1 1170.0000
     1172  O                     -0.1162    4.8368   19.2781 O   1 1 1171.0000
     1173  O                      0.1463    5.5132   19.4955 O   1 1 1172.0000
     1174  O                      0.4423    5.7255   18.9730 O   1 1 1173.0000
     1175  O                      0.7929    5.2774   18.6665 O   1 1 1174.0000
     1176  O                      0.7644    5.1528   19.2057 O   1 1 1175.0000
     1177  O                      0.5282    5.2812   19.8684 O   1 1 1176.0000
     1178  O                      1.0787    5.0948   20.3517 O   1 1 1177.0000
     1179  O                      1.4047    4.6346   20.1590 O   1 1 1178.0000
     1180  O                      0.9267    4.7213   20.3725 O   1 1 1179.0000
     1181  O                      0.8301    4.0087   20.4391 O   1 1 1180.0000
     1182  O                      0.8217    4.3410   19.8764 O   1 1 1181.0000
     1183  O                      1.1296    4.3218   19.4596 O   1 1 1182.0000
     1184  O                      1.7939    4.6785   19.6657 O   1 1 1183.0000
     1185  O                      2.2064    4.5488   20.1565 O   1 1 1184.0000
     1186  O                      2.2414    4.9301   19.6070 O   1 1 1185.0000
     1187  O                      2.6405    4.8717   19.9290 O   1 1 1186.0000
     1188  O                      2.4313    4.3098   19.6731 O   1 1 1187.0000
     1189  O                      1.9305    4.1302   19.6846 O   1 1 1188.0000
     1190  O                      1.6014    4.1963   20.0875 O   1 1 1189.0000
     1191  O                      1.7412    3.6351   20.6068 O   1 1 1190.0000
     1192  O                      2.0296    3.1824   20.8716 O   1 1 1191.0000
     1193  O                      2.3930    3.1504   21.4383 O   1 1 1192.0000
     1194  O                      2.8994    2.9589   21.7818 O   1 1 1193.0000
     1195  O                      3.2812    2.6629   22.0001 O   1 1 1194.0000
     1196  O                      3.9007    2.6389   22.1331 O   1 1 1195.0000
     1197  O                      4.3373    2.5596   21.9732 O   1 1 1196.0000
     1198  O                      4.9864    2.2147   22.5473 O   1 1 1197.0000
     1199  O                      4.9879    1.5416   22.4227 O   1 1 1198.0000
     1200  O                      4.9216    1.3583   21.7457 O   1 1 1199.0000
     1201  O                      5.4973    1.4018   22.0848 O   1 1 1200.0000
     1202  O                      5.3264    1.9507   22.2321 O   1 1 1201.0000
     1203  O                      5.9384    2.2276   22.2220 O   1 1 1202.0000
     1204  O                      5.6837    1.9887   22.7159 O   1 1 1203.0000
     1205  O                      6.3007    2.1798   23.2785 O   1 1 1204.0000
     1206  O                      6.0937    2.7057   23.1162 O   1 1 1205.0000
     1207  O                      5.7348    3.0453   22.6358 O   1 1 1206.0000
     1208  O                      6.0429    3.7581   23.0172 O   1 1 1207.0000
     1209  O                      5.4720    4.0028   23.3266 O   1 1 1208.0000
     1210  O                      5.0825    4.4614   23.0431 O   1 1 1209.0000
     1211  O                      5.6493    4.4642   23.2116 O   1 1 1210.0000
     1212  O                      5.2602    5.0117   23.5959 O   1 1 1211.0000
     1213  O                      5.3851    4.4510   23.7597 O   1 1 1212.0000
     1214  O                      5.3152    4.3176   24.4170 O   1 1 1213.0000
     1215  O                      5.9316    4.3297   24.7958 O   1 1 1214.0000
     1216  O                      6.1583    4.7730   24.2045 O   1 1 1215.0000
     1217  O                      6.0886    4.7973   23.5792 O   1 1 1216.0000
     1218  O                      6.4530    4.9899   22.8136 O   1 1 1217.0000
     1219  O                      6.1418    5.0432   21.7966 O   1 1 1218.0000
     1220  O                      6.2236    5.0173   21.2157 O   1 1 1219.0000
     1221  O                      5.8615    5.1568   20.6888 O   1 1 1220.0000
     1222  O                      5.9975    4.4600   20.7488 O   1 1 1221.0000
     1223  O                      6.3573    3.9132   20.5205 O   1 1 1222.0000
     1224  O                      6.6583    3.5522   20.9874 O   1 1 1223.0000
     1225  O                      7.2841    3.4311   21.0216 O   1 1 1224.0000
     1226  O                      7.2434    3.7885   21.3818 O   1 1 1225.0000
     1227  O                      7.2021    3.4261   21.8835 O   1 1 1226.0000
     1228  O                      7.1502    2.8312   22.2649 O   1 1 1227.0000
     1229  O                      6.7838    2.5130   22.3436 O   1 1 1228.0000
     1230  O                      6.3224    3.2025   22.1604 O   1 1 1229.0000
     1231  O                      5.6298    2.7074   22.5077 O   1 1 1230.0000
     1232  O                      6.2979    2.7196   22.6729 O   1 1 1231.0000
     1233  O                      6.7237    2.7584   22.9472 O   1 1 1232.0000
     1234  O                      7.2279    2.4987   23.2084 O   1 1 1233.0000
     1235  O                      7.1520    2.1915   23.6988 O   1 1 1234.0000
     1236  O                      7.0656    2.6093   23.9872 O   1 1 1235.0000
     1237  O                      6.5695    3.1545   23.9963 O   1 1 1236.0000
     1238  O                      6.1333    3.6048   24.2049 O   1 1 1237.0000
     1239  O                      6.6543    3.2600   24.7259 O   1 1 1238.0000
     1240  O                      7.0248    3.6821   24.8434 O   1 1 1239.0000
     1241  O                      7.2016    3.3392   25.3240 O   1 1 1240.0000
     1242  O                      6.7072    3.6036   25.9962 O   1 1 1241.0000
     1243  O                      6.1181    3.7389   26.1574 O   1 1 1242.0000
     1244  O                      6.5059    3.1942   25.7622 O   1 1 1243.0000
     1245  O                      6.8187    2.7802   25.3696 O   1 1 1244.0000
     1246  O                      7.3004    2.8216   24.7643 O   1 1 1245.0000
     1247  O                      7.3917    3.0375   24.2863 O   1 1 1246.0000
     1248  O                      6.8007    2.8255   24.7643 O   1 1 1247.0000
     1249  O                      6.9370    2.1297   24.5552 O   1 1 1248.0000
     1250  O                      6.5953    1.9195   23.9813 O   1 1 1249.0000
     1251  O                      6.4788    1.3564   24.1791 O   1 1 1250.0000
     1252  O                      5.8290    0.7878   24.2291 O   1 1 1251.0000
     1253  O                      5.0050    0.6445   24.1187 O   1 1 1252.0000
     1254  O                      4.6442    0.5411   23.7819 O   1 1 1253.0000
     1255  O                      4.0589    0.5143   23.0922 O   1 1 1254.0000
     1256  O                      3.3911    0.5984   22.9661 O   1 1 1255.0000
     1257  O                      3.1165    1.3693   23.3853 O   1 1 1256.0000
     1258  O                      3.1187    1.0084   24.0941 O   1 1 1257.0000
     1259  O                      2.4941    1.2480   24.0932 O   1 1 1258.0000
     1260  O                      2.1042    1.2645   23.8999 O   1 1 1259.0000
     1261  O                      1.9497    1.5952   24.4215 O   1 1 1260.0000
     1262  O                      2.3256    1.9439   23.8520 O   1 1 1261.0000
     1263  O                      2.3046    2.6413   23.7996 O   1 1 1262.0000
     1264  O                      1.9071    2.5645   23.3191 O   1 1 1263.0000
     1265  O                      2.0796    3.0172   22.8799 O   1 1 1264.0000
     1266  O                      2.2377    3.5152   22.3617 O   1 1 1265.0000
     1267  O                      2.0999    4.0614   21.5210 O   1 1 1266.0000
     1268  O                      1.6940    4.3338   21.4541 O   1 1 1267.0000
     1269  O                      1.5638    4.9987   20.7016 O   1 1 1268.0000
     1270  O                      1.8666    5.0242   21.0222 O   1 1 1269.0000
     1271  O                      1.7587    4.7874   21.4507 O   1 1 1270.0000
     1272  O                      2.2662    5.1725   21.3925 O   1 1 1271.0000
     1273  O                      2.4721    4.7378   21.5387 O   1 1 1272.0000
     1274  O                      2.3637    4.4368   21.9978 O   1 1 1273.0000
     1275  O                      2.1681    4.1534   22.2698 O   1 1 1274.0000
     1276  O                      2.0794    4.9780   22.1799 O   1 1 1275.0000
     1277  O                      2.5886    4.9184   22.5360 O   1 1 1276.0000
     1278  O                      2.8785    4.9314   22.9366 O   1 1 1277.0000
     1279  O                      3.1531    5.5245   22.9262 O   1 1 1278.0000
     1280  O                      3.0473    5.9090   23.3912 O   1 1 1279.0000
     1281  O                      3.3245    5.7640   24.1746 O   1 1 1280.0000
     1282  O                      3.2787    5.3510   23.5413 O   1 1 1281.0000
     1283  O                      3.2753    5.5326   23.9484 O   1 1 1282.0000
     1284  O                      2.7998    6.2685   24.1264 O   1 1 1283.0000
     1285  O                      2.7953    6.8614   23.9790 O   1 1 1284.0000
     1286  O                      2.9045    7.0628   24.4011 O   1 1 1285.0000
     1287  O                      2.3357    7.0191   24.8998 O   1 1 1286.0000
     1288  O                      2.6448    6.4714   25.0246 O   1 1 1287.0000
     1289  O                      2.2349    6.6898   24.9521 O   1 1 1288.0000
     1290  O                      2.9265    6.8166   24.6923 O   1 1 1289.0000
     1291  O                      3.4380    6.8894   24.3624 O   1 1 1290.0000
     1292  O                      3.6525    6.8898   25.0039 O   1 1 1291.0000
     1293  O                      3.7840    7.0905   25.4888 O   1 1 1292.0000
     1294  O                      4.0742    7.3468   24.8823 O   1 1 1293.0000
     1295  O                      4.2045    7.0533   24.3114 O   1 1 1294.0000
     1296  O                      4.8120    6.3130   24.6951 O   1 1 1295.0000
     1297  O                      5.1106    5.7918   24.0765 O   1 1 1296.0000
     1298  O                      5.4875    6.0819   24.4718 O   1 1 1297.0000
     1299  O                      5.3539    6.7671   24.3132 O   1 1 1298.0000
     1300  O                      5.4639    7.4760   24.6669 O   1 1 1299.0000
     1301  O                      5.4339    8.0602   24.8491 O   1 1 1300.0000
     1302  O                      5.1434    8.5352   25.2235 O   1 1 1301.0000
     1303  O                      5.4978    8.7599   24.5778 O   1 1 1302.0000
     1304  O                      5.3662    8.9367   24.0877 O   1 1 1303.0000
     1305  O                      5.6047    8.7471   23.5568 O   1 1 1304.0000
     1306  O                      5.2813    9.1426   23.1413 O   1 1 1305.0000
     1307  O                      5.9056    9.1044   22.7265 O   1 1 1306.0000
     1308  O                      5.8564    8.7970   22.2153 O   1 1 1307.0000
     1309  O                      5.8404    9.4304   21.7532 O   1 1 1308.0000
     1310  O                      5.0844    9.6004   21.2870 O   1 1 1309.0000
     1311  O                      5.1235    9.8350   21.8173 O   1 1 1310.0000
     1312  O                      4.9046    9.4679   22.0892 O   1 1 1311.0000
     1313  O                      4.4972    9.3543   21.6153 O   1 1 1312.0000
     1314  O                      4.7298    9.8233   20.9745 O   1 1 1313.0000
     1315  O                      4.4258    9.5306   20.4972 O   1 1 1314.0000
     1316  O                      3.9111    9.3305   20.5112 O   1 1 1315.0000
     1317  O                      3.5285    9.7695   20.3547 O   1 1 1316.0000
     1318  O                      3.1216   10.1573   19.7506 O   1 1 1317.0000
     1319  O                      2.4969   10.3413   19.4577 O   1 1 1318.0000
     1320  O                      2.0098    9.9768   19.5225 O   1 1 1319.0000
     1321  O                      2.1713    9.5058   19.5360 O   1 1 1320.0000
     1322  O                      1.9378    9.1567   19.6975 O   1 1 1321.0000
     1323  O                      1.4864    9.0689   19.2068 O   1 1 1322.0000
     1324  O                      1.9824    8.4393   19.1328 O   1 1 1323.0000
     1325  O                      1.4973    8.5576   19.2567 O   1 1 1324.0000
     1326  O                      1.4729    8.0414   18.8311 O   1 1 1325.0000
     1327  O                      1.1953    8.0699   18.3758 O   1 1 1326.0000
     1328  O                      0.8938    7.4948   18.6434 O   1 1 1327.0000
     1329  O                      0.7306    7.5775   19.0943 O   1 1 1328.0000
     1330  O                      1.0846    7.7091   19.3597 O   1 1 1329.0000
     1331  O                      1.1043    7.4864   20.1808 O   1 1 1330.0000
     1332  O                      1.1264    7.9640   20.0682 O   1 1 1331.0000
     1333  O                      0.4798    8.3185   20.2523 O   1 1 1332.0000
     1334  O                      0.3526    7.6776   20.7235 O   1 1 1333.0000
     1335  O                      0.6005    8.1692   21.1037 O   1 1 1334.0000
     1336  O                      0.5537    9.0170   21.3170 O   1 1 1335.0000
     1337  O                      0.2736    8.8579   20.8075 O   1 1 1336.0000
     1338  O                      0.0665    8.4878   20.6256 O   1 1 1337.0000
     1339  O                     -0.1166    8.3378   21.0091 O   1 1 1338.0000
     1340  O                     -0.5669    8.6454   21.2320 O   1 1 1339.0000
     1341  O                     -0.5901    8.6484   20.7070 O   1 1 1340.0000
     1342  O                     -0.5850    8.0080   20.3880 O   1 1 1341.0000
     1343  O                     -0.1328    7.8676   20.2283 O   1 1 1342.0000
     1344  O                      0.1774    8.2819   19.9819 O   1 1 1343.0000
     1345  O                      0.4816    8.8178   19.9501 O   1 1 1344.0000
     1346  O                      1.0537    9.0513   19.6504 O   1 1 1345.0000
     1347  O                      1.5881    8.5754   20.0744 O   1 1 1346.0000
     1348  O                      2.0751    8.4397   19.5126 O   1 1 1347.0000
     1349  O                      2.1898    8.0955   19.9024 O   1 1 1348.0000
     1350  O                      2.1192    7.7414   20.5946 O   1 1 1349.0000
     1351  O                      2.5115    7.5874   20.8434 O   1 1 1350.0000
     1352  O                      2.4392    7.1038   21.2160 O   1 1 1351.0000
     1353  O                      2.0050    7.0648   20.8381 O   1 1 1352.0000
     1354  O                      1.8555    7.2879   21.4250 O   1 1 1353.0000
     1355  O                      1.5952    6.9562   21.7629 O   1 1 1354.0000
     1356  O                      1.8362    6.8328   22.2690 O   1 1 1355.0000
     1357  O                      1.9489    7.3204   22.8096 O   1 1 1356.0000
     1358  O                      2.4735    6.7231   22.7475 O   1 1 1357.0000
     1359  O                      2.7247    6.9919   22.2089 O   1 1 1358.0000
     1360  O                      2.3384    7.5792   21.8037 O   1 1 1359.0000
     1361  O                      2.2122    8.0815   21.7337 O   1 1 1360.0000
     1362  O                      2.6297    8.1695   21.6191 O   1 1 1361.0000
     1363  O                      2.5280    8.7555   22.1619 O   1 1 1362.0000
     1364  O                      3.1441    9.0195   22.3719 O   1 1 1363.0000
     1365  O                      3.3070    9.4019   22.2428 O   1 1 1364.0000
     1366  O                      3.8109    9.5929   21.9543 O   1 1 1365.0000
     1367  O                      3.2454    9.5297   21.4075 O   1 1 1366.0000
     1368  O                      2.9178    9.0971   21.6621 O   1 1 1367.0000
     1369  O                      2.4849    9.1321   21.1303 O   1 1 1368.0000
     1370  O                      1.9698    9.1188   21.3368 O   1 1 1369.0000
     1371  O                      1.6299    8.9515   20.9072 O   1 1 1370.0000
     1372  O                      1.2025    9.0938   20.6075 O   1 1 1371.0000
     1373  O                      1.2270    8.5352   20.4271 O   1 1 1372.0000
     1374  O                      1.0102    7.8558   20.7923 O   1 1 1373.0000
     1375  O                      0.7993    8.3932   20.7578 O   1 1 1374.0000
     1376  O                      1.2756    8.5272   21.4025 O   1 1 1375.0000
     1377  O                      1.8078    8.7791   21.9178 O   1 1 1376.0000
     1378  O                      2.1207    8.3428   22.3726 O   1 1 1377.0000
     1379  O                      2.6883    7.8170   22.5595 O   1 1 1378.0000
     1380  O                      2.9460    7.5450   23.2656 O   1 1 1379.0000
     1381  O                      3.4621    7.3529   23.7296 O   1 1 1380.0000
     1382  O                      3.3111    6.8992   22.8931 O   1 1 1381.0000
     1383  O                      3.4281    7.8063   22.8828 O   1 1 1382.0000
     1384  O                      3.2565    8.3375   22.8207 O   1 1 1383.0000
     1385  O                      3.6559    8.6387   22.3186 O   1 1 1384.0000
     1386  O                      3.4438    8.4787   21.6715 O   1 1 1385.0000
     1387  O                      3.4700    7.9289   22.1459 O   1 1 1386.0000
     1388  O                      3.4167    7.2235   22.1221 O   1 1 1387.0000
     1389  O                      3.2449    7.1281   21.5256 O   1 1 1388.0000
     1390  O                      3.5496    7.4490   22.3248 O   1 1 1389.0000
     1391  O                      3.0965    8.2633   22.3259 O   1 1 1390.0000
     1392  O                      2.8728    8.2681   22.9740 O   1 1 1391.0000
     1393  O                      2.9523    8.7514   23.2853 O   1 1 1392.0000
     1394  O                      3.0461    9.2287   23.0646 O   1 1 1393.0000
     1395  O                      2.6147    9.2656   23.4229 O   1 1 1394.0000
     1396  O                      2.3815    8.7392   22.9532 O   1 1 1395.0000
     1397  O                      1.7527    8.2359   23.0517 O   1 1 1396.0000
     1398  O                      1.9674    7.9442   23.4485 O   1 1 1397.0000
     1399  O                      1.3732    7.8939   23.9203 O   1 1 1398.0000
     1400  O                      0.8864    8.0666   24.2437 O   1 1 1399.0000
     1401  O                      1.0042    8.2334   23.5778 O   1 1 1400.0000
     1402  O                      1.2596    7.6103   23.3371 O   1 1 1401.0000
     1403  O                      1.5828    8.1121   22.8459 O   1 1 1402.0000
     1404  O                      1.5593    8.7105   22.8482 O   1 1 1403.0000
     1405  O                      1.5167    8.4019   22.3441 O   1 1 1404.0000
     1406  O                      1.0601    8.2341   22.5938 O   1 1 1405.0000
     1407  O                      0.9220    8.5131   21.9370 O   1 1 1406.0000
     1408  O                      1.6378    8.2495   21.4755 O   1 1 1407.0000
     1409  O                      2.3694    8.4040   20.8490 O   1 1 1408.0000
     1410  O                      2.0172    8.0406   21.0841 O   1 1 1409.0000
     1411  O                      1.3707    7.8210   21.1475 O   1 1 1410.0000
     1412  O                      1.2847    7.9686   21.8946 O   1 1 1411.0000
     1413  O                      0.5563    7.7126   21.8894 O   1 1 1412.0000
     1414  O                      0.1597    7.3018   21.9641 O   1 1 1413.0000
     1415  O                     -0.2882    7.1837   22.1382 O   1 1 1414.0000
     1416  O                     -0.4378    6.5684   22.4676 O   1 1 1415.0000
     1417  O                     -0.8531    6.0225   22.6779 O   1 1 1416.0000
     1418  O                     -0.7266    5.5592   22.7579 O   1 1 1417.0000
     1419  O                     -0.3710    5.0418   22.3662 O   1 1 1418.0000
     1420  O                      0.0109    5.3102   22.9190 O   1 1 1419.0000
     1421  O                     -0.0041    5.3411   23.6148 O   1 1 1420.0000
     1422  O                     -0.3872    4.8697   23.8012 O   1 1 1421.0000
     1423  O                      0.1608    4.4585   23.4472 O   1 1 1422.0000
     1424  O                      0.8168    4.6907   23.1867 O   1 1 1423.0000
     1425  O                      0.7781    5.3602   23.3196 O   1 1 1424.0000
     1426  O                      0.7733    6.0041   23.8596 O   1 1 1425.0000
     1427  O                      0.8546    6.0058   22.9697 O   1 1 1426.0000
     1428  O                      0.8054    6.4695   23.2416 O   1 1 1427.0000
     1429  O                      0.5287    6.9206   23.7354 O   1 1 1428.0000
     1430  O                     -0.0119    6.9536   24.3358 O   1 1 1429.0000
     1431  O                     -0.1997    6.1973   24.7406 O   1 1 1430.0000
     1432  O                      0.0092    5.7552   24.0799 O   1 1 1431.0000
     1433  O                     -0.2413    5.1892   24.0949 O   1 1 1432.0000
     1434  O                     -0.4278    4.9181   23.3486 O   1 1 1433.0000
     1435  O                      0.0568    5.2118   23.7502 O   1 1 1434.0000
     1436  O                     -0.5377    5.3749   23.8912 O   1 1 1435.0000
     1437  O                     -0.9136    5.5062   23.4472 O   1 1 1436.0000
     1438  O                     -0.5276    6.0626   23.1258 O   1 1 1437.0000
     1439  O                     -0.2077    6.3942   23.0296 O   1 1 1438.0000
     1440  O                      0.2818    5.7649   22.9906 O   1 1 1439.0000
     1441  O                      0.1041    5.6688   22.4301 O   1 1 1440.0000
     1442  O                      0.5158    6.0079   22.2466 O   1 1 1441.0000
     1443  O                      0.8625    5.5201   22.3781 O   1 1 1442.0000
     1444  O                      0.6589    4.8956   22.4895 O   1 1 1443.0000
     1445  O                      0.8159    4.3496   22.7507 O   1 1 1444.0000
     1446  O                      1.3035    4.1464   22.4676 O   1 1 1445.0000
     1447  O                      1.4380    3.4442   22.2022 O   1 1 1446.0000
     1448  O                      1.5908    2.8005   21.6815 O   1 1 1447.0000
     1449  O                      1.8767    2.1954   21.2658 O   1 1 1448.0000
     1450  O                      2.4147    2.2629   20.7993 O   1 1 1449.0000
     1451  O                      2.3648    1.7276   21.3632 O   1 1 1450.0000
     1452  O                      2.0590    1.4340   21.8250 O   1 1 1451.0000
     1453  O                      2.8404    2.0561   21.8838 O   1 1 1452.0000
     1454  O                      2.5140    2.5990   21.7839 O   1 1 1453.0000
     1455  O                      2.1963    2.5784   21.7990 O   1 1 1454.0000
     1456  O                      2.0647    3.3385   21.8109 O   1 1 1455.0000
     1457  O                      1.7505    4.0575   22.0807 O   1 1 1456.0000
     1458  O                      1.6312    4.5339   22.5394 O   1 1 1457.0000
     1459  O                      1.7530    4.8803   23.1143 O   1 1 1458.0000
     1460  O                      1.5638    5.5776   23.3191 O   1 1 1459.0000
     1461  O                      1.4240    6.1411   23.3719 O   1 1 1460.0000
     1462  O                      1.6440    5.6197   22.6925 O   1 1 1461.0000
     1463  O                      1.3196    5.7971   22.6286 O   1 1 1462.0000
     1464  O                      1.4321    5.2194   23.0620 O   1 1 1463.0000
     1465  O                      1.0606    5.5617   23.6152 O   1 1 1464.0000
     1466  O                      1.4204    5.6804   23.9026 O   1 1 1465.0000
     1467  O                      1.2531    6.4217   23.6491 O   1 1 1466.0000
     1468  O                      1.0812    7.1921   23.6967 O   1 1 1467.0000
     1469  O                      0.5687    7.4145   23.5636 O   1 1 1468.0000
     1470  O                      0.4041    7.4568   22.6964 O   1 1 1469.0000
     1471  O                      1.0305    7.5627   22.4596 O   1 1 1470.0000
     1472  O                      0.6365    6.9099   22.2568 O   1 1 1471.0000
     1473  O                      1.1752    6.1178   22.4306 O   1 1 1472.0000
     1474  O                      1.3963    6.1380   21.8250 O   1 1 1473.0000
     1475  O                      1.9299    5.8667   21.2434 O   1 1 1474.0000
     1476  O                      1.4281    5.7471   20.9276 O   1 1 1475.0000
     1477  O                      1.3358    5.4883   20.2231 O   1 1 1476.0000
     1478  O                      1.8597    5.6831   20.2011 O   1 1 1477.0000
     1479  O                      2.1365    5.5359   20.7917 O   1 1 1478.0000
     1480  O                      1.5431    6.2739   20.9131 O   1 1 1479.0000
     1481  O                      1.1821    6.7567   20.8761 O   1 1 1480.0000
     1482  O                      1.0508    7.1667   21.2389 O   1 1 1481.0000
     1483  O                      1.1284    7.5021   21.6859 O   1 1 1482.0000
     1484  O                      1.4518    7.5725   22.2309 O   1 1 1483.0000
     1485  O                      1.8216    7.4535   22.5446 O   1 1 1484.0000
     1486  O                      1.8467    6.8835   23.2609 O   1 1 1485.0000
     1487  O                      1.9149    7.2377   23.6799 O   1 1 1486.0000
     1488  O                      1.5741    7.0388   24.0017 O   1 1 1487.0000
     1489  O                      1.9193    6.5409   23.5459 O   1 1 1488.0000
     1490  O                      1.7715    6.5929   24.2636 O   1 1 1489.0000
     1491  O                      2.0017    6.2725   24.3710 O   1 1 1490.0000
     1492  O                      2.3711    5.7856   24.4207 O   1 1 1491.0000
     1493  O                      2.4042    5.9659   23.9592 O   1 1 1492.0000
     1494  O                      2.0830    5.8770   23.5902 O   1 1 1493.0000
     1495  O                      2.5045    5.9783   23.2383 O   1 1 1494.0000
     1496  O                      2.3525    5.2245   23.4429 O   1 1 1495.0000
     1497  O                      2.4468    4.1542   23.6752 O   1 1 1496.0000
     1498  O                      2.2255    4.2873   23.0213 O   1 1 1497.0000
     1499  O                      2.7208    4.1310   23.1786 O   1 1 1498.0000
     1500  O                      3.1931    3.7361   22.7096 O   1 1 1499.0000
     1501  O                      3.8085    3.9833   22.3871 O   1 1 1500.0000
     1502  O                      4.0554    4.0503   21.2388 O   1 1 1501.0000
     1503  O                      3.4776    4.6519   20.9097 O   1 1 1502.0000
     1504  O                      2.8385    4.7891   20.7030 O   1 1 1503.0000
     1505  O                      3.1274    4.2569   20.2896 O   1 1 1504.0000
     1506  O                      3.4296    4.8448   19.9954 O   1 1 1505.0000
     1507  O                      3.6599    4.6857   20.6301 O   1 1 1506.0000
     1508  O                      4.1039    4.8742   20.7947 O   1 1 1507.0000
     1509  O                      4.5320    4.6345   20.5818 O   1 1 1508.0000
     1510  O                      3.8103    4.4093   20.5375 O   1 1 1509.0000
     1511  O                      4.4658    4.1859   20.4146 O   1 1 1510.0000
     1512  O                      4.4665    4.1413   20.9006 O   1 1 1511.0000
     1513  O                      4.3567    4.8201   21.0935 O   1 1 1512.0000
     1514  O                      3.5477    4.5505   21.3016 O   1 1 1513.0000
     1515  O                      3.7946    4.5340   22.0611 O   1 1 1514.0000
     1516  O                      4.1320    4.8397   22.3324 O   1 1 1515.0000
     1517  O                      4.1351    5.2618   22.9346 O   1 1 1516.0000
     1518  O                      4.2955    5.7444   23.1201 O   1 1 1517.0000
     1519  O                      3.8120    5.6211   23.2567 O   1 1 1518.0000
     1520  O                      4.1812    5.6190   23.6144 O   1 1 1519.0000
     1521  O                      4.6312    5.3742   23.6877 O   1 1 1520.0000
     1522  O                      4.6107    4.8470   23.7730 O   1 1 1521.0000
     1523  O                      4.4739    4.3532   23.3679 O   1 1 1522.0000
     1524  O                      3.9347    4.2810   22.8299 O   1 1 1523.0000
     1525  O                      3.1554    4.5859   23.1044 O   1 1 1524.0000
     1526  O                      3.5844    4.8917   23.1784 O   1 1 1525.0000
     1527  O                      3.5995    4.5788   22.6281 O   1 1 1526.0000
     1528  O                      3.1569    4.3135   22.7259 O   1 1 1527.0000
     1529  O                      3.3556    3.5530   23.1881 O   1 1 1528.0000
     1530  O                      3.7556    3.8667   23.3287 O   1 1 1529.0000
     1531  O                      3.1999    4.1986   23.6496 O   1 1 1530.0000
     1532  O                      2.6834    3.7025   23.8959 O   1 1 1531.0000
     1533  O                      2.6570    2.9190   24.1032 O   1 1 1532.0000
     1534  O                      2.3318    2.1793   24.3165 O   1 1 1533.0000
     1535  O                      2.0858    2.5858   24.5745 O   1 1 1534.0000
     1536  O                      2.2799    2.4127   25.1436 O   1 1 1535.0000
     1537  O                      1.9444    1.8606   24.9933 O   1 1 1536.0000
     1538  O                      1.4006    1.9699   25.0563 O   1 1 1537.0000
     1539  O                      0.7176    1.5113   24.8575 O   1 1 1538.0000
     1540  O                      0.4976    1.8351   24.5076 O   1 1 1539.0000
     1541  O                      0.1278    2.0889   23.9018 O   1 1 1540.0000
     1542  O                     -0.1952    2.2982   23.3202 O   1 1 1541.0000
     1543  O                      0.4517    2.5427   23.0307 O   1 1 1542.0000
     1544  O                      0.0578    2.9473   22.3738 O   1 1 1543.0000
     1545  O                      0.2603    3.5614   21.7819 O   1 1 1544.0000
     1546  O                      0.8151    3.9312   21.6117 O   1 1 1545.0000
     1547  O                      1.1778    4.4031   21.0397 O   1 1 1546.0000
     1548  O                      0.4157    4.5546   20.8522 O   1 1 1547.0000
     1549  O                     -0.1568    4.5322   20.4958 O   1 1 1548.0000
     1550  O                     -0.1744    5.1232   20.5428 O   1 1 1549.0000
     1551  O                     -0.7129    5.2453   20.8207 O   1 1 1550.0000
     1552  O                     -1.1131    4.8518   20.6785 O   1 1 1551.0000
     1553  O                     -1.3072    4.5422   20.3911 O   1 1 1552.0000
     1554  O                     -0.8151    3.9584   20.7446 O   1 1 1553.0000
     1555  O                     -0.6818    4.3013   21.1380 O   1 1 1554.0000
     1556  O                     -0.7546    3.6598   21.1674 O   1 1 1555.0000
     1557  O                     -0.9841    3.4030   21.0456 O   1 1 1556.0000
     1558  O                     -0.5495    3.1196   21.5132 O   1 1 1557.0000
     1559  O                     -0.4376    3.2265   22.1841 O   1 1 1558.0000
     1560  O                      0.2262    2.6660   22.2615 O   1 1 1559.0000
     1561  O                      0.6776    3.2584   22.4315 O   1 1 1560.0000
     1562  O                      0.6431    3.0394   23.2277 O   1 1 1561.0000
     1563  O                      1.1980    3.6302   22.7798 O   1 1 1562.0000
     1564  O                      2.1874    3.1016   23.1038 O   1 1 1563.0000
     1565  O                      2.7054    2.4889   22.7052 O   1 1 1564.0000
     1566  O                      2.8609    1.8857   22.3188 O   1 1 1565.0000
     1567  O                      2.1886    1.9744   22.9061 O   1 1 1566.0000
     1568  O                      1.8775    1.6227   23.6816 O   1 1 1567.0000
     1569  O                      1.4724    0.9892   24.0782 O   1 1 1568.0000
     1570  O                      1.3039    1.6640   24.0048 O   1 1 1569.0000
     1571  O                      0.8369    2.2305   23.9069 O   1 1 1570.0000
     1572  O                      0.4901    2.7257   23.9750 O   1 1 1571.0000
     1573  O                      0.5755    2.7849   24.6891 O   1 1 1572.0000
     1574  O                      0.5723    3.4343   25.1753 O   1 1 1573.0000
     1575  O                      0.5304    3.6775   25.7487 O   1 1 1574.0000
     1576  O                      0.9253    3.8178   25.8493 O   1 1 1575.0000
     1577  O                      1.6093    4.1410   25.9858 O   1 1 1576.0000
     1578  O                      2.1034    4.5790   25.7159 O   1 1 1577.0000
     1579  O                      1.9545    5.2933   26.1149 O   1 1 1578.0000
     1580  O                      2.3089    5.5681   26.0392 O   1 1 1579.0000
     1581  O                      2.9343    5.3048   25.9600 O   1 1 1580.0000
     1582  O                      3.6716    5.4318   25.6037 O   1 1 1581.0000
     1583  O                      4.1719    5.3745   25.4280 O   1 1 1582.0000
     1584  O                      4.8662    5.6349   25.2139 O   1 1 1583.0000
     1585  O                      5.1639    5.0811   24.8915 O   1 1 1584.0000
     1586  O                      4.8684    4.8711   24.5382 O   1 1 1585.0000
     1587  O                      4.4726    5.4119   24.8052 O   1 1 1586.0000
     1588  O                      3.9895    5.6986   25.1748 O   1 1 1587.0000
     1589  O                      4.0439    6.0408   24.4155 O   1 1 1588.0000
     1590  O                      3.4894    5.5960   24.8119 O   1 1 1589.0000
     1591  O                      2.9068    5.9438   24.7018 O   1 1 1590.0000
     1592  O                      2.4643    5.6458   25.1583 O   1 1 1591.0000
     1593  O                      2.1420    5.3750   25.3131 O   1 1 1592.0000
     1594  O                      1.9849    4.7674   24.8858 O   1 1 1593.0000
     1595  O                      1.4604    4.3326   24.9776 O   1 1 1594.0000
     1596  O                      0.5925    4.5373   24.9070 O   1 1 1595.0000
     1597  O                      0.9428    4.0027   24.7062 O   1 1 1596.0000
     1598  O                      0.9342    3.1821   24.3933 O   1 1 1597.0000
     1599  O                      1.2405    2.8095   23.8433 O   1 1 1598.0000
     1600  O                      1.3970    3.2991   23.3945 O   1 1 1599.0000
     1601  O                      1.6943    3.8483   23.3568 O   1 1 1600.0000
     1602  O                      1.8992    3.5448   23.4776 O   1 1 1601.0000
     1603  O                      1.4294    3.3022   23.9643 O   1 1 1602.0000
     1604  O                      1.7701    3.1425   24.2022 O   1 1 1603.0000
     1605  O                      1.2574    2.5659   24.4954 O   1 1 1604.0000
     1606  O                      0.7812    2.3882   25.0594 O   1 1 1605.0000
     1607  O                      1.3328    2.3782   25.3527 O   1 1 1606.0000
     1608  O                      1.7803    2.5141   25.9214 O   1 1 1607.0000
     1609  O                      1.3042    2.2237   25.9880 O   1 1 1608.0000
     1610  O                      1.6395    2.6672   26.5318 O   1 1 1609.0000
     1611  O                      2.1114    2.6182   26.8385 O   1 1 1610.0000
     1612  O                      2.2199    1.9241   27.0421 O   1 1 1611.0000
     1613  O                      2.9551    2.3232   26.3814 O   1 1 1612.0000
     1614  O                      2.8545    1.6228   26.1019 O   1 1 1613.0000
     1615  O                      3.1055    1.3291   25.3046 O   1 1 1614.0000
     1616  O                      3.5279    1.9221   24.9254 O   1 1 1615.0000
     1617  O                      3.6703    2.4946   24.2726 O   1 1 1616.0000
     1618  O                      4.2533    2.7099   24.1730 O   1 1 1617.0000
     1619  O                      4.4044    3.2068   23.9935 O   1 1 1618.0000
     1620  O                      3.6931    2.9239   23.4232 O   1 1 1619.0000
     1621  O                      3.1243    2.9310   23.2316 O   1 1 1620.0000
     1622  O                      2.9293    2.7347   22.7127 O   1 1 1621.0000
     1623  O                      2.2911    2.5038   22.5257 O   1 1 1622.0000
     1624  O                      3.0876    2.4566   21.7982 O   1 1 1623.0000
     1625  O                      3.1513    3.0459   21.2030 O   1 1 1624.0000
     1626  O                      3.9066    2.9322   21.6692 O   1 1 1625.0000
     1627  O                      4.0986    3.1168   22.6911 O   1 1 1626.0000
     1628  O                      4.1834    3.4595   23.5317 O   1 1 1627.0000
     1629  O                      4.1009    3.8374   24.1227 O   1 1 1628.0000
     1630  O                      3.4775    3.9105   24.2363 O   1 1 1629.0000
     1631  O                      3.0407    3.7745   24.8371 O   1 1 1630.0000
     1632  O                      2.8224    3.7580   24.4864 O   1 1 1631.0000
     1633  O                      1.8671    3.8931   24.2042 O   1 1 1632.0000
     1634  O                      1.3864    3.9663   23.6684 O   1 1 1633.0000
     1635  O                      0.8604    3.9391   23.2219 O   1 1 1634.0000
     1636  O                      1.5517    4.5840   23.4656 O   1 1 1635.0000
     1637  O                      1.3848    4.8859   23.9927 O   1 1 1636.0000
     1638  O                      1.0496    4.8969   24.3953 O   1 1 1637.0000
     1639  O                      0.8495    4.5101   24.3450 O   1 1 1638.0000
     1640  O                      0.8636    5.0063   23.9612 O   1 1 1639.0000
     1641  O                      0.5514    4.9686   23.1873 O   1 1 1640.0000
     1642  O                      0.2137    4.7914   22.4010 O   1 1 1641.0000
     1643  O                     -0.2110    5.0851   21.8380 O   1 1 1642.0000
     1644  O                     -0.4959    5.6107   21.2906 O   1 1 1643.0000
     1645  O                     -1.1416    5.7263   20.9938 O   1 1 1644.0000
     1646  O                     -1.3689    5.7332   21.6280 O   1 1 1645.0000
     1647  O                     -1.7652    5.9388   22.0943 O   1 1 1646.0000
     1648  O                     -1.0521    5.4148   22.2630 O   1 1 1647.0000
     1649  O                     -0.9328    4.8730   21.8105 O   1 1 1648.0000
     1650  O                     -0.7063    4.8017   22.2679 O   1 1 1649.0000
     1651  O                     -0.0326    4.6534   22.2411 O   1 1 1650.0000
     1652  O                      0.5403    4.8594   21.9643 O   1 1 1651.0000
     1653  O                      1.3829    4.9854   22.1644 O   1 1 1652.0000
     1654  O                      1.0809    4.4442   22.1515 O   1 1 1653.0000
     1655  O                      1.0547    4.9249   21.6474 O   1 1 1654.0000
     1656  O                      0.8381    5.3496   20.9620 O   1 1 1655.0000
     1657  O                      0.9253    5.9708   21.0197 O   1 1 1656.0000
     1658  O                      0.8129    6.3676   20.9277 O   1 1 1657.0000
     1659  O                      1.4700    6.6751   20.4425 O   1 1 1658.0000
     1660  O                      2.0734    6.6026   20.8468 O   1 1 1659.0000
     1661  O                      2.1780    6.2083   21.0836 O   1 1 1660.0000
     1662  O                      1.8249    6.3444   22.0852 O   1 1 1661.0000
     1663  O                      2.0575    5.7651   22.5830 O   1 1 1662.0000
     1664  O                      2.4753    5.4969   22.4036 O   1 1 1663.0000
     1665  O                      2.2039    5.0468   22.9851 O   1 1 1664.0000
     1666  O                      2.3149    4.8950   23.5154 O   1 1 1665.0000
     1667  O                      2.1730    4.8526   24.2350 O   1 1 1666.0000
     1668  O                      1.7373    4.4609   24.5142 O   1 1 1667.0000
     1669  O                      2.4469    4.5391   24.8584 O   1 1 1668.0000
     1670  O                      2.8359    4.4020   25.3169 O   1 1 1669.0000
     1671  O                      3.1171    4.7347   25.5347 O   1 1 1670.0000
     1672  O                      2.9579    5.3219   25.3026 O   1 1 1671.0000
     1673  O                      3.3397    4.9907   25.8650 O   1 1 1672.0000
     1674  O                      2.9776    4.8645   26.6924 O   1 1 1673.0000
     1675  O                      3.3492    4.8212   26.8579 O   1 1 1674.0000
     1676  O                      3.2320    4.1198   27.0558 O   1 1 1675.0000
     1677  O                      2.7865    3.8376   26.9930 O   1 1 1676.0000
     1678  O                      2.7481    3.7297   26.3997 O   1 1 1677.0000
     1679  O                      3.1592    4.3085   26.2992 O   1 1 1678.0000
     1680  O                      2.8295    3.9908   25.8227 O   1 1 1679.0000
     1681  O                      3.1648    3.8351   25.4062 O   1 1 1680.0000
     1682  O                      3.7786    3.9450   25.4961 O   1 1 1681.0000
     1683  O                      4.1190    4.1932   25.0347 O   1 1 1682.0000
     1684  O                      4.3916    4.5318   24.5042 O   1 1 1683.0000
     1685  O                      4.0720    5.3482   24.1062 O   1 1 1684.0000
     1686  O                      3.6098    6.1533   23.4567 O   1 1 1685.0000
     1687  O                      3.4918    5.7853   22.5695 O   1 1 1686.0000
     1688  O                      3.2719    5.2626   22.2952 O   1 1 1687.0000
     1689  O                      2.9305    5.1358   21.9746 O   1 1 1688.0000
     1690  O                      3.3260    5.2208   21.2571 O   1 1 1689.0000
     1691  O                      2.9824    5.2915   21.3119 O   1 1 1690.0000
     1692  O                      2.9519    4.6390   21.1553 O   1 1 1691.0000
     1693  O                      2.7686    3.9718   21.4196 O   1 1 1692.0000
     1694  O                      2.7602    3.7492   21.8563 O   1 1 1693.0000
     1695  O                      2.7156    3.5152   22.2615 O   1 1 1694.0000
     1696  O                      3.1734    3.2166   22.2727 O   1 1 1695.0000
     1697  O                      3.4834    3.6221   22.1264 O   1 1 1696.0000
     1698  O                      3.1592    4.0911   21.9158 O   1 1 1697.0000
     1699  O                      3.3473    4.6326   21.8047 O   1 1 1698.0000
     1700  O                      3.8227    5.0544   21.7862 O   1 1 1699.0000
     1701  O                      4.1311    5.4647   21.8621 O   1 1 1700.0000
     1702  O                      4.0349    5.4299   22.5690 O   1 1 1701.0000
     1703  O                      3.5958    6.0677   22.0937 O   1 1 1702.0000
     1704  O                      3.7384    6.6675   21.7931 O   1 1 1703.0000
     1705  O                      3.8616    7.0617   21.3005 O   1 1 1704.0000
     1706  O                      3.6912    6.6152   21.0356 O   1 1 1705.0000
     1707  O                      4.3225    6.5698   21.7223 O   1 1 1706.0000
     1708  O                      4.6767    6.9677   22.2492 O   1 1 1707.0000
     1709  O                      5.2330    6.7069   22.4553 O   1 1 1708.0000
     1710  O                      4.8836    6.0033   22.4870 O   1 1 1709.0000
     1711  O                      5.3545    5.7342   22.1975 O   1 1 1710.0000
     1712  O                      5.4511    5.3197   22.2538 O   1 1 1711.0000
     1713  O                      5.4362    4.7612   22.7429 O   1 1 1712.0000
     1714  O                      5.7098    4.9331   22.2198 O   1 1 1713.0000
     1715  O                      5.4590    4.3595   22.0341 O   1 1 1714.0000
     1716  O                      6.1166    4.4773   22.6642 O   1 1 1715.0000
     1717  O                      6.6784    4.3855   22.8172 O   1 1 1716.0000
     1718  O                      7.4247    4.3691   22.9709 O   1 1 1717.0000
     1719  O                      8.0558    3.8968   22.9239 O   1 1 1718.0000
     1720  O                      8.1248    4.3721   22.5601 O   1 1 1719.0000
     1721  O                      7.9237    3.5037   22.4778 O   1 1 1720.0000
     1722  O                      8.3804    3.8593   22.6565 O   1 1 1721.0000
     1723  O                      8.7042    3.9726   22.0244 O   1 1 1722.0000
     1724  O                      8.8404    3.5633   21.9158 O   1 1 1723.0000
     1725  O                      9.0123    3.6542   22.6646 O   1 1 1724.0000
     1726  O                      9.4320    3.2323   22.9858 O   1 1 1725.0000
     1727  O                      8.9006    3.3524   23.4189 O   1 1 1726.0000
     1728  O                      8.7944    4.1985   23.1501 O   1 1 1727.0000
     1729  O                      8.9086    3.7062   23.2039 O   1 1 1728.0000
     1730  O                      9.2618    3.8563   23.5659 O   1 1 1729.0000
     1731  O                      9.6997    3.4673   23.5397 O   1 1 1730.0000
     1732  O                      9.3202    2.8611   23.5286 O   1 1 1731.0000
     1733  O                      8.9734    3.0696   22.9721 O   1 1 1732.0000
     1734  O                      8.2022    3.0931   23.1534 O   1 1 1733.0000
     1735  O                      7.6196    3.3542   22.8466 O   1 1 1734.0000
     1736  O                      8.1801    2.8240   22.5653 O   1 1 1735.0000
     1737  O                      7.7110    2.5335   22.3323 O   1 1 1736.0000
     1738  O                      7.2473    2.3415   22.6427 O   1 1 1737.0000
     1739  O                      7.0140    1.7890   22.9842 O   1 1 1738.0000
     1740  O                      7.7274    1.6636   22.9355 O   1 1 1739.0000
     1741  O                      7.4901    1.2569   23.0493 O   1 1 1740.0000
     1742  O                      7.1062    0.9026   23.5812 O   1 1 1741.0000
     1743  O                      6.5821    0.5463   24.0328 O   1 1 1742.0000
     1744  O                      5.6182    0.6202   23.9479 O   1 1 1743.0000
     1745  O                      5.1346    1.0973   23.5602 O   1 1 1744.0000
     1746  O                      4.4343    1.0991   23.1780 O   1 1 1745.0000
     1747  O                      3.9348    1.6585   23.1984 O   1 1 1746.0000
     1748  O                      3.6183    2.1027   23.1462 O   1 1 1747.0000
     1749  O                      3.2184    2.3616   22.6667 O   1 1 1748.0000
     1750  O                      3.3484    1.9470   22.7716 O   1 1 1749.0000
     1751  O                      3.8273    2.1170   22.2790 O   1 1 1750.0000
     1752  O                      4.3483    2.0550   22.8953 O   1 1 1751.0000
     1753  O                      4.3633    2.4078   23.5170 O   1 1 1752.0000
     1754  O                      3.8955    2.6384   23.7363 O   1 1 1753.0000
     1755  O                      4.3880    2.9331   23.0444 O   1 1 1754.0000
     1756  O                      4.7765    2.7373   22.6906 O   1 1 1755.0000
     1757  O                      4.7714    3.1542   22.4174 O   1 1 1756.0000
     1758  O                      4.5030    3.6496   22.0976 O   1 1 1757.0000
     1759  O                      4.9895    3.7219   21.8911 O   1 1 1758.0000
     1760  O                      4.4054    3.0771   21.5377 O   1 1 1759.0000
     1761  O                      3.8196    3.4835   21.6808 O   1 1 1760.0000
     1762  O                      3.6285    3.5011   22.3120 O   1 1 1761.0000
     1763  O                      4.1481    4.0235   21.8181 O   1 1 1762.0000
     1764  O                      4.4798    4.4387   22.2792 O   1 1 1763.0000
     1765  O                      4.6286    4.9951   22.3320 O   1 1 1764.0000
     1766  O                      4.8011    5.2160   22.6739 O   1 1 1765.0000
     1767  O                      4.7649    5.2690   23.0905 O   1 1 1766.0000
     1768  O                      4.1947    4.6996   23.2061 O   1 1 1767.0000
     1769  O                      3.9240    4.7242   23.6207 O   1 1 1768.0000
     1770  O                      3.1649    4.7623   23.9814 O   1 1 1769.0000
     1771  O                      3.5552    4.5642   23.9649 O   1 1 1770.0000
     1772  O                      3.9859    4.6501   24.3482 O   1 1 1771.0000
     1773  O                      3.7896    5.2257   24.3339 O   1 1 1772.0000
     1774  O                      4.4964    5.5129   24.2208 O   1 1 1773.0000
     1775  O                      5.2287    5.7947   24.4007 O   1 1 1774.0000
     1776  O                      5.4041    5.0915   24.1707 O   1 1 1775.0000
     1777  O                      5.5529    5.2767   23.5019 O   1 1 1776.0000
     1778  O                      5.9394    5.5240   23.4991 O   1 1 1777.0000
     1779  O                      6.2261    5.3657   23.0122 O   1 1 1778.0000
     1780  O                      5.6905    5.6651   22.9068 O   1 1 1779.0000
     1781  O                      5.1662    5.8728   23.0155 O   1 1 1780.0000
     1782  O                      4.9831    6.0167   23.5621 O   1 1 1781.0000
     1783  O                      4.6821    6.2299   23.1397 O   1 1 1782.0000
     1784  O                      4.6771    6.7872   22.8918 O   1 1 1783.0000
     1785  O                      4.1016    7.2940   22.9548 O   1 1 1784.0000
     1786  O                      4.0704    7.3535   23.5516 O   1 1 1785.0000
     1787  O                      4.5545    7.3911   24.1700 O   1 1 1786.0000
     1788  O                      4.8110    6.9772   23.6032 O   1 1 1787.0000
     1789  O                      4.6818    6.4769   24.0561 O   1 1 1788.0000
     1790  O                      4.0458    6.5863   24.1068 O   1 1 1789.0000
     1791  O                      3.3460    6.4568   23.8058 O   1 1 1790.0000
     1792  O                      2.8127    6.6910   23.4014 O   1 1 1791.0000
     1793  O                      3.5146    6.6647   23.0266 O   1 1 1792.0000
     1794  O                      4.0529    6.9036   22.3044 O   1 1 1793.0000
     1795  O                      4.1771    7.7982   22.2036 O   1 1 1794.0000
     1796  O                      4.7379    7.4189   22.7977 O   1 1 1795.0000
     1797  O                      5.3760    7.5388   23.0196 O   1 1 1796.0000
     1798  O                      5.5661    7.7951   23.5336 O   1 1 1797.0000
     1799  O                      5.9306    7.9940   24.0941 O   1 1 1798.0000
     1800  O                      6.4925    7.8860   23.6184 O   1 1 1799.0000
     1801  O                      6.4095    7.8128   23.0729 O   1 1 1800.0000
     1802  O                      6.0275    7.1668   23.3697 O   1 1 1801.0000
     1803  O                      6.1576    6.6373   23.8075 O   1 1 1802.0000
     1804  O                      6.0965    6.4036   24.4842 O   1 1 1803.0000
     1805  O                      6.3472    5.9842   25.0314 O   1 1 1804.0000
     1806  O                      5.8471    5.8509   25.3154 O   1 1 1805.0000
     1807  O                      5.7024    6.2457   24.8659 O   1 1 1806.0000
     1808  O                      5.8402    6.8728   25.0417 O   1 1 1807.0000
     1809  O                      6.2309    6.9469   24.9458 O   1 1 1808.0000
     1810  O                      6.1569    7.3946   24.2840 O   1 1 1809.0000
     1811  O                      6.7537    6.9415   24.2017 O   1 1 1810.0000
     1812  O                      6.7300    6.9400   23.7718 O   1 1 1811.0000
     1813  O                      6.9955    6.9841   23.1991 O   1 1 1812.0000
     1814  O                      7.4912    7.1787   22.5383 O   1 1 1813.0000
     1815  O                      7.6204    6.8930   22.0915 O   1 1 1814.0000
     1816  O                      8.1031    7.2724   22.2944 O   1 1 1815.0000
     1817  O                      7.9488    7.6047   21.4853 O   1 1 1816.0000
     1818  O                      7.9525    7.1384   21.7013 O   1 1 1817.0000
     1819  O                      7.8687    6.5126   21.6663 O   1 1 1818.0000
     1820  O                      7.6930    6.1143   21.6811 O   1 1 1819.0000
     1821  O                      8.1687    5.9710   21.0899 O   1 1 1820.0000
     1822  O                      7.8380    5.6513   21.2800 O   1 1 1821.0000
     1823  O                      7.7923    5.1072   20.9220 O   1 1 1822.0000
     1824  O                      7.6900    5.8390   20.6261 O   1 1 1823.0000
     1825  O                      7.3420    5.3720   20.0571 O   1 1 1824.0000
     1826  O                      7.0923    4.7500   19.2058 O   1 1 1825.0000
     1827  O                      7.5415    4.3887   19.8351 O   1 1 1826.0000
     1828  O                      7.1323    4.0813   20.4584 O   1 1 1827.0000
     1829  O                      6.6563    4.1940   20.8748 O   1 1 1828.0000
     1830  O                      6.6654    4.2462   21.6034 O   1 1 1829.0000
     1831  O                      6.1311    4.4116   21.8194 O   1 1 1830.0000
     1832  O                      5.8969    4.2928   22.3596 O   1 1 1831.0000
     1833  O                      5.2176    4.1710   22.4163 O   1 1 1832.0000
     1834  O                      4.5224    3.7652   22.5563 O   1 1 1833.0000
     1835  O                      4.1123    3.4278   23.2018 O   1 1 1834.0000
     1836  O                      3.6348    3.0491   23.9373 O   1 1 1835.0000
     1837  O                      3.0394    3.0768   23.9090 O   1 1 1836.0000
     1838  O                      2.3207    3.2871   23.7465 O   1 1 1837.0000
     1839  O                      2.1257    3.6862   24.3018 O   1 1 1838.0000
     1840  O                      1.9812    3.2524   24.9051 O   1 1 1839.0000
     1841  O                      1.6560    3.5212   25.0020 O   1 1 1840.0000
     1842  O                      2.0386    3.2912   25.7495 O   1 1 1841.0000
     1843  O                      2.2922    2.9013   25.3622 O   1 1 1842.0000
     1844  O                      2.7338    2.8766   24.7730 O   1 1 1843.0000
     1845  O                      3.2956    3.0884   24.3340 O   1 1 1844.0000
     1846  O                      4.0391    2.7065   24.8276 O   1 1 1845.0000
     1847  O                      3.4684    3.0142   24.8002 O   1 1 1846.0000
     1848  O                      3.7473    3.2911   25.3068 O   1 1 1847.0000
     1849  O                      3.9638    3.1259   26.1564 O   1 1 1848.0000
     1850  O                      3.0676    3.0733   26.1987 O   1 1 1849.0000
     1851  O                      2.3073    3.2126   26.3243 O   1 1 1850.0000
     1852  O                      1.5380    3.2125   25.8637 O   1 1 1851.0000
     1853  O                      1.3040    2.9650   25.2183 O   1 1 1852.0000
     1854  O                      1.2515    3.3607   24.6869 O   1 1 1853.0000
     1855  O                      0.4444    3.7079   24.4929 O   1 1 1854.0000
     1856  O                     -0.0918    3.8782   23.7815 O   1 1 1855.0000
     1857  O                     -0.8465    4.0439   23.4913 O   1 1 1856.0000
     1858  O                     -0.3442    4.2173   23.1466 O   1 1 1857.0000
     1859  O                     -0.6536    4.5092   22.8138 O   1 1 1858.0000
     1860  O                     -1.1976    4.7534   22.7768 O   1 1 1859.0000
     1861  O                     -1.0775    4.7819   23.3550 O   1 1 1860.0000
     1862  O                     -1.2920    5.2479   22.8548 O   1 1 1861.0000
     1863  O                     -1.3560    5.9298   22.7381 O   1 1 1862.0000
     1864  O                     -1.9765    5.9315   23.0061 O   1 1 1863.0000
     1865  O                     -1.6759    6.0713   23.2642 O   1 1 1864.0000
     1866  O                     -1.5357    6.6455   23.3412 O   1 1 1865.0000
     1867  O                     -1.0066    6.6569   23.2434 O   1 1 1866.0000
     1868  O                     -0.8104    7.0296   23.4008 O   1 1 1867.0000
     1869  O                     -0.4586    7.0445   22.8182 O   1 1 1868.0000
     1870  O                      0.3020    6.6503   22.7138 O   1 1 1869.0000
     1871  O                      0.9995    6.9740   22.6377 O   1 1 1870.0000
     1872  O                      1.5622    6.7905   22.9048 O   1 1 1871.0000
     1873  O                      2.4036    6.1675   22.7328 O   1 1 1872.0000
     1874  O                      2.3808    6.3106   22.0413 O   1 1 1873.0000
     1875  O                      2.6290    6.6888   21.6689 O   1 1 1874.0000
     1876  O                      2.7457    6.3870   21.1064 O   1 1 1875.0000
     1877  O                      3.4528    6.0602   20.8615 O   1 1 1876.0000
     1878  O                      3.5613    5.3970   20.5876 O   1 1 1877.0000
     1879  O                      3.9798    4.9097   20.0932 O   1 1 1878.0000
     1880  O                      4.6742    4.7323   20.1117 O   1 1 1879.0000
     1881  O                      5.0038    3.8926   20.1220 O   1 1 1880.0000
     1882  O                      5.4043    3.3323   20.1809 O   1 1 1881.0000
     1883  O                      5.7643    3.6861   20.2619 O   1 1 1882.0000
     1884  O                      5.5994    3.7243   20.9746 O   1 1 1883.0000
     1885  O                      6.0506    3.3214   20.9620 O   1 1 1884.0000
     1886  O                      5.6500    2.8284   20.5318 O   1 1 1885.0000
     1887  O                      5.7309    2.2841   21.2355 O   1 1 1886.0000
     1888  O                      6.1983    1.7999   21.2747 O   1 1 1887.0000
     1889  O                      6.0525    1.4415   21.7483 O   1 1 1888.0000
     1890  O                      5.6438    1.1125   21.4640 O   1 1 1889.0000
     1891  O                      5.0875    0.6142   21.3830 O   1 1 1890.0000
     1892  O                      5.7821    0.3660   20.9875 O   1 1 1891.0000
     1893  O                      5.8840    0.9068   20.7507 O   1 1 1892.0000
     1894  O                      6.6213    0.9341   20.6838 O   1 1 1893.0000
     1895  O                      7.1279    1.3900   20.2526 O   1 1 1894.0000
     1896  O                      7.7859    1.4836   20.2854 O   1 1 1895.0000
     1897  O                      8.3335    1.5111   20.4824 O   1 1 1896.0000
     1898  O                      8.1594    1.5422   19.9146 O   1 1 1897.0000
     1899  O                      8.7729    1.7222   20.1329 O   1 1 1898.0000
     1900  O                      9.2849    1.5708   20.6690 O   1 1 1899.0000
     1901  O                      9.2165    1.8417   20.9836 O   1 1 1900.0000
     1902  O                      8.8924    1.6063   21.2190 O   1 1 1901.0000
     1903  O                      9.0307    0.9765   21.2967 O   1 1 1902.0000
     1904  O                      8.5302    1.1064   21.0547 O   1 1 1903.0000
     1905  O                      8.0997    0.9099   21.5844 O   1 1 1904.0000
     1906  O                      7.7450    1.0198   20.9447 O   1 1 1905.0000
     1907  O                      7.9588    1.6750   21.2300 O   1 1 1906.0000
     1908  O                      7.5256    2.3885   21.7825 O   1 1 1907.0000
     1909  O                      7.4900    1.6474   21.9883 O   1 1 1908.0000
     1910  O                      8.0715    1.7770   21.9645 O   1 1 1909.0000
     1911  O                      8.0237    1.5483   22.2367 O   1 1 1910.0000
     1912  O                      8.6448    1.7532   21.7226 O   1 1 1911.0000
     1913  O                      8.7770    1.6041   22.3000 O   1 1 1912.0000
     1914  O                      9.3450    1.7722   22.2548 O   1 1 1913.0000
     1915  O                      9.5043    2.0581   21.5810 O   1 1 1914.0000
     1916  O                      9.0872    2.3231   21.8648 O   1 1 1915.0000
     1917  O                      8.5532    2.4401   21.5892 O   1 1 1916.0000
     1918  O                      9.1558    2.6692   21.2165 O   1 1 1917.0000
     1919  O                      8.5768    3.2334   21.4695 O   1 1 1918.0000
     1920  O                      8.7120    3.2598   20.6345 O   1 1 1919.0000
     1921  O                      8.8016    3.0328   19.8455 O   1 1 1920.0000
     1922  O                      8.8308    3.5181   19.8349 O   1 1 1921.0000
     1923  O                      8.2793    3.8925   20.0261 O   1 1 1922.0000
     1924  O                      7.7355    3.4356   19.9674 O   1 1 1923.0000
     1925  O                      7.1937    3.1170   20.1964 O   1 1 1924.0000
     1926  O                      7.2029    2.4274   19.7034 O   1 1 1925.0000
     1927  O                      7.8024    2.5757   19.7837 O   1 1 1926.0000
     1928  O                      7.5838    3.1643   19.4709 O   1 1 1927.0000
     1929  O                      7.0757    3.4075   19.7060 O   1 1 1928.0000
     1930  O                      6.8878    4.0718   19.8325 O   1 1 1929.0000
     1931  O                      6.5048    3.8896   19.6322 O   1 1 1930.0000
     1932  O                      6.1735    3.5350   19.4057 O   1 1 1931.0000
     1933  O                      6.1991    3.5320   19.9488 O   1 1 1932.0000
     1934  O                      6.4719    3.2722   20.5126 O   1 1 1933.0000
     1935  O                      6.2717    2.5597   20.9574 O   1 1 1934.0000
     1936  O                      6.4678    2.8528   21.4916 O   1 1 1935.0000
     1937  O                      6.9908    2.4366   21.6423 O   1 1 1936.0000
     1938  O                      6.9781    1.7928   22.0133 O   1 1 1937.0000
     1939  O                      6.9275    1.3926   22.5461 O   1 1 1938.0000
     1940  O                      7.2936    0.8430   22.5422 O   1 1 1939.0000
     1941  O                      7.8863    0.6505   22.6430 O   1 1 1940.0000
     1942  O                      8.1308    0.9863   23.0925 O   1 1 1941.0000
     1943  O                      7.8212    0.9955   23.8030 O   1 1 1942.0000
     1944  O                      7.7462    0.5153   24.0210 O   1 1 1943.0000
     1945  O                      8.1248    0.7868   24.5586 O   1 1 1944.0000
     1946  O                      7.5893    0.9469   25.0946 O   1 1 1945.0000
     1947  O                      7.2190    0.4384   24.7223 O   1 1 1946.0000
     1948  O                      6.9483    1.1745   24.8153 O   1 1 1947.0000
     1949  O                      7.3069    1.2814   25.1944 O   1 1 1948.0000
     1950  O                      7.1259    2.1548   25.1758 O   1 1 1949.0000
     1951  O                      6.4753    2.5323   25.3246 O   1 1 1950.0000
     1952  O                      6.0856    2.3218   25.9115 O   1 1 1951.0000
     1953  O                      5.5413    2.5489   25.7439 O   1 1 1952.0000
     1954  O                      5.8270    2.9786   26.1717 O   1 1 1953.0000
     1955  O                      5.6593    3.6850   25.9775 O   1 1 1954.0000
     1956  O                      5.3260    3.8164   25.3884 O   1 1 1955.0000
     1957  O                      5.7477    3.0312   25.1929 O   1 1 1956.0000
     1958  O                      5.9480    2.6975   24.5685 O   1 1 1957.0000
     1959  O                      6.3747    2.5092   23.9389 O   1 1 1958.0000
     1960  O                      6.2849    2.2393   24.4984 O   1 1 1959.0000
     1961  O                      6.4607    1.9830   25.2112 O   1 1 1960.0000
     1962  O                      6.5963    1.4119   25.1888 O   1 1 1961.0000
     1963  O                      6.1045    1.3834   25.0773 O   1 1 1962.0000
     1964  O                      6.1062    1.2723   24.6796 O   1 1 1963.0000
     1965  O                      5.4688    1.6567   24.5611 O   1 1 1964.0000
     1966  O                      5.1908    1.1670   24.7389 O   1 1 1965.0000
     1967  O                      4.6147    1.3016   24.7682 O   1 1 1966.0000
     1968  O                      4.6757    1.1320   24.1592 O   1 1 1967.0000
     1969  O                      4.5564    1.7501   24.7309 O   1 1 1968.0000
     1970  O                      4.0087    1.1430   24.3849 O   1 1 1969.0000
     1971  O                      3.9790    1.0243   23.8737 O   1 1 1970.0000
     1972  O                      3.6341    0.8477   23.7253 O   1 1 1971.0000
     1973  O                      2.8464    0.7245   23.5157 O   1 1 1972.0000
     1974  O                      2.2962    0.9559   23.5277 O   1 1 1973.0000
     1975  O                      1.9332    0.3303   23.4772 O   1 1 1974.0000
     1976  O                      1.5546    0.0353   23.1170 O   1 1 1975.0000
     1977  O                      1.4872   -0.4597   22.8805 O   1 1 1976.0000
     1978  O                      1.1148    0.0179   22.3579 O   1 1 1977.0000
     1979  O                      1.0408   -0.4883   22.1419 O   1 1 1978.0000
     1980  O                      0.9418   -0.4672   22.7665 O   1 1 1979.0000
     1981  O                      0.6264   -0.9986   23.1693 O   1 1 1980.0000
     1982  O                      0.2072   -0.7991   23.6625 O   1 1 1981.0000
     1983  O                     -0.1625   -0.6312   23.4439 O   1 1 1982.0000
     1984  O                     -0.1528   -0.9898   23.9608 O   1 1 1983.0000
     1985  O                     -0.5081   -0.3355   24.1429 O   1 1 1984.0000
     1986  O                     -1.0387   -0.3560   23.7574 O   1 1 1985.0000
     1987  O                     -1.3024   -0.7282   23.2463 O   1 1 1986.0000
     1988  O                     -1.1520   -1.4054   22.7668 O   1 1 1987.0000
     1989  O                     -0.7986   -1.3360   22.2399 O   1 1 1988.0000
     1990  O                     -0.6608   -0.8207   22.6583 O   1 1 1989.0000
     1991  O                     -0.6615   -0.3295   23.0654 O   1 1 1990.0000
     1992  O                     -0.5433   -0.1346   22.4928 O   1 1 1991.0000
     1993  O                     -0.3745   -0.3198   22.0096 O   1 1 1992.0000
     1994  O                     -1.1926   -0.4384   21.9282 O   1 1 1993.0000
     1995  O                     -1.8843    0.1101   21.4536 O   1 1 1994.0000
     1996  O                     -1.7621   -0.1777   21.1207 O   1 1 1995.0000
     1997  O                     -1.5695   -0.7115   20.9856 O   1 1 1996.0000
     1998  O                     -1.5902   -1.2418   20.9115 O   1 1 1997.0000
     1999  O                     -1.5981   -1.7645   20.5071 O   1 1 1998.0000
     2000  O                     -1.6976   -1.6829   21.2335 O   1 1 1999.0000
     2001  O                     -1.2639   -1.4787   21.7213 O   1 1 2000.0000
     2002  O                     -1.0708   -2.0529   21.9194 O   1 1 2001.0000
     2003  O                     -0.8465   -1.4183   21.5120 O   1 1 2002.0000
     2004  O                     -0.4633   -1.6628   21.4995 O   1 1 2003.0000
     2005  O                     -0.6768   -2.4761   21.5778 O   1 1 2004.0000
     2006  O                     -0.0962   -2.0935   21.4552 O   1 1 2005.0000
     2007  O                     -0.4217   -1.6063   20.9986 O   1 1 2006.0000
     2008  O                     -0.4971   -1.0738   20.7243 O   1 1 2007.0000
     2009  O                     -0.1772   -1.6471   20.2622 O   1 1 2008.0000
     2010  O                      0.1396   -1.2138   20.2925 O   1 1 2009.0000
     2011  O                      0.1067   -1.0795   19.8064 O   1 1 2010.0000
     2012  O                      0.8416   -0.9756   19.5352 O   1 1 2011.0000
     2013  O                      1.0364   -0.6585   18.7708 O   1 1 2012.0000
     2014  O                      0.9908   -0.2187   19.0633 O   1 1 2013.0000
     2015  O                      1.1618    0.3018   18.4233 O   1 1 2014.0000
     2016  O                      1.0506    0.7793   18.1357 O   1 1 2015.0000
     2017  O                      0.6127    0.7865   17.4712 O   1 1 2016.0000
     2018  O                      0.6515    1.7302   17.7167 O   1 1 2017.0000
     2019  O                      0.0008    1.7146   17.8227 O   1 1 2018.0000
     2020  O                      0.5989    2.0926   17.8106 O   1 1 2019.0000
     2021  O                      1.1229    1.7262   18.2108 O   1 1 2020.0000
     2022  O                      1.5288    2.0163   18.2523 O   1 1 2021.0000
     2023  O                      1.7705    2.6506   18.4574 O   1 1 2022.0000
     2024  O                      1.8248    3.1240   18.3683 O   1 1 2023.0000
     2025  O                      2.0680    3.6270   18.7912 O   1 1 2024.0000
     2026  O                      2.2912    3.6368   19.3590 O   1 1 2025.0000
     2027  O                      1.6565    3.3473   19.9498 O   1 1 2026.0000
     2028  O                      1.1005    3.5025   19.8630 O   1 1 2027.0000
     2029  O                      0.7491    3.0026   19.3894 O   1 1 2028.0000
     2030  O                      0.8198    3.3582   19.8682 O   1 1 2029.0000
     2031  O                      0.5931    3.3733   19.7315 O   1 1 2030.0000
     2032  O                      0.1401    3.6522   20.2223 O   1 1 2031.0000
     2033  O                      0.2503    4.4643   20.0181 O   1 1 2032.0000
     2034  O                      0.5041    4.1549   20.7727 O   1 1 2033.0000
     2035  O                      0.6765    4.4164   21.6523 O   1 1 2034.0000
     2036  O                      0.5200    5.0947   21.5691 O   1 1 2035.0000
     2037  O                      0.4323    5.6491   21.3664 O   1 1 2036.0000
     2038  O                     -0.1933    5.8881   20.9000 O   1 1 2037.0000
     2039  O                     -0.5033    6.3256   20.7894 O   1 1 2038.0000
     2040  O                     -0.8359    6.5657   19.9224 O   1 1 2039.0000
     2041  O                     -0.8464    6.2032   19.4963 O   1 1 2040.0000
     2042  O                     -0.9104    5.9875   20.1642 O   1 1 2041.0000
     2043  O                     -0.9574    6.5521   20.7296 O   1 1 2042.0000
     2044  O                     -0.6248    6.5786   21.3334 O   1 1 2043.0000
     2045  O                      0.0177    6.5346   20.8907 O   1 1 2044.0000
     2046  O                      0.0086    6.4772   21.4459 O   1 1 2045.0000
     2047  O                      0.3957    6.5156   21.7764 O   1 1 2046.0000
     2048  O                      0.6977    6.6235   21.4947 O   1 1 2047.0000
     2049  O                      0.8984    6.1924   21.8112 O   1 1 2048.0000
     2050  O                      1.3471    5.4669   21.8649 O   1 1 2049.0000
     2051  O                      0.3970    5.6342   21.7551 O   1 1 2050.0000
     2052  O                     -0.1525    5.9980   21.6338 O   1 1 2051.0000
     2053  O                     -0.4242    5.7306   21.9777 O   1 1 2052.0000
     2054  O                     -0.7556    5.5315   21.6242 O   1 1 2053.0000
     2055  O                     -1.3439    5.0635   21.6787 O   1 1 2054.0000
     2056  O                     -1.8024    5.1670   22.0550 O   1 1 2055.0000
     2057  O                     -1.6697    4.8691   22.5700 O   1 1 2056.0000
     2058  O                     -2.0898    4.3277   23.1293 O   1 1 2057.0000
     2059  O                     -1.5786    4.0896   23.4941 O   1 1 2058.0000
     2060  O                     -1.1029    3.6559   23.9323 O   1 1 2059.0000
     2061  O                     -1.3752    2.9820   23.5375 O   1 1 2060.0000
     2062  O                     -1.0908    2.7374   23.2861 O   1 1 2061.0000
     2063  O                     -0.9520    2.1747   23.2673 O   1 1 2062.0000
     2064  O                     -0.7015    2.2402   23.0788 O   1 1 2063.0000
     2065  O                     -0.5066    1.8767   22.4829 O   1 1 2064.0000
     2066  O                      0.3595    1.8800   22.3965 O   1 1 2065.0000
     2067  O                      1.1046    1.8984   22.3959 O   1 1 2066.0000
     2068  O                      1.6759    2.2225   21.9718 O   1 1 2067.0000
     2069  O                      1.1605    1.7037   21.5854 O   1 1 2068.0000
     2070  O                      0.6261    2.0801   21.4883 O   1 1 2069.0000
     2071  O                      0.1638    2.2556   21.6810 O   1 1 2070.0000
     2072  O                     -0.3330    2.4996   21.8709 O   1 1 2071.0000
     2073  O                     -0.8796    2.3141   22.0718 O   1 1 2072.0000
     2074  O                     -1.0259    2.6141   22.3735 O   1 1 2073.0000
     2075  O                     -1.6318    2.6690   21.8455 O   1 1 2074.0000
     2076  O                     -2.0545    2.7034   22.1609 O   1 1 2075.0000
     2077  O                     -2.4497    3.1348   21.9174 O   1 1 2076.0000
     2078  O                     -2.8066    3.6658   22.1793 O   1 1 2077.0000
     2079  O                     -2.6364    3.6436   21.4926 O   1 1 2078.0000
     2080  O                     -2.4160    3.3210   21.1954 O   1 1 2079.0000
     2081  O                     -1.8334    3.4672   21.3376 O   1 1 2080.0000
     2082  O                     -1.8415    2.6872   21.2844 O   1 1 2081.0000
     2083  O                     -1.1194    2.6281   21.0923 O   1 1 2082.0000
     2084  O                     -1.1880    2.1427   20.9166 O   1 1 2083.0000
     2085  O                     -0.7182    2.0394   21.0280 O   1 1 2084.0000
     2086  O                     -0.4332    2.4687   21.1619 O   1 1 2085.0000
     2087  O                     -0.4592    2.8699   20.4649 O   1 1 2086.0000
     2088  O                     -0.3052    3.6396   19.8412 O   1 1 2087.0000
     2089  O                      0.0663    4.1454   19.9862 O   1 1 2088.0000
     2090  O                      0.3035    4.1873   19.5362 O   1 1 2089.0000
     2091  O                      0.5820    4.5187   19.1654 O   1 1 2090.0000
     2092  O                      1.1159    4.6628   18.4228 O   1 1 2091.0000
     2093  O                      1.5557    4.7995   17.6910 O   1 1 2092.0000
     2094  O                      2.4654    4.5220   17.5543 O   1 1 2093.0000
     2095  O                      3.2550    4.4730   17.5505 O   1 1 2094.0000
     2096  O                      3.8855    4.0945   17.2531 O   1 1 2095.0000
     2097  O                      4.7157    3.8352   17.1090 O   1 1 2096.0000
     2098  O                      5.0654    4.0557   16.9741 O   1 1 2097.0000
     2099  O                      5.2016    3.8292   16.4391 O   1 1 2098.0000
     2100  O                      4.8286    3.7563   16.0603 O   1 1 2099.0000
     2101  O                      5.3556    3.3644   16.3160 O   1 1 2100.0000
     2102  O                      5.7935    3.1188   15.6804 O   1 1 2101.0000
     2103  O                      5.9577    3.8036   15.8831 O   1 1 2102.0000
     2104  O                      6.4911    3.4428   15.7780 O   1 1 2103.0000
     2105  O                      7.1273    3.3924   15.9482 O   1 1 2104.0000
     2106  O                      7.5811    2.8418   16.2070 O   1 1 2105.0000
     2107  O                      7.0412    2.4910   16.5811 O   1 1 2106.0000
     2108  O                      6.6421    2.7565   16.7537 O   1 1 2107.0000
     2109  O                      6.9402    2.3321   17.2889 O   1 1 2108.0000
     2110  O                      7.2299    1.8132   17.2675 O   1 1 2109.0000
     2111  O                      6.9055    1.7544   16.8643 O   1 1 2110.0000
     2112  O                      6.4521    1.8648   16.5459 O   1 1 2111.0000
     2113  O                      6.3375    2.1061   16.1904 O   1 1 2112.0000
     2114  O                      6.1212    2.6665   16.4840 O   1 1 2113.0000
     2115  O                      5.4089    2.5986   16.1993 O   1 1 2114.0000
     2116  O                      5.6142    2.6654   16.7988 O   1 1 2115.0000
     2117  O                      5.5386    3.2985   16.9935 O   1 1 2116.0000
     2118  O                      4.9563    3.3362   17.3581 O   1 1 2117.0000
     2119  O                      5.4435    3.3206   18.1463 O   1 1 2118.0000
     2120  O                      5.6508    3.5297   18.7226 O   1 1 2119.0000
     2121  O                      6.5523    3.5223   18.7072 O   1 1 2120.0000
     2122  O                      7.0896    3.8404   19.1080 O   1 1 2121.0000
     2123  O                      7.6276    3.5614   18.8219 O   1 1 2122.0000
     2124  O                      7.2870    2.9782   18.9319 O   1 1 2123.0000
     2125  O                      6.7351    3.0049   18.5778 O   1 1 2124.0000
     2126  O                      6.9650    2.3381   18.5092 O   1 1 2125.0000
     2127  O                      7.3379    1.6730   18.3560 O   1 1 2126.0000
     2128  O                      7.0248    1.8084   17.8552 O   1 1 2127.0000
     2129  O                      6.3997    1.7865   18.4352 O   1 1 2128.0000
     2130  O                      6.5591    1.4559   18.7282 O   1 1 2129.0000
     2131  O                      6.5680    0.5787   18.8497 O   1 1 2130.0000
     2132  O                      5.7928    0.9451   19.4927 O   1 1 2131.0000
     2133  O                      5.6347    1.1053   19.6135 O   1 1 2132.0000
     2134  O                      4.9547    1.3843   19.0367 O   1 1 2133.0000
     2135  O                      5.4596    0.7483   18.6174 O   1 1 2134.0000
     2136  O                      6.1729    0.9840   18.7219 O   1 1 2135.0000
     2137  O                      6.4803    0.9472   18.3001 O   1 1 2136.0000
     2138  O                      7.3881    0.9316   18.4647 O   1 1 2137.0000
     2139  O                      7.5848    1.1290   17.7401 O   1 1 2138.0000
     2140  O                      7.2719    0.7549   17.9462 O   1 1 2139.0000
     2141  O                      6.7989    1.2513   17.6647 O   1 1 2140.0000
     2142  O                      6.4554    0.9190   17.7033 O   1 1 2141.0000
     2143  O                      5.6888    0.4489   17.7143 O   1 1 2142.0000
     2144  O                      6.0402    0.7184   18.1569 O   1 1 2143.0000
     2145  O                      6.7605    0.4492   18.3722 O   1 1 2144.0000
     2146  O                      7.1276    0.4437   19.2005 O   1 1 2145.0000
     2147  O                      7.7592    0.8182   19.6736 O   1 1 2146.0000
     2148  O                      7.6691    0.3724   19.7411 O   1 1 2147.0000
     2149  O                      7.3135    0.3495   20.1320 O   1 1 2148.0000
     2150  O                      7.2540    0.6676   20.3168 O   1 1 2149.0000
     2151  O                      7.5523    0.7993   20.9550 O   1 1 2150.0000
     2152  O                      7.5797    0.5072   21.3414 O   1 1 2151.0000
     2153  O                      7.1812    0.9688   21.7508 O   1 1 2152.0000
     2154  O                      6.8849    0.5926   21.7115 O   1 1 2153.0000
     2155  O                      7.2673    0.3809   22.0340 O   1 1 2154.0000
     2156  O                      7.1028    0.0518   22.4555 O   1 1 2155.0000
     2157  O                      6.6373    0.3019   22.6206 O   1 1 2156.0000
     2158  O                      6.4458    0.6911   23.2320 O   1 1 2157.0000
     2159  O                      5.7909    0.7597   23.5587 O   1 1 2158.0000
     2160  O                      5.2824    0.1325   23.6494 O   1 1 2159.0000
     2161  O                      4.7232   -0.6490   23.6004 O   1 1 2160.0000
     2162  O                      4.4268   -0.5193   22.9099 O   1 1 2161.0000
     2163  O                      3.9988   -0.7905   23.3705 O   1 1 2162.0000
     2164  O                      3.9450   -1.1442   23.0200 O   1 1 2163.0000
     2165  O                      3.8829   -0.8077   22.7703 O   1 1 2164.0000
     2166  O                      3.6210   -1.1476   22.1730 O   1 1 2165.0000
     2167  O                      2.9139   -1.1500   21.7848 O   1 1 2166.0000
     2168  O                      2.2055   -1.1473   21.7072 O   1 1 2167.0000
     2169  O                      2.1406   -0.8933   21.1329 O   1 1 2168.0000
     2170  O                      1.8281   -0.7266   20.7081 O   1 1 2169.0000
     2171  O                      1.1114   -0.9048   20.9041 O   1 1 2170.0000
     2172  O                      0.7870   -0.8887   20.3630 O   1 1 2171.0000
     2173  O                      0.5668   -0.5494   20.4844 O   1 1 2172.0000
     2174  O                      0.4973    0.0209   20.1015 O   1 1 2173.0000
     2175  O                      0.9363    0.1659   19.5989 O   1 1 2174.0000
     2176  O                      0.3894    0.5240   19.4597 O   1 1 2175.0000
     2177  O                      0.5288    1.0636   19.3579 O   1 1 2176.0000
     2178  O                      0.3154    1.4647   18.8491 O   1 1 2177.0000
     2179  O                      0.4966    1.8970   18.9477 O   1 1 2178.0000
     2180  O                      0.0178    2.4883   19.0067 O   1 1 2179.0000
     2181  O                      0.7479    2.4866   18.2843 O   1 1 2180.0000
     2182  O                      0.3978    2.9084   18.3687 O   1 1 2181.0000
     2183  O                      0.9328    3.3580   18.4106 O   1 1 2182.0000
     2184  O                      1.2206    4.0320   18.6393 O   1 1 2183.0000
     2185  O                      0.5615    4.0246   18.6925 O   1 1 2184.0000
     2186  O                      0.6018    3.7605   18.3528 O   1 1 2185.0000
     2187  O                      0.0726    3.9654   18.0561 O   1 1 2186.0000
     2188  O                      0.5634    3.9284   17.5364 O   1 1 2187.0000
     2189  O                      0.7387    4.2776   18.0727 O   1 1 2188.0000
     2190  O                      1.1259    3.7207   17.5423 O   1 1 2189.0000
     2191  O                      1.2287    3.1850   17.7446 O   1 1 2190.0000
     2192  O                      1.2632    3.4578   18.4749 O   1 1 2191.0000
     2193  O                      1.5764    3.9991   18.1574 O   1 1 2192.0000
     2194  O                      1.4868    3.6798   17.5958 O   1 1 2193.0000
     2195  O                      1.7668    3.4313   16.9484 O   1 1 2194.0000
     2196  O                      1.7040    3.6748   16.7016 O   1 1 2195.0000
     2197  O                      1.8055    3.7333   16.3575 O   1 1 2196.0000
     2198  O                      2.4098    3.3805   16.5362 O   1 1 2197.0000
     2199  O                      2.3976    3.7925   16.2872 O   1 1 2198.0000
     2200  O                      1.7347    4.3156   16.4167 O   1 1 2199.0000
     2201  O                      1.3102    4.4004   17.1770 O   1 1 2200.0000
     2202  O                      0.8494    4.2568   16.9231 O   1 1 2201.0000
     2203  O                      1.0390    3.7918   16.4237 O   1 1 2202.0000
     2204  O                      1.0383    3.3565   16.0926 O   1 1 2203.0000
     2205  O                      1.3398    2.9598   16.0135 O   1 1 2204.0000
     2206  O                      1.0690    3.5017   15.8597 O   1 1 2205.0000
     2207  O                      0.6071    3.9797   15.7748 O   1 1 2206.0000
     2208  O                      0.7964    4.0752   15.1956 O   1 1 2207.0000
     2209  O                      1.4254    4.3896   15.4505 O   1 1 2208.0000
     2210  O                      1.8555    4.2137   15.2964 O   1 1 2209.0000
     2211  O                      2.0203    3.5732   15.6467 O   1 1 2210.0000
     2212  O                      2.3240    3.2651   15.8688 O   1 1 2211.0000
     2213  O                      2.7062    3.2528   15.6644 O   1 1 2212.0000
     2214  O                      2.7157    2.8427   16.0881 O   1 1 2213.0000
     2215  O                      3.1810    3.0997   16.4593 O   1 1 2214.0000
     2216  O                      3.5680    3.7058   16.4356 O   1 1 2215.0000
     2217  O                      4.0883    3.6832   16.6257 O   1 1 2216.0000
     2218  O                      3.7514    3.5694   16.0036 O   1 1 2217.0000
     2219  O                      4.0228    3.9817   15.7349 O   1 1 2218.0000
     2220  O                      4.4612    4.2322   15.6260 O   1 1 2219.0000
     2221  O                      4.7816    4.5683   15.9475 O   1 1 2220.0000
     2222  O                      4.9776    5.1479   16.4602 O   1 1 2221.0000
     2223  O                      5.4988    4.8834   16.2020 O   1 1 2222.0000
     2224  O                      5.2868    5.5347   16.1680 O   1 1 2223.0000
     2225  O                      5.6791    5.6470   16.5679 O   1 1 2224.0000
     2226  O                      5.5032    5.7922   17.2603 O   1 1 2225.0000
     2227  O                      6.2313    5.6112   17.3952 O   1 1 2226.0000
     2228  O                      6.2351    5.4233   17.9277 O   1 1 2227.0000
     2229  O                      6.6156    5.2854   18.2182 O   1 1 2228.0000
     2230  O                      6.2811    5.4606   18.8586 O   1 1 2229.0000
     2231  O                      6.8410    5.3517   19.4582 O   1 1 2230.0000
     2232  O                      7.4311    5.5234   19.3342 O   1 1 2231.0000
     2233  O                      7.0353    5.6452   20.0689 O   1 1 2232.0000
     2234  O                      6.9864    6.3054   19.7248 O   1 1 2233.0000
     2235  O                      6.3204    6.3775   19.2946 O   1 1 2234.0000
     2236  O                      6.0296    6.7146   19.7237 O   1 1 2235.0000
     2237  O                      6.4727    7.0505   19.4354 O   1 1 2236.0000
     2238  O                      7.0141    7.0008   19.4169 O   1 1 2237.0000
     2239  O                      7.4921    6.9129   19.0199 O   1 1 2238.0000
     2240  O                      7.5701    6.3534   19.4091 O   1 1 2239.0000
     2241  O                      7.9510    6.2250   18.8889 O   1 1 2240.0000
     2242  O                      8.4374    6.2002   19.3364 O   1 1 2241.0000
     2243  H                      0.0000    0.0000    0.0000 H    1 1 -2.0000
     2244  H                     22.0000    0.0000    0.0000 H    1 1 -2.0000
     2245  H                      0.0000   22.0000    0.0000 H    1 1 -2.0000
     2246  H                      0.0000    0.0000   22.0000 H   1 1 -2.0000
     2247  H                     22.0000   22.0000    0.0000 H    1 1 -2.0000
     2248  H                      0.0000   22.0000   22.0000 H   1 1 -2.0000
     2249  H                     22.0000    0.0000   22.0000 H   1 1 -2.0000
     2250  H                     22.0000   22.0000   22.0000 H   1 1 -2.0000

@<TRIPOS>BOND
           1           0           0 1
           2           1           2 1
           3           1          37 1
           4           1         403 1
           5           2           3 1
           6           3           4 1
           7           4           5 1
           8           5           6 1
           9           6           7 1
          10           6          35 1
          11           7           8 1
          12           8           9 1
          13           9          10 1
          14          10          11 1
          15          11          12 1
          16          12          13 1
          17          13          14 1
          18          14          15 1
          19          15          16 1
          20          16          17 1
          21          17          18 1
          22          18          19 1
          23          19          24 1
          24          19          20 1
          25          20          21 1
          26          21          22 1
          27          22          23 1
          28          23          24 1
          29          24          25 1
          30          25          26 1
          31          26          27 1
          32          27          28 1
          33          27        1160 1
          34          28          29 1
          35          29          30 1
          36          30          31 1
          37          31          32 1
          38          31        1599 1
          39          32          33 1
          40          33          34 1
          41          34          35 1
          42          35          36 1
          43          36          37 1
          44          37          38 1
          45          37          39 1
          46          38         195 1
          47          38          39 1
          48          39          53 1
          49          39          40 1
          50          40          41 1
          51          41          42 1
          52          42          43 1
          53          43          44 1
          54          44          45 1
          55          45          46 1
          56          46          47 1
          57          47          48 1
          58          48          49 1
          59          49          50 1
          60          50          51 1
          61          51          52 1
          62          51         205 1
          63          52          53 1
          64          53          54 1
          65          53         180 1
          66          54          55 1
          67          54         405 1
          68          55          56 1
          69          56          58 1
          70          56          59 1
          71          56          57 1
          72          57          58 1
          73          58          59 1
          74          59          60 1
          75          59          61 1
          76          60          61 1
          77          61          62 1
          78          61          63 1
          79          62          63 1
          80          63          64 1
          81          63        1256 1
          82          64          65 1
          83          65          66 1
          84          65         137 1
          85          65         153 1
          86          66          67 1
          87          66         145 1
          88          66         153 1
          89          67          68 1
          90          68          69 1
          91          69          70 1
          92          70          71 1
          93          71          72 1
          94          72          73 1
          95          72          74 1
          96          73          74 1
          97          74          75 1
          98          75          76 1
          99          76          77 1
         100          77          78 1
         101          78          79 1
         102          79          80 1
         103          80          81 1
         104          80        2214 1
         105          81          82 1
         106          82          83 1
         107          83          84 1
         108          84          85 1
         109          85          86 1
         110          86          87 1
         111          87          88 1
         112          88          89 1
         113          89          90 1
         114          90          91 1
         115          91          92 1
         116          92          93 1
         117          93          94 1
         118          94          95 1
         119          95          96 1
         120          96          97 1
         121          97          98 1
         122          98          99 1
         123          98         948 1
         124          99         100 1
         125         100         101 1
         126         101         102 1
         127         102         103 1
         128         103         104 1
         129         104         105 1
         130         105         106 1
         131         105         107 1
         132         105         121 1
         133         106         107 1
         134         107         108 1
         135         107         121 1
         136         108         109 1
         137         109         110 1
         138         110         111 1
         139         111         112 1
         140         112         113 1
         141         112         126 1
         142         113         114 1
         143         114         115 1
         144         115         116 1
         145         116         117 1
         146         117         118 1
         147         118         119 1
         148         119         120 1
         149         120         121 1
         150         121         122 1
         151         122         123 1
         152         123         124 1
         153         124         125 1
         154         125         126 1
         155         126         127 1
         156         127         128 1
         157         128         129 1
         158         129         130 1
         159         130         131 1
         160         131         132 1
         161         132         133 1
         162         132         134 1
         163         133         134 1
         164         134         135 1
         165         135         136 1
         166         136         137 1
         167         137         138 1
         168         137         148 1
         169         138         139 1
         170         139         140 1
         171         140         141 1
         172         141         142 1
         173         142         143 1
         174         143         144 1
         175         144         145 1
         176         145         146 1
         177         146         147 1
         178         147         148 1
         179         148         149 1
         180         148         480 1
         181         149         150 1
         182         150         151 1
         183         151         152 1
         184         152         153 1
         185         153         154 1
         186         153         166 1
         187         153        1891 1
         188         154         155 1
         189         154         161 1
         190         155         156 1
         191         156         157 1
         192         156         161 1
         193         157         158 1
         194         157         166 1
         195         158         159 1
         196         159         160 1
         197         160         166 1
         198         160         167 1
         199         160         161 1
         200         161         162 1
         201         162         163 1
         202         163         164 1
         203         164         165 1
         204         165         166 1
         205         166         167 1
         206         166         172 1
         207         167         168 1
         208         168         169 1
         209         169         170 1
         210         170         171 1
         211         171         172 1
         212         172         173 1
         213         173         174 1
         214         174         175 1
         215         175         176 1
         216         176         177 1
         217         177         178 1
         218         177         426 1
         219         177        1073 1
         220         178         267 1
         221         178         281 1
         222         178        2134 1
         223         178         179 1
         224         179         180 1
         225         180         181 1
         226         180         190 1
         227         181         182 1
         228         181         190 1
         229         182         183 1
         230         183         184 1
         231         184         185 1
         232         185         186 1
         233         186         187 1
         234         186         428 1
         235         187         188 1
         236         188         189 1
         237         189         190 1
         238         190         191 1
         239         191         192 1
         240         192         193 1
         241         193         194 1
         242         194         195 1
         243         195         196 1
         244         196         197 1
         245         197         198 1
         246         198         199 1
         247         199         200 1
         248         200         201 1
         249         201         202 1
         250         201        1761 1
         251         202         203 1
         252         203         204 1
         253         204         205 1
         254         205         206 1
         255         206         207 1
         256         206        1502 1
         257         207         208 1
         258         208         209 1
         259         208         975 1
         260         209         210 1
         261         210         211 1
         262         211         212 1
         263         212        1625 1
         264         212         213 1
         265         213        2026 1
         266         213         214 1
         267         214         215 1
         268         215         216 1
         269         215         384 1
         270         216         217 1
         271         216         219 1
         272         217         218 1
         273         218         219 1
         274         218         221 1
         275         218         380 1
         276         219         220 1
         277         220         221 1
         278         221         222 1
         279         221         925 1
         280         222         223 1
         281         222         369 1
         282         223         224 1
         283         224         225 1
         284         224         227 1
         285         224         887 1
         286         225         674 1
         287         225         677 1
         288         225         226 1
         289         226         227 1
         290         227         228 1
         291         227         887 1
         292         228         229 1
         293         229         230 1
         294         230         231 1
         295         231         232 1
         296         232         233 1
         297         233         234 1
         298         234         235 1
         299         235         236 1
         300         235         240 1
         301         236         237 1
         302         236         240 1
         303         237         238 1
         304         238         239 1
         305         239         240 1
         306         240         914 1
         307         240         241 1
         308         241         244 1
         309         241         242 1
         310         242         243 1
         311         243         244 1
         312         244         245 1
         313         245         246 1
         314         246         247 1
         315         247         248 1
         316         248         249 1
         317         249         250 1
         318         250         251 1
         319         251         252 1
         320         251         272 1
         321         251         282 1
         322         252         253 1
         323         253         254 1
         324         254         255 1
         325         255         256 1
         326         256         257 1
         327         257         258 1
         328         258         259 1
         329         259         267 1
         330         259         260 1
         331         260         262 1
         332         260         261 1
         333         261         262 1
         334         262         263 1
         335         263         264 1
         336         264         265 1
         337         265         266 1
         338         266         267 1
         339         267         268 1
         340         268         269 1
         341         269         270 1
         342         270         271 1
         343         271         272 1
         344         272         273 1
         345         272         276 1
         346         273         274 1
         347         273         278 1
         348         274         744 1
         349         274         275 1
         350         275         276 1
         351         276         277 1
         352         277         278 1
         353         278         279 1
         354         279         280 1
         355         280         281 1
         356         281         282 1
         357         282         283 1
         358         283         284 1
         359         283         302 1
         360         284         285 1
         361         284         287 1
         362         284        1886 1
         363         285         286 1
         364         286         287 1
         365         286         293 1
         366         286         304 1
         367         287         288 1
         368         288         289 1
         369         289         290 1
         370         289         293 1
         371         290         291 1
         372         291         292 1
         373         292         293 1
         374         293         294 1
         375         294         295 1
         376         294         297 1
         377         294         426 1
         378         295         296 1
         379         295         300 1
         380         296         297 1
         381         297         300 1
         382         297         810 1
         383         297         298 1
         384         298         299 1
         385         299         300 1
         386         300         301 1
         387         301         302 1
         388         301         308 1
         389         302         303 1
         390         302         305 1
         391         303         304 1
         392         304         305 1
         393         305         306 1
         394         306         307 1
         395         307         308 1
         396         308         309 1
         397         309         310 1
         398         310         312 1
         399         310         311 1
         400         311         312 1
         401         312         313 1
         402         312         314 1
         403         313         314 1
         404         314         315 1
         405         315         316 1
         406         316         317 1
         407         317         318 1
         408         318         319 1
         409         318         321 1
         410         319         320 1
         411         320         321 1
         412         320         322 1
         413         321         322 1
         414         322        1827 1
         415         322         323 1
         416         323         324 1
         417         324         325 1
         418         324         333 1
         419         325         326 1
         420         326         327 1
         421         327         328 1
         422         328         329 1
         423         328         332 1
         424         329         330 1
         425         330         331 1
         426         331         332 1
         427         332         333 1
         428         333         334 1
         429         334         335 1
         430         335         336 1
         431         335         343 1
         432         336         337 1
         433         336         341 1
         434         336         344 1
         435         337         338 1
         436         337         339 1
         437         337         343 1
         438         337         344 1
         439         338         339 1
         440         339         340 1
         441         339         343 1
         442         340         341 1
         443         341         342 1
         444         341         344 1
         445         342         343 1
         446         343         344 1
         447         344         345 1
         448         345         346 1
         449         346         347 1
         450         347         348 1
         451         347         354 1
         452         348         349 1
         453         349         350 1
         454         350         351 1
         455         350         352 1
         456         350         354 1
         457         351         352 1
         458         352         353 1
         459         352         354 1
         460         352         355 1
         461         353         354 1
         462         353         355 1
         463         354         355 1
         464         355         356 1
         465         355         358 1
         466         355         357 1
         467         356         357 1
         468         357         358 1
         469         358         359 1
         470         359         360 1
         471         360         361 1
         472         360         365 1
         473         360         877 1
         474         360        1931 1
         475         360         364 1
         476         361         362 1
         477         362         363 1
         478         363         364 1
         479         364         365 1
         480         364         366 1
         481         365         366 1
         482         366         367 1
         483         367         368 1
         484         368         369 1
         485         369         370 1
         486         370         371 1
         487         370         977 1
         488         371         372 1
         489         371         965 1
         490         372         373 1
         491         373         374 1
         492         374         375 1
         493         375         376 1
         494         376         377 1
         495         376        1547 1
         496         377         378 1
         497         377         938 1
         498         378         379 1
         499         378         727 1
         500         379         380 1
         501         379         944 1
         502         380         381 1
         503         381         382 1
         504         381        2026 1
         505         382         383 1
         506         382         923 1
         507         383         384 1
         508         384         385 1
         509         384         421 1
         510         385         386 1
         511         386         387 1
         512         387         388 1
         513         387         937 1
         514         388         389 1
         515         389         390 1
         516         389         396 1
         517         389         398 1
         518         390         391 1
         519         390         937 1
         520         390         940 1
         521         391         392 1
         522         391         940 1
         523         392         398 1
         524         392        1331 1
         525         392         393 1
         526         393         394 1
         527         394         395 1
         528         395         398 1
         529         395         396 1
         530         396         397 1
         531         397         398 1
         532         398         399 1
         533         399         400 1
         534         400         443 1
         535         400        1419 1
         536         400         401 1
         537         401         402 1
         538         402         403 1
         539         402         406 1
         540         402         410 1
         541         402         411 1
         542         403         404 1
         543         404         405 1
         544         405         406 1
         545         405         407 1
         546         406         407 1
         547         407         408 1
         548         408         409 1
         549         409         410 1
         550         410         411 1
         551         410         414 1
         552         411         412 1
         553         412         413 1
         554         413         414 1
         555         413         418 1
         556         414         415 1
         557         415         416 1
         558         415        1118 1
         559         415        1547 1
         560         416         417 1
         561         417         418 1
         562         418         419 1
         563         419         420 1
         564         420         421 1
         565         421         422 1
         566         422         423 1
         567         423         424 1
         568         424         425 1
         569         425         426 1
         570         426         427 1
         571         427         428 1
         572         427        1451 1
         573         427        1455 1
         574         427        1456 1
         575         428         429 1
         576         428         813 1
         577         429         437 1
         578         429         430 1
         579         430         431 1
         580         430         434 1
         581         431         432 1
         582         432         433 1
         583         433         434 1
         584         434         435 1
         585         435         436 1
         586         436         437 1
         587         437         438 1
         588         438         439 1
         589         439         440 1
         590         440         441 1
         591         441         442 1
         592         442         443 1
         593         442         453 1
         594         443         444 1
         595         444         445 1
         596         445         446 1
         597         446         447 1
         598         447         448 1
         599         448         449 1
         600         449         450 1
         601         450         451 1
         602         451         452 1
         603         452         453 1
         604         453         454 1
         605         453        1635 1
         606         453        2035 1
         607         454         455 1
         608         455         456 1
         609         456        1144 1
         610         456         457 1
         611         457         458 1
         612         457        1455 1
         613         458         459 1
         614         459         460 1
         615         460         461 1
         616         461         462 1
         617         462         463 1
         618         463         464 1
         619         464         465 1
         620         465         466 1
         621         466         467 1
         622         467         468 1
         623         468         469 1
         624         468        1435 1
         625         468        1640 1
         626         469         470 1
         627         470         471 1
         628         471         472 1
         629         471        1635 1
         630         472         473 1
         631         472        1423 1
         632         473         474 1
         633         474         475 1
         634         475         476 1
         635         476         477 1
         636         477         478 1
         637         478         479 1
         638         479         480 1
         639         480         481 1
         640         481         482 1
         641         482         483 1
         642         483         484 1
         643         484         489 1
         644         484         485 1
         645         485         489 1
         646         485        1615 1
         647         485         486 1
         648         486         487 1
         649         487         488 1
         650         488         489 1
         651         489         490 1
         652         490         512 1
         653         490         491 1
         654         491         492 1
         655         491         494 1
         656         492         493 1
         657         493         494 1
         658         494         495 1
         659         494         503 1
         660         495         496 1
         661         496         497 1
         662         496        1631 1
         663         497         498 1
         664         498         499 1
         665         499         500 1
         666         500         501 1
         667         501         502 1
         668         501         582 1
         669         502         503 1
         670         503         504 1
         671         504         505 1
         672         505         506 1
         673         506         507 1
         674         507         508 1
         675         507         524 1
         676         508         509 1
         677         508         514 1
         678         508         515 1
         679         509         510 1
         680         510         511 1
         681         511         512 1
         682         512         513 1
         683         513         514 1
         684         514         515 1
         685         515         516 1
         686         516         517 1
         687         516         521 1
         688         517         518 1
         689         518         519 1
         690         519         520 1
         691         520         521 1
         692         521         522 1
         693         521         532 1
         694         522         523 1
         695         523         524 1
         696         524         525 1
         697         525         526 1
         698         526         527 1
         699         527         528 1
         700         528         529 1
         701         528        1615 1
         702         529         530 1
         703         530         531 1
         704         531         532 1
         705         532         533 1
         706         533         534 1
         707         534         535 1
         708         535         536 1
         709         535         803 1
         710         535         806 1
         711         536         537 1
         712         537         538 1
         713         538         539 1
         714         539         540 1
         715         540         541 1
         716         541         542 1
         717         541         548 1
         718         542         543 1
         719         543         548 1
         720         543         544 1
         721         544         545 1
         722         545         546 1
         723         546         547 1
         724         546        1925 1
         725         547         548 1
         726         548         549 1
         727         549         550 1
         728         550         551 1
         729         550         554 1
         730         551        1920 1
         731         551         552 1
         732         552         553 1
         733         552        1917 1
         734         553         554 1
         735         553        1917 1
         736         554         555 1
         737         555         556 1
         738         555         564 1
         739         556         557 1
         740         557        1247 1
         741         557         558 1
         742         558         559 1
         743         559         560 1
         744         560         561 1
         745         561         562 1
         746         562         563 1
         747         562        1064 1
         748         563         564 1
         749         564         565 1
         750         564         569 1
         751         564         720 1
         752         565         566 1
         753         566         567 1
         754         566         719 1
         755         566         720 1
         756         566        1090 1
         757         567         568 1
         758         567         746 1
         759         568         569 1
         760         568         571 1
         761         569         570 1
         762         570         571 1
         763         571        1094 1
         764         571         572 1
         765         572         573 1
         766         573         574 1
         767         574         575 1
         768         575         576 1
         769         575        1094 1
         770         576         577 1
         771         577         578 1
         772         578         579 1
         773         579         580 1
         774         580         581 1
         775         581         582 1
         776         582         583 1
         777         583         584 1
         778         584         585 1
         779         585         586 1
         780         586         587 1
         781         587         588 1
         782         587        1790 1
         783         588         589 1
         784         589         590 1
         785         590         591 1
         786         591         592 1
         787         592         593 1
         788         592         598 1
         789         593         594 1
         790         593         598 1
         791         593         599 1
         792         594         595 1
         793         595         596 1
         794         595         599 1
         795         596         597 1
         796         597         598 1
         797         598         599 1
         798         599         600 1
         799         600         601 1
         800         601         602 1
         801         601         604 1
         802         602         603 1
         803         602         608 1
         804         603         604 1
         805         603         607 1
         806         604         605 1
         807         605         606 1
         808         606         607 1
         809         607         608 1
         810         608         609 1
         811         609         610 1
         812         610         611 1
         813         611         612 1
         814         612         613 1
         815         613         614 1
         816         613         657 1
         817         614         615 1
         818         615         616 1
         819         616         617 1
         820         617         618 1
         821         618         619 1
         822         618         747 1
         823         619         620 1
         824         620         621 1
         825         621         622 1
         826         622         623 1
         827         623         624 1
         828         624         625 1
         829         625         626 1
         830         626         627 1
         831         626         629 1
         832         627         628 1
         833         628         629 1
         834         629         630 1
         835         630         631 1
         836         631         632 1
         837         632         633 1
         838         633         634 1
         839         634         635 1
         840         635         636 1
         841         636         637 1
         842         637         638 1
         843         638         639 1
         844         639         640 1
         845         640         641 1
         846         641         642 1
         847         642         643 1
         848         643         644 1
         849         644         645 1
         850         645         646 1
         851         646         647 1
         852         647         648 1
         853         648         649 1
         854         649         650 1
         855         650         651 1
         856         651         652 1
         857         652         653 1
         858         653         654 1
         859         654         655 1
         860         655         656 1
         861         656         657 1
         862         657         658 1
         863         657        1684 1
         864         657        1956 1
         865         658         659 1
         866         659         660 1
         867         660         661 1
         868         661        1773 1
         869         661         662 1
         870         662        1636 1
         871         662        1640 1
         872         662         663 1
         873         663         664 1
         874         664         665 1
         875         665         666 1
         876         666         667 1
         877         667         668 1
         878         668         669 1
         879         669         670 1
         880         670         671 1
         881         671         672 1
         882         672         673 1
         883         673         674 1
         884         673        1795 1
         885         674         675 1
         886         674         680 1
         887         675         676 1
         888         676         677 1
         889         676         681 1
         890         677         678 1
         891         678         679 1
         892         679         680 1
         893         680         681 1
         894         681         682 1
         895         682         683 1
         896         683         684 1
         897         684         685 1
         898         685         686 1
         899         686         687 1
         900         686         689 1
         901         687         688 1
         902         688         689 1
         903         689         690 1
         904         690         691 1
         905         691         692 1
         906         692         693 1
         907         692        1410 1
         908         693         694 1
         909         694         695 1
         910         695         696 1
         911         696         697 1
         912         697         698 1
         913         698        1068 1
         914         698         699 1
         915         699         715 1
         916         699         700 1
         917         700         701 1
         918         700         702 1
         919         700         716 1
         920         701         702 1
         921         702         703 1
         922         703         704 1
         923         704         705 1
         924         705         706 1
         925         705         896 1
         926         705         945 1
         927         706         707 1
         928         706        1221 1
         929         707         708 1
         930         707         713 1
         931         708         709 1
         932         709         710 1
         933         710         711 1
         934         711         712 1
         935         712         713 1
         936         713         714 1
         937         714         715 1
         938         715         716 1
         939         716         717 1
         940         717         718 1
         941         718         719 1
         942         719         720 1
         943         719        2233 1
         944         720         721 1
         945         721         722 1
         946         721        1502 1
         947         722         723 1
         948         723         724 1
         949         723         732 1
         950         724         725 1
         951         725         726 1
         952         725         727 1
         953         726         727 1
         954         727         728 1
         955         728         729 1
         956         729         730 1
         957         730         752 1
         958         730         731 1
         959         731         732 1
         960         732         733 1
         961         732         735 1
         962         733         734 1
         963         734         735 1
         964         735         736 1
         965         736         737 1
         966         737         738 1
         967         738         739 1
         968         739         740 1
         969         739        1873 1
         970         739        2050 1
         971         740         741 1
         972         741         742 1
         973         742         743 1
         974         742         757 1
         975         743         744 1
         976         744         745 1
         977         745         746 1
         978         746         747 1
         979         747         748 1
         980         748         749 1
         981         749         750 1
         982         749         756 1
         983         750         751 1
         984         751         752 1
         985         752         753 1
         986         753         754 1
         987         754         755 1
         988         755         756 1
         989         756         757 1
         990         757         758 1
         991         758         759 1
         992         759         760 1
         993         760         761 1
         994         761         762 1
         995         762         763 1
         996         763         764 1
         997         764         765 1
         998         765         766 1
         999         766         767 1
        1000         767         768 1
        1001         768         769 1
        1002         769         770 1
        1003         770         771 1
        1004         771         772 1
        1005         772         773 1
        1006         773         774 1
        1007         774         775 1
        1008         775         776 1
        1009         776         777 1
        1010         776        1426 1
        1011         777         778 1
        1012         778         779 1
        1013         779         780 1
        1014         780         781 1
        1015         780         784 1
        1016         780         792 1
        1017         781         782 1
        1018         782         783 1
        1019         783         784 1
        1020         784         785 1
        1021         785         786 1
        1022         786         790 1
        1023         786         792 1
        1024         786         787 1
        1025         787         788 1
        1026         788         789 1
        1027         789         790 1
        1028         789         792 1
        1029         790         791 1
        1030         791         792 1
        1031         792         793 1
        1032         793         794 1
        1033         794         795 1
        1034         795         796 1
        1035         796         797 1
        1036         797         798 1
        1037         798         799 1
        1038         799         800 1
        1039         800         801 1
        1040         801         802 1
        1041         802        1566 1
        1042         802         803 1
        1043         803         810 1
        1044         803         804 1
        1045         804         805 1
        1046         805         806 1
        1047         806         807 1
        1048         807         808 1
        1049         808         809 1
        1050         809         810 1
        1051         810         811 1
        1052         810        1011 1
        1053         810        1014 1
        1054         811         812 1
        1055         812         813 1
        1056         813         814 1
        1057         814         815 1
        1058         815         816 1
        1059         815        1012 1
        1060         816         817 1
        1061         817         818 1
        1062         818         819 1
        1063         818         821 1
        1064         818         824 1
        1065         819         820 1
        1066         820         821 1
        1067         821         822 1
        1068         822         823 1
        1069         823         824 1
        1070         824         825 1
        1071         825         826 1
        1072         826         827 1
        1073         827         828 1
        1074         828         829 1
        1075         829         830 1
        1076         830         831 1
        1077         831         832 1
        1078         832         833 1
        1079         833         834 1
        1080         833         855 1
        1081         834         835 1
        1082         835         836 1
        1083         836         837 1
        1084         836         838 1
        1085         836         839 1
        1086         837         838 1
        1087         838         839 1
        1088         839         844 1
        1089         839        1888 1
        1090         839         840 1
        1091         840         841 1
        1092         840        1891 1
        1093         841         842 1
        1094         841        1207 1
        1095         842         843 1
        1096         843         844 1
        1097         844         845 1
        1098         845         846 1
        1099         845        1888 1
        1100         846         847 1
        1101         847         848 1
        1102         848         849 1
        1103         849         850 1
        1104         850         851 1
        1105         851         855 1
        1106         851         868 1
        1107         851         852 1
        1108         852         853 1
        1109         852         869 1
        1110         853         855 1
        1111         853         854 1
        1112         854         855 1
        1113         855         856 1
        1114         855         866 1
        1115         856         857 1
        1116         857         858 1
        1117         858         859 1
        1118         859         860 1
        1119         860         861 1
        1120         861         862 1
        1121         862         863 1
        1122         862         864 1
        1123         863         864 1
        1124         864         865 1
        1125         864         873 1
        1126         864         893 1
        1127         864         958 1
        1128         864        2098 1
        1129         864         866 1
        1130         865         868 1
        1131         865         866 1
        1132         866         867 1
        1133         867         868 1
        1134         868         869 1
        1135         869         870 1
        1136         869         875 1
        1137         870         871 1
        1138         871         872 1
        1139         872         873 1
        1140         873         874 1
        1141         874         875 1
        1142         874         958 1
        1143         875         876 1
        1144         875         893 1
        1145         875         965 1
        1146         875         968 1
        1147         876         877 1
        1148         876         968 1
        1149         877         878 1
        1150         878         879 1
        1151         879         880 1
        1152         880         881 1
        1153         881         886 1
        1154         881         889 1
        1155         881         882 1
        1156         882         890 1
        1157         882         883 1
        1158         883         884 1
        1159         884         885 1
        1160         885         886 1
        1161         885         887 1
        1162         886         887 1
        1163         886         890 1
        1164         886         932 1
        1165         887         917 1
        1166         887         936 1
        1167         887         888 1
        1168         888         889 1
        1169         889         890 1
        1170         890         891 1
        1171         891         892 1
        1172         892         893 1
        1173         893         894 1
        1174         894         895 1
        1175         895         896 1
        1176         896         932 1
        1177         896        2236 1
        1178         896         897 1
        1179         897         898 1
        1180         898         899 1
        1181         899         900 1
        1182         900         901 1
        1183         901         902 1
        1184         902         903 1
        1185         903         904 1
        1186         903         945 1
        1187         904         905 1
        1188         905         906 1
        1189         906         907 1
        1190         907         908 1
        1191         907         943 1
        1192         908         909 1
        1193         909         910 1
        1194         909        1175 1
        1195         910         911 1
        1196         911         912 1
        1197         912         913 1
        1198         913         914 1
        1199         914         915 1
        1200         915         916 1
        1201         916         917 1
        1202         917         918 1
        1203         918         919 1
        1204         919         920 1
        1205         920         921 1
        1206         920        2184 1
        1207         921         922 1
        1208         922         923 1
        1209         922         925 1
        1210         923         924 1
        1211         923         937 1
        1212         924         925 1
        1213         924        1506 1
        1214         925         926 1
        1215         926         927 1
        1216         927         934 1
        1217         927         928 1
        1218         928         929 1
        1219         929         930 1
        1220         930         931 1
        1221         931         932 1
        1222         932         933 1
        1223         933         934 1
        1224         934         935 1
        1225         935         936 1
        1226         936         937 1
        1227         937         938 1
        1228         938         939 1
        1229         938         942 1
        1230         939         940 1
        1231         940         941 1
        1232         941         942 1
        1233         942         943 1
        1234         943         944 1
        1235         944         945 1
        1236         945         946 1
        1237         946         947 1
        1238         946        1389 1
        1239         947         948 1
        1240         948         949 1
        1241         949        1706 1
        1242         949         950 1
        1243         950         951 1
        1244         950        1661 1
        1245         951         952 1
        1246         952         953 1
        1247         953         954 1
        1248         954         955 1
        1249         954         963 1
        1250         955         956 1
        1251         956         957 1
        1252         957         958 1
        1253         957         963 1
        1254         958         959 1
        1255         959         960 1
        1256         960         961 1
        1257         961         962 1
        1258         962         963 1
        1259         963         964 1
        1260         964         965 1
        1261         965         966 1
        1262         966         967 1
        1263         967         968 1
        1264         968         969 1
        1265         969         970 1
        1266         970         971 1
        1267         971         972 1
        1268         972         973 1
        1269         972        1008 1
        1270         973         974 1
        1271         974         975 1
        1272         975         976 1
        1273         976         977 1
        1274         976         983 1
        1275         977         978 1
        1276         977        1009 1
        1277         978         979 1
        1278         979         980 1
        1279         980         981 1
        1280         981         982 1
        1281         981         983 1
        1282         982         983 1
        1283         983         993 1
        1284         983         984 1
        1285         984         985 1
        1286         985         986 1
        1287         986         987 1
        1288         986         993 1
        1289         987         988 1
        1290         988         989 1
        1291         989         990 1
        1292         990         991 1
        1293         990         993 1
        1294         991         992 1
        1295         991         993 1
        1296         992         993 1
        1297         993         994 1
        1298         994         995 1
        1299         995         996 1
        1300         996         997 1
        1301         997        1009 1
        1302         997         998 1
        1303         998         999 1
        1304         999        1000 1
        1305        1000        1001 1
        1306        1001        1002 1
        1307        1002        1003 1
        1308        1003        1004 1
        1309        1004        1005 1
        1310        1005        1006 1
        1311        1006        1007 1
        1312        1007        1008 1
        1313        1008        1009 1
        1314        1009        1010 1
        1315        1010        1011 1
        1316        1011        1012 1
        1317        1012        1013 1
        1318        1012        1626 1
        1319        1013        1014 1
        1320        1013        1148 1
        1321        1014        1015 1
        1322        1015        1016 1
        1323        1015        1935 1
        1324        1016        1017 1
        1325        1017        1018 1
        1326        1018        1019 1
        1327        1019        1020 1
        1328        1020        1021 1
        1329        1020        1523 1
        1330        1021        1022 1
        1331        1022        1023 1
        1332        1023        1024 1
        1333        1024        1025 1
        1334        1024        1628 1
        1335        1025        1026 1
        1336        1026        1027 1
        1337        1027        1028 1
        1338        1028        1029 1
        1339        1029        1030 1
        1340        1030        1031 1
        1341        1031        1032 1
        1342        1032        1033 1
        1343        1033        1034 1
        1344        1034        1035 1
        1345        1035        1036 1
        1346        1036        1037 1
        1347        1037        1038 1
        1348        1038        1039 1
        1349        1039        1040 1
        1350        1039        1138 1
        1351        1040        1041 1
        1352        1041        1042 1
        1353        1042        1043 1
        1354        1043        1044 1
        1355        1044        1045 1
        1356        1045        1046 1
        1357        1046        1047 1
        1358        1047        1048 1
        1359        1048        1049 1
        1360        1048        1849 1
        1361        1049        1050 1
        1362        1050        1051 1
        1363        1050        1052 1
        1364        1050        1244 1
        1365        1051        1052 1
        1366        1052        1215 1
        1367        1052        1053 1
        1368        1053        1054 1
        1369        1054        1055 1
        1370        1055        1056 1
        1371        1056        1057 1
        1372        1056        1216 1
        1373        1057        1058 1
        1374        1058        1059 1
        1375        1059        1060 1
        1376        1059        1214 1
        1377        1059        1619 1
        1378        1059        1238 1
        1379        1060        1061 1
        1380        1061        1062 1
        1381        1062        1063 1
        1382        1062        1133 1
        1383        1063        1064 1
        1384        1064        1065 1
        1385        1065        1066 1
        1386        1065        1067 1
        1387        1066        1230 1
        1388        1066        1067 1
        1389        1067        1068 1
        1390        1068        1069 1
        1391        1068        1074 1
        1392        1069        1070 1
        1393        1070        1071 1
        1394        1071        1072 1
        1395        1072        1073 1
        1396        1073        1074 1
        1397        1073        1158 1
        1398        1074        1075 1
        1399        1075        1076 1
        1400        1076        1077 1
        1401        1077        1078 1
        1402        1078        1079 1
        1403        1078        1390 1
        1404        1079        1080 1
        1405        1079        1589 1
        1406        1080        1081 1
        1407        1081        1082 1
        1408        1082        1083 1
        1409        1083        1084 1
        1410        1084        1085 1
        1411        1085        1086 1
        1412        1086        1087 1
        1413        1087        1088 1
        1414        1088        1089 1
        1415        1089        1090 1
        1416        1090        1091 1
        1417        1091        1092 1
        1418        1092        1093 1
        1419        1093        1094 1
        1420        1094        1095 1
        1421        1095        1096 1
        1422        1096        1097 1
        1423        1097        1098 1
        1424        1098        1099 1
        1425        1099        1100 1
        1426        1100        1101 1
        1427        1101        1102 1
        1428        1102        1103 1
        1429        1103        1104 1
        1430        1104        1105 1
        1431        1105        1106 1
        1432        1106        1107 1
        1433        1107        1108 1
        1434        1108        2159 1
        1435        1108        1109 1
        1436        1109        1110 1
        1437        1109        1958 1
        1438        1109        1965 1
        1439        1110        1111 1
        1440        1111        1112 1
        1441        1112        1113 1
        1442        1113        1114 1
        1443        1114        1115 1
        1444        1115        1116 1
        1445        1116        1117 1
        1446        1116        1669 1
        1447        1117        1118 1
        1448        1118        1119 1
        1449        1119        1120 1
        1450        1120        1121 1
        1451        1121        1257 1
        1452        1121        1122 1
        1453        1122        1123 1
        1454        1122        1844 1
        1455        1123        1124 1
        1456        1124        1125 1
        1457        1125        1126 1
        1458        1125        1537 1
        1459        1126        1127 1
        1460        1127        1128 1
        1461        1128        1129 1
        1462        1129        1130 1
        1463        1130        1131 1
        1464        1130        1204 1
        1465        1130        1231 1
        1466        1131        1132 1
        1467        1132        1133 1
        1468        1132        1198 1
        1469        1133        1134 1
        1470        1134        1135 1
        1471        1135        1136 1
        1472        1136        1137 1
        1473        1136        1684 1
        1474        1137        1138 1
        1475        1138        1139 1
        1476        1139        1140 1
        1477        1140        1141 1
        1478        1141        1142 1
        1479        1141        1616 1
        1480        1141        1617 1
        1481        1142        1143 1
        1482        1143        1144 1
        1483        1144        1145 1
        1484        1145        1146 1
        1485        1146        1147 1
        1486        1147        1148 1
        1487        1148        1149 1
        1488        1149        1150 1
        1489        1150        1151 1
        1490        1151        1152 1
        1491        1152        1153 1
        1492        1153        1154 1
        1493        1154        1155 1
        1494        1154        1235 1
        1495        1155        1156 1
        1496        1156        1157 1
        1497        1157        1230 1
        1498        1157        1231 1
        1499        1157        1158 1
        1500        1158        1159 1
        1501        1159        1160 1
        1502        1160        1161 1
        1503        1161        1162 1
        1504        1162        1163 1
        1505        1163        1164 1
        1506        1164        1165 1
        1507        1165        1166 1
        1508        1166        1167 1
        1509        1167        1168 1
        1510        1168        1169 1
        1511        1169        1170 1
        1512        1170        1171 1
        1513        1171        1172 1
        1514        1172        1173 1
        1515        1173        1174 1
        1516        1174        1175 1
        1517        1174        1176 1
        1518        1175        1176 1
        1519        1176        1177 1
        1520        1177        1178 1
        1521        1178        1180 1
        1522        1178        1269 1
        1523        1178        1179 1
        1524        1179        1180 1
        1525        1180        1181 1
        1526        1181        1182 1
        1527        1182        1183 1
        1528        1183        1184 1
        1529        1183        1190 1
        1530        1183        2184 1
        1531        1184        1185 1
        1532        1184        1190 1
        1533        1185        1186 1
        1534        1185        1504 1
        1535        1186        1187 1
        1536        1187        1188 1
        1537        1188        1189 1
        1538        1189        1190 1
        1539        1190        1191 1
        1540        1191        1192 1
        1541        1192        1193 1
        1542        1193        1194 1
        1543        1194        1195 1
        1544        1195        1196 1
        1545        1195        1751 1
        1546        1196        1197 1
        1547        1197        1198 1
        1548        1198        1199 1
        1549        1198        1202 1
        1550        1199        1200 1
        1551        1199        1201 1
        1552        1200        1201 1
        1553        1201        1202 1
        1554        1201        1204 1
        1555        1201        1889 1
        1556        1202        1203 1
        1557        1202        1204 1
        1558        1203        1204 1
        1559        1204        1205 1
        1560        1205        1206 1
        1561        1206        1959 1
        1562        1206        1207 1
        1563        1207        1208 1
        1564        1208        1209 1
        1565        1208        1211 1
        1566        1209        1210 1
        1567        1210        1211 1
        1568        1210        1213 1
        1569        1211        1212 1
        1570        1212        1213 1
        1571        1212        1297 1
        1572        1213        1214 1
        1573        1214        1215 1
        1574        1214        1586 1
        1575        1215        1216 1
        1576        1216        1217 1
        1577        1217        1218 1
        1578        1218        1219 1
        1579        1219        1220 1
        1580        1220        1221 1
        1581        1221        1222 1
        1582        1222        1223 1
        1583        1223        1224 1
        1584        1224        1225 1
        1585        1224        1885 1
        1586        1225        1226 1
        1587        1226        1227 1
        1588        1227        1228 1
        1589        1228        1229 1
        1590        1229        1230 1
        1591        1229        1738 1
        1592        1230        1231 1
        1593        1231        1232 1
        1594        1232        1233 1
        1595        1233        1234 1
        1596        1234        1235 1
        1597        1235        1236 1
        1598        1236        1237 1
        1599        1237        1238 1
        1600        1238        1239 1
        1601        1239        1240 1
        1602        1240        1241 1
        1603        1241        1242 1
        1604        1242        1243 1
        1605        1243        1244 1
        1606        1244        1245 1
        1607        1245        1246 1
        1608        1246        1247 1
        1609        1247        1248 1
        1610        1248        1249 1
        1611        1249        1250 1
        1612        1250        1251 1
        1613        1251        1252 1
        1614        1252        1253 1
        1615        1253        1254 1
        1616        1254        1255 1
        1617        1255        1256 1
        1618        1255        1746 1
        1619        1256        1257 1
        1620        1257        1258 1
        1621        1258        1259 1
        1622        1259        1260 1
        1623        1259        1262 1
        1624        1260        1261 1
        1625        1260        1262 1
        1626        1260        1974 1
        1627        1261        1262 1
        1628        1262        1263 1
        1629        1263        1533 1
        1630        1263        1838 1
        1631        1263        1264 1
        1632        1264        1265 1
        1633        1265        1266 1
        1634        1266        1267 1
        1635        1267        1268 1
        1636        1267        1273 1
        1637        1267        1694 1
        1638        1268        1269 1
        1639        1269        1270 1
        1640        1270        1271 1
        1641        1270        1272 1
        1642        1271        1272 1
        1643        1272        1273 1
        1644        1273        1274 1
        1645        1274        1275 1
        1646        1274        1689 1
        1647        1275        1276 1
        1648        1276        1277 1
        1649        1277        1278 1
        1650        1278        1279 1
        1651        1279        1280 1
        1652        1279        1282 1
        1653        1280        1281 1
        1654        1280        1282 1
        1655        1280        1495 1
        1656        1280        1686 1
        1657        1281        1282 1
        1658        1282        1283 1
        1659        1282        1519 1
        1660        1282        1526 1
        1661        1283        1284 1
        1662        1284        1285 1
        1663        1285        1286 1
        1664        1286        1287 1
        1665        1286        1291 1
        1666        1287        1288 1
        1667        1288        1289 1
        1668        1289        1290 1
        1669        1290        1291 1
        1670        1290        1292 1
        1671        1291        1295 1
        1672        1291        1381 1
        1673        1291        1292 1
        1674        1292        1293 1
        1675        1293        1294 1
        1676        1294        1295 1
        1677        1295        1296 1
        1678        1296        1297 1
        1679        1297        1298 1
        1680        1297        1774 1
        1681        1298        1299 1
        1682        1298        1775 1
        1683        1299        1300 1
        1684        1300        1301 1
        1685        1301        1302 1
        1686        1302        1303 1
        1687        1303        1304 1
        1688        1304        1305 1
        1689        1305        1306 1
        1690        1306        1307 1
        1691        1307        1308 1
        1692        1308        1309 1
        1693        1309        1310 1
        1694        1310        1311 1
        1695        1311        1312 1
        1696        1311        1313 1
        1697        1312        1313 1
        1698        1313        1314 1
        1699        1314        1315 1
        1700        1315        1316 1
        1701        1316        1317 1
        1702        1317        1318 1
        1703        1318        1319 1
        1704        1319        1320 1
        1705        1320        1321 1
        1706        1321        1322 1
        1707        1322        1323 1
        1708        1322        1347 1
        1709        1322        1348 1
        1710        1323        1324 1
        1711        1324        1325 1
        1712        1324        1348 1
        1713        1325        1347 1
        1714        1325        1348 1
        1715        1325        1326 1
        1716        1326        1327 1
        1717        1327        1328 1
        1718        1328        1329 1
        1719        1329        1330 1
        1720        1330        1331 1
        1721        1331        1332 1
        1722        1331        1374 1
        1723        1332        1333 1
        1724        1332        1373 1
        1725        1333        1334 1
        1726        1333        1338 1
        1727        1334        1335 1
        1728        1335        1336 1
        1729        1335        1375 1
        1730        1336        1337 1
        1731        1337        1338 1
        1732        1338        1339 1
        1733        1338        1341 1
        1734        1339        1342 1
        1735        1339        1375 1
        1736        1339        1340 1
        1737        1340        1341 1
        1738        1341        1342 1
        1739        1342        1343 1
        1740        1343        1344 1
        1741        1344        1345 1
        1742        1345        1346 1
        1743        1346        1347 1
        1744        1347        1348 1
        1745        1347        1373 1
        1746        1348        1349 1
        1747        1349        1350 1
        1748        1350        1351 1
        1749        1351        1352 1
        1750        1352        1353 1
        1751        1352        1876 1
        1752        1353        1354 1
        1753        1354        1355 1
        1754        1355        1356 1
        1755        1356        1357 1
        1756        1357        1358 1
        1757        1357        1397 1
        1758        1357        1398 1
        1759        1358        1495 1
        1760        1358        1359 1
        1761        1359        1389 1
        1762        1359        1360 1
        1763        1360        1361 1
        1764        1361        1362 1
        1765        1361        1412 1
        1766        1362        1363 1
        1767        1363        1364 1
        1768        1364        1365 1
        1769        1364        1368 1
        1770        1364        1385 1
        1771        1364        1394 1
        1772        1364        1391 1
        1773        1365        1366 1
        1774        1366        1367 1
        1775        1367        1368 1
        1776        1368        1386 1
        1777        1368        1369 1
        1778        1369        1370 1
        1779        1370        1371 1
        1780        1371        1372 1
        1781        1372        1373 1
        1782        1373        1374 1
        1783        1374        1375 1
        1784        1375        1376 1
        1785        1376        1377 1
        1786        1377        1378 1
        1787        1378        1379 1
        1788        1379        1380 1
        1789        1379        1391 1
        1790        1380        1381 1
        1791        1381        1382 1
        1792        1382        1383 1
        1793        1382        1388 1
        1794        1382        1686 1
        1795        1383        1384 1
        1796        1384        1385 1
        1797        1385        1386 1
        1798        1386        1387 1
        1799        1387        1390 1
        1800        1387        1391 1
        1801        1387        1388 1
        1802        1388        1389 1
        1803        1389        1390 1
        1804        1390        1391 1
        1805        1391        1392 1
        1806        1392        1393 1
        1807        1393        1394 1
        1808        1394        1395 1
        1809        1395        1396 1
        1810        1396        1397 1
        1811        1397        1398 1
        1812        1398        1399 1
        1813        1398        1403 1
        1814        1399        1400 1
        1815        1400        1401 1
        1816        1401        1402 1
        1817        1402        1403 1
        1818        1402        1468 1
        1819        1403        1406 1
        1820        1403        1404 1
        1821        1404        1405 1
        1822        1405        1406 1
        1823        1406        1407 1
        1824        1407        1408 1
        1825        1408        1409 1
        1826        1409        1410 1
        1827        1410        1411 1
        1828        1411        1412 1
        1829        1412        1413 1
        1830        1412        1471 1
        1831        1413        1414 1
        1832        1414        1415 1
        1833        1415        1416 1
        1834        1416        1417 1
        1835        1417        1418 1
        1836        1417        1438 1
        1837        1418        1419 1
        1838        1419        1420 1
        1839        1419        1859 1
        1840        1420        1421 1
        1841        1421        1422 1
        1842        1421        1434 1
        1843        1421        1435 1
        1844        1421        1440 1
        1845        1421        1432 1
        1846        1422        1423 1
        1847        1423        1424 1
        1848        1423        1434 1
        1849        1424        1425 1
        1850        1425        1426 1
        1851        1426        1427 1
        1852        1427        1428 1
        1853        1427        1440 1
        1854        1427        1462 1
        1855        1427        1473 1
        1856        1428        1429 1
        1857        1429        1430 1
        1858        1430        1431 1
        1859        1431        1432 1
        1860        1432        1433 1
        1861        1433        1434 1
        1862        1434        1435 1
        1863        1434        1437 1
        1864        1434        1859 1
        1865        1435        1436 1
        1866        1436        1437 1
        1867        1437        1438 1
        1868        1437        1862 1
        1869        1438        1439 1
        1870        1439        1440 1
        1871        1440        1441 1
        1872        1441        1442 1
        1873        1442        1443 1
        1874        1443        1444 1
        1875        1444        1445 1
        1876        1445        1446 1
        1877        1446        1447 1
        1878        1446        1563 1
        1879        1446        1654 1
        1880        1447        1448 1
        1881        1448        1449 1
        1882        1449        1450 1
        1883        1449        1451 1
        1884        1450        1451 1
        1885        1451        1452 1
        1886        1452        1453 1
        1887        1453        1454 1
        1888        1454        1455 1
        1889        1455        1456 1
        1890        1456        1457 1
        1891        1457        1458 1
        1892        1457        1653 1
        1893        1458        1459 1
        1894        1459        1460 1
        1895        1459        1464 1
        1896        1460        1461 1
        1897        1461        1462 1
        1898        1461        1489 1
        1899        1462        1463 1
        1900        1462        1662 1
        1901        1462        1653 1
        1902        1463        1464 1
        1903        1463        1473 1
        1904        1464        1465 1
        1905        1465        1466 1
        1906        1466        1467 1
        1907        1467        1468 1
        1908        1468        1469 1
        1909        1469        1470 1
        1910        1470        1471 1
        1911        1471        1472 1
        1912        1472        1473 1
        1913        1473        1474 1
        1914        1474        1475 1
        1915        1475        1476 1
        1916        1475        1480 1
        1917        1476        1477 1
        1918        1476        1479 1
        1919        1477        1478 1
        1920        1478        1479 1
        1921        1479        1480 1
        1922        1479        1504 1
        1923        1480        1481 1
        1924        1480        1658 1
        1925        1481        1482 1
        1926        1481        1659 1
        1927        1482        1483 1
        1928        1483        1484 1
        1929        1484        1485 1
        1930        1485        1486 1
        1931        1486        1488 1
        1932        1486        1489 1
        1933        1486        1487 1
        1934        1487        1488 1
        1935        1488        1489 1
        1936        1489        1490 1
        1937        1489        1792 1
        1938        1490        1491 1
        1939        1491        1492 1
        1940        1492        1493 1
        1941        1493        1494 1
        1942        1494        1495 1
        1943        1495        1873 1
        1944        1495        1496 1
        1945        1496        1497 1
        1946        1497        1498 1
        1947        1497        1838 1
        1948        1498        1601 1
        1949        1498        1499 1
        1950        1499        1500 1
        1951        1499        1531 1
        1952        1500        1501 1
        1953        1501        1524 1
        1954        1501        1527 1
        1955        1501        1834 1
        1956        1501        1502 1
        1957        1502        1503 1
        1958        1503        1504 1
        1959        1504        1505 1
        1960        1505        1506 1
        1961        1505        1510 1
        1962        1506        1507 1
        1963        1507        1508 1
        1964        1507        1514 1
        1965        1508        1509 1
        1966        1509        1510 1
        1967        1510        1511 1
        1968        1511        1512 1
        1969        1512        1513 1
        1970        1513        1514 1
        1971        1514        1515 1
        1972        1515        1516 1
        1973        1516        1517 1
        1974        1517        1518 1
        1975        1518        1519 1
        1976        1518        1520 1
        1977        1519        1520 1
        1978        1520        1685 1
        1979        1520        1521 1
        1980        1521        1522 1
        1981        1522        1523 1
        1982        1523        1524 1
        1983        1524        1525 1
        1984        1524        1530 1
        1985        1525        1526 1
        1986        1525        1527 1
        1987        1525        1531 1
        1988        1525        1528 1
        1989        1526        1527 1
        1990        1527        1528 1
        1991        1528        1529 1
        1992        1529        1530 1
        1993        1530        1531 1
        1994        1531        1532 1
        1995        1532        1533 1
        1996        1533        1534 1
        1997        1534        1535 1
        1998        1535        1536 1
        1999        1536        1537 1
        2000        1537        1538 1
        2001        1538        1539 1
        2002        1539        1540 1
        2003        1540        1541 1
        2004        1541        1542 1
        2005        1542        1543 1
        2006        1543        1544 1
        2007        1544        1545 1
        2008        1545        1546 1
        2009        1546        1547 1
        2010        1547        1548 1
        2011        1548        1549 1
        2012        1549        1550 1
        2013        1550        1551 1
        2014        1551        1552 1
        2015        1551        1644 1
        2016        1552        1553 1
        2017        1553        1554 1
        2018        1554        1555 1
        2019        1555        1556 1
        2020        1556        1557 1
        2021        1557        1558 1
        2022        1558        1559 1
        2023        1559        1560 1
        2024        1560        1561 1
        2025        1561        1562 1
        2026        1562        1563 1
        2027        1563        1564 1
        2028        1564        1565 1
        2029        1564        1838 1
        2030        1565        1566 1
        2031        1566        1567 1
        2032        1567        1568 1
        2033        1567        1623 1
        2034        1568        1569 1
        2035        1569        1570 1
        2036        1570        1571 1
        2037        1571        1572 1
        2038        1572        1573 1
        2039        1573        1574 1
        2040        1574        1575 1
        2041        1575        1576 1
        2042        1576        1577 1
        2043        1577        1578 1
        2044        1578        1579 1
        2045        1579        1580 1
        2046        1580        1581 1
        2047        1581        1582 1
        2048        1582        1583 1
        2049        1582        1588 1
        2050        1583        1584 1
        2051        1584        1585 1
        2052        1585        1586 1
        2053        1586        1587 1
        2054        1587        1588 1
        2055        1588        1589 1
        2056        1589        1590 1
        2057        1590        1591 1
        2058        1591        1592 1
        2059        1592        1593 1
        2060        1593        1594 1
        2061        1594        1595 1
        2062        1595        1597 1
        2063        1595        1596 1
        2064        1596        1597 1
        2065        1597        1598 1
        2066        1598        1599 1
        2067        1599        1600 1
        2068        1599        1605 1
        2069        1600        1601 1
        2070        1601        1602 1
        2071        1602        1603 1
        2072        1603        1604 1
        2073        1604        1605 1
        2074        1605        1606 1
        2075        1606        1607 1
        2076        1607        1608 1
        2077        1608        1609 1
        2078        1609        1610 1
        2079        1610        1611 1
        2080        1611        1612 1
        2081        1612        1613 1
        2082        1613        1614 1
        2083        1614        1615 1
        2084        1615        1616 1
        2085        1616        1617 1
        2086        1617        1618 1
        2087        1617        1754 1
        2088        1618        1619 1
        2089        1618        1836 1
        2090        1619        1620 1
        2091        1620        1621 1
        2092        1621        1622 1
        2093        1622        1623 1
        2094        1623        1624 1
        2095        1623        2068 1
        2096        1624        1625 1
        2097        1625        1626 1
        2098        1626        1627 1
        2099        1626        1760 1
        2100        1627        1628 1
        2101        1628        1629 1
        2102        1629        1630 1
        2103        1630        1631 1
        2104        1631        1632 1
        2105        1632        1633 1
        2106        1633        1634 1
        2107        1634        1635 1
        2108        1635        1636 1
        2109        1636        1637 1
        2110        1637        1638 1
        2111        1638        1639 1
        2112        1639        1640 1
        2113        1640        1641 1
        2114        1641        1642 1
        2115        1642        1643 1
        2116        1643        1644 1
        2117        1644        2052 1
        2118        1644        1645 1
        2119        1645        1646 1
        2120        1646        1647 1
        2121        1647        1648 1
        2122        1648        1649 1
        2123        1649        1650 1
        2124        1650        1651 1
        2125        1651        1652 1
        2126        1652        1653 1
        2127        1653        1654 1
        2128        1654        1655 1
        2129        1655        1656 1
        2130        1656        1657 1
        2131        1657        1658 1
        2132        1658        1659 1
        2133        1659        1660 1
        2134        1660        1661 1
        2135        1661        1662 1
        2136        1662        1663 1
        2137        1663        1664 1
        2138        1664        1665 1
        2139        1665        1666 1
        2140        1666        1667 1
        2141        1667        1668 1
        2142        1668        1669 1
        2143        1669        1670 1
        2144        1670        1671 1
        2145        1671        1672 1
        2146        1672        1673 1
        2147        1673        1674 1
        2148        1674        1675 1
        2149        1675        1676 1
        2150        1676        1677 1
        2151        1677        1678 1
        2152        1678        1679 1
        2153        1679        1680 1
        2154        1680        1681 1
        2155        1681        1682 1
        2156        1682        1683 1
        2157        1683        1684 1
        2158        1684        1685 1
        2159        1685        1686 1
        2160        1686        1687 1
        2161        1687        1688 1
        2162        1688        1689 1
        2163        1689        1690 1
        2164        1690        1691 1
        2165        1691        1692 1
        2166        1692        1693 1
        2167        1693        1694 1
        2168        1694        1695 1
        2169        1695        1696 1
        2170        1696        1749 1
        2171        1696        1697 1
        2172        1697        1698 1
        2173        1698        1699 1
        2174        1699        1700 1
        2175        1700        1701 1
        2176        1701        1702 1
        2177        1701        1703 1
        2178        1702        1703 1
        2179        1703        1704 1
        2180        1704        1705 1
        2181        1705        1706 1
        2182        1706        1707 1
        2183        1707        1708 1
        2184        1708        1709 1
        2185        1709        1710 1
        2186        1710        1711 1
        2187        1711        1712 1
        2188        1712        1713 1
        2189        1713        1714 1
        2190        1714        1715 1
        2191        1715        1716 1
        2192        1715        1759 1
        2193        1716        1779 1
        2194        1716        1717 1
        2195        1717        1718 1
        2196        1718        1719 1
        2197        1719        1720 1
        2198        1719        1722 1
        2199        1719        1728 1
        2200        1720        1721 1
        2201        1721        1722 1
        2202        1721        1734 1
        2203        1722        1723 1
        2204        1722        1729 1
        2205        1723        1724 1
        2206        1724        1725 1
        2207        1725        1726 1
        2208        1725        1728 1
        2209        1726        1727 1
        2210        1727        1728 1
        2211        1727        1729 1
        2212        1727        1730 1
        2213        1727        1734 1
        2214        1728        1729 1
        2215        1729        1730 1
        2216        1730        1731 1
        2217        1731        1732 1
        2218        1732        1733 1
        2219        1733        1734 1
        2220        1734        1735 1
        2221        1735        1736 1
        2222        1736        1737 1
        2223        1737        1738 1
        2224        1738        1739 1
        2225        1739        1740 1
        2226        1740        1741 1
        2227        1741        1742 1
        2228        1742        1743 1
        2229        1743        1744 1
        2230        1744        1745 1
        2231        1745        1746 1
        2232        1746        1747 1
        2233        1747        1748 1
        2234        1748        1749 1
        2235        1749        1750 1
        2236        1750        1751 1
        2237        1751        1752 1
        2238        1752        1753 1
        2239        1753        1754 1
        2240        1754        1755 1
        2241        1755        1756 1
        2242        1756        1757 1
        2243        1757        1758 1
        2244        1758        1759 1
        2245        1759        1760 1
        2246        1760        1761 1
        2247        1761        1762 1
        2248        1762        1763 1
        2249        1763        1764 1
        2250        1764        1765 1
        2251        1765        1766 1
        2252        1766        1767 1
        2253        1767        1768 1
        2254        1768        1769 1
        2255        1769        1770 1
        2256        1770        1771 1
        2257        1771        1772 1
        2258        1772        1773 1
        2259        1773        1774 1
        2260        1774        1775 1
        2261        1775        1776 1
        2262        1775        1807 1
        2263        1776        1777 1
        2264        1777        1778 1
        2265        1778        1779 1
        2266        1779        1780 1
        2267        1780        1781 1
        2268        1781        1782 1
        2269        1781        1783 1
        2270        1782        1783 1
        2271        1782        1789 1
        2272        1783        1784 1
        2273        1783        1789 1
        2274        1784        1785 1
        2275        1785        1786 1
        2276        1785        1795 1
        2277        1786        1787 1
        2278        1786        1790 1
        2279        1787        1788 1
        2280        1788        1789 1
        2281        1789        1790 1
        2282        1790        1791 1
        2283        1791        1792 1
        2284        1792        1793 1
        2285        1793        1794 1
        2286        1794        1795 1
        2287        1795        1796 1
        2288        1796        1797 1
        2289        1797        1798 1
        2290        1798        1799 1
        2291        1799        1800 1
        2292        1800        1801 1
        2293        1801        1802 1
        2294        1802        1803 1
        2295        1803        1804 1
        2296        1803        1811 1
        2297        1804        1805 1
        2298        1804        1807 1
        2299        1805        1806 1
        2300        1806        1807 1
        2301        1807        1808 1
        2302        1808        1809 1
        2303        1809        1810 1
        2304        1810        1811 1
        2305        1811        1812 1
        2306        1812        1813 1
        2307        1813        1814 1
        2308        1814        1815 1
        2309        1815        1816 1
        2310        1815        1820 1
        2311        1816        1817 1
        2312        1817        1818 1
        2313        1818        1819 1
        2314        1819        1820 1
        2315        1820        1821 1
        2316        1820        1822 1
        2317        1821        1822 1
        2318        1822        1823 1
        2319        1823        1824 1
        2320        1824        1825 1
        2321        1825        1826 1
        2322        1826        1827 1
        2323        1826        2122 1
        2324        1827        1828 1
        2325        1828        1829 1
        2326        1829        1830 1
        2327        1830        1831 1
        2328        1831        1832 1
        2329        1832        1833 1
        2330        1833        1834 1
        2331        1834        1835 1
        2332        1835        1836 1
        2333        1836        1845 1
        2334        1836        1847 1
        2335        1836        1837 1
        2336        1837        1838 1
        2337        1838        1839 1
        2338        1839        1840 1
        2339        1840        1841 1
        2340        1841        1842 1
        2341        1842        1843 1
        2342        1843        1844 1
        2343        1844        1845 1
        2344        1845        1846 1
        2345        1846        1847 1
        2346        1847        1848 1
        2347        1848        1849 1
        2348        1849        1850 1
        2349        1850        1851 1
        2350        1851        1852 1
        2351        1852        1853 1
        2352        1853        1854 1
        2353        1854        1855 1
        2354        1855        1856 1
        2355        1856        1857 1
        2356        1857        1858 1
        2357        1858        1859 1
        2358        1859        1860 1
        2359        1860        1861 1
        2360        1861        1862 1
        2361        1862        1863 1
        2362        1863        1864 1
        2363        1864        1865 1
        2364        1865        1866 1
        2365        1866        1867 1
        2366        1867        1868 1
        2367        1868        1869 1
        2368        1869        1870 1
        2369        1870        1871 1
        2370        1871        1872 1
        2371        1872        1873 1
        2372        1873        1874 1
        2373        1874        1875 1
        2374        1875        1876 1
        2375        1876        1877 1
        2376        1877        1878 1
        2377        1878        1879 1
        2378        1879        1880 1
        2379        1880        1881 1
        2380        1881        1882 1
        2381        1882        1883 1
        2382        1882        1886 1
        2383        1883        1884 1
        2384        1884        1885 1
        2385        1885        1886 1
        2386        1886        1887 1
        2387        1887        1888 1
        2388        1888        1890 1
        2389        1888        1889 1
        2390        1889        1890 1
        2391        1890        1891 1
        2392        1891        1892 1
        2393        1892        1893 1
        2394        1893        1894 1
        2395        1894        1895 1
        2396        1895        1896 1
        2397        1896        1897 1
        2398        1897        1898 1
        2399        1898        1899 1
        2400        1899        1900 1
        2401        1900        1901 1
        2402        1901        1902 1
        2403        1902        1903 1
        2404        1903        1904 1
        2405        1904        1905 1
        2406        1905        1906 1
        2407        1906        1907 1
        2408        1907        1908 1
        2409        1908        1937 1
        2410        1908        1909 1
        2411        1909        1910 1
        2412        1910        1911 1
        2413        1911        1912 1
        2414        1912        1913 1
        2415        1912        1917 1
        2416        1913        1914 1
        2417        1914        1915 1
        2418        1915        1916 1
        2419        1916        1917 1
        2420        1917        1918 1
        2421        1918        1919 1
        2422        1919        1920 1
        2423        1920        1921 1
        2424        1921        1922 1
        2425        1922        1923 1
        2426        1923        1924 1
        2427        1924        1925 1
        2428        1925        1929 1
        2429        1925        1926 1
        2430        1926        1927 1
        2431        1927        1928 1
        2432        1928        1929 1
        2433        1929        1930 1
        2434        1930        1931 1
        2435        1931        1932 1
        2436        1932        1933 1
        2437        1933        1934 1
        2438        1934        1935 1
        2439        1935        1936 1
        2440        1936        1937 1
        2441        1937        1938 1
        2442        1938        1939 1
        2443        1939        1940 1
        2444        1940        1941 1
        2445        1941        1942 1
        2446        1942        1943 1
        2447        1943        1944 1
        2448        1944        1945 1
        2449        1945        1946 1
        2450        1946        1947 1
        2451        1947        1948 1
        2452        1948        1949 1
        2453        1949        1950 1
        2454        1950        1951 1
        2455        1951        1952 1
        2456        1952        1953 1
        2457        1953        1954 1
        2458        1954        1955 1
        2459        1955        1956 1
        2460        1956        1957 1
        2461        1957        1958 1
        2462        1958        1959 1
        2463        1958        1960 1
        2464        1959        1960 1
        2465        1960        1961 1
        2466        1961        1962 1
        2467        1962        1963 1
        2468        1963        1964 1
        2469        1964        1965 1
        2470        1965        1966 1
        2471        1966        1967 1
        2472        1967        1968 1
        2473        1967        1970 1
        2474        1968        1969 1
        2475        1969        1970 1
        2476        1970        1971 1
        2477        1970        1972 1
        2478        1971        1972 1
        2479        1972        1973 1
        2480        1973        1974 1
        2481        1974        1975 1
        2482        1975        1976 1
        2483        1976        1977 1
        2484        1977        1978 1
        2485        1978        1979 1
        2486        1979        1980 1
        2487        1980        1981 1
        2488        1981        1982 1
        2489        1982        1983 1
        2490        1983        1984 1
        2491        1984        1985 1
        2492        1985        1986 1
        2493        1986        1987 1
        2494        1987        1988 1
        2495        1988        1989 1
        2496        1989        1990 1
        2497        1989        2003 1
        2498        1990        1991 1
        2499        1991        1992 1
        2500        1992        1993 1
        2501        1993        1994 1
        2502        1994        1995 1
        2503        1995        1996 1
        2504        1996        1997 1
        2505        1997        1998 1
        2506        1998        1999 1
        2507        1999        2000 1
        2508        2000        2001 1
        2509        2001        2002 1
        2510        2002        2003 1
        2511        2003        2004 1
        2512        2004        2005 1
        2513        2005        2006 1
        2514        2006        2007 1
        2515        2007        2008 1
        2516        2008        2009 1
        2517        2009        2010 1
        2518        2010        2011 1
        2519        2011        2012 1
        2520        2012        2013 1
        2521        2013        2014 1
        2522        2014        2015 1
        2523        2015        2016 1
        2524        2016        2017 1
        2525        2017        2018 1
        2526        2018        2019 1
        2527        2019        2020 1
        2528        2020        2021 1
        2529        2021        2022 1
        2530        2022        2023 1
        2531        2023        2024 1
        2532        2024        2025 1
        2533        2025        2026 1
        2534        2026        2027 1
        2535        2027        2028 1
        2536        2028        2029 1
        2537        2029        2030 1
        2538        2030        2031 1
        2539        2030        2032 1
        2540        2031        2032 1
        2541        2032        2033 1
        2542        2033        2034 1
        2543        2033        2089 1
        2544        2033        2091 1
        2545        2034        2035 1
        2546        2035        2036 1
        2547        2036        2037 1
        2548        2037        2038 1
        2549        2037        2051 1
        2550        2038        2039 1
        2551        2039        2043 1
        2552        2039        2044 1
        2553        2039        2045 1
        2554        2039        2040 1
        2555        2040        2041 1
        2556        2041        2042 1
        2557        2042        2043 1
        2558        2043        2044 1
        2559        2044        2045 1
        2560        2045        2046 1
        2561        2046        2047 1
        2562        2047        2049 1
        2563        2047        2048 1
        2564        2048        2049 1
        2565        2049        2050 1
        2566        2050        2051 1
        2567        2051        2052 1
        2568        2052        2053 1
        2569        2053        2054 1
        2570        2054        2055 1
        2571        2055        2056 1
        2572        2056        2057 1
        2573        2057        2058 1
        2574        2058        2059 1
        2575        2059        2060 1
        2576        2060        2061 1
        2577        2061        2062 1
        2578        2062        2063 1
        2579        2062        2064 1
        2580        2063        2064 1
        2581        2064        2065 1
        2582        2065        2066 1
        2583        2066        2067 1
        2584        2067        2068 1
        2585        2068        2069 1
        2586        2069        2070 1
        2587        2070        2071 1
        2588        2071        2072 1
        2589        2071        2086 1
        2590        2072        2073 1
        2591        2073        2074 1
        2592        2074        2075 1
        2593        2075        2076 1
        2594        2076        2077 1
        2595        2077        2078 1
        2596        2078        2079 1
        2597        2079        2080 1
        2598        2080        2081 1
        2599        2081        2082 1
        2600        2082        2083 1
        2601        2083        2084 1
        2602        2084        2085 1
        2603        2085        2086 1
        2604        2086        2087 1
        2605        2087        2088 1
        2606        2088        2089 1
        2607        2089        2090 1
        2608        2090        2091 1
        2609        2090        2185 1
        2610        2091        2092 1
        2611        2092        2093 1
        2612        2093        2094 1
        2613        2094        2095 1
        2614        2095        2096 1
        2615        2096        2097 1
        2616        2097        2098 1
        2617        2097        2118 1
        2618        2098        2099 1
        2619        2099        2100 1
        2620        2100        2101 1
        2621        2101        2102 1
        2622        2102        2103 1
        2623        2103        2104 1
        2624        2104        2105 1
        2625        2105        2106 1
        2626        2106        2107 1
        2627        2107        2108 1
        2628        2108        2109 1
        2629        2109        2110 1
        2630        2110        2111 1
        2631        2111        2112 1
        2632        2112        2113 1
        2633        2113        2114 1
        2634        2114        2115 1
        2635        2115        2116 1
        2636        2116        2117 1
        2637        2117        2118 1
        2638        2118        2119 1
        2639        2119        2120 1
        2640        2120        2121 1
        2641        2121        2122 1
        2642        2122        2123 1
        2643        2123        2124 1
        2644        2124        2125 1
        2645        2125        2126 1
        2646        2126        2127 1
        2647        2127        2138 1
        2648        2127        2128 1
        2649        2128        2129 1
        2650        2129        2130 1
        2651        2130        2131 1
        2652        2130        2137 1
        2653        2131        2132 1
        2654        2131        2145 1
        2655        2132        2133 1
        2656        2133        2134 1
        2657        2134        2135 1
        2658        2135        2136 1
        2659        2135        2144 1
        2660        2136        2137 1
        2661        2136        2145 1
        2662        2137        2138 1
        2663        2138        2139 1
        2664        2139        2140 1
        2665        2140        2141 1
        2666        2141        2142 1
        2667        2142        2143 1
        2668        2143        2144 1
        2669        2144        2145 1
        2670        2145        2146 1
        2671        2146        2147 1
        2672        2147        2148 1
        2673        2148        2149 1
        2674        2149        2150 1
        2675        2150        2151 1
        2676        2151        2152 1
        2677        2152        2153 1
        2678        2153        2154 1
        2679        2154        2155 1
        2680        2155        2156 1
        2681        2156        2157 1
        2682        2157        2158 1
        2683        2158        2159 1
        2684        2159        2160 1
        2685        2160        2161 1
        2686        2161        2162 1
        2687        2162        2163 1
        2688        2163        2164 1
        2689        2164        2165 1
        2690        2165        2166 1
        2691        2166        2167 1
        2692        2167        2168 1
        2693        2168        2169 1
        2694        2169        2170 1
        2695        2170        2171 1
        2696        2171        2172 1
        2697        2172        2173 1
        2698        2173        2174 1
        2699        2174        2175 1
        2700        2175        2176 1
        2701        2176        2177 1
        2702        2177        2178 1
        2703        2178        2179 1
        2704        2179        2180 1
        2705        2180        2181 1
        2706        2181        2182 1
        2707        2182        2183 1
        2708        2183        2184 1
        2709        2184        2185 1
        2710        2184        2186 1
        2711        2184        2189 1
        2712        2184        2192 1
        2713        2185        2186 1
        2714        2186        2187 1
        2715        2186        2189 1
        2716        2187        2188 1
        2717        2188        2189 1
        2718        2189        2190 1
        2719        2190        2191 1
        2720        2191        2192 1
        2721        2192        2193 1
        2722        2193        2194 1
        2723        2194        2195 1
        2724        2195        2196 1
        2725        2196        2197 1
        2726        2196        2203 1
        2727        2197        2198 1
        2728        2198        2199 1
        2729        2198        2214 1
        2730        2199        2200 1
        2731        2200        2201 1
        2732        2201        2202 1
        2733        2202        2203 1
        2734        2203        2204 1
        2735        2204        2205 1
        2736        2205        2206 1
        2737        2206        2207 1
        2738        2207        2208 1
        2739        2208        2209 1
        2740        2209        2210 1
        2741        2210        2211 1
        2742        2211        2212 1
        2743        2212        2213 1
        2744        2213        2214 1
        2745        2214        2215 1
        2746        2215        2216 1
        2747        2216        2217 1
        2748        2217        2218 1
        2749        2218        2219 1
        2750        2219        2220 1
        2751        2220        2221 1
        2752        2221        2222 1
        2753        2222        2223 1
        2754        2223        2224 1
        2755        2224        2225 1
        2756        2225        2226 1
        2757        2226        2227 1
        2758        2227        2228 1
        2759        2228        2229 1
        2760        2229        2230 1
        2761        2230        2231 1
        2762        2231        2232 1
        2763        2232        2233 1
        2764        2233        2234 1
        2765        2234        2235 1
        2766        2235        2236 1
        2767        2236        2237 1
        2768        2237        2238 1
        2769        2238        2239 1
        2770        2239        2240 1
        2771        2240        2241 1
        2772        2241        2242 1
        2773        2243        2244 1
        2774        2243        2245 1
        2775        2243        2246 1
        2776        2244        2247 1
        2777        2244        2249 1
        2778        2245        2247 1
        2779        2245        2248 1
        2780        2246        2248 1
        2781        2246        2249 1
        2782        2247        2250 1
        2783        2248        2250 1
        2784        2249        2250 1
