# Supplementary material for: Order and stochasticity in the folding of individual Drosophila genomes
Source: Nat Commun. 2021 Jan 4;12:41. doi: 10.1038/s41467-020-20292-z (PMC7782554; doi:10.1038/s41467-020-20292-z)
Supplement: Supplementary file 4 — Source Data [file 41467_2020_20292_MOESM4_ESM.zip › sc21.mol2]

@<TRIPOS>MOLECULE
dna
 2250 2891 0 0 0
SMALL
GASTEIGER

@<TRIPOS>ATOM
        1  O                      9.2607    6.8785    0.5391 O    1 1 0.0000
        2  O                      9.7593    7.3835    0.7357 O    1 1 1.0000
        3  O                     10.4175    7.4543    1.0827 O    1 1 2.0000
        4  O                     10.3566    7.0425    0.5960 O    1 1 3.0000
        5  O                     10.8377    7.5179    0.6985 O    1 1 4.0000
        6  O                     10.6996    7.6024    0.0317 O    1 1 5.0000
        7  O                     10.5871    6.7527    0.0561 O    1 1 6.0000
        8  O                     10.7477    6.3065   -0.3353 O   1 1 7.0000
        9  O                     11.2050    5.8377   -0.5563 O   1 1 8.0000
       10  O                     11.2625    5.1513   -0.2962 O   1 1 9.0000
       11  O                     10.7747    5.4082    0.0598 O    1 1 10.0000
       12  O                     10.7900    4.8965    0.1267 O    1 1 11.0000
       13  O                     10.2591    4.6072   -0.3003 O   1 1 12.0000
       14  O                      9.9548    4.1671   -0.5345 O   1 1 13.0000
       15  O                     10.1520    3.3669   -0.2140 O   1 1 14.0000
       16  O                     10.5617    3.1156   -0.4527 O   1 1 15.0000
       17  O                     10.8819    3.1678    0.1057 O    1 1 16.0000
       18  O                     10.9584    4.0383   -0.2159 O   1 1 17.0000
       19  O                     11.2643    4.2578   -0.7941 O   1 1 18.0000
       20  O                     12.0766    4.8685   -1.2757 O   1 1 19.0000
       21  O                     11.6289    5.3201   -1.4376 O   1 1 20.0000
       22  O                     11.6041    4.8564   -2.0116 O   1 1 21.0000
       23  O                     11.7153    5.1446   -2.8182 O   1 1 22.0000
       24  O                     11.3349    4.7061   -2.6971 O   1 1 23.0000
       25  O                     11.7201    5.0145   -3.0567 O   1 1 24.0000
       26  O                     12.1518    4.6789   -3.3605 O   1 1 25.0000
       27  O                     12.1823    4.9261   -3.7198 O   1 1 26.0000
       28  O                     11.5163    4.7143   -3.5753 O   1 1 27.0000
       29  O                     11.0140    4.1927   -3.7009 O   1 1 28.0000
       30  O                     10.7224    4.5644   -4.1630 O   1 1 29.0000
       31  O                     10.6979    5.3269   -4.0269 O   1 1 30.0000
       32  O                     10.1164    5.2663   -3.9178 O   1 1 31.0000
       33  O                      9.6848    5.6106   -4.1788 O   1 1 32.0000
       34  O                      9.2601    6.0510   -3.9679 O   1 1 33.0000
       35  O                      8.9234    5.7134   -3.9680 O   1 1 34.0000
       36  O                      8.1837    5.6376   -3.6696 O   1 1 35.0000
       37  O                      8.0740    5.6072   -4.3702 O   1 1 36.0000
       38  O                      7.6309    5.9810   -4.2657 O   1 1 37.0000
       39  O                      7.8829    5.2766   -3.8740 O   1 1 38.0000
       40  O                      7.8620    5.8489   -3.2642 O   1 1 39.0000
       41  O                      7.9982    6.2725   -2.7975 O   1 1 40.0000
       42  O                      7.6164    6.2864   -2.2337 O   1 1 41.0000
       43  O                      8.1145    6.2174   -2.0612 O   1 1 42.0000
       44  O                      8.4243    5.9981   -1.4981 O   1 1 43.0000
       45  O                      8.3373    5.7621   -1.9458 O   1 1 44.0000
       46  O                      8.4976    5.6730   -2.5757 O   1 1 45.0000
       47  O                      8.5363    5.4721   -3.0758 O   1 1 46.0000
       48  O                      9.2127    5.1306   -2.8524 O   1 1 47.0000
       49  O                      8.9047    4.8251   -2.8106 O   1 1 48.0000
       50  O                      8.5769    4.3597   -2.4145 O   1 1 49.0000
       51  O                      7.8831    4.4836   -2.2443 O   1 1 50.0000
       52  O                      7.4256    4.8155   -2.2856 O   1 1 51.0000
       53  O                      7.9182    5.0476   -2.0275 O   1 1 52.0000
       54  O                      8.3987    5.1368   -2.0295 O   1 1 53.0000
       55  O                      8.2982    4.7416   -1.5890 O   1 1 54.0000
       56  O                      8.0899    4.1973   -1.8716 O   1 1 55.0000
       57  O                      8.4527    3.6968   -1.9224 O   1 1 56.0000
       58  O                      8.3260    3.1432   -2.4223 O   1 1 57.0000
       59  O                      7.8641    2.7604   -1.8850 O   1 1 58.0000
       60  O                      8.3045    2.2012   -2.1052 O   1 1 59.0000
       61  O                      9.1572    1.8677   -2.1352 O   1 1 60.0000
       62  O                      8.9680    1.4168   -1.5814 O   1 1 61.0000
       63  O                      8.5519    1.1592   -1.5526 O   1 1 62.0000
       64  O                      8.9380    0.7843   -1.7688 O   1 1 63.0000
       65  O                      9.2940    1.0826   -1.2909 O   1 1 64.0000
       66  O                      9.9722    1.0291   -1.5539 O   1 1 65.0000
       67  O                     10.2650    1.3735   -1.0526 O   1 1 66.0000
       68  O                     10.7435    1.5742   -1.3188 O   1 1 67.0000
       69  O                     11.3242    1.9672   -1.0241 O   1 1 68.0000
       70  O                     11.8207    2.4630   -0.7412 O   1 1 69.0000
       71  O                     12.0219    3.4191   -0.8819 O   1 1 70.0000
       72  O                     12.5051    3.4864   -1.3231 O   1 1 71.0000
       73  O                     12.8997    3.8952   -1.0189 O   1 1 72.0000
       74  O                     13.1599    4.3685   -0.6315 O   1 1 73.0000
       75  O                     13.3770    4.7764   -1.2197 O   1 1 74.0000
       76  O                     12.8300    4.5310   -1.2586 O   1 1 75.0000
       77  O                     11.8462    4.4089   -1.3957 O   1 1 76.0000
       78  O                     11.2246    4.1495   -1.9344 O   1 1 77.0000
       79  O                     10.6986    4.3092   -1.7285 O   1 1 78.0000
       80  O                     10.0319    4.2788   -2.1085 O   1 1 79.0000
       81  O                     10.1647    4.6609   -1.9826 O   1 1 80.0000
       82  O                      9.3897    4.5440   -2.1843 O   1 1 81.0000
       83  O                      9.0237    5.0417   -2.0068 O   1 1 82.0000
       84  O                      9.1719    5.0610   -1.4494 O   1 1 83.0000
       85  O                      9.8451    5.1303   -1.5970 O   1 1 84.0000
       86  O                      9.5092    4.6413   -1.3243 O   1 1 85.0000
       87  O                      9.2709    4.2751   -1.9612 O   1 1 86.0000
       88  O                      9.2210    3.7174   -1.9944 O   1 1 87.0000
       89  O                      9.5083    3.3729   -1.8566 O   1 1 88.0000
       90  O                      9.0518    3.6358   -1.3822 O   1 1 89.0000
       91  O                      8.4980    4.0433   -1.5719 O   1 1 90.0000
       92  O                      8.1171    4.3132   -1.1436 O   1 1 91.0000
       93  O                      7.7794    4.4621   -0.8456 O   1 1 92.0000
       94  O                      7.5682    4.5864   -1.4012 O   1 1 93.0000
       95  O                      6.7032    4.8326   -1.2049 O   1 1 94.0000
       96  O                      7.2139    5.3382   -0.7363 O   1 1 95.0000
       97  O                      7.3611    5.2058   -1.3453 O   1 1 96.0000
       98  O                      7.8088    5.4880   -1.2341 O   1 1 97.0000
       99  O                      8.4482    5.3403   -0.9990 O   1 1 98.0000
      100  O                      9.0353    5.1093   -0.7353 O   1 1 99.0000
      101  O                      9.2196    5.3077   -0.0863 O   1 1 100.0000
      102  O                      8.9914    4.5139    0.1940 O    1 1 101.0000
      103  O                      9.1134    3.8763    0.6864 O    1 1 102.0000
      104  O                      9.8777    4.1393    1.4145 O    1 1 103.0000
      105  O                      9.8971    4.8919    1.3778 O    1 1 104.0000
      106  O                      9.6695    5.3328    1.2560 O    1 1 105.0000
      107  O                      9.7138    5.7611    0.9366 O    1 1 106.0000
      108  O                      9.9637    6.5090    0.9969 O    1 1 107.0000
      109  O                      9.8742    6.7083    0.4681 O    1 1 108.0000
      110  O                      9.9815    7.2505   -0.0250 O   1 1 109.0000
      111  O                      9.1714    7.4326   -0.0360 O   1 1 110.0000
      112  O                      8.7973    7.9605   -0.7235 O   1 1 111.0000
      113  O                      8.5285    7.6538   -1.0794 O   1 1 112.0000
      114  O                      8.9839    7.5818   -1.2807 O   1 1 113.0000
      115  O                      9.4571    7.5372   -0.7245 O   1 1 114.0000
      116  O                      9.5664    6.6962   -0.6882 O   1 1 115.0000
      117  O                     10.5064    6.1573   -0.9481 O   1 1 116.0000
      118  O                     11.0330    5.6584   -0.8259 O   1 1 117.0000
      119  O                     11.5761    5.2362   -0.6212 O   1 1 118.0000
      120  O                     12.2293    4.6245   -0.7814 O   1 1 119.0000
      121  O                     12.6662    4.1921   -0.6352 O   1 1 120.0000
      122  O                     12.5488    3.7231   -0.2407 O   1 1 121.0000
      123  O                     12.0029    3.8152   -0.0879 O   1 1 122.0000
      124  O                     11.3332    4.2156   -0.2366 O   1 1 123.0000
      125  O                     10.7827    4.7097   -0.3528 O   1 1 124.0000
      126  O                     10.2887    4.7692   -0.8324 O   1 1 125.0000
      127  O                      9.6831    5.4107   -0.5394 O   1 1 126.0000
      128  O                      9.2611    5.7670   -1.0533 O   1 1 127.0000
      129  O                      8.9283    5.7203   -0.6556 O   1 1 128.0000
      130  O                      9.2912    6.1691   -0.1318 O   1 1 129.0000
      131  O                      9.8499    6.4688   -0.1837 O   1 1 130.0000
      132  O                      9.9536    6.0702    0.0363 O    1 1 131.0000
      133  O                     10.2342    5.2412    0.4328 O    1 1 132.0000
      134  O                     10.3918    4.6191    0.9568 O    1 1 133.0000
      135  O                     10.6950    4.6944    1.3211 O    1 1 134.0000
      136  O                     11.2070    4.0399    1.2386 O    1 1 135.0000
      137  O                     11.4587    3.3401    1.1886 O    1 1 136.0000
      138  O                     11.4535    2.4960    1.4472 O    1 1 137.0000
      139  O                     12.0946    2.6207    1.0019 O    1 1 138.0000
      140  O                     12.0218    3.1563    1.2669 O    1 1 139.0000
      141  O                     12.2529    3.4105    0.9526 O    1 1 140.0000
      142  O                     11.7218    3.7094    0.7239 O    1 1 141.0000
      143  O                     12.0124    3.0886    0.7296 O    1 1 142.0000
      144  O                     12.4086    2.7562    0.8988 O    1 1 143.0000
      145  O                     11.8513    2.4306    0.6781 O    1 1 144.0000
      146  O                     11.8802    2.7954    0.3212 O    1 1 145.0000
      147  O                     11.3000    3.3000    0.1456 O    1 1 146.0000
      148  O                     11.8348    2.8585   -0.3284 O   1 1 147.0000
      149  O                     12.1047    3.6825   -0.4306 O   1 1 148.0000
      150  O                     11.9444    4.6107    0.0000 O    1 1 149.0000
      151  O                     11.5091    5.0763    0.2330 O    1 1 150.0000
      152  O                     10.8516    5.2423    0.5221 O    1 1 151.0000
      153  O                     10.7711    5.4043    1.2537 O    1 1 152.0000
      154  O                     10.3777    5.6766    1.8999 O    1 1 153.0000
      155  O                     10.9040    5.8244    2.5224 O    1 1 154.0000
      156  O                     11.4968    5.6443    3.0995 O    1 1 155.0000
      157  O                     11.0945    5.5702    3.2843 O    1 1 156.0000
      158  O                     10.7949    5.7742    3.6385 O    1 1 157.0000
      159  O                     10.6911    6.0221    4.0183 O    1 1 158.0000
      160  O                     10.5231    6.1083    4.6412 O    1 1 159.0000
      161  O                     10.4527    6.2247    3.9463 O    1 1 160.0000
      162  O                     11.1476    6.2489    4.0453 O    1 1 161.0000
      163  O                     10.9564    6.4167    3.5255 O    1 1 162.0000
      164  O                     10.7796    6.8105    3.4742 O    1 1 163.0000
      165  O                     10.0144    6.5345    3.2292 O    1 1 164.0000
      166  O                     10.2220    6.9240    3.9082 O    1 1 165.0000
      167  O                      9.5753    7.2187    4.2506 O    1 1 166.0000
      168  O                      9.7236    6.8454    3.7558 O    1 1 167.0000
      169  O                      9.0007    6.5737    3.7982 O    1 1 168.0000
      170  O                      8.9511    6.2165    3.5694 O    1 1 169.0000
      171  O                      9.5926    6.1257    3.0171 O    1 1 170.0000
      172  O                      9.5222    5.9685    2.5913 O    1 1 171.0000
      173  O                     10.2105    5.1859    2.5739 O    1 1 172.0000
      174  O                     10.7719    4.9752    1.9790 O    1 1 173.0000
      175  O                     11.0922    4.6719    1.6191 O    1 1 174.0000
      176  O                     11.1556    4.4860    0.8599 O    1 1 175.0000
      177  O                     11.4270    5.1824    0.7578 O    1 1 176.0000
      178  O                     11.3750    5.4957    1.4392 O    1 1 177.0000
      179  O                     11.5197    5.6602    2.1846 O    1 1 178.0000
      180  O                     11.2506    5.2246    2.3283 O    1 1 179.0000
      181  O                     11.3594    5.0408    1.7953 O    1 1 180.0000
      182  O                     11.2366    4.6544    2.5074 O    1 1 181.0000
      183  O                     11.6791    4.4528    2.7249 O    1 1 182.0000
      184  O                     11.4177    4.4253    1.9014 O    1 1 183.0000
      185  O                     10.8444    3.9221    1.8817 O    1 1 184.0000
      186  O                     10.5688    3.7498    1.4946 O    1 1 185.0000
      187  O                     11.0353    3.2199    1.6152 O    1 1 186.0000
      188  O                     11.2997    3.0342    1.2150 O    1 1 187.0000
      189  O                     11.3660    2.4115    0.5840 O    1 1 188.0000
      190  O                     11.3911    1.8878   -0.0221 O   1 1 189.0000
      191  O                     11.4668    1.2970    0.0972 O    1 1 190.0000
      192  O                     11.8592    1.4518    0.5638 O    1 1 191.0000
      193  O                     11.5235    1.5556    1.1065 O    1 1 192.0000
      194  O                     11.5821    2.1425    1.6115 O    1 1 193.0000
      195  O                     10.9855    2.2599    1.6883 O    1 1 194.0000
      196  O                     10.2356    2.3919    1.6514 O    1 1 195.0000
      197  O                     10.3201    2.9013    1.1144 O    1 1 196.0000
      198  O                     10.7503    2.7232    0.7642 O    1 1 197.0000
      199  O                     11.0551    3.2106    0.6913 O    1 1 198.0000
      200  O                     10.6275    3.5203    1.0611 O    1 1 199.0000
      201  O                     10.6030    3.8188    0.4916 O    1 1 200.0000
      202  O                     10.2593    3.5975    0.5449 O    1 1 201.0000
      203  O                      9.8016    4.0526    0.7424 O    1 1 202.0000
      204  O                      8.9773    4.1155    1.2416 O    1 1 203.0000
      205  O                      8.4828    3.6741    1.0877 O    1 1 204.0000
      206  O                      8.8158    3.2518    0.5784 O    1 1 205.0000
      207  O                      9.6544    3.4457    0.1904 O    1 1 206.0000
      208  O                      9.1523    3.2950    0.6174 O    1 1 207.0000
      209  O                      9.3751    2.7818    1.2399 O    1 1 208.0000
      210  O                      9.8031    3.3614    1.1692 O    1 1 209.0000
      211  O                     10.1645    3.2637    1.8946 O    1 1 210.0000
      212  O                     10.5333    3.9365    2.2117 O    1 1 211.0000
      213  O                     10.3726    4.6495    2.1031 O    1 1 212.0000
      214  O                     10.7047    5.4107    2.5291 O    1 1 213.0000
      215  O                     10.7852    6.2208    2.7620 O    1 1 214.0000
      216  O                     10.1175    6.1058    2.2109 O    1 1 215.0000
      217  O                      9.6067    6.1646    1.8146 O    1 1 216.0000
      218  O                      8.9207    5.8794    2.3395 O    1 1 217.0000
      219  O                      8.4570    5.5952    1.9257 O    1 1 218.0000
      220  O                      8.6674    5.5394    1.3345 O    1 1 219.0000
      221  O                      9.0954    5.1802    0.9125 O    1 1 220.0000
      222  O                      9.6957    4.9189    0.5917 O    1 1 221.0000
      223  O                      9.9736    4.7993    0.6427 O    1 1 222.0000
      224  O                     10.0813    4.3399    0.1328 O    1 1 223.0000
      225  O                     10.7512    4.4174   -0.8509 O   1 1 224.0000
      226  O                     11.4911    4.5985   -1.1519 O   1 1 225.0000
      227  O                     11.7858    4.5077   -0.5890 O   1 1 226.0000
      228  O                     11.8227    4.1997   -0.7212 O   1 1 227.0000
      229  O                     12.3451    4.4214    0.0841 O    1 1 228.0000
      230  O                     12.3038    4.5436    0.6644 O    1 1 229.0000
      231  O                     12.5706    5.1038    0.4051 O    1 1 230.0000
      232  O                     12.1634    5.4118    0.0047 O    1 1 231.0000
      233  O                     11.9197    5.8070    0.4567 O    1 1 232.0000
      234  O                     12.6598    5.8741    0.5878 O    1 1 233.0000
      235  O                     12.6321    6.3303   -0.1222 O   1 1 234.0000
      236  O                     12.7810    6.4327   -0.7419 O   1 1 235.0000
      237  O                     12.6559    6.4087   -1.0619 O   1 1 236.0000
      238  O                     12.4741    5.8378   -1.1960 O   1 1 237.0000
      239  O                     12.9873    5.5169   -2.0983 O   1 1 238.0000
      240  O                     12.4960    5.5057   -1.7316 O   1 1 239.0000
      241  O                     12.2038    4.9347   -1.7545 O   1 1 240.0000
      242  O                     12.9977    4.7021   -2.0689 O   1 1 241.0000
      243  O                     13.6110    4.8131   -2.1325 O   1 1 242.0000
      244  O                     13.6618    4.7323   -2.6288 O   1 1 243.0000
      245  O                     13.5738    5.1534   -3.0321 O   1 1 244.0000
      246  O                     13.3109    5.7621   -3.2036 O   1 1 245.0000
      247  O                     13.4189    5.4542   -3.7048 O   1 1 246.0000
      248  O                     13.4188    5.6155   -4.2342 O   1 1 247.0000
      249  O                     13.2660    6.1523   -4.2296 O   1 1 248.0000
      250  O                     12.8333    6.0979   -4.7128 O   1 1 249.0000
      251  O                     12.9296    5.4098   -4.1320 O   1 1 250.0000
      252  O                     12.6927    4.9834   -4.3819 O   1 1 251.0000
      253  O                     12.4547    5.2623   -4.0429 O   1 1 252.0000
      254  O                     12.9513    5.4671   -4.5632 O   1 1 253.0000
      255  O                     13.1504    5.9511   -4.9603 O   1 1 254.0000
      256  O                     13.6767    6.1612   -5.0479 O   1 1 255.0000
      257  O                     13.5883    5.8743   -5.4747 O   1 1 256.0000
      258  O                     13.7051    5.4555   -4.8796 O   1 1 257.0000
      259  O                     14.2550    5.9347   -4.3181 O   1 1 258.0000
      260  O                     13.9029    5.8275   -4.0573 O   1 1 259.0000
      261  O                     13.9658    6.0213   -3.4647 O   1 1 260.0000
      262  O                     13.8645    6.6904   -2.8716 O   1 1 261.0000
      263  O                     13.4350    6.5294   -2.4216 O   1 1 262.0000
      264  O                     13.5042    6.0342   -2.9541 O   1 1 263.0000
      265  O                     12.8441    5.9095   -2.3898 O   1 1 264.0000
      266  O                     13.4753    5.5783   -2.3685 O   1 1 265.0000
      267  O                     13.0936    5.4062   -2.5838 O   1 1 266.0000
      268  O                     12.6197    5.7532   -2.6408 O   1 1 267.0000
      269  O                     12.3871    5.0555   -2.4509 O   1 1 268.0000
      270  O                     12.1028    5.5759   -3.0706 O   1 1 269.0000
      271  O                     11.9663    6.0887   -3.4225 O   1 1 270.0000
      272  O                     12.2881    6.0578   -4.0362 O   1 1 271.0000
      273  O                     12.6324    5.9774   -3.6699 O   1 1 272.0000
      274  O                     12.8424    5.7670   -3.2851 O   1 1 273.0000
      275  O                     13.0980    6.3069   -3.4816 O   1 1 274.0000
      276  O                     12.4534    6.2795   -3.8961 O   1 1 275.0000
      277  O                     12.3797    6.8838   -3.3699 O   1 1 276.0000
      278  O                     11.7039    6.7484   -3.3592 O   1 1 277.0000
      279  O                     11.6271    6.8688   -2.9534 O   1 1 278.0000
      280  O                     12.1249    6.9598   -2.6212 O   1 1 279.0000
      281  O                     12.6700    6.6686   -2.4591 O   1 1 280.0000
      282  O                     12.9388    6.7807   -2.9827 O   1 1 281.0000
      283  O                     12.9613    7.4521   -2.8768 O   1 1 282.0000
      284  O                     13.1417    7.0599   -2.8120 O   1 1 283.0000
      285  O                     13.3921    7.7018   -3.7428 O   1 1 284.0000
      286  O                     13.7739    7.4552   -3.4487 O   1 1 285.0000
      287  O                     13.5764    6.8178   -3.4605 O   1 1 286.0000
      288  O                     14.1369    6.3680   -3.6638 O   1 1 287.0000
      289  O                     13.9962    6.6560   -4.3602 O   1 1 288.0000
      290  O                     13.8022    6.9754   -4.1055 O   1 1 289.0000
      291  O                     13.0842    7.3030   -4.1926 O   1 1 290.0000
      292  O                     12.9985    7.3030   -3.5479 O   1 1 291.0000
      293  O                     13.4056    7.7858   -3.0744 O   1 1 292.0000
      294  O                     12.9361    8.0494   -3.3635 O   1 1 293.0000
      295  O                     12.5428    7.7708   -3.4048 O   1 1 294.0000
      296  O                     11.8506    7.8011   -3.7074 O   1 1 295.0000
      297  O                     11.2270    7.7873   -3.3414 O   1 1 296.0000
      298  O                     11.6089    8.1325   -3.1573 O   1 1 297.0000
      299  O                     11.5586    8.3202   -2.5836 O   1 1 298.0000
      300  O                     11.0720    8.5434   -2.7556 O   1 1 299.0000
      301  O                     10.8561    8.3194   -2.0332 O   1 1 300.0000
      302  O                     10.8443    7.8862   -2.4527 O   1 1 301.0000
      303  O                     10.5821    7.5635   -1.9597 O   1 1 302.0000
      304  O                     11.2020    7.4802   -2.3014 O   1 1 303.0000
      305  O                     10.6056    7.1930   -2.3739 O   1 1 304.0000
      306  O                     10.7144    6.5992   -2.3870 O   1 1 305.0000
      307  O                     11.2595    6.5573   -2.0568 O   1 1 306.0000
      308  O                     11.8326    7.0234   -2.2073 O   1 1 307.0000
      309  O                     11.7447    7.7755   -2.0743 O   1 1 308.0000
      310  O                     11.1864    7.0820   -1.6341 O   1 1 309.0000
      311  O                     10.7030    6.9485   -1.8089 O   1 1 310.0000
      312  O                     10.5654    7.0284   -1.1105 O   1 1 311.0000
      313  O                     10.9628    7.5252   -0.8495 O   1 1 312.0000
      314  O                     11.0329    7.0774   -1.1658 O   1 1 313.0000
      315  O                     11.5959    7.5789   -1.5002 O   1 1 314.0000
      316  O                     10.9773    7.8502   -1.6958 O   1 1 315.0000
      317  O                     10.4875    8.2858   -1.4750 O   1 1 316.0000
      318  O                     10.0932    7.8249   -1.5448 O   1 1 317.0000
      319  O                      9.4343    7.9769   -1.8053 O   1 1 318.0000
      320  O                      9.4644    7.5877   -2.3388 O   1 1 319.0000
      321  O                      9.3924    7.3979   -3.0243 O   1 1 320.0000
      322  O                      9.7211    7.1068   -2.8077 O   1 1 321.0000
      323  O                     10.3092    7.2294   -2.8877 O   1 1 322.0000
      324  O                     10.6245    7.7618   -2.8632 O   1 1 323.0000
      325  O                     10.2068    8.1821   -2.9307 O   1 1 324.0000
      326  O                      9.4639    8.1563   -2.8285 O   1 1 325.0000
      327  O                     10.1719    8.0286   -2.6726 O   1 1 326.0000
      328  O                     10.0649    7.9848   -3.4572 O   1 1 327.0000
      329  O                     10.3600    7.5376   -3.2715 O   1 1 328.0000
      330  O                     10.5745    7.6530   -3.9112 O   1 1 329.0000
      331  O                     10.8991    7.2139   -3.6067 O   1 1 330.0000
      332  O                     11.4147    7.4231   -3.3807 O   1 1 331.0000
      333  O                     11.5760    7.7887   -2.8214 O   1 1 332.0000
      334  O                     12.1082    7.7896   -3.1477 O   1 1 333.0000
      335  O                     12.4123    7.6496   -2.6867 O   1 1 334.0000
      336  O                     12.4737    7.5472   -2.1974 O   1 1 335.0000
      337  O                     12.4981    7.2042   -1.7128 O   1 1 336.0000
      338  O                     12.1639    6.6538   -1.8201 O   1 1 337.0000
      339  O                     11.6825    6.2812   -1.3667 O   1 1 338.0000
      340  O                     11.5572    6.5914   -1.5451 O   1 1 339.0000
      341  O                     11.3724    6.3864   -1.0157 O   1 1 340.0000
      342  O                     11.2902    6.1090   -0.1403 O   1 1 341.0000
      343  O                     11.8987    6.2928    0.3100 O    1 1 342.0000
      344  O                     12.4895    6.0150   -0.2907 O   1 1 343.0000
      345  O                     12.6119    6.5923    0.1708 O    1 1 344.0000
      346  O                     13.6154    6.4553    0.0424 O    1 1 345.0000
      347  O                     14.0410    6.5298   -0.5428 O   1 1 346.0000
      348  O                     13.7571    6.3946   -1.1466 O   1 1 347.0000
      349  O                     13.3524    6.1961   -0.8079 O   1 1 348.0000
      350  O                     13.3014    5.4098   -0.8734 O   1 1 349.0000
      351  O                     12.4298    5.5574   -0.8607 O   1 1 350.0000
      352  O                     12.0000    5.7681   -1.4988 O   1 1 351.0000
      353  O                     11.7169    6.0716   -2.1600 O   1 1 352.0000
      354  O                     11.9434    5.5144   -2.1386 O   1 1 353.0000
      355  O                     11.1619    5.4339   -2.5542 O   1 1 354.0000
      356  O                     11.2827    5.7374   -3.1262 O   1 1 355.0000
      357  O                     11.1871    4.9263   -3.2449 O   1 1 356.0000
      358  O                     11.3208    5.3077   -3.6582 O   1 1 357.0000
      359  O                     11.3950    5.1760   -4.2078 O   1 1 358.0000
      360  O                     11.7990    4.5056   -4.4975 O   1 1 359.0000
      361  O                     12.0379    4.4190   -3.9369 O   1 1 360.0000
      362  O                     12.6479    4.4004   -4.1032 O   1 1 361.0000
      363  O                     12.8412    4.0346   -4.6752 O   1 1 362.0000
      364  O                     13.0538    4.6297   -4.0762 O   1 1 363.0000
      365  O                     12.8887    4.8713   -3.2765 O   1 1 364.0000
      366  O                     13.5850    5.1873   -3.6157 O   1 1 365.0000
      367  O                     14.3365    4.9892   -3.6782 O   1 1 366.0000
      368  O                     14.4454    5.0441   -4.0646 O   1 1 367.0000
      369  O                     14.6753    5.5047   -4.3673 O   1 1 368.0000
      370  O                     14.9341    5.8822   -4.2188 O   1 1 369.0000
      371  O                     14.9523    6.4248   -3.8033 O   1 1 370.0000
      372  O                     15.1889    5.8415   -3.6565 O   1 1 371.0000
      373  O                     14.6902    5.8890   -3.2590 O   1 1 372.0000
      374  O                     14.1485    5.8351   -2.9347 O   1 1 373.0000
      375  O                     13.8775    5.3544   -3.2047 O   1 1 374.0000
      376  O                     13.0750    4.8540   -2.9492 O   1 1 375.0000
      377  O                     12.9329    4.5167   -1.9400 O   1 1 376.0000
      378  O                     12.7933    5.0356   -1.0052 O   1 1 377.0000
      379  O                     12.9606    5.4667   -0.4704 O   1 1 378.0000
      380  O                     12.0342    5.3248    0.4096 O    1 1 379.0000
      381  O                     11.4041    6.0014    0.5632 O    1 1 380.0000
      382  O                     10.6803    6.0484    0.9033 O    1 1 381.0000
      383  O                     10.3426    5.6762    1.3949 O    1 1 382.0000
      384  O                      9.7593    5.6951    1.7320 O    1 1 383.0000
      385  O                      9.1352    6.3967    1.9764 O    1 1 384.0000
      386  O                      9.2593    6.7297    1.6808 O    1 1 385.0000
      387  O                      9.2508    6.9279    1.3490 O    1 1 386.0000
      388  O                      9.9122    7.0090    0.9535 O    1 1 387.0000
      389  O                      9.8324    7.4222    1.4009 O    1 1 388.0000
      390  O                      9.2070    7.5595    1.0848 O    1 1 389.0000
      391  O                      8.9403    7.5747    0.8047 O    1 1 390.0000
      392  O                      9.3317    7.9619    0.2065 O    1 1 391.0000
      393  O                      8.7807    8.2880    0.4661 O    1 1 392.0000
      394  O                      8.5365    7.8775    0.8537 O    1 1 393.0000
      395  O                      8.5401    7.1341    1.1409 O    1 1 394.0000
      396  O                      8.1480    7.4551    0.5971 O    1 1 395.0000
      397  O                      8.5874    7.0119    0.6402 O    1 1 396.0000
      398  O                      8.4498    7.1934    0.0539 O    1 1 397.0000
      399  O                      8.7717    7.0674   -0.4270 O   1 1 398.0000
      400  O                      9.2427    6.8179   -0.3443 O   1 1 399.0000
      401  O                      8.7960    6.4997   -0.2462 O   1 1 400.0000
      402  O                      8.6514    6.0336   -0.4788 O   1 1 401.0000
      403  O                      8.2464    5.6847   -0.0557 O   1 1 402.0000
      404  O                      8.4456    5.1227    0.3313 O    1 1 403.0000
      405  O                      7.9297    4.8906   -0.0312 O   1 1 404.0000
      406  O                      7.3201    4.7445   -0.3244 O   1 1 405.0000
      407  O                      7.5550    3.9531   -0.3306 O   1 1 406.0000
      408  O                      7.9779    3.6737   -0.2529 O   1 1 407.0000
      409  O                      8.2172    3.0930    0.0994 O    1 1 408.0000
      410  O                      7.9184    2.3204    0.5306 O    1 1 409.0000
      411  O                      7.7439    1.8292    0.3571 O    1 1 410.0000
      412  O                      7.8294    1.3767    0.1285 O    1 1 411.0000
      413  O                      8.2112    0.6550    0.0209 O    1 1 412.0000
      414  O                      7.8026    0.3785    0.4073 O    1 1 413.0000
      415  O                      8.1950    0.1975    0.7630 O    1 1 414.0000
      416  O                      8.4497   -0.4355    0.8893 O    1 1 415.0000
      417  O                      9.0896   -0.6584    0.7144 O    1 1 416.0000
      418  O                      9.8007   -0.8853    0.5226 O    1 1 417.0000
      419  O                      9.9965   -0.8809    1.0082 O    1 1 418.0000
      420  O                     10.7369   -1.0716    1.0479 O    1 1 419.0000
      421  O                     11.4396   -0.7818    1.1684 O    1 1 420.0000
      422  O                     10.9650   -0.3674    1.1221 O    1 1 421.0000
      423  O                     10.5306    0.2772    0.6228 O    1 1 422.0000
      424  O                     11.0610    0.4590    0.9328 O    1 1 423.0000
      425  O                     10.8199    0.9906    0.9349 O    1 1 424.0000
      426  O                     11.1982    0.2845    1.3567 O    1 1 425.0000
      427  O                     12.0167    0.4353    1.3659 O    1 1 426.0000
      428  O                     12.3162    0.9156    1.0005 O    1 1 427.0000
      429  O                     11.6718    0.9986    1.4919 O    1 1 428.0000
      430  O                     10.9013    0.8872    1.5689 O    1 1 429.0000
      431  O                     11.1559    1.2335    1.7501 O    1 1 430.0000
      432  O                     11.2389    1.8118    2.3317 O    1 1 431.0000
      433  O                     11.0743    2.2137    2.8652 O    1 1 432.0000
      434  O                     10.8542    2.5124    3.4211 O    1 1 433.0000
      435  O                     10.4342    2.6628    4.1077 O    1 1 434.0000
      436  O                     10.8273    2.9050    3.4557 O    1 1 435.0000
      437  O                     10.6445    3.5226    3.1925 O    1 1 436.0000
      438  O                     11.4402    3.9052    3.0771 O    1 1 437.0000
      439  O                     11.7080    4.4401    3.4109 O    1 1 438.0000
      440  O                     12.4623    4.3368    3.3232 O    1 1 439.0000
      441  O                     13.0332    4.2863    3.8197 O    1 1 440.0000
      442  O                     13.7654    4.6228    3.9729 O    1 1 441.0000
      443  O                     14.0686    5.3848    3.8544 O    1 1 442.0000
      444  O                     13.9340    5.7122    4.4863 O    1 1 443.0000
      445  O                     13.9857    4.9478    4.5188 O    1 1 444.0000
      446  O                     14.4273    4.6073    5.0149 O    1 1 445.0000
      447  O                     14.5132    4.3051    5.3759 O    1 1 446.0000
      448  O                     14.0045    4.1683    5.5764 O    1 1 447.0000
      449  O                     14.1843    3.9589    5.0380 O    1 1 448.0000
      450  O                     13.7251    3.4270    4.9491 O    1 1 449.0000
      451  O                     13.7366    3.3504    4.4238 O    1 1 450.0000
      452  O                     14.0125    3.8244    4.2553 O    1 1 451.0000
      453  O                     13.3059    3.1649    4.2093 O    1 1 452.0000
      454  O                     12.7955    2.8032    4.5784 O    1 1 453.0000
      455  O                     12.5046    3.0944    4.2670 O    1 1 454.0000
      456  O                     12.3953    3.4372    3.7077 O    1 1 455.0000
      457  O                     12.3448    3.6998    2.8575 O    1 1 456.0000
      458  O                     12.0223    3.4189    2.7411 O    1 1 457.0000
      459  O                     12.0865    3.9174    2.9976 O    1 1 458.0000
      460  O                     12.2324    4.1600    2.6081 O    1 1 459.0000
      461  O                     11.8113    4.2592    1.7165 O    1 1 460.0000
      462  O                     11.2916    3.8726    2.3858 O    1 1 461.0000
      463  O                     10.6462    3.9935    2.8843 O    1 1 462.0000
      464  O                     10.4878    4.5229    2.5794 O    1 1 463.0000
      465  O                     10.3149    5.1827    3.2623 O    1 1 464.0000
      466  O                      9.8727    5.7794    3.2935 O    1 1 465.0000
      467  O                      9.9169    5.4637    2.9458 O    1 1 466.0000
      468  O                      9.8035    4.8714    2.9624 O    1 1 467.0000
      469  O                      9.8695    4.2611    2.5889 O    1 1 468.0000
      470  O                      9.2027    4.1591    2.4726 O    1 1 469.0000
      471  O                      9.8088    4.6316    2.3787 O    1 1 470.0000
      472  O                      9.9089    5.4413    2.1498 O    1 1 471.0000
      473  O                      9.4174    5.3018    2.1164 O    1 1 472.0000
      474  O                      9.0495    4.8684    2.0491 O    1 1 473.0000
      475  O                      9.5538    4.4638    1.9340 O    1 1 474.0000
      476  O                      9.5805    3.8861    1.9111 O    1 1 475.0000
      477  O                      9.5562    3.3346    2.0490 O    1 1 476.0000
      478  O                      9.5208    3.4261    1.4751 O    1 1 477.0000
      479  O                     10.0922    3.0417    1.9396 O    1 1 478.0000
      480  O                     10.8468    3.3226    2.2315 O    1 1 479.0000
      481  O                     10.2559    3.6014    2.4575 O    1 1 480.0000
      482  O                      9.8296    3.4771    2.9631 O    1 1 481.0000
      483  O                      9.6256    3.3061    3.6947 O    1 1 482.0000
      484  O                      9.3785    3.5710    4.1928 O    1 1 483.0000
      485  O                     10.0504    4.0154    4.2478 O    1 1 484.0000
      486  O                     10.1832    4.0273    3.7545 O    1 1 485.0000
      487  O                     10.8364    4.0141    3.8321 O    1 1 486.0000
      488  O                     10.0635    3.9526    3.3033 O    1 1 487.0000
      489  O                      9.5347    4.1224    3.1752 O    1 1 488.0000
      490  O                      9.0638    4.2545    3.1806 O    1 1 489.0000
      491  O                      8.2063    4.3337    3.0555 O    1 1 490.0000
      492  O                      8.4090    4.6551    2.3803 O    1 1 491.0000
      493  O                      8.0500    4.3873    1.9511 O    1 1 492.0000
      494  O                      8.1556    3.8148    2.3351 O    1 1 493.0000
      495  O                      8.2115    3.3465    2.5519 O    1 1 494.0000
      496  O                      8.4685    3.5467    1.9745 O    1 1 495.0000
      497  O                      8.7021    4.2962    2.6247 O    1 1 496.0000
      498  O                      9.2221    4.5429    2.3264 O    1 1 497.0000
      499  O                      8.8810    4.8138    2.7695 O    1 1 498.0000
      500  O                      8.3820    4.7645    3.1986 O    1 1 499.0000
      501  O                      8.5373    4.5691    4.0459 O    1 1 500.0000
      502  O                      8.7385    4.0335    4.2155 O    1 1 501.0000
      503  O                      8.7778    3.4618    3.6924 O    1 1 502.0000
      504  O                      8.5069    3.0327    3.4909 O    1 1 503.0000
      505  O                      8.9829    3.4622    3.2113 O    1 1 504.0000
      506  O                      9.0491    3.6018    2.4983 O    1 1 505.0000
      507  O                      8.8797    4.1901    1.8609 O    1 1 506.0000
      508  O                      8.8425    3.7265    2.2903 O    1 1 507.0000
      509  O                      8.6624    3.1304    2.6336 O    1 1 508.0000
      510  O                      8.6572    2.7861    2.3810 O    1 1 509.0000
      511  O                      9.1206    2.6228    1.9378 O    1 1 510.0000
      512  O                      9.5302    2.1646    1.7212 O    1 1 511.0000
      513  O                      9.1070    2.3198    2.3377 O    1 1 512.0000
      514  O                      8.5066    2.5099    2.0255 O    1 1 513.0000
      515  O                      8.6841    1.8968    1.9759 O    1 1 514.0000
      516  O                      9.5226    1.9551    2.2281 O    1 1 515.0000
      517  O                      9.2698    1.6900    2.5576 O    1 1 516.0000
      518  O                      9.6377    1.2677    2.6519 O    1 1 517.0000
      519  O                      9.8391    1.0239    2.9784 O    1 1 518.0000
      520  O                      9.7410    0.3590    2.9090 O    1 1 519.0000
      521  O                      9.0756    0.6185    3.3993 O    1 1 520.0000
      522  O                      9.2345    1.0085    3.8635 O    1 1 521.0000
      523  O                      9.3524    1.2991    4.1176 O    1 1 522.0000
      524  O                      9.3204    1.2043    4.7998 O    1 1 523.0000
      525  O                      9.7656    1.1333    4.6380 O    1 1 524.0000
      526  O                      9.9163    0.9187    3.9195 O    1 1 525.0000
      527  O                     10.1547    0.7727    3.4841 O    1 1 526.0000
      528  O                      9.6962    0.8197    2.7018 O    1 1 527.0000
      529  O                     10.4737    1.2192    3.0307 O    1 1 528.0000
      530  O                     10.8854    1.4042    3.1773 O    1 1 529.0000
      531  O                     11.4251    1.3348    2.5910 O    1 1 530.0000
      532  O                     11.8148    1.5373    2.0436 O    1 1 531.0000
      533  O                     12.8360    1.6184    2.2215 O    1 1 532.0000
      534  O                     12.3859    2.1609    1.5215 O    1 1 533.0000
      535  O                     13.0368    2.3503    1.4327 O    1 1 534.0000
      536  O                     12.6323    1.3209    1.0807 O    1 1 535.0000
      537  O                     12.5800    0.6740    1.6945 O    1 1 536.0000
      538  O                     12.6641    0.0409    1.9475 O    1 1 537.0000
      539  O                     12.9325    0.0525    2.5316 O    1 1 538.0000
      540  O                     13.3655   -0.2471    2.4124 O    1 1 539.0000
      541  O                     13.6496   -0.2936    3.1307 O    1 1 540.0000
      542  O                     14.2130   -0.0462    3.4834 O    1 1 541.0000
      543  O                     14.6863    0.1491    3.2038 O    1 1 542.0000
      544  O                     14.3778    0.7175    3.3470 O    1 1 543.0000
      545  O                     13.8148    0.6569    3.6850 O    1 1 544.0000
      546  O                     14.4231    0.9850    3.0602 O    1 1 545.0000
      547  O                     14.4820    1.5764    3.1283 O    1 1 546.0000
      548  O                     14.0376    1.9235    2.6453 O    1 1 547.0000
      549  O                     14.3023    1.9377    3.1774 O    1 1 548.0000
      550  O                     13.9323    2.1937    2.4827 O    1 1 549.0000
      551  O                     13.8514    2.1963    1.6386 O    1 1 550.0000
      552  O                     14.1210    1.8650    1.7973 O    1 1 551.0000
      553  O                     14.0220    2.4153    2.0971 O    1 1 552.0000
      554  O                     14.3186    2.6654    1.9802 O    1 1 553.0000
      555  O                     14.7327    2.5248    1.5225 O    1 1 554.0000
      556  O                     14.4690    2.6994    1.3305 O    1 1 555.0000
      557  O                     14.2195    3.1715    1.2232 O    1 1 556.0000
      558  O                     13.4485    3.1459    1.4349 O    1 1 557.0000
      559  O                     12.6443    3.1862    1.7632 O    1 1 558.0000
      560  O                     11.6851    3.1080    1.8816 O    1 1 559.0000
      561  O                     11.5324    3.6585    2.1784 O    1 1 560.0000
      562  O                     12.0385    3.5105    1.7220 O    1 1 561.0000
      563  O                     12.2889    3.9526    2.0159 O    1 1 562.0000
      564  O                     12.4349    4.3737    1.6334 O    1 1 563.0000
      565  O                     13.2380    4.3378    1.5391 O    1 1 564.0000
      566  O                     13.2632    4.4316    0.9126 O    1 1 565.0000
      567  O                     13.1989    4.6758    0.3377 O    1 1 566.0000
      568  O                     13.5237    4.9537   -0.1990 O   1 1 567.0000
      569  O                     13.6889    4.3543    0.1413 O    1 1 568.0000
      570  O                     13.8732    4.0247    0.5661 O    1 1 569.0000
      571  O                     14.2580    3.6870    0.9252 O    1 1 570.0000
      572  O                     14.7560    3.3168    0.7339 O    1 1 571.0000
      573  O                     15.2998    3.0213    0.5279 O    1 1 572.0000
      574  O                     15.6691    2.5549    0.8616 O    1 1 573.0000
      575  O                     15.1443    2.1423    1.1500 O    1 1 574.0000
      576  O                     14.5122    1.6545    1.4369 O    1 1 575.0000
      577  O                     15.0095    1.9438    1.5720 O    1 1 576.0000
      578  O                     15.9966    1.8751    1.5120 O    1 1 577.0000
      579  O                     15.9493    1.8511    2.2196 O    1 1 578.0000
      580  O                     16.1609    1.2364    2.1606 O    1 1 579.0000
      581  O                     15.8529    1.1958    1.6514 O    1 1 580.0000
      582  O                     15.7882    0.4835    1.0252 O    1 1 581.0000
      583  O                     15.3734    0.8502    0.2397 O    1 1 582.0000
      584  O                     15.8401    0.8794   -0.0065 O   1 1 583.0000
      585  O                     16.4024    1.1730    0.1882 O    1 1 584.0000
      586  O                     16.2740    1.7259   -0.1098 O   1 1 585.0000
      587  O                     15.7858    1.9880   -0.4721 O   1 1 586.0000
      588  O                     15.2758    2.3603   -0.4580 O   1 1 587.0000
      589  O                     15.0745    2.9354   -0.7510 O   1 1 588.0000
      590  O                     14.3379    3.2505   -0.7069 O   1 1 589.0000
      591  O                     14.0993    3.0551    0.1399 O    1 1 590.0000
      592  O                     13.4619    2.9823    0.3617 O    1 1 591.0000
      593  O                     12.4879    3.3740    0.4715 O    1 1 592.0000
      594  O                     11.6507    3.4338    0.0981 O    1 1 593.0000
      595  O                     11.0503    4.1697    0.5733 O    1 1 594.0000
      596  O                     10.2309    4.1712    1.1187 O    1 1 595.0000
      597  O                      9.5177    4.2640    1.4506 O    1 1 596.0000
      598  O                      9.1414    4.8610    1.1768 O    1 1 597.0000
      599  O                      8.5770    5.1093    1.7409 O    1 1 598.0000
      600  O                      8.8570    5.2858    2.5706 O    1 1 599.0000
      601  O                      9.2978    5.2537    2.7754 O    1 1 600.0000
      602  O                      9.6196    4.8042    3.2466 O    1 1 601.0000
      603  O                     10.1071    4.7955    3.6759 O    1 1 602.0000
      604  O                     10.6752    5.0024    3.2661 O    1 1 603.0000
      605  O                     10.6432    4.5906    3.9358 O    1 1 604.0000
      606  O                     10.5418    4.3108    4.6799 O    1 1 605.0000
      607  O                     10.2736    3.6220    4.9191 O    1 1 606.0000
      608  O                     10.5661    3.5853    5.2495 O    1 1 607.0000
      609  O                     10.4959    2.9834    5.5205 O    1 1 608.0000
      610  O                     10.7599    2.3803    5.0266 O    1 1 609.0000
      611  O                     11.0680    2.4874    5.6385 O    1 1 610.0000
      612  O                     11.1728    3.1593    5.3740 O    1 1 611.0000
      613  O                     11.2140    2.9184    4.9574 O    1 1 612.0000
      614  O                     11.9198    2.4651    4.8399 O    1 1 613.0000
      615  O                     11.8546    2.1812    4.4058 O    1 1 614.0000
      616  O                     12.2384    2.3963    3.7938 O    1 1 615.0000
      617  O                     11.6146    2.2992    3.6321 O    1 1 616.0000
      618  O                     11.5944    2.9487    3.4019 O    1 1 617.0000
      619  O                     11.4297    3.6650    3.2876 O    1 1 618.0000
      620  O                     11.0844    4.4092    3.0415 O    1 1 619.0000
      621  O                     11.8288    5.1848    2.9004 O    1 1 620.0000
      622  O                     12.8761    5.4186    2.6910 O    1 1 621.0000
      623  O                     12.6112    5.6284    3.0960 O    1 1 622.0000
      624  O                     12.5587    5.4290    3.8297 O    1 1 623.0000
      625  O                     11.9600    5.6474    3.5955 O    1 1 624.0000
      626  O                     11.7953    6.0490    4.2199 O    1 1 625.0000
      627  O                     11.6974    5.5396    4.5226 O    1 1 626.0000
      628  O                     12.1083    5.2315    5.0293 O    1 1 627.0000
      629  O                     12.5540    5.3484    5.3991 O    1 1 628.0000
      630  O                     12.8442    4.8498    5.0255 O    1 1 629.0000
      631  O                     12.7481    4.3515    5.2815 O    1 1 630.0000
      632  O                     13.0000    3.7762    5.2850 O    1 1 631.0000
      633  O                     13.4751    2.9830    5.5922 O    1 1 632.0000
      634  O                     13.3964    2.3025    5.5654 O    1 1 633.0000
      635  O                     12.9051    2.3520    5.8795 O    1 1 634.0000
      636  O                     12.6877    2.4264    6.4034 O    1 1 635.0000
      637  O                     12.0768    2.4966    6.1233 O    1 1 636.0000
      638  O                     11.5663    2.5518    6.4268 O    1 1 637.0000
      639  O                     11.5796    2.2928    5.8684 O    1 1 638.0000
      640  O                     11.9840    2.9694    5.6247 O    1 1 639.0000
      641  O                     12.0746    3.4688    5.7780 O    1 1 640.0000
      642  O                     12.6818    2.9926    5.6312 O    1 1 641.0000
      643  O                     12.8263    2.1772    5.2075 O    1 1 642.0000
      644  O                     13.2309    2.7577    4.9743 O    1 1 643.0000
      645  O                     13.7319    2.3581    4.6349 O    1 1 644.0000
      646  O                     14.1625    2.0988    4.0026 O    1 1 645.0000
      647  O                     13.8588    1.7769    3.7611 O    1 1 646.0000
      648  O                     14.3477    2.2360    3.5226 O    1 1 647.0000
      649  O                     14.3865    2.9425    3.3817 O    1 1 648.0000
      650  O                     14.4055    3.1404    2.6948 O    1 1 649.0000
      651  O                     13.8066    2.9412    2.6303 O    1 1 650.0000
      652  O                     13.5591    3.5997    2.1977 O    1 1 651.0000
      653  O                     13.0592    3.8666    1.5022 O    1 1 652.0000
      654  O                     12.5004    3.7100    1.1968 O    1 1 653.0000
      655  O                     12.5602    4.2469    0.8608 O    1 1 654.0000
      656  O                     12.6274    4.6957    1.3341 O    1 1 655.0000
      657  O                     12.9941    5.1153    1.6326 O    1 1 656.0000
      658  O                     12.5319    5.9060    1.5146 O    1 1 657.0000
      659  O                     12.6772    5.6600    1.9697 O    1 1 658.0000
      660  O                     12.4559    5.7115    2.4466 O    1 1 659.0000
      661  O                     12.2956    5.6678    1.9940 O    1 1 660.0000
      662  O                     12.5969    5.0659    2.2022 O    1 1 661.0000
      663  O                     13.1085    4.4397    2.2988 O    1 1 662.0000
      664  O                     13.6853    4.0818    1.9698 O    1 1 663.0000
      665  O                     13.7346    3.0542    1.9634 O    1 1 664.0000
      666  O                     13.8969    4.4947    2.0872 O    1 1 665.0000
      667  O                     14.0644    5.1401    2.1019 O    1 1 666.0000
      668  O                     14.1615    5.8633    2.0976 O    1 1 667.0000
      669  O                     13.8465    6.2947    2.6721 O    1 1 668.0000
      670  O                     13.6495    7.0728    2.2890 O    1 1 669.0000
      671  O                     13.5369    7.6088    1.7710 O    1 1 670.0000
      672  O                     12.9048    7.9685    1.8938 O    1 1 671.0000
      673  O                     12.6168    8.3388    2.1562 O    1 1 672.0000
      674  O                     12.3134    8.4080    1.7737 O    1 1 673.0000
      675  O                     11.9379    8.5638    1.6823 O    1 1 674.0000
      676  O                     11.6651    8.6339    1.4564 O    1 1 675.0000
      677  O                     12.1452    8.5073    0.9286 O    1 1 676.0000
      678  O                     11.6152    8.3513    0.4761 O    1 1 677.0000
      679  O                     11.9035    8.5183    0.2410 O    1 1 678.0000
      680  O                     12.4246    8.4886   -0.1509 O   1 1 679.0000
      681  O                     11.7674    8.2972   -0.3850 O   1 1 680.0000
      682  O                     12.2431    7.9101    0.1530 O    1 1 681.0000
      683  O                     12.1172    7.2165    0.4580 O    1 1 682.0000
      684  O                     12.3663    6.5149    0.6582 O    1 1 683.0000
      685  O                     11.2146    6.5452    0.6082 O    1 1 684.0000
      686  O                     11.2704    7.2418    0.1784 O    1 1 685.0000
      687  O                     11.4984    7.7294    0.2618 O    1 1 686.0000
      688  O                     11.6338    7.8561   -0.6066 O   1 1 687.0000
      689  O                     11.5647    7.5044   -0.9087 O   1 1 688.0000
      690  O                     12.0714    7.0928   -0.8729 O   1 1 689.0000
      691  O                     12.4967    7.6354   -0.4898 O   1 1 690.0000
      692  O                     12.1286    7.0384   -0.2071 O   1 1 691.0000
      693  O                     11.6658    7.2864   -0.3344 O   1 1 692.0000
      694  O                     11.3443    7.0510   -0.3121 O   1 1 693.0000
      695  O                     11.7368    6.6549   -0.2852 O   1 1 694.0000
      696  O                     11.3128    6.7346    0.5181 O    1 1 695.0000
      697  O                     11.6174    6.3516    1.2181 O    1 1 696.0000
      698  O                     11.7058    5.7647    0.9754 O    1 1 697.0000
      699  O                     11.8277    5.3750    1.6348 O    1 1 698.0000
      700  O                     12.1989    4.7700    2.2084 O    1 1 699.0000
      701  O                     12.4141    4.8910    2.9593 O    1 1 700.0000
      702  O                     11.8334    5.1154    3.6013 O    1 1 701.0000
      703  O                     11.6099    5.3870    3.7369 O    1 1 702.0000
      704  O                     10.9886    5.1042    3.9594 O    1 1 703.0000
      705  O                     10.9406    5.1209    4.6401 O    1 1 704.0000
      706  O                     11.1716    5.4622    4.3732 O    1 1 705.0000
      707  O                     11.1746    5.0611    4.8214 O    1 1 706.0000
      708  O                     11.3903    5.4415    5.3559 O    1 1 707.0000
      709  O                     11.6452    5.9148    5.9927 O    1 1 708.0000
      710  O                     11.9864    5.7710    5.5541 O    1 1 709.0000
      711  O                     12.1984    5.5049    6.2369 O    1 1 710.0000
      712  O                     11.8289    5.3410    6.3996 O    1 1 711.0000
      713  O                     11.3792    4.8772    6.1626 O    1 1 712.0000
      714  O                     11.2347    4.5283    5.9438 O    1 1 713.0000
      715  O                     11.3776    4.7631    5.3766 O    1 1 714.0000
      716  O                     11.9162    5.0796    5.7536 O    1 1 715.0000
      717  O                     12.3786    4.6943    5.8234 O    1 1 716.0000
      718  O                     12.5701    4.6772    6.3177 O    1 1 717.0000
      719  O                     12.6208    3.9776    5.9107 O    1 1 718.0000
      720  O                     13.2538    4.3479    5.8066 O    1 1 719.0000
      721  O                     13.1090    5.0179    5.8123 O    1 1 720.0000
      722  O                     12.6311    5.4898    5.5368 O    1 1 721.0000
      723  O                     13.0571    5.7899    5.1045 O    1 1 722.0000
      724  O                     13.7618    5.4670    5.3776 O    1 1 723.0000
      725  O                     13.5091    4.8993    5.1759 O    1 1 724.0000
      726  O                     13.5798    4.6624    4.5549 O    1 1 725.0000
      727  O                     13.1600    4.1483    4.6971 O    1 1 726.0000
      728  O                     13.3947    3.7737    3.9927 O    1 1 727.0000
      729  O                     14.0084    3.6578    3.5452 O    1 1 728.0000
      730  O                     13.7932    3.3294    3.1170 O    1 1 729.0000
      731  O                     13.9627    3.5282    1.8999 O    1 1 730.0000
      732  O                     13.9385    3.6146    1.4105 O    1 1 731.0000
      733  O                     14.0465    3.5404    0.4653 O    1 1 732.0000
      734  O                     14.0093    3.6371   -0.1413 O   1 1 733.0000
      735  O                     13.9201    4.0845   -0.7594 O   1 1 734.0000
      736  O                     14.1224    4.8678   -1.0228 O   1 1 735.0000
      737  O                     14.6146    4.7018   -0.8843 O   1 1 736.0000
      738  O                     14.3025    4.1317   -0.6565 O   1 1 737.0000
      739  O                     15.2595    3.3908   -0.7016 O   1 1 738.0000
      740  O                     15.7126    2.8409   -0.6553 O   1 1 739.0000
      741  O                     16.2544    2.6925   -0.6037 O   1 1 740.0000
      742  O                     16.3079    3.2728   -1.1751 O   1 1 741.0000
      743  O                     17.0517    3.8415   -1.7677 O   1 1 742.0000
      744  O                     16.8525    4.2683   -1.5181 O   1 1 743.0000
      745  O                     16.5208    3.6655   -1.6029 O   1 1 744.0000
      746  O                     16.1713    2.9787   -1.2540 O   1 1 745.0000
      747  O                     15.6823    3.0158   -1.1224 O   1 1 746.0000
      748  O                     15.6986    2.3802   -1.1212 O   1 1 747.0000
      749  O                     15.2345    3.0501   -1.4823 O   1 1 748.0000
      750  O                     15.8306    2.6824   -1.8892 O   1 1 749.0000
      751  O                     15.8906    2.3552   -2.4198 O   1 1 750.0000
      752  O                     15.8972    3.0002   -2.1887 O   1 1 751.0000
      753  O                     15.8472    3.4800   -1.9187 O   1 1 752.0000
      754  O                     15.8170    3.8444   -1.6207 O   1 1 753.0000
      755  O                     15.6700    3.7330   -1.2481 O   1 1 754.0000
      756  O                     14.9387    3.5640   -1.1487 O   1 1 755.0000
      757  O                     14.4960    3.9745   -0.0633 O   1 1 756.0000
      758  O                     14.2589    5.1683    0.4700 O    1 1 757.0000
      759  O                     13.8684    5.8552    0.8465 O    1 1 758.0000
      760  O                     13.3557    5.9228    1.7916 O    1 1 759.0000
      761  O                     12.9610    6.6699    1.8456 O    1 1 760.0000
      762  O                     12.8279    6.3460    2.4900 O    1 1 761.0000
      763  O                     11.8156    5.9723    2.6241 O    1 1 762.0000
      764  O                     11.4528    6.5400    2.8817 O    1 1 763.0000
      765  O                     11.8096    7.4090    2.7275 O    1 1 764.0000
      766  O                     12.1085    7.7672    2.0720 O    1 1 765.0000
      767  O                     12.3601    8.1180    2.2894 O    1 1 766.0000
      768  O                     12.7730    8.5417    2.9586 O    1 1 767.0000
      769  O                     12.1981    8.4259    3.1074 O    1 1 768.0000
      770  O                     12.4148    7.7765    3.1649 O    1 1 769.0000
      771  O                     12.1855    6.9840    3.1177 O    1 1 770.0000
      772  O                     12.5590    6.9161    3.6835 O    1 1 771.0000
      773  O                     12.4150    6.2604    3.9265 O    1 1 772.0000
      774  O                     11.8352    6.5735    3.8215 O    1 1 773.0000
      775  O                     11.8910    6.5401    3.2052 O    1 1 774.0000
      776  O                     12.5231    6.1997    3.0002 O    1 1 775.0000
      777  O                     12.8176    6.8061    3.4087 O    1 1 776.0000
      778  O                     12.4754    7.4595    3.7074 O    1 1 777.0000
      779  O                     12.5406    7.4132    4.3187 O    1 1 778.0000
      780  O                     13.1035    7.2498    4.2592 O    1 1 779.0000
      781  O                     13.0745    6.6633    4.2057 O    1 1 780.0000
      782  O                     12.7533    6.1983    3.5775 O    1 1 781.0000
      783  O                     13.1913    6.1921    3.2983 O    1 1 782.0000
      784  O                     13.1386    5.7762    2.5815 O    1 1 783.0000
      785  O                     13.2274    5.0956    2.7903 O    1 1 784.0000
      786  O                     12.7999    4.6080    2.9085 O    1 1 785.0000
      787  O                     12.9300    3.9657    2.5610 O    1 1 786.0000
      788  O                     12.6991    3.2752    2.5657 O    1 1 787.0000
      789  O                     13.1951    3.2708    2.7260 O    1 1 788.0000
      790  O                     12.8978    3.4413    2.0486 O    1 1 789.0000
      791  O                     12.8798    2.9764    2.5428 O    1 1 790.0000
      792  O                     12.4065    2.8175    3.0715 O    1 1 791.0000
      793  O                     12.0352    3.4109    3.3972 O    1 1 792.0000
      794  O                     11.9952    2.8230    3.4306 O    1 1 793.0000
      795  O                     12.3241    2.7798    3.8891 O    1 1 794.0000
      796  O                     12.1457    3.0880    4.4845 O    1 1 795.0000
      797  O                     12.2316    3.5033    4.9459 O    1 1 796.0000
      798  O                     12.6050    3.8060    4.4580 O    1 1 797.0000
      799  O                     13.0650    3.2772    4.8150 O    1 1 798.0000
      800  O                     13.2653    3.4094    3.8903 O    1 1 799.0000
      801  O                     13.0462    3.3784    3.3893 O    1 1 800.0000
      802  O                     13.5498    2.9047    3.7633 O    1 1 801.0000
      803  O                     13.1263    2.6433    3.7778 O    1 1 802.0000
      804  O                     13.2075    2.4756    4.2462 O    1 1 803.0000
      805  O                     12.7570    1.8685    4.2224 O    1 1 804.0000
      806  O                     12.4432    1.5891    4.2569 O    1 1 805.0000
      807  O                     12.4932    1.2479    3.5297 O    1 1 806.0000
      808  O                     12.8169    1.1070    3.0572 O    1 1 807.0000
      809  O                     12.8708    1.5937    2.6454 O    1 1 808.0000
      810  O                     13.4969    1.5370    2.1381 O    1 1 809.0000
      811  O                     13.7348    1.1753    2.7947 O    1 1 810.0000
      812  O                     13.5388    1.0696    2.0575 O    1 1 811.0000
      813  O                     13.3391    1.3632    1.7573 O    1 1 812.0000
      814  O                     12.7815    1.5690    1.5025 O    1 1 813.0000
      815  O                     12.2475    1.6393    1.3830 O    1 1 814.0000
      816  O                     12.1941    1.2095    1.7460 O    1 1 815.0000
      817  O                     12.8005    0.8390    1.9654 O    1 1 816.0000
      818  O                     13.2429    0.4823    2.3079 O    1 1 817.0000
      819  O                     13.4076    0.4168    1.8344 O    1 1 818.0000
      820  O                     13.7938    0.8974    1.2493 O    1 1 819.0000
      821  O                     13.3718    1.3207    1.1622 O    1 1 820.0000
      822  O                     12.9858    2.1301    1.0615 O    1 1 821.0000
      823  O                     12.8591    2.6930    0.6220 O    1 1 822.0000
      824  O                     13.2863    2.7440    1.7227 O    1 1 823.0000
      825  O                     13.2285    2.5109    2.2829 O    1 1 824.0000
      826  O                     13.4233    2.6048    3.1211 O    1 1 825.0000
      827  O                     13.5871    2.2052    3.5583 O    1 1 826.0000
      828  O                     12.9249    2.3059    3.5747 O    1 1 827.0000
      829  O                     12.8140    1.8176    3.2860 O    1 1 828.0000
      830  O                     12.4336    1.9630    2.7490 O    1 1 829.0000
      831  O                     12.2500    2.1538    3.1871 O    1 1 830.0000
      832  O                     13.0899    2.2997    2.8517 O    1 1 831.0000
      833  O                     13.7969    2.6926    2.9699 O    1 1 832.0000
      834  O                     12.8598    2.4760    2.3355 O    1 1 833.0000
      835  O                     12.3883    2.3081    2.0936 O    1 1 834.0000
      836  O                     11.7076    1.9398    1.4988 O    1 1 835.0000
      837  O                     11.0717    1.8396    0.8490 O    1 1 836.0000
      838  O                     10.7301    1.8715    0.3188 O    1 1 837.0000
      839  O                     11.0685    1.1712    0.8977 O    1 1 838.0000
      840  O                     10.8085    1.6739    1.3873 O    1 1 839.0000
      841  O                     10.0647    1.5861    1.6120 O    1 1 840.0000
      842  O                     10.3801    1.6913    1.9273 O    1 1 841.0000
      843  O                     10.7192    1.8696    2.4351 O    1 1 842.0000
      844  O                     10.2031    2.2140    2.6442 O    1 1 843.0000
      845  O                     10.0916    2.5582    2.2901 O    1 1 844.0000
      846  O                      9.7982    2.5406    3.0892 O    1 1 845.0000
      847  O                      9.1890    2.6175    2.8086 O    1 1 846.0000
      848  O                      8.9662    2.1607    3.0122 O    1 1 847.0000
      849  O                      9.4274    2.1368    3.5668 O    1 1 848.0000
      850  O                      9.4332    2.3335    4.1470 O    1 1 849.0000
      851  O                      9.7541    1.9217    4.3303 O    1 1 850.0000
      852  O                     10.1410    1.8890    4.5709 O    1 1 851.0000
      853  O                     10.4133    2.4714    4.7742 O    1 1 852.0000
      854  O                     10.6854    2.8764    4.7146 O    1 1 853.0000
      855  O                     10.6937    3.6414    4.8108 O    1 1 854.0000
      856  O                     10.9617    4.3008    4.7625 O    1 1 855.0000
      857  O                     11.4765    4.6483    4.3154 O    1 1 856.0000
      858  O                     11.9348    4.6439    4.8158 O    1 1 857.0000
      859  O                     12.2896    4.8762    4.2377 O    1 1 858.0000
      860  O                     12.1868    4.6883    3.7558 O    1 1 859.0000
      861  O                     12.7972    4.8203    3.8263 O    1 1 860.0000
      862  O                     13.3853    5.0175    3.6790 O    1 1 861.0000
      863  O                     13.8094    5.6655    3.6685 O    1 1 862.0000
      864  O                     14.0501    6.0357    4.0236 O    1 1 863.0000
      865  O                     13.3743    5.9848    4.0413 O    1 1 864.0000
      866  O                     13.2576    5.6085    3.5176 O    1 1 865.0000
      867  O                     13.6688    5.6834    3.0134 O    1 1 866.0000
      868  O                     13.5856    5.8924    2.0184 O    1 1 867.0000
      869  O                     14.0171    6.3327    1.7463 O    1 1 868.0000
      870  O                     14.7276    6.2038    1.3475 O    1 1 869.0000
      871  O                     14.3672    6.6055    1.4710 O    1 1 870.0000
      872  O                     13.6765    6.9468    1.4023 O    1 1 871.0000
      873  O                     12.8831    6.5023    1.3147 O    1 1 872.0000
      874  O                     12.3166    5.8612    1.0802 O    1 1 873.0000
      875  O                     13.0219    6.1704    1.4055 O    1 1 874.0000
      876  O                     13.4840    6.3930    1.2860 O    1 1 875.0000
      877  O                     13.8274    6.7417    1.8072 O    1 1 876.0000
      878  O                     14.3539    7.3084    1.9019 O    1 1 877.0000
      879  O                     14.6475    7.5174    1.1903 O    1 1 878.0000
      880  O                     14.2592    7.3935    0.7661 O    1 1 879.0000
      881  O                     14.5760    7.3123    0.2176 O    1 1 880.0000
      882  O                     15.0752    7.7340   -0.3933 O   1 1 881.0000
      883  O                     14.8287    7.7711   -1.1206 O   1 1 882.0000
      884  O                     14.7889    8.0197   -1.8079 O   1 1 883.0000
      885  O                     14.3448    8.2004   -1.7991 O   1 1 884.0000
      886  O                     14.4221    8.1741   -1.2158 O   1 1 885.0000
      887  O                     14.4574    8.3780   -0.7491 O   1 1 886.0000
      888  O                     13.7585    8.0494   -0.3270 O   1 1 887.0000
      889  O                     13.7752    8.2051   -0.7137 O   1 1 888.0000
      890  O                     14.0249    7.4174   -0.9685 O   1 1 889.0000
      891  O                     13.7488    7.2948   -0.4074 O   1 1 890.0000
      892  O                     13.1749    7.1266   -0.2387 O   1 1 891.0000
      893  O                     13.1298    6.6553    0.1896 O    1 1 892.0000
      894  O                     13.1713    6.6743    0.7158 O    1 1 893.0000
      895  O                     12.7886    7.4600    0.9265 O    1 1 894.0000
      896  O                     12.3956    7.9393    1.0958 O    1 1 895.0000
      897  O                     11.8719    7.7829    1.2426 O    1 1 896.0000
      898  O                     11.8032    7.7249    0.8021 O    1 1 897.0000
      899  O                     11.2211    7.3652    0.8220 O    1 1 898.0000
      900  O                     11.8510    7.0736    0.9775 O    1 1 899.0000
      901  O                     12.3197    6.5301    1.1920 O    1 1 900.0000
      902  O                     12.0074    6.6224    1.5468 O    1 1 901.0000
      903  O                     12.2568    6.5559    2.1112 O    1 1 902.0000
      904  O                     12.3117    6.1309    1.9988 O    1 1 903.0000
      905  O                     11.7088    6.2993    2.2174 O    1 1 904.0000
      906  O                     11.2951    6.2370    1.7756 O    1 1 905.0000
      907  O                     10.7817    6.4572    1.6857 O    1 1 906.0000
      908  O                     10.2322    6.6135    1.5278 O    1 1 907.0000
      909  O                     10.9151    6.6981    1.2774 O    1 1 908.0000
      910  O                     11.0306    7.2319    1.6600 O    1 1 909.0000
      911  O                     11.4016    6.8512    1.8596 O    1 1 910.0000
      912  O                     12.0276    7.0664    2.1888 O    1 1 911.0000
      913  O                     12.3287    6.9885    2.6362 O    1 1 912.0000
      914  O                     12.9592    6.9450    2.3178 O    1 1 913.0000
      915  O                     13.4514    6.6102    2.4965 O    1 1 914.0000
      916  O                     13.8676    7.2971    2.9756 O    1 1 915.0000
      917  O                     14.3281    7.4319    2.7721 O    1 1 916.0000
      918  O                     14.2464    7.9854    2.5918 O    1 1 917.0000
      919  O                     14.1749    8.4780    2.4200 O    1 1 918.0000
      920  O                     13.4469    8.4738    2.4712 O    1 1 919.0000
      921  O                     13.3126    8.2232    2.8300 O    1 1 920.0000
      922  O                     13.2039    7.7926    2.2759 O    1 1 921.0000
      923  O                     12.7438    7.6223    1.6270 O    1 1 922.0000
      924  O                     12.4869    7.0642    1.3219 O    1 1 923.0000
      925  O                     12.7251    7.2132    2.2319 O    1 1 924.0000
      926  O                     12.6176    7.7504    2.5227 O    1 1 925.0000
      927  O                     12.9409    7.7165    2.9056 O    1 1 926.0000
      928  O                     13.2362    7.2832    3.0034 O    1 1 927.0000
      929  O                     13.5700    7.1338    3.3650 O    1 1 928.0000
      930  O                     13.9138    6.9273    3.7651 O    1 1 929.0000
      931  O                     13.6111    6.8352    4.4467 O    1 1 930.0000
      932  O                     13.6575    7.3119    4.3830 O    1 1 931.0000
      933  O                     13.4114    7.0586    5.1356 O    1 1 932.0000
      934  O                     13.2373    6.6914    5.3650 O    1 1 933.0000
      935  O                     13.4665    6.2259    5.0235 O    1 1 934.0000
      936  O                     13.4844    5.7197    4.6398 O    1 1 935.0000
      937  O                     13.0464    5.3861    4.4322 O    1 1 936.0000
      938  O                     13.0396    4.9245    4.3725 O    1 1 937.0000
      939  O                     12.8127    4.4444    4.5362 O    1 1 938.0000
      940  O                     12.2329    4.3214    4.1921 O    1 1 939.0000
      941  O                     11.4840    4.0133    4.0297 O    1 1 940.0000
      942  O                     11.6181    3.4825    3.8134 O    1 1 941.0000
      943  O                     11.6333    3.8229    4.4442 O    1 1 942.0000
      944  O                     11.6400    3.4208    4.6125 O    1 1 943.0000
      945  O                     11.1827    2.9856    4.5033 O    1 1 944.0000
      946  O                     11.3167    2.6683    4.1700 O    1 1 945.0000
      947  O                     10.9301    2.1171    4.1525 O    1 1 946.0000
      948  O                     10.4555    1.6167    3.9357 O    1 1 947.0000
      949  O                     10.2554    1.9047    3.4157 O    1 1 948.0000
      950  O                      9.8799    1.4905    3.6634 O    1 1 949.0000
      951  O                     10.0498    2.2247    3.4625 O    1 1 950.0000
      952  O                     10.6196    2.0582    3.5923 O    1 1 951.0000
      953  O                     10.9544    2.7429    2.9999 O    1 1 952.0000
      954  O                     10.9712    2.8074    2.2592 O    1 1 953.0000
      955  O                     11.4521    2.5028    2.2574 O    1 1 954.0000
      956  O                     12.0508    2.4580    2.3641 O    1 1 955.0000
      957  O                     12.0328    2.9462    2.6141 O    1 1 956.0000
      958  O                     11.2705    3.0893    2.5809 O    1 1 957.0000
      959  O                     10.4233    3.1944    2.8836 O    1 1 958.0000
      960  O                      9.6337    2.6487    2.4442 O    1 1 959.0000
      961  O                      9.5401    3.0234    2.9818 O    1 1 960.0000
      962  O                      9.1922    2.9291    3.3078 O    1 1 961.0000
      963  O                      9.2904    3.5242    3.6450 O    1 1 962.0000
      964  O                      9.2619    3.0768    4.0475 O    1 1 963.0000
      965  O                     10.0074    3.2912    4.2430 O    1 1 964.0000
      966  O                     10.1200    2.7210    4.1733 O    1 1 965.0000
      967  O                     10.1446    2.9247    3.5656 O    1 1 966.0000
      968  O                     10.6022    3.8033    3.4500 O    1 1 967.0000
      969  O                     11.1464    3.3488    4.0128 O    1 1 968.0000
      970  O                     11.5653    2.7276    3.9371 O    1 1 969.0000
      971  O                     11.5454    1.8988    3.8182 O    1 1 970.0000
      972  O                     11.9332    1.3687    4.0523 O    1 1 971.0000
      973  O                     11.0842    1.2966    3.7689 O    1 1 972.0000
      974  O                     11.4559    1.3876    3.6766 O    1 1 973.0000
      975  O                     11.1486    0.8157    3.2295 O    1 1 974.0000
      976  O                     11.7875    0.9963    2.9957 O    1 1 975.0000
      977  O                     11.7016    0.7414    2.3696 O    1 1 976.0000
      978  O                     11.4775    0.3846    2.2498 O    1 1 977.0000
      979  O                     10.9801    0.8161    2.4270 O    1 1 978.0000
      980  O                     10.4280    1.3771    2.4620 O    1 1 979.0000
      981  O                      9.9727    0.8343    2.0511 O    1 1 980.0000
      982  O                      9.4252    1.1346    1.6049 O    1 1 981.0000
      983  O                      9.1752    1.4804    1.4342 O    1 1 982.0000
      984  O                      9.5822    1.6614    1.0648 O    1 1 983.0000
      985  O                      9.9938    1.9910    0.7194 O    1 1 984.0000
      986  O                     10.2429    2.5415    0.3139 O    1 1 985.0000
      987  O                     11.1355    2.5546    0.2375 O    1 1 986.0000
      988  O                     11.7983    2.3816    0.2091 O    1 1 987.0000
      989  O                     12.2888    1.9797    0.6517 O    1 1 988.0000
      990  O                     13.0860    1.7937    0.5707 O    1 1 989.0000
      991  O                     13.4798    1.7598    1.0156 O    1 1 990.0000
      992  O                     14.3932    1.4030    0.8852 O    1 1 991.0000
      993  O                     14.8409    0.9696    1.2551 O    1 1 992.0000
      994  O                     15.6745    1.3034    1.0225 O    1 1 993.0000
      995  O                     16.3046    1.2277    1.0671 O    1 1 994.0000
      996  O                     16.5979    1.3810    0.7003 O    1 1 995.0000
      997  O                     17.1309    1.8032    0.8529 O    1 1 996.0000
      998  O                     16.7815    2.4287    0.9544 O    1 1 997.0000
      999  O                     16.1571    3.0951    1.2073 O    1 1 998.0000
     1000  O                     15.9442    3.2352    1.5605 O    1 1 999.0000
     1001  O                     15.6326    3.0239    1.5153 O    1 1 1000.0000
     1002  O                     15.3742    2.7378    0.9050 O    1 1 1001.0000
     1003  O                     14.8103    2.3210    0.2351 O    1 1 1002.0000
     1004  O                     14.2237    2.5592   -0.0704 O   1 1 1003.0000
     1005  O                     14.2435    3.1078   -0.2527 O   1 1 1004.0000
     1006  O                     13.7417    2.4256   -0.4453 O   1 1 1005.0000
     1007  O                     13.6396    2.3502   -1.0526 O   1 1 1006.0000
     1008  O                     14.2067    2.7292   -1.2169 O   1 1 1007.0000
     1009  O                     14.2704    2.3021   -0.5807 O   1 1 1008.0000
     1010  O                     14.3245    2.0593   -0.0052 O   1 1 1009.0000
     1011  O                     13.9658    1.4882   -0.4914 O   1 1 1010.0000
     1012  O                     14.5784    1.5922   -0.5678 O   1 1 1011.0000
     1013  O                     14.4596    1.1535   -0.8183 O   1 1 1012.0000
     1014  O                     15.0118    0.8621   -0.7943 O   1 1 1013.0000
     1015  O                     14.5573    1.2870   -0.9998 O   1 1 1014.0000
     1016  O                     14.1867    0.4796   -0.7491 O   1 1 1015.0000
     1017  O                     14.3756    0.1354   -0.3694 O   1 1 1016.0000
     1018  O                     13.7973   -0.1649   -0.2735 O   1 1 1017.0000
     1019  O                     13.5990    0.1989    0.2418 O    1 1 1018.0000
     1020  O                     13.1106    0.2212    0.3977 O    1 1 1019.0000
     1021  O                     12.7933   -0.3870    0.6754 O    1 1 1020.0000
     1022  O                     13.0666   -0.2534    1.1427 O    1 1 1021.0000
     1023  O                     12.3622    0.0390    0.6105 O    1 1 1022.0000
     1024  O                     11.9715   -0.0577    1.0381 O    1 1 1023.0000
     1025  O                     11.6366    0.4155    0.9564 O    1 1 1024.0000
     1026  O                     12.2500    0.3898    0.4904 O    1 1 1025.0000
     1027  O                     12.5385   -0.2731    0.3216 O    1 1 1026.0000
     1028  O                     12.2106   -0.7584    0.0755 O    1 1 1027.0000
     1029  O                     12.5466   -0.7938   -0.4681 O   1 1 1028.0000
     1030  O                     13.1795   -1.1852   -0.2822 O   1 1 1029.0000
     1031  O                     13.5002   -1.7066   -0.2907 O   1 1 1030.0000
     1032  O                     13.1067   -1.4165   -0.8895 O   1 1 1031.0000
     1033  O                     12.8979   -1.7363   -1.4147 O   1 1 1032.0000
     1034  O                     13.5185   -1.8069   -1.5300 O   1 1 1033.0000
     1035  O                     13.9072   -1.6702   -2.0713 O   1 1 1034.0000
     1036  O                     14.2023   -1.1725   -2.0760 O   1 1 1035.0000
     1037  O                     14.0002   -0.4536   -2.4351 O   1 1 1036.0000
     1038  O                     14.2965    0.1411   -2.6105 O   1 1 1037.0000
     1039  O                     14.4377    0.9500   -2.9079 O   1 1 1038.0000
     1040  O                     14.5430    1.8971   -2.7444 O   1 1 1039.0000
     1041  O                     14.3205    2.2919   -2.6913 O   1 1 1040.0000
     1042  O                     13.8385    2.5506   -3.2957 O   1 1 1041.0000
     1043  O                     13.3426    2.1590   -3.6537 O   1 1 1042.0000
     1044  O                     12.5954    1.7197   -3.3468 O   1 1 1043.0000
     1045  O                     12.3250    1.6340   -4.1377 O   1 1 1044.0000
     1046  O                     11.8084    1.9670   -4.0590 O   1 1 1045.0000
     1047  O                     11.1229    2.2813   -4.1127 O   1 1 1046.0000
     1048  O                     11.3884    1.9267   -3.5517 O   1 1 1047.0000
     1049  O                     11.0918    1.7862   -2.7565 O   1 1 1048.0000
     1050  O                     11.6294    1.6237   -2.3773 O   1 1 1049.0000
     1051  O                     12.0190    1.8885   -1.4625 O   1 1 1050.0000
     1052  O                     11.8743    1.4846   -0.7356 O   1 1 1051.0000
     1053  O                     12.1142    1.3058   -1.1980 O   1 1 1052.0000
     1054  O                     12.2925    0.7370   -1.7757 O   1 1 1053.0000
     1055  O                     12.9981    0.4469   -2.0591 O   1 1 1054.0000
     1056  O                     13.4787    0.4350   -2.2516 O   1 1 1055.0000
     1057  O                     13.7473    0.2525   -2.3432 O   1 1 1056.0000
     1058  O                     13.5175   -0.2648   -2.0648 O   1 1 1057.0000
     1059  O                     13.1638   -0.5260   -2.1295 O   1 1 1058.0000
     1060  O                     13.0638   -0.2051   -1.6104 O   1 1 1059.0000
     1061  O                     12.5288    0.0760   -1.4067 O   1 1 1060.0000
     1062  O                     12.3099   -0.4449   -1.8813 O   1 1 1061.0000
     1063  O                     11.5840   -0.2124   -1.4233 O   1 1 1062.0000
     1064  O                     11.4283   -0.5618   -0.5443 O   1 1 1063.0000
     1065  O                     11.4552   -1.0827   -0.9891 O   1 1 1064.0000
     1066  O                     11.8892   -1.1193   -1.4622 O   1 1 1065.0000
     1067  O                     12.1437   -0.5279   -1.1209 O   1 1 1066.0000
     1068  O                     12.7633   -0.1808   -0.9878 O   1 1 1067.0000
     1069  O                     12.1065    0.1741   -1.3090 O   1 1 1068.0000
     1070  O                     11.7342    0.4692   -1.7695 O   1 1 1069.0000
     1071  O                     11.9645   -0.1579   -1.7550 O   1 1 1070.0000
     1072  O                     11.7326   -0.6998   -2.0204 O   1 1 1071.0000
     1073  O                     11.0459   -0.8607   -1.2722 O   1 1 1072.0000
     1074  O                     10.6983   -1.1767   -1.1224 O   1 1 1073.0000
     1075  O                     10.3383   -0.9542   -0.5886 O   1 1 1074.0000
     1076  O                      9.7537   -0.6359   -0.1132 O   1 1 1075.0000
     1077  O                     10.3648   -0.2772    0.2635 O    1 1 1076.0000
     1078  O                     10.8179    0.1749    0.2851 O    1 1 1077.0000
     1079  O                     11.3927    0.7385    0.1938 O    1 1 1078.0000
     1080  O                     11.7324    0.3378    0.1186 O    1 1 1079.0000
     1081  O                     11.9041    0.9323   -0.0247 O   1 1 1080.0000
     1082  O                     11.6322    1.5818   -0.7477 O   1 1 1081.0000
     1083  O                     12.7800    1.1934   -0.9598 O   1 1 1082.0000
     1084  O                     12.8417    0.4050   -1.0165 O   1 1 1083.0000
     1085  O                     13.3581    0.2933   -1.3485 O   1 1 1084.0000
     1086  O                     13.3347   -0.5319   -0.8161 O   1 1 1085.0000
     1087  O                     12.7398    0.0562   -0.5756 O   1 1 1086.0000
     1088  O                     11.8876    0.1317   -0.8263 O   1 1 1087.0000
     1089  O                     11.4501    0.2734   -0.4006 O   1 1 1088.0000
     1090  O                     11.0193   -0.1833    0.0962 O    1 1 1089.0000
     1091  O                     11.0535   -0.5434   -0.4512 O   1 1 1090.0000
     1092  O                     10.5815   -0.3553   -1.1022 O   1 1 1091.0000
     1093  O                     10.4329   -0.5350   -0.5350 O   1 1 1092.0000
     1094  O                     11.0546   -0.0534   -0.8223 O   1 1 1093.0000
     1095  O                     10.6210    0.0270   -0.3529 O   1 1 1094.0000
     1096  O                     10.3557   -0.0250   -1.0667 O   1 1 1095.0000
     1097  O                     10.8856    0.1220   -1.4604 O   1 1 1096.0000
     1098  O                     10.3001    0.7052   -1.1155 O   1 1 1097.0000
     1099  O                      9.9719    1.2517   -0.4973 O   1 1 1098.0000
     1100  O                     10.0111    1.7761   -0.4341 O   1 1 1099.0000
     1101  O                      9.4058    2.0719    0.2188 O    1 1 1100.0000
     1102  O                      8.8543    1.9564    0.5195 O    1 1 1101.0000
     1103  O                      8.3299    1.9205    1.0811 O    1 1 1102.0000
     1104  O                      8.3680    2.3784    1.2891 O    1 1 1103.0000
     1105  O                      8.7413    1.9589    1.1197 O    1 1 1104.0000
     1106  O                      8.9838    2.5660    0.7912 O    1 1 1105.0000
     1107  O                      9.8656    2.9903    0.5870 O    1 1 1106.0000
     1108  O                      9.9767    2.3945    0.2960 O    1 1 1107.0000
     1109  O                      9.4753    2.5239    0.0433 O    1 1 1108.0000
     1110  O                      9.5260    2.4342   -0.4366 O   1 1 1109.0000
     1111  O                      9.0859    2.4520   -1.1753 O   1 1 1110.0000
     1112  O                      9.0251    2.4574   -1.8215 O   1 1 1111.0000
     1113  O                      8.6935    2.3906   -2.4401 O   1 1 1112.0000
     1114  O                      8.6079    1.8224   -2.7797 O   1 1 1113.0000
     1115  O                      8.9940    1.3319   -2.5747 O   1 1 1114.0000
     1116  O                      9.3055    1.3435   -2.8296 O   1 1 1115.0000
     1117  O                      9.2629    1.9458   -3.0839 O   1 1 1116.0000
     1118  O                     10.0035    1.3825   -2.7557 O   1 1 1117.0000
     1119  O                      9.7525    1.7615   -2.5429 O   1 1 1118.0000
     1120  O                      9.8281    2.3634   -2.2041 O   1 1 1119.0000
     1121  O                     10.4864    1.9953   -2.2023 O   1 1 1120.0000
     1122  O                     11.0529    1.5061   -1.9541 O   1 1 1121.0000
     1123  O                     11.8187    1.9712   -2.0180 O   1 1 1122.0000
     1124  O                     12.4799    2.0296   -2.0513 O   1 1 1123.0000
     1125  O                     12.1778    2.6344   -1.9019 O   1 1 1124.0000
     1126  O                     12.6277    2.6788   -1.2446 O   1 1 1125.0000
     1127  O                     12.5563    1.9231   -1.3422 O   1 1 1126.0000
     1128  O                     13.1810    1.7098   -0.7019 O   1 1 1127.0000
     1129  O                     13.4429    1.6491   -0.2808 O   1 1 1128.0000
     1130  O                     13.7222    1.1517    0.1085 O    1 1 1129.0000
     1131  O                     14.0249    0.7765   -0.3024 O   1 1 1130.0000
     1132  O                     13.9226    0.4934    0.1361 O    1 1 1131.0000
     1133  O                     14.1908    1.0841    0.0146 O    1 1 1132.0000
     1134  O                     13.6175    1.3627    0.4721 O    1 1 1133.0000
     1135  O                     12.9464    1.2182    0.5272 O    1 1 1134.0000
     1136  O                     12.2302    1.5520    0.3025 O    1 1 1135.0000
     1137  O                     12.0793    1.9469   -0.3858 O   1 1 1136.0000
     1138  O                     12.5897    2.7518    0.0349 O    1 1 1137.0000
     1139  O                     12.8540    3.6095    0.4132 O    1 1 1138.0000
     1140  O                     13.2148    3.6253   -0.0347 O   1 1 1139.0000
     1141  O                     13.2392    3.8800    0.4836 O    1 1 1140.0000
     1142  O                     13.3634    3.7263    1.1272 O    1 1 1141.0000
     1143  O                     13.1873    3.0747    0.9059 O    1 1 1142.0000
     1144  O                     13.6462    2.6395    1.1995 O    1 1 1143.0000
     1145  O                     14.0959    2.9497    0.6310 O    1 1 1144.0000
     1146  O                     14.4242    3.6773    0.3049 O    1 1 1145.0000
     1147  O                     14.7911    3.7613   -0.1249 O   1 1 1146.0000
     1148  O                     14.6259    4.1299   -0.8132 O   1 1 1147.0000
     1149  O                     14.2028    4.1144   -1.3366 O   1 1 1148.0000
     1150  O                     14.1626    4.1004   -2.0034 O   1 1 1149.0000
     1151  O                     13.6516    4.0871   -1.7790 O   1 1 1150.0000
     1152  O                     13.5805    3.5081   -1.3434 O   1 1 1151.0000
     1153  O                     13.5224    3.4282   -0.7602 O   1 1 1152.0000
     1154  O                     13.4209    2.8804   -0.2049 O   1 1 1153.0000
     1155  O                     13.7343    2.0213   -0.0229 O   1 1 1154.0000
     1156  O                     13.5280    2.4440    0.2411 O    1 1 1155.0000
     1157  O                     12.8165    2.7506    0.0531 O    1 1 1156.0000
     1158  O                     12.5499    3.0687   -0.6069 O   1 1 1157.0000
     1159  O                     13.1614    3.0217   -0.8655 O   1 1 1158.0000
     1160  O                     13.8378    3.2514   -0.8878 O   1 1 1159.0000
     1161  O                     14.1698    3.4662   -1.4939 O   1 1 1160.0000
     1162  O                     14.1292    3.2452   -2.1218 O   1 1 1161.0000
     1163  O                     13.7621    2.9303   -2.0320 O   1 1 1162.0000
     1164  O                     13.7600    2.6966   -2.5144 O   1 1 1163.0000
     1165  O                     13.7362    1.9934   -2.6384 O   1 1 1164.0000
     1166  O                     14.0750    1.2402   -2.3756 O   1 1 1165.0000
     1167  O                     14.1875    0.6325   -1.9716 O   1 1 1166.0000
     1168  O                     13.7760    0.7885   -1.4507 O   1 1 1167.0000
     1169  O                     13.3235    1.1319   -1.7358 O   1 1 1168.0000
     1170  O                     13.2224    1.0052   -2.1391 O   1 1 1169.0000
     1171  O                     12.9522    1.4713   -2.4601 O   1 1 1170.0000
     1172  O                     13.0771    2.1412   -2.2332 O   1 1 1171.0000
     1173  O                     13.0676    2.7473   -2.2140 O   1 1 1172.0000
     1174  O                     12.7919    2.7530   -2.7036 O   1 1 1173.0000
     1175  O                     12.4372    2.2067   -2.4059 O   1 1 1174.0000
     1176  O                     11.9178    1.5155   -2.4977 O   1 1 1175.0000
     1177  O                     11.5975    0.8200   -2.5844 O   1 1 1176.0000
     1178  O                     11.0023    0.8337   -2.2664 O   1 1 1177.0000
     1179  O                     10.9943    0.8650   -2.9800 O   1 1 1178.0000
     1180  O                     10.4473    1.0956   -3.1052 O   1 1 1179.0000
     1181  O                     10.5573    1.4944   -2.5998 O   1 1 1180.0000
     1182  O                     10.4054    1.2710   -2.3126 O   1 1 1181.0000
     1183  O                     10.2612    1.0586   -1.7726 O   1 1 1182.0000
     1184  O                      9.4811    0.4515   -1.9911 O   1 1 1183.0000
     1185  O                      9.2437    0.4774   -1.3451 O   1 1 1184.0000
     1186  O                      9.6286    0.6795   -0.7487 O   1 1 1185.0000
     1187  O                      9.6010    0.7467   -0.3028 O   1 1 1186.0000
     1188  O                      9.7028    1.0017    0.3074 O    1 1 1187.0000
     1189  O                      9.9043    1.3668    0.8108 O    1 1 1188.0000
     1190  O                     10.3426    1.2187    0.1729 O    1 1 1189.0000
     1191  O                      9.6092    1.7403    0.1521 O    1 1 1190.0000
     1192  O                      9.1717    1.6544   -0.2233 O   1 1 1191.0000
     1193  O                      8.8549    2.5548   -0.6709 O   1 1 1192.0000
     1194  O                      9.0707    3.0286   -0.9178 O   1 1 1193.0000
     1195  O                      8.9956    3.8092   -0.9755 O   1 1 1194.0000
     1196  O                      9.1284    4.3806   -0.8039 O   1 1 1195.0000
     1197  O                      9.7936    4.7929   -0.7123 O   1 1 1196.0000
     1198  O                     10.0200    5.1252   -0.1769 O   1 1 1197.0000
     1199  O                     10.4408    5.6136   -0.2312 O   1 1 1198.0000
     1200  O                     10.7890    6.1839    0.3578 O    1 1 1199.0000
     1201  O                     10.3408    5.9602    0.5660 O    1 1 1200.0000
     1202  O                      9.6741    6.2185    0.8278 O    1 1 1201.0000
     1203  O                      9.2509    5.8046    0.4161 O    1 1 1202.0000
     1204  O                      9.1414    5.6062    0.1957 O    1 1 1203.0000
     1205  O                      8.7924    5.0044   -0.3329 O   1 1 1204.0000
     1206  O                      8.7846    4.4759    0.0230 O    1 1 1205.0000
     1207  O                      9.2585    3.8794   -0.0297 O   1 1 1206.0000
     1208  O                      9.6257    3.1051   -0.2361 O   1 1 1207.0000
     1209  O                     10.2324    2.5076   -0.5429 O   1 1 1208.0000
     1210  O                     10.6884    1.8485   -0.3167 O   1 1 1209.0000
     1211  O                     10.9247    1.3852   -0.4850 O   1 1 1210.0000
     1212  O                     10.7431    1.1666   -1.1039 O   1 1 1211.0000
     1213  O                     11.2932    1.0112   -1.1577 O   1 1 1212.0000
     1214  O                     11.3026    0.9253   -1.5864 O   1 1 1213.0000
     1215  O                     11.7638    1.4237   -1.7147 O   1 1 1214.0000
     1216  O                     12.5879    1.3312   -2.1049 O   1 1 1215.0000
     1217  O                     12.4663    1.0850   -1.6436 O   1 1 1216.0000
     1218  O                     11.7748    0.5840   -1.2504 O   1 1 1217.0000
     1219  O                     11.4182    0.0573   -0.8275 O   1 1 1218.0000
     1220  O                     12.0046   -0.3194   -0.5128 O   1 1 1219.0000
     1221  O                     12.8654   -0.2717   -0.2139 O   1 1 1220.0000
     1222  O                     13.2307   -0.6324   -0.1026 O   1 1 1221.0000
     1223  O                     13.5856   -0.1753   -0.1196 O   1 1 1222.0000
     1224  O                     13.1663    0.3537   -0.4012 O   1 1 1223.0000
     1225  O                     13.1167    0.8309   -0.2035 O   1 1 1224.0000
     1226  O                     12.4403    0.9299    0.0776 O    1 1 1225.0000
     1227  O                     12.1437    0.9542   -0.8264 O   1 1 1226.0000
     1228  O                     12.5565    0.6008   -0.6564 O   1 1 1227.0000
     1229  O                     12.9927    1.1450   -0.4211 O   1 1 1228.0000
     1230  O                     12.8973    1.4339   -0.2550 O   1 1 1229.0000
     1231  O                     12.6431    2.1431    0.0641 O    1 1 1230.0000
     1232  O                     12.8266    1.9970   -0.1023 O   1 1 1231.0000
     1233  O                     12.2604    1.4502   -0.3700 O   1 1 1232.0000
     1234  O                     12.5093    1.8430   -0.7688 O   1 1 1233.0000
     1235  O                     12.9816    2.0901   -1.2616 O   1 1 1234.0000
     1236  O                     13.1265    2.3202   -0.8009 O   1 1 1235.0000
     1237  O                     12.6473    2.5313   -1.1218 O   1 1 1236.0000
     1238  O                     11.8939    2.8102   -1.3254 O   1 1 1237.0000
     1239  O                     11.9670    2.1852   -0.9155 O   1 1 1238.0000
     1240  O                     12.3806    2.6456   -0.5530 O   1 1 1239.0000
     1241  O                     11.6676    3.1410   -0.3901 O   1 1 1240.0000
     1242  O                     11.0897    3.1169   -0.7020 O   1 1 1241.0000
     1243  O                     11.1880    3.4732   -1.5232 O   1 1 1242.0000
     1244  O                     11.4226    3.3109   -2.0218 O   1 1 1243.0000
     1245  O                     11.4324    3.5954   -1.8406 O   1 1 1244.0000
     1246  O                     11.5287    3.8466   -2.6629 O   1 1 1245.0000
     1247  O                     11.7041    3.5012   -3.5702 O   1 1 1246.0000
     1248  O                     11.8502    3.2301   -4.0783 O   1 1 1247.0000
     1249  O                     11.6525    3.2503   -4.4836 O   1 1 1248.0000
     1250  O                     11.3818    3.7827   -4.2404 O   1 1 1249.0000
     1251  O                     10.7835    3.5908   -4.3536 O   1 1 1250.0000
     1252  O                     11.0565    3.2913   -3.8962 O   1 1 1251.0000
     1253  O                     11.0059    3.0199   -3.4948 O   1 1 1252.0000
     1254  O                     10.8679    3.4806   -3.0581 O   1 1 1253.0000
     1255  O                     11.0765    3.8444   -2.3491 O   1 1 1254.0000
     1256  O                     11.3805    3.2691   -2.6033 O   1 1 1255.0000
     1257  O                     11.8097    2.7724   -2.6192 O   1 1 1256.0000
     1258  O                     12.1284    2.2461   -3.3200 O   1 1 1257.0000
     1259  O                     11.7410    2.5321   -3.7844 O   1 1 1258.0000
     1260  O                     12.2098    2.4952   -4.3169 O   1 1 1259.0000
     1261  O                     12.4485    2.3589   -3.7137 O   1 1 1260.0000
     1262  O                     12.4257    2.7138   -3.3550 O   1 1 1261.0000
     1263  O                     12.8363    3.1133   -3.1802 O   1 1 1262.0000
     1264  O                     13.5586    3.1777   -3.1805 O   1 1 1263.0000
     1265  O                     13.8789    3.6532   -2.7929 O   1 1 1264.0000
     1266  O                     13.4831    3.7728   -2.1564 O   1 1 1265.0000
     1267  O                     12.8416    4.1216   -2.5098 O   1 1 1266.0000
     1268  O                     12.8348    3.5199   -2.3147 O   1 1 1267.0000
     1269  O                     12.6563    3.5606   -2.8364 O   1 1 1268.0000
     1270  O                     12.2176    3.7121   -2.5238 O   1 1 1269.0000
     1271  O                     12.3101    3.0330   -2.0229 O   1 1 1270.0000
     1272  O                     11.6528    2.8499   -1.8287 O   1 1 1271.0000
     1273  O                     11.9350    3.2927   -1.9978 O   1 1 1272.0000
     1274  O                     12.4422    3.7732   -1.9556 O   1 1 1273.0000
     1275  O                     12.2316    4.1006   -1.4990 O   1 1 1274.0000
     1276  O                     12.0134    4.2525   -2.0791 O   1 1 1275.0000
     1277  O                     11.9157    4.3451   -2.5530 O   1 1 1276.0000
     1278  O                     12.4844    4.2841   -2.8149 O   1 1 1277.0000
     1279  O                     13.1228    4.2291   -3.1613 O   1 1 1278.0000
     1280  O                     13.3714    4.0270   -2.6106 O   1 1 1279.0000
     1281  O                     13.3186    4.2540   -3.5578 O   1 1 1280.0000
     1282  O                     13.7114    4.5704   -3.7840 O   1 1 1281.0000
     1283  O                     13.8678    4.7517   -4.4448 O   1 1 1282.0000
     1284  O                     13.5654    4.8836   -5.0209 O   1 1 1283.0000
     1285  O                     13.9049    4.7677   -5.5524 O   1 1 1284.0000
     1286  O                     14.1445    5.3077   -5.3785 O   1 1 1285.0000
     1287  O                     13.4615    5.1368   -5.5314 O   1 1 1286.0000
     1288  O                     13.1146    5.3094   -5.5007 O   1 1 1287.0000
     1289  O                     12.8072    5.7627   -6.1689 O   1 1 1288.0000
     1290  O                     12.4563    5.5422   -6.3665 O   1 1 1289.0000
     1291  O                     12.6316    5.1879   -5.8271 O   1 1 1290.0000
     1292  O                     12.6278    4.7641   -5.3993 O   1 1 1291.0000
     1293  O                     12.5506    4.4570   -4.9298 O   1 1 1292.0000
     1294  O                     13.0495    4.5218   -4.7163 O   1 1 1293.0000
     1295  O                     13.6285    4.3443   -4.7333 O   1 1 1294.0000
     1296  O                     13.3867    4.1343   -4.0943 O   1 1 1295.0000
     1297  O                     13.0100    4.0012   -3.5684 O   1 1 1296.0000
     1298  O                     12.4972    4.1432   -3.3555 O   1 1 1297.0000
     1299  O                     12.1113    3.6656   -3.0775 O   1 1 1298.0000
     1300  O                     11.9799    2.9101   -3.0487 O   1 1 1299.0000
     1301  O                     11.5479    2.4969   -2.7793 O   1 1 1300.0000
     1302  O                     11.2711    2.4004   -2.1877 O   1 1 1301.0000
     1303  O                     11.4504    2.1856   -1.7092 O   1 1 1302.0000
     1304  O                     11.3260    2.5449   -1.0627 O   1 1 1303.0000
     1305  O                     11.1855    2.3603   -0.3554 O   1 1 1304.0000
     1306  O                     10.7458    2.3106    0.3445 O    1 1 1305.0000
     1307  O                     10.7099    1.6132    0.2576 O    1 1 1306.0000
     1308  O                     10.9653    0.9070    0.0022 O    1 1 1307.0000
     1309  O                     10.8694    0.6735   -0.3342 O   1 1 1308.0000
     1310  O                     11.1449    0.7177   -0.7373 O   1 1 1309.0000
     1311  O                     11.1800    0.1571   -1.1821 O   1 1 1310.0000
     1312  O                     11.4244   -0.3960   -1.9153 O   1 1 1311.0000
     1313  O                     10.7044   -0.7851   -1.8768 O   1 1 1312.0000
     1314  O                     10.5125   -0.2185   -1.6603 O   1 1 1313.0000
     1315  O                     10.3991   -0.1085   -2.1529 O   1 1 1314.0000
     1316  O                     11.0807    0.0608   -2.6331 O   1 1 1315.0000
     1317  O                     11.1834    0.2003   -1.9785 O   1 1 1316.0000
     1318  O                     11.6189    0.2083   -2.2511 O   1 1 1317.0000
     1319  O                     12.5194    0.1504   -2.2514 O   1 1 1318.0000
     1320  O                     12.1449    0.6468   -2.3275 O   1 1 1319.0000
     1321  O                     12.6109    0.7859   -2.8038 O   1 1 1320.0000
     1322  O                     12.8991    1.1624   -2.8806 O   1 1 1321.0000
     1323  O                     12.9787    0.4562   -2.7242 O   1 1 1322.0000
     1324  O                     13.5329    0.8972   -2.9178 O   1 1 1323.0000
     1325  O                     13.9228    1.4056   -2.6483 O   1 1 1324.0000
     1326  O                     13.7518    1.6581   -1.9939 O   1 1 1325.0000
     1327  O                     14.2823    2.0532   -1.5130 O   1 1 1326.0000
     1328  O                     14.7592    2.3681   -0.8953 O   1 1 1327.0000
     1329  O                     14.9513    2.1385   -0.8216 O   1 1 1328.0000
     1330  O                     15.0098    1.7436   -1.2465 O   1 1 1329.0000
     1331  O                     14.5788    1.9936   -2.0258 O   1 1 1330.0000
     1332  O                     13.8716    2.3486   -2.0218 O   1 1 1331.0000
     1333  O                     14.0470    2.6118   -1.5628 O   1 1 1332.0000
     1334  O                     14.1286    1.7543   -1.0053 O   1 1 1333.0000
     1335  O                     14.5294    1.3929   -1.6080 O   1 1 1334.0000
     1336  O                     13.8948    1.4810   -1.6056 O   1 1 1335.0000
     1337  O                     13.7096    1.2908   -0.9187 O   1 1 1336.0000
     1338  O                     13.5129    1.0314   -0.7668 O   1 1 1337.0000
     1339  O                     13.2095    1.2784   -1.0135 O   1 1 1338.0000
     1340  O                     13.3799    1.8892   -1.6045 O   1 1 1339.0000
     1341  O                     13.3692    2.6113   -1.7796 O   1 1 1340.0000
     1342  O                     12.9020    3.0949   -1.6099 O   1 1 1341.0000
     1343  O                     12.9454    3.7009   -0.8369 O   1 1 1342.0000
     1344  O                     13.0084    4.2907    0.0259 O    1 1 1343.0000
     1345  O                     12.6095    5.0280   -0.4348 O   1 1 1344.0000
     1346  O                     11.9166    5.6666   -0.5449 O   1 1 1345.0000
     1347  O                     12.0221    6.2210   -0.3981 O   1 1 1346.0000
     1348  O                     12.4472    6.9605   -0.4822 O   1 1 1347.0000
     1349  O                     12.4647    7.1272   -0.9138 O   1 1 1348.0000
     1350  O                     12.5092    7.8631   -1.0667 O   1 1 1349.0000
     1351  O                     12.7713    8.1925   -0.6858 O   1 1 1350.0000
     1352  O                     12.9817    9.0349   -0.2683 O   1 1 1351.0000
     1353  O                     12.9936    9.5948    0.3270 O    1 1 1352.0000
     1354  O                     13.4238   10.1323    0.3337 O    1 1 1353.0000
     1355  O                     13.0063   10.8313    0.0492 O    1 1 1354.0000
     1356  O                     12.8770   10.6477    0.8470 O    1 1 1355.0000
     1357  O                     12.3856   10.3387    0.5945 O    1 1 1356.0000
     1358  O                     12.7397   10.7947    1.2156 O    1 1 1357.0000
     1359  O                     12.1846   10.7961    0.9497 O    1 1 1358.0000
     1360  O                     11.7367   10.8176    1.4484 O    1 1 1359.0000
     1361  O                     11.5129   10.7614    2.0017 O    1 1 1360.0000
     1362  O                     12.0892   10.8538    2.0768 O    1 1 1361.0000
     1363  O                     12.6059   10.6451    2.1515 O    1 1 1362.0000
     1364  O                     12.7193   10.0979    1.8152 O    1 1 1363.0000
     1365  O                     13.3932   10.0511    1.1393 O    1 1 1364.0000
     1366  O                     13.1152    9.3665    1.4139 O    1 1 1365.0000
     1367  O                     13.6083    9.2528    1.4625 O    1 1 1366.0000
     1368  O                     14.1875    9.4294    1.4907 O    1 1 1367.0000
     1369  O                     14.6493    8.8782    1.5451 O    1 1 1368.0000
     1370  O                     14.7538    8.3223    1.7620 O    1 1 1369.0000
     1371  O                     14.4426    7.9414    1.3836 O    1 1 1370.0000
     1372  O                     13.8751    8.1526    1.6541 O    1 1 1371.0000
     1373  O                     13.2711    8.5913    1.8370 O    1 1 1372.0000
     1374  O                     12.7630    9.0760    1.6378 O    1 1 1373.0000
     1375  O                     12.8628    8.5329    1.3115 O    1 1 1374.0000
     1376  O                     13.1085    7.9148    0.8422 O    1 1 1375.0000
     1377  O                     13.6183    8.2408    1.0828 O    1 1 1376.0000
     1378  O                     14.0170    8.6472    0.9966 O    1 1 1377.0000
     1379  O                     13.4823    8.9223    0.8474 O    1 1 1378.0000
     1380  O                     13.4858    8.4039    0.4779 O    1 1 1379.0000
     1381  O                     13.0345    8.6444    0.3077 O    1 1 1380.0000
     1382  O                     13.2110    9.2503    0.5982 O    1 1 1381.0000
     1383  O                     12.5718    8.8335    0.7372 O    1 1 1382.0000
     1384  O                     12.6765    8.0360    0.4616 O    1 1 1383.0000
     1385  O                     12.7458    7.4573   -0.0474 O   1 1 1384.0000
     1386  O                     13.3400    7.1822    0.3757 O    1 1 1385.0000
     1387  O                     13.5688    7.2648    0.8921 O    1 1 1386.0000
     1388  O                     13.9101    7.6552    1.4338 O    1 1 1387.0000
     1389  O                     13.3243    7.4079    1.2081 O    1 1 1388.0000
     1390  O                     13.8115    7.3448    0.5140 O    1 1 1389.0000
     1391  O                     13.9060    6.8872    0.1245 O    1 1 1390.0000
     1392  O                     13.3454    6.7879   -0.6560 O   1 1 1391.0000
     1393  O                     13.3750    5.9674   -0.2001 O   1 1 1392.0000
     1394  O                     12.9842    5.2754   -0.0940 O   1 1 1393.0000
     1395  O                     13.6171    5.4546   -0.6066 O   1 1 1394.0000
     1396  O                     14.2188    5.7761   -0.8729 O   1 1 1395.0000
     1397  O                     14.1016    6.1490   -0.5338 O   1 1 1396.0000
     1398  O                     13.9066    5.5952   -0.1195 O   1 1 1397.0000
     1399  O                     14.4749    5.7430   -0.0911 O   1 1 1398.0000
     1400  O                     14.5611    6.3504   -0.1391 O   1 1 1399.0000
     1401  O                     14.4714    6.7586   -0.7202 O   1 1 1400.0000
     1402  O                     15.0838    6.6425   -0.4933 O   1 1 1401.0000
     1403  O                     15.1622    6.6145   -1.1372 O   1 1 1402.0000
     1404  O                     14.7690    6.4683   -1.8879 O   1 1 1403.0000
     1405  O                     14.3387    6.8421   -2.0921 O   1 1 1404.0000
     1406  O                     14.1669    7.2835   -2.0169 O   1 1 1405.0000
     1407  O                     14.8522    7.1718   -1.9888 O   1 1 1406.0000
     1408  O                     15.3666    7.1935   -2.2441 O   1 1 1407.0000
     1409  O                     15.9625    7.3411   -2.3533 O   1 1 1408.0000
     1410  O                     16.6577    7.1835   -2.6887 O   1 1 1409.0000
     1411  O                     16.0705    7.2546   -2.8871 O   1 1 1410.0000
     1412  O                     15.8967    7.1581   -3.7980 O   1 1 1411.0000
     1413  O                     16.0513    7.1331   -3.4227 O   1 1 1412.0000
     1414  O                     15.8478    6.5182   -3.7069 O   1 1 1413.0000
     1415  O                     15.2574    6.6310   -3.5689 O   1 1 1414.0000
     1416  O                     14.8861    6.9379   -3.7828 O   1 1 1415.0000
     1417  O                     14.4401    6.9886   -3.2546 O   1 1 1416.0000
     1418  O                     14.1200    7.2292   -2.6354 O   1 1 1417.0000
     1419  O                     14.0689    7.7005   -2.7554 O   1 1 1418.0000
     1420  O                     13.7054    7.8845   -2.2870 O   1 1 1419.0000
     1421  O                     13.5393    7.7055   -1.8692 O   1 1 1420.0000
     1422  O                     13.3299    7.9521   -1.4978 O   1 1 1421.0000
     1423  O                     13.1302    7.2920   -1.4942 O   1 1 1422.0000
     1424  O                     13.0562    7.3486   -0.8196 O   1 1 1423.0000
     1425  O                     13.7022    7.0877   -1.3635 O   1 1 1424.0000
     1426  O                     13.2564    6.6121   -1.3257 O   1 1 1425.0000
     1427  O                     13.3672    6.7323   -1.9565 O   1 1 1426.0000
     1428  O                     13.0866    6.0292   -1.6400 O   1 1 1427.0000
     1429  O                     13.9091    5.5312   -1.6330 O   1 1 1428.0000
     1430  O                     14.4975    4.8873   -1.9290 O   1 1 1429.0000
     1431  O                     14.7613    4.4964   -2.0060 O   1 1 1430.0000
     1432  O                     15.1867    4.2012   -2.0114 O   1 1 1431.0000
     1433  O                     15.6142    4.4112   -1.5391 O   1 1 1432.0000
     1434  O                     15.3378    4.5757   -1.7739 O   1 1 1433.0000
     1435  O                     15.7646    5.1993   -2.1520 O   1 1 1434.0000
     1436  O                     16.1640    5.2116   -2.6867 O   1 1 1435.0000
     1437  O                     16.2545    5.1215   -3.2671 O   1 1 1436.0000
     1438  O                     15.6236    4.6870   -2.9511 O   1 1 1437.0000
     1439  O                     15.7480    4.4850   -2.3892 O   1 1 1438.0000
     1440  O                     15.7361    3.8250   -2.2961 O   1 1 1439.0000
     1441  O                     15.1972    3.5894   -2.0664 O   1 1 1440.0000
     1442  O                     14.8559    3.4822   -1.9706 O   1 1 1441.0000
     1443  O                     15.0779    3.0535   -2.2945 O   1 1 1442.0000
     1444  O                     14.4827    3.3337   -2.7594 O   1 1 1443.0000
     1445  O                     14.5910    2.4918   -2.1393 O   1 1 1444.0000
     1446  O                     14.8407    2.9434   -1.5453 O   1 1 1445.0000
     1447  O                     15.2719    2.4914   -1.9449 O   1 1 1446.0000
     1448  O                     15.4304    1.9745   -2.0769 O   1 1 1447.0000
     1449  O                     15.9345    1.7564   -1.8159 O   1 1 1448.0000
     1450  O                     16.5828    1.9156   -1.1880 O   1 1 1449.0000
     1451  O                     16.1540    1.2726   -1.0441 O   1 1 1450.0000
     1452  O                     15.6483    0.6117   -0.7707 O   1 1 1451.0000
     1453  O                     15.5900    0.1028   -0.8535 O   1 1 1452.0000
     1454  O                     15.0755    0.5972   -0.5289 O   1 1 1453.0000
     1455  O                     14.6921    1.0306    0.0047 O    1 1 1454.0000
     1456  O                     14.3044    1.4390    0.2935 O    1 1 1455.0000
     1457  O                     13.8817    1.8999    0.6462 O    1 1 1456.0000
     1458  O                     13.8332    1.8757    1.1469 O    1 1 1457.0000
     1459  O                     13.9935    1.2687    1.8408 O    1 1 1458.0000
     1460  O                     14.5373    1.0213    2.1561 O    1 1 1459.0000
     1461  O                     15.1017    0.6652    2.4127 O    1 1 1460.0000
     1462  O                     15.3223    1.1058    2.2933 O    1 1 1461.0000
     1463  O                     15.1846    1.6787    2.6376 O    1 1 1462.0000
     1464  O                     15.6854    0.9200    2.7655 O    1 1 1463.0000
     1465  O                     16.1474    1.3591    2.8864 O    1 1 1464.0000
     1466  O                     15.8427    1.7157    2.9277 O    1 1 1465.0000
     1467  O                     15.5384    2.1027    2.7588 O    1 1 1466.0000
     1468  O                     14.6719    2.4171    2.6970 O    1 1 1467.0000
     1469  O                     14.7581    3.1007    2.7984 O    1 1 1468.0000
     1470  O                     15.0740    3.3916    3.0743 O    1 1 1469.0000
     1471  O                     15.2664    3.0442    3.3900 O    1 1 1470.0000
     1472  O                     15.2543    2.6764    3.8230 O    1 1 1471.0000
     1473  O                     14.9285    2.8975    3.9899 O    1 1 1472.0000
     1474  O                     15.1731    2.9857    4.1780 O    1 1 1473.0000
     1475  O                     14.5232    3.0343    4.7110 O    1 1 1474.0000
     1476  O                     14.3842    3.3415    4.3036 O    1 1 1475.0000
     1477  O                     14.3223    3.8782    3.5336 O    1 1 1476.0000
     1478  O                     13.9063    4.3253    3.4616 O    1 1 1477.0000
     1479  O                     13.6274    4.4003    3.0166 O    1 1 1478.0000
     1480  O                     13.5276    4.7445    2.4378 O    1 1 1479.0000
     1481  O                     12.9368    4.6633    1.9970 O    1 1 1480.0000
     1482  O                     13.4379    5.0625    2.0601 O    1 1 1481.0000
     1483  O                     13.6772    4.6490    1.6451 O    1 1 1482.0000
     1484  O                     14.3014    4.9166    1.6564 O    1 1 1483.0000
     1485  O                     15.0103    4.7886    1.6493 O    1 1 1484.0000
     1486  O                     14.6066    4.6330    1.0290 O    1 1 1485.0000
     1487  O                     14.8175    4.2796    0.6429 O    1 1 1486.0000
     1488  O                     15.0887    4.3888    0.1307 O    1 1 1487.0000
     1489  O                     15.6939    3.9044    0.3611 O    1 1 1488.0000
     1490  O                     15.9034    4.3414   -0.3492 O   1 1 1489.0000
     1491  O                     15.8342    3.8721   -0.6829 O   1 1 1490.0000
     1492  O                     15.9742    3.3700   -0.5011 O   1 1 1491.0000
     1493  O                     15.6023    3.7573   -0.2012 O   1 1 1492.0000
     1494  O                     15.1721    3.4668   -0.0984 O   1 1 1493.0000
     1495  O                     15.0307    2.6925    0.0340 O    1 1 1494.0000
     1496  O                     14.5476    2.4743    0.7713 O    1 1 1495.0000
     1497  O                     14.9809    1.4265    0.7060 O    1 1 1496.0000
     1498  O                     14.9586    0.7245    0.9888 O    1 1 1497.0000
     1499  O                     14.4188    0.1335    0.9337 O    1 1 1498.0000
     1500  O                     14.4451   -0.2166    0.6216 O    1 1 1499.0000
     1501  O                     14.1295    0.3935    0.7692 O    1 1 1500.0000
     1502  O                     13.3858    0.8454    0.4912 O    1 1 1501.0000
     1503  O                     12.9394    0.5177    1.0651 O    1 1 1502.0000
     1504  O                     13.0845    0.1561    0.9076 O    1 1 1503.0000
     1505  O                     13.4345   -0.0936    1.3939 O    1 1 1504.0000
     1506  O                     13.9208    0.1483    1.1755 O    1 1 1505.0000
     1507  O                     13.8376   -0.2401    0.6630 O    1 1 1506.0000
     1508  O                     13.7338   -0.7463    0.4123 O    1 1 1507.0000
     1509  O                     13.6573   -1.3384    0.7069 O    1 1 1508.0000
     1510  O                     14.0290   -1.0765    0.1303 O    1 1 1509.0000
     1511  O                     14.4041   -0.7512   -0.4233 O   1 1 1510.0000
     1512  O                     13.9451   -0.8927   -0.9549 O   1 1 1511.0000
     1513  O                     14.4867   -0.4299   -1.1757 O   1 1 1512.0000
     1514  O                     13.8264   -0.1030   -1.3583 O   1 1 1513.0000
     1515  O                     14.0975   -0.1702   -1.5364 O   1 1 1514.0000
     1516  O                     14.5198   -0.2978   -0.9067 O   1 1 1515.0000
     1517  O                     14.8973   -0.0411   -0.4708 O   1 1 1516.0000
     1518  O                     15.3669    0.1653   -0.0993 O   1 1 1517.0000
     1519  O                     14.8953    0.4046    0.5027 O    1 1 1518.0000
     1520  O                     15.2741    0.0956    0.7660 O    1 1 1519.0000
     1521  O                     15.2601   -0.2690    1.2698 O    1 1 1520.0000
     1522  O                     14.7851    0.0973    1.3674 O    1 1 1521.0000
     1523  O                     15.2517    0.2531    1.5520 O    1 1 1522.0000
     1524  O                     15.1078    0.5449    1.9886 O    1 1 1523.0000
     1525  O                     15.0307    1.2328    1.6712 O    1 1 1524.0000
     1526  O                     14.6436    1.5629    2.2372 O    1 1 1525.0000
     1527  O                     14.9566    2.2231    2.2976 O    1 1 1526.0000
     1528  O                     14.9496    3.0530    2.0373 O    1 1 1527.0000
     1529  O                     14.9806    3.5936    2.1359 O    1 1 1528.0000
     1530  O                     14.8725    3.9023    2.6575 O    1 1 1529.0000
     1531  O                     15.0150    4.1740    2.5883 O    1 1 1530.0000
     1532  O                     14.2951    4.2611    2.2038 O    1 1 1531.0000
     1533  O                     14.5759    4.2605    1.8882 O    1 1 1532.0000
     1534  O                     15.2899    4.2803    1.6305 O    1 1 1533.0000
     1535  O                     14.9776    3.9197    1.3248 O    1 1 1534.0000
     1536  O                     14.6773    3.9138    1.8314 O    1 1 1535.0000
     1537  O                     15.0835    4.2641    1.3208 O    1 1 1536.0000
     1538  O                     15.4190    3.4707    1.6479 O    1 1 1537.0000
     1539  O                     15.7224    3.8228    1.2653 O    1 1 1538.0000
     1540  O                     15.8775    4.0904    1.6309 O    1 1 1539.0000
     1541  O                     15.8151    4.1618    2.4095 O    1 1 1540.0000
     1542  O                     16.2725    4.5202    3.0354 O    1 1 1541.0000
     1543  O                     15.4547    3.9178    2.9002 O    1 1 1542.0000
     1544  O                     15.0944    4.3126    3.6302 O    1 1 1543.0000
     1545  O                     14.6797    4.0105    4.0780 O    1 1 1544.0000
     1546  O                     14.9975    3.6697    4.2189 O    1 1 1545.0000
     1547  O                     15.6465    3.7802    4.5103 O    1 1 1546.0000
     1548  O                     15.4678    3.5667    3.9924 O    1 1 1547.0000
     1549  O                     15.7934    3.6105    3.6699 O    1 1 1548.0000
     1550  O                     15.9107    3.5127    3.2069 O    1 1 1549.0000
     1551  O                     15.6686    2.6673    2.5443 O    1 1 1550.0000
     1552  O                     15.8510    3.4522    2.1808 O    1 1 1551.0000
     1553  O                     16.5231    3.8043    1.2634 O    1 1 1552.0000
     1554  O                     16.8366    4.2768    1.4134 O    1 1 1553.0000
     1555  O                     16.8043    3.5092    1.1850 O    1 1 1554.0000
     1556  O                     17.2244    3.3224    0.8836 O    1 1 1555.0000
     1557  O                     16.8617    3.5940    0.6653 O    1 1 1556.0000
     1558  O                     16.2440    3.4796    0.5026 O    1 1 1557.0000
     1559  O                     15.8872    2.6169   -0.0991 O   1 1 1558.0000
     1560  O                     15.5662    2.2408    0.1080 O    1 1 1559.0000
     1561  O                     15.5174    1.7260    0.1098 O    1 1 1560.0000
     1562  O                     15.4149    1.3391   -0.4716 O   1 1 1561.0000
     1563  O                     15.2944    1.4539   -1.5612 O   1 1 1562.0000
     1564  O                     15.0102    1.4525   -2.3081 O   1 1 1563.0000
     1565  O                     14.9883    1.6777   -2.9309 O   1 1 1564.0000
     1566  O                     14.2305    1.6300   -3.3288 O   1 1 1565.0000
     1567  O                     13.7479    1.5877   -3.6256 O   1 1 1566.0000
     1568  O                     13.3519    1.6501   -3.1015 O   1 1 1567.0000
     1569  O                     12.9302    2.2761   -3.0739 O   1 1 1568.0000
     1570  O                     12.0447    2.1414   -2.8553 O   1 1 1569.0000
     1571  O                     11.3950    2.5266   -3.0931 O   1 1 1570.0000
     1572  O                     10.8666    2.5355   -2.5143 O   1 1 1571.0000
     1573  O                     10.3419    2.5425   -2.5802 O   1 1 1572.0000
     1574  O                     10.9196    2.6554   -2.1586 O   1 1 1573.0000
     1575  O                     11.0048    2.9848   -1.5373 O   1 1 1574.0000
     1576  O                     11.7390    3.4659   -1.1556 O   1 1 1575.0000
     1577  O                     11.5201    3.9844   -1.4049 O   1 1 1576.0000
     1578  O                     11.3318    4.7056   -1.1993 O   1 1 1577.0000
     1579  O                     10.6283    4.9497   -1.1611 O   1 1 1578.0000
     1580  O                     10.6911    5.5361   -1.3681 O   1 1 1579.0000
     1581  O                     10.4076    5.8600   -1.8969 O   1 1 1580.0000
     1582  O                     10.4478    6.2398   -2.5016 O   1 1 1581.0000
     1583  O                      9.9631    6.6094   -2.5397 O   1 1 1582.0000
     1584  O                      9.6465    6.2926   -2.0481 O   1 1 1583.0000
     1585  O                      9.4992    5.8059   -1.5748 O   1 1 1584.0000
     1586  O                     10.2293    5.5971   -2.1300 O   1 1 1585.0000
     1587  O                     10.9080    5.1818   -1.8846 O   1 1 1586.0000
     1588  O                     10.7108    5.2330   -2.3722 O   1 1 1587.0000
     1589  O                     10.6591    4.6562   -1.8866 O   1 1 1588.0000
     1590  O                     10.5753    3.8676   -1.6738 O   1 1 1589.0000
     1591  O                     10.4186    3.1225   -1.2696 O   1 1 1590.0000
     1592  O                     10.1738    3.3693   -0.7351 O   1 1 1591.0000
     1593  O                      9.8645    2.8588   -1.1840 O   1 1 1592.0000
     1594  O                     10.4589    2.4482   -1.0221 O   1 1 1593.0000
     1595  O                     10.4819    2.1010   -0.5058 O   1 1 1594.0000
     1596  O                     10.7911    2.1436   -1.4373 O   1 1 1595.0000
     1597  O                     10.1262    2.3079   -1.4081 O   1 1 1596.0000
     1598  O                     10.1657    1.7341   -1.7298 O   1 1 1597.0000
     1599  O                      9.5931    2.0577   -1.8768 O   1 1 1598.0000
     1600  O                      9.7465    2.7960   -1.9889 O   1 1 1599.0000
     1601  O                      9.7599    2.5246   -2.5950 O   1 1 1600.0000
     1602  O                      9.4037    2.9828   -3.1337 O   1 1 1601.0000
     1603  O                      9.6698    2.2796   -3.5579 O   1 1 1602.0000
     1604  O                      9.8892    2.3587   -3.1721 O   1 1 1603.0000
     1605  O                     10.5020    2.1222   -3.3569 O   1 1 1604.0000
     1606  O                     10.5080    2.5654   -3.6897 O   1 1 1605.0000
     1607  O                     10.2125    2.4442   -4.3071 O   1 1 1606.0000
     1608  O                     10.1109    2.6751   -4.9023 O   1 1 1607.0000
     1609  O                      9.9593    3.0144   -4.5962 O   1 1 1608.0000
     1610  O                     10.4537    2.9755   -4.4844 O   1 1 1609.0000
     1611  O                     10.0837    2.7918   -3.7202 O   1 1 1610.0000
     1612  O                      9.2299    2.8650   -3.6769 O   1 1 1611.0000
     1613  O                      8.6621    3.0487   -3.0889 O   1 1 1612.0000
     1614  O                      9.2364    3.0022   -2.6153 O   1 1 1613.0000
     1615  O                      9.1375    2.5525   -2.8525 O   1 1 1614.0000
     1616  O                      9.3376    2.9153   -2.0400 O   1 1 1615.0000
     1617  O                     10.0286    3.2746   -2.2793 O   1 1 1616.0000
     1618  O                     10.5367    3.5067   -2.0999 O   1 1 1617.0000
     1619  O                     10.0601    3.9682   -2.3309 O   1 1 1618.0000
     1620  O                      9.8299    3.6879   -1.6877 O   1 1 1619.0000
     1621  O                      9.8917    4.2887   -1.6727 O   1 1 1620.0000
     1622  O                     10.2780    4.2041   -1.1376 O   1 1 1621.0000
     1623  O                     10.7383    3.5911   -0.8628 O   1 1 1622.0000
     1624  O                     11.2003    3.7547   -0.6708 O   1 1 1623.0000
     1625  O                     11.6424    4.2361    0.2181 O    1 1 1624.0000
     1626  O                     11.8248    4.2068    0.7261 O    1 1 1625.0000
     1627  O                     11.8812    4.6481    0.9196 O    1 1 1626.0000
     1628  O                     11.7754    4.8678    1.2787 O    1 1 1627.0000
     1629  O                     12.2480    4.7207    1.5657 O    1 1 1628.0000
     1630  O                     12.4485    5.2889    0.9853 O    1 1 1629.0000
     1631  O                     13.3182    5.2272    1.3835 O    1 1 1630.0000
     1632  O                     13.1535    4.9755    0.7666 O    1 1 1631.0000
     1633  O                     12.9310    5.4316    0.4895 O    1 1 1632.0000
     1634  O                     13.3942    5.7091    0.6353 O    1 1 1633.0000
     1635  O                     14.0005    6.1595    0.3655 O    1 1 1634.0000
     1636  O                     14.0355    6.2904    0.5900 O    1 1 1635.0000
     1637  O                     14.2330    6.1612    0.9796 O    1 1 1636.0000
     1638  O                     14.7927    5.2455    1.0123 O    1 1 1637.0000
     1639  O                     15.4057    5.7763    1.2096 O    1 1 1638.0000
     1640  O                     15.3288    6.2643    1.6842 O    1 1 1639.0000
     1641  O                     15.5140    6.8430    2.4301 O    1 1 1640.0000
     1642  O                     15.4664    7.1482    2.6822 O    1 1 1641.0000
     1643  O                     15.6857    7.5367    3.1434 O    1 1 1642.0000
     1644  O                     15.6953    8.1177    3.0293 O    1 1 1643.0000
     1645  O                     15.1564    7.8556    2.9591 O    1 1 1644.0000
     1646  O                     15.5720    7.9349    2.5311 O    1 1 1645.0000
     1647  O                     14.7031    7.8119    2.6726 O    1 1 1646.0000
     1648  O                     14.7986    7.4297    2.1811 O    1 1 1647.0000
     1649  O                     14.8177    6.9729    2.6703 O    1 1 1648.0000
     1650  O                     14.4433    6.8114    2.2909 O    1 1 1649.0000
     1651  O                     14.8473    6.5148    2.1896 O    1 1 1650.0000
     1652  O                     14.5822    5.7555    1.8790 O    1 1 1651.0000
     1653  O                     14.1345    5.6348    1.3860 O    1 1 1652.0000
     1654  O                     13.9800    5.2737    1.4509 O    1 1 1653.0000
     1655  O                     13.9825    4.9861    1.0789 O    1 1 1654.0000
     1656  O                     14.2433    4.6576    0.4282 O    1 1 1655.0000
     1657  O                     13.9794    4.5915    0.9606 O    1 1 1656.0000
     1658  O                     14.3731    4.1631    1.1757 O    1 1 1657.0000
     1659  O                     14.7172    3.2898    1.3731 O    1 1 1658.0000
     1660  O                     15.2765    3.4490    0.8583 O    1 1 1659.0000
     1661  O                     15.6843    4.0633    0.8456 O    1 1 1660.0000
     1662  O                     16.2302    4.1550    0.6999 O    1 1 1661.0000
     1663  O                     16.4178    4.5992    0.2434 O    1 1 1662.0000
     1664  O                     16.8560    5.1123    0.0011 O    1 1 1663.0000
     1665  O                     16.9953    4.6292    0.0462 O    1 1 1664.0000
     1666  O                     16.8008    4.3399    0.5148 O    1 1 1665.0000
     1667  O                     16.0554    4.8634    0.6961 O    1 1 1666.0000
     1668  O                     15.5298    4.6125    0.9540 O    1 1 1667.0000
     1669  O                     15.8450    4.5902    0.3748 O    1 1 1668.0000
     1670  O                     15.8977    5.2175   -0.0836 O   1 1 1669.0000
     1671  O                     15.4877    4.9128   -0.3770 O   1 1 1670.0000
     1672  O                     15.2315    4.6097   -0.6417 O   1 1 1671.0000
     1673  O                     14.9679    4.8429   -1.1644 O   1 1 1672.0000
     1674  O                     15.7190    4.5476   -0.9629 O   1 1 1673.0000
     1675  O                     16.2778    4.6069   -1.3417 O   1 1 1674.0000
     1676  O                     16.3555    4.4391   -0.5455 O   1 1 1675.0000
     1677  O                     16.4852    3.9992   -0.4760 O   1 1 1676.0000
     1678  O                     16.8936    3.2278   -0.7091 O   1 1 1677.0000
     1679  O                     16.4427    3.3356   -0.2410 O   1 1 1678.0000
     1680  O                     16.0502    3.2761    0.1797 O    1 1 1679.0000
     1681  O                     15.7664    2.8579    0.4031 O    1 1 1680.0000
     1682  O                     16.1178    2.8579    0.7570 O    1 1 1681.0000
     1683  O                     16.4808    2.1702    0.5981 O    1 1 1682.0000
     1684  O                     16.1317    1.9853    0.6635 O    1 1 1683.0000
     1685  O                     15.4844    1.8292    0.7655 O    1 1 1684.0000
     1686  O                     15.5401    1.6529    1.4573 O    1 1 1685.0000
     1687  O                     15.5502    2.1878    2.0676 O    1 1 1686.0000
     1688  O                     15.4535    2.8364    2.3469 O    1 1 1687.0000
     1689  O                     15.6242    2.6003    1.7740 O    1 1 1688.0000
     1690  O                     15.7803    2.7644    2.0590 O    1 1 1689.0000
     1691  O                     16.2844    2.6889    2.5115 O    1 1 1690.0000
     1692  O                     16.6042    3.1085    2.2492 O    1 1 1691.0000
     1693  O                     16.6772    3.5331    2.5529 O    1 1 1692.0000
     1694  O                     16.4217    3.4719    2.0260 O    1 1 1693.0000
     1695  O                     16.4577    3.8949    2.1822 O    1 1 1694.0000
     1696  O                     16.9853    4.1824    1.9206 O    1 1 1695.0000
     1697  O                     16.8839    4.8399    2.1420 O    1 1 1696.0000
     1698  O                     17.3692    5.3755    1.8250 O    1 1 1697.0000
     1699  O                     16.9152    5.9243    2.0288 O    1 1 1698.0000
     1700  O                     17.2512    5.8976    2.1021 O    1 1 1699.0000
     1701  O                     17.3781    6.1335    2.5222 O    1 1 1700.0000
     1702  O                     17.0815    6.8046    2.2291 O    1 1 1701.0000
     1703  O                     16.7734    6.2910    2.6495 O    1 1 1702.0000
     1704  O                     16.5496    6.1900    3.2521 O    1 1 1703.0000
     1705  O                     16.0351    5.7048    3.4363 O    1 1 1704.0000
     1706  O                     15.4318    6.1812    3.6161 O    1 1 1705.0000
     1707  O                     15.2060    6.0298    4.1449 O    1 1 1706.0000
     1708  O                     15.7734    5.9655    4.4219 O    1 1 1707.0000
     1709  O                     15.1828    5.8318    4.6282 O    1 1 1708.0000
     1710  O                     15.1544    4.9759    4.7299 O    1 1 1709.0000
     1711  O                     14.5260    5.0910    4.5334 O    1 1 1710.0000
     1712  O                     14.7108    4.5666    4.5715 O    1 1 1711.0000
     1713  O                     14.5282    4.3009    4.1324 O    1 1 1712.0000
     1714  O                     15.3467    4.4997    4.3892 O    1 1 1713.0000
     1715  O                     15.8583    4.3444    4.5860 O    1 1 1714.0000
     1716  O                     16.4750    4.0954    4.6611 O    1 1 1715.0000
     1717  O                     17.0848    3.6176    4.5421 O    1 1 1716.0000
     1718  O                     16.8038    3.5548    3.9673 O    1 1 1717.0000
     1719  O                     16.5132    3.8609    3.9576 O    1 1 1718.0000
     1720  O                     16.0504    4.2553    3.7537 O    1 1 1719.0000
     1721  O                     16.4673    4.7417    3.5815 O    1 1 1720.0000
     1722  O                     16.7748    4.9119    3.9824 O    1 1 1721.0000
     1723  O                     17.2005    5.1770    3.3813 O    1 1 1722.0000
     1724  O                     17.9088    5.0949    3.8379 O    1 1 1723.0000
     1725  O                     18.1853    4.6026    3.6298 O    1 1 1724.0000
     1726  O                     18.1334    4.4950    2.9049 O    1 1 1725.0000
     1727  O                     17.7515    4.0548    3.0591 O    1 1 1726.0000
     1728  O                     17.4066    4.0419    2.5106 O    1 1 1727.0000
     1729  O                     17.3817    3.4163    2.4403 O    1 1 1728.0000
     1730  O                     16.9545    2.9675    1.8542 O    1 1 1729.0000
     1731  O                     17.3208    3.3819    1.5214 O    1 1 1730.0000
     1732  O                     16.7254    2.9786    1.5104 O    1 1 1731.0000
     1733  O                     16.3713    2.4515    1.5970 O    1 1 1732.0000
     1734  O                     16.6336    2.1804    2.0845 O    1 1 1733.0000
     1735  O                     16.6265    1.9512    2.5742 O    1 1 1734.0000
     1736  O                     16.9337    2.3921    2.5122 O    1 1 1735.0000
     1737  O                     17.2415    2.1629    3.1807 O    1 1 1736.0000
     1738  O                     17.1667    2.4239    3.5918 O    1 1 1737.0000
     1739  O                     16.8621    2.2989    4.1424 O    1 1 1738.0000
     1740  O                     16.4579    1.9513    4.0216 O    1 1 1739.0000
     1741  O                     16.0438    1.7301    4.4998 O    1 1 1740.0000
     1742  O                     15.7865    2.3501    4.4188 O    1 1 1741.0000
     1743  O                     16.0508    2.5528    3.9469 O    1 1 1742.0000
     1744  O                     16.2663    3.1848    3.6811 O    1 1 1743.0000
     1745  O                     16.4519    3.2536    3.1462 O    1 1 1744.0000
     1746  O                     16.2791    2.7913    3.3333 O    1 1 1745.0000
     1747  O                     16.1618    2.1923    3.4976 O    1 1 1746.0000
     1748  O                     15.5236    2.5583    3.3593 O    1 1 1747.0000
     1749  O                     15.9282    3.3182    2.8414 O    1 1 1748.0000
     1750  O                     16.2437    4.0314    2.8559 O    1 1 1749.0000
     1751  O                     16.3831    4.8082    2.8768 O    1 1 1750.0000
     1752  O                     16.3712    5.7324    2.8501 O    1 1 1751.0000
     1753  O                     16.3287    6.2773    2.3349 O    1 1 1752.0000
     1754  O                     15.6450    6.3280    2.4131 O    1 1 1753.0000
     1755  O                     15.5212    5.7399    2.0682 O    1 1 1754.0000
     1756  O                     15.4419    6.1951    2.5509 O    1 1 1755.0000
     1757  O                     15.6859    6.3053    3.2215 O    1 1 1756.0000
     1758  O                     16.1758    6.8235    3.1036 O    1 1 1757.0000
     1759  O                     15.8338    7.1038    3.5725 O    1 1 1758.0000
     1760  O                     15.7073    7.5187    3.6854 O    1 1 1759.0000
     1761  O                     15.3586    7.1966    4.2575 O    1 1 1760.0000
     1762  O                     15.2022    7.3385    4.7930 O    1 1 1761.0000
     1763  O                     15.6268    6.7572    4.3579 O    1 1 1762.0000
     1764  O                     15.5849    6.6481    3.6135 O    1 1 1763.0000
     1765  O                     16.3296    6.4240    4.0728 O    1 1 1764.0000
     1766  O                     16.8806    6.2366    4.1676 O    1 1 1765.0000
     1767  O                     16.3906    5.9466    4.2889 O    1 1 1766.0000
     1768  O                     16.1083    5.7470    4.2219 O    1 1 1767.0000
     1769  O                     16.1488    4.8769    4.1000 O    1 1 1768.0000
     1770  O                     15.7150    5.1169    3.6493 O    1 1 1769.0000
     1771  O                     15.5019    4.4120    3.3101 O    1 1 1770.0000
     1772  O                     14.7908    4.5546    3.3353 O    1 1 1771.0000
     1773  O                     14.4293    4.5429    3.1989 O    1 1 1772.0000
     1774  O                     14.3565    3.9044    2.6652 O    1 1 1773.0000
     1775  O                     14.6305    4.6084    2.5227 O    1 1 1774.0000
     1776  O                     15.1923    4.8415    2.2798 O    1 1 1775.0000
     1777  O                     15.6226    5.4318    2.4729 O    1 1 1776.0000
     1778  O                     16.4195    5.3288    2.3428 O    1 1 1777.0000
     1779  O                     16.7809    4.9691    2.4459 O    1 1 1778.0000
     1780  O                     16.1859    4.8879    2.2686 O    1 1 1779.0000
     1781  O                     16.1303    5.4329    1.8155 O    1 1 1780.0000
     1782  O                     16.1137    6.0041    1.6221 O    1 1 1781.0000
     1783  O                     16.4525    6.0698    1.2607 O    1 1 1782.0000
     1784  O                     17.0706    5.8995    0.9465 O    1 1 1783.0000
     1785  O                     16.8477    5.8003    0.6621 O    1 1 1784.0000
     1786  O                     16.4574    6.2210    0.3860 O    1 1 1785.0000
     1787  O                     16.7739    5.8487   -0.0568 O   1 1 1786.0000
     1788  O                     16.3095    5.5344   -0.5312 O   1 1 1787.0000
     1789  O                     15.9125    5.2163   -1.1178 O   1 1 1788.0000
     1790  O                     15.1922    5.3696   -1.2980 O   1 1 1789.0000
     1791  O                     14.5566    5.5258   -0.9264 O   1 1 1790.0000
     1792  O                     14.3064    5.2482   -1.4719 O   1 1 1791.0000
     1793  O                     13.9289    4.8186   -1.4698 O   1 1 1792.0000
     1794  O                     13.4990    4.3883   -1.3250 O   1 1 1793.0000
     1795  O                     13.7201    4.5369   -0.7481 O   1 1 1794.0000
     1796  O                     14.3665    5.1142   -0.2262 O   1 1 1795.0000
     1797  O                     14.8786    5.7397   -0.0527 O   1 1 1796.0000
     1798  O                     15.5351    5.9941    0.5217 O    1 1 1797.0000
     1799  O                     16.0186    5.3755    0.7139 O    1 1 1798.0000
     1800  O                     16.7030    4.9890    1.0296 O    1 1 1799.0000
     1801  O                     17.1346    4.7376    1.1674 O    1 1 1800.0000
     1802  O                     16.2527    4.8958    1.3713 O    1 1 1801.0000
     1803  O                     15.9115    4.6830    1.9521 O    1 1 1802.0000
     1804  O                     15.5818    4.7808    2.7301 O    1 1 1803.0000
     1805  O                     14.5697    4.9854    2.4749 O    1 1 1804.0000
     1806  O                     14.6417    5.4585    3.1344 O    1 1 1805.0000
     1807  O                     14.7009    5.9880    3.3315 O    1 1 1806.0000
     1808  O                     14.6573    6.2358    3.9995 O    1 1 1807.0000
     1809  O                     15.1311    6.5023    4.4702 O    1 1 1808.0000
     1810  O                     15.3017    6.6733    5.0923 O    1 1 1809.0000
     1811  O                     15.6229    6.3471    5.8234 O    1 1 1810.0000
     1812  O                     15.1320    5.9077    5.6743 O    1 1 1811.0000
     1813  O                     14.7291    5.7746    5.2857 O    1 1 1812.0000
     1814  O                     14.6405    5.9650    4.8285 O    1 1 1813.0000
     1815  O                     14.0174    6.0902    5.1382 O    1 1 1814.0000
     1816  O                     14.1957    6.4123    5.1448 O    1 1 1815.0000
     1817  O                     14.0431    7.0080    4.9520 O    1 1 1816.0000
     1818  O                     14.4627    6.8211    4.6719 O    1 1 1817.0000
     1819  O                     14.5732    7.0645    3.9607 O    1 1 1818.0000
     1820  O                     14.4726    6.6168    3.9680 O    1 1 1819.0000
     1821  O                     14.7804    7.0176    3.3779 O    1 1 1820.0000
     1822  O                     14.8261    6.6977    3.0992 O    1 1 1821.0000
     1823  O                     14.7269    6.2068    2.9497 O    1 1 1822.0000
     1824  O                     14.2468    5.7288    3.2105 O    1 1 1823.0000
     1825  O                     14.2359    5.0489    3.0784 O    1 1 1824.0000
     1826  O                     14.4050    5.3049    3.9452 O    1 1 1825.0000
     1827  O                     14.6525    5.0239    3.7145 O    1 1 1826.0000
     1828  O                     14.8843    5.2145    3.9300 O    1 1 1827.0000
     1829  O                     15.3485    5.4864    3.7906 O    1 1 1828.0000
     1830  O                     15.1243    5.5589    3.2013 O    1 1 1829.0000
     1831  O                     15.8545    5.2575    3.0797 O    1 1 1830.0000
     1832  O                     15.4419    5.1348    2.8477 O    1 1 1831.0000
     1833  O                     15.3230    5.3248    2.0996 O    1 1 1832.0000
     1834  O                     14.6747    5.3478    2.5417 O    1 1 1833.0000
     1835  O                     13.8793    5.5638    2.5156 O    1 1 1834.0000
     1836  O                     14.7957    5.7729    2.3018 O    1 1 1835.0000
     1837  O                     15.0747    5.6241    1.3724 O    1 1 1836.0000
     1838  O                     14.5594    5.7747    0.6232 O    1 1 1837.0000
     1839  O                     15.0289    6.3461    1.0570 O    1 1 1838.0000
     1840  O                     15.8013    6.4590    1.3561 O    1 1 1839.0000
     1841  O                     15.8652    5.9085    0.9294 O    1 1 1840.0000
     1842  O                     15.6090    5.4239    1.4571 O    1 1 1841.0000
     1843  O                     15.3662    5.1189    0.7089 O    1 1 1842.0000
     1844  O                     15.4507    5.4364    0.1632 O    1 1 1843.0000
     1845  O                     15.5952    6.1699   -0.0500 O   1 1 1844.0000
     1846  O                     15.8454    6.8856   -0.1154 O   1 1 1845.0000
     1847  O                     15.9037    7.5842    0.0812 O    1 1 1846.0000
     1848  O                     16.1683    7.1918    0.3438 O    1 1 1847.0000
     1849  O                     16.1234    6.5947    0.6419 O    1 1 1848.0000
     1850  O                     16.6596    6.4529    0.8574 O    1 1 1849.0000
     1851  O                     16.6045    6.7408    1.0758 O    1 1 1850.0000
     1852  O                     17.0125    6.7065    1.5737 O    1 1 1851.0000
     1853  O                     16.6599    6.6554    1.7976 O    1 1 1852.0000
     1854  O                     16.2220    6.9415    1.6847 O    1 1 1853.0000
     1855  O                     16.8196    7.4258    1.9693 O    1 1 1854.0000
     1856  O                     16.7711    8.1395    2.0186 O    1 1 1855.0000
     1857  O                     16.6435    7.7310    2.1227 O    1 1 1856.0000
     1858  O                     16.5705    8.0022    1.3617 O    1 1 1857.0000
     1859  O                     16.3327    8.6453    1.6289 O    1 1 1858.0000
     1860  O                     15.8066    8.4968    1.9437 O    1 1 1859.0000
     1861  O                     15.3770    8.4297    1.7757 O    1 1 1860.0000
     1862  O                     15.0155    8.2913    1.2791 O    1 1 1861.0000
     1863  O                     15.3422    7.8782    1.2952 O    1 1 1862.0000
     1864  O                     15.8095    7.6405    0.9557 O    1 1 1863.0000
     1865  O                     15.9281    6.9416    1.0019 O    1 1 1864.0000
     1866  O                     16.1723    7.5072    1.2215 O    1 1 1865.0000
     1867  O                     15.7377    7.9043    1.0317 O    1 1 1866.0000
     1868  O                     15.6819    8.1180    0.4440 O    1 1 1867.0000
     1869  O                     15.0603    7.7999    0.6683 O    1 1 1868.0000
     1870  O                     14.6725    7.6993    0.0693 O    1 1 1869.0000
     1871  O                     14.4686    7.4567   -0.5754 O   1 1 1870.0000
     1872  O                     14.7754    7.2348   -1.1923 O   1 1 1871.0000
     1873  O                     14.7045    6.7177   -1.2322 O   1 1 1872.0000
     1874  O                     14.4194    6.1981   -1.5083 O   1 1 1873.0000
     1875  O                     14.7422    5.6986   -1.7474 O   1 1 1874.0000
     1876  O                     15.2285    5.6395   -2.0681 O   1 1 1875.0000
     1877  O                     15.9523    5.9200   -1.9391 O   1 1 1876.0000
     1878  O                     16.3793    6.1504   -2.3850 O   1 1 1877.0000
     1879  O                     15.7579    5.6665   -2.8591 O   1 1 1878.0000
     1880  O                     15.1731    5.2727   -3.5062 O   1 1 1879.0000
     1881  O                     15.4219    5.4524   -2.8426 O   1 1 1880.0000
     1882  O                     14.9652    5.2417   -2.4683 O   1 1 1881.0000
     1883  O                     14.4010    4.8797   -2.7366 O   1 1 1882.0000
     1884  O                     14.7921    4.4284   -2.6679 O   1 1 1883.0000
     1885  O                     14.3943    4.2792   -2.3425 O   1 1 1884.0000
     1886  O                     14.0605    4.4538   -3.0441 O   1 1 1885.0000
     1887  O                     13.8240    3.9142   -3.2124 O   1 1 1886.0000
     1888  O                     13.1259    3.6692   -3.7100 O   1 1 1887.0000
     1889  O                     12.5697    3.3742   -3.7453 O   1 1 1888.0000
     1890  O                     11.7642    3.8846   -3.7480 O   1 1 1889.0000
     1891  O                     11.2774    4.1267   -3.1261 O   1 1 1890.0000
     1892  O                     10.7148    4.5485   -3.2807 O   1 1 1891.0000
     1893  O                     10.0197    4.9017   -3.0530 O   1 1 1892.0000
     1894  O                      9.7529    4.6617   -3.3415 O   1 1 1893.0000
     1895  O                      9.4380    4.8358   -3.5837 O   1 1 1894.0000
     1896  O                      9.3628    4.9687   -4.1035 O   1 1 1895.0000
     1897  O                      8.8903    4.6461   -4.2526 O   1 1 1896.0000
     1898  O                      9.0601    4.4599   -3.8501 O   1 1 1897.0000
     1899  O                      8.9281    4.1471   -3.5111 O   1 1 1898.0000
     1900  O                      8.7757    4.3918   -2.7962 O   1 1 1899.0000
     1901  O                      9.0438    3.6715   -2.7136 O   1 1 1900.0000
     1902  O                      9.3837    4.2490   -2.9678 O   1 1 1901.0000
     1903  O                      9.4982    3.4495   -2.7151 O   1 1 1902.0000
     1904  O                     10.0138    3.1347   -3.2032 O   1 1 1903.0000
     1905  O                      9.7285    3.6834   -2.9352 O   1 1 1904.0000
     1906  O                     10.3556    3.7075   -2.9714 O   1 1 1905.0000
     1907  O                      9.9922    4.0648   -3.5346 O   1 1 1906.0000
     1908  O                     10.3391    3.5203   -3.7054 O   1 1 1907.0000
     1909  O                      9.8971    3.3812   -4.0597 O   1 1 1908.0000
     1910  O                      9.8277    3.9730   -4.5652 O   1 1 1909.0000
     1911  O                      9.1611    4.1776   -4.5753 O   1 1 1910.0000
     1912  O                      9.4828    4.1024   -4.2320 O   1 1 1911.0000
     1913  O                      9.1077    3.4395   -4.1849 O   1 1 1912.0000
     1914  O                      9.3445    3.6505   -3.7764 O   1 1 1913.0000
     1915  O                      8.9688    3.6516   -3.3454 O   1 1 1914.0000
     1916  O                      8.7714    3.5639   -3.0070 O   1 1 1915.0000
     1917  O                      8.6407    3.1078   -2.3646 O   1 1 1916.0000
     1918  O                      8.3768    2.9500   -1.7188 O   1 1 1917.0000
     1919  O                      8.0159    3.0796   -1.5625 O   1 1 1918.0000
     1920  O                      8.4870    3.3972   -0.9344 O   1 1 1919.0000
     1921  O                      8.4304    2.9733   -0.4754 O   1 1 1920.0000
     1922  O                      8.9885    3.0137   -0.3311 O   1 1 1921.0000
     1923  O                      8.4531    3.3825    0.3038 O    1 1 1922.0000
     1924  O                      8.0298    3.8191    0.5236 O    1 1 1923.0000
     1925  O                      8.1494    4.2766    1.1087 O    1 1 1924.0000
     1926  O                      8.5288    4.8151    1.4357 O    1 1 1925.0000
     1927  O                      8.2585    5.3334    0.9676 O    1 1 1926.0000
     1928  O                      8.5542    5.8569    0.7001 O    1 1 1927.0000
     1929  O                      8.6577    6.3750    0.3812 O    1 1 1928.0000
     1930  O                      8.1579    6.5399    0.7409 O    1 1 1929.0000
     1931  O                      8.0238    6.3345    0.0809 O    1 1 1930.0000
     1932  O                      7.7919    5.8962   -0.3355 O   1 1 1931.0000
     1933  O                      8.0307    6.1210   -0.9348 O   1 1 1932.0000
     1934  O                      7.4782    6.2531   -1.0929 O   1 1 1933.0000
     1935  O                      8.2032    6.6205   -0.8992 O   1 1 1934.0000
     1936  O                      8.8791    6.4753   -1.2125 O   1 1 1935.0000
     1937  O                      9.1804    6.3454   -1.7324 O   1 1 1936.0000
     1938  O                      8.8950    6.5959   -2.3558 O   1 1 1937.0000
     1939  O                      9.2145    5.8768   -1.8319 O   1 1 1938.0000
     1940  O                      9.3414    5.3876   -1.9842 O   1 1 1939.0000
     1941  O                     10.0137    5.0811   -2.4558 O   1 1 1940.0000
     1942  O                     10.2236    5.3468   -2.8775 O   1 1 1941.0000
     1943  O                      9.7824    5.8526   -2.6603 O   1 1 1942.0000
     1944  O                     10.1410    5.7188   -3.3033 O   1 1 1943.0000
     1945  O                     10.1473    6.2598   -3.0488 O   1 1 1944.0000
     1946  O                     10.3016    6.3897   -3.7005 O   1 1 1945.0000
     1947  O                     10.4499    6.0174   -4.0122 O   1 1 1946.0000
     1948  O                     11.0745    5.8955   -4.1006 O   1 1 1947.0000
     1949  O                     10.8391    5.8322   -3.5860 O   1 1 1948.0000
     1950  O                     10.8227    6.0129   -3.1349 O   1 1 1949.0000
     1951  O                     11.1323    6.0298   -2.4374 O   1 1 1950.0000
     1952  O                     11.1795    5.9605   -1.8312 O   1 1 1951.0000
     1953  O                     10.7737    6.2254   -1.2550 O   1 1 1952.0000
     1954  O                     10.1825    5.3959   -1.2647 O   1 1 1953.0000
     1955  O                     10.0869    6.2206   -1.3179 O   1 1 1954.0000
     1956  O                     10.4465    6.7218   -1.5525 O   1 1 1955.0000
     1957  O                     10.1704    7.2679   -1.2458 O   1 1 1956.0000
     1958  O                     10.3251    7.5373   -0.6150 O   1 1 1957.0000
     1959  O                     10.7247    7.8169   -0.3847 O   1 1 1958.0000
     1960  O                     10.9881    8.2178   -0.1469 O   1 1 1959.0000
     1961  O                     10.2662    7.9423    0.1440 O    1 1 1960.0000
     1962  O                     10.1354    8.0590    0.6702 O    1 1 1961.0000
     1963  O                     10.2223    8.2183    1.3514 O    1 1 1962.0000
     1964  O                     10.6095    7.7019    1.7687 O    1 1 1963.0000
     1965  O                     11.1354    7.6016    1.9816 O    1 1 1964.0000
     1966  O                     11.5909    7.0376    2.3238 O    1 1 1965.0000
     1967  O                     11.0985    6.2923    2.4568 O    1 1 1966.0000
     1968  O                     10.5219    6.8209    2.2853 O    1 1 1967.0000
     1969  O                     10.7229    7.0853    2.6098 O    1 1 1968.0000
     1970  O                     10.6648    7.8981    2.4380 O    1 1 1969.0000
     1971  O                     10.7159    8.4702    2.0758 O    1 1 1970.0000
     1972  O                     10.8241    8.8966    1.3469 O    1 1 1971.0000
     1973  O                     10.7430    9.0801    0.7836 O    1 1 1972.0000
     1974  O                     10.9152    8.6438    0.6920 O    1 1 1973.0000
     1975  O                     11.2019    8.7021   -0.0917 O   1 1 1974.0000
     1976  O                     11.3908    9.3335    0.3587 O    1 1 1975.0000
     1977  O                     11.5388    8.8667    0.6371 O    1 1 1976.0000
     1978  O                     12.1086    9.3358    0.2963 O    1 1 1977.0000
     1979  O                     12.0715    8.8813   -0.3489 O   1 1 1978.0000
     1980  O                     12.2764    9.2868   -0.4748 O   1 1 1979.0000
     1981  O                     12.3782    8.9043   -0.8820 O   1 1 1980.0000
     1982  O                     12.6004    9.3108   -1.4401 O   1 1 1981.0000
     1983  O                     12.0458    9.6638   -1.3553 O   1 1 1982.0000
     1984  O                     11.5801   10.1660   -1.4212 O   1 1 1983.0000
     1985  O                     11.6385    9.6012   -2.0015 O   1 1 1984.0000
     1986  O                     11.9363    9.9575   -2.2788 O   1 1 1985.0000
     1987  O                     12.1606   10.4490   -2.1439 O   1 1 1986.0000
     1988  O                     11.5830   10.3586   -1.8391 O   1 1 1987.0000
     1989  O                     11.6118   10.9192   -2.2830 O   1 1 1988.0000
     1990  O                     11.6303   11.2120   -2.5037 O   1 1 1989.0000
     1991  O                     12.2884   11.4127   -2.2218 O   1 1 1990.0000
     1992  O                     12.6244   11.5251   -1.9923 O   1 1 1991.0000
     1993  O                     12.9554   10.7021   -2.3841 O   1 1 1992.0000
     1994  O                     12.6857   10.6658   -1.7811 O   1 1 1993.0000
     1995  O                     12.8324   10.0261   -2.0138 O   1 1 1994.0000
     1996  O                     13.2318    9.9873   -2.3147 O   1 1 1995.0000
     1997  O                     12.4392   10.1499   -2.6136 O   1 1 1996.0000
     1998  O                     12.5455   10.5559   -2.9110 O   1 1 1997.0000
     1999  O                     12.5578    9.9575   -3.2070 O   1 1 1998.0000
     2000  O                     12.7759    9.6642   -3.5863 O   1 1 1999.0000
     2001  O                     12.4772    8.9477   -3.5051 O   1 1 2000.0000
     2002  O                     12.5220    9.2749   -2.8710 O   1 1 2001.0000
     2003  O                     12.7364    9.3619   -2.2270 O   1 1 2002.0000
     2004  O                     12.1443    8.7648   -2.6698 O   1 1 2003.0000
     2005  O                     11.9645    8.4811   -2.2292 O   1 1 2004.0000
     2006  O                     11.3695    8.8487   -2.1431 O   1 1 2005.0000
     2007  O                     11.2848    9.0802   -1.8190 O   1 1 2006.0000
     2008  O                     11.2669    8.7196   -1.2124 O   1 1 2007.0000
     2009  O                     11.3687    8.2923   -0.7839 O   1 1 2008.0000
     2010  O                     10.7417    8.1987   -1.0453 O   1 1 2009.0000
     2011  O                     11.4494    8.2777   -1.5057 O   1 1 2010.0000
     2012  O                     11.8124    8.5274   -1.1833 O   1 1 2011.0000
     2013  O                     12.2246    8.3300   -1.7444 O   1 1 2012.0000
     2014  O                     11.8552    7.5642   -1.5547 O   1 1 2013.0000
     2015  O                     12.2981    7.9121   -1.6257 O   1 1 2014.0000
     2016  O                     12.8412    8.2810   -2.2655 O   1 1 2015.0000
     2017  O                     12.4577    8.5279   -2.9600 O   1 1 2016.0000
     2018  O                     12.6500    8.4142   -2.5984 O   1 1 2017.0000
     2019  O                     13.3249    8.5312   -2.4453 O   1 1 2018.0000
     2020  O                     13.8510    9.0595   -2.8424 O   1 1 2019.0000
     2021  O                     13.8527    9.6941   -2.7817 O   1 1 2020.0000
     2022  O                     13.9735   10.0647   -2.5214 O   1 1 2021.0000
     2023  O                     14.1070    9.3425   -2.5362 O   1 1 2022.0000
     2024  O                     14.3956    9.8178   -2.1279 O   1 1 2023.0000
     2025  O                     13.7491    9.4645   -1.6912 O   1 1 2024.0000
     2026  O                     14.3701    9.2212   -1.4823 O   1 1 2025.0000
     2027  O                     14.0831    8.8272   -1.5820 O   1 1 2026.0000
     2028  O                     14.1878    8.8015   -0.8751 O   1 1 2027.0000
     2029  O                     14.0820    9.3853   -0.4767 O   1 1 2028.0000
     2030  O                     13.6892    8.8237   -0.6164 O   1 1 2029.0000
     2031  O                     13.4797    9.4634   -0.1906 O   1 1 2030.0000
     2032  O                     13.3359    9.9696   -0.0389 O   1 1 2031.0000
     2033  O                     13.9627   10.0075    0.2737 O    1 1 2032.0000
     2034  O                     14.2143   10.4040   -0.0105 O   1 1 2033.0000
     2035  O                     14.2707   10.5534   -0.4866 O   1 1 2034.0000
     2036  O                     14.4670   11.2225   -0.2446 O   1 1 2035.0000
     2037  O                     14.6429   10.7901    0.0786 O    1 1 2036.0000
     2038  O                     14.5124   10.9941    0.7166 O    1 1 2037.0000
     2039  O                     14.8202   11.2682    1.0035 O    1 1 2038.0000
     2040  O                     14.5942   10.4385    0.9276 O    1 1 2039.0000
     2041  O                     14.2167    9.9387    1.1493 O    1 1 2040.0000
     2042  O                     14.3127    9.5615    0.7728 O    1 1 2041.0000
     2043  O                     14.7929    9.5888    1.1512 O    1 1 2042.0000
     2044  O                     15.0983    9.1311    1.1143 O    1 1 2043.0000
     2045  O                     14.8050    8.7706    0.7463 O    1 1 2044.0000
     2046  O                     15.4450    8.6908    0.5813 O    1 1 2045.0000
     2047  O                     16.1200    8.9110    0.7189 O    1 1 2046.0000
     2048  O                     16.2226    9.1000    0.2496 O    1 1 2047.0000
     2049  O                     16.3460    9.6193    0.0173 O    1 1 2048.0000
     2050  O                     16.2935   10.0444    0.4201 O    1 1 2049.0000
     2051  O                     16.6230   10.3458    0.5014 O    1 1 2050.0000
     2052  O                     16.3545    9.9091    0.7725 O    1 1 2051.0000
     2053  O                     16.8019    9.8682    0.3233 O    1 1 2052.0000
     2054  O                     16.8039    9.2381    0.2171 O    1 1 2053.0000
     2055  O                     17.0218    8.5387   -0.0240 O   1 1 2054.0000
     2056  O                     16.4577    8.3958   -0.0070 O   1 1 2055.0000
     2057  O                     15.8220    8.2108   -0.2366 O   1 1 2056.0000
     2058  O                     15.4673    8.7116    0.0788 O    1 1 2057.0000
     2059  O                     15.3675    8.4810   -0.5651 O   1 1 2058.0000
     2060  O                     15.1229    8.4322   -0.8317 O   1 1 2059.0000
     2061  O                     15.0070    8.9902   -1.0645 O   1 1 2060.0000
     2062  O                     14.8806    9.3105   -0.5646 O   1 1 2061.0000
     2063  O                     14.5220    9.5934    0.2739 O    1 1 2062.0000
     2064  O                     14.8316    9.1110    0.0149 O    1 1 2063.0000
     2065  O                     15.5785    9.2937    0.3261 O    1 1 2064.0000
     2066  O                     15.2936    9.5765    0.6426 O    1 1 2065.0000
     2067  O                     15.2653    9.6813   -0.0922 O   1 1 2066.0000
     2068  O                     15.5056    9.4128   -0.4284 O   1 1 2067.0000
     2069  O                     15.3677    9.8752   -1.0444 O   1 1 2068.0000
     2070  O                     15.6926   10.1193   -0.3219 O   1 1 2069.0000
     2071  O                     15.0365   10.2499   -0.0038 O   1 1 2070.0000
     2072  O                     14.6436    9.9462   -0.3227 O   1 1 2071.0000
     2073  O                     14.3503    9.7417   -0.8029 O   1 1 2072.0000
     2074  O                     13.4802    9.6753   -0.8544 O   1 1 2073.0000
     2075  O                     13.4420    9.2902   -1.2137 O   1 1 2074.0000
     2076  O                     12.9534    8.9656   -0.9544 O   1 1 2075.0000
     2077  O                     13.3295    8.7101   -0.8723 O   1 1 2076.0000
     2078  O                     13.2646    7.9829   -0.7049 O   1 1 2077.0000
     2079  O                     12.9694    7.9875   -0.3091 O   1 1 2078.0000
     2080  O                     13.7444    7.8216    0.0969 O    1 1 2079.0000
     2081  O                     14.2803    8.1614    0.4798 O    1 1 2080.0000
     2082  O                     14.3348    7.9473    0.7908 O    1 1 2081.0000
     2083  O                     14.4418    7.1078    0.9700 O    1 1 2082.0000
     2084  O                     14.9841    7.0358    1.0640 O    1 1 2083.0000
     2085  O                     15.2685    6.5285    0.6356 O    1 1 2084.0000
     2086  O                     14.9605    6.7936    0.1496 O    1 1 2085.0000
     2087  O                     15.3628    7.2364    0.4842 O    1 1 2086.0000
     2088  O                     15.3837    7.1645   -0.0232 O   1 1 2087.0000
     2089  O                     15.1457    6.1803   -0.3826 O   1 1 2088.0000
     2090  O                     15.6395    6.5175   -0.8588 O   1 1 2089.0000
     2091  O                     16.0376    6.5338   -0.3624 O   1 1 2090.0000
     2092  O                     16.4867    7.1422   -0.0923 O   1 1 2091.0000
     2093  O                     16.6107    6.9350   -0.5481 O   1 1 2092.0000
     2094  O                     16.4515    7.3730   -0.7866 O   1 1 2093.0000
     2095  O                     16.6816    7.7792   -0.8208 O   1 1 2094.0000
     2096  O                     17.3194    8.0262   -0.8421 O   1 1 2095.0000
     2097  O                     17.6652    7.8752   -1.7238 O   1 1 2096.0000
     2098  O                     17.7154    8.6819   -1.7021 O   1 1 2097.0000
     2099  O                     17.1609    8.7343   -1.3507 O   1 1 2098.0000
     2100  O                     17.4211    9.4471   -1.1739 O   1 1 2099.0000
     2101  O                     17.3353    9.2772   -0.6403 O   1 1 2100.0000
     2102  O                     17.7233    9.8160   -0.2812 O   1 1 2101.0000
     2103  O                     17.4793    9.5095    0.3726 O    1 1 2102.0000
     2104  O                     17.9303    9.1090    0.0634 O    1 1 2103.0000
     2105  O                     18.3732    9.3287    0.5743 O    1 1 2104.0000
     2106  O                     18.4517    9.0731    0.1227 O    1 1 2105.0000
     2107  O                     18.8053    8.6428    0.3343 O    1 1 2106.0000
     2108  O                     18.7122    8.0728    0.0905 O    1 1 2107.0000
     2109  O                     18.2420    7.2061    0.2749 O    1 1 2108.0000
     2110  O                     17.8155    6.4150    0.1660 O    1 1 2109.0000
     2111  O                     17.0873    6.3301    0.0066 O    1 1 2110.0000
     2112  O                     17.2544    5.6179   -0.2869 O   1 1 2111.0000
     2113  O                     17.3442    5.1338   -0.1924 O   1 1 2112.0000
     2114  O                     17.7152    4.7032   -0.1198 O   1 1 2113.0000
     2115  O                     17.6948    4.2733   -0.6757 O   1 1 2114.0000
     2116  O                     17.7955    3.8447   -1.3179 O   1 1 2115.0000
     2117  O                     17.9412    3.7694   -0.7178 O   1 1 2116.0000
     2118  O                     17.5836    3.3590   -0.5776 O   1 1 2117.0000
     2119  O                     17.2258    3.7854   -0.0570 O   1 1 2118.0000
     2120  O                     17.5499    3.3422    0.1304 O    1 1 2119.0000
     2121  O                     17.6921    2.5518   -0.1447 O   1 1 2120.0000
     2122  O                     17.7628    2.9279    0.3929 O    1 1 2121.0000
     2123  O                     17.4847    2.6958    0.4573 O    1 1 2122.0000
     2124  O                     16.8203    2.8419    0.1028 O    1 1 2123.0000
     2125  O                     16.7741    2.4919   -0.5273 O   1 1 2124.0000
     2126  O                     16.7470    2.3864   -1.0446 O   1 1 2125.0000
     2127  O                     17.1220    2.9179   -1.1622 O   1 1 2126.0000
     2128  O                     17.2543    3.4152   -1.1171 O   1 1 2127.0000
     2129  O                     17.6490    3.3647   -1.6130 O   1 1 2128.0000
     2130  O                     18.3895    3.7459   -1.6143 O   1 1 2129.0000
     2131  O                     18.8212    4.4146   -2.2452 O   1 1 2130.0000
     2132  O                     18.2193    4.7150   -2.2155 O   1 1 2131.0000
     2133  O                     17.8051    5.0197   -2.0981 O   1 1 2132.0000
     2134  O                     17.5501    5.1410   -2.1035 O   1 1 2133.0000
     2135  O                     17.1564    4.7924   -1.8178 O   1 1 2134.0000
     2136  O                     16.9991    4.4255   -2.0652 O   1 1 2135.0000
     2137  O                     17.4302    3.7471   -2.3068 O   1 1 2136.0000
     2138  O                     17.7013    4.1432   -1.9013 O   1 1 2137.0000
     2139  O                     18.0501    3.9826   -2.3717 O   1 1 2138.0000
     2140  O                     17.7740    4.4090   -2.7641 O   1 1 2139.0000
     2141  O                     18.0093    4.5824   -3.2481 O   1 1 2140.0000
     2142  O                     18.5434    5.0225   -3.4398 O   1 1 2141.0000
     2143  O                     18.8055    5.0760   -2.9201 O   1 1 2142.0000
     2144  O                     18.5764    5.6020   -2.5245 O   1 1 2143.0000
     2145  O                     18.9138    5.6857   -2.0784 O   1 1 2144.0000
     2146  O                     19.0039    5.9790   -2.3197 O   1 1 2145.0000
     2147  O                     19.5476    6.0820   -1.7772 O   1 1 2146.0000
     2148  O                     19.8137    6.0802   -1.4274 O   1 1 2147.0000
     2149  O                     19.2754    6.2791   -0.8941 O   1 1 2148.0000
     2150  O                     18.9528    6.6801   -0.6995 O   1 1 2149.0000
     2151  O                     18.7590    7.1470   -0.9327 O   1 1 2150.0000
     2152  O                     18.5840    7.5299   -0.4195 O   1 1 2151.0000
     2153  O                     17.9757    7.1815   -0.8333 O   1 1 2152.0000
     2154  O                     18.3456    7.0331   -1.2881 O   1 1 2153.0000
     2155  O                     18.2445    7.6507   -1.4605 O   1 1 2154.0000
     2156  O                     18.1031    8.0809   -0.9235 O   1 1 2155.0000
     2157  O                     17.9695    8.4473   -0.7201 O   1 1 2156.0000
     2158  O                     17.2796    8.8080   -0.4922 O   1 1 2157.0000
     2159  O                     16.8771    8.7093   -0.9665 O   1 1 2158.0000
     2160  O                     16.3057    8.7653   -0.4795 O   1 1 2159.0000
     2161  O                     16.1241    8.0175   -0.4156 O   1 1 2160.0000
     2162  O                     15.7499    7.7130   -0.7884 O   1 1 2161.0000
     2163  O                     15.4721    7.9043   -1.2752 O   1 1 2162.0000
     2164  O                     15.3592    7.4349   -0.9030 O   1 1 2163.0000
     2165  O                     16.0173    7.2665   -1.3092 O   1 1 2164.0000
     2166  O                     15.5037    7.2938   -1.5566 O   1 1 2165.0000
     2167  O                     15.5511    6.4129   -1.7255 O   1 1 2166.0000
     2168  O                     15.0771    6.0181   -1.1492 O   1 1 2167.0000
     2169  O                     14.9598    5.4832   -0.6396 O   1 1 2168.0000
     2170  O                     15.3740    5.6130   -0.7460 O   1 1 2169.0000
     2171  O                     15.8357    5.8115   -0.9852 O   1 1 2170.0000
     2172  O                     16.4228    5.9244   -1.3418 O   1 1 2171.0000
     2173  O                     17.0802    5.5620   -1.5792 O   1 1 2172.0000
     2174  O                     16.8498    5.3813   -1.0135 O   1 1 2173.0000
     2175  O                     17.5677    5.5264   -1.1706 O   1 1 2174.0000
     2176  O                     17.4634    5.7709   -0.7516 O   1 1 2175.0000
     2177  O                     17.2611    6.4896   -0.6854 O   1 1 2176.0000
     2178  O                     17.3513    5.8917   -1.4358 O   1 1 2177.0000
     2179  O                     16.9351    6.2872   -1.4373 O   1 1 2178.0000
     2180  O                     17.3966    6.6360   -1.4206 O   1 1 2179.0000
     2181  O                     16.8972    7.0463   -1.4664 O   1 1 2180.0000
     2182  O                     17.5016    7.0733   -1.9434 O   1 1 2181.0000
     2183  O                     18.1920    7.1790   -2.1362 O   1 1 2182.0000
     2184  O                     18.4220    6.7233   -2.2845 O   1 1 2183.0000
     2185  O                     17.9246    6.9552   -2.5703 O   1 1 2184.0000
     2186  O                     18.1016    6.4689   -3.4444 O   1 1 2185.0000
     2187  O                     18.0556    6.3708   -2.7257 O   1 1 2186.0000
     2188  O                     18.0216    5.9568   -2.2838 O   1 1 2187.0000
     2189  O                     18.1954    5.5062   -1.7933 O   1 1 2188.0000
     2190  O                     18.4835    4.9866   -1.5454 O   1 1 2189.0000
     2191  O                     18.9803    4.6168   -1.4770 O   1 1 2190.0000
     2192  O                     19.1634    4.5276   -0.9039 O   1 1 2191.0000
     2193  O                     18.8245    5.0591   -0.7595 O   1 1 2192.0000
     2194  O                     18.3235    4.9503   -0.8676 O   1 1 2193.0000
     2195  O                     17.8730    4.7858   -0.9976 O   1 1 2194.0000
     2196  O                     17.9428    4.2676   -0.2067 O   1 1 2195.0000
     2197  O                     18.1452    3.8806    0.3302 O    1 1 2196.0000
     2198  O                     17.6023    4.2869    0.7299 O    1 1 2197.0000
     2199  O                     17.8688    3.5777    1.0195 O    1 1 2198.0000
     2200  O                     17.5671    3.8438    1.8359 O    1 1 2199.0000
     2201  O                     17.7036    3.2016    1.9501 O    1 1 2200.0000
     2202  O                     18.3094    2.8491    2.1059 O    1 1 2201.0000
     2203  O                     18.0275    2.7905    1.6847 O    1 1 2202.0000
     2204  O                     17.9497    1.9900    1.8011 O    1 1 2203.0000
     2205  O                     17.7153    1.9892    2.3357 O    1 1 2204.0000
     2206  O                     17.3922    2.4625    2.2988 O    1 1 2205.0000
     2207  O                     17.6112    2.4245    1.6999 O    1 1 2206.0000
     2208  O                     17.1587    1.9381    1.6747 O    1 1 2207.0000
     2209  O                     16.9367    1.4061    2.0566 O    1 1 2208.0000
     2210  O                     16.8514    1.8491    1.7859 O    1 1 2209.0000
     2211  O                     16.9270    2.5415    1.3037 O    1 1 2210.0000
     2212  O                     17.5569    2.5369    1.1261 O    1 1 2211.0000
     2213  O                     17.4013    1.7362    1.2658 O    1 1 2212.0000
     2214  O                     17.8680    1.3795    1.3273 O    1 1 2213.0000
     2215  O                     17.9658    1.4652    1.9244 O    1 1 2214.0000
     2216  O                     17.4308    1.1593    2.0171 O    1 1 2215.0000
     2217  O                     16.6740    1.1377    1.5366 O    1 1 2216.0000
     2218  O                     17.5832    0.7164    1.6657 O    1 1 2217.0000
     2219  O                     18.1324    0.4413    1.7818 O    1 1 2218.0000
     2220  O                     17.8472   -0.2293    2.3143 O    1 1 2219.0000
     2221  O                     17.3563    0.1040    1.9389 O    1 1 2220.0000
     2222  O                     17.2312    0.1449    2.5596 O    1 1 2221.0000
     2223  O                     17.1670   -0.1940    3.0168 O    1 1 2222.0000
     2224  O                     17.5578   -0.6692    2.8456 O    1 1 2223.0000
     2225  O                     17.7480   -0.0876    2.7416 O    1 1 2224.0000
     2226  O                     18.0089    0.3735    3.0192 O    1 1 2225.0000
     2227  O                     18.0788    0.6320    3.4862 O    1 1 2226.0000
     2228  O                     18.7335    0.6699    2.9990 O    1 1 2227.0000
     2229  O                     18.9026    0.9611    3.3087 O    1 1 2228.0000
     2230  O                     19.1584    0.2620    2.9173 O    1 1 2229.0000
     2231  O                     18.3827    0.1028    2.6773 O    1 1 2230.0000
     2232  O                     18.8381   -0.0637    2.4359 O    1 1 2231.0000
     2233  O                     19.1922   -0.4218    2.9475 O    1 1 2232.0000
     2234  O                     19.5900   -0.1181    3.2888 O    1 1 2233.0000
     2235  O                     19.8505   -0.3760    2.8154 O    1 1 2234.0000
     2236  O                     19.6459   -0.6819    2.4107 O    1 1 2235.0000
     2237  O                     19.5992   -0.0639    2.2457 O    1 1 2236.0000
     2238  O                     19.2944   -0.3056    2.0017 O    1 1 2237.0000
     2239  O                     19.7869   -0.5060    1.5836 O    1 1 2238.0000
     2240  O                     18.9399   -0.9590    1.4331 O    1 1 2239.0000
     2241  O                     18.7528   -1.1216    2.0308 O    1 1 2240.0000
     2242  O                     18.1184   -0.5964    1.7647 O    1 1 2241.0000
     2243  H                      0.0000    0.0000    0.0000 H    1 1 -2.0000
     2244  H                     22.0000    0.0000    0.0000 H    1 1 -2.0000
     2245  H                      0.0000   22.0000    0.0000 H    1 1 -2.0000
     2246  H                      0.0000    0.0000   22.0000 H   1 1 -2.0000
     2247  H                     22.0000   22.0000    0.0000 H    1 1 -2.0000
     2248  H                      0.0000   22.0000   22.0000 H   1 1 -2.0000
     2249  H                     22.0000    0.0000   22.0000 H   1 1 -2.0000
     2250  H                     22.0000   22.0000   22.0000 H   1 1 -2.0000

@<TRIPOS>BOND
           1           0           0 1
           2           1           2 1
           3           1        1929 1
           4           2           3 1
           5           3           4 1
           6           3         389 1
           7           3         899 1
           8           4           5 1
           9           4           7 1
          10           4         109 1
          11           5           6 1
          12           6           7 1
          13           7           8 1
          14           8           9 1
          15           9          10 1
          16          10          11 1
          17          10         151 1
          18          10        1578 1
          19          11          12 1
          20          12          13 1
          21          12         151 1
          22          13          14 1
          23          14          15 1
          24          15          16 1
          25          16          17 1
          26          17         199 1
          27          17         987 1
          28          17          18 1
          29          18          19 1
          30          18         201 1
          31          18         228 1
          32          19          20 1
          33          20          21 1
          34          20         241 1
          35          21          22 1
          36          22          23 1
          37          23          24 1
          38          24          25 1
          39          25          26 1
          40          25          28 1
          41          26          27 1
          42          26         253 1
          43          26        1278 1
          44          26        1298 1
          45          26          28 1
          46          27          28 1
          47          28          29 1
          48          29          30 1
          49          30          31 1
          50          31          32 1
          51          32          33 1
          52          33          34 1
          53          34          35 1
          54          35          36 1
          55          36          37 1
          56          37          38 1
          57          37          39 1
          58          38          39 1
          59          39          40 1
          60          40          41 1
          61          41          42 1
          62          42          43 1
          63          43          44 1
          64          44          45 1
          65          44        1933 1
          66          45          46 1
          67          46          47 1
          68          47          48 1
          69          48          49 1
          70          48        1941 1
          71          48        1893 1
          72          49          50 1
          73          50          51 1
          74          51          52 1
          75          51          56 1
          76          52          53 1
          77          53          54 1
          78          54          55 1
          79          55          56 1
          80          56          57 1
          81          57          58 1
          82          58          59 1
          83          59          60 1
          84          60          61 1
          85          61          62 1
          86          61        1599 1
          87          62          63 1
          88          63          64 1
          89          64          65 1
          90          65          66 1
          91          66          67 1
          92          67          68 1
          93          68          69 1
          94          69        1304 1
          95          69          70 1
          96          70          71 1
          97          71          72 1
          98          71        1275 1
          99          72          73 1
         100          73          74 1
         101          74          75 1
         102          75          76 1
         103          75         350 1
         104          75         736 1
         105          76          77 1
         106          77          78 1
         107          78          79 1
         108          78        1618 1
         109          79          80 1
         110          79          81 1
         111          79        1255 1
         112          79         225 1
         113          80          81 1
         114          81          82 1
         115          81          85 1
         116          82          83 1
         117          83          84 1
         118          84          85 1
         119          84          86 1
         120          85          86 1
         121          85        1954 1
         122          86          87 1
         123          86         100 1
         124          87          88 1
         125          88          89 1
         126          88        1903 1
         127          89        1600 1
         128          89          90 1
         129          90          91 1
         130          91          92 1
         131          92          93 1
         132          93          94 1
         133          94          95 1
         134          95          96 1
         135          96          97 1
         136          96         406 1
         137          97          98 1
         138          98          99 1
         139          99         100 1
         140         100         101 1
         141         100         129 1
         142         101         102 1
         143         102         103 1
         144         103         104 1
         145         104         105 1
         146         104         186 1
         147         105         106 1
         148         106         107 1
         149         107         108 1
         150         108         109 1
         151         109         110 1
         152         109         132 1
         153         110         111 1
         154         111         112 1
         155         112         113 1
         156         113         114 1
         157         114         115 1
         158         115         116 1
         159         116         117 1
         160         116         400 1
         161         117         118 1
         162         118         119 1
         163         119         120 1
         164         120         121 1
         165         121         122 1
         166         121         123 1
         167         121         149 1
         168         121        1795 1
         169         122         123 1
         170         123         124 1
         171         123         147 1
         172         124         125 1
         173         125         126 1
         174         126         127 1
         175         127         128 1
         176         128         129 1
         177         129         130 1
         178         130         131 1
         179         131         132 1
         180         132         133 1
         181         133         134 1
         182         134         135 1
         183         135         136 1
         184         136         137 1
         185         137         138 1
         186         138         139 1
         187         139         140 1
         188         139         143 1
         189         139         815 1
         190         140         141 1
         191         141         142 1
         192         142         143 1
         193         142         176 1
         194         143         144 1
         195         143         145 1
         196         144         145 1
         197         145         146 1
         198         146         147 1
         199         146         189 1
         200         147         148 1
         201         148         149 1
         202         148        1082 1
         203         149         150 1
         204         150         151 1
         205         151         152 1
         206         152         153 1
         207         153         154 1
         208         154         155 1
         209         155         156 1
         210         156         157 1
         211         156         625 1
         212         157         158 1
         213         158         159 1
         214         159         160 1
         215         160         161 1
         216         161         162 1
         217         162         163 1
         218         163         164 1
         219         164         165 1
         220         164         166 1
         221         165         166 1
         222         166         167 1
         223         167         168 1
         224         168         169 1
         225         169         170 1
         226         170         171 1
         227         171         172 1
         228         172         173 1
         229         173         174 1
         230         174         175 1
         231         174         182 1
         232         175         176 1
         233         176         177 1
         234         176         201 1
         235         177         178 1
         236         177         380 1
         237         178         179 1
         238         179         180 1
         239         179         621 1
         240         179        1967 1
         241         180         181 1
         242         181         182 1
         243         182         183 1
         244         183         184 1
         245         184         185 1
         246         184         700 1
         247         185         186 1
         248         185         200 1
         249         186         187 1
         250         187         954 1
         251         187         188 1
         252         188         189 1
         253         189         190 1
         254         190         191 1
         255         191         192 1
         256         191        1079 1
         257         192         193 1
         258         192        1233 1
         259         193         194 1
         260         194         195 1
         261         195         196 1
         262         196         197 1
         263         197         198 1
         264         197         211 1
         265         197        1306 1
         266         198         199 1
         267         199         200 1
         268         200         201 1
         269         201         202 1
         270         201         596 1
         271         201        1107 1
         272         202         207 1
         273         202         210 1
         274         202         203 1
         275         203         210 1
         276         203         224 1
         277         203         597 1
         278         203         204 1
         279         204         205 1
         280         204         507 1
         281         204         597 1
         282         205         206 1
         283         206         207 1
         284         206         209 1
         285         206        1106 1
         286         207         208 1
         287         208         209 1
         288         209         210 1
         289         210         211 1
         290         211         212 1
         291         211         960 1
         292         212         213 1
         293         213         214 1
         294         214         215 1
         295         215         216 1
         296         215         764 1
         297         216         217 1
         298         217         218 1
         299         218         219 1
         300         219         220 1
         301         220         221 1
         302         221         222 1
         303         222         223 1
         304         223         224 1
         305         224         225 1
         306         225         226 1
         307         226         227 1
         308         226         228 1
         309         226         241 1
         310         227         228 1
         311         227         229 1
         312         228         229 1
         313         228        1275 1
         314         229         230 1
         315         230         231 1
         316         230         461 1
         317         230        1394 1
         318         231         232 1
         319         232         233 1
         320         233         342 1
         321         233         343 1
         322         233         698 1
         323         233         234 1
         324         234         235 1
         325         234         874 1
         326         235         236 1
         327         236         237 1
         328         237         238 1
         329         238         239 1
         330         239         240 1
         331         240         241 1
         332         240         265 1
         333         241         242 1
         334         242         243 1
         335         242         269 1
         336         242        1266 1
         337         243         244 1
         338         244         245 1
         339         245         246 1
         340         246         261 1
         341         246         247 1
         342         247         248 1
         343         248         249 1
         344         248         258 1
         345         249         250 1
         346         249         254 1
         347         250         251 1
         348         251         252 1
         349         252         253 1
         350         252         364 1
         351         253         254 1
         352         254         255 1
         353         255         256 1
         354         256         257 1
         355         257         258 1
         356         258         259 1
         357         258        1284 1
         358         259         260 1
         359         260         261 1
         360         261         262 1
         361         261         375 1
         362         262         284 1
         363         262         263 1
         364         263         264 1
         365         264         265 1
         366         264         274 1
         367         265         266 1
         368         265         281 1
         369         266         267 1
         370         267         268 1
         371         268         269 1
         372         268         274 1
         373         269         270 1
         374         270         271 1
         375         271         272 1
         376         271         277 1
         377         272         273 1
         378         273         274 1
         379         273         275 1
         380         273         277 1
         381         274         275 1
         382         275         276 1
         383         275         282 1
         384         276         277 1
         385         277         278 1
         386         277         292 1
         387         278         279 1
         388         279         280 1
         389         280         281 1
         390         281         282 1
         391         281         284 1
         392         281         308 1
         393         282         283 1
         394         283         284 1
         395         284         285 1
         396         284         292 1
         397         285         286 1
         398         286         287 1
         399         287         288 1
         400         287         290 1
         401         288         289 1
         402         289         290 1
         403         290         291 1
         404         291         292 1
         405         292         294 1
         406         292         293 1
         407         293         294 1
         408         294         295 1
         409         295         296 1
         410         296         334 1
         411         296         297 1
         412         297         324 1
         413         297         332 1
         414         297         333 1
         415         297         298 1
         416         298         299 1
         417         298         334 1
         418         299         300 1
         419         299         333 1
         420         300         301 1
         421         301         302 1
         422         302         303 1
         423         302         304 1
         424         302         309 1
         425         303         304 1
         426         304         305 1
         427         304         307 1
         428         304         315 1
         429         305         306 1
         430         305         311 1
         431         305         324 1
         432         306         311 1
         433         306         307 1
         434         307         310 1
         435         307         308 1
         436         308         310 1
         437         308         309 1
         438         309         310 1
         439         309         315 1
         440         310         311 1
         441         310         315 1
         442         310        1956 1
         443         310        2014 1
         444         311         312 1
         445         312         313 1
         446         312         314 1
         447         313         314 1
         448         313         315 1
         449         314         341 1
         450         314         315 1
         451         315         316 1
         452         315         689 1
         453         316         317 1
         454         317         318 1
         455         318         319 1
         456         319         320 1
         457         320         321 1
         458         320         322 1
         459         321         322 1
         460         322         323 1
         461         323         324 1
         462         324         325 1
         463         325         326 1
         464         325         329 1
         465         326         327 1
         466         327         328 1
         467         328         329 1
         468         329         330 1
         469         330         331 1
         470         331         332 1
         471         332         333 1
         472         333         334 1
         473         334         335 1
         474         335         336 1
         475         336         337 1
         476         337         338 1
         477         338         339 1
         478         339         341 1
         479         339         352 1
         480         339        1952 1
         481         339         340 1
         482         340         341 1
         483         341         342 1
         484         342         343 1
         485         343         344 1
         486         344         345 1
         487         345         346 1
         488         345         684 1
         489         346         347 1
         490         347         348 1
         491         348         349 1
         492         348        1392 1
         493         349         350 1
         494         350         351 1
         495         350         568 1
         496         351         352 1
         497         352         353 1
         498         353         354 1
         499         354         355 1
         500         355        1588 1
         501         355        1952 1
         502         355         356 1
         503         356         358 1
         504         356         357 1
         505         357         358 1
         506         358         359 1
         507         358        1949 1
         508         359         360 1
         509         360         361 1
         510         361         362 1
         511         361        1298 1
         512         362         363 1
         513         362         364 1
         514         363         364 1
         515         363        1293 1
         516         363        1294 1
         517         364         365 1
         518         364        1281 1
         519         365         366 1
         520         365         376 1
         521         366         367 1
         522         366         375 1
         523         367         375 1
         524         367         368 1
         525         368         369 1
         526         369         370 1
         527         370         371 1
         528         370         372 1
         529         371         372 1
         530         372         373 1
         531         373         374 1
         532         374         375 1
         533         375         376 1
         534         376         377 1
         535         377         378 1
         536         377        1278 1
         537         378         379 1
         538         379         380 1
         539         379        1398 1
         540         380         381 1
         541         381         382 1
         542         382         383 1
         543         383         384 1
         544         384         473 1
         545         384         385 1
         546         385         386 1
         547         386         387 1
         548         387         388 1
         549         387         395 1
         550         388         389 1
         551         389         390 1
         552         390         391 1
         553         391         392 1
         554         391         394 1
         555         391         396 1
         556         392         393 1
         557         393         394 1
         558         394         395 1
         559         394         396 1
         560         395         396 1
         561         396         397 1
         562         397         398 1
         563         398         399 1
         564         399         400 1
         565         400         401 1
         566         401         402 1
         567         402         403 1
         568         403         404 1
         569         404         405 1
         570         405         406 1
         571         406         407 1
         572         407         408 1
         573         408         409 1
         574         409         410 1
         575         410         411 1
         576         411         412 1
         577         412         413 1
         578         413         414 1
         579         414         415 1
         580         415         416 1
         581         416         417 1
         582         417         418 1
         583         418         419 1
         584         419         420 1
         585         420         421 1
         586         421         422 1
         587         422         423 1
         588         423         424 1
         589         424         425 1
         590         425         426 1
         591         425         430 1
         592         425        1190 1
         593         426         427 1
         594         427         428 1
         595         428         429 1
         596         428        1135 1
         597         429         430 1
         598         430         431 1
         599         431         432 1
         600         432         433 1
         601         433         434 1
         602         434         435 1
         603         435         436 1
         604         435         854 1
         605         436         437 1
         606         437         968 1
         607         437         438 1
         608         438         439 1
         609         438         462 1
         610         439         440 1
         611         440         441 1
         612         441         442 1
         613         442         443 1
         614         442         938 1
         615         442        1713 1
         616         443         444 1
         617         443         445 1
         618         443         867 1
         619         444         445 1
         620         445         446 1
         621         446         447 1
         622         447         448 1
         623         448         449 1
         624         449         450 1
         625         450         451 1
         626         451         452 1
         627         452         453 1
         628         452        1713 1
         629         453         454 1
         630         453         802 1
         631         454         799 1
         632         454         455 1
         633         455         796 1
         634         455         456 1
         635         456         457 1
         636         456         795 1
         637         457         458 1
         638         457         460 1
         639         457         801 1
         640         458         459 1
         641         459         460 1
         642         460         461 1
         643         461         462 1
         644         462         463 1
         645         463         464 1
         646         463         469 1
         647         463         487 1
         648         463         959 1
         649         464         465 1
         650         464         469 1
         651         465         466 1
         652         465         467 1
         653         465         468 1
         654         466         467 1
         655         467         468 1
         656         468         469 1
         657         469         498 1
         658         469         470 1
         659         470         471 1
         660         470         489 1
         661         470         492 1
         662         470         497 1
         663         470         498 1
         664         470         499 1
         665         470         507 1
         666         470         508 1
         667         471         472 1
         668         471         473 1
         669         471         475 1
         670         472         473 1
         671         473         474 1
         672         473         498 1
         673         474         475 1
         674         474         498 1
         675         474         600 1
         676         474        1926 1
         677         475         476 1
         678         476         477 1
         679         477         478 1
         680         478         479 1
         681         479         480 1
         682         480         481 1
         683         480         561 1
         684         481         482 1
         685         482         483 1
         686         483         484 1
         687         483         505 1
         688         484         485 1
         689         484         503 1
         690         484         964 1
         691         484         965 1
         692         485         486 1
         693         485         488 1
         694         486         487 1
         695         487         488 1
         696         487         941 1
         697         488         489 1
         698         489         490 1
         699         489         963 1
         700         490         497 1
         701         490         498 1
         702         490         491 1
         703         491         497 1
         704         491         492 1
         705         492         493 1
         706         493         494 1
         707         494         495 1
         708         495         496 1
         709         496         497 1
         710         497         499 1
         711         497         506 1
         712         497         507 1
         713         497         508 1
         714         497         498 1
         715         498         499 1
         716         498         597 1
         717         499         500 1
         718         500         501 1
         719         501         502 1
         720         502         503 1
         721         503         963 1
         722         503         504 1
         723         504         505 1
         724         505         506 1
         725         505         962 1
         726         506         507 1
         727         507         508 1
         728         508         509 1
         729         509         510 1
         730         510         511 1
         731         510         847 1
         732         511         512 1
         733         512         513 1
         734         513         514 1
         735         513         847 1
         736         513         960 1
         737         514         515 1
         738         514        1104 1
         739         515         516 1
         740         516         517 1
         741         516         960 1
         742         517         518 1
         743         518         519 1
         744         519         520 1
         745         519         529 1
         746         520         521 1
         747         521         522 1
         748         522         523 1
         749         523         524 1
         750         523         950 1
         751         524         525 1
         752         525         526 1
         753         526         527 1
         754         526         950 1
         755         527         528 1
         756         528         529 1
         757         529         530 1
         758         530         952 1
         759         530         973 1
         760         530         975 1
         761         530         531 1
         762         531         532 1
         763         532         533 1
         764         533         534 1
         765         534         535 1
         766         535         536 1
         767         535         665 1
         768         536        1226 1
         769         536         537 1
         770         537         538 1
         771         538         539 1
         772         539         540 1
         773         540         541 1
         774         541         542 1
         775         542         543 1
         776         543         544 1
         777         544         545 1
         778         545         546 1
         779         546         547 1
         780         547         548 1
         781         548         549 1
         782         548         550 1
         783         548         553 1
         784         549         550 1
         785         550         551 1
         786         550         552 1
         787         550         665 1
         788         551         552 1
         789         551         553 1
         790         551         810 1
         791         551        1144 1
         792         552         576 1
         793         552         553 1
         794         553        1144 1
         795         553         554 1
         796         554         555 1
         797         555         556 1
         798         555         557 1
         799         555         577 1
         800         556         557 1
         801         556         577 1
         802         556        1659 1
         803         557        1496 1
         804         557         558 1
         805         558         559 1
         806         559         560 1
         807         560         561 1
         808         561         562 1
         809         562         563 1
         810         563         564 1
         811         564         565 1
         812         565         566 1
         813         566         567 1
         814         567        1632 1
         815         567         568 1
         816         568         569 1
         817         569         570 1
         818         569        1656 1
         819         570         571 1
         820         570        1657 1
         821         571         572 1
         822         572         573 1
         823         572        1496 1
         824         572        1660 1
         825         573         574 1
         826         574         575 1
         827         574        1660 1
         828         575         576 1
         829         576         577 1
         830         576         992 1
         831         577         578 1
         832         578         579 1
         833         578        2210 1
         834         579         580 1
         835         579        1467 1
         836         580         581 1
         837         581         582 1
         838         582         583 1
         839         583         584 1
         840         584         585 1
         841         585         586 1
         842         586         587 1
         843         587         588 1
         844         587        1559 1
         845         588         589 1
         846         588        1561 1
         847         589         590 1
         848         589         756 1
         849         590         591 1
         850         591         592 1
         851         592         593 1
         852         592        1154 1
         853         593         594 1
         854         593         654 1
         855         594         595 1
         856         594        1241 1
         857         595         596 1
         858         596         597 1
         859         597         598 1
         860         598         599 1
         861         599         600 1
         862         600         601 1
         863         601         602 1
         864         602         603 1
         865         603         604 1
         866         604         605 1
         867         604         620 1
         868         605         606 1
         869         606         607 1
         870         607         608 1
         871         608         609 1
         872         609         610 1
         873         610         611 1
         874         611         612 1
         875         612         613 1
         876         613         614 1
         877         614         615 1
         878         615         616 1
         879         616         617 1
         880         616         831 1
         881         617         618 1
         882         618         619 1
         883         619         620 1
         884         620         621 1
         885         620         968 1
         886         621         622 1
         887         622         623 1
         888         622        1835 1
         889         623         624 1
         890         624         625 1
         891         625         626 1
         892         626         627 1
         893         627         628 1
         894         628         629 1
         895         629         630 1
         896         630         631 1
         897         630         722 1
         898         631         632 1
         899         632         633 1
         900         633         634 1
         901         634         635 1
         902         634         644 1
         903         635         636 1
         904         636         637 1
         905         637         638 1
         906         638         639 1
         907         639         640 1
         908         640         641 1
         909         641         642 1
         910         642         643 1
         911         643         644 1
         912         644         645 1
         913         645         646 1
         914         646         647 1
         915         647         648 1
         916         647         827 1
         917         648         649 1
         918         649         650 1
         919         650         651 1
         920         651         652 1
         921         651         825 1
         922         652         653 1
         923         652        1774 1
         924         653         654 1
         925         654         655 1
         926         655        1626 1
         927         655         656 1
         928         656         657 1
         929         657         658 1
         930         658         659 1
         931         658         904 1
         932         659         660 1
         933         660         661 1
         934         660         662 1
         935         660         776 1
         936         660         903 1
         937         660         904 1
         938         661         662 1
         939         662         663 1
         940         663         664 1
         941         664         665 1
         942         665         666 1
         943         666         667 1
         944         666        1805 1
         945         667         668 1
         946         668         669 1
         947         669         670 1
         948         670         671 1
         949         671        1389 1
         950         671         672 1
         951         672         767 1
         952         672         673 1
         953         673         674 1
         954         674         675 1
         955         675         676 1
         956         676         677 1
         957         677         678 1
         958         677         896 1
         959         677         898 1
         960         678         679 1
         961         678         687 1
         962         679         680 1
         963         680         681 1
         964         680        1381 1
         965         680        2079 1
         966         681         682 1
         967         681        2009 1
         968         682         683 1
         969         683         684 1
         970         684         685 1
         971         684         692 1
         972         684         924 1
         973         684        1633 1
         974         684         875 1
         975         685         909 1
         976         685        1200 1
         977         685         686 1
         978         686         687 1
         979         686         694 1
         980         687         688 1
         981         688         689 1
         982         689         690 1
         983         690         691 1
         984         691        2079 1
         985         691         692 1
         986         692         693 1
         987         692        1349 1
         988         693         694 1
         989         694         695 1
         990         695         696 1
         991         695        1348 1
         992         696         697 1
         993         697         698 1
         994         698         699 1
         995         699         700 1
         996         700         701 1
         997         700        1481 1
         998         701         702 1
         999         702         703 1
        1000         702         857 1
        1001         703         704 1
        1002         704         705 1
        1003         705         706 1
        1004         706         707 1
        1005         707         708 1
        1006         707         715 1
        1007         707         856 1
        1008         708         709 1
        1009         709         710 1
        1010         710         711 1
        1011         710         716 1
        1012         711         712 1
        1013         711         716 1
        1014         712         713 1
        1015         713         714 1
        1016         713         716 1
        1017         714         715 1
        1018         715         716 1
        1019         716         717 1
        1020         717         718 1
        1021         718         719 1
        1022         719         720 1
        1023         720         721 1
        1024         721         722 1
        1025         721         725 1
        1026         722         723 1
        1027         723         724 1
        1028         724         725 1
        1029         725         726 1
        1030         726         727 1
        1031         727         728 1
        1032         728         729 1
        1033         729         730 1
        1034         730         731 1
        1035         731         732 1
        1036         732         733 1
        1037         732        1659 1
        1038         733         734 1
        1039         734         735 1
        1040         735         736 1
        1041         736         737 1
        1042         736        1673 1
        1043         737         738 1
        1044         737        2169 1
        1045         738         739 1
        1046         738        1795 1
        1047         739         740 1
        1048         740         741 1
        1049         740        1328 1
        1050         740        1559 1
        1051         740        1681 1
        1052         741         742 1
        1053         741        2125 1
        1054         742         743 1
        1055         742         745 1
        1056         742         747 1
        1057         743         744 1
        1058         744         745 1
        1059         745         746 1
        1060         745         754 1
        1061         745         755 1
        1062         746         747 1
        1063         747         748 1
        1064         748         749 1
        1065         749         750 1
        1066         749         756 1
        1067         750         751 1
        1068         751         752 1
        1069         752         753 1
        1070         753         754 1
        1071         754         755 1
        1072         755         756 1
        1073         756         757 1
        1074         756        1446 1
        1075         757         758 1
        1076         757        1146 1
        1077         757        1147 1
        1078         758         759 1
        1079         759         760 1
        1080         759         894 1
        1081         759        1637 1
        1082         760         784 1
        1083         760         875 1
        1084         760         761 1
        1085         761         875 1
        1086         761         762 1
        1087         762         763 1
        1088         763         764 1
        1089         764         765 1
        1090         764         775 1
        1091         765         766 1
        1092         766         767 1
        1093         767         768 1
        1094         768         769 1
        1095         769         770 1
        1096         770         771 1
        1097         771         772 1
        1098         771         775 1
        1099         772         773 1
        1100         772         777 1
        1101         773         774 1
        1102         774         775 1
        1103         775         776 1
        1104         776         777 1
        1105         776         784 1
        1106         777         778 1
        1107         778         779 1
        1108         779         780 1
        1109         780         781 1
        1110         781         782 1
        1111         782         783 1
        1112         783         784 1
        1113         784         785 1
        1114         785         786 1
        1115         786         787 1
        1116         787         788 1
        1117         787         790 1
        1118         788         789 1
        1119         788         791 1
        1120         788         957 1
        1121         789         790 1
        1122         790         791 1
        1123         791         792 1
        1124         792         793 1
        1125         793         794 1
        1126         794         795 1
        1127         795         796 1
        1128         796         797 1
        1129         796         944 1
        1130         797         798 1
        1131         798         799 1
        1132         799         800 1
        1133         800         801 1
        1134         801         802 1
        1135         802         803 1
        1136         803         804 1
        1137         804         805 1
        1138         805         806 1
        1139         805         972 1
        1140         806         807 1
        1141         807         808 1
        1142         808         809 1
        1143         809         810 1
        1144         810         811 1
        1145         811         812 1
        1146         812         813 1
        1147         813         814 1
        1148         813        1459 1
        1149         814         815 1
        1150         815         816 1
        1151         816         817 1
        1152         817         818 1
        1153         818         819 1
        1154         819         820 1
        1155         820        1506 1
        1156         820         821 1
        1157         821         822 1
        1158         821        1134 1
        1159         822         823 1
        1160         823         824 1
        1161         823        1139 1
        1162         823        1157 1
        1163         824         825 1
        1164         825         826 1
        1165         826         827 1
        1166         827         828 1
        1167         828         829 1
        1168         829         830 1
        1169         830         831 1
        1170         830         834 1
        1171         831         832 1
        1172         832         833 1
        1173         833         834 1
        1174         833        1468 1
        1175         834         957 1
        1176         834         835 1
        1177         835         836 1
        1178         836         837 1
        1179         837         838 1
        1180         838         839 1
        1181         838        1595 1
        1182         839         840 1
        1183         839        1025 1
        1184         840         841 1
        1185         841         842 1
        1186         842         843 1
        1187         843         844 1
        1188         844         845 1
        1189         844         949 1
        1190         845         846 1
        1191         846         847 1
        1192         846         951 1
        1193         846         967 1
        1194         847         848 1
        1195         847         960 1
        1196         848         849 1
        1197         849         850 1
        1198         849         951 1
        1199         850         851 1
        1200         851         852 1
        1201         852         853 1
        1202         853         854 1
        1203         854         855 1
        1204         855         856 1
        1205         856         857 1
        1206         857         858 1
        1207         858         859 1
        1208         859         860 1
        1209         860         861 1
        1210         860         940 1
        1211         861         862 1
        1212         862         863 1
        1213         863         864 1
        1214         863         867 1
        1215         864         865 1
        1216         865         866 1
        1217         866         867 1
        1218         867         868 1
        1219         868         869 1
        1220         868         875 1
        1221         869         870 1
        1222         870         871 1
        1223         871         872 1
        1224         872         873 1
        1225         873         874 1
        1226         874         875 1
        1227         875         876 1
        1228         876         877 1
        1229         877         878 1
        1230         878         879 1
        1231         878         917 1
        1232         879         880 1
        1233         880         881 1
        1234         881         882 1
        1235         882         883 1
        1236         883         884 1
        1237         883        2163 1
        1238         884         885 1
        1239         885         886 1
        1240         886         887 1
        1241         887         888 1
        1242         888         889 1
        1243         889         890 1
        1244         890         891 1
        1245         891         892 1
        1246         892         893 1
        1247         892        1348 1
        1248         892        1385 1
        1249         893         894 1
        1250         894         895 1
        1251         894         901 1
        1252         895         896 1
        1253         895         898 1
        1254         895        1376 1
        1255         896         897 1
        1256         897         898 1
        1257         898         899 1
        1258         899         900 1
        1259         900         901 1
        1260         901         902 1
        1261         902         903 1
        1262         903         904 1
        1263         903         913 1
        1264         904         905 1
        1265         905         906 1
        1266         906         907 1
        1267         907         908 1
        1268         907         911 1
        1269         908         909 1
        1270         909         910 1
        1271         909         911 1
        1272         910         911 1
        1273         911         912 1
        1274         912         913 1
        1275         913         914 1
        1276         914         915 1
        1277         915         916 1
        1278         916         917 1
        1279         917         918 1
        1280         917        1647 1
        1281         918         919 1
        1282         919         920 1
        1283         920         921 1
        1284         921         922 1
        1285         922         923 1
        1286         923         924 1
        1287         924         925 1
        1288         925         926 1
        1289         926         927 1
        1290         927         928 1
        1291         928         929 1
        1292         929         930 1
        1293         930         931 1
        1294         931         932 1
        1295         932         933 1
        1296         933         934 1
        1297         934         935 1
        1298         935         936 1
        1299         936         937 1
        1300         937         938 1
        1301         938         939 1
        1302         939         940 1
        1303         940         941 1
        1304         941         942 1
        1305         941         969 1
        1306         942         943 1
        1307         942         969 1
        1308         943         944 1
        1309         944         945 1
        1310         945         969 1
        1311         945         946 1
        1312         946         947 1
        1313         947         948 1
        1314         947         952 1
        1315         948         949 1
        1316         948         950 1
        1317         949         950 1
        1318         950         951 1
        1319         950         952 1
        1320         951         952 1
        1321         952         953 1
        1322         953         954 1
        1323         954         955 1
        1324         955         956 1
        1325         956         957 1
        1326         957         958 1
        1327         958         959 1
        1328         959         960 1
        1329         960         961 1
        1330         961         962 1
        1331         962         963 1
        1332         963         964 1
        1333         964         965 1
        1334         965         966 1
        1335         966         967 1
        1336         967         968 1
        1337         968         969 1
        1338         969         970 1
        1339         970         971 1
        1340         971         972 1
        1341         972         973 1
        1342         973         974 1
        1343         974         975 1
        1344         975         976 1
        1345         976         977 1
        1346         977         978 1
        1347         978         979 1
        1348         979         980 1
        1349         980         981 1
        1350         981         982 1
        1351         982         983 1
        1352         983         984 1
        1353         984         985 1
        1354         985        1108 1
        1355         985        1189 1
        1356         985         986 1
        1357         986        1108 1
        1358         986         987 1
        1359         987         988 1
        1360         988         989 1
        1361         989         990 1
        1362         989        1231 1
        1363         990         991 1
        1364         991         992 1
        1365         991        1135 1
        1366         992         993 1
        1367         992        1455 1
        1368         993         994 1
        1369         994         995 1
        1370         995         996 1
        1371         996         997 1
        1372         997         998 1
        1373         998         999 1
        1374         999        1000 1
        1375         999        1538 1
        1376         999        1681 1
        1377         999        1732 1
        1378        1000        1001 1
        1379        1001        1551 1
        1380        1001        1002 1
        1381        1002        1003 1
        1382        1003        1004 1
        1383        1004        1005 1
        1384        1004        1154 1
        1385        1005        1006 1
        1386        1005        1154 1
        1387        1006        1007 1
        1388        1006        1155 1
        1389        1007        1008 1
        1390        1007        1235 1
        1391        1008        1009 1
        1392        1009        1010 1
        1393        1010        1011 1
        1394        1011        1012 1
        1395        1011        1015 1
        1396        1011        1225 1
        1397        1011        1334 1
        1398        1012        1330 1
        1399        1012        1334 1
        1400        1012        1013 1
        1401        1013        1334 1
        1402        1013        1014 1
        1403        1014        1015 1
        1404        1015        1016 1
        1405        1015        1330 1
        1406        1015        1334 1
        1407        1015        1335 1
        1408        1016        1017 1
        1409        1016        1131 1
        1410        1017        1018 1
        1411        1018        1019 1
        1412        1019        1020 1
        1413        1020        1021 1
        1414        1021        1022 1
        1415        1022        1023 1
        1416        1023        1024 1
        1417        1024        1025 1
        1418        1025        1026 1
        1419        1026        1027 1
        1420        1027        1028 1
        1421        1028        1029 1
        1422        1029        1030 1
        1423        1030        1031 1
        1424        1031        1032 1
        1425        1032        1033 1
        1426        1033        1034 1
        1427        1034        1035 1
        1428        1035        1036 1
        1429        1036        1037 1
        1430        1037        1038 1
        1431        1038        1039 1
        1432        1039        1040 1
        1433        1040        1041 1
        1434        1041        1042 1
        1435        1041        1445 1
        1436        1042        1043 1
        1437        1043        1044 1
        1438        1043        1567 1
        1439        1044        1045 1
        1440        1045        1046 1
        1441        1046        1047 1
        1442        1047        1606 1
        1443        1047        1048 1
        1444        1048        1049 1
        1445        1049        1050 1
        1446        1050        1051 1
        1447        1051        1052 1
        1448        1051        1127 1
        1449        1052        1053 1
        1450        1052        1137 1
        1451        1052        1211 1
        1452        1052        1227 1
        1453        1052        1239 1
        1454        1053        1054 1
        1455        1053        1233 1
        1456        1054        1055 1
        1457        1055        1056 1
        1458        1056        1057 1
        1459        1057        1058 1
        1460        1058        1059 1
        1461        1059        1060 1
        1462        1060        1061 1
        1463        1061        1062 1
        1464        1061        1084 1
        1465        1061        1218 1
        1466        1062        1063 1
        1467        1062        1067 1
        1468        1063        1064 1
        1469        1063        1067 1
        1470        1063        1072 1
        1471        1063        1097 1
        1472        1064        1065 1
        1473        1064        1095 1
        1474        1065        1066 1
        1475        1066        1067 1
        1476        1067        1088 1
        1477        1067        1220 1
        1478        1067        1068 1
        1479        1068        1069 1
        1480        1069        1070 1
        1481        1069        1218 1
        1482        1069        1227 1
        1483        1069        1311 1
        1484        1070        1071 1
        1485        1070        1218 1
        1486        1070        1317 1
        1487        1070        1318 1
        1488        1071        1072 1
        1489        1071        1088 1
        1490        1071        1319 1
        1491        1072        1073 1
        1492        1073        1074 1
        1493        1074        1075 1
        1494        1075        1076 1
        1495        1076        1077 1
        1496        1077        1078 1
        1497        1078        1079 1
        1498        1079        1080 1
        1499        1079        1309 1
        1500        1080        1081 1
        1501        1081        1082 1
        1502        1082        1083 1
        1503        1082        1218 1
        1504        1083        1084 1
        1505        1084        1085 1
        1506        1085        1086 1
        1507        1086        1087 1
        1508        1087        1088 1
        1509        1088        1094 1
        1510        1088        1219 1
        1511        1088        1227 1
        1512        1088        1089 1
        1513        1089        1095 1
        1514        1089        1090 1
        1515        1090        1091 1
        1516        1091        1092 1
        1517        1091        1219 1
        1518        1092        1093 1
        1519        1092        1219 1
        1520        1092        1311 1
        1521        1092        1314 1
        1522        1093        1094 1
        1523        1094        1095 1
        1524        1095        1096 1
        1525        1095        1309 1
        1526        1096        1097 1
        1527        1097        1098 1
        1528        1097        1317 1
        1529        1098        1099 1
        1530        1099        1100 1
        1531        1100        1595 1
        1532        1100        1101 1
        1533        1101        1102 1
        1534        1102        1103 1
        1535        1103        1104 1
        1536        1104        1105 1
        1537        1104        1106 1
        1538        1105        1106 1
        1539        1106        1107 1
        1540        1107        1108 1
        1541        1108        1109 1
        1542        1109        1110 1
        1543        1110        1111 1
        1544        1111        1112 1
        1545        1112        1113 1
        1546        1113        1114 1
        1547        1114        1115 1
        1548        1115        1116 1
        1549        1116        1117 1
        1550        1117        1118 1
        1551        1118        1119 1
        1552        1118        1180 1
        1553        1119        1120 1
        1554        1120        1121 1
        1555        1121        1122 1
        1556        1122        1123 1
        1557        1123        1124 1
        1558        1124        1125 1
        1559        1124        1235 1
        1560        1125        1126 1
        1561        1125        1257 1
        1562        1126        1127 1
        1563        1127        1128 1
        1564        1127        1239 1
        1565        1128        1129 1
        1566        1128        1230 1
        1567        1128        1232 1
        1568        1128        1236 1
        1569        1129        1130 1
        1570        1130        1131 1
        1571        1131        1132 1
        1572        1132        1133 1
        1573        1133        1134 1
        1574        1133        1455 1
        1575        1134        1135 1
        1576        1134        1155 1
        1577        1135        1502 1
        1578        1135        1136 1
        1579        1136        1137 1
        1580        1137        1138 1
        1581        1138        1139 1
        1582        1139        1140 1
        1583        1139        1143 1
        1584        1139        1344 1
        1585        1140        1141 1
        1586        1141        1142 1
        1587        1142        1143 1
        1588        1143        1144 1
        1589        1144        1145 1
        1590        1145        1146 1
        1591        1146        1147 1
        1592        1147        1148 1
        1593        1148        1149 1
        1594        1149        1150 1
        1595        1150        1151 1
        1596        1150        1885 1
        1597        1151        1152 1
        1598        1152        1153 1
        1599        1153        1154 1
        1600        1154        1155 1
        1601        1154        1240 1
        1602        1155        1156 1
        1603        1155        1456 1
        1604        1156        1157 1
        1605        1157        1240 1
        1606        1157        1158 1
        1607        1158        1159 1
        1608        1159        1160 1
        1609        1160        1161 1
        1610        1161        1162 1
        1611        1161        1163 1
        1612        1162        1163 1
        1613        1162        1333 1
        1614        1163        1164 1
        1615        1164        1165 1
        1616        1165        1166 1
        1617        1166        1167 1
        1618        1166        1326 1
        1619        1167        1168 1
        1620        1168        1169 1
        1621        1168        1339 1
        1622        1168        1514 1
        1623        1169        1170 1
        1624        1170        1171 1
        1625        1171        1172 1
        1626        1171        1216 1
        1627        1172        1173 1
        1628        1173        1174 1
        1629        1173        1342 1
        1630        1174        1175 1
        1631        1175        1176 1
        1632        1176        1177 1
        1633        1177        1178 1
        1634        1178        1179 1
        1635        1178        1183 1
        1636        1179        1180 1
        1637        1180        1181 1
        1638        1181        1182 1
        1639        1182        1183 1
        1640        1183        1184 1
        1641        1184        1185 1
        1642        1185        1186 1
        1643        1186        1187 1
        1644        1187        1188 1
        1645        1188        1189 1
        1646        1189        1190 1
        1647        1190        1191 1
        1648        1190        1211 1
        1649        1191        1192 1
        1650        1192        1193 1
        1651        1193        1194 1
        1652        1194        1195 1
        1653        1195        1196 1
        1654        1196        1197 1
        1655        1197        1198 1
        1656        1198        1199 1
        1657        1199        1200 1
        1658        1200        1201 1
        1659        1201        1202 1
        1660        1202        1203 1
        1661        1203        1204 1
        1662        1204        1205 1
        1663        1205        1206 1
        1664        1206        1207 1
        1665        1207        1208 1
        1666        1208        1209 1
        1667        1209        1210 1
        1668        1210        1211 1
        1669        1211        1212 1
        1670        1212        1213 1
        1671        1213        1214 1
        1672        1214        1215 1
        1673        1215        1216 1
        1674        1216        1217 1
        1675        1217        1218 1
        1676        1218        1219 1
        1677        1218        1311 1
        1678        1218        1317 1
        1679        1219        1310 1
        1680        1219        1220 1
        1681        1220        1221 1
        1682        1221        1222 1
        1683        1222        1223 1
        1684        1223        1224 1
        1685        1224        1225 1
        1686        1225        1226 1
        1687        1226        1227 1
        1688        1227        1228 1
        1689        1227        1339 1
        1690        1228        1229 1
        1691        1229        1230 1
        1692        1230        1231 1
        1693        1231        1232 1
        1694        1232        1233 1
        1695        1233        1234 1
        1696        1234        1235 1
        1697        1235        1236 1
        1698        1236        1237 1
        1699        1237        1238 1
        1700        1238        1239 1
        1701        1238        1244 1
        1702        1239        1240 1
        1703        1240        1241 1
        1704        1240        1576 1
        1705        1241        1242 1
        1706        1242        1243 1
        1707        1243        1244 1
        1708        1244        1245 1
        1709        1244        1255 1
        1710        1244        1256 1
        1711        1245        1246 1
        1712        1246        1255 1
        1713        1246        1247 1
        1714        1247        1248 1
        1715        1248        1249 1
        1716        1249        1250 1
        1717        1250        1251 1
        1718        1251        1252 1
        1719        1252        1253 1
        1720        1252        1908 1
        1721        1253        1254 1
        1722        1254        1255 1
        1723        1254        1908 1
        1724        1255        1256 1
        1725        1256        1257 1
        1726        1256        1618 1
        1727        1257        1258 1
        1728        1258        1259 1
        1729        1259        1260 1
        1730        1260        1261 1
        1731        1261        1262 1
        1732        1262        1263 1
        1733        1263        1264 1
        1734        1264        1265 1
        1735        1265        1266 1
        1736        1266        1267 1
        1737        1266        1274 1
        1738        1266        1333 1
        1739        1267        1268 1
        1740        1267        1270 1
        1741        1267        1278 1
        1742        1268        1269 1
        1743        1268        1274 1
        1744        1269        1270 1
        1745        1270        1271 1
        1746        1270        1273 1
        1747        1270        1278 1
        1748        1271        1273 1
        1749        1271        1272 1
        1750        1272        1596 1
        1751        1272        1273 1
        1752        1273        1274 1
        1753        1274        1275 1
        1754        1275        1276 1
        1755        1276        1277 1
        1756        1277        1278 1
        1757        1278        1279 1
        1758        1278        1298 1
        1759        1279        1280 1
        1760        1279        1281 1
        1761        1280        1281 1
        1762        1281        1282 1
        1763        1282        1283 1
        1764        1283        1284 1
        1765        1284        1285 1
        1766        1284        1294 1
        1767        1285        1286 1
        1768        1286        1287 1
        1769        1287        1288 1
        1770        1288        1289 1
        1771        1288        1292 1
        1772        1289        1290 1
        1773        1290        1291 1
        1774        1291        1292 1
        1775        1292        1293 1
        1776        1293        1294 1
        1777        1294        1295 1
        1778        1295        1296 1
        1779        1296        1297 1
        1780        1297        1298 1
        1781        1298        1299 1
        1782        1299        1300 1
        1783        1300        1301 1
        1784        1301        1302 1
        1785        1302        1303 1
        1786        1303        1304 1
        1787        1304        1305 1
        1788        1304        1596 1
        1789        1305        1306 1
        1790        1306        1307 1
        1791        1307        1308 1
        1792        1308        1309 1
        1793        1309        1310 1
        1794        1310        1311 1
        1795        1311        1312 1
        1796        1312        1313 1
        1797        1312        1318 1
        1798        1313        1314 1
        1799        1314        1315 1
        1800        1315        1316 1
        1801        1316        1317 1
        1802        1317        1318 1
        1803        1318        1319 1
        1804        1319        1320 1
        1805        1319        1323 1
        1806        1320        1321 1
        1807        1321        1322 1
        1808        1322        1323 1
        1809        1323        1324 1
        1810        1324        1325 1
        1811        1325        1326 1
        1812        1326        1327 1
        1813        1327        1328 1
        1814        1327        1333 1
        1815        1328        1329 1
        1816        1328        1334 1
        1817        1329        1330 1
        1818        1330        1331 1
        1819        1331        1332 1
        1820        1332        1333 1
        1821        1333        1334 1
        1822        1334        1335 1
        1823        1334        1337 1
        1824        1334        1339 1
        1825        1335        1336 1
        1826        1336        1337 1
        1827        1337        1338 1
        1828        1338        1339 1
        1829        1339        1340 1
        1830        1340        1341 1
        1831        1341        1342 1
        1832        1342        1343 1
        1833        1343        1344 1
        1834        1344        1345 1
        1835        1344        1633 1
        1836        1345        1346 1
        1837        1346        1347 1
        1838        1347        1348 1
        1839        1348        1349 1
        1840        1348        1385 1
        1841        1349        1350 1
        1842        1350        1351 1
        1843        1350        1424 1
        1844        1350        2014 1
        1845        1351        1352 1
        1846        1351        1424 1
        1847        1351        1979 1
        1848        1352        1353 1
        1849        1353        1354 1
        1850        1354        1355 1
        1851        1355        1356 1
        1852        1356        1357 1
        1853        1357        1358 1
        1854        1358        1359 1
        1855        1359        1360 1
        1856        1360        1361 1
        1857        1361        1362 1
        1858        1362        1363 1
        1859        1363        1364 1
        1860        1364        1365 1
        1861        1365        1366 1
        1862        1366        1367 1
        1863        1366        1382 1
        1864        1367        1368 1
        1865        1368        1369 1
        1866        1369        1370 1
        1867        1370        1371 1
        1868        1371        2083 1
        1869        1371        1372 1
        1870        1372        1373 1
        1871        1373        1374 1
        1872        1374        1375 1
        1873        1375        1376 1
        1874        1376        1377 1
        1875        1376        1380 1
        1876        1377        1378 1
        1877        1377        2082 1
        1878        1378        1379 1
        1879        1379        1380 1
        1880        1380        1381 1
        1881        1381        1382 1
        1882        1382        1383 1
        1883        1383        1384 1
        1884        1384        1385 1
        1885        1385        1386 1
        1886        1386        1387 1
        1887        1387        1388 1
        1888        1388        1389 1
        1889        1389        1390 1
        1890        1390        1391 1
        1891        1391        1392 1
        1892        1392        1393 1
        1893        1392        1424 1
        1894        1393        1394 1
        1895        1394        1395 1
        1896        1395        1396 1
        1897        1396        1397 1
        1898        1396        1874 1
        1899        1397        1398 1
        1900        1398        1399 1
        1901        1398        1838 1
        1902        1399        1400 1
        1903        1400        1401 1
        1904        1401        1402 1
        1905        1402        1403 1
        1906        1403        1404 1
        1907        1404        1405 1
        1908        1404        1874 1
        1909        1405        1406 1
        1910        1406        1407 1
        1911        1407        1408 1
        1912        1408        1409 1
        1913        1409        1410 1
        1914        1410        1411 1
        1915        1411        1413 1
        1916        1411        1412 1
        1917        1412        1413 1
        1918        1413        1414 1
        1919        1414        1415 1
        1920        1415        1416 1
        1921        1416        1417 1
        1922        1417        1418 1
        1923        1418        1419 1
        1924        1419        1420 1
        1925        1420        1421 1
        1926        1421        1422 1
        1927        1422        1423 1
        1928        1423        1424 1
        1929        1424        1425 1
        1930        1425        1426 1
        1931        1426        1427 1
        1932        1427        1428 1
        1933        1428        1429 1
        1934        1429        1430 1
        1935        1430        1431 1
        1936        1431        1432 1
        1937        1432        1433 1
        1938        1432        1441 1
        1939        1433        1434 1
        1940        1433        1439 1
        1941        1434        1435 1
        1942        1435        1436 1
        1943        1436        1437 1
        1944        1437        1438 1
        1945        1437        1879 1
        1946        1438        1439 1
        1947        1439        1440 1
        1948        1440        1441 1
        1949        1441        1442 1
        1950        1442        1446 1
        1951        1442        1443 1
        1952        1443        1444 1
        1953        1444        1445 1
        1954        1445        1446 1
        1955        1446        1447 1
        1956        1447        1448 1
        1957        1448        1449 1
        1958        1449        1450 1
        1959        1450        1451 1
        1960        1451        1452 1
        1961        1452        1453 1
        1962        1453        1454 1
        1963        1454        1455 1
        1964        1455        1456 1
        1965        1455        1562 1
        1966        1456        1457 1
        1967        1457        1458 1
        1968        1458        1459 1
        1969        1459        1460 1
        1970        1460        1461 1
        1971        1461        1462 1
        1972        1462        1463 1
        1973        1463        1464 1
        1974        1463        1467 1
        1975        1464        1465 1
        1976        1465        1466 1
        1977        1466        1467 1
        1978        1467        1468 1
        1979        1467        1551 1
        1980        1468        1469 1
        1981        1468        1748 1
        1982        1469        1470 1
        1983        1469        1688 1
        1984        1470        1471 1
        1985        1471        1472 1
        1986        1472        1473 1
        1987        1473        1474 1
        1988        1474        1475 1
        1989        1475        1476 1
        1990        1476        1477 1
        1991        1477        1478 1
        1992        1478        1479 1
        1993        1479        1480 1
        1994        1480        1481 1
        1995        1480        1532 1
        1996        1481        1482 1
        1997        1482        1483 1
        1998        1483        1484 1
        1999        1484        1485 1
        2000        1485        1486 1
        2001        1486        1487 1
        2002        1487        1488 1
        2003        1488        1489 1
        2004        1489        1490 1
        2005        1490        1491 1
        2006        1491        1492 1
        2007        1491        1493 1
        2008        1491        1674 1
        2009        1492        1493 1
        2010        1493        1494 1
        2011        1494        1495 1
        2012        1495        1496 1
        2013        1496        1497 1
        2014        1497        1498 1
        2015        1498        1499 1
        2016        1498        1501 1
        2017        1498        1520 1
        2018        1499        1500 1
        2019        1499        1506 1
        2020        1499        1519 1
        2021        1500        1501 1
        2022        1501        1502 1
        2023        1501        1507 1
        2024        1502        1503 1
        2025        1503        1504 1
        2026        1504        1505 1
        2027        1505        1506 1
        2028        1506        1507 1
        2029        1507        1508 1
        2030        1508        1509 1
        2031        1509        1510 1
        2032        1510        1511 1
        2033        1511        1512 1
        2034        1512        1513 1
        2035        1513        1514 1
        2036        1514        1515 1
        2037        1515        1516 1
        2038        1516        1517 1
        2039        1517        1518 1
        2040        1518        1519 1
        2041        1519        1520 1
        2042        1520        1521 1
        2043        1521        1522 1
        2044        1522        1523 1
        2045        1523        1524 1
        2046        1524        1525 1
        2047        1525        1526 1
        2048        1526        1527 1
        2049        1527        1528 1
        2050        1528        1529 1
        2051        1529        1530 1
        2052        1530        1531 1
        2053        1530        1532 1
        2054        1531        1532 1
        2055        1532        1533 1
        2056        1533        1534 1
        2057        1534        1535 1
        2058        1534        1668 1
        2059        1535        1536 1
        2060        1536        1537 1
        2061        1537        1538 1
        2062        1537        1638 1
        2063        1538        1539 1
        2064        1538        1689 1
        2065        1539        1540 1
        2066        1540        1541 1
        2067        1541        1542 1
        2068        1542        1543 1
        2069        1543        1544 1
        2070        1543        1552 1
        2071        1544        1545 1
        2072        1544        1713 1
        2073        1544        1720 1
        2074        1545        1546 1
        2075        1546        1547 1
        2076        1547        1548 1
        2077        1547        1715 1
        2078        1548        1549 1
        2079        1549        1550 1
        2080        1549        1720 1
        2081        1550        1551 1
        2082        1551        1552 1
        2083        1552        1553 1
        2084        1553        1554 1
        2085        1553        1555 1
        2086        1553        1557 1
        2087        1553        1558 1
        2088        1553        1696 1
        2089        1554        1555 1
        2090        1554        1696 1
        2091        1555        1556 1
        2092        1556        1557 1
        2093        1557        1558 1
        2094        1558        1559 1
        2095        1558        1679 1
        2096        1559        1560 1
        2097        1560        1561 1
        2098        1561        1562 1
        2099        1561        1685 1
        2100        1562        1563 1
        2101        1563        1564 1
        2102        1564        1565 1
        2103        1565        1566 1
        2104        1566        1567 1
        2105        1567        1568 1
        2106        1568        1569 1
        2107        1569        1570 1
        2108        1570        1571 1
        2109        1571        1572 1
        2110        1572        1573 1
        2111        1573        1574 1
        2112        1573        1601 1
        2113        1574        1575 1
        2114        1575        1576 1
        2115        1576        1577 1
        2116        1577        1578 1
        2117        1578        1579 1
        2118        1578        1587 1
        2119        1579        1580 1
        2120        1580        1581 1
        2121        1581        1582 1
        2122        1582        1583 1
        2123        1583        1584 1
        2124        1584        1585 1
        2125        1585        1586 1
        2126        1586        1587 1
        2127        1587        1588 1
        2128        1587        1952 1
        2129        1588        1589 1
        2130        1588        1941 1
        2131        1589        1590 1
        2132        1590        1591 1
        2133        1591        1592 1
        2134        1591        1594 1
        2135        1591        1623 1
        2136        1592        1593 1
        2137        1593        1594 1
        2138        1594        1595 1
        2139        1595        1596 1
        2140        1596        1597 1
        2141        1597        1598 1
        2142        1598        1599 1
        2143        1599        1600 1
        2144        1600        1601 1
        2145        1601        1602 1
        2146        1601        1614 1
        2147        1602        1603 1
        2148        1602        1604 1
        2149        1603        1604 1
        2150        1604        1605 1
        2151        1604        1611 1
        2152        1605        1606 1
        2153        1606        1607 1
        2154        1606        1904 1
        2155        1607        1608 1
        2156        1607        1611 1
        2157        1608        1609 1
        2158        1608        1610 1
        2159        1609        1610 1
        2160        1610        1611 1
        2161        1611        1612 1
        2162        1611        1908 1
        2163        1612        1613 1
        2164        1613        1614 1
        2165        1613        1917 1
        2166        1614        1615 1
        2167        1614        1901 1
        2168        1614        1903 1
        2169        1615        1616 1
        2170        1616        1617 1
        2171        1616        1917 1
        2172        1617        1618 1
        2173        1618        1619 1
        2174        1619        1620 1
        2175        1620        1621 1
        2176        1621        1622 1
        2177        1622        1623 1
        2178        1623        1624 1
        2179        1624        1625 1
        2180        1625        1626 1
        2181        1626        1627 1
        2182        1627        1628 1
        2183        1628        1629 1
        2184        1629        1630 1
        2185        1630        1631 1
        2186        1631        1632 1
        2187        1632        1633 1
        2188        1633        1634 1
        2189        1634        1635 1
        2190        1635        1636 1
        2191        1636        1637 1
        2192        1637        1638 1
        2193        1637        2083 1
        2194        1638        1639 1
        2195        1639        1640 1
        2196        1640        1641 1
        2197        1641        1642 1
        2198        1642        1643 1
        2199        1643        1644 1
        2200        1644        1645 1
        2201        1644        1646 1
        2202        1645        1646 1
        2203        1646        1647 1
        2204        1647        1648 1
        2205        1648        1649 1
        2206        1649        1650 1
        2207        1650        1651 1
        2208        1651        1652 1
        2209        1652        1653 1
        2210        1653        1655 1
        2211        1653        1654 1
        2212        1654        1655 1
        2213        1655        1656 1
        2214        1656        1657 1
        2215        1657        1658 1
        2216        1658        1659 1
        2217        1659        1660 1
        2218        1660        1661 1
        2219        1661        1662 1
        2220        1662        1663 1
        2221        1662        1666 1
        2222        1663        1664 1
        2223        1664        1665 1
        2224        1664        2112 1
        2225        1665        1666 1
        2226        1666        1667 1
        2227        1667        1668 1
        2228        1668        1669 1
        2229        1669        1670 1
        2230        1670        1671 1
        2231        1671        1672 1
        2232        1672        1673 1
        2233        1673        1674 1
        2234        1674        1675 1
        2235        1675        1676 1
        2236        1676        1677 1
        2237        1677        1678 1
        2238        1678        1679 1
        2239        1679        1680 1
        2240        1680        1681 1
        2241        1681        1682 1
        2242        1682        1683 1
        2243        1683        1684 1
        2244        1684        1685 1
        2245        1685        1686 1
        2246        1686        1687 1
        2247        1686        1689 1
        2248        1687        1688 1
        2249        1688        1689 1
        2250        1689        1690 1
        2251        1690        1691 1
        2252        1691        1692 1
        2253        1692        1693 1
        2254        1693        1694 1
        2255        1694        1695 1
        2256        1695        1696 1
        2257        1696        1697 1
        2258        1697        1698 1
        2259        1698        1699 1
        2260        1699        1700 1
        2261        1699        1701 1
        2262        1699        1782 1
        2263        1700        1701 1
        2264        1701        1702 1
        2265        1702        1703 1
        2266        1703        1704 1
        2267        1704        1705 1
        2268        1705        1706 1
        2269        1706        1707 1
        2270        1707        1708 1
        2271        1707        1709 1
        2272        1708        1709 1
        2273        1709        1710 1
        2274        1710        1711 1
        2275        1711        1712 1
        2276        1712        1713 1
        2277        1713        1714 1
        2278        1714        1715 1
        2279        1715        1716 1
        2280        1716        1717 1
        2281        1717        1718 1
        2282        1718        1719 1
        2283        1719        1720 1
        2284        1720        1721 1
        2285        1721        1722 1
        2286        1722        1723 1
        2287        1723        1724 1
        2288        1724        1725 1
        2289        1725        1726 1
        2290        1726        1727 1
        2291        1727        1728 1
        2292        1728        1729 1
        2293        1729        1730 1
        2294        1730        1731 1
        2295        1731        1732 1
        2296        1732        1733 1
        2297        1733        1734 1
        2298        1734        1735 1
        2299        1735        1736 1
        2300        1736        1737 1
        2301        1737        1738 1
        2302        1738        1739 1
        2303        1739        1740 1
        2304        1740        1741 1
        2305        1740        1747 1
        2306        1741        1742 1
        2307        1742        1743 1
        2308        1743        1744 1
        2309        1744        1745 1
        2310        1745        1746 1
        2311        1746        1747 1
        2312        1747        1748 1
        2313        1748        1749 1
        2314        1749        1750 1
        2315        1750        1751 1
        2316        1751        1752 1
        2317        1752        1753 1
        2318        1753        1754 1
        2319        1753        1853 1
        2320        1754        1755 1
        2321        1755        1777 1
        2322        1755        1833 1
        2323        1755        1836 1
        2324        1755        1842 1
        2325        1755        1756 1
        2326        1756        1757 1
        2327        1757        1758 1
        2328        1758        1759 1
        2329        1759        1760 1
        2330        1759        1764 1
        2331        1760        1761 1
        2332        1761        1762 1
        2333        1762        1763 1
        2334        1763        1764 1
        2335        1764        1765 1
        2336        1765        1766 1
        2337        1765        1768 1
        2338        1766        1767 1
        2339        1767        1768 1
        2340        1768        1769 1
        2341        1769        1770 1
        2342        1770        1771 1
        2343        1771        1772 1
        2344        1772        1773 1
        2345        1773        1774 1
        2346        1774        1775 1
        2347        1775        1776 1
        2348        1775        1805 1
        2349        1776        1777 1
        2350        1776        1805 1
        2351        1776        1832 1
        2352        1776        1833 1
        2353        1777        1778 1
        2354        1778        1779 1
        2355        1779        1780 1
        2356        1780        1781 1
        2357        1781        1782 1
        2358        1782        1783 1
        2359        1782        1837 1
        2360        1782        1840 1
        2361        1783        1784 1
        2362        1784        1785 1
        2363        1785        1786 1
        2364        1786        1787 1
        2365        1786        1841 1
        2366        1786        2111 1
        2367        1787        1788 1
        2368        1788        1789 1
        2369        1789        1790 1
        2370        1790        1791 1
        2371        1791        1792 1
        2372        1792        1793 1
        2373        1793        1794 1
        2374        1794        1795 1
        2375        1795        1796 1
        2376        1796        1797 1
        2377        1796        2169 1
        2378        1797        1798 1
        2379        1798        1845 1
        2380        1798        1850 1
        2381        1798        1799 1
        2382        1799        1802 1
        2383        1799        1800 1
        2384        1800        1801 1
        2385        1801        1802 1
        2386        1801        2198 1
        2387        1802        1803 1
        2388        1803        1804 1
        2389        1804        1805 1
        2390        1804        1832 1
        2391        1805        1806 1
        2392        1805        1833 1
        2393        1806        1807 1
        2394        1806        1823 1
        2395        1806        1824 1
        2396        1806        1827 1
        2397        1807        1808 1
        2398        1808        1809 1
        2399        1809        1810 1
        2400        1810        1811 1
        2401        1811        1812 1
        2402        1812        1813 1
        2403        1813        1814 1
        2404        1814        1815 1
        2405        1815        1816 1
        2406        1816        1817 1
        2407        1817        1818 1
        2408        1818        1819 1
        2409        1819        1820 1
        2410        1820        1821 1
        2411        1821        1822 1
        2412        1822        1823 1
        2413        1823        1824 1
        2414        1823        1836 1
        2415        1824        1825 1
        2416        1825        1826 1
        2417        1826        1827 1
        2418        1827        1828 1
        2419        1828        1829 1
        2420        1829        1830 1
        2421        1830        1831 1
        2422        1831        1832 1
        2423        1832        1833 1
        2424        1833        1834 1
        2425        1833        1842 1
        2426        1834        1835 1
        2427        1835        1836 1
        2428        1836        1837 1
        2429        1837        1838 1
        2430        1838        1839 1
        2431        1839        1840 1
        2432        1840        1841 1
        2433        1841        1842 1
        2434        1842        1843 1
        2435        1843        1844 1
        2436        1844        1845 1
        2437        1845        1846 1
        2438        1846        1847 1
        2439        1846        2091 1
        2440        1847        1848 1
        2441        1847        2088 1
        2442        1848        1849 1
        2443        1849        1850 1
        2444        1850        1851 1
        2445        1851        1852 1
        2446        1852        1853 1
        2447        1853        1854 1
        2448        1854        1855 1
        2449        1854        1866 1
        2450        1855        1856 1
        2451        1856        1857 1
        2452        1857        1858 1
        2453        1858        1859 1
        2454        1858        1866 1
        2455        1859        1860 1
        2456        1860        1861 1
        2457        1861        1862 1
        2458        1862        1863 1
        2459        1862        1869 1
        2460        1863        1864 1
        2461        1864        1865 1
        2462        1865        1866 1
        2463        1866        1867 1
        2464        1867        1868 1
        2465        1868        1869 1
        2466        1868        2057 1
        2467        1868        2058 1
        2468        1869        1870 1
        2469        1870        1871 1
        2470        1870        2082 1
        2471        1871        1872 1
        2472        1872        1873 1
        2473        1873        1874 1
        2474        1874        1875 1
        2475        1875        1876 1
        2476        1876        1877 1
        2477        1877        1878 1
        2478        1878        1879 1
        2479        1879        1880 1
        2480        1880        1881 1
        2481        1881        1882 1
        2482        1882        1883 1
        2483        1883        1884 1
        2484        1884        1885 1
        2485        1885        1886 1
        2486        1886        1887 1
        2487        1887        1888 1
        2488        1888        1889 1
        2489        1889        1890 1
        2490        1890        1891 1
        2491        1891        1892 1
        2492        1892        1893 1
        2493        1893        1894 1
        2494        1893        1941 1
        2495        1893        1944 1
        2496        1894        1895 1
        2497        1895        1896 1
        2498        1895        1898 1
        2499        1896        1897 1
        2500        1897        1898 1
        2501        1897        1912 1
        2502        1898        1899 1
        2503        1899        1900 1
        2504        1900        1901 1
        2505        1901        1902 1
        2506        1902        1903 1
        2507        1902        1905 1
        2508        1903        1904 1
        2509        1903        1905 1
        2510        1904        1905 1
        2511        1904        1909 1
        2512        1905        1906 1
        2513        1906        1907 1
        2514        1906        1908 1
        2515        1907        1908 1
        2516        1908        1909 1
        2517        1909        1910 1
        2518        1909        1912 1
        2519        1909        1913 1
        2520        1910        1911 1
        2521        1911        1912 1
        2522        1912        1913 1
        2523        1913        1914 1
        2524        1914        1915 1
        2525        1915        1916 1
        2526        1916        1917 1
        2527        1917        1918 1
        2528        1918        1919 1
        2529        1919        1920 1
        2530        1920        1921 1
        2531        1921        1922 1
        2532        1922        1923 1
        2533        1923        1924 1
        2534        1924        1925 1
        2535        1925        1926 1
        2536        1926        1927 1
        2537        1927        1928 1
        2538        1928        1929 1
        2539        1929        1930 1
        2540        1930        1931 1
        2541        1931        1932 1
        2542        1932        1933 1
        2543        1933        1934 1
        2544        1934        1935 1
        2545        1935        1936 1
        2546        1936        1937 1
        2547        1937        1938 1
        2548        1938        1939 1
        2549        1939        1940 1
        2550        1940        1941 1
        2551        1941        1942 1
        2552        1942        1943 1
        2553        1943        1944 1
        2554        1944        1945 1
        2555        1944        1949 1
        2556        1945        1946 1
        2557        1946        1947 1
        2558        1947        1948 1
        2559        1947        1949 1
        2560        1948        1949 1
        2561        1949        1950 1
        2562        1950        1951 1
        2563        1951        1952 1
        2564        1952        1953 1
        2565        1953        1954 1
        2566        1954        1955 1
        2567        1955        1956 1
        2568        1956        1957 1
        2569        1957        1958 1
        2570        1958        1959 1
        2571        1959        1960 1
        2572        1960        1961 1
        2573        1961        1962 1
        2574        1962        1963 1
        2575        1963        1964 1
        2576        1964        1965 1
        2577        1965        1966 1
        2578        1966        1967 1
        2579        1967        1968 1
        2580        1968        1969 1
        2581        1969        1970 1
        2582        1970        1971 1
        2583        1971        1972 1
        2584        1972        1973 1
        2585        1973        1974 1
        2586        1973        1976 1
        2587        1974        1975 1
        2588        1975        1976 1
        2589        1975        1979 1
        2590        1976        1977 1
        2591        1977        1978 1
        2592        1978        1979 1
        2593        1979        1980 1
        2594        1980        1981 1
        2595        1981        1982 1
        2596        1982        1983 1
        2597        1982        2075 1
        2598        1983        1984 1
        2599        1984        1985 1
        2600        1985        1986 1
        2601        1986        1987 1
        2602        1987        1988 1
        2603        1988        1989 1
        2604        1989        1990 1
        2605        1990        1991 1
        2606        1991        1992 1
        2607        1992        1993 1
        2608        1993        1994 1
        2609        1993        1997 1
        2610        1994        1995 1
        2611        1995        1996 1
        2612        1996        1997 1
        2613        1997        1998 1
        2614        1998        1999 1
        2615        1999        2000 1
        2616        2000        2001 1
        2617        2001        2002 1
        2618        2002        2003 1
        2619        2003        2004 1
        2620        2004        2005 1
        2621        2005        2006 1
        2622        2005        2013 1
        2623        2006        2007 1
        2624        2007        2008 1
        2625        2008        2009 1
        2626        2008        2011 1
        2627        2009        2010 1
        2628        2010        2011 1
        2629        2011        2012 1
        2630        2012        2013 1
        2631        2013        2014 1
        2632        2013        2015 1
        2633        2014        2015 1
        2634        2015        2016 1
        2635        2016        2017 1
        2636        2017        2018 1
        2637        2018        2019 1
        2638        2019        2020 1
        2639        2020        2021 1
        2640        2021        2022 1
        2641        2022        2023 1
        2642        2023        2024 1
        2643        2024        2025 1
        2644        2025        2026 1
        2645        2026        2061 1
        2646        2026        2027 1
        2647        2027        2028 1
        2648        2028        2029 1
        2649        2029        2030 1
        2650        2030        2031 1
        2651        2030        2077 1
        2652        2031        2032 1
        2653        2032        2033 1
        2654        2033        2034 1
        2655        2034        2035 1
        2656        2034        2037 1
        2657        2035        2036 1
        2658        2036        2037 1
        2659        2037        2038 1
        2660        2038        2039 1
        2661        2039        2040 1
        2662        2040        2041 1
        2663        2041        2042 1
        2664        2042        2043 1
        2665        2042        2063 1
        2666        2043        2044 1
        2667        2044        2045 1
        2668        2045        2046 1
        2669        2046        2047 1
        2670        2046        2058 1
        2671        2047        2048 1
        2672        2048        2049 1
        2673        2049        2050 1
        2674        2050        2051 1
        2675        2051        2052 1
        2676        2052        2053 1
        2677        2053        2054 1
        2678        2054        2055 1
        2679        2055        2056 1
        2680        2056        2057 1
        2681        2057        2058 1
        2682        2058        2059 1
        2683        2058        2065 1
        2684        2059        2060 1
        2685        2060        2061 1
        2686        2061        2062 1
        2687        2062        2063 1
        2688        2063        2064 1
        2689        2064        2065 1
        2690        2064        2068 1
        2691        2065        2066 1
        2692        2065        2068 1
        2693        2066        2067 1
        2694        2067        2068 1
        2695        2068        2069 1
        2696        2069        2070 1
        2697        2070        2071 1
        2698        2071        2072 1
        2699        2072        2073 1
        2700        2073        2074 1
        2701        2074        2075 1
        2702        2075        2076 1
        2703        2076        2077 1
        2704        2077        2078 1
        2705        2078        2079 1
        2706        2079        2080 1
        2707        2080        2081 1
        2708        2081        2082 1
        2709        2082        2083 1
        2710        2083        2084 1
        2711        2084        2085 1
        2712        2084        2087 1
        2713        2085        2086 1
        2714        2086        2087 1
        2715        2087        2088 1
        2716        2088        2089 1
        2717        2089        2090 1
        2718        2089        2169 1
        2719        2090        2091 1
        2720        2091        2092 1
        2721        2092        2093 1
        2722        2093        2094 1
        2723        2094        2095 1
        2724        2095        2096 1
        2725        2096        2097 1
        2726        2097        2098 1
        2727        2098        2099 1
        2728        2099        2100 1
        2729        2100        2101 1
        2730        2101        2102 1
        2731        2102        2103 1
        2732        2103        2104 1
        2733        2104        2105 1
        2734        2105        2106 1
        2735        2106        2107 1
        2736        2107        2108 1
        2737        2108        2109 1
        2738        2109        2110 1
        2739        2110        2111 1
        2740        2111        2112 1
        2741        2112        2113 1
        2742        2113        2114 1
        2743        2114        2115 1
        2744        2115        2116 1
        2745        2116        2117 1
        2746        2117        2118 1
        2747        2118        2119 1
        2748        2118        2128 1
        2749        2119        2120 1
        2750        2120        2121 1
        2751        2121        2122 1
        2752        2122        2123 1
        2753        2123        2124 1
        2754        2123        2212 1
        2755        2124        2125 1
        2756        2125        2126 1
        2757        2126        2127 1
        2758        2127        2128 1
        2759        2128        2129 1
        2760        2129        2130 1
        2761        2130        2131 1
        2762        2131        2132 1
        2763        2132        2133 1
        2764        2133        2134 1
        2765        2134        2135 1
        2766        2135        2136 1
        2767        2136        2137 1
        2768        2137        2138 1
        2769        2138        2139 1
        2770        2139        2140 1
        2771        2140        2141 1
        2772        2141        2142 1
        2773        2142        2143 1
        2774        2143        2144 1
        2775        2144        2145 1
        2776        2145        2146 1
        2777        2146        2147 1
        2778        2147        2148 1
        2779        2148        2149 1
        2780        2149        2150 1
        2781        2150        2151 1
        2782        2151        2152 1
        2783        2152        2153 1
        2784        2153        2154 1
        2785        2154        2155 1
        2786        2155        2156 1
        2787        2156        2157 1
        2788        2157        2158 1
        2789        2158        2159 1
        2790        2159        2160 1
        2791        2160        2161 1
        2792        2161        2162 1
        2793        2162        2163 1
        2794        2163        2164 1
        2795        2164        2165 1
        2796        2165        2166 1
        2797        2166        2167 1
        2798        2167        2168 1
        2799        2168        2169 1
        2800        2169        2170 1
        2801        2170        2171 1
        2802        2171        2172 1
        2803        2172        2173 1
        2804        2172        2174 1
        2805        2173        2174 1
        2806        2174        2175 1
        2807        2175        2176 1
        2808        2176        2177 1
        2809        2177        2178 1
        2810        2178        2179 1
        2811        2179        2180 1
        2812        2180        2181 1
        2813        2181        2182 1
        2814        2182        2183 1
        2815        2183        2184 1
        2816        2183        2185 1
        2817        2184        2185 1
        2818        2185        2186 1
        2819        2186        2187 1
        2820        2187        2188 1
        2821        2188        2189 1
        2822        2189        2190 1
        2823        2190        2191 1
        2824        2191        2192 1
        2825        2192        2193 1
        2826        2193        2194 1
        2827        2194        2195 1
        2828        2195        2196 1
        2829        2196        2197 1
        2830        2197        2198 1
        2831        2198        2199 1
        2832        2199        2200 1
        2833        2200        2201 1
        2834        2201        2202 1
        2835        2202        2203 1
        2836        2203        2204 1
        2837        2204        2205 1
        2838        2204        2208 1
        2839        2205        2206 1
        2840        2206        2207 1
        2841        2207        2208 1
        2842        2207        2212 1
        2843        2208        2209 1
        2844        2208        2211 1
        2845        2208        2213 1
        2846        2209        2210 1
        2847        2210        2213 1
        2848        2210        2211 1
        2849        2211        2212 1
        2850        2212        2213 1
        2851        2213        2214 1
        2852        2214        2215 1
        2853        2215        2216 1
        2854        2216        2217 1
        2855        2217        2218 1
        2856        2218        2219 1
        2857        2219        2220 1
        2858        2220        2221 1
        2859        2221        2222 1
        2860        2222        2223 1
        2861        2223        2224 1
        2862        2224        2225 1
        2863        2225        2226 1
        2864        2226        2227 1
        2865        2227        2228 1
        2866        2228        2229 1
        2867        2229        2230 1
        2868        2230        2231 1
        2869        2231        2232 1
        2870        2232        2233 1
        2871        2233        2234 1
        2872        2234        2235 1
        2873        2235        2236 1
        2874        2236        2237 1
        2875        2237        2238 1
        2876        2238        2239 1
        2877        2239        2240 1
        2878        2240        2241 1
        2879        2241        2242 1
        2880        2243        2244 1
        2881        2243        2245 1
        2882        2243        2246 1
        2883        2244        2247 1
        2884        2244        2249 1
        2885        2245        2247 1
        2886        2245        2248 1
        2887        2246        2248 1
        2888        2246        2249 1
        2889        2247        2250 1
        2890        2248        2250 1
        2891        2249        2250 1
