# Supplementary material for: Order and stochasticity in the folding of individual Drosophila genomes
Source: Nat Commun. 2021 Jan 4;12:41. doi: 10.1038/s41467-020-20292-z (PMC7782554; doi:10.1038/s41467-020-20292-z)
Supplement: Supplementary file 4 — Source Data [file 41467_2020_20292_MOESM4_ESM.zip › sc23.mol2]

@<TRIPOS>MOLECULE
dna
 2250 4271 0 0 0
SMALL
GASTEIGER

@<TRIPOS>ATOM
        1  O                      4.7982   20.6511    2.2539 O    1 1 0.0000
        2  O                      4.4633   21.1491    2.1578 O    1 1 1.0000
        3  O                      4.6287   21.7853    2.3526 O    1 1 2.0000
        4  O                      4.8190   22.4652    2.5473 O    1 1 3.0000
        5  O                      5.2003   22.8081    2.4731 O    1 1 4.0000
        6  O                      4.9411   22.9274    3.1119 O    1 1 5.0000
        7  O                      4.8583   23.3775    3.5048 O    1 1 6.0000
        8  O                      5.5051   23.0280    3.2685 O    1 1 7.0000
        9  O                      5.6351   22.8066    3.0433 O    1 1 8.0000
       10  O                      5.2239   22.9986    3.8886 O    1 1 9.0000
       11  O                      4.8843   22.6903    4.2887 O    1 1 10.0000
       12  O                      4.3408   22.1687    4.1841 O    1 1 11.0000
       13  O                      4.2497   21.3819    4.0777 O    1 1 12.0000
       14  O                      4.2603   21.0533    3.5079 O    1 1 13.0000
       15  O                      4.8060   21.1231    2.9558 O    1 1 14.0000
       16  O                      5.0071   21.4900    2.6664 O    1 1 15.0000
       17  O                      5.0167   21.9522    1.9712 O    1 1 16.0000
       18  O                      5.4492   21.2667    2.3570 O    1 1 17.0000
       19  O                      5.4107   20.9351    2.1685 O    1 1 18.0000
       20  O                      5.4137   20.3568    2.3541 O    1 1 19.0000
       21  O                      5.2219   19.8170    2.0582 O    1 1 20.0000
       22  O                      4.6184   20.2310    2.3293 O    1 1 21.0000
       23  O                      4.3322   20.4514    2.1637 O    1 1 22.0000
       24  O                      3.9913   20.0394    1.7577 O    1 1 23.0000
       25  O                      3.5754   20.0847    1.6354 O    1 1 24.0000
       26  O                      3.1150   20.2153    1.7927 O    1 1 25.0000
       27  O                      2.9739   19.8330    2.3044 O    1 1 26.0000
       28  O                      3.4090   20.2734    2.1089 O    1 1 27.0000
       29  O                      3.4421   20.8777    2.2493 O    1 1 28.0000
       30  O                      3.2592   21.1815    2.8424 O    1 1 29.0000
       31  O                      3.5016   20.6226    3.0522 O    1 1 30.0000
       32  O                      3.7442   20.7488    2.7671 O    1 1 31.0000
       33  O                      3.8282   21.0690    2.5124 O    1 1 32.0000
       34  O                      4.0529   21.8375    2.3071 O    1 1 33.0000
       35  O                      3.9121   21.5914    2.4604 O    1 1 34.0000
       36  O                      3.4357   21.8769    2.0275 O    1 1 35.0000
       37  O                      4.1977   21.9015    1.8510 O    1 1 36.0000
       38  O                      4.7228   21.7449    1.4796 O    1 1 37.0000
       39  O                      4.8072   21.2979    1.5429 O    1 1 38.0000
       40  O                      4.6268   21.4353    0.9662 O    1 1 39.0000
       41  O                      4.5832   20.6637    0.6718 O    1 1 40.0000
       42  O                      4.8046   19.9684    0.8000 O    1 1 41.0000
       43  O                      4.8340   20.0175    1.3610 O    1 1 42.0000
       44  O                      5.3522   20.2030    1.4463 O    1 1 43.0000
       45  O                      5.9146   20.2753    1.5933 O    1 1 44.0000
       46  O                      5.8516   20.9993    1.3209 O    1 1 45.0000
       47  O                      5.6543   21.5880    1.3765 O    1 1 46.0000
       48  O                      5.0993   22.5627    1.1931 O    1 1 47.0000
       49  O                      5.2328   21.9925    1.5338 O    1 1 48.0000
       50  O                      5.4673   22.6274    1.5719 O    1 1 49.0000
       51  O                      6.5362   23.2917    1.7163 O    1 1 50.0000
       52  O                      6.3235   22.9837    2.1554 O    1 1 51.0000
       53  O                      6.7905   23.8501    2.0778 O    1 1 52.0000
       54  O                      6.8967   23.5964    2.0001 O    1 1 53.0000
       55  O                      7.4498   23.7944    2.0590 O    1 1 54.0000
       56  O                      7.4692   23.0275    2.2109 O    1 1 55.0000
       57  O                      7.8536   22.3529    2.8646 O    1 1 56.0000
       58  O                      8.6146   22.2292    3.7701 O    1 1 57.0000
       59  O                      8.3675   22.2253    4.2283 O    1 1 58.0000
       60  O                      8.3893   21.3607    4.4137 O    1 1 59.0000
       61  O                      8.6564   20.8623    4.2789 O    1 1 60.0000
       62  O                      8.2532   20.4229    4.0002 O    1 1 61.0000
       63  O                      7.7557   20.4663    3.9012 O    1 1 62.0000
       64  O                      7.0561   20.5293    4.1240 O    1 1 63.0000
       65  O                      6.7324   20.7484    4.7361 O    1 1 64.0000
       66  O                      6.2770   20.6777    4.5001 O    1 1 65.0000
       67  O                      5.4591   20.6032    4.6157 O    1 1 66.0000
       68  O                      5.3052   20.5518    3.8851 O    1 1 67.0000
       69  O                      4.8791   21.0306    3.9494 O    1 1 68.0000
       70  O                      5.0440   21.8191    3.5887 O    1 1 69.0000
       71  O                      5.2872   21.5696    3.1039 O    1 1 70.0000
       72  O                      5.7176   21.4395    2.5143 O    1 1 71.0000
       73  O                      5.8535   21.0585    2.8936 O    1 1 72.0000
       74  O                      6.3783   20.6085    3.0510 O    1 1 73.0000
       75  O                      6.7784   20.3551    3.2206 O    1 1 74.0000
       76  O                      6.7859   20.4297    2.3479 O    1 1 75.0000
       77  O                      6.7021   20.6605    1.7194 O    1 1 76.0000
       78  O                      6.4250   20.4557    2.2806 O    1 1 77.0000
       79  O                      6.1036   20.6722    2.5070 O    1 1 78.0000
       80  O                      6.4961   21.1443    2.3017 O    1 1 79.0000
       81  O                      6.5470   21.5614    2.9326 O    1 1 80.0000
       82  O                      6.0491   21.7859    2.8625 O    1 1 81.0000
       83  O                      7.0210   21.5403    2.1452 O    1 1 82.0000
       84  O                      7.4080   22.0412    2.0380 O    1 1 83.0000
       85  O                      7.8898   21.8289    2.0781 O    1 1 84.0000
       86  O                      7.3818   21.8243    2.5271 O    1 1 85.0000
       87  O                      7.1410   21.2471    2.1763 O    1 1 86.0000
       88  O                      7.7939   20.9642    2.4194 O    1 1 87.0000
       89  O                      8.1601   21.4683    2.5057 O    1 1 88.0000
       90  O                      7.4209   20.8119    2.3356 O    1 1 89.0000
       91  O                      7.7023   20.9481    2.8505 O    1 1 90.0000
       92  O                      7.0764   20.8864    3.2506 O    1 1 91.0000
       93  O                      7.3533   21.4916    3.3896 O    1 1 92.0000
       94  O                      6.5321   21.5738    3.6418 O    1 1 93.0000
       95  O                      6.8765   21.8086    4.2895 O    1 1 94.0000
       96  O                      7.2155   21.2677    3.8917 O    1 1 95.0000
       97  O                      7.8754   21.9064    3.7969 O    1 1 96.0000
       98  O                      7.6696   22.2060    4.1506 O    1 1 97.0000
       99  O                      7.2482   21.9932    3.8381 O    1 1 98.0000
      100  O                      7.9929   21.8835    3.0813 O    1 1 99.0000
      101  O                      8.5220   21.6846    3.0512 O    1 1 100.0000
      102  O                      8.1365   21.1705    3.2551 O    1 1 101.0000
      103  O                      7.7524   21.4884    2.9501 O    1 1 102.0000
      104  O                      7.8643   21.0010    3.4340 O    1 1 103.0000
      105  O                      7.8621   21.3868    3.8710 O    1 1 104.0000
      106  O                      7.6109   21.6105    4.4320 O    1 1 105.0000
      107  O                      7.7181   21.8122    4.8040 O    1 1 106.0000
      108  O                      7.2266   21.9882    5.2391 O    1 1 107.0000
      109  O                      7.2482   21.5198    5.0916 O    1 1 108.0000
      110  O                      7.1950   21.9003    4.8000 O    1 1 109.0000
      111  O                      6.2248   21.9199    5.0254 O    1 1 110.0000
      112  O                      5.7554   22.2432    5.3902 O    1 1 111.0000
      113  O                      5.6816   22.6753    5.7287 O    1 1 112.0000
      114  O                      4.8798   23.1849    5.8414 O    1 1 113.0000
      115  O                      4.3874   23.5430    5.5115 O    1 1 114.0000
      116  O                      3.7356   23.6854    5.2730 O    1 1 115.0000
      117  O                      3.1466   23.7067    5.1851 O    1 1 116.0000
      118  O                      3.0229   24.0140    4.4517 O    1 1 117.0000
      119  O                      2.9258   24.5097    3.8190 O    1 1 118.0000
      120  O                      3.4326   24.8869    3.3601 O    1 1 119.0000
      121  O                      3.4831   25.3700    3.8175 O    1 1 120.0000
      122  O                      3.1809   25.8769    3.8170 O    1 1 121.0000
      123  O                      3.5186   26.0797    3.4694 O    1 1 122.0000
      124  O                      4.0269   25.8586    3.6876 O    1 1 123.0000
      125  O                      4.6890   26.0610    3.7362 O    1 1 124.0000
      126  O                      5.1456   26.0353    3.7196 O    1 1 125.0000
      127  O                      5.2260   26.7041    3.7646 O    1 1 126.0000
      128  O                      5.8820   26.6418    4.1485 O    1 1 127.0000
      129  O                      5.9847   26.2305    3.5462 O    1 1 128.0000
      130  O                      6.0806   26.4766    3.2611 O    1 1 129.0000
      131  O                      6.0648   26.9715    2.8260 O    1 1 130.0000
      132  O                      5.5046   27.2903    3.0510 O    1 1 131.0000
      133  O                      5.4896   27.7409    3.8119 O    1 1 132.0000
      134  O                      4.8716   27.5273    3.8670 O    1 1 133.0000
      135  O                      5.6610   27.2333    3.6673 O    1 1 134.0000
      136  O                      6.3046   27.0722    3.8936 O    1 1 135.0000
      137  O                      6.5366   26.6025    3.9945 O    1 1 136.0000
      138  O                      6.7715   26.7867    4.5551 O    1 1 137.0000
      139  O                      6.7136   26.4843    5.0444 O    1 1 138.0000
      140  O                      6.8901   26.0007    5.1443 O    1 1 139.0000
      141  O                      6.7871   25.3171    4.9110 O    1 1 140.0000
      142  O                      6.5179   26.1028    4.6598 O    1 1 141.0000
      143  O                      6.0356   25.8493    4.1004 O    1 1 142.0000
      144  O                      5.4646   25.4596    4.2288 O    1 1 143.0000
      145  O                      6.2238   25.5406    4.5197 O    1 1 144.0000
      146  O                      6.6102   25.4025    3.9226 O    1 1 145.0000
      147  O                      6.8577   26.0155    3.9616 O    1 1 146.0000
      148  O                      6.7755   26.2199    3.2132 O    1 1 147.0000
      149  O                      7.0261   26.3351    2.4768 O    1 1 148.0000
      150  O                      6.8450   26.7242    3.1189 O    1 1 149.0000
      151  O                      6.8886   25.9768    3.0057 O    1 1 150.0000
      152  O                      7.1591   26.5252    3.5328 O    1 1 151.0000
      153  O                      7.3225   25.6843    3.6928 O    1 1 152.0000
      154  O                      7.8598   25.2322    3.3251 O    1 1 153.0000
      155  O                      7.1417   25.0351    3.2310 O    1 1 154.0000
      156  O                      7.2281   24.4371    3.6993 O    1 1 155.0000
      157  O                      7.2061   24.9334    3.8135 O    1 1 156.0000
      158  O                      7.6942   24.9438    3.7667 O    1 1 157.0000
      159  O                      7.2646   24.9204    4.3690 O    1 1 158.0000
      160  O                      7.4793   24.9672    4.6973 O    1 1 159.0000
      161  O                      7.4486   24.8758    5.3770 O    1 1 160.0000
      162  O                      7.7266   25.1758    5.3508 O    1 1 161.0000
      163  O                      7.7046   25.6322    4.8628 O    1 1 162.0000
      164  O                      8.0291   26.3290    4.7212 O    1 1 163.0000
      165  O                      7.4304   26.1718    4.8076 O    1 1 164.0000
      166  O                      7.6710   25.8806    4.3358 O    1 1 165.0000
      167  O                      7.9328   25.7105    3.9194 O    1 1 166.0000
      168  O                      7.7677   25.3413    4.3223 O    1 1 167.0000
      169  O                      7.7418   24.5917    4.4061 O    1 1 168.0000
      170  O                      8.6615   24.4104    4.6084 O    1 1 169.0000
      171  O                      8.1978   24.7641    4.3018 O    1 1 170.0000
      172  O                      8.0532   24.0218    4.2965 O    1 1 171.0000
      173  O                      8.3108   23.7400    4.2541 O    1 1 172.0000
      174  O                      7.4669   24.0038    4.2840 O    1 1 173.0000
      175  O                      6.7401   24.2850    3.7542 O    1 1 174.0000
      176  O                      7.1764   24.4167    4.2548 O    1 1 175.0000
      177  O                      6.2905   24.7267    4.0728 O    1 1 176.0000
      178  O                      6.0358   25.1009    3.5329 O    1 1 177.0000
      179  O                      6.6318   24.5295    3.3382 O    1 1 178.0000
      180  O                      6.8910   24.0333    2.6203 O    1 1 179.0000
      181  O                      6.6567   23.5147    2.4609 O    1 1 180.0000
      182  O                      6.6698   23.7644    3.0236 O    1 1 181.0000
      183  O                      7.2321   23.2566    2.8360 O    1 1 182.0000
      184  O                      7.4763   23.7721    2.7023 O    1 1 183.0000
      185  O                      7.9276   24.2057    2.7298 O    1 1 184.0000
      186  O                      8.0310   23.9876    3.5279 O    1 1 185.0000
      187  O                      7.6269   24.3824    3.3379 O    1 1 186.0000
      188  O                      7.2372   24.3408    3.0675 O    1 1 187.0000
      189  O                      7.4732   23.8542    3.1522 O    1 1 188.0000
      190  O                      7.4680   23.6328    3.3981 O    1 1 189.0000
      191  O                      7.6425   22.9406    3.3498 O    1 1 190.0000
      192  O                      7.3739   22.6846    2.8684 O    1 1 191.0000
      193  O                      7.5826   22.3843    3.1764 O    1 1 192.0000
      194  O                      7.0184   22.3454    2.5808 O    1 1 193.0000
      195  O                      6.9467   22.6662    2.8441 O    1 1 194.0000
      196  O                      7.4506   23.1110    3.4856 O    1 1 195.0000
      197  O                      6.7535   22.6082    3.4974 O    1 1 196.0000
      198  O                      6.3246   23.0536    3.2695 O    1 1 197.0000
      199  O                      6.0379   23.1844    2.5801 O    1 1 198.0000
      200  O                      6.3063   22.7028    2.0454 O    1 1 199.0000
      201  O                      7.2851   22.7151    1.8594 O    1 1 200.0000
      202  O                      6.6753   22.7749    1.4652 O    1 1 201.0000
      203  O                      6.4286   22.4796    1.2130 O    1 1 202.0000
      204  O                      6.3351   22.0866    0.9896 O    1 1 203.0000
      205  O                      6.7314   21.8167    1.9892 O    1 1 204.0000
      206  O                      6.3100   21.5831    1.8769 O    1 1 205.0000
      207  O                      6.3874   22.0136    2.0345 O    1 1 206.0000
      208  O                      6.5122   22.7168    2.6162 O    1 1 207.0000
      209  O                      6.1232   22.5118    2.5114 O    1 1 208.0000
      210  O                      5.5357   22.1660    2.6442 O    1 1 209.0000
      211  O                      5.8077   22.2626    2.1130 O    1 1 210.0000
      212  O                      5.9732   22.8367    1.9754 O    1 1 211.0000
      213  O                      6.3331   23.1707    2.9030 O    1 1 212.0000
      214  O                      5.6027   22.4684    2.9137 O    1 1 213.0000
      215  O                      4.6532   22.4837    3.4588 O    1 1 214.0000
      216  O                      4.3593   22.4244    3.7954 O    1 1 215.0000
      217  O                      3.8238   22.6140    3.5438 O    1 1 216.0000
      218  O                      3.1811   22.6057    3.0717 O    1 1 217.0000
      219  O                      3.2260   23.3419    3.0028 O    1 1 218.0000
      220  O                      3.3443   22.8777    3.4149 O    1 1 219.0000
      221  O                      2.7223   23.0970    3.5588 O    1 1 220.0000
      222  O                      2.7359   23.1776    2.8513 O    1 1 221.0000
      223  O                      2.8258   23.7688    3.2892 O    1 1 222.0000
      224  O                      2.5011   23.7677    2.3884 O    1 1 223.0000
      225  O                      2.2785   24.2736    2.5150 O    1 1 224.0000
      226  O                      2.7509   24.7119    2.1689 O    1 1 225.0000
      227  O                      3.5821   24.6280    1.6671 O    1 1 226.0000
      228  O                      4.2046   24.8093    1.0333 O    1 1 227.0000
      229  O                      5.2864   24.7425    0.9882 O    1 1 228.0000
      230  O                      5.4258   24.0383    1.5817 O    1 1 229.0000
      231  O                      5.4181   23.2156    1.8072 O    1 1 230.0000
      232  O                      5.1285   22.7529    2.0333 O    1 1 231.0000
      233  O                      5.6551   21.8260    2.0910 O    1 1 232.0000
      234  O                      5.7415   20.8276    1.8967 O    1 1 233.0000
      235  O                      4.6977   20.7311    1.2811 O    1 1 234.0000
      236  O                      4.1245   20.3927    0.4971 O    1 1 235.0000
      237  O                      3.7120   20.7780    0.1866 O    1 1 236.0000
      238  O                      4.0329   21.2202    0.3632 O    1 1 237.0000
      239  O                      4.1471   20.9379    0.5872 O    1 1 238.0000
      240  O                      3.5246   20.3481    0.7340 O    1 1 239.0000
      241  O                      3.2890   20.8888    0.3342 O    1 1 240.0000
      242  O                      3.4189   21.4226    0.8064 O    1 1 241.0000
      243  O                      3.1194   21.0740    0.9995 O    1 1 242.0000
      244  O                      3.0030   21.1304    0.3619 O    1 1 243.0000
      245  O                      2.7462   21.0459    0.9657 O    1 1 244.0000
      246  O                      3.3722   20.8495    0.9970 O    1 1 245.0000
      247  O                      3.9438   20.6617    1.3086 O    1 1 246.0000
      248  O                      3.8953   21.1149    1.1956 O    1 1 247.0000
      249  O                      3.9676   21.0096    1.7768 O    1 1 248.0000
      250  O                      4.0379   21.5203    1.1012 O    1 1 249.0000
      251  O                      3.5428   21.0584    1.8417 O    1 1 250.0000
      252  O                      3.5144   21.5399    1.7541 O    1 1 251.0000
      253  O                      3.7100   22.3023    2.4414 O    1 1 252.0000
      254  O                      4.2841   23.0728    2.8292 O    1 1 253.0000
      255  O                      3.8102   23.3884    3.7167 O    1 1 254.0000
      256  O                      4.2672   22.8869    3.8675 O    1 1 255.0000
      257  O                      3.7560   22.3219    3.8867 O    1 1 256.0000
      258  O                      3.7714   21.9688    3.2080 O    1 1 257.0000
      259  O                      4.4128   22.1571    3.0922 O    1 1 258.0000
      260  O                      5.2655   22.1113    3.5892 O    1 1 259.0000
      261  O                      5.7033   21.8715    3.4279 O    1 1 260.0000
      262  O                      5.7564   21.4084    3.6250 O    1 1 261.0000
      263  O                      5.7267   20.8950    3.8122 O    1 1 262.0000
      264  O                      6.3563   20.7693    3.8183 O    1 1 263.0000
      265  O                      6.5824   21.1776    4.0490 O    1 1 264.0000
      266  O                      6.1357   21.3595    4.6022 O    1 1 265.0000
      267  O                      5.9015   22.0481    4.2566 O    1 1 266.0000
      268  O                      5.8356   21.8725    4.0978 O    1 1 267.0000
      269  O                      5.9587   21.3735    4.1390 O    1 1 268.0000
      270  O                      6.2397   22.0534    3.6831 O    1 1 269.0000
      271  O                      5.8045   22.5317    3.7528 O    1 1 270.0000
      272  O                      5.6818   22.4907    4.3184 O    1 1 271.0000
      273  O                      5.8750   22.6541    4.6308 O    1 1 272.0000
      274  O                      6.4917   22.2845    4.2788 O    1 1 273.0000
      275  O                      6.8785   22.2807    3.6472 O    1 1 274.0000
      276  O                      6.3244   22.1722    3.6931 O    1 1 275.0000
      277  O                      6.5774   22.1002    3.1918 O    1 1 276.0000
      278  O                      5.8839   22.6704    3.9501 O    1 1 277.0000
      279  O                      5.6676   21.9024    4.3331 O    1 1 278.0000
      280  O                      5.5398   21.1819    4.3341 O    1 1 279.0000
      281  O                      5.7581   21.6074    4.6089 O    1 1 280.0000
      282  O                      5.2257   21.4633    4.8191 O    1 1 281.0000
      283  O                      5.0964   21.8681    4.3617 O    1 1 282.0000
      284  O                      4.6467   22.1681    4.5361 O    1 1 283.0000
      285  O                      4.6192   22.6601    4.8716 O    1 1 284.0000
      286  O                      5.2561   22.5026    5.0374 O    1 1 285.0000
      287  O                      4.7703   23.3213    4.9516 O    1 1 286.0000
      288  O                      4.3509   23.9332    5.0025 O    1 1 287.0000
      289  O                      4.7240   24.1408    5.1482 O    1 1 288.0000
      290  O                      4.1035   24.4856    5.0169 O    1 1 289.0000
      291  O                      3.3401   24.5314    5.1229 O    1 1 290.0000
      292  O                      3.5980   23.9721    4.5621 O    1 1 291.0000
      293  O                      4.1447   23.4257    4.5460 O    1 1 292.0000
      294  O                      3.8556   24.1763    4.3036 O    1 1 293.0000
      295  O                      4.1674   24.3719    4.5972 O    1 1 294.0000
      296  O                      4.4160   24.7256    4.7216 O    1 1 295.0000
      297  O                      4.0375   24.7971    4.0793 O    1 1 296.0000
      298  O                      4.2503   23.9586    4.3084 O    1 1 297.0000
      299  O                      4.5222   23.3843    4.6136 O    1 1 298.0000
      300  O                      4.7277   24.0134    4.5215 O    1 1 299.0000
      301  O                      4.7874   24.5226    5.0574 O    1 1 300.0000
      302  O                      4.5617   25.0519    4.9996 O    1 1 301.0000
      303  O                      4.7674   24.5528    4.3577 O    1 1 302.0000
      304  O                      5.0921   24.4460    4.2149 O    1 1 303.0000
      305  O                      5.5989   24.1555    4.7265 O    1 1 304.0000
      306  O                      5.5048   23.8966    4.3816 O    1 1 305.0000
      307  O                      5.5371   23.1860    4.4379 O    1 1 306.0000
      308  O                      5.2764   23.8750    5.1470 O    1 1 307.0000
      309  O                      6.0835   24.1378    5.2076 O    1 1 308.0000
      310  O                      6.4972   23.7300    5.4882 O    1 1 309.0000
      311  O                      6.7721   23.1433    5.3973 O    1 1 310.0000
      312  O                      6.7920   24.0461    5.2108 O    1 1 311.0000
      313  O                      6.3563   23.8453    4.7159 O    1 1 312.0000
      314  O                      6.2590   23.2045    4.2354 O    1 1 313.0000
      315  O                      5.9133   23.5973    4.6668 O    1 1 314.0000
      316  O                      5.7602   23.1510    4.8963 O    1 1 315.0000
      317  O                      5.8490   23.2816    5.3871 O    1 1 316.0000
      318  O                      6.0735   23.2272    4.9062 O    1 1 317.0000
      319  O                      6.7332   22.6884    4.4808 O    1 1 318.0000
      320  O                      6.6749   22.4919    4.5642 O    1 1 319.0000
      321  O                      6.3684   22.3506    5.1195 O    1 1 320.0000
      322  O                      6.6147   22.7114    5.3909 O    1 1 321.0000
      323  O                      6.6774   23.1102    4.8702 O    1 1 322.0000
      324  O                      6.9903   22.5680    4.9989 O    1 1 323.0000
      325  O                      7.3457   22.5443    4.6304 O    1 1 324.0000
      326  O                      7.8141   22.5420    3.8905 O    1 1 325.0000
      327  O                      7.9106   22.9825    4.4409 O    1 1 326.0000
      328  O                      8.0165   23.3541    4.9164 O    1 1 327.0000
      329  O                      7.6239   23.6509    5.1626 O    1 1 328.0000
      330  O                      7.2768   23.3287    4.6285 O    1 1 329.0000
      331  O                      7.4972   22.9902    4.3475 O    1 1 330.0000
      332  O                      7.7600   22.6526    4.6350 O    1 1 331.0000
      333  O                      7.7099   22.8665    4.9725 O    1 1 332.0000
      334  O                      7.4464   23.1616    4.9510 O    1 1 333.0000
      335  O                      7.3236   23.4828    4.1695 O    1 1 334.0000
      336  O                      6.9490   23.1723    3.6945 O    1 1 335.0000
      337  O                      7.3759   22.8457    3.6702 O    1 1 336.0000
      338  O                      7.0822   23.6251    3.5380 O    1 1 337.0000
      339  O                      6.9466   23.1443    3.9145 O    1 1 338.0000
      340  O                      6.6802   23.6582    4.1209 O    1 1 339.0000
      341  O                      6.5761   23.6455    3.6615 O    1 1 340.0000
      342  O                      6.6300   23.9469    4.1335 O    1 1 341.0000
      343  O                      6.0324   23.9791    3.7133 O    1 1 342.0000
      344  O                      6.0783   23.5295    4.0578 O    1 1 343.0000
      345  O                      5.8634   23.4233    3.6609 O    1 1 344.0000
      346  O                      6.2327   24.1252    3.3923 O    1 1 345.0000
      347  O                      5.6020   23.7633    3.5389 O    1 1 346.0000
      348  O                      5.6984   23.7812    2.9485 O    1 1 347.0000
      349  O                      5.3357   23.4287    2.9354 O    1 1 348.0000
      350  O                      5.2790   23.7879    3.6244 O    1 1 349.0000
      351  O                      5.2891   24.2776    3.7285 O    1 1 350.0000
      352  O                      5.2964   24.5770    3.3917 O    1 1 351.0000
      353  O                      4.9407   24.0897    3.0038 O    1 1 352.0000
      354  O                      4.6466   23.8803    2.4877 O    1 1 353.0000
      355  O                      5.1614   24.3709    2.5922 O    1 1 354.0000
      356  O                      5.0473   23.5838    2.7258 O    1 1 355.0000
      357  O                      5.8732   23.9227    2.8508 O    1 1 356.0000
      358  O                      6.0260   24.2130    2.1789 O    1 1 357.0000
      359  O                      6.0556   23.8965    2.2072 O    1 1 358.0000
      360  O                      5.7715   23.6337    2.2264 O    1 1 359.0000
      361  O                      6.3711   23.9808    2.9772 O    1 1 360.0000
      362  O                      5.9803   24.5868    2.5537 O    1 1 361.0000
      363  O                      5.4829   24.8514    3.1281 O    1 1 362.0000
      364  O                      5.3617   25.8178    3.2216 O    1 1 363.0000
      365  O                      5.1200   26.1516    3.1631 O    1 1 364.0000
      366  O                      4.9049   25.8957    2.7677 O    1 1 365.0000
      367  O                      5.3399   25.6152    2.8160 O    1 1 366.0000
      368  O                      6.1360   25.6899    2.9844 O    1 1 367.0000
      369  O                      5.6557   25.9947    2.4437 O    1 1 368.0000
      370  O                      5.6261   26.5004    2.0421 O    1 1 369.0000
      371  O                      5.8282   26.2738    2.5218 O    1 1 370.0000
      372  O                      5.6787   26.5716    2.7704 O    1 1 371.0000
      373  O                      6.1167   25.9437    2.8567 O    1 1 372.0000
      374  O                      5.6817   25.4355    2.5816 O    1 1 373.0000
      375  O                      5.7111   24.8960    2.5161 O    1 1 374.0000
      376  O                      6.2225   24.4845    1.8553 O    1 1 375.0000
      377  O                      6.3353   24.5835    2.5669 O    1 1 376.0000
      378  O                      6.7064   25.4488    2.2321 O    1 1 377.0000
      379  O                      7.0510   24.9296    2.2508 O    1 1 378.0000
      380  O                      6.9162   24.7271    2.7229 O    1 1 379.0000
      381  O                      7.3938   25.4225    2.6524 O    1 1 380.0000
      382  O                      7.0693   25.4682    2.5609 O    1 1 381.0000
      383  O                      6.6478   24.8297    2.5161 O    1 1 382.0000
      384  O                      6.8399   25.3306    2.8994 O    1 1 383.0000
      385  O                      6.3759   25.1986    3.1227 O    1 1 384.0000
      386  O                      6.0688   25.2638    2.6247 O    1 1 385.0000
      387  O                      5.8647   24.8803    1.5980 O    1 1 386.0000
      388  O                      6.0736   25.0887    1.9947 O    1 1 387.0000
      389  O                      5.6882   25.3713    1.2319 O    1 1 388.0000
      390  O                      6.2134   25.8744    1.3717 O    1 1 389.0000
      391  O                      6.0543   26.4193    1.4531 O    1 1 390.0000
      392  O                      6.8280   25.8689    1.5998 O    1 1 391.0000
      393  O                      6.4881   25.4513    1.5655 O    1 1 392.0000
      394  O                      6.5856   26.0910    2.1776 O    1 1 393.0000
      395  O                      6.1908   26.2958    2.1421 O    1 1 394.0000
      396  O                      6.1286   25.8279    1.8041 O    1 1 395.0000
      397  O                      6.5752   26.1284    1.6618 O    1 1 396.0000
      398  O                      6.6769   25.5353    1.9189 O    1 1 397.0000
      399  O                      6.3139   25.3206    1.3074 O    1 1 398.0000
      400  O                      5.7447   25.2769    1.8760 O    1 1 399.0000
      401  O                      6.1748   25.6762    0.7574 O    1 1 400.0000
      402  O                      6.7336   25.2029    0.7778 O    1 1 401.0000
      403  O                      6.4379   25.8350    1.0126 O    1 1 402.0000
      404  O                      6.7281   25.8931    0.7394 O    1 1 403.0000
      405  O                      6.1114   26.1977    0.5528 O    1 1 404.0000
      406  O                      6.7064   26.5537    0.4806 O    1 1 405.0000
      407  O                      6.4834   26.3035    1.0425 O    1 1 406.0000
      408  O                      6.0606   26.7262    1.2459 O    1 1 407.0000
      409  O                      6.6191   26.6877    1.1774 O    1 1 408.0000
      410  O                      7.3574   26.2940    1.1654 O    1 1 409.0000
      411  O                      6.9717   26.9727    0.8266 O    1 1 410.0000
      412  O                      7.3778   26.3787    0.8822 O    1 1 411.0000
      413  O                      7.5999   26.3694    0.5896 O    1 1 412.0000
      414  O                      8.1392   26.7562    0.5289 O    1 1 413.0000
      415  O                      8.2774   26.2283    0.6972 O    1 1 414.0000
      416  O                      8.3624   27.1238    1.0120 O    1 1 415.0000
      417  O                      8.4256   26.6309    0.6924 O    1 1 416.0000
      418  O                      8.6995   26.4504    1.0363 O    1 1 417.0000
      419  O                      8.6857   25.9088    0.5695 O    1 1 418.0000
      420  O                      8.7405   25.0961    0.2807 O    1 1 419.0000
      421  O                      8.7394   25.8675    0.8695 O    1 1 420.0000
      422  O                      8.9866   25.9245    1.2243 O    1 1 421.0000
      423  O                      8.5676   26.3418    1.5814 O    1 1 422.0000
      424  O                      8.3044   26.8298    1.3409 O    1 1 423.0000
      425  O                      9.1043   26.7097    1.5350 O    1 1 424.0000
      426  O                      9.3823   26.2070    1.8372 O    1 1 425.0000
      427  O                      9.0089   26.3041    2.1825 O    1 1 426.0000
      428  O                      8.4878   25.5559    2.2742 O    1 1 427.0000
      429  O                      8.0045   25.5483    2.4594 O    1 1 428.0000
      430  O                      8.1213   24.8237    2.2385 O    1 1 429.0000
      431  O                      8.0818   25.5337    2.9639 O    1 1 430.0000
      432  O                      7.8842   26.2474    2.5339 O    1 1 431.0000
      433  O                      8.5547   26.4746    2.8426 O    1 1 432.0000
      434  O                      8.4171   26.1696    2.2947 O    1 1 433.0000
      435  O                      8.5732   26.0762    3.1191 O    1 1 434.0000
      436  O                      8.0678   26.4418    2.9804 O    1 1 435.0000
      437  O                      7.6433   25.7661    2.9103 O    1 1 436.0000
      438  O                      7.7532   25.8209    2.0399 O    1 1 437.0000
      439  O                      8.1250   26.1796    1.8926 O    1 1 438.0000
      440  O                      7.7271   25.4731    1.8708 O    1 1 439.0000
      441  O                      7.6681   24.8082    2.2313 O    1 1 440.0000
      442  O                      7.6047   24.0283    2.3548 O    1 1 441.0000
      443  O                      7.3526   23.1207    2.1830 O    1 1 442.0000
      444  O                      6.9712   22.3815    1.6832 O    1 1 443.0000
      445  O                      6.6993   21.6367    1.0212 O    1 1 444.0000
      446  O                      6.6477   20.9777    1.3537 O    1 1 445.0000
      447  O                      6.9539   20.6331    0.9837 O    1 1 446.0000
      448  O                      7.4162   20.8541    0.5889 O    1 1 447.0000
      449  O                      6.8163   21.1999    0.2872 O    1 1 448.0000
      450  O                      7.0255   21.6281    0.5805 O    1 1 449.0000
      451  O                      6.6149   21.1906    0.3667 O    1 1 450.0000
      452  O                      5.9562   20.6892    0.3679 O    1 1 451.0000
      453  O                      6.3754   20.3091    0.6274 O    1 1 452.0000
      454  O                      6.0166   21.1935    0.4951 O    1 1 453.0000
      455  O                      5.9466   21.7366    0.6270 O    1 1 454.0000
      456  O                      4.9654   22.2870    0.3312 O    1 1 455.0000
      457  O                      5.6085   22.1328    0.3190 O    1 1 456.0000
      458  O                      5.7390   22.4260    0.8312 O    1 1 457.0000
      459  O                      5.3728   21.7243    0.7594 O    1 1 458.0000
      460  O                      4.9400   21.5982    0.1721 O    1 1 459.0000
      461  O                      4.7373   21.5610   -0.4276 O   1 1 460.0000
      462  O                      4.3154   21.0569   -0.2310 O   1 1 461.0000
      463  O                      3.9973   20.3451   -0.3696 O   1 1 462.0000
      464  O                      4.4457   19.8144   -0.5559 O   1 1 463.0000
      465  O                      4.6642   19.1805   -0.0017 O   1 1 464.0000
      466  O                      4.4530   19.5725    0.1682 O    1 1 465.0000
      467  O                      4.3793   20.4329   -0.0933 O   1 1 466.0000
      468  O                      5.1010   21.0751   -0.2293 O   1 1 467.0000
      469  O                      4.9616   20.1713   -0.1130 O   1 1 468.0000
      470  O                      5.2417   20.8882   -0.0917 O   1 1 469.0000
      471  O                      5.7648   20.5314    0.4660 O    1 1 470.0000
      472  O                      6.0153   20.9051    0.9733 O    1 1 471.0000
      473  O                      5.2939   20.3842    0.5264 O    1 1 472.0000
      474  O                      4.7548   20.6520    0.0347 O    1 1 473.0000
      475  O                      4.8650   20.3953   -0.7098 O   1 1 474.0000
      476  O                      4.7809   20.8002   -1.0257 O   1 1 475.0000
      477  O                      4.3469   21.1853   -0.6019 O   1 1 476.0000
      478  O                      4.8617   21.2638    0.3730 O    1 1 477.0000
      479  O                      5.2959   21.0156    0.9789 O    1 1 478.0000
      480  O                      6.0110   21.6049    1.0867 O    1 1 479.0000
      481  O                      6.0304   22.3484    1.5135 O    1 1 480.0000
      482  O                      6.6328   22.6733    0.9781 O    1 1 481.0000
      483  O                      6.4516   22.1199    0.2150 O    1 1 482.0000
      484  O                      6.3208   21.8344   -0.7864 O   1 1 483.0000
      485  O                      6.0909   22.2109   -0.0927 O   1 1 484.0000
      486  O                      5.8198   22.1178   -0.6327 O   1 1 485.0000
      487  O                      5.2425   21.8084   -0.8246 O   1 1 486.0000
      488  O                      5.3741   21.9814   -0.6262 O   1 1 487.0000
      489  O                      4.5415   22.3566   -0.6969 O   1 1 488.0000
      490  O                      5.1909   22.6291   -1.1125 O   1 1 489.0000
      491  O                      5.7421   22.5236   -1.1415 O   1 1 490.0000
      492  O                      5.7324   21.9432   -1.7426 O   1 1 491.0000
      493  O                      5.8230   22.6896   -1.5959 O   1 1 492.0000
      494  O                      5.7143   22.0962   -1.3073 O   1 1 493.0000
      495  O                      5.5566   22.7139   -0.6440 O   1 1 494.0000
      496  O                      5.2145   22.3836   -0.4558 O   1 1 495.0000
      497  O                      5.9588   22.0904   -0.8454 O   1 1 496.0000
      498  O                      5.5171   21.5241   -0.9819 O   1 1 497.0000
      499  O                      5.2968   20.8851   -1.1651 O   1 1 498.0000
      500  O                      6.0153   20.5575   -1.4819 O   1 1 499.0000
      501  O                      6.0167   21.2751   -1.1893 O   1 1 500.0000
      502  O                      6.3745   21.9511   -1.3810 O   1 1 501.0000
      503  O                      6.8513   21.4322   -1.7282 O   1 1 502.0000
      504  O                      6.4794   20.7386   -1.6973 O   1 1 503.0000
      505  O                      6.0308   21.3884   -1.7515 O   1 1 504.0000
      506  O                      6.5031   20.7823   -1.7410 O   1 1 505.0000
      507  O                      6.4423   21.1186   -0.8260 O   1 1 506.0000
      508  O                      7.0509   20.7019   -1.0306 O   1 1 507.0000
      509  O                      6.7232   20.6477   -0.8666 O   1 1 508.0000
      510  O                      6.5828   21.1605   -1.1711 O   1 1 509.0000
      511  O                      6.7024   21.4913   -0.5112 O   1 1 510.0000
      512  O                      6.6857   20.7752   -0.4158 O   1 1 511.0000
      513  O                      6.4429   20.4018   -0.2544 O   1 1 512.0000
      514  O                      6.3136   20.5031   -1.1071 O   1 1 513.0000
      515  O                      5.8763   20.8415   -0.8422 O   1 1 514.0000
      516  O                      5.1622   21.4218   -1.0494 O   1 1 515.0000
      517  O                      5.4462   20.5500   -1.1928 O   1 1 516.0000
      518  O                      5.7093   20.4954   -0.6038 O   1 1 517.0000
      519  O                      6.0408   20.7352   -0.3494 O   1 1 518.0000
      520  O                      5.7038   21.2217   -0.2044 O   1 1 519.0000
      521  O                      5.8774   21.4294   -0.5998 O   1 1 520.0000
      522  O                      5.2592   21.9904   -0.1476 O   1 1 521.0000
      523  O                      4.8828   23.4582    0.4579 O    1 1 522.0000
      524  O                      4.5803   24.3681    1.3863 O    1 1 523.0000
      525  O                      4.2950   24.2128    1.7937 O    1 1 524.0000
      526  O                      4.2366   24.0934    1.0656 O    1 1 525.0000
      527  O                      4.3420   23.2363    1.3860 O    1 1 526.0000
      528  O                      4.1637   23.1500    0.5709 O    1 1 527.0000
      529  O                      3.8993   23.7390    0.4142 O    1 1 528.0000
      530  O                      3.8442   23.3227    0.7259 O    1 1 529.0000
      531  O                      3.8811   22.8485   -0.1731 O   1 1 530.0000
      532  O                      4.5787   22.5481   -0.0396 O   1 1 531.0000
      533  O                      4.4110   21.8921   -0.1012 O   1 1 532.0000
      534  O                      4.1427   22.2061   -0.1145 O   1 1 533.0000
      535  O                      3.4904   22.2403    0.2818 O    1 1 534.0000
      536  O                      3.8976   21.9213   -0.2015 O   1 1 535.0000
      537  O                      3.6776   21.6926    0.0852 O    1 1 536.0000
      538  O                      3.5440   21.4874   -0.4338 O   1 1 537.0000
      539  O                      3.7298   22.1944   -0.5021 O   1 1 538.0000
      540  O                      3.1036   22.8275    0.0143 O    1 1 539.0000
      541  O                      3.1376   22.1820    0.0619 O    1 1 540.0000
      542  O                      2.6347   21.8844    0.6506 O    1 1 541.0000
      543  O                      1.8537   21.9726    0.6079 O    1 1 542.0000
      544  O                      2.3422   22.1245    0.9585 O    1 1 543.0000
      545  O                      3.0363   22.6999    0.8224 O    1 1 544.0000
      546  O                      2.5550   22.1668    1.4664 O    1 1 545.0000
      547  O                      3.0027   22.0930    1.8743 O    1 1 546.0000
      548  O                      3.3472   22.3588    1.0707 O    1 1 547.0000
      549  O                      2.9858   22.7977    1.2660 O    1 1 548.0000
      550  O                      2.5025   23.1339    0.5694 O    1 1 549.0000
      551  O                      2.3207   22.3813    0.7546 O    1 1 550.0000
      552  O                      2.1109   22.5863    1.1486 O    1 1 551.0000
      553  O                      2.3425   22.8395    0.3550 O    1 1 552.0000
      554  O                      2.9808   23.5322    0.1601 O    1 1 553.0000
      555  O                      3.1443   23.3395   -0.4261 O   1 1 554.0000
      556  O                      3.1920   23.9605    0.1065 O    1 1 555.0000
      557  O                      2.8834   24.3111    0.2120 O    1 1 556.0000
      558  O                      3.6963   24.1368    0.3871 O    1 1 557.0000
      559  O                      4.4651   24.1525    0.5661 O    1 1 558.0000
      560  O                      4.8764   23.6190    1.4201 O    1 1 559.0000
      561  O                      4.7686   22.8775    1.9000 O    1 1 560.0000
      562  O                      4.9247   23.5454    2.1284 O    1 1 561.0000
      563  O                      4.4974   23.0472    2.4396 O    1 1 562.0000
      564  O                      4.2162   23.4022    2.0310 O    1 1 563.0000
      565  O                      3.7104   23.8532    2.1688 O    1 1 564.0000
      566  O                      4.0655   24.5658    2.2877 O    1 1 565.0000
      567  O                      4.7762   24.6607    1.7076 O    1 1 566.0000
      568  O                      5.1741   25.2987    0.9405 O    1 1 567.0000
      569  O                      5.4631   25.2879    0.4248 O    1 1 568.0000
      570  O                      4.9748   25.1796   -0.2116 O   1 1 569.0000
      571  O                      4.6141   24.7989   -0.5067 O   1 1 570.0000
      572  O                      4.5172   24.4505   -0.7999 O   1 1 571.0000
      573  O                      4.8978   23.8570   -0.3008 O   1 1 572.0000
      574  O                      4.2494   24.0675   -0.0415 O   1 1 573.0000
      575  O                      4.5691   24.3620   -0.3139 O   1 1 574.0000
      576  O                      4.9056   24.1786   -0.0012 O   1 1 575.0000
      577  O                      3.9784   24.3242   -0.0427 O   1 1 576.0000
      578  O                      4.6376   23.5413    0.6206 O    1 1 577.0000
      579  O                      5.8263   23.0230    1.2645 O    1 1 578.0000
      580  O                      6.1485   23.6279    1.5462 O    1 1 579.0000
      581  O                      6.3525   24.2558    1.4502 O    1 1 580.0000
      582  O                      7.0354   24.9296    1.4093 O    1 1 581.0000
      583  O                      7.3976   25.5958    1.0519 O    1 1 582.0000
      584  O                      7.1271   25.9953    0.1173 O    1 1 583.0000
      585  O                      6.9135   26.5841    0.1214 O    1 1 584.0000
      586  O                      6.7813   26.7549   -0.6689 O   1 1 585.0000
      587  O                      6.4162   26.5215   -1.3230 O   1 1 586.0000
      588  O                      6.0419   25.8578   -1.2288 O   1 1 587.0000
      589  O                      5.2593   25.6770   -1.8386 O   1 1 588.0000
      590  O                      5.0693   25.2826   -1.8835 O   1 1 589.0000
      591  O                      4.6037   25.5622   -2.2515 O   1 1 590.0000
      592  O                      4.1947   25.5895   -1.7546 O   1 1 591.0000
      593  O                      4.0305   24.9619   -1.5623 O   1 1 592.0000
      594  O                      3.7761   25.2237   -1.5502 O   1 1 593.0000
      595  O                      3.6453   24.5004   -1.5751 O   1 1 594.0000
      596  O                      4.8560   24.7860   -2.2526 O   1 1 595.0000
      597  O                      4.4543   24.4503   -2.2004 O   1 1 596.0000
      598  O                      4.2977   24.6717   -1.2657 O   1 1 597.0000
      599  O                      3.9085   24.2715   -1.0265 O   1 1 598.0000
      600  O                      3.6923   24.3719   -0.6315 O   1 1 599.0000
      601  O                      3.8095   23.8277   -0.2526 O   1 1 600.0000
      602  O                      4.2330   23.7302   -0.6624 O   1 1 601.0000
      603  O                      4.1129   23.8948   -0.3330 O   1 1 602.0000
      604  O                      3.2724   23.6903   -0.5030 O   1 1 603.0000
      605  O                      3.6086   24.4942   -0.4230 O   1 1 604.0000
      606  O                      2.9820   24.3211   -0.8565 O   1 1 605.0000
      607  O                      2.7105   23.8954   -1.0000 O   1 1 606.0000
      608  O                      2.7955   23.9627   -1.4263 O   1 1 607.0000
      609  O                      2.0952   24.2251   -1.3435 O   1 1 608.0000
      610  O                      2.3676   23.7424   -0.9718 O   1 1 609.0000
      611  O                      2.5936   23.3181   -0.0875 O   1 1 610.0000
      612  O                      3.2750   23.2232    0.5886 O    1 1 611.0000
      613  O                      3.2150   22.6519    1.8589 O    1 1 612.0000
      614  O                      3.9908   22.4472    2.6677 O    1 1 613.0000
      615  O                      4.8987   22.0761    2.9377 O    1 1 614.0000
      616  O                      4.1053   22.5877    2.0151 O    1 1 615.0000
      617  O                      4.2005   22.2136    1.5820 O    1 1 616.0000
      618  O                      3.7468   21.9370    1.0853 O    1 1 617.0000
      619  O                      4.1443   21.8333    0.7587 O    1 1 618.0000
      620  O                      4.0269   22.6545    0.2345 O    1 1 619.0000
      621  O                      3.9736   22.3358    0.8645 O    1 1 620.0000
      622  O                      3.0046   21.8078    0.8859 O    1 1 621.0000
      623  O                      3.0280   21.7116    1.4349 O    1 1 622.0000
      624  O                      3.3678   22.2710    1.4441 O    1 1 623.0000
      625  O                      2.9459   23.3555    1.7201 O    1 1 624.0000
      626  O                      3.3773   23.2506    2.3049 O    1 1 625.0000
      627  O                      3.5853   23.3035    2.6626 O    1 1 626.0000
      628  O                      4.0547   23.4184    3.1642 O    1 1 627.0000
      629  O                      3.9867   24.3934    2.6243 O    1 1 628.0000
      630  O                      3.1347   24.1806    2.5932 O    1 1 629.0000
      631  O                      3.8572   23.9967    2.7533 O    1 1 630.0000
      632  O                      4.2895   24.2478    2.4802 O    1 1 631.0000
      633  O                      4.6215   25.0430    2.5859 O    1 1 632.0000
      634  O                      4.6750   24.6510    3.0645 O    1 1 633.0000
      635  O                      4.7535   25.2926    3.3724 O    1 1 634.0000
      636  O                      4.4823   24.5749    3.4704 O    1 1 635.0000
      637  O                      4.2171   24.0652    3.7002 O    1 1 636.0000
      638  O                      4.5487   23.8134    3.1346 O    1 1 637.0000
      639  O                      4.2688   23.9442    2.8721 O    1 1 638.0000
      640  O                      3.9697   24.2725    3.4250 O    1 1 639.0000
      641  O                      3.4031   24.1684    3.2852 O    1 1 640.0000
      642  O                      3.7299   23.6800    3.2867 O    1 1 641.0000
      643  O                      3.2711   24.1254    2.5539 O    1 1 642.0000
      644  O                      3.7722   24.7395    3.0420 O    1 1 643.0000
      645  O                      4.0500   25.3931    3.5056 O    1 1 644.0000
      646  O                      5.0468   25.2149    3.5152 O    1 1 645.0000
      647  O                      5.5634   25.0575    3.8221 O    1 1 646.0000
      648  O                      5.7318   24.5652    3.3405 O    1 1 647.0000
      649  O                      5.3862   24.4685    2.4410 O    1 1 648.0000
      650  O                      5.2170   24.1077    1.9972 O    1 1 649.0000
      651  O                      5.0920   24.4013    1.2395 O    1 1 650.0000
      652  O                      5.2634   24.5211    1.8713 O    1 1 651.0000
      653  O                      4.6099   24.8277    2.2205 O    1 1 652.0000
      654  O                      3.8346   25.1771    2.2656 O    1 1 653.0000
      655  O                      3.3408   25.2674    2.6403 O    1 1 654.0000
      656  O                      3.2163   25.3789    3.3096 O    1 1 655.0000
      657  O                      2.3968   25.4248    2.9733 O    1 1 656.0000
      658  O                      2.1701   25.5392    2.0578 O    1 1 657.0000
      659  O                      2.1951   25.3902    1.0524 O    1 1 658.0000
      660  O                      2.0461   24.9262    0.4597 O    1 1 659.0000
      661  O                      2.6064   24.8443    0.7978 O    1 1 660.0000
      662  O                      2.6914   25.3486    0.4179 O    1 1 661.0000
      663  O                      2.7118   24.8177    0.1175 O    1 1 662.0000
      664  O                      3.2464   25.1140   -0.2495 O   1 1 663.0000
      665  O                      3.0120   24.5730   -0.5555 O   1 1 664.0000
      666  O                      3.2158   23.7791   -1.0652 O   1 1 665.0000
      667  O                      3.2467   22.9760   -1.3780 O   1 1 666.0000
      668  O                      2.8942   23.1002   -0.6154 O   1 1 667.0000
      669  O                      2.3922   23.1844    0.7459 O    1 1 668.0000
      670  O                      2.6435   23.0954    1.8311 O    1 1 669.0000
      671  O                      2.5623   22.9832    2.4960 O    1 1 670.0000
      672  O                      2.6490   22.4587    2.2546 O    1 1 671.0000
      673  O                      2.2173   22.9870    2.3928 O    1 1 672.0000
      674  O                      2.3009   22.8232    1.6382 O    1 1 673.0000
      675  O                      1.6342   22.7965    1.0472 O    1 1 674.0000
      676  O                      1.7351   22.9838    0.4207 O    1 1 675.0000
      677  O                      1.9906   23.8320    0.9523 O    1 1 676.0000
      678  O                      2.2731   23.7735    1.8662 O    1 1 677.0000
      679  O                      2.0742   24.0500    1.6468 O    1 1 678.0000
      680  O                      2.5729   23.7313    1.2698 O    1 1 679.0000
      681  O                      2.6469   24.0952    0.5846 O    1 1 680.0000
      682  O                      2.2865   24.3477    0.9517 O    1 1 681.0000
      683  O                      1.8862   24.9368    1.3065 O    1 1 682.0000
      684  O                      1.8212   24.4697    0.6018 O    1 1 683.0000
      685  O                      1.4386   24.7364    0.9540 O    1 1 684.0000
      686  O                      1.4806   24.2636    0.7181 O    1 1 685.0000
      687  O                      2.0440   24.0953    0.3207 O    1 1 686.0000
      688  O                      1.9957   24.0261    1.1917 O    1 1 687.0000
      689  O                      2.2938   24.6399    1.7084 O    1 1 688.0000
      690  O                      2.7839   25.2051    1.9528 O    1 1 689.0000
      691  O                      3.5192   25.5376    2.2279 O    1 1 690.0000
      692  O                      4.1846   25.3664    2.0875 O    1 1 691.0000
      693  O                      5.0847   25.7232    1.8646 O    1 1 692.0000
      694  O                      5.3584   25.2567    1.4433 O    1 1 693.0000
      695  O                      5.0708   25.0060    2.1180 O    1 1 694.0000
      696  O                      4.6070   25.4002    2.1421 O    1 1 695.0000
      697  O                      4.0121   25.7681    2.6721 O    1 1 696.0000
      698  O                      4.1412   25.5044    3.0014 O    1 1 697.0000
      699  O                      4.3692   26.1846    2.6117 O    1 1 698.0000
      700  O                      4.8127   26.4485    1.8095 O    1 1 699.0000
      701  O                      5.2375   26.1493    1.6626 O    1 1 700.0000
      702  O                      5.1074   26.8913    1.5085 O    1 1 701.0000
      703  O                      5.7144   27.3228    1.4407 O    1 1 702.0000
      704  O                      6.4789   27.4101    1.6159 O    1 1 703.0000
      705  O                      6.7278   26.8547    1.8381 O    1 1 704.0000
      706  O                      7.4851   26.0723    1.8451 O    1 1 705.0000
      707  O                      7.8381   26.1843    1.0417 O    1 1 706.0000
      708  O                      7.5803   27.1550    1.1374 O    1 1 707.0000
      709  O                      7.7781   26.7401    1.4369 O    1 1 708.0000
      710  O                      7.7115   26.7695    1.7484 O    1 1 709.0000
      711  O                      8.1129   27.0811    2.3931 O    1 1 710.0000
      712  O                      7.5329   26.4463    2.2096 O    1 1 711.0000
      713  O                      7.2656   26.6325    1.8430 O    1 1 712.0000
      714  O                      7.1105   26.8073    2.2052 O    1 1 713.0000
      715  O                      7.0150   27.6101    2.1375 O    1 1 714.0000
      716  O                      6.3445   27.4714    2.4061 O    1 1 715.0000
      717  O                      6.4873   26.9159    2.5653 O    1 1 716.0000
      718  O                      6.3193   27.0676    1.9999 O    1 1 717.0000
      719  O                      5.3986   27.0836    2.0598 O    1 1 718.0000
      720  O                      4.9889   26.6365    2.3253 O    1 1 719.0000
      721  O                      4.5891   26.2200    2.1416 O    1 1 720.0000
      722  O                      4.4122   25.0668    1.4829 O    1 1 721.0000
      723  O                      4.4538   25.4892    1.0390 O    1 1 722.0000
      724  O                      4.6254   25.7868    1.5097 O    1 1 723.0000
      725  O                      4.4978   26.2420    0.6240 O    1 1 724.0000
      726  O                      4.2067   26.7342    0.8654 O    1 1 725.0000
      727  O                      4.5315   26.6509    1.1727 O    1 1 726.0000
      728  O                      4.9309   26.2280    0.3427 O    1 1 727.0000
      729  O                      4.3288   25.6477    0.3946 O    1 1 728.0000
      730  O                      4.5001   26.1542    0.9825 O    1 1 729.0000
      731  O                      4.3523   25.5613    0.7753 O    1 1 730.0000
      732  O                      3.7678   25.8230    0.8162 O    1 1 731.0000
      733  O                      3.7880   25.8181    0.3764 O    1 1 732.0000
      734  O                      3.9967   26.1205    0.6625 O    1 1 733.0000
      735  O                      4.8617   25.8154    1.0756 O    1 1 734.0000
      736  O                      4.2184   26.5518    1.6649 O    1 1 735.0000
      737  O                      4.2036   27.0285    1.2895 O    1 1 736.0000
      738  O                      3.7437   26.8916    1.5402 O    1 1 737.0000
      739  O                      3.7817   26.3371    2.1601 O    1 1 738.0000
      740  O                      3.9853   25.9438    1.7689 O    1 1 739.0000
      741  O                      3.9043   25.5038    1.3852 O    1 1 740.0000
      742  O                      3.5032   25.1519    0.8130 O    1 1 741.0000
      743  O                      3.1989   25.2152    1.2889 O    1 1 742.0000
      744  O                      2.7704   25.2964    1.4271 O    1 1 743.0000
      745  O                      3.0847   25.7955    1.4262 O    1 1 744.0000
      746  O                      3.0395   25.7423    0.9627 O    1 1 745.0000
      747  O                      3.8827   25.9295    1.3335 O    1 1 746.0000
      748  O                      3.2721   26.1900    1.1503 O    1 1 747.0000
      749  O                      3.5869   26.4278    0.8167 O    1 1 748.0000
      750  O                      3.2195   26.1887    1.6439 O    1 1 749.0000
      751  O                      3.0531   25.8479    1.9860 O    1 1 750.0000
      752  O                      3.1829   26.0338    2.4046 O    1 1 751.0000
      753  O                      2.7728   25.6192    2.5689 O    1 1 752.0000
      754  O                      3.1746   25.3769    2.1675 O    1 1 753.0000
      755  O                      3.5499   24.5564    1.8041 O    1 1 754.0000
      756  O                      3.5364   25.0985    1.6146 O    1 1 755.0000
      757  O                      2.9092   24.1397    1.4459 O    1 1 756.0000
      758  O                      2.9876   23.7186    0.7690 O    1 1 757.0000
      759  O                      3.2422   24.5639    0.7820 O    1 1 758.0000
      760  O                      4.2602   24.7650    0.1874 O    1 1 759.0000
      761  O                      5.1383   24.2340    0.3847 O    1 1 760.0000
      762  O                      4.5523   24.7222    0.3932 O    1 1 761.0000
      763  O                      3.8731   25.1164    0.4479 O    1 1 762.0000
      764  O                      3.8039   24.6753    1.1241 O    1 1 763.0000
      765  O                      3.9989   23.8289    1.2768 O    1 1 764.0000
      766  O                      3.8176   23.9362    0.6939 O    1 1 765.0000
      767  O                      4.3527   24.3269    0.8135 O    1 1 766.0000
      768  O                      4.4354   23.9545    1.5266 O    1 1 767.0000
      769  O                      4.5061   23.2179    1.3393 O    1 1 768.0000
      770  O                      3.6813   22.9702    1.1333 O    1 1 769.0000
      771  O                      3.3827   23.5885    1.5364 O    1 1 770.0000
      772  O                      3.4694   23.8254    1.1235 O    1 1 771.0000
      773  O                      3.7894   24.0819    1.5181 O    1 1 772.0000
      774  O                      4.3199   23.7617    2.0766 O    1 1 773.0000
      775  O                      4.8511   23.5553    1.6887 O    1 1 774.0000
      776  O                      5.0634   23.7815    0.9637 O    1 1 775.0000
      777  O                      5.6992   24.3120    1.1153 O    1 1 776.0000
      778  O                      5.6699   24.0915    0.5220 O    1 1 777.0000
      779  O                      5.3549   24.4747    0.4311 O    1 1 778.0000
      780  O                      6.0208   24.1728    0.9711 O    1 1 779.0000
      781  O                      6.4410   23.6688    1.3378 O    1 1 780.0000
      782  O                      6.2922   23.3272    0.6881 O    1 1 781.0000
      783  O                      5.9713   22.7253    0.8106 O    1 1 782.0000
      784  O                      5.4151   22.9022    0.4910 O    1 1 783.0000
      785  O                      5.3687   22.7590   -0.1887 O   1 1 784.0000
      786  O                      4.9871   22.7191    0.0980 O    1 1 785.0000
      787  O                      4.6552   22.2233    0.7680 O    1 1 786.0000
      788  O                      4.4350   22.5822    1.1722 O    1 1 787.0000
      789  O                      3.9437   23.2393    1.1594 O    1 1 788.0000
      790  O                      4.0379   22.7292    0.6113 O    1 1 789.0000
      791  O                      4.5082   23.0727   -0.1071 O   1 1 790.0000
      792  O                      3.7647   23.2528    0.1901 O    1 1 791.0000
      793  O                      4.2742   23.3597    0.1842 O    1 1 792.0000
      794  O                      4.4354   23.4480   -0.3169 O   1 1 793.0000
      795  O                      5.0184   23.3855    0.1274 O    1 1 794.0000
      796  O                      4.9419   23.8382    0.3697 O    1 1 795.0000
      797  O                      4.8526   23.0904    0.5313 O    1 1 796.0000
      798  O                      4.8358   22.7662    0.8820 O    1 1 797.0000
      799  O                      4.1569   22.6920    1.2854 O    1 1 798.0000
      800  O                      3.8199   22.9760    1.6313 O    1 1 799.0000
      801  O                      3.5112   23.3755    1.7772 O    1 1 800.0000
      802  O                      3.3594   22.6634    0.6323 O    1 1 801.0000
      803  O                      3.5408   22.9515   -0.4406 O   1 1 802.0000
      804  O                      3.6473   23.4328   -0.4681 O   1 1 803.0000
      805  O                      3.9666   23.7132   -0.9885 O   1 1 804.0000
      806  O                      4.5503   23.9832   -1.1132 O   1 1 805.0000
      807  O                      5.1821   24.6352   -0.9033 O   1 1 806.0000
      808  O                      5.6407   24.4281   -0.3713 O   1 1 807.0000
      809  O                      6.0304   24.2871   -0.9906 O   1 1 808.0000
      810  O                      6.0659   23.7112   -1.0297 O   1 1 809.0000
      811  O                      5.5207   23.5993   -0.5633 O   1 1 810.0000
      812  O                      5.4187   24.4257   -0.1641 O   1 1 811.0000
      813  O                      5.7831   25.1214   -0.3411 O   1 1 812.0000
      814  O                      6.1170   25.1647   -0.0089 O   1 1 813.0000
      815  O                      6.3279   25.5284    0.1350 O    1 1 814.0000
      816  O                      6.3840   26.0752   -0.0099 O   1 1 815.0000
      817  O                      5.8604   26.1629   -0.5645 O   1 1 816.0000
      818  O                      5.7138   25.8485   -1.3005 O   1 1 817.0000
      819  O                      5.6614   26.5180   -1.3380 O   1 1 818.0000
      820  O                      5.7801   27.1807   -0.8889 O   1 1 819.0000
      821  O                      4.9585   27.0419   -1.2066 O   1 1 820.0000
      822  O                      4.7378   26.5681   -1.4163 O   1 1 821.0000
      823  O                      4.5366   26.9238   -0.9106 O   1 1 822.0000
      824  O                      5.1987   27.0040   -0.3390 O   1 1 823.0000
      825  O                      4.7135   26.4251   -0.4004 O   1 1 824.0000
      826  O                      4.8930   26.0015   -1.0425 O   1 1 825.0000
      827  O                      4.7367   26.3193   -1.6276 O   1 1 826.0000
      828  O                      5.3081   26.3044   -1.5469 O   1 1 827.0000
      829  O                      5.8870   25.9986   -1.8145 O   1 1 828.0000
      830  O                      5.2109   25.8253   -1.1764 O   1 1 829.0000
      831  O                      5.7101   25.1440   -1.2893 O   1 1 830.0000
      832  O                      6.0150   24.2506   -1.9337 O   1 1 831.0000
      833  O                      6.6456   23.3540   -2.5941 O   1 1 832.0000
      834  O                      6.0658   23.7105   -2.6873 O   1 1 833.0000
      835  O                      5.5870   24.0256   -2.2125 O   1 1 834.0000
      836  O                      6.2815   24.3168   -2.2486 O   1 1 835.0000
      837  O                      6.7553   24.1843   -2.5485 O   1 1 836.0000
      838  O                      7.3183   23.9884   -2.4634 O   1 1 837.0000
      839  O                      6.8836   23.9715   -1.4907 O   1 1 838.0000
      840  O                      6.6940   24.1389   -1.3902 O   1 1 839.0000
      841  O                      6.3666   24.5811   -1.5838 O   1 1 840.0000
      842  O                      6.8202   24.6795   -1.4431 O   1 1 841.0000
      843  O                      7.0478   24.7486   -0.9541 O   1 1 842.0000
      844  O                      6.7434   23.7537   -0.8490 O   1 1 843.0000
      845  O                      6.6050   24.4094   -0.6681 O   1 1 844.0000
      846  O                      7.1537   24.1221   -0.1937 O   1 1 845.0000
      847  O                      7.0818   23.4103    0.2187 O    1 1 846.0000
      848  O                      6.8406   23.2718   -0.6785 O   1 1 847.0000
      849  O                      5.8894   23.3629   -0.8718 O   1 1 848.0000
      850  O                      6.1476   24.6186   -1.0212 O   1 1 849.0000
      851  O                      6.2205   24.8332   -1.8537 O   1 1 850.0000
      852  O                      6.3147   25.2418   -2.1836 O   1 1 851.0000
      853  O                      6.5312   24.6854   -2.3185 O   1 1 852.0000
      854  O                      6.1833   23.8792   -1.7102 O   1 1 853.0000
      855  O                      6.0589   23.8037   -2.3005 O   1 1 854.0000
      856  O                      6.4297   24.1007   -2.0992 O   1 1 855.0000
      857  O                      6.1987   23.4358   -2.0380 O   1 1 856.0000
      858  O                      7.0321   23.5275   -1.8862 O   1 1 857.0000
      859  O                      7.0432   24.4136   -1.1231 O   1 1 858.0000
      860  O                      7.3000   24.4112   -1.9781 O   1 1 859.0000
      861  O                      7.8748   24.9342   -1.8114 O   1 1 860.0000
      862  O                      8.5290   25.6871   -2.0401 O   1 1 861.0000
      863  O                      9.1225   25.9509   -2.7369 O   1 1 862.0000
      864  O                      9.5630   26.0081   -2.7467 O   1 1 863.0000
      865  O                      9.7846   25.4820   -3.0384 O   1 1 864.0000
      866  O                      9.6889   26.1868   -3.2990 O   1 1 865.0000
      867  O                      9.2172   25.8239   -3.3521 O   1 1 866.0000
      868  O                      9.3315   26.5807   -3.4015 O   1 1 867.0000
      869  O                      9.8230   27.0224   -3.5221 O   1 1 868.0000
      870  O                     10.1097   27.1824   -2.8719 O   1 1 869.0000
      871  O                      9.6963   26.6736   -2.9748 O   1 1 870.0000
      872  O                      9.2636   27.1172   -2.7491 O   1 1 871.0000
      873  O                      8.8591   26.5009   -3.0670 O   1 1 872.0000
      874  O                      9.1351   26.5862   -2.7130 O   1 1 873.0000
      875  O                     10.0434   26.2518   -2.3441 O   1 1 874.0000
      876  O                      9.3708   25.9773   -2.3685 O   1 1 875.0000
      877  O                      9.2876   26.5363   -2.0795 O   1 1 876.0000
      878  O                      9.6566   26.4030   -2.5700 O   1 1 877.0000
      879  O                      8.7528   26.5160   -2.3422 O   1 1 878.0000
      880  O                      8.3165   26.6515   -2.4524 O   1 1 879.0000
      881  O                      8.4749   26.1039   -2.1691 O   1 1 880.0000
      882  O                      8.8845   25.7455   -2.9916 O   1 1 881.0000
      883  O                      8.5249   25.1555   -3.2143 O   1 1 882.0000
      884  O                      8.9923   25.5110   -2.7498 O   1 1 883.0000
      885  O                      8.3600   25.7891   -3.3073 O   1 1 884.0000
      886  O                      8.2965   25.6891   -2.9191 O   1 1 885.0000
      887  O                      8.3317   25.4320   -2.1902 O   1 1 886.0000
      888  O                      8.2999   25.6772   -2.6946 O   1 1 887.0000
      889  O                      8.5033   25.2126   -2.5914 O   1 1 888.0000
      890  O                      8.9051   24.7685   -2.7063 O   1 1 889.0000
      891  O                      9.2176   25.0782   -2.9257 O   1 1 890.0000
      892  O                      9.2112   25.0086   -2.1255 O   1 1 891.0000
      893  O                      9.3944   25.2845   -2.2104 O   1 1 892.0000
      894  O                      9.9686   25.7140   -2.3915 O   1 1 893.0000
      895  O                      9.1156   25.7597   -1.8603 O   1 1 894.0000
      896  O                      8.9285   25.8004   -1.3872 O   1 1 895.0000
      897  O                      8.0491   25.7752   -0.9516 O   1 1 896.0000
      898  O                      7.8859   25.8131    0.0363 O    1 1 897.0000
      899  O                      7.5231   24.9513   -0.1455 O   1 1 898.0000
      900  O                      8.6670   25.2241   -0.4785 O   1 1 899.0000
      901  O                      9.5144   25.3766   -1.7489 O   1 1 900.0000
      902  O                      9.7071   25.9809   -1.9397 O   1 1 901.0000
      903  O                      9.9421   26.6484   -1.7494 O   1 1 902.0000
      904  O                     10.4219   26.5070   -2.1446 O   1 1 903.0000
      905  O                     10.6361   26.3480   -2.7285 O   1 1 904.0000
      906  O                     10.5729   25.6250   -2.4003 O   1 1 905.0000
      907  O                      9.8437   25.8321   -1.5164 O   1 1 906.0000
      908  O                     10.5765   26.0609   -1.7646 O   1 1 907.0000
      909  O                     10.5252   25.9863   -1.1216 O   1 1 908.0000
      910  O                     10.2473   26.2563   -0.8053 O   1 1 909.0000
      911  O                     10.1221   25.7634   -0.8317 O   1 1 910.0000
      912  O                     10.5324   25.6783   -1.5959 O   1 1 911.0000
      913  O                     10.0965   26.2457   -1.3204 O   1 1 912.0000
      914  O                      9.4035   26.7631   -1.4250 O   1 1 913.0000
      915  O                      8.6068   27.0103   -1.8153 O   1 1 914.0000
      916  O                      7.8977   26.6367   -2.0704 O   1 1 915.0000
      917  O                      7.6364   27.0039   -2.0830 O   1 1 916.0000
      918  O                      7.2915   26.4359   -1.6310 O   1 1 917.0000
      919  O                      7.3394   25.6160   -1.3169 O   1 1 918.0000
      920  O                      7.9494   26.0994   -1.8254 O   1 1 919.0000
      921  O                      7.3415   25.6168   -1.8276 O   1 1 920.0000
      922  O                      7.3182   24.9910   -1.7222 O   1 1 921.0000
      923  O                      7.1322   24.5007   -2.5786 O   1 1 922.0000
      924  O                      7.3131   24.6160   -2.9183 O   1 1 923.0000
      925  O                      7.8291   24.6431   -2.5832 O   1 1 924.0000
      926  O                      8.3848   24.8064   -2.3883 O   1 1 925.0000
      927  O                      7.8246   25.1032   -2.9656 O   1 1 926.0000
      928  O                      7.5703   25.1790   -2.2256 O   1 1 927.0000
      929  O                      6.9287   25.2215   -1.7636 O   1 1 928.0000
      930  O                      7.0468   25.1253   -2.4286 O   1 1 929.0000
      931  O                      7.7382   25.2790   -2.4792 O   1 1 930.0000
      932  O                      7.3541   25.2771   -3.2638 O   1 1 931.0000
      933  O                      6.9513   24.9328   -3.1391 O   1 1 932.0000
      934  O                      7.4020   25.6054   -3.1031 O   1 1 933.0000
      935  O                      7.6090   25.9708   -2.2999 O   1 1 934.0000
      936  O                      7.9399   25.8140   -3.1504 O   1 1 935.0000
      937  O                      7.4484   25.7073   -2.7062 O   1 1 936.0000
      938  O                      7.4943   26.2700   -2.5507 O   1 1 937.0000
      939  O                      6.9589   25.5583   -2.6124 O   1 1 938.0000
      940  O                      7.1097   25.7906   -2.5430 O   1 1 939.0000
      941  O                      6.6468   25.6770   -3.0856 O   1 1 940.0000
      942  O                      6.4633   25.4265   -2.6260 O   1 1 941.0000
      943  O                      6.5897   25.5293   -1.8775 O   1 1 942.0000
      944  O                      6.7830   25.7889   -1.0166 O   1 1 943.0000
      945  O                      7.2466   25.4019   -0.8427 O   1 1 944.0000
      946  O                      8.0926   25.5667   -0.6314 O   1 1 945.0000
      947  O                      8.1425   25.5443    0.4690 O    1 1 946.0000
      948  O                      7.7122   25.3513   -0.3909 O   1 1 947.0000
      949  O                      7.1622   25.6499   -0.3197 O   1 1 948.0000
      950  O                      7.3976   25.2549   -0.7021 O   1 1 949.0000
      951  O                      6.9110   25.0223   -1.2479 O   1 1 950.0000
      952  O                      6.1380   25.1538   -1.3655 O   1 1 951.0000
      953  O                      5.3395   24.9456   -1.3753 O   1 1 952.0000
      954  O                      5.5703   25.0886   -2.0514 O   1 1 953.0000
      955  O                      5.5335   24.7202   -1.6635 O   1 1 954.0000
      956  O                      5.3685   23.9581   -1.3702 O   1 1 955.0000
      957  O                      4.9210   23.3686   -0.4515 O   1 1 956.0000
      958  O                      5.0557   24.0429   -0.7475 O   1 1 957.0000
      959  O                      4.8232   23.7094   -1.6138 O   1 1 958.0000
      960  O                      4.9921   23.0331   -1.6190 O   1 1 959.0000
      961  O                      4.7095   22.5503   -1.6539 O   1 1 960.0000
      962  O                      4.3283   23.3546   -1.3733 O   1 1 961.0000
      963  O                      4.2806   23.9102   -1.4362 O   1 1 962.0000
      964  O                      4.1248   24.1707   -1.9010 O   1 1 963.0000
      965  O                      4.6802   24.2173   -2.5087 O   1 1 964.0000
      966  O                      4.0170   23.9712   -2.5886 O   1 1 965.0000
      967  O                      4.3104   23.5059   -2.3166 O   1 1 966.0000
      968  O                      4.1413   23.0491   -2.9550 O   1 1 967.0000
      969  O                      4.0901   23.3062   -3.4546 O   1 1 968.0000
      970  O                      4.0509   22.8877   -3.7886 O   1 1 969.0000
      971  O                      4.1005   22.4948   -3.1453 O   1 1 970.0000
      972  O                      3.6087   22.6145   -3.2142 O   1 1 971.0000
      973  O                      3.5940   22.0740   -2.6595 O   1 1 972.0000
      974  O                      3.5245   21.7501   -2.0102 O   1 1 973.0000
      975  O                      3.8528   21.3521   -2.3703 O   1 1 974.0000
      976  O                      3.8445   22.0234   -1.8040 O   1 1 975.0000
      977  O                      3.3963   22.5850   -1.8734 O   1 1 976.0000
      978  O                      3.8405   22.3299   -2.0574 O   1 1 977.0000
      979  O                      3.9919   22.9469   -2.2259 O   1 1 978.0000
      980  O                      4.2992   22.6624   -1.7914 O   1 1 979.0000
      981  O                      4.1007   23.5592   -1.8479 O   1 1 980.0000
      982  O                      3.3927   24.0129   -1.7564 O   1 1 981.0000
      983  O                      3.3424   24.4609   -1.8569 O   1 1 982.0000
      984  O                      3.0374   24.0656   -2.4389 O   1 1 983.0000
      985  O                      2.8305   24.5430   -2.4192 O   1 1 984.0000
      986  O                      2.6913   25.0321   -1.9404 O   1 1 985.0000
      987  O                      3.3228   25.0072   -2.1657 O   1 1 986.0000
      988  O                      3.2968   24.9920   -1.4262 O   1 1 987.0000
      989  O                      2.6641   25.1399   -1.4892 O   1 1 988.0000
      990  O                      2.1931   25.0769   -1.1144 O   1 1 989.0000
      991  O                      2.6281   24.5273   -1.6101 O   1 1 990.0000
      992  O                      2.2199   24.4603   -1.1818 O   1 1 991.0000
      993  O                      2.1826   24.8607   -0.7066 O   1 1 992.0000
      994  O                      2.4589   25.1403   -0.3934 O   1 1 993.0000
      995  O                      1.9815   25.2065   -0.0372 O   1 1 994.0000
      996  O                      1.8951   24.5053   -0.4085 O   1 1 995.0000
      997  O                      2.4009   24.0610   -0.2295 O   1 1 996.0000
      998  O                      1.8965   23.2162   -0.4057 O   1 1 997.0000
      999  O                      2.2593   22.3425   -0.7673 O   1 1 998.0000
     1000  O                      2.3052   22.1104   -1.2633 O   1 1 999.0000
     1001  O                      1.8054   22.2239   -1.4299 O   1 1 1000.0000
     1002  O                      1.4426   21.9602   -1.8896 O   1 1 1001.0000
     1003  O                      1.5100   22.6206   -1.7370 O   1 1 1002.0000
     1004  O                      0.8856   22.9730   -2.2596 O   1 1 1003.0000
     1005  O                      0.9977   23.1963   -1.5176 O   1 1 1004.0000
     1006  O                      1.5309   23.3813   -1.5938 O   1 1 1005.0000
     1007  O                      1.8540   23.1189   -1.2107 O   1 1 1006.0000
     1008  O                      1.6429   22.8355   -0.9931 O   1 1 1007.0000
     1009  O                      2.2091   22.6864   -1.0732 O   1 1 1008.0000
     1010  O                      2.0593   23.4412   -1.6429 O   1 1 1009.0000
     1011  O                      2.5839   23.5160   -1.6176 O   1 1 1010.0000
     1012  O                      1.8617   23.9303   -1.6659 O   1 1 1011.0000
     1013  O                      1.2775   23.8654   -2.1289 O   1 1 1012.0000
     1014  O                      1.5241   24.3674   -1.8309 O   1 1 1013.0000
     1015  O                      1.5889   24.4559   -1.0491 O   1 1 1014.0000
     1016  O                      2.0287   24.2492   -0.4202 O   1 1 1015.0000
     1017  O                      2.0208   23.6083    0.0858 O    1 1 1016.0000
     1018  O                      1.6792   23.4060   -0.4764 O   1 1 1017.0000
     1019  O                      1.2261   23.8055   -0.4182 O   1 1 1018.0000
     1020  O                      1.1655   23.8189   -1.0793 O   1 1 1019.0000
     1021  O                      0.9502   24.6209   -0.8628 O   1 1 1020.0000
     1022  O                      1.4877   24.2370   -0.1420 O   1 1 1021.0000
     1023  O                      1.2738   23.8413    0.0743 O    1 1 1022.0000
     1024  O                      1.0234   23.0929    0.1921 O    1 1 1023.0000
     1025  O                      1.0359   22.8576    0.8322 O    1 1 1024.0000
     1026  O                      0.9874   23.6096    0.6037 O    1 1 1025.0000
     1027  O                      0.4438   23.5265    0.4551 O    1 1 1026.0000
     1028  O                      0.3094   24.0266   -0.1735 O   1 1 1027.0000
     1029  O                      0.7843   23.9921   -0.3445 O   1 1 1028.0000
     1030  O                      0.3869   23.2507   -0.2287 O   1 1 1029.0000
     1031  O                      0.9063   23.2781   -0.3506 O   1 1 1030.0000
     1032  O                      0.9309   22.6638   -0.0878 O   1 1 1031.0000
     1033  O                      1.3583   22.4571   -0.3654 O   1 1 1032.0000
     1034  O                      0.8461   22.8228   -0.8871 O   1 1 1033.0000
     1035  O                      1.3018   22.2458   -1.1887 O   1 1 1034.0000
     1036  O                      1.4834   21.9427   -0.7728 O   1 1 1035.0000
     1037  O                      1.4428   21.3426   -0.8696 O   1 1 1036.0000
     1038  O                      1.1982   21.6297   -0.3013 O   1 1 1037.0000
     1039  O                      2.0363   21.7265   -0.3330 O   1 1 1038.0000
     1040  O                      2.2141   20.7731   -0.6092 O   1 1 1039.0000
     1041  O                      1.8599   21.1509   -0.1157 O   1 1 1040.0000
     1042  O                      2.3045   20.6997    0.0638 O    1 1 1041.0000
     1043  O                      3.1133   20.6709   -0.4162 O   1 1 1042.0000
     1044  O                      3.2721   21.1769   -0.7422 O   1 1 1043.0000
     1045  O                      2.8220   20.8753   -0.7465 O   1 1 1044.0000
     1046  O                      2.1890   21.1715   -0.8655 O   1 1 1045.0000
     1047  O                      2.7190   21.4912   -1.2865 O   1 1 1046.0000
     1048  O                      3.4135   21.0235   -1.2692 O   1 1 1047.0000
     1049  O                      3.6426   20.6751   -0.8248 O   1 1 1048.0000
     1050  O                      3.4290   20.4598   -1.2719 O   1 1 1049.0000
     1051  O                      2.8747   20.2751   -1.1387 O   1 1 1050.0000
     1052  O                      3.2087   19.5750   -1.1293 O   1 1 1051.0000
     1053  O                      2.7410   18.9545   -1.0869 O   1 1 1052.0000
     1054  O                      2.2129   18.9958   -1.1302 O   1 1 1053.0000
     1055  O                      2.8085   19.0464   -1.7357 O   1 1 1054.0000
     1056  O                      2.2305   19.4899   -1.7390 O   1 1 1055.0000
     1057  O                      2.6118   19.6159   -1.3098 O   1 1 1056.0000
     1058  O                      2.9393   20.0836   -1.5965 O   1 1 1057.0000
     1059  O                      3.2694   19.6782   -1.7181 O   1 1 1058.0000
     1060  O                      3.2869   19.3442   -2.3294 O   1 1 1059.0000
     1061  O                      3.5497   19.8793   -2.0375 O   1 1 1060.0000
     1062  O                      3.5771   19.7489   -2.6508 O   1 1 1061.0000
     1063  O                      3.8081   20.2455   -2.3256 O   1 1 1062.0000
     1064  O                      4.1589   19.6238   -2.2063 O   1 1 1063.0000
     1065  O                      4.2245   19.9514   -2.5314 O   1 1 1064.0000
     1066  O                      4.5919   20.4961   -2.6854 O   1 1 1065.0000
     1067  O                      3.9704   20.7014   -2.6057 O   1 1 1066.0000
     1068  O                      3.5324   21.1992   -2.7338 O   1 1 1067.0000
     1069  O                      3.2486   20.8177   -2.0324 O   1 1 1068.0000
     1070  O                      3.0893   21.2261   -1.7902 O   1 1 1069.0000
     1071  O                      3.0233   21.7032   -2.2058 O   1 1 1070.0000
     1072  O                      3.2466   22.3798   -2.1845 O   1 1 1071.0000
     1073  O                      3.0028   22.1613   -1.5458 O   1 1 1072.0000
     1074  O                      3.3283   22.6841   -0.7230 O   1 1 1073.0000
     1075  O                      2.7704   22.7948   -0.1148 O   1 1 1074.0000
     1076  O                      2.0044   22.4167   -0.1926 O   1 1 1075.0000
     1077  O                      2.1832   22.1500   -0.2294 O   1 1 1076.0000
     1078  O                      2.9225   21.8525   -0.5496 O   1 1 1077.0000
     1079  O                      2.7169   22.3812   -0.1241 O   1 1 1078.0000
     1080  O                      2.9363   22.1753   -0.8156 O   1 1 1079.0000
     1081  O                      3.0438   22.3706   -1.4400 O   1 1 1080.0000
     1082  O                      3.6124   22.0701   -1.1289 O   1 1 1081.0000
     1083  O                      4.3776   22.1688   -0.8806 O   1 1 1082.0000
     1084  O                      4.3238   22.8449   -1.3981 O   1 1 1083.0000
     1085  O                      3.7514   22.5861   -1.1524 O   1 1 1084.0000
     1086  O                      3.5894   21.8014   -0.8031 O   1 1 1085.0000
     1087  O                      3.9769   21.8520   -1.3723 O   1 1 1086.0000
     1088  O                      3.9291   22.5649   -1.6248 O   1 1 1087.0000
     1089  O                      4.5448   22.8291   -2.0156 O   1 1 1088.0000
     1090  O                      4.5481   22.2338   -2.3630 O   1 1 1089.0000
     1091  O                      4.9213   21.9563   -2.6621 O   1 1 1090.0000
     1092  O                      5.4278   21.9099   -3.2005 O   1 1 1091.0000
     1093  O                      5.2226   22.2147   -3.5339 O   1 1 1092.0000
     1094  O                      4.8167   22.7238   -2.9027 O   1 1 1093.0000
     1095  O                      4.1503   22.9916   -2.6071 O   1 1 1094.0000
     1096  O                      3.9356   23.8595   -2.2734 O   1 1 1095.0000
     1097  O                      3.4027   23.5363   -1.3797 O   1 1 1096.0000
     1098  O                      2.5840   23.5612   -0.4776 O   1 1 1097.0000
     1099  O                      2.7227   22.9777   -1.1000 O   1 1 1098.0000
     1100  O                      3.2981   22.9839   -2.0798 O   1 1 1099.0000
     1101  O                      2.6709   22.9401   -1.8441 O   1 1 1100.0000
     1102  O                      2.9850   23.5088   -2.2390 O   1 1 1101.0000
     1103  O                      3.6322   23.4563   -1.7823 O   1 1 1102.0000
     1104  O                      3.7955   23.3380   -1.3170 O   1 1 1103.0000
     1105  O                      4.1838   22.8521   -0.9198 O   1 1 1104.0000
     1106  O                      5.1588   22.7181   -1.4401 O   1 1 1105.0000
     1107  O                      5.5395   21.8816   -2.0795 O   1 1 1106.0000
     1108  O                      6.0986   21.4086   -2.5614 O   1 1 1107.0000
     1109  O                      6.0151   20.6875   -2.3760 O   1 1 1108.0000
     1110  O                      5.4926   20.4927   -1.9837 O   1 1 1109.0000
     1111  O                      5.3986   21.2320   -2.0355 O   1 1 1110.0000
     1112  O                      5.4094   21.9014   -1.6201 O   1 1 1111.0000
     1113  O                      4.5443   21.8909   -2.0365 O   1 1 1112.0000
     1114  O                      5.0378   21.9167   -1.6703 O   1 1 1113.0000
     1115  O                      4.5133   21.6893   -1.7245 O   1 1 1114.0000
     1116  O                      4.5850   21.1166   -1.9282 O   1 1 1115.0000
     1117  O                      4.7961   21.2912   -2.5255 O   1 1 1116.0000
     1118  O                      5.1572   21.8190   -2.1099 O   1 1 1117.0000
     1119  O                      5.4529   21.3160   -2.5043 O   1 1 1118.0000
     1120  O                      5.3387   21.2078   -1.7444 O   1 1 1119.0000
     1121  O                      4.7884   21.6879   -1.2934 O   1 1 1120.0000
     1122  O                      4.3152   21.4105   -1.0188 O   1 1 1121.0000
     1123  O                      4.2914   22.0207   -1.1158 O   1 1 1122.0000
     1124  O                      4.4736   22.9252   -0.6629 O   1 1 1123.0000
     1125  O                      5.1912   23.2505   -0.9587 O   1 1 1124.0000
     1126  O                      5.0611   24.4135   -1.6407 O   1 1 1125.0000
     1127  O                      5.3852   24.1327   -1.1958 O   1 1 1126.0000
     1128  O                      4.7674   23.1554   -1.1538 O   1 1 1127.0000
     1129  O                      5.3898   23.7000   -1.3617 O   1 1 1128.0000
     1130  O                      5.6249   23.2215   -1.5042 O   1 1 1129.0000
     1131  O                      6.3448   23.3230   -1.4114 O   1 1 1130.0000
     1132  O                      6.3582   22.7112   -1.4588 O   1 1 1131.0000
     1133  O                      5.9225   23.0432   -1.1447 O   1 1 1132.0000
     1134  O                      6.0800   23.2296   -1.6489 O   1 1 1133.0000
     1135  O                      5.6764   23.1421   -2.3269 O   1 1 1134.0000
     1136  O                      4.9082   23.3583   -2.1758 O   1 1 1135.0000
     1137  O                      5.0196   24.0393   -2.1449 O   1 1 1136.0000
     1138  O                      5.6658   24.6280   -2.0088 O   1 1 1137.0000
     1139  O                      5.6790   24.8026   -2.5958 O   1 1 1138.0000
     1140  O                      6.1570   24.4224   -2.8734 O   1 1 1139.0000
     1141  O                      7.3549   24.3259   -3.3042 O   1 1 1140.0000
     1142  O                      6.7584   24.5630   -3.6454 O   1 1 1141.0000
     1143  O                      6.1281   24.8623   -3.4089 O   1 1 1142.0000
     1144  O                      5.5926   24.7770   -3.1766 O   1 1 1143.0000
     1145  O                      5.2088   24.4498   -2.5555 O   1 1 1144.0000
     1146  O                      4.7080   23.4321   -1.9994 O   1 1 1145.0000
     1147  O                      4.6230   22.1249   -1.4742 O   1 1 1146.0000
     1148  O                      4.1831   21.2346   -1.5926 O   1 1 1147.0000
     1149  O                      4.0215   20.6500   -1.8525 O   1 1 1148.0000
     1150  O                      4.6811   20.1576   -1.8874 O   1 1 1149.0000
     1151  O                      5.1125   20.5338   -1.8060 O   1 1 1150.0000
     1152  O                      5.6315   21.4131   -1.3104 O   1 1 1151.0000
     1153  O                      6.1204   21.2014   -1.7557 O   1 1 1152.0000
     1154  O                      6.8691   21.3539   -2.4116 O   1 1 1153.0000
     1155  O                      6.9270   22.0351   -3.3230 O   1 1 1154.0000
     1156  O                      6.3610   21.5225   -3.3669 O   1 1 1155.0000
     1157  O                      6.1406   21.0770   -3.5108 O   1 1 1156.0000
     1158  O                      5.7644   20.7331   -3.0800 O   1 1 1157.0000
     1159  O                      5.0033   20.5239   -2.6326 O   1 1 1158.0000
     1160  O                      4.7337   20.8368   -1.9025 O   1 1 1159.0000
     1161  O                      5.5880   20.6799   -1.5478 O   1 1 1160.0000
     1162  O                      5.5153   19.9304   -1.2289 O   1 1 1161.0000
     1163  O                      4.8779   19.9423   -1.0317 O   1 1 1162.0000
     1164  O                      5.3316   19.4189   -1.2405 O   1 1 1163.0000
     1165  O                      4.7714   19.2248   -1.0128 O   1 1 1164.0000
     1166  O                      4.2994   19.5396   -1.1762 O   1 1 1165.0000
     1167  O                      3.8890   20.0321   -1.2224 O   1 1 1166.0000
     1168  O                      4.1242   20.1687   -1.5817 O   1 1 1167.0000
     1169  O                      4.3350   20.6223   -1.1234 O   1 1 1168.0000
     1170  O                      5.3919   21.2011   -0.3843 O   1 1 1169.0000
     1171  O                      6.4335   21.7414    0.1004 O    1 1 1170.0000
     1172  O                      6.9600   22.1747    0.3128 O    1 1 1171.0000
     1173  O                      7.5909   22.3636    0.5384 O    1 1 1172.0000
     1174  O                      7.3708   21.6805    0.4845 O    1 1 1173.0000
     1175  O                      7.6389   21.2416   -0.2880 O   1 1 1174.0000
     1176  O                      8.0114   21.1547   -1.0937 O   1 1 1175.0000
     1177  O                      7.9293   21.6639   -1.6911 O   1 1 1176.0000
     1178  O                      7.8132   21.0996   -2.0360 O   1 1 1177.0000
     1179  O                      7.6483   21.6783   -2.7154 O   1 1 1178.0000
     1180  O                      6.9121   22.0578   -2.8490 O   1 1 1179.0000
     1181  O                      6.5873   22.6112   -2.9047 O   1 1 1180.0000
     1182  O                      6.3082   23.1218   -3.1703 O   1 1 1181.0000
     1183  O                      5.8364   23.3665   -3.6447 O   1 1 1182.0000
     1184  O                      5.6159   22.9646   -3.4647 O   1 1 1183.0000
     1185  O                      5.5516   22.3272   -3.8899 O   1 1 1184.0000
     1186  O                      6.2412   22.5867   -3.8507 O   1 1 1185.0000
     1187  O                      6.6982   23.0911   -4.0105 O   1 1 1186.0000
     1188  O                      6.2814   23.5210   -3.5824 O   1 1 1187.0000
     1189  O                      6.8344   24.0472   -3.0405 O   1 1 1188.0000
     1190  O                      7.0120   23.7877   -3.6179 O   1 1 1189.0000
     1191  O                      7.4011   23.4111   -3.0608 O   1 1 1190.0000
     1192  O                      6.8223   23.6653   -2.6117 O   1 1 1191.0000
     1193  O                      6.9213   23.3388   -3.2945 O   1 1 1192.0000
     1194  O                      6.5152   22.6218   -3.5898 O   1 1 1193.0000
     1195  O                      6.1373   22.0697   -3.2957 O   1 1 1194.0000
     1196  O                      5.9094   21.7396   -3.9836 O   1 1 1195.0000
     1197  O                      5.6603   21.6299   -3.3082 O   1 1 1196.0000
     1198  O                      5.4752   21.1197   -3.0486 O   1 1 1197.0000
     1199  O                      5.1430   20.9062   -3.3176 O   1 1 1198.0000
     1200  O                      4.9832   21.0181   -3.9154 O   1 1 1199.0000
     1201  O                      4.4944   21.0351   -3.6214 O   1 1 1200.0000
     1202  O                      4.5043   21.5844   -3.8108 O   1 1 1201.0000
     1203  O                      5.0669   21.3956   -3.4664 O   1 1 1202.0000
     1204  O                      4.4843   21.0706   -3.0578 O   1 1 1203.0000
     1205  O                      3.9986   21.4933   -2.9616 O   1 1 1204.0000
     1206  O                      4.1872   21.7761   -2.5366 O   1 1 1205.0000
     1207  O                      4.2133   21.7748   -3.3845 O   1 1 1206.0000
     1208  O                      4.6823   22.1310   -3.7645 O   1 1 1207.0000
     1209  O                      5.1244   22.4320   -3.1753 O   1 1 1208.0000
     1210  O                      5.0615   22.7200   -2.3861 O   1 1 1209.0000
     1211  O                      5.3494   23.5656   -3.1198 O   1 1 1210.0000
     1212  O                      6.0155   24.1761   -3.0812 O   1 1 1211.0000
     1213  O                      5.5688   24.0245   -3.3517 O   1 1 1212.0000
     1214  O                      5.0538   24.1006   -3.1747 O   1 1 1213.0000
     1215  O                      4.7063   23.8316   -2.7666 O   1 1 1214.0000
     1216  O                      5.0665   23.6619   -2.8080 O   1 1 1215.0000
     1217  O                      5.1771   23.1912   -2.8507 O   1 1 1216.0000
     1218  O                      4.5865   22.7129   -3.2931 O   1 1 1217.0000
     1219  O                      4.5614   23.4265   -3.3602 O   1 1 1218.0000
     1220  O                      5.2010   23.2940   -3.2209 O   1 1 1219.0000
     1221  O                      5.9195   23.1369   -2.6151 O   1 1 1220.0000
     1222  O                      5.7084   22.8260   -2.9778 O   1 1 1221.0000
     1223  O                      5.9511   22.5633   -2.6332 O   1 1 1222.0000
     1224  O                      5.1671   22.3857   -2.3323 O   1 1 1223.0000
     1225  O                      4.7525   21.7854   -3.0596 O   1 1 1224.0000
     1226  O                      4.3564   22.2198   -2.6834 O   1 1 1225.0000
     1227  O                      5.3827   22.3067   -2.8421 O   1 1 1226.0000
     1228  O                      6.2063   21.9357   -2.6456 O   1 1 1227.0000
     1229  O                      6.5985   22.0726   -2.1911 O   1 1 1228.0000
     1230  O                      6.2616   22.5955   -2.1281 O   1 1 1229.0000
     1231  O                      6.2578   21.9808   -1.8805 O   1 1 1230.0000
     1232  O                      6.8292   21.7023   -1.1652 O   1 1 1231.0000
     1233  O                      6.6182   21.8076   -1.7755 O   1 1 1232.0000
     1234  O                      5.7934   22.2461   -2.1586 O   1 1 1233.0000
     1235  O                      6.7258   22.2080   -1.2265 O   1 1 1234.0000
     1236  O                      7.2047   21.9673   -0.8064 O   1 1 1235.0000
     1237  O                      7.3195   21.3033   -1.5432 O   1 1 1236.0000
     1238  O                      8.1108   21.9410   -1.2394 O   1 1 1237.0000
     1239  O                      7.4014   21.9078   -1.1975 O   1 1 1238.0000
     1240  O                      7.7157   21.8548   -0.4378 O   1 1 1239.0000
     1241  O                      7.9414   22.5722   -0.9456 O   1 1 1240.0000
     1242  O                      8.3458   23.2003   -0.4051 O   1 1 1241.0000
     1243  O                      7.8629   23.5462   -0.5975 O   1 1 1242.0000
     1244  O                      7.4638   23.4983   -1.0339 O   1 1 1243.0000
     1245  O                      7.4943   22.5569   -1.4975 O   1 1 1244.0000
     1246  O                      8.3277   22.3346   -1.6347 O   1 1 1245.0000
     1247  O                      8.4494   21.6947   -1.2383 O   1 1 1246.0000
     1248  O                      8.5890   22.1724   -0.3480 O   1 1 1247.0000
     1249  O                      8.8560   21.8478   -0.8525 O   1 1 1248.0000
     1250  O                      9.2645   21.8148   -0.8833 O   1 1 1249.0000
     1251  O                      8.8607   22.3759   -0.8475 O   1 1 1250.0000
     1252  O                      9.1382   22.6011   -0.3379 O   1 1 1251.0000
     1253  O                      8.5417   22.5556   -1.3443 O   1 1 1252.0000
     1254  O                      9.0468   22.8683   -1.1735 O   1 1 1253.0000
     1255  O                      8.5128   23.0391   -0.5566 O   1 1 1254.0000
     1256  O                      8.5753   23.2422    0.3750 O    1 1 1255.0000
     1257  O                      8.2512   22.5011    0.9792 O    1 1 1256.0000
     1258  O                      8.3207   21.5678    0.8339 O    1 1 1257.0000
     1259  O                      8.5583   21.5885   -0.3215 O   1 1 1258.0000
     1260  O                      8.8460   21.6442   -0.7871 O   1 1 1259.0000
     1261  O                      9.1019   21.9010   -1.5156 O   1 1 1260.0000
     1262  O                      8.5541   22.1710   -2.4123 O   1 1 1261.0000
     1263  O                      8.5883   21.7135   -2.5688 O   1 1 1262.0000
     1264  O                      9.0522   22.1583   -3.0074 O   1 1 1263.0000
     1265  O                      9.2358   22.9959   -2.8457 O   1 1 1264.0000
     1266  O                      9.4980   22.4789   -2.8769 O   1 1 1265.0000
     1267  O                      9.1296   22.5450   -2.2905 O   1 1 1266.0000
     1268  O                      9.0988   22.3982   -1.8001 O   1 1 1267.0000
     1269  O                      8.7982   22.8314   -2.2784 O   1 1 1268.0000
     1270  O                      8.4298   22.8087   -2.1620 O   1 1 1269.0000
     1271  O                      8.8444   23.3491   -1.7191 O   1 1 1270.0000
     1272  O                      8.3657   23.2614   -1.8442 O   1 1 1271.0000
     1273  O                      8.3515   23.9860   -2.0966 O   1 1 1272.0000
     1274  O                      7.8852   24.3069   -1.6389 O   1 1 1273.0000
     1275  O                      7.6252   24.1950   -1.1516 O   1 1 1274.0000
     1276  O                      7.5668   23.8348   -1.2783 O   1 1 1275.0000
     1277  O                      7.6278   23.7860   -1.8819 O   1 1 1276.0000
     1278  O                      7.8902   23.4814   -1.3325 O   1 1 1277.0000
     1279  O                      8.3786   23.4284   -1.0896 O   1 1 1278.0000
     1280  O                      9.1904   23.1291   -0.8693 O   1 1 1279.0000
     1281  O                      9.4151   23.8581   -1.0247 O   1 1 1280.0000
     1282  O                      9.0719   23.8527   -1.5031 O   1 1 1281.0000
     1283  O                      9.0606   24.1275   -1.8591 O   1 1 1282.0000
     1284  O                      8.4799   24.1953   -1.9619 O   1 1 1283.0000
     1285  O                      8.4785   24.0738   -1.3272 O   1 1 1284.0000
     1286  O                      8.1529   23.9269   -1.0030 O   1 1 1285.0000
     1287  O                      8.2779   23.6063   -1.3060 O   1 1 1286.0000
     1288  O                      7.9681   23.1781   -1.0581 O   1 1 1287.0000
     1289  O                      8.1265   22.6815   -1.3570 O   1 1 1288.0000
     1290  O                      8.4895   23.2223   -1.3823 O   1 1 1289.0000
     1291  O                      8.3907   23.3106   -2.4720 O   1 1 1290.0000
     1292  O                      8.0310   23.0199   -1.8196 O   1 1 1291.0000
     1293  O                      7.9509   23.8596   -2.0945 O   1 1 1292.0000
     1294  O                      7.5410   23.6847   -2.6767 O   1 1 1293.0000
     1295  O                      7.2946   23.1280   -2.4951 O   1 1 1294.0000
     1296  O                      7.8122   23.2160   -2.3038 O   1 1 1295.0000
     1297  O                      7.7932   23.4088   -1.8774 O   1 1 1296.0000
     1298  O                      8.0116   22.8457   -2.5099 O   1 1 1297.0000
     1299  O                      7.1444   22.9031   -2.5814 O   1 1 1298.0000
     1300  O                      7.2275   21.9398   -2.1449 O   1 1 1299.0000
     1301  O                      6.8517   22.7567   -2.3139 O   1 1 1300.0000
     1302  O                      7.3230   22.3059   -2.4117 O   1 1 1301.0000
     1303  O                      8.1895   21.6384   -2.1574 O   1 1 1302.0000
     1304  O                      8.3368   21.8396   -2.8700 O   1 1 1303.0000
     1305  O                      8.2300   22.4476   -2.7468 O   1 1 1304.0000
     1306  O                      7.7662   22.5107   -2.1137 O   1 1 1305.0000
     1307  O                      6.8992   23.3529   -2.0001 O   1 1 1306.0000
     1308  O                      6.1766   24.0220   -1.4282 O   1 1 1307.0000
     1309  O                      5.3283   24.6956   -0.7424 O   1 1 1308.0000
     1310  O                      4.7862   24.9447    0.1491 O    1 1 1309.0000
     1311  O                      5.0665   25.6025    0.4698 O    1 1 1310.0000
     1312  O                      5.3130   25.8789    0.1142 O    1 1 1311.0000
     1313  O                      5.6148   26.2048   -0.1403 O   1 1 1312.0000
     1314  O                      5.7244   25.5707   -0.4381 O   1 1 1313.0000
     1315  O                      5.7327   25.8504    0.4244 O    1 1 1314.0000
     1316  O                      5.5922   26.2797    1.0496 O    1 1 1315.0000
     1317  O                      5.9691   25.7255    0.5040 O    1 1 1316.0000
     1318  O                      7.1563   25.7487    1.1079 O    1 1 1317.0000
     1319  O                      8.0178   25.4672    1.2886 O    1 1 1318.0000
     1320  O                      7.4856   25.4037    1.4314 O    1 1 1319.0000
     1321  O                      7.9067   24.9378    1.6875 O    1 1 1320.0000
     1322  O                      8.2743   24.2812    1.7762 O    1 1 1321.0000
     1323  O                      8.2668   23.5893    1.5142 O    1 1 1322.0000
     1324  O                      7.7392   23.9091    1.2730 O    1 1 1323.0000
     1325  O                      7.2342   24.3673    2.0352 O    1 1 1324.0000
     1326  O                      6.9675   24.6949    1.3886 O    1 1 1325.0000
     1327  O                      6.9400   24.7586    1.0449 O    1 1 1326.0000
     1328  O                      6.0297   25.1307    0.6659 O    1 1 1327.0000
     1329  O                      5.8958   24.6132    0.2866 O    1 1 1328.0000
     1330  O                      6.4860   24.6973   -0.3277 O   1 1 1329.0000
     1331  O                      6.1034   23.6934   -0.3303 O   1 1 1330.0000
     1332  O                      6.6195   23.0670   -0.8699 O   1 1 1331.0000
     1333  O                      7.4027   22.6666   -0.8427 O   1 1 1332.0000
     1334  O                      7.8640   22.6633   -0.4816 O   1 1 1333.0000
     1335  O                      7.6576   22.9824   -0.8717 O   1 1 1334.0000
     1336  O                      7.1573   22.6315   -0.5595 O   1 1 1335.0000
     1337  O                      7.1850   23.3260   -0.9130 O   1 1 1336.0000
     1338  O                      6.9637   23.1911   -1.4769 O   1 1 1337.0000
     1339  O                      7.3993   23.0423   -1.8159 O   1 1 1338.0000
     1340  O                      7.1862   22.3744   -1.5879 O   1 1 1339.0000
     1341  O                      7.7051   22.0711   -1.8149 O   1 1 1340.0000
     1342  O                      6.9348   22.4047   -1.8120 O   1 1 1341.0000
     1343  O                      7.2181   23.1137   -1.1923 O   1 1 1342.0000
     1344  O                      6.6548   22.4918   -0.8236 O   1 1 1343.0000
     1345  O                      6.5083   22.8397   -0.3539 O   1 1 1344.0000
     1346  O                      6.8218   22.7711   -1.1906 O   1 1 1345.0000
     1347  O                      6.1865   23.0112   -0.5836 O   1 1 1346.0000
     1348  O                      5.8518   22.8329   -0.0950 O   1 1 1347.0000
     1349  O                      6.1247   23.2019    0.1610 O    1 1 1348.0000
     1350  O                      6.6937   22.5129   -0.4388 O   1 1 1349.0000
     1351  O                      6.5321   23.1659    0.0444 O    1 1 1350.0000
     1352  O                      6.5822   22.7665    0.1806 O    1 1 1351.0000
     1353  O                      6.5408   23.5207   -0.3404 O   1 1 1352.0000
     1354  O                      6.3113   24.2314    0.0793 O    1 1 1353.0000
     1355  O                      6.0965   23.9206   -0.1154 O   1 1 1354.0000
     1356  O                      5.8030   23.2991    0.1031 O    1 1 1355.0000
     1357  O                      5.6767   23.4153   -0.1690 O   1 1 1356.0000
     1358  O                      5.6012   23.7366    0.2929 O    1 1 1357.0000
     1359  O                      5.3109   23.0351    0.8075 O    1 1 1358.0000
     1360  O                      5.6527   23.3399    0.6794 O    1 1 1359.0000
     1361  O                      5.3952   23.6929    0.8034 O    1 1 1360.0000
     1362  O                      5.6803   23.4536    1.3239 O    1 1 1361.0000
     1363  O                      6.0930   23.4899    1.0465 O    1 1 1362.0000
     1364  O                      6.3783   23.7773    0.6334 O    1 1 1363.0000
     1365  O                      6.5581   23.1600    1.0282 O    1 1 1364.0000
     1366  O                      6.9568   22.8645    0.3009 O    1 1 1365.0000
     1367  O                      6.5700   22.4498    0.0570 O    1 1 1366.0000
     1368  O                      6.9558   23.3081   -0.2779 O   1 1 1367.0000
     1369  O                      7.4966   23.2655    0.0467 O    1 1 1368.0000
     1370  O                      7.2011   24.0020   -0.5054 O   1 1 1369.0000
     1371  O                      6.8042   23.9497   -0.7084 O   1 1 1370.0000
     1372  O                      5.8635   23.9165   -0.7030 O   1 1 1371.0000
     1373  O                      5.9766   24.3741   -0.3073 O   1 1 1372.0000
     1374  O                      6.3923   24.3704   -0.5114 O   1 1 1373.0000
     1375  O                      6.0457   24.9241   -0.8702 O   1 1 1374.0000
     1376  O                      5.6370   24.7635   -0.4460 O   1 1 1375.0000
     1377  O                      6.4192   25.0164   -0.4561 O   1 1 1376.0000
     1378  O                      6.5445   25.3626   -0.5877 O   1 1 1377.0000
     1379  O                      6.9208   25.8368   -0.7878 O   1 1 1378.0000
     1380  O                      6.5569   26.1814   -0.4653 O   1 1 1379.0000
     1381  O                      6.4756   26.9776   -0.3215 O   1 1 1380.0000
     1382  O                      6.0845   26.6969   -0.7331 O   1 1 1381.0000
     1383  O                      5.5372   26.3682   -0.6065 O   1 1 1382.0000
     1384  O                      4.9955   25.9484   -0.6372 O   1 1 1383.0000
     1385  O                      4.4309   26.1718   -0.0029 O   1 1 1384.0000
     1386  O                      3.7688   26.2249   -0.4351 O   1 1 1385.0000
     1387  O                      3.8915   26.6039   -1.0098 O   1 1 1386.0000
     1388  O                      4.0450   26.2112   -1.2022 O   1 1 1387.0000
     1389  O                      4.4102   25.8825   -0.8633 O   1 1 1388.0000
     1390  O                      4.0527   25.6828   -0.3293 O   1 1 1389.0000
     1391  O                      4.1891   25.4746   -0.7735 O   1 1 1390.0000
     1392  O                      4.6092   25.1546   -0.9547 O   1 1 1391.0000
     1393  O                      4.6568   25.7226   -1.6837 O   1 1 1392.0000
     1394  O                      4.5635   25.6441   -2.5405 O   1 1 1393.0000
     1395  O                      3.8777   25.0687   -2.4285 O   1 1 1394.0000
     1396  O                      4.0909   24.8322   -2.4289 O   1 1 1395.0000
     1397  O                      4.5618   24.3585   -1.6740 O   1 1 1396.0000
     1398  O                      4.8006   25.0905   -1.8932 O   1 1 1397.0000
     1399  O                      4.6733   25.0475   -1.3717 O   1 1 1398.0000
     1400  O                      3.8808   25.1061   -0.7664 O   1 1 1399.0000
     1401  O                      3.3269   25.4985   -0.9980 O   1 1 1400.0000
     1402  O                      2.8551   25.7149   -0.4376 O   1 1 1401.0000
     1403  O                      3.3439   26.0149   -0.2091 O   1 1 1402.0000
     1404  O                      3.1523   25.2538   -0.1043 O   1 1 1403.0000
     1405  O                      3.2362   24.5229   -0.1237 O   1 1 1404.0000
     1406  O                      3.8763   25.4167   -0.1942 O   1 1 1405.0000
     1407  O                      4.7406   25.8665    0.1381 O    1 1 1406.0000
     1408  O                      4.7023   25.5882   -0.3242 O   1 1 1407.0000
     1409  O                      5.1326   25.3396   -0.9027 O   1 1 1408.0000
     1410  O                      5.3921   25.2521    0.0691 O    1 1 1409.0000
     1411  O                      6.0456   25.1972    0.3733 O    1 1 1410.0000
     1412  O                      6.1381   24.5980    0.7571 O    1 1 1411.0000
     1413  O                      6.8805   24.1410    0.1628 O    1 1 1412.0000
     1414  O                      7.8448   24.6912   -0.1616 O   1 1 1413.0000
     1415  O                      9.3887   24.2940    0.3295 O    1 1 1414.0000
     1416  O                      8.9021   22.8055    0.8371 O    1 1 1415.0000
     1417  O                      9.6457   23.6683    0.8910 O    1 1 1416.0000
     1418  O                      9.8053   24.4922    1.2154 O    1 1 1417.0000
     1419  O                     10.2000   25.1870    0.8230 O    1 1 1418.0000
     1420  O                     10.7428   24.9684    1.4705 O    1 1 1419.0000
     1421  O                     10.7627   24.6011    1.7022 O    1 1 1420.0000
     1422  O                     11.1543   25.1736    1.3306 O    1 1 1421.0000
     1423  O                     11.0340   25.0286    0.4884 O    1 1 1422.0000
     1424  O                     10.1786   24.7149    0.5614 O    1 1 1423.0000
     1425  O                     10.6284   24.9875    0.8194 O    1 1 1424.0000
     1426  O                     10.9078   25.9818    1.1457 O    1 1 1425.0000
     1427  O                     10.7622   26.8077    1.2630 O    1 1 1426.0000
     1428  O                     10.4044   26.9313    0.8414 O    1 1 1427.0000
     1429  O                      9.9024   26.5353    0.5401 O    1 1 1428.0000
     1430  O                     10.5082   26.4211    0.7619 O    1 1 1429.0000
     1431  O                     11.1969   26.6522    0.6715 O    1 1 1430.0000
     1432  O                     11.4139   26.1026    1.0595 O    1 1 1431.0000
     1433  O                     11.5601   25.9369    0.3296 O    1 1 1432.0000
     1434  O                     11.0335   26.0611   -0.2289 O   1 1 1433.0000
     1435  O                     11.2443   26.6441   -0.3912 O   1 1 1434.0000
     1436  O                     10.4048   26.8002   -0.0075 O   1 1 1435.0000
     1437  O                     10.0906   26.1002    0.3043 O    1 1 1436.0000
     1438  O                      9.2576   26.3414    0.6732 O    1 1 1437.0000
     1439  O                      9.1050   27.0130    0.6979 O    1 1 1438.0000
     1440  O                      9.8097   27.0430    0.3619 O    1 1 1439.0000
     1441  O                      9.9509   26.3451   -0.1869 O   1 1 1440.0000
     1442  O                     10.6293   26.4094    0.0384 O    1 1 1441.0000
     1443  O                     11.0152   26.2107    0.3671 O    1 1 1442.0000
     1444  O                     11.0891   25.5142    0.3571 O    1 1 1443.0000
     1445  O                     11.5932   25.3216    0.8358 O    1 1 1444.0000
     1446  O                     11.4650   25.2656    0.0536 O    1 1 1445.0000
     1447  O                     10.5380   25.2921   -0.0577 O   1 1 1446.0000
     1448  O                     10.6250   25.4870    0.5783 O    1 1 1447.0000
     1449  O                     10.5151   25.3550    1.0738 O    1 1 1448.0000
     1450  O                      9.8222   25.7044    0.9501 O    1 1 1449.0000
     1451  O                     10.0160   25.4840    0.8299 O    1 1 1450.0000
     1452  O                     10.3745   25.5765    1.2658 O    1 1 1451.0000
     1453  O                      9.7735   25.2860    1.2365 O    1 1 1452.0000
     1454  O                      9.5319   25.1857    0.5194 O    1 1 1453.0000
     1455  O                      9.9305   25.4944    1.6630 O    1 1 1454.0000
     1456  O                     10.1928   26.0261    1.9643 O    1 1 1455.0000
     1457  O                     10.7133   25.3875    2.1707 O    1 1 1456.0000
     1458  O                     11.0932   25.8281    1.6052 O    1 1 1457.0000
     1459  O                     10.5166   26.3484    1.5514 O    1 1 1458.0000
     1460  O                      9.8684   26.4906    1.3448 O    1 1 1459.0000
     1461  O                      9.4711   26.3952    0.9062 O    1 1 1460.0000
     1462  O                      9.5985   26.0487    1.6529 O    1 1 1461.0000
     1463  O                     10.0382   26.1656    2.2817 O    1 1 1462.0000
     1464  O                      9.9890   26.7896    1.7321 O    1 1 1463.0000
     1465  O                     10.1538   26.0952    1.1936 O    1 1 1464.0000
     1466  O                     10.3762   25.5602    1.7118 O    1 1 1465.0000
     1467  O                     10.3239   25.3871    2.1871 O    1 1 1466.0000
     1468  O                     10.0830   24.9605    1.7175 O    1 1 1467.0000
     1469  O                     10.1995   24.6171    2.3843 O    1 1 1468.0000
     1470  O                      9.3806   24.5712    2.0069 O    1 1 1469.0000
     1471  O                      9.0917   24.9232    1.1720 O    1 1 1470.0000
     1472  O                      8.4831   25.3088    0.3687 O    1 1 1471.0000
     1473  O                      7.7097   25.1965    0.2922 O    1 1 1472.0000
     1474  O                      7.4633   26.1182   -0.0859 O   1 1 1473.0000
     1475  O                      7.1884   25.4761    0.1403 O    1 1 1474.0000
     1476  O                      8.5004   25.6187    0.0531 O    1 1 1475.0000
     1477  O                      8.9860   25.7568   -0.4411 O   1 1 1476.0000
     1478  O                      8.6399   26.2651   -0.3804 O   1 1 1477.0000
     1479  O                      7.8737   26.1262   -0.7191 O   1 1 1478.0000
     1480  O                      8.0406   24.5897   -0.7440 O   1 1 1479.0000
     1481  O                      8.3614   25.4032   -1.2046 O   1 1 1480.0000
     1482  O                      8.0656   25.7254   -1.4314 O   1 1 1481.0000
     1483  O                      8.5552   26.0795   -0.9717 O   1 1 1482.0000
     1484  O                      8.2153   26.6479   -1.3692 O   1 1 1483.0000
     1485  O                      8.3975   26.2736   -1.3970 O   1 1 1484.0000
     1486  O                      8.4930   26.9707   -0.9384 O   1 1 1485.0000
     1487  O                      8.3353   27.5553   -0.8023 O   1 1 1486.0000
     1488  O                      7.9349   28.0729   -0.9183 O   1 1 1487.0000
     1489  O                      8.0815   27.5728   -1.3221 O   1 1 1488.0000
     1490  O                      8.8022   27.3268   -1.0922 O   1 1 1489.0000
     1491  O                      8.8905   26.7842   -1.0592 O   1 1 1490.0000
     1492  O                      9.1413   26.3501   -1.3057 O   1 1 1491.0000
     1493  O                      9.2958   26.1525   -0.6566 O   1 1 1492.0000
     1494  O                      9.5266   25.1612   -1.1771 O   1 1 1493.0000
     1495  O                      9.1422   25.7813   -1.0747 O   1 1 1494.0000
     1496  O                      8.9914   26.0739    0.0652 O    1 1 1495.0000
     1497  O                      9.1028   26.9145    0.2448 O    1 1 1496.0000
     1498  O                      8.9884   27.6284    0.2399 O    1 1 1497.0000
     1499  O                      9.4655   27.9176    0.5805 O    1 1 1498.0000
     1500  O                      9.9228   27.6029    0.3606 O    1 1 1499.0000
     1501  O                      9.8422   27.6350   -0.1777 O   1 1 1500.0000
     1502  O                      9.3900   27.5826   -0.2273 O   1 1 1501.0000
     1503  O                      9.5700   27.1187   -0.7073 O   1 1 1502.0000
     1504  O                     10.2719   26.7753   -1.2876 O   1 1 1503.0000
     1505  O                     10.4876   27.0630   -0.6349 O   1 1 1504.0000
     1506  O                      9.8775   26.8456   -0.7868 O   1 1 1505.0000
     1507  O                      9.7113   26.8170    0.1045 O    1 1 1506.0000
     1508  O                      9.2849   26.5896   -0.4191 O   1 1 1507.0000
     1509  O                      8.6262   26.7056   -0.4307 O   1 1 1508.0000
     1510  O                      8.8501   27.1599   -0.2168 O   1 1 1509.0000
     1511  O                      8.4679   27.0409   -0.0324 O   1 1 1510.0000
     1512  O                      7.7538   26.6665    0.1980 O    1 1 1511.0000
     1513  O                      7.6456   27.4206    0.6510 O    1 1 1512.0000
     1514  O                      7.1014   27.5164    0.4550 O    1 1 1513.0000
     1515  O                      7.0006   27.2108   -0.3848 O   1 1 1514.0000
     1516  O                      7.2513   26.9982    0.0006 O    1 1 1515.0000
     1517  O                      7.2992   26.4073   -0.4790 O   1 1 1516.0000
     1518  O                      7.9343   26.7541   -0.2631 O   1 1 1517.0000
     1519  O                      8.1470   26.0431   -0.0867 O   1 1 1518.0000
     1520  O                      8.1527   24.8376   -0.0889 O   1 1 1519.0000
     1521  O                      8.2861   24.0657    0.0445 O    1 1 1520.0000
     1522  O                      9.0790   24.4161   -0.2133 O   1 1 1521.0000
     1523  O                      9.1145   24.7219   -0.9163 O   1 1 1522.0000
     1524  O                      9.2151   24.8632   -1.3247 O   1 1 1523.0000
     1525  O                      8.4235   24.6938   -1.1838 O   1 1 1524.0000
     1526  O                      8.5848   24.7916   -1.9018 O   1 1 1525.0000
     1527  O                      8.0332   25.0851   -1.3877 O   1 1 1526.0000
     1528  O                      8.6853   25.1380   -1.3305 O   1 1 1527.0000
     1529  O                      8.7812   25.1365   -0.6530 O   1 1 1528.0000
     1530  O                      8.7104   24.2397   -0.8154 O   1 1 1529.0000
     1531  O                      8.8597   24.2445   -1.2564 O   1 1 1530.0000
     1532  O                      8.8843   24.7428   -1.6346 O   1 1 1531.0000
     1533  O                      8.0294   24.6057   -1.5120 O   1 1 1532.0000
     1534  O                      7.5523   24.9815   -1.0104 O   1 1 1533.0000
     1535  O                      7.3041   24.6643   -0.5995 O   1 1 1534.0000
     1536  O                      7.8166   24.5951   -0.9907 O   1 1 1535.0000
     1537  O                      8.0339   24.2848   -0.6272 O   1 1 1536.0000
     1538  O                      8.7950   24.7471   -0.3785 O   1 1 1537.0000
     1539  O                      9.1977   25.4456   -0.4554 O   1 1 1538.0000
     1540  O                      9.2860   26.1048    0.0570 O    1 1 1539.0000
     1541  O                      9.7180   26.0617   -0.9345 O   1 1 1540.0000
     1542  O                      9.8261   25.6012   -0.4982 O   1 1 1541.0000
     1543  O                     10.1890   25.6178   -0.0952 O   1 1 1542.0000
     1544  O                     10.2797   25.8689    0.5319 O    1 1 1543.0000
     1545  O                      9.7283   25.5545    0.2269 O    1 1 1544.0000
     1546  O                      9.3651   25.5293    0.5881 O    1 1 1545.0000
     1547  O                      9.5858   25.0846   -0.2184 O   1 1 1546.0000
     1548  O                      9.8821   24.7273   -0.7522 O   1 1 1547.0000
     1549  O                     10.9875   24.7054   -0.9525 O   1 1 1548.0000
     1550  O                     10.5393   24.4368   -1.0980 O   1 1 1549.0000
     1551  O                     11.2365   24.4415   -0.6198 O   1 1 1550.0000
     1552  O                     11.8213   24.6459   -0.5074 O   1 1 1551.0000
     1553  O                     11.4687   24.9976   -0.9767 O   1 1 1552.0000
     1554  O                     11.8629   25.6326   -1.0109 O   1 1 1553.0000
     1555  O                     11.4735   25.3355   -1.3914 O   1 1 1554.0000
     1556  O                     11.5404   24.8603   -1.5617 O   1 1 1555.0000
     1557  O                     11.1669   24.4587   -1.6054 O   1 1 1556.0000
     1558  O                     11.2231   24.0088   -1.1056 O   1 1 1557.0000
     1559  O                     10.2292   23.8712   -1.1836 O   1 1 1558.0000
     1560  O                      9.6941   24.2969   -1.0386 O   1 1 1559.0000
     1561  O                      9.6117   24.1211   -0.5291 O   1 1 1560.0000
     1562  O                      8.8706   24.1745   -0.2334 O   1 1 1561.0000
     1563  O                      8.8312   23.6686   -0.6649 O   1 1 1562.0000
     1564  O                      8.3279   23.7586    0.1197 O    1 1 1563.0000
     1565  O                      8.0120   24.5113    0.5727 O    1 1 1564.0000
     1566  O                      8.7153   24.2378    0.3782 O    1 1 1565.0000
     1567  O                      8.3813   24.2863    0.8816 O    1 1 1566.0000
     1568  O                      8.0732   23.8885    0.9499 O    1 1 1567.0000
     1569  O                      7.4582   23.9350    0.8221 O    1 1 1568.0000
     1570  O                      7.9765   24.8655    1.0478 O    1 1 1569.0000
     1571  O                      7.6497   25.1070    0.5717 O    1 1 1570.0000
     1572  O                      7.3495   25.3131    0.6903 O    1 1 1571.0000
     1573  O                      7.1135   24.5355    0.5218 O    1 1 1572.0000
     1574  O                      6.8266   24.9675    0.0218 O    1 1 1573.0000
     1575  O                      6.4567   24.4703    0.2668 O    1 1 1574.0000
     1576  O                      6.6282   23.6675    0.4828 O    1 1 1575.0000
     1577  O                      7.1850   23.2347    0.4978 O    1 1 1576.0000
     1578  O                      7.6443   23.7763    0.5422 O    1 1 1577.0000
     1579  O                      7.3209   23.0882    0.0597 O    1 1 1578.0000
     1580  O                      7.5517   22.5808    0.2887 O    1 1 1579.0000
     1581  O                      7.2770   22.1884   -0.1942 O   1 1 1580.0000
     1582  O                      7.2731   21.5849   -0.7311 O   1 1 1581.0000
     1583  O                      7.9320   21.9933   -0.6275 O   1 1 1582.0000
     1584  O                      8.3599   22.8149    0.0972 O    1 1 1583.0000
     1585  O                      9.3427   22.3587    0.9745 O    1 1 1584.0000
     1586  O                      9.6112   21.5888    1.2034 O    1 1 1585.0000
     1587  O                      9.9248   22.0119    0.9927 O    1 1 1586.0000
     1588  O                     10.4412   22.4805    0.9542 O    1 1 1587.0000
     1589  O                     10.1380   22.0981    1.6194 O    1 1 1588.0000
     1590  O                      9.4921   22.5237    1.2798 O    1 1 1589.0000
     1591  O                      9.4753   22.2506    1.7092 O    1 1 1590.0000
     1592  O                      9.7941   21.3855    2.0298 O    1 1 1591.0000
     1593  O                     10.2571   21.0802    2.2373 O    1 1 1592.0000
     1594  O                      9.3938   21.2748    2.2839 O    1 1 1593.0000
     1595  O                      8.5102   21.0824    2.4321 O    1 1 1594.0000
     1596  O                      7.9317   21.5941    2.2095 O    1 1 1595.0000
     1597  O                      7.4643   21.3593    1.5684 O    1 1 1596.0000
     1598  O                      7.5433   21.9712    1.2641 O    1 1 1597.0000
     1599  O                      7.2999   21.6874    1.5669 O    1 1 1598.0000
     1600  O                      7.4961   21.1123    1.2421 O    1 1 1599.0000
     1601  O                      7.8779   21.4253    0.8471 O    1 1 1600.0000
     1602  O                      8.2249   21.7226    1.2943 O    1 1 1601.0000
     1603  O                      8.7157   21.8656    1.4705 O    1 1 1602.0000
     1604  O                      8.6879   21.2484    1.7412 O    1 1 1603.0000
     1605  O                      8.6258   21.4597    2.3537 O    1 1 1604.0000
     1606  O                      8.4696   20.8292    2.7263 O    1 1 1605.0000
     1607  O                      8.4440   20.6357    2.0445 O    1 1 1606.0000
     1608  O                      8.0714   21.1707    1.6775 O    1 1 1607.0000
     1609  O                      8.0092   20.7875    0.9376 O    1 1 1608.0000
     1610  O                      8.3645   20.8462    1.2073 O    1 1 1609.0000
     1611  O                      9.0527   21.0981    1.5695 O    1 1 1610.0000
     1612  O                      8.7312   21.3182    1.1230 O    1 1 1611.0000
     1613  O                      9.0754   20.9748    0.8477 O    1 1 1612.0000
     1614  O                      9.7958   20.8836    0.3026 O    1 1 1613.0000
     1615  O                     10.1786   20.2571   -0.1481 O   1 1 1614.0000
     1616  O                     10.3924   21.0611   -0.3141 O   1 1 1615.0000
     1617  O                     10.2558   21.9345   -0.2477 O   1 1 1616.0000
     1618  O                     10.4094   22.8362   -0.2528 O   1 1 1617.0000
     1619  O                     10.6876   22.4102   -0.9824 O   1 1 1618.0000
     1620  O                     10.2398   22.8951   -1.6947 O   1 1 1619.0000
     1621  O                     10.7566   22.1028   -1.4777 O   1 1 1620.0000
     1622  O                     11.3278   22.1452   -2.0318 O   1 1 1621.0000
     1623  O                     11.2812   22.5202   -1.6307 O   1 1 1622.0000
     1624  O                     10.7319   22.8593   -1.9110 O   1 1 1623.0000
     1625  O                      9.9301   23.1131   -1.8762 O   1 1 1624.0000
     1626  O                     10.3506   22.6157   -1.5941 O   1 1 1625.0000
     1627  O                     10.3168   22.0770   -1.8378 O   1 1 1626.0000
     1628  O                     10.4350   21.6580   -1.3767 O   1 1 1627.0000
     1629  O                     10.5656   21.7557   -0.6650 O   1 1 1628.0000
     1630  O                     10.4918   21.4111    0.1190 O    1 1 1629.0000
     1631  O                     10.9720   21.7795   -0.4150 O   1 1 1630.0000
     1632  O                     10.8587   21.7271    0.1369 O    1 1 1631.0000
     1633  O                     11.2937   22.5345    0.5116 O    1 1 1632.0000
     1634  O                     11.2972   22.1109    0.2142 O    1 1 1633.0000
     1635  O                     10.6212   22.3045    0.0883 O    1 1 1634.0000
     1636  O                      9.7416   21.5452    0.3958 O    1 1 1635.0000
     1637  O                     10.2329   21.9703    0.4108 O    1 1 1636.0000
     1638  O                     10.2942   22.0266    1.0153 O    1 1 1637.0000
     1639  O                      9.6406   21.5782    0.8879 O    1 1 1638.0000
     1640  O                      9.9260   21.0423    1.3425 O    1 1 1639.0000
     1641  O                      9.9492   20.6609    1.0119 O    1 1 1640.0000
     1642  O                      9.7607   20.6765    0.7551 O    1 1 1641.0000
     1643  O                     10.5486   20.3507    0.5811 O    1 1 1642.0000
     1644  O                     10.9812   20.1962    0.9963 O    1 1 1643.0000
     1645  O                     10.5059   20.7442    0.6541 O    1 1 1644.0000
     1646  O                     10.1025   21.3321    0.3914 O    1 1 1645.0000
     1647  O                      9.4747   21.5132    0.0209 O    1 1 1646.0000
     1648  O                     10.0069   21.0033   -0.2533 O   1 1 1647.0000
     1649  O                     11.0487   21.0906   -0.8674 O   1 1 1648.0000
     1650  O                     11.3388   21.0025   -1.3939 O   1 1 1649.0000
     1651  O                     11.1057   21.5145   -1.4215 O   1 1 1650.0000
     1652  O                     11.3098   22.1264   -0.9770 O   1 1 1651.0000
     1653  O                     11.4973   22.5825   -0.6107 O   1 1 1652.0000
     1654  O                     11.6085   23.3656    0.0854 O    1 1 1653.0000
     1655  O                     11.5300   23.3751    0.6339 O    1 1 1654.0000
     1656  O                     12.1085   23.7714    0.6985 O    1 1 1655.0000
     1657  O                     11.7028   24.0059    1.6361 O    1 1 1656.0000
     1658  O                     11.1530   23.7473    2.0969 O    1 1 1657.0000
     1659  O                      9.8760   23.6741    2.8356 O    1 1 1658.0000
     1660  O                      8.9962   24.4483    3.0608 O    1 1 1659.0000
     1661  O                      9.4008   24.4635    3.5799 O    1 1 1660.0000
     1662  O                      9.2821   24.8811    4.0023 O    1 1 1661.0000
     1663  O                      8.7875   24.9485    4.0201 O    1 1 1662.0000
     1664  O                      8.9785   24.3426    4.1496 O    1 1 1663.0000
     1665  O                      9.3032   23.9587    3.6673 O    1 1 1664.0000
     1666  O                      9.3762   24.1257    2.6911 O    1 1 1665.0000
     1667  O                      8.7099   24.3751    2.5996 O    1 1 1666.0000
     1668  O                      9.2698   23.6232    2.2566 O    1 1 1667.0000
     1669  O                      9.3942   23.0237    1.4209 O    1 1 1668.0000
     1670  O                     10.0185   22.9051    0.6301 O    1 1 1669.0000
     1671  O                      9.9093   23.2275   -0.3474 O   1 1 1670.0000
     1672  O                     10.3547   23.3274   -1.0929 O   1 1 1671.0000
     1673  O                      9.7546   23.4195   -0.9402 O   1 1 1672.0000
     1674  O                      9.2431   23.2320   -1.3611 O   1 1 1673.0000
     1675  O                      9.5037   23.4107   -1.0673 O   1 1 1674.0000
     1676  O                      9.7434   23.3842   -1.6726 O   1 1 1675.0000
     1677  O                      9.4899   22.9068   -2.2620 O   1 1 1676.0000
     1678  O                      9.5228   22.1909   -1.9934 O   1 1 1677.0000
     1679  O                      9.3969   22.6872   -1.3967 O   1 1 1678.0000
     1680  O                      9.8819   22.8107   -0.8871 O   1 1 1679.0000
     1681  O                     10.8373   22.9641   -1.1757 O   1 1 1680.0000
     1682  O                     10.2936   23.2475   -0.8599 O   1 1 1681.0000
     1683  O                     10.7473   22.9897   -0.2084 O   1 1 1682.0000
     1684  O                     11.4241   23.0067   -1.2070 O   1 1 1683.0000
     1685  O                     11.7399   22.7902   -1.8597 O   1 1 1684.0000
     1686  O                     11.5018   22.9795   -2.4470 O   1 1 1685.0000
     1687  O                     10.9647   22.9410   -2.8226 O   1 1 1686.0000
     1688  O                     10.0997   22.5646   -2.3784 O   1 1 1687.0000
     1689  O                     10.8799   22.5796   -2.2961 O   1 1 1688.0000
     1690  O                     11.1146   23.1964   -1.7336 O   1 1 1689.0000
     1691  O                     11.3481   23.2405   -2.2806 O   1 1 1690.0000
     1692  O                     11.1480   23.8207   -2.2600 O   1 1 1691.0000
     1693  O                     10.5104   23.7504   -2.0381 O   1 1 1692.0000
     1694  O                     10.6390   24.4303   -2.1447 O   1 1 1693.0000
     1695  O                     10.7292   25.1767   -1.7533 O   1 1 1694.0000
     1696  O                     10.9947   24.4470   -1.9955 O   1 1 1695.0000
     1697  O                     10.5457   23.7018   -2.1035 O   1 1 1696.0000
     1698  O                     10.7408   23.5946   -2.7571 O   1 1 1697.0000
     1699  O                     10.5584   23.0122   -2.8921 O   1 1 1698.0000
     1700  O                     10.3993   23.5590   -3.4077 O   1 1 1699.0000
     1701  O                     10.1659   22.9957   -3.0673 O   1 1 1700.0000
     1702  O                     10.0619   23.3493   -2.4130 O   1 1 1701.0000
     1703  O                      9.6493   24.0806   -1.9596 O   1 1 1702.0000
     1704  O                      9.1719   23.6359   -2.2670 O   1 1 1703.0000
     1705  O                      8.4810   23.5805   -2.6181 O   1 1 1704.0000
     1706  O                      8.4366   24.1249   -2.8130 O   1 1 1705.0000
     1707  O                      9.1161   24.3363   -2.8170 O   1 1 1706.0000
     1708  O                      9.3558   24.3666   -3.3732 O   1 1 1707.0000
     1709  O                      9.9695   24.1831   -3.9212 O   1 1 1708.0000
     1710  O                      9.3899   24.2199   -4.0362 O   1 1 1709.0000
     1711  O                      9.7209   24.0084   -4.6127 O   1 1 1710.0000
     1712  O                      9.2163   24.0596   -4.7034 O   1 1 1711.0000
     1713  O                      9.1484   23.7020   -4.0506 O   1 1 1712.0000
     1714  O                      9.1118   23.0962   -3.5977 O   1 1 1713.0000
     1715  O                      9.8370   23.3278   -2.9514 O   1 1 1714.0000
     1716  O                      9.7586   22.9590   -3.7274 O   1 1 1715.0000
     1717  O                      8.9985   22.5454   -3.6834 O   1 1 1716.0000
     1718  O                      8.4407   22.7912   -3.2275 O   1 1 1717.0000
     1719  O                      7.8956   23.2658   -2.9609 O   1 1 1718.0000
     1720  O                      7.6856   23.0833   -3.8776 O   1 1 1719.0000
     1721  O                      8.0716   22.6987   -4.0274 O   1 1 1720.0000
     1722  O                      8.6010   22.8974   -3.9243 O   1 1 1721.0000
     1723  O                      8.2790   23.2616   -4.3576 O   1 1 1722.0000
     1724  O                      7.6154   22.8329   -4.4376 O   1 1 1723.0000
     1725  O                      7.2470   22.9805   -4.4815 O   1 1 1724.0000
     1726  O                      7.6676   23.2643   -4.8573 O   1 1 1725.0000
     1727  O                      8.0307   23.7857   -4.2711 O   1 1 1726.0000
     1728  O                      8.4857   24.2322   -4.3078 O   1 1 1727.0000
     1729  O                      8.4154   23.7220   -4.0061 O   1 1 1728.0000
     1730  O                      7.7315   23.6075   -3.7799 O   1 1 1729.0000
     1731  O                      7.2971   22.8398   -3.5055 O   1 1 1730.0000
     1732  O                      7.0936   22.4719   -3.8739 O   1 1 1731.0000
     1733  O                      7.6087   22.0606   -3.4129 O   1 1 1732.0000
     1734  O                      8.1499   22.1162   -3.5960 O   1 1 1733.0000
     1735  O                      7.7766   22.5550   -3.0268 O   1 1 1734.0000
     1736  O                      8.0785   23.1163   -3.5336 O   1 1 1735.0000
     1737  O                      8.9950   23.7550   -3.1643 O   1 1 1736.0000
     1738  O                      9.6794   23.6559   -2.5839 O   1 1 1737.0000
     1739  O                      9.5685   23.5775   -3.3130 O   1 1 1738.0000
     1740  O                      9.3320   23.9086   -3.1484 O   1 1 1739.0000
     1741  O                      8.8266   23.9447   -3.7498 O   1 1 1740.0000
     1742  O                      8.6593   24.2328   -3.2823 O   1 1 1741.0000
     1743  O                      8.6135   24.7334   -2.9790 O   1 1 1742.0000
     1744  O                      9.1621   23.9851   -2.5578 O   1 1 1743.0000
     1745  O                      9.7517   24.0297   -2.6788 O   1 1 1744.0000
     1746  O                      9.9441   24.3531   -3.2191 O   1 1 1745.0000
     1747  O                      9.8038   23.8703   -3.5587 O   1 1 1746.0000
     1748  O                     10.4942   24.7934   -3.1537 O   1 1 1747.0000
     1749  O                     10.2441   24.4058   -3.7664 O   1 1 1748.0000
     1750  O                     10.1205   23.6749   -3.9463 O   1 1 1749.0000
     1751  O                     10.0941   23.2110   -3.9036 O   1 1 1750.0000
     1752  O                     10.4466   22.6532   -3.7835 O   1 1 1751.0000
     1753  O                     10.1727   22.4139   -3.2278 O   1 1 1752.0000
     1754  O                      9.8785   21.9740   -2.5858 O   1 1 1753.0000
     1755  O                      9.2215   21.7602   -2.1491 O   1 1 1754.0000
     1756  O                      8.9453   21.3880   -1.7866 O   1 1 1755.0000
     1757  O                      8.6409   21.1541   -1.2044 O   1 1 1756.0000
     1758  O                      8.2123   21.2258   -0.6677 O   1 1 1757.0000
     1759  O                      8.0466   21.8558    0.1292 O    1 1 1758.0000
     1760  O                      7.6041   22.0827    0.3865 O    1 1 1759.0000
     1761  O                      7.3922   22.7604    0.6939 O    1 1 1760.0000
     1762  O                      7.4376   22.9548    1.2545 O    1 1 1761.0000
     1763  O                      7.9182   23.0280    0.9600 O    1 1 1762.0000
     1764  O                      9.0355   23.3510    0.5234 O    1 1 1763.0000
     1765  O                      9.8115   23.6771    0.6444 O    1 1 1764.0000
     1766  O                      9.7107   24.7438    0.3516 O    1 1 1765.0000
     1767  O                     10.2061   24.4296    0.4977 O    1 1 1766.0000
     1768  O                     10.6677   24.0243    0.8910 O    1 1 1767.0000
     1769  O                     10.5689   23.3328    0.6273 O    1 1 1768.0000
     1770  O                     10.8433   22.7867    1.0285 O    1 1 1769.0000
     1771  O                     11.0212   22.3073    1.6757 O    1 1 1770.0000
     1772  O                     11.1034   22.2524    1.0368 O    1 1 1771.0000
     1773  O                     10.8715   21.8657    1.7176 O    1 1 1772.0000
     1774  O                     10.2685   22.1571    2.2218 O    1 1 1773.0000
     1775  O                     10.4237   22.5191    3.0428 O    1 1 1774.0000
     1776  O                     10.6587   21.9445    2.6898 O    1 1 1775.0000
     1777  O                     10.0597   21.8849    2.3454 O    1 1 1776.0000
     1778  O                      9.5780   21.9891    1.9772 O    1 1 1777.0000
     1779  O                      8.5410   22.2236    0.7643 O    1 1 1778.0000
     1780  O                      8.7044   22.4732    0.0451 O    1 1 1779.0000
     1781  O                      9.2721   22.5824   -0.6306 O   1 1 1780.0000
     1782  O                      8.9373   22.9016    0.0607 O    1 1 1781.0000
     1783  O                      8.9003   23.3522   -0.3140 O   1 1 1782.0000
     1784  O                      9.3609   23.3358   -0.1772 O   1 1 1783.0000
     1785  O                     10.1434   23.6081   -0.4270 O   1 1 1784.0000
     1786  O                      9.5764   23.6419   -0.1420 O   1 1 1785.0000
     1787  O                      9.9626   22.7505   -0.5387 O   1 1 1786.0000
     1788  O                      9.5785   22.9163   -0.1784 O   1 1 1787.0000
     1789  O                      9.4285   22.0178   -0.2832 O   1 1 1788.0000
     1790  O                      9.4910   21.3323   -0.5211 O   1 1 1789.0000
     1791  O                      9.4579   20.9427   -0.8282 O   1 1 1790.0000
     1792  O                     10.0570   21.0545   -0.8622 O   1 1 1791.0000
     1793  O                     10.4213   21.5422   -0.7038 O   1 1 1792.0000
     1794  O                     10.1851   21.4022   -1.3921 O   1 1 1793.0000
     1795  O                      9.5913   22.1426   -1.1023 O   1 1 1794.0000
     1796  O                     10.3014   22.0271   -1.1495 O   1 1 1795.0000
     1797  O                      9.6718   21.8532   -1.8821 O   1 1 1796.0000
     1798  O                      9.7895   21.6178   -1.0249 O   1 1 1797.0000
     1799  O                     10.0156   22.1858   -0.5387 O   1 1 1798.0000
     1800  O                     10.2215   22.4412    0.2504 O    1 1 1799.0000
     1801  O                     10.0265   22.5965    1.3352 O    1 1 1800.0000
     1802  O                     10.2057   23.1763    1.6997 O    1 1 1801.0000
     1803  O                     10.1044   22.6166    2.0261 O    1 1 1802.0000
     1804  O                      9.6259   22.2964    2.8122 O    1 1 1803.0000
     1805  O                      9.9722   21.9991    3.4719 O    1 1 1804.0000
     1806  O                      9.5482   21.3250    3.0550 O    1 1 1805.0000
     1807  O                      9.4837   21.9856    2.6890 O    1 1 1806.0000
     1808  O                      9.1636   21.5311    2.8175 O    1 1 1807.0000
     1809  O                      8.6490   22.1551    2.6210 O    1 1 1808.0000
     1810  O                      9.2273   22.3071    3.3199 O    1 1 1809.0000
     1811  O                      9.2424   22.4379    2.6520 O    1 1 1810.0000
     1812  O                      9.1076   21.8259    3.3210 O    1 1 1811.0000
     1813  O                      8.7021   22.1732    3.2704 O    1 1 1812.0000
     1814  O                      8.2304   22.7048    3.6080 O    1 1 1813.0000
     1815  O                      9.0017   22.8979    3.8083 O    1 1 1814.0000
     1816  O                      9.1081   23.5706    4.0128 O    1 1 1815.0000
     1817  O                      8.8922   23.1380    3.8866 O    1 1 1816.0000
     1818  O                      8.3815   23.1312    3.7084 O    1 1 1817.0000
     1819  O                      8.6925   23.3422    4.1526 O    1 1 1818.0000
     1820  O                      8.6912   22.9404    4.4858 O    1 1 1819.0000
     1821  O                      9.3780   22.5294    4.3090 O    1 1 1820.0000
     1822  O                      9.9415   22.3948    3.7804 O    1 1 1821.0000
     1823  O                      9.8841   22.9355    4.1895 O    1 1 1822.0000
     1824  O                      9.7226   23.0381    3.8196 O    1 1 1823.0000
     1825  O                      9.8503   22.7879    3.2715 O    1 1 1824.0000
     1826  O                      9.5825   23.1467    3.2988 O    1 1 1825.0000
     1827  O                      9.7650   23.0715    2.6250 O    1 1 1826.0000
     1828  O                      9.9334   23.1069    1.3439 O    1 1 1827.0000
     1829  O                      9.6301   23.1075    0.6778 O    1 1 1828.0000
     1830  O                     10.1640   23.8669    1.0479 O    1 1 1829.0000
     1831  O                      9.9808   23.2150    0.9501 O    1 1 1830.0000
     1832  O                      9.6246   22.7730    0.2747 O    1 1 1831.0000
     1833  O                      9.9266   22.5099    0.2317 O    1 1 1832.0000
     1834  O                      9.3778   22.2179    0.5777 O    1 1 1833.0000
     1835  O                      8.9924   21.9032    0.4516 O    1 1 1834.0000
     1836  O                      8.3329   21.5995    0.1256 O    1 1 1835.0000
     1837  O                      8.7658   21.1096   -0.0753 O   1 1 1836.0000
     1838  O                      9.0439   21.7474   -0.2195 O   1 1 1837.0000
     1839  O                      9.3627   22.4130    0.5105 O    1 1 1838.0000
     1840  O                      9.1784   22.0163    1.3256 O    1 1 1839.0000
     1841  O                      8.6775   22.3273    2.0571 O    1 1 1840.0000
     1842  O                      8.5810   22.9940    1.7512 O    1 1 1841.0000
     1843  O                      8.7846   22.5566    1.1831 O    1 1 1842.0000
     1844  O                      8.2147   22.3015    1.3449 O    1 1 1843.0000
     1845  O                      8.6937   21.7883    0.4252 O    1 1 1844.0000
     1846  O                      8.6934   20.9243    0.4010 O    1 1 1845.0000
     1847  O                      9.2049   21.2725    0.2656 O    1 1 1846.0000
     1848  O                      8.9299   21.7429    1.0134 O    1 1 1847.0000
     1849  O                      9.1533   21.9100    2.0534 O    1 1 1848.0000
     1850  O                      9.1826   22.3068    2.0304 O    1 1 1849.0000
     1851  O                      9.8480   22.7322    2.7598 O    1 1 1850.0000
     1852  O                      9.1768   22.9807    2.6700 O    1 1 1851.0000
     1853  O                      9.5568   22.7579    2.3535 O    1 1 1852.0000
     1854  O                      8.9520   23.1351    2.0415 O    1 1 1853.0000
     1855  O                      8.6433   23.0923    1.2080 O    1 1 1854.0000
     1856  O                      9.7278   22.9507    1.7079 O    1 1 1855.0000
     1857  O                     10.0095   23.3333    2.0206 O    1 1 1856.0000
     1858  O                     10.4830   22.9294    1.7578 O    1 1 1857.0000
     1859  O                     10.5760   23.6947    1.7123 O    1 1 1858.0000
     1860  O                     10.0481   23.7141    2.3931 O    1 1 1859.0000
     1861  O                     10.6098   24.0301    1.9513 O    1 1 1860.0000
     1862  O                     10.6934   23.3842    2.1660 O    1 1 1861.0000
     1863  O                     10.5644   22.9643    2.4949 O    1 1 1862.0000
     1864  O                     11.0328   22.8366    2.0963 O    1 1 1863.0000
     1865  O                     10.8814   22.8239    1.6020 O    1 1 1864.0000
     1866  O                     10.8932   23.5601    1.4974 O    1 1 1865.0000
     1867  O                      9.8030   23.9544    1.7539 O    1 1 1866.0000
     1868  O                      9.3187   23.7425    1.5202 O    1 1 1867.0000
     1869  O                      8.9932   23.3439    0.9743 O    1 1 1868.0000
     1870  O                      8.9572   23.4843    1.5547 O    1 1 1869.0000
     1871  O                      9.1268   22.9462    1.9510 O    1 1 1870.0000
     1872  O                      9.5884   23.6515    1.8284 O    1 1 1871.0000
     1873  O                      9.0070   23.6104    2.0479 O    1 1 1872.0000
     1874  O                      8.4925   23.2405    2.3476 O    1 1 1873.0000
     1875  O                      8.3910   22.6649    1.8087 O    1 1 1874.0000
     1876  O                      7.7265   22.4442    1.1998 O    1 1 1875.0000
     1877  O                      8.1148   22.8886    0.6633 O    1 1 1876.0000
     1878  O                      8.6418   23.7925    1.2875 O    1 1 1877.0000
     1879  O                      9.1870   24.4590    1.7898 O    1 1 1878.0000
     1880  O                      9.6355   24.1420    2.3577 O    1 1 1879.0000
     1881  O                     10.2258   24.2939    1.8742 O    1 1 1880.0000
     1882  O                     10.8731   24.7189    2.4815 O    1 1 1881.0000
     1883  O                     11.0193   24.0290    2.4609 O    1 1 1882.0000
     1884  O                     10.5612   24.1985    2.7166 O    1 1 1883.0000
     1885  O                     10.5479   24.0291    2.6366 O    1 1 1884.0000
     1886  O                     11.0372   23.6455    3.2163 O    1 1 1885.0000
     1887  O                     10.3298   23.5403    3.0492 O    1 1 1886.0000
     1888  O                     10.2733   23.9375    3.2480 O    1 1 1887.0000
     1889  O                      9.7883   23.7499    3.3307 O    1 1 1888.0000
     1890  O                     10.3564   24.4697    3.3031 O    1 1 1889.0000
     1891  O                     10.5501   25.1553    3.1229 O    1 1 1890.0000
     1892  O                     10.2444   24.9211    2.5796 O    1 1 1891.0000
     1893  O                      9.7225   24.4537    2.9053 O    1 1 1892.0000
     1894  O                      8.8310   23.8814    3.2291 O    1 1 1893.0000
     1895  O                      8.3022   23.5891    3.3011 O    1 1 1894.0000
     1896  O                      8.4261   23.1923    3.3040 O    1 1 1895.0000
     1897  O                      8.0724   23.2215    2.5164 O    1 1 1896.0000
     1898  O                      8.7579   23.7189    2.5144 O    1 1 1897.0000
     1899  O                      8.9839   23.4799    3.1861 O    1 1 1898.0000
     1900  O                      8.5919   22.8848    3.1334 O    1 1 1899.0000
     1901  O                      8.7629   22.9777    2.5804 O    1 1 1900.0000
     1902  O                      8.1877   22.8852    1.9078 O    1 1 1901.0000
     1903  O                      8.1660   22.6671    2.3120 O    1 1 1902.0000
     1904  O                      8.1527   23.6443    2.6787 O    1 1 1903.0000
     1905  O                      8.7066   24.0122    2.2546 O    1 1 1904.0000
     1906  O                      8.8642   24.1071    1.7052 O    1 1 1905.0000
     1907  O                      9.5407   24.3969    1.2602 O    1 1 1906.0000
     1908  O                      8.8020   25.0666    1.5495 O    1 1 1907.0000
     1909  O                      9.5446   25.2398    1.6998 O    1 1 1908.0000
     1910  O                      9.5589   25.4449    2.3220 O    1 1 1909.0000
     1911  O                      9.0641   25.6732    2.6908 O    1 1 1910.0000
     1912  O                      9.2482   25.3561    3.1770 O    1 1 1911.0000
     1913  O                      9.3620   25.1773    2.6859 O    1 1 1912.0000
     1914  O                      8.6566   24.9457    2.5340 O    1 1 1913.0000
     1915  O                      8.5889   25.2509    1.9053 O    1 1 1914.0000
     1916  O                      9.1859   24.9305    2.3241 O    1 1 1915.0000
     1917  O                      9.1815   25.4863    1.9615 O    1 1 1916.0000
     1918  O                      8.4013   25.3608    3.3323 O    1 1 1917.0000
     1919  O                      8.6826   24.7698    3.2942 O    1 1 1918.0000
     1920  O                      7.8146   24.8525    2.9722 O    1 1 1919.0000
     1921  O                      7.7910   24.6280    2.6301 O    1 1 1920.0000
     1922  O                      7.8796   24.1861    2.1368 O    1 1 1921.0000
     1923  O                      8.0730   23.8824    1.5920 O    1 1 1922.0000
     1924  O                      8.3483   23.4336    0.7441 O    1 1 1923.0000
     1925  O                      8.0369   22.8683    0.2465 O    1 1 1924.0000
     1926  O                      7.4370   23.3726    0.2726 O    1 1 1925.0000
     1927  O                      7.7251   23.4114    0.7329 O    1 1 1926.0000
     1928  O                      7.7601   23.3385   -0.0738 O   1 1 1927.0000
     1929  O                      8.0183   23.9068   -0.2806 O   1 1 1928.0000
     1930  O                      8.0517   24.5635    0.1138 O    1 1 1929.0000
     1931  O                      7.4721   24.0701    0.3868 O    1 1 1930.0000
     1932  O                      6.8972   24.0301    1.1262 O    1 1 1931.0000
     1933  O                      7.1773   24.1104    1.5571 O    1 1 1932.0000
     1934  O                      7.3314   23.7404    1.5202 O    1 1 1933.0000
     1935  O                      7.9528   23.2869    1.5282 O    1 1 1934.0000
     1936  O                      7.2743   23.5588    1.5025 O    1 1 1935.0000
     1937  O                      7.4397   24.4078    1.5130 O    1 1 1936.0000
     1938  O                      7.7436   24.9165    1.1959 O    1 1 1937.0000
     1939  O                      8.3689   25.8893    1.3372 O    1 1 1938.0000
     1940  O                      8.3089   25.4529    0.9917 O    1 1 1939.0000
     1941  O                      9.0412   25.5289    1.0958 O    1 1 1940.0000
     1942  O                      9.4508   24.8628    0.8874 O    1 1 1941.0000
     1943  O                      9.1715   24.2651    1.0242 O    1 1 1942.0000
     1944  O                      8.7622   24.4772    1.1669 O    1 1 1943.0000
     1945  O                      9.1142   23.9519    0.5430 O    1 1 1944.0000
     1946  O                      9.1758   24.6286    0.4106 O    1 1 1945.0000
     1947  O                      8.5562   24.5426    0.6426 O    1 1 1946.0000
     1948  O                      8.5853   24.7074    1.1638 O    1 1 1947.0000
     1949  O                      9.2433   24.1928    0.8718 O    1 1 1948.0000
     1950  O                     10.1311   23.8296    0.4509 O    1 1 1949.0000
     1951  O                     10.8313   24.1031    0.3025 O    1 1 1950.0000
     1952  O                     11.3627   23.9175    0.1955 O    1 1 1951.0000
     1953  O                     11.3449   24.3169    0.7016 O    1 1 1952.0000
     1954  O                     11.2790   24.5650    1.2805 O    1 1 1953.0000
     1955  O                     10.4538   24.6465    0.9916 O    1 1 1954.0000
     1956  O                     11.3548   23.8931    1.1869 O    1 1 1955.0000
     1957  O                     12.1495   23.2825    1.0127 O    1 1 1956.0000
     1958  O                     12.6772   23.0474    1.5680 O    1 1 1957.0000
     1959  O                     12.8515   23.4231    1.8549 O    1 1 1958.0000
     1960  O                     12.1436   23.2246    1.7581 O    1 1 1959.0000
     1961  O                     11.6138   23.3729    1.5206 O    1 1 1960.0000
     1962  O                     11.6187   23.0989    1.2830 O    1 1 1961.0000
     1963  O                     11.0481   23.0705    1.1415 O    1 1 1962.0000
     1964  O                     10.9528   23.1691    0.2943 O    1 1 1963.0000
     1965  O                     11.1119   23.5654   -0.3165 O   1 1 1964.0000
     1966  O                     10.9449   23.4969   -1.1307 O   1 1 1965.0000
     1967  O                     10.4244   23.9714   -1.5497 O   1 1 1966.0000
     1968  O                     10.8012   23.7121   -1.5372 O   1 1 1967.0000
     1969  O                     10.2610   24.4532   -1.8376 O   1 1 1968.0000
     1970  O                      9.9407   25.0260   -1.7019 O   1 1 1969.0000
     1971  O                      9.9375   24.5210   -2.2191 O   1 1 1970.0000
     1972  O                      9.2972   24.7279   -2.2422 O   1 1 1971.0000
     1973  O                      9.4550   24.5387   -1.6861 O   1 1 1972.0000
     1974  O                      9.8480   24.3507   -1.5159 O   1 1 1973.0000
     1975  O                      9.9675   24.6614   -1.0734 O   1 1 1974.0000
     1976  O                     10.3376   23.8770   -0.6409 O   1 1 1975.0000
     1977  O                     10.1231   23.3162    0.2275 O    1 1 1976.0000
     1978  O                     10.1517   24.1345   -0.0737 O   1 1 1977.0000
     1979  O                     10.6632   24.5118   -0.1636 O   1 1 1978.0000
     1980  O                     10.8620   23.6979    0.0781 O    1 1 1979.0000
     1981  O                     11.5882   23.6303   -0.7159 O   1 1 1980.0000
     1982  O                     11.8623   23.2416   -1.1278 O   1 1 1981.0000
     1983  O                     12.3362   23.3552   -1.8604 O   1 1 1982.0000
     1984  O                     12.1904   23.1237   -2.2613 O   1 1 1983.0000
     1985  O                     12.0125   23.8094   -1.8082 O   1 1 1984.0000
     1986  O                     11.4973   23.7312   -1.7900 O   1 1 1985.0000
     1987  O                     11.4537   24.5324   -1.3061 O   1 1 1986.0000
     1988  O                     11.6868   24.4918   -2.1846 O   1 1 1987.0000
     1989  O                     11.8844   23.9471   -2.2853 O   1 1 1988.0000
     1990  O                     11.6359   24.3140   -2.7446 O   1 1 1989.0000
     1991  O                     10.9051   24.0610   -2.7750 O   1 1 1990.0000
     1992  O                     11.7066   23.7254   -2.6561 O   1 1 1991.0000
     1993  O                     12.2656   24.0303   -2.8579 O   1 1 1992.0000
     1994  O                     12.5491   24.2615   -2.1234 O   1 1 1993.0000
     1995  O                     12.0438   25.0100   -1.9336 O   1 1 1994.0000
     1996  O                     12.3069   25.0965   -1.0685 O   1 1 1995.0000
     1997  O                     12.8872   25.2387   -1.0410 O   1 1 1996.0000
     1998  O                     13.0937   25.5040   -1.3114 O   1 1 1997.0000
     1999  O                     12.4883   25.3776   -0.6467 O   1 1 1998.0000
     2000  O                     12.2873   25.1525    0.0954 O    1 1 1999.0000
     2001  O                     12.5571   24.7771   -0.3043 O   1 1 2000.0000
     2002  O                     12.0316   24.5032   -0.7400 O   1 1 2001.0000
     2003  O                     12.5878   24.5866   -1.0524 O   1 1 2002.0000
     2004  O                     12.4812   24.7407   -1.5627 O   1 1 2003.0000
     2005  O                     12.0546   24.1190   -1.2586 O   1 1 2004.0000
     2006  O                     12.2939   23.1685   -1.2124 O   1 1 2005.0000
     2007  O                     12.1656   22.5360   -1.1181 O   1 1 2006.0000
     2008  O                     12.2945   22.9220   -0.5040 O   1 1 2007.0000
     2009  O                     12.0536   23.7126   -0.9420 O   1 1 2008.0000
     2010  O                     11.2716   24.0165   -0.8281 O   1 1 2009.0000
     2011  O                     10.5955   24.4892   -0.8873 O   1 1 2010.0000
     2012  O                     10.3747   25.2787   -1.0389 O   1 1 2011.0000
     2013  O                     10.4587   25.1777   -0.5852 O   1 1 2012.0000
     2014  O                     10.5418   26.0440   -0.6294 O   1 1 2013.0000
     2015  O                     11.0535   25.9320   -0.5247 O   1 1 2014.0000
     2016  O                     10.8264   25.6408   -1.2036 O   1 1 2015.0000
     2017  O                     11.3271   25.9534   -0.9813 O   1 1 2016.0000
     2018  O                     11.6192   26.0805   -0.2254 O   1 1 2017.0000
     2019  O                     11.6965   25.3329    0.4406 O    1 1 2018.0000
     2020  O                     11.1728   24.8346    0.2397 O    1 1 2019.0000
     2021  O                     10.9997   24.8099   -0.2813 O   1 1 2020.0000
     2022  O                     10.3096   24.5588   -0.1026 O   1 1 2021.0000
     2023  O                     10.9044   25.2001   -0.7241 O   1 1 2022.0000
     2024  O                     10.6625   25.0049   -1.3258 O   1 1 2023.0000
     2025  O                     11.1772   25.2830   -0.6020 O   1 1 2024.0000
     2026  O                     11.8471   25.2871    0.0280 O    1 1 2025.0000
     2027  O                     12.0212   24.6275    0.4973 O    1 1 2026.0000
     2028  O                     12.2679   25.0377    0.8302 O    1 1 2027.0000
     2029  O                     11.9815   24.6309    0.8666 O    1 1 2028.0000
     2030  O                     12.1303   24.2367    1.3444 O    1 1 2029.0000
     2031  O                     12.4116   23.8275    1.0045 O    1 1 2030.0000
     2032  O                     12.7433   24.0006    0.9779 O    1 1 2031.0000
     2033  O                     12.7352   24.2767    0.5016 O    1 1 2032.0000
     2034  O                     12.7538   23.4677    0.6125 O    1 1 2033.0000
     2035  O                     12.6487   23.8854    0.3025 O    1 1 2034.0000
     2036  O                     12.2018   24.1913   -0.1767 O   1 1 2035.0000
     2037  O                     11.5240   24.1519   -0.0838 O   1 1 2036.0000
     2038  O                     12.1254   23.8361    0.0089 O    1 1 2037.0000
     2039  O                     11.7170   22.9945    0.0839 O    1 1 2038.0000
     2040  O                     11.3973   22.8160   -0.5807 O   1 1 2039.0000
     2041  O                     11.8598   22.6969   -0.1803 O   1 1 2040.0000
     2042  O                     12.4379   22.1055    0.3514 O    1 1 2041.0000
     2043  O                     12.1818   22.4928    0.7722 O    1 1 2042.0000
     2044  O                     12.2530   23.1227    0.6504 O    1 1 2043.0000
     2045  O                     12.7050   22.9805    1.2536 O    1 1 2044.0000
     2046  O                     12.4886   22.7404    0.4658 O    1 1 2045.0000
     2047  O                     12.9102   22.6136    0.4861 O    1 1 2046.0000
     2048  O                     13.1413   23.2587    0.6687 O    1 1 2047.0000
     2049  O                     13.1554   22.7696    1.0360 O    1 1 2048.0000
     2050  O                     12.6770   22.3806    1.0818 O    1 1 2049.0000
     2051  O                     12.9007   21.8149    0.5092 O    1 1 2050.0000
     2052  O                     13.2398   22.1588    1.0057 O    1 1 2051.0000
     2053  O                     12.7340   22.0355    1.6328 O    1 1 2052.0000
     2054  O                     12.3583   21.7456    1.4031 O    1 1 2053.0000
     2055  O                     11.8059   21.3982    0.7480 O    1 1 2054.0000
     2056  O                     11.8536   21.2196    1.3836 O    1 1 2055.0000
     2057  O                     10.9596   21.4051    1.5866 O    1 1 2056.0000
     2058  O                     10.8231   21.9320    0.8599 O    1 1 2057.0000
     2059  O                     10.8215   21.2592    0.9620 O    1 1 2058.0000
     2060  O                     10.9963   21.0696    1.6886 O    1 1 2059.0000
     2061  O                     11.2596   21.4339    1.9632 O    1 1 2060.0000
     2062  O                     11.6183   21.8534    1.8396 O    1 1 2061.0000
     2063  O                     11.8399   22.4997    1.6295 O    1 1 2062.0000
     2064  O                     11.7207   22.9516    2.1175 O    1 1 2063.0000
     2065  O                     12.1792   22.5318    1.3589 O    1 1 2064.0000
     2066  O                     11.7282   22.5705    0.7294 O    1 1 2065.0000
     2067  O                     11.1095   21.9598    0.3991 O    1 1 2066.0000
     2068  O                     11.3666   21.8222    1.1330 O    1 1 2067.0000
     2069  O                     11.8247   22.0112    0.9283 O    1 1 2068.0000
     2070  O                     12.3658   21.5195    0.9277 O    1 1 2069.0000
     2071  O                     12.4711   21.2140    0.0606 O    1 1 2070.0000
     2072  O                     12.2222   21.1737   -0.4414 O   1 1 2071.0000
     2073  O                     12.1700   20.6917   -0.1372 O   1 1 2072.0000
     2074  O                     11.4385   20.5152    0.3517 O    1 1 2073.0000
     2075  O                     10.6336   20.8095    0.0904 O    1 1 2074.0000
     2076  O                     11.0027   20.7826   -0.1464 O   1 1 2075.0000
     2077  O                     11.4894   21.1934   -0.4872 O   1 1 2076.0000
     2078  O                     11.8209   21.7870   -0.1271 O   1 1 2077.0000
     2079  O                     12.0996   22.1032   -0.2499 O   1 1 2078.0000
     2080  O                     11.6095   21.5335   -0.4534 O   1 1 2079.0000
     2081  O                     11.8309   21.6021   -1.0021 O   1 1 2080.0000
     2082  O                     12.2655   21.0916   -1.2621 O   1 1 2081.0000
     2083  O                     12.1000   21.6427   -0.8064 O   1 1 2082.0000
     2084  O                     12.4125   22.1816   -1.3304 O   1 1 2083.0000
     2085  O                     12.5594   22.3684   -0.8166 O   1 1 2084.0000
     2086  O                     12.6267   21.7131   -0.4336 O   1 1 2085.0000
     2087  O                     11.9976   21.5380    0.1856 O    1 1 2086.0000
     2088  O                     11.4705   21.3928    0.6897 O    1 1 2087.0000
     2089  O                     11.8830   20.9320    0.4710 O    1 1 2088.0000
     2090  O                     11.4346   21.5348    0.2701 O    1 1 2089.0000
     2091  O                     11.1235   22.3075   -0.2118 O   1 1 2090.0000
     2092  O                     10.5846   22.7231   -0.9681 O   1 1 2091.0000
     2093  O                      9.7699   23.6843   -1.8761 O   1 1 2092.0000
     2094  O                      9.6060   24.5328   -2.5428 O   1 1 2093.0000
     2095  O                      9.4563   25.2796   -3.4657 O   1 1 2094.0000
     2096  O                     10.3010   25.3330   -3.5953 O   1 1 2095.0000
     2097  O                     10.4892   25.8057   -3.3662 O   1 1 2096.0000
     2098  O                     10.9105   26.0071   -3.4438 O   1 1 2097.0000
     2099  O                     11.4956   25.9783   -2.9563 O   1 1 2098.0000
     2100  O                     11.4645   26.0734   -3.3451 O   1 1 2099.0000
     2101  O                     10.9951   26.0347   -2.8286 O   1 1 2100.0000
     2102  O                     11.1560   25.5898   -3.5681 O   1 1 2101.0000
     2103  O                     11.5470   25.2697   -3.2862 O   1 1 2102.0000
     2104  O                     11.8585   24.9831   -3.2539 O   1 1 2103.0000
     2105  O                     11.7460   25.2522   -2.4331 O   1 1 2104.0000
     2106  O                     11.4329   24.7544   -2.8813 O   1 1 2105.0000
     2107  O                     11.2802   25.0039   -2.4380 O   1 1 2106.0000
     2108  O                     11.4231   25.6395   -1.9467 O   1 1 2107.0000
     2109  O                     11.1056   26.4194   -1.5366 O   1 1 2108.0000
     2110  O                     11.6494   25.8437   -1.8770 O   1 1 2109.0000
     2111  O                     11.5240   26.1099   -2.4613 O   1 1 2110.0000
     2112  O                     10.9594   25.5410   -2.6091 O   1 1 2111.0000
     2113  O                     10.5699   25.1026   -2.7744 O   1 1 2112.0000
     2114  O                     10.2692   25.2935   -2.0430 O   1 1 2113.0000
     2115  O                     10.0622   25.4152   -2.8194 O   1 1 2114.0000
     2116  O                     10.2237   24.6603   -2.6773 O   1 1 2115.0000
     2117  O                     10.4962   24.1645   -2.7938 O   1 1 2116.0000
     2118  O                     10.8088   24.1580   -3.3662 O   1 1 2117.0000
     2119  O                     10.2468   24.1704   -3.0232 O   1 1 2118.0000
     2120  O                      9.6423   24.8753   -2.9186 O   1 1 2119.0000
     2121  O                      8.9947   24.6736   -3.5953 O   1 1 2120.0000
     2122  O                      8.2767   24.8143   -3.7097 O   1 1 2121.0000
     2123  O                      7.9135   24.8628   -4.2154 O   1 1 2122.0000
     2124  O                      7.2504   25.2051   -4.1897 O   1 1 2123.0000
     2125  O                      6.6746   25.1829   -3.8836 O   1 1 2124.0000
     2126  O                      6.2078   25.5436   -4.0814 O   1 1 2125.0000
     2127  O                      6.1897   26.0817   -3.3816 O   1 1 2126.0000
     2128  O                      5.8213   26.4956   -2.9595 O   1 1 2127.0000
     2129  O                      6.0405   26.7834   -2.4656 O   1 1 2128.0000
     2130  O                      6.5431   26.2591   -2.3531 O   1 1 2129.0000
     2131  O                      7.0382   26.1287   -1.7927 O   1 1 2130.0000
     2132  O                      6.8636   26.5614   -2.5185 O   1 1 2131.0000
     2133  O                      6.3548   26.6721   -2.6045 O   1 1 2132.0000
     2134  O                      5.7786   27.0442   -3.0005 O   1 1 2133.0000
     2135  O                      6.2027   27.0189   -3.4358 O   1 1 2134.0000
     2136  O                      6.5961   27.4502   -3.2415 O   1 1 2135.0000
     2137  O                      6.7357   27.6094   -2.7587 O   1 1 2136.0000
     2138  O                      7.0695   26.9689   -2.7126 O   1 1 2137.0000
     2139  O                      6.7089   26.7805   -3.2967 O   1 1 2138.0000
     2140  O                      6.8649   26.2720   -3.4362 O   1 1 2139.0000
     2141  O                      6.7374   25.8728   -3.7041 O   1 1 2140.0000
     2142  O                      6.8848   26.0012   -4.4039 O   1 1 2141.0000
     2143  O                      6.6612   25.3130   -4.7319 O   1 1 2142.0000
     2144  O                      6.8998   24.5031   -4.9895 O   1 1 2143.0000
     2145  O                      7.2211   23.9542   -4.7321 O   1 1 2144.0000
     2146  O                      7.9123   24.0819   -4.8676 O   1 1 2145.0000
     2147  O                      8.3991   23.5269   -5.1011 O   1 1 2146.0000
     2148  O                      8.9414   23.4098   -4.8192 O   1 1 2147.0000
     2149  O                      9.4293   22.9822   -4.7116 O   1 1 2148.0000
     2150  O                      9.6996   23.2801   -4.2331 O   1 1 2149.0000
     2151  O                      9.7639   23.2282   -4.7462 O   1 1 2150.0000
     2152  O                     10.2787   23.2010   -5.0566 O   1 1 2151.0000
     2153  O                     10.4505   23.6370   -4.5776 O   1 1 2152.0000
     2154  O                     10.1242   23.9315   -4.9220 O   1 1 2153.0000
     2155  O                     10.1762   23.7054   -5.3542 O   1 1 2154.0000
     2156  O                      9.6250   23.7149   -5.3874 O   1 1 2155.0000
     2157  O                      9.5949   23.7737   -5.8505 O   1 1 2156.0000
     2158  O                      8.9498   23.7076   -6.0269 O   1 1 2157.0000
     2159  O                      8.8594   24.1594   -6.1488 O   1 1 2158.0000
     2160  O                      8.7790   23.9027   -5.3666 O   1 1 2159.0000
     2161  O                      8.0468   23.8037   -5.2589 O   1 1 2160.0000
     2162  O                      7.5227   24.0315   -5.4712 O   1 1 2161.0000
     2163  O                      7.9475   24.2895   -5.7611 O   1 1 2162.0000
     2164  O                      7.4000   24.9370   -5.6873 O   1 1 2163.0000
     2165  O                      6.8577   25.4019   -5.2770 O   1 1 2164.0000
     2166  O                      6.6348   25.9841   -5.1003 O   1 1 2165.0000
     2167  O                      6.6082   26.3694   -5.4899 O   1 1 2166.0000
     2168  O                      6.4676   26.9669   -5.2968 O   1 1 2167.0000
     2169  O                      6.6877   27.4592   -5.4513 O   1 1 2168.0000
     2170  O                      5.8054   27.2684   -5.9326 O   1 1 2169.0000
     2171  O                      5.9394   27.8081   -6.4963 O   1 1 2170.0000
     2172  O                      6.1652   27.8008   -6.9982 O   1 1 2171.0000
     2173  O                      6.4561   28.3337   -6.6322 O   1 1 2172.0000
     2174  O                      6.3062   28.6744   -5.8371 O   1 1 2173.0000
     2175  O                      6.8372   28.5613   -5.8448 O   1 1 2174.0000
     2176  O                      7.3127   28.8390   -5.9406 O   1 1 2175.0000
     2177  O                      7.1283   29.4400   -5.7026 O   1 1 2176.0000
     2178  O                      7.0446   29.4472   -4.8563 O   1 1 2177.0000
     2179  O                      7.2934   28.7202   -4.5914 O   1 1 2178.0000
     2180  O                      7.8168   28.4001   -4.4682 O   1 1 2179.0000
     2181  O                      7.6168   27.9031   -4.2126 O   1 1 2180.0000
     2182  O                      7.8138   27.5300   -3.8237 O   1 1 2181.0000
     2183  O                      7.8108   26.6921   -4.1341 O   1 1 2182.0000
     2184  O                      7.1932   26.6759   -4.2037 O   1 1 2183.0000
     2185  O                      7.0982   26.5896   -3.4936 O   1 1 2184.0000
     2186  O                      7.5212   26.1567   -3.1866 O   1 1 2185.0000
     2187  O                      7.8674   26.5903   -2.9292 O   1 1 2186.0000
     2188  O                      8.2310   26.4880   -3.3375 O   1 1 2187.0000
     2189  O                      8.5803   26.1924   -3.7461 O   1 1 2188.0000
     2190  O                      9.0948   25.7763   -3.7538 O   1 1 2189.0000
     2191  O                      8.6082   25.4371   -3.8607 O   1 1 2190.0000
     2192  O                      8.4959   26.2298   -4.3347 O   1 1 2191.0000
     2193  O                      8.1617   26.3107   -4.0328 O   1 1 2192.0000
     2194  O                      7.8411   25.7206   -3.7102 O   1 1 2193.0000
     2195  O                      8.3884   25.6068   -4.3508 O   1 1 2194.0000
     2196  O                      7.9964   25.7943   -4.6452 O   1 1 2195.0000
     2197  O                      8.2860   26.0771   -4.8640 O   1 1 2196.0000
     2198  O                      7.7018   26.3087   -4.5051 O   1 1 2197.0000
     2199  O                      7.4662   26.0592   -5.1496 O   1 1 2198.0000
     2200  O                      7.6502   25.4143   -5.6149 O   1 1 2199.0000
     2201  O                      8.0345   25.4980   -5.5704 O   1 1 2200.0000
     2202  O                      7.7182   25.6911   -4.9774 O   1 1 2201.0000
     2203  O                      7.4449   25.7991   -4.2137 O   1 1 2202.0000
     2204  O                      7.2736   25.3302   -4.9410 O   1 1 2203.0000
     2205  O                      7.9543   25.0109   -5.1532 O   1 1 2204.0000
     2206  O                      8.2618   24.7695   -5.5008 O   1 1 2205.0000
     2207  O                      8.5249   24.6386   -4.9365 O   1 1 2206.0000
     2208  O                      9.2075   24.9715   -4.6174 O   1 1 2207.0000
     2209  O                      8.6901   25.1192   -4.3966 O   1 1 2208.0000
     2210  O                      9.1158   25.5709   -4.3392 O   1 1 2209.0000
     2211  O                      9.7398   24.9670   -4.1646 O   1 1 2210.0000
     2212  O                      9.7156   25.7519   -4.0182 O   1 1 2211.0000
     2213  O                      9.4262   25.4618   -4.2879 O   1 1 2212.0000
     2214  O                      9.2076   25.8253   -4.7345 O   1 1 2213.0000
     2215  O                      9.5691   25.6072   -5.0673 O   1 1 2214.0000
     2216  O                      9.5232   25.3217   -5.4967 O   1 1 2215.0000
     2217  O                      9.1355   25.6729   -5.7246 O   1 1 2216.0000
     2218  O                      8.8909   24.9642   -5.3016 O   1 1 2217.0000
     2219  O                      8.7979   25.3240   -4.9491 O   1 1 2218.0000
     2220  O                      8.7062   25.4036   -5.4649 O   1 1 2219.0000
     2221  O                      8.4610   26.0343   -5.7200 O   1 1 2220.0000
     2222  O                      8.7890   26.0643   -5.1458 O   1 1 2221.0000
     2223  O                      8.8142   26.2705   -4.6098 O   1 1 2222.0000
     2224  O                      9.0533   26.6840   -4.0069 O   1 1 2223.0000
     2225  O                      9.3066   26.4179   -4.2032 O   1 1 2224.0000
     2226  O                     10.0661   26.3375   -3.9337 O   1 1 2225.0000
     2227  O                     10.3209   25.5300   -4.2603 O   1 1 2226.0000
     2228  O                     10.6017   26.1227   -4.1320 O   1 1 2227.0000
     2229  O                     10.2508   26.6167   -4.5196 O   1 1 2228.0000
     2230  O                      9.7774   26.5281   -4.5859 O   1 1 2229.0000
     2231  O                      9.4801   26.6827   -5.0287 O   1 1 2230.0000
     2232  O                      9.5594   26.4806   -5.4579 O   1 1 2231.0000
     2233  O                      9.0995   26.6635   -5.8048 O   1 1 2232.0000
     2234  O                      8.9644   26.9234   -5.3889 O   1 1 2233.0000
     2235  O                      8.4989   26.9425   -5.0930 O   1 1 2234.0000
     2236  O                      8.0420   27.0576   -4.5300 O   1 1 2235.0000
     2237  O                      8.5241   27.2340   -4.3323 O   1 1 2236.0000
     2238  O                      8.3823   27.4709   -3.9878 O   1 1 2237.0000
     2239  O                      8.9559   27.3231   -3.8256 O   1 1 2238.0000
     2240  O                      9.5076   27.1928   -4.4339 O   1 1 2239.0000
     2241  O                     10.1486   27.4199   -4.5476 O   1 1 2240.0000
     2242  O                     10.6662   27.6089   -4.8054 O   1 1 2241.0000
     2243  H                      0.0000    0.0000    0.0000 H    1 1 -2.0000
     2244  H                     22.0000    0.0000    0.0000 H    1 1 -2.0000
     2245  H                      0.0000   22.0000    0.0000 H    1 1 -2.0000
     2246  H                      0.0000    0.0000   22.0000 H   1 1 -2.0000
     2247  H                     22.0000   22.0000    0.0000 H    1 1 -2.0000
     2248  H                      0.0000   22.0000   22.0000 H   1 1 -2.0000
     2249  H                     22.0000    0.0000   22.0000 H   1 1 -2.0000
     2250  H                     22.0000   22.0000   22.0000 H   1 1 -2.0000

@<TRIPOS>BOND
           1           0           0 1
           2           1           2 1
           3           1          39 1
           4           2           3 1
           5           3           4 1
           6           3          37 1
           7           4           5 1
           8           4           6 1
           9           5           6 1
          10           5           9 1
          11           5         561 1
          12           6           7 1
          13           6           8 1
          14           6           9 1
          15           6          10 1
          16           7           8 1
          17           8           9 1
          18           8         213 1
          19           8         345 1
          20           8         348 1
          21           9          10 1
          22           9          82 1
          23           9         347 1
          24          10          11 1
          25          10         345 1
          26          11          12 1
          27          12          13 1
          28          13          14 1
          29          14          15 1
          30          15          16 1
          31          15          18 1
          32          16          17 1
          33          17          39 1
          34          17         561 1
          35          17          18 1
          36          18          79 1
          37          18          19 1
          38          19          20 1
          39          20          21 1
          40          21          22 1
          41          22          23 1
          42          23          24 1
          43          24          25 1
          44          25          26 1
          45          25          28 1
          46          26          27 1
          47          26          28 1
          48          26          29 1
          49          27          28 1
          50          28          29 1
          51          28          32 1
          52          29          32 1
          53          29         251 1
          54          29          30 1
          55          30          31 1
          56          30          32 1
          57          31          32 1
          58          32          33 1
          59          33          34 1
          60          34          36 1
          61          34          37 1
          62          34          35 1
          63          35          36 1
          64          35          37 1
          65          36          37 1
          66          37          38 1
          67          37         788 1
          68          38          40 1
          69          38          39 1
          70          39          49 1
          71          39          40 1
          72          40          41 1
          73          40         238 1
          74          41          42 1
          75          41         238 1
          76          42          43 1
          77          43          44 1
          78          44          45 1
          79          45          46 1
          80          46          47 1
          81          47          48 1
          82          48          49 1
          83          48          50 1
          84          48         578 1
          85          49          50 1
          86          50          51 1
          87          51          53 1
          88          51          55 1
          89          51          52 1
          90          52         208 1
          91          52          53 1
          92          53          54 1
          93          54          55 1
          94          55          56 1
          95          55         430 1
          96          56          57 1
          97          56         201 1
          98          57          58 1
          99          58          59 1
         100          59          60 1
         101          60          61 1
         102          61          62 1
         103          62          63 1
         104          63          64 1
         105          64          65 1
         106          65          66 1
         107          66          67 1
         108          67          68 1
         109          68          69 1
         110          69          70 1
         111          70          71 1
         112          70          82 1
         113          70         216 1
         114          70         262 1
         115          70         283 1
         116          71          72 1
         117          72          73 1
         118          72         207 1
         119          73          74 1
         120          74          75 1
         121          74          76 1
         122          75          76 1
         123          76          77 1
         124          76          79 1
         125          77          78 1
         126          77         205 1
         127          78          79 1
         128          79          80 1
         129          80          81 1
         130          80          83 1
         131          80         206 1
         132          81          82 1
         133          82          83 1
         134          83         205 1
         135          83        1602 1
         136          83          84 1
         137          84         194 1
         138          84         195 1
         139          84         205 1
         140          84        1596 1
         141          84        1599 1
         142          84        1841 1
         143          84          85 1
         144          85          86 1
         145          85          89 1
         146          86          87 1
         147          86          88 1
         148          86         192 1
         149          87          88 1
         150          87          90 1
         151          87         103 1
         152          87         234 1
         153          87        1599 1
         154          88          89 1
         155          88         103 1
         156          89          90 1
         157          89         100 1
         158          89         101 1
         159          89         102 1
         160          89        1606 1
         161          89        1608 1
         162          90          91 1
         163          91          92 1
         164          91          93 1
         165          91        1596 1
         166          91        1606 1
         167          92          93 1
         168          93          94 1
         169          94         261 1
         170          94         262 1
         171          94          95 1
         172          95          98 1
         173          95         111 1
         174          95          96 1
         175          96          97 1
         176          97          98 1
         177          97         103 1
         178          98          99 1
         179          98         110 1
         180          98        1814 1
         181          99         100 1
         182          99         319 1
         183         100         101 1
         184         100         102 1
         185         100         103 1
         186         100        1596 1
         187         101         102 1
         188         102         103 1
         189         103         104 1
         190         103        1605 1
         191         104         105 1
         192         105         106 1
         193         106         107 1
         194         106         109 1
         195         107         108 1
         196         107         110 1
         197         108         109 1
         198         109         110 1
         199         110         111 1
         200         111         112 1
         201         111         286 1
         202         112         113 1
         203         113         114 1
         204         114         115 1
         205         115         116 1
         206         116         117 1
         207         117         118 1
         208         118         119 1
         209         119         120 1
         210         120         121 1
         211         120         644 1
         212         121         122 1
         213         121         124 1
         214         122         123 1
         215         123         124 1
         216         124         125 1
         217         125         126 1
         218         125         127 1
         219         126         127 1
         220         127         128 1
         221         128         129 1
         222         128         136 1
         223         129         130 1
         224         130         131 1
         225         130         148 1
         226         130         371 1
         227         130         372 1
         228         131         132 1
         229         132         133 1
         230         133         134 1
         231         134         135 1
         232         135         136 1
         233         136         137 1
         234         137         138 1
         235         138         139 1
         236         139         165 1
         237         139         140 1
         238         140         141 1
         239         141         142 1
         240         141         145 1
         241         142         143 1
         242         143         144 1
         243         143         145 1
         244         144         145 1
         245         145         146 1
         246         146         147 1
         247         146         148 1
         248         146         155 1
         249         147         148 1
         250         148         149 1
         251         148         152 1
         252         149         150 1
         253         149         392 1
         254         150         151 1
         255         151         152 1
         256         151         373 1
         257         152         153 1
         258         153         154 1
         259         153         155 1
         260         154         157 1
         261         154         384 1
         262         154         429 1
         263         154         431 1
         264         154        1660 1
         265         154        1663 1
         266         154         155 1
         267         155         158 1
         268         155         346 1
         269         155         381 1
         270         155        1921 1
         271         155         156 1
         272         156         158 1
         273         156         341 1
         274         156         157 1
         275         157         158 1
         276         157         159 1
         277         157         166 1
         278         157         175 1
         279         157         178 1
         280         157         179 1
         281         157        1918 1
         282         158         159 1
         283         158         168 1
         284         158         169 1
         285         158         171 1
         286         158        1918 1
         287         159         160 1
         288         159         168 1
         289         159         169 1
         290         160         161 1
         291         160         169 1
         292         161         162 1
         293         162         163 1
         294         163         164 1
         295         163         166 1
         296         163         168 1
         297         164         165 1
         298         165         166 1
         299         166         167 1
         300         167         168 1
         301         168         169 1
         302         168         171 1
         303         169         171 1
         304         169         174 1
         305         169         170 1
         306         170         171 1
         307         171         172 1
         308         172         173 1
         309         172         174 1
         310         173         174 1
         311         174         175 1
         312         175         176 1
         313         175         213 1
         314         176         177 1
         315         177         178 1
         316         178         179 1
         317         178         386 1
         318         178         646 1
         319         178         647 1
         320         178         648 1
         321         179         180 1
         322         179         361 1
         323         180         181 1
         324         180         182 1
         325         181         182 1
         326         181         192 1
         327         181         213 1
         328         181         781 1
         329         182         183 1
         330         182         213 1
         331         182         336 1
         332         182         377 1
         333         183         184 1
         334         183         194 1
         335         184         185 1
         336         185         188 1
         337         185         430 1
         338         185         186 1
         339         186         190 1
         340         186         187 1
         341         187         188 1
         342         187         189 1
         343         187         190 1
         344         187         379 1
         345         188         189 1
         346         188         338 1
         347         188         383 1
         348         189         190 1
         349         190         191 1
         350         190         336 1
         351         191         192 1
         352         191         193 1
         353         191         326 1
         354         192         193 1
         355         192         195 1
         356         193         194 1
         357         193         195 1
         358         194         195 1
         359         194         205 1
         360         195         196 1
         361         195         199 1
         362         195         208 1
         363         195         213 1
         364         195         277 1
         365         195         337 1
         366         196         197 1
         367         196         336 1
         368         196         337 1
         369         196        1814 1
         370         197         270 1
         371         197         336 1
         372         197         339 1
         373         197         198 1
         374         198         336 1
         375         198         199 1
         376         199         200 1
         377         199         349 1
         378         199         356 1
         379         199         481 1
         380         200         201 1
         381         201         202 1
         382         201         482 1
         383         201        1897 1
         384         202         203 1
         385         203         204 1
         386         203         579 1
         387         204         205 1
         388         204         472 1
         389         204         485 1
         390         204         579 1
         391         205         206 1
         392         205         207 1
         393         206         207 1
         394         207         208 1
         395         208         209 1
         396         208         213 1
         397         209         210 1
         398         209         211 1
         399         209         212 1
         400         209         214 1
         401         210         211 1
         402         211         212 1
         403         212         783 1
         404         212         213 1
         405         213         314 1
         406         213         214 1
         407         214         215 1
         408         215         216 1
         409         215         217 1
         410         216         217 1
         411         217         218 1
         412         217         220 1
         413         218         219 1
         414         218         220 1
         415         219         220 1
         416         219         222 1
         417         219         223 1
         418         219         643 1
         419         220         221 1
         420         220         255 1
         421         221         222 1
         422         222         223 1
         423         222         671 1
         424         223         224 1
         425         223         641 1
         426         224         225 1
         427         224         625 1
         428         225         226 1
         429         226         227 1
         430         227         228 1
         431         228         229 1
         432         228         558 1
         433         229         230 1
         434         229        1329 1
         435         230         231 1
         436         231         232 1
         437         232         233 1
         438         233         234 1
         439         234         235 1
         440         235         236 1
         441         235         247 1
         442         235         248 1
         443         236         237 1
         444         237         238 1
         445         237         239 1
         446         237         241 1
         447         237         246 1
         448         237        1086 1
         449         238         239 1
         450         238         242 1
         451         238         246 1
         452         238        1086 1
         453         239         240 1
         454         239         250 1
         455         240         241 1
         456         240         247 1
         457         241         242 1
         458         241         243 1
         459         241         246 1
         460         241         244 1
         461         242         243 1
         462         242         244 1
         463         242         246 1
         464         242         252 1
         465         242         618 1
         466         243         244 1
         467         243         245 1
         468         243         246 1
         469         244         245 1
         470         244         246 1
         471         245         246 1
         472         245         622 1
         473         246         247 1
         474         246         248 1
         475         247         248 1
         476         247         250 1
         477         247         251 1
         478         248         249 1
         479         248         250 1
         480         248         624 1
         481         249         250 1
         482         250         251 1
         483         250         252 1
         484         250         621 1
         485         251         252 1
         486         252         253 1
         487         253         254 1
         488         253         259 1
         489         253         613 1
         490         253         616 1
         491         254         255 1
         492         254         256 1
         493         254         354 1
         494         254         356 1
         495         255         256 1
         496         256         257 1
         497         257         258 1
         498         258         259 1
         499         258         614 1
         500         259         260 1
         501         259         615 1
         502         260         262 1
         503         260         267 1
         504         260         268 1
         505         260         271 1
         506         260         615 1
         507         260         261 1
         508         261         262 1
         509         261         276 1
         510         261         615 1
         511         262         263 1
         512         263         264 1
         513         264         265 1
         514         264         269 1
         515         265         269 1
         516         265         274 1
         517         265         266 1
         518         266         268 1
         519         266         274 1
         520         266         281 1
         521         266         267 1
         522         267         268 1
         523         267         269 1
         524         267         270 1
         525         267         272 1
         526         267         283 1
         527         267         320 1
         528         267         274 1
         529         268         269 1
         530         268         271 1
         531         268         281 1
         532         269         270 1
         533         269         279 1
         534         270         272 1
         535         270         271 1
         536         271         274 1
         537         271         345 1
         538         271         272 1
         539         272         273 1
         540         272         274 1
         541         273         274 1
         542         273         279 1
         543         274         275 1
         544         274         276 1
         545         274         281 1
         546         274         320 1
         547         274         324 1
         548         274         336 1
         549         275         276 1
         550         275         337 1
         551         276         277 1
         552         276         278 1
         553         277         278 1
         554         278         279 1
         555         278         307 1
         556         279         280 1
         557         280         281 1
         558         281         282 1
         559         282         283 1
         560         283         284 1
         561         284         285 1
         562         285         286 1
         563         285         299 1
         564         286         287 1
         565         287         288 1
         566         287         289 1
         567         287         293 1
         568         288         290 1
         569         288         295 1
         570         288         296 1
         571         288         298 1
         572         288         289 1
         573         289         295 1
         574         289         296 1
         575         289         290 1
         576         290         291 1
         577         290         294 1
         578         290         295 1
         579         290         298 1
         580         290         302 1
         581         291         292 1
         582         292         293 1
         583         292         294 1
         584         292         295 1
         585         292         298 1
         586         293         300 1
         587         293         294 1
         588         294         295 1
         589         294         296 1
         590         295         296 1
         591         295         297 1
         592         295         300 1
         593         295         301 1
         594         296         301 1
         595         296         297 1
         596         297         298 1
         597         297         698 1
         598         298         299 1
         599         299         300 1
         600         300         301 1
         601         300         303 1
         602         301         302 1
         603         302         303 1
         604         303         304 1
         605         304         305 1
         606         304         306 1
         607         304         636 1
         608         305         306 1
         609         305         309 1
         610         305         318 1
         611         306         307 1
         612         306         315 1
         613         307         308 1
         614         307         314 1
         615         307         316 1
         616         308         309 1
         617         309         310 1
         618         310         311 1
         619         311         312 1
         620         311         320 1
         621         311         334 1
         622         312         313 1
         623         313         314 1
         624         313         315 1
         625         314         315 1
         626         314         319 1
         627         314         323 1
         628         314         344 1
         629         315         316 1
         630         315         318 1
         631         316         317 1
         632         317         318 1
         633         318         319 1
         634         318         320 1
         635         319         323 1
         636         319         320 1
         637         320         325 1
         638         320         321 1
         639         321         322 1
         640         322         323 1
         641         323         324 1
         642         324         325 1
         643         324         334 1
         644         325         326 1
         645         325         327 1
         646         325         333 1
         647         326         327 1
         648         327         328 1
         649         327         330 1
         650         327         332 1
         651         328         331 1
         652         328         334 1
         653         328         329 1
         654         329         330 1
         655         330         331 1
         656         330         334 1
         657         330         335 1
         658         331         332 1
         659         331         336 1
         660         332         333 1
         661         332         334 1
         662         333         334 1
         663         334         335 1
         664         335         336 1
         665         335         337 1
         666         335         339 1
         667         336         338 1
         668         336         341 1
         669         336         337 1
         670         337         339 1
         671         337         338 1
         672         338         339 1
         673         339         340 1
         674         339         341 1
         675         339         342 1
         676         340         341 1
         677         340         343 1
         678         341         342 1
         679         341         345 1
         680         342         343 1
         681         342         344 1
         682         343         344 1
         683         343         345 1
         684         343         346 1
         685         343         357 1
         686         344         345 1
         687         344         347 1
         688         345         346 1
         689         345         347 1
         690         345         348 1
         691         346         347 1
         692         347         348 1
         693         347         350 1
         694         348         349 1
         695         348         353 1
         696         348         360 1
         697         349         350 1
         698         349         639 1
         699         350         351 1
         700         351         352 1
         701         352         375 1
         702         352         353 1
         703         353         355 1
         704         353         356 1
         705         353         632 1
         706         353         638 1
         707         353         354 1
         708         354         355 1
         709         354         356 1
         710         354         639 1
         711         355         356 1
         712         355         374 1
         713         356         357 1
         714         356         360 1
         715         356         638 1
         716         357         358 1
         717         357         359 1
         718         357         361 1
         719         357         362 1
         720         358         359 1
         721         358         360 1
         722         358         362 1
         723         359         360 1
         724         359         362 1
         725         360         361 1
         726         360        1363 1
         727         361         362 1
         728         362         363 1
         729         362         383 1
         730         362         400 1
         731         362         649 1
         732         363         364 1
         733         364         366 1
         734         364         367 1
         735         364         368 1
         736         364         365 1
         737         365         366 1
         738         366         367 1
         739         366         721 1
         740         367         368 1
         741         367         721 1
         742         368         369 1
         743         368         384 1
         744         369         370 1
         745         369         373 1
         746         370         371 1
         747         370         372 1
         748         370        1316 1
         749         371         372 1
         750         371         373 1
         751         371         374 1
         752         371         395 1
         753         372         373 1
         754         373         374 1
         755         374         375 1
         756         374         378 1
         757         375         376 1
         758         375         377 1
         759         375         400 1
         760         376         377 1
         761         377         378 1
         762         377         379 1
         763         377         386 1
         764         378         379 1
         765         378         381 1
         766         378         382 1
         767         378         403 1
         768         379         392 1
         769         379         398 1
         770         379         380 1
         771         380         382 1
         772         380         383 1
         773         380         381 1
         774         381         382 1
         775         382         383 1
         776         382         398 1
         777         383         384 1
         778         383         388 1
         779         384         385 1
         780         385         386 1
         781         386         387 1
         782         387         388 1
         783         387         393 1
         784         387         400 1
         785         387         652 1
         786         387         780 1
         787         388         389 1
         788         388         399 1
         789         388         400 1
         790         389         390 1
         791         390         391 1
         792         390         392 1
         793         390         393 1
         794         390         396 1
         795         390         399 1
         796         390         401 1
         797         391         392 1
         798         391         395 1
         799         391         396 1
         800         392         394 1
         801         392         397 1
         802         392         399 1
         803         392         407 1
         804         392         410 1
         805         392         393 1
         806         393         398 1
         807         393         404 1
         808         393         394 1
         809         394         395 1
         810         394         397 1
         811         394         398 1
         812         395         396 1
         813         395         397 1
         814         396         397 1
         815         396         398 1
         816         396         400 1
         817         397         398 1
         818         397         399 1
         819         398         399 1
         820         399         400 1
         821         399         814 1
         822         400         401 1
         823         401         404 1
         824         401         815 1
         825         401         402 1
         826         402         403 1
         827         402        1573 1
         828         403         404 1
         829         403         405 1
         830         403         407 1
         831         403         410 1
         832         403         816 1
         833         404         405 1
         834         404         406 1
         835         404         409 1
         836         404         413 1
         837         404        1315 1
         838         404        1572 1
         839         405         407 1
         840         405        1315 1
         841         405         406 1
         842         406         411 1
         843         406         407 1
         844         407         408 1
         845         407         409 1
         846         408         409 1
         847         409         410 1
         848         409         411 1
         849         410         411 1
         850         410         424 1
         851         411         412 1
         852         412         413 1
         853         412         415 1
         854         412        1318 1
         855         413         414 1
         856         413         415 1
         857         414         415 1
         858         414         417 1
         859         415         416 1
         860         415         417 1
         861         415         418 1
         862         415        1941 1
         863         416         417 1
         864         417         419 1
         865         417         421 1
         866         417         424 1
         867         417         418 1
         868         418         419 1
         869         418         422 1
         870         418         423 1
         871         418         425 1
         872         419         421 1
         873         419         420 1
         874         420        1521 1
         875         420         421 1
         876         421         422 1
         877         421         423 1
         878         421        1941 1
         879         422         423 1
         880         422         425 1
         881         422         426 1
         882         422        1319 1
         883         422        1546 1
         884         422        1941 1
         885         423         424 1
         886         423         439 1
         887         424         425 1
         888         425         426 1
         889         426         427 1
         890         426        1909 1
         891         427         428 1
         892         428         429 1
         893         428         430 1
         894         429         430 1
         895         429         431 1
         896         429         439 1
         897         429         712 1
         898         429        1911 1
         899         430         431 1
         900         430         442 1
         901         430         706 1
         902         430        1667 1
         903         430        1944 1
         904         430        1948 1
         905         431         435 1
         906         431         437 1
         907         431         432 1
         908         432         438 1
         909         432         433 1
         910         433         434 1
         911         433         435 1
         912         433         436 1
         913         434         435 1
         914         434        1939 1
         915         435         436 1
         916         435        1918 1
         917         436         437 1
         918         437         438 1
         919         438         439 1
         920         438        1939 1
         921         439         440 1
         922         440         441 1
         923         441         442 1
         924         442         443 1
         925         443         444 1
         926         444         445 1
         927         445         446 1
         928         445         449 1
         929         445         450 1
         930         445         455 1
         931         446         447 1
         932         447         448 1
         933         448         449 1
         934         449         450 1
         935         449        1171 1
         936         450         451 1
         937         451        1171 1
         938         451         452 1
         939         452         453 1
         940         452         454 1
         941         453         454 1
         942         454         455 1
         943         455         456 1
         944         455         457 1
         945         455        1367 1
         946         456         457 1
         947         456         532 1
         948         456         534 1
         949         456         784 1
         950         457         458 1
         951         458         459 1
         952         458        1356 1
         953         459         460 1
         954         460         461 1
         955         461         462 1
         956         461         477 1
         957         461         487 1
         958         462         463 1
         959         463         464 1
         960         464         465 1
         961         464         469 1
         962         464         475 1
         963         465         466 1
         964         466         467 1
         965         467         468 1
         966         468         470 1
         967         468         474 1
         968         468         476 1
         969         468         488 1
         970         468         469 1
         971         469         470 1
         972         470         471 1
         973         470         475 1
         974         470         487 1
         975         471         472 1
         976         472         473 1
         977         473         474 1
         978         474         475 1
         979         474         477 1
         980         475         476 1
         981         475         517 1
         982         476         477 1
         983         476         516 1
         984         476        1116 1
         985         477         478 1
         986         477        1083 1
         987         478         479 1
         988         479         480 1
         989         480         481 1
         990         481         482 1
         991         482         483 1
         992         482         847 1
         993         483         484 1
         994         483        1352 1
         995         484         485 1
         996         484         511 1
         997         484        1112 1
         998         484        1153 1
         999         484        1350 1
        1000         485         486 1
        1001         485         497 1
        1002         485        1350 1
        1003         485        1352 1
        1004         485         488 1
        1005         486         491 1
        1006         486         495 1
        1007         486         487 1
        1008         487         488 1
        1009         487         496 1
        1010         487        1112 1
        1011         487        1152 1
        1012         488         489 1
        1013         488         490 1
        1014         488         494 1
        1015         488         495 1
        1016         489         490 1
        1017         489        1082 1
        1018         490         491 1
        1019         490         492 1
        1020         490         493 1
        1021         490         495 1
        1022         490         849 1
        1023         490        1083 1
        1024         491         492 1
        1025         491         811 1
        1026         491        1152 1
        1027         492         493 1
        1028         492         502 1
        1029         492         505 1
        1030         492        1118 1
        1031         493         494 1
        1032         493         497 1
        1033         493         857 1
        1034         494         502 1
        1035         494         505 1
        1036         494        1106 1
        1037         494         495 1
        1038         495         497 1
        1039         495         811 1
        1040         495         496 1
        1041         496         497 1
        1042         496         522 1
        1043         496        1125 1
        1044         497         498 1
        1045         498         499 1
        1046         498         507 1
        1047         498        1147 1
        1048         499         500 1
        1049         499         518 1
        1050         499        1115 1
        1051         499         515 1
        1052         500         501 1
        1053         501         502 1
        1054         501         516 1
        1055         501         521 1
        1056         502         503 1
        1057         502        1132 1
        1058         503         510 1
        1059         503         504 1
        1060         504         505 1
        1061         504         514 1
        1062         505         506 1
        1063         505        1107 1
        1064         506         507 1
        1065         507         509 1
        1066         507         510 1
        1067         507         512 1
        1068         507         508 1
        1069         508         510 1
        1070         508         512 1
        1071         508         509 1
        1072         509         510 1
        1073         509         513 1
        1074         509         515 1
        1075         510         511 1
        1076         510         514 1
        1077         511         512 1
        1078         512         513 1
        1079         513         514 1
        1080         514         515 1
        1081         515         516 1
        1082         515         518 1
        1083         515         521 1
        1084         516         517 1
        1085         516         522 1
        1086         516        1114 1
        1087         516        1152 1
        1088         517         518 1
        1089         517        1110 1
        1090         517        1152 1
        1091         518         519 1
        1092         519         520 1
        1093         519         521 1
        1094         520         521 1
        1095         520         522 1
        1096         521         522 1
        1097         522         523 1
        1098         523         524 1
        1099         523         620 1
        1100         523         766 1
        1101         523         776 1
        1102         523         812 1
        1103         524         526 1
        1104         524         722 1
        1105         524         773 1
        1106         524         775 1
        1107         524         525 1
        1108         525         768 1
        1109         525         526 1
        1110         526         527 1
        1111         526         528 1
        1112         526         529 1
        1113         526         722 1
        1114         526         765 1
        1115         527         528 1
        1116         527         616 1
        1117         527         770 1
        1118         527         776 1
        1119         528         529 1
        1120         528         603 1
        1121         528         620 1
        1122         528         621 1
        1123         528         769 1
        1124         528         790 1
        1125         528         791 1
        1126         528         793 1
        1127         528        1124 1
        1128         528         612 1
        1129         529         531 1
        1130         529         792 1
        1131         529         530 1
        1132         530         531 1
        1133         530         766 1
        1134         530         770 1
        1135         530         792 1
        1136         530         793 1
        1137         531         534 1
        1138         531         792 1
        1139         531        1105 1
        1140         531        1124 1
        1141         531         532 1
        1142         532         536 1
        1143         532         791 1
        1144         532         533 1
        1145         533         534 1
        1146         533         536 1
        1147         534         535 1
        1148         534         537 1
        1149         534         541 1
        1150         535         536 1
        1151         535         539 1
        1152         535         541 1
        1153         536         537 1
        1154         536         538 1
        1155         536         539 1
        1156         536         541 1
        1157         537         538 1
        1158         537         539 1
        1159         538         539 1
        1160         539         540 1
        1161         539         541 1
        1162         539        1147 1
        1163         540         541 1
        1164         540         758 1
        1165         541         542 1
        1166         542         543 1
        1167         542         551 1
        1168         543         544 1
        1169         543         551 1
        1170         544         545 1
        1171         545         548 1
        1172         545         549 1
        1173         545         551 1
        1174         545         792 1
        1175         545         546 1
        1176         546         547 1
        1177         547         548 1
        1178         548         549 1
        1179         548         770 1
        1180         548         788 1
        1181         549         550 1
        1182         550         551 1
        1183         550         758 1
        1184         551         552 1
        1185         552         553 1
        1186         553         554 1
        1187         554         556 1
        1188         554         558 1
        1189         554         601 1
        1190         554        1075 1
        1191         554         555 1
        1192         555         556 1
        1193         555         607 1
        1194         555         612 1
        1195         555        1074 1
        1196         556         557 1
        1197         557         558 1
        1198         557        1016 1
        1199         558         559 1
        1200         559         560 1
        1201         559        1310 1
        1202         560         561 1
        1203         561         564 1
        1204         561         562 1
        1205         562         650 1
        1206         562         563 1
        1207         563         564 1
        1208         564         565 1
        1209         565         566 1
        1210         566         567 1
        1211         566         643 1
        1212         566         644 1
        1213         567         568 1
        1214         568         569 1
        1215         568        1315 1
        1216         568        1410 1
        1217         569         570 1
        1218         570         571 1
        1219         571         572 1
        1220         572         573 1
        1221         572         599 1
        1222         573         574 1
        1223         573        1357 1
        1224         573        1358 1
        1225         573         603 1
        1226         574         575 1
        1227         574         603 1
        1228         574         605 1
        1229         575         576 1
        1230         576         577 1
        1231         576        1361 1
        1232         577         578 1
        1233         577         605 1
        1234         577        1405 1
        1235         578         579 1
        1236         578         601 1
        1237         579         580 1
        1238         580         581 1
        1239         581         582 1
        1240         582         583 1
        1241         583         584 1
        1242         583        1319 1
        1243         584         585 1
        1244         585         586 1
        1245         586         587 1
        1246         587         588 1
        1247         588         589 1
        1248         589         590 1
        1249         590         591 1
        1250         590        1126 1
        1251         591         592 1
        1252         592         593 1
        1253         593         594 1
        1254         593         599 1
        1255         594         595 1
        1256         595         596 1
        1257         595         599 1
        1258         595         600 1
        1259         595         608 1
        1260         596         597 1
        1261         596        1138 1
        1262         597         598 1
        1263         597        1145 1
        1264         598         599 1
        1265         599         600 1
        1266         599         601 1
        1267         599         603 1
        1268         600         601 1
        1269         601         602 1
        1270         602         603 1
        1271         603         604 1
        1272         604         610 1
        1273         604         605 1
        1274         605         606 1
        1275         606         607 1
        1276         607         608 1
        1277         608         609 1
        1278         608        1011 1
        1279         609         610 1
        1280         610         611 1
        1281         610        1011 1
        1282         610        1018 1
        1283         611         612 1
        1284         612         613 1
        1285         613         614 1
        1286         613         670 1
        1287         613         674 1
        1288         614         615 1
        1289         615         616 1
        1290         616         617 1
        1291         616         800 1
        1292         617         618 1
        1293         618         619 1
        1294         619         620 1
        1295         620         621 1
        1296         620         804 1
        1297         621         622 1
        1298         622         623 1
        1299         623         624 1
        1300         624         625 1
        1301         624         802 1
        1302         625         757 1
        1303         625         626 1
        1304         626         670 1
        1305         626         627 1
        1306         627         628 1
        1307         628         629 1
        1308         628         638 1
        1309         628         639 1
        1310         629         630 1
        1311         629         636 1
        1312         629         755 1
        1313         630         631 1
        1314         631         632 1
        1315         631         638 1
        1316         631         641 1
        1317         631         642 1
        1318         632         633 1
        1319         632         768 1
        1320         632         639 1
        1321         633         636 1
        1322         633         724 1
        1323         633         634 1
        1324         634         635 1
        1325         634         638 1
        1326         635         636 1
        1327         636         637 1
        1328         636         640 1
        1329         636         639 1
        1330         637         638 1
        1331         638         639 1
        1332         638         642 1
        1333         639         640 1
        1334         639         644 1
        1335         640         641 1
        1336         641         642 1
        1337         642         643 1
        1338         643         644 1
        1339         643         678 1
        1340         644         645 1
        1341         644         656 1
        1342         645         646 1
        1343         645         656 1
        1344         646         647 1
        1345         647         648 1
        1346         648         649 1
        1347         649         650 1
        1348         650         651 1
        1349         651         652 1
        1350         651         796 1
        1351         652         653 1
        1352         653         654 1
        1353         654         655 1
        1354         655         656 1
        1355         656         657 1
        1356         657         658 1
        1357         658         659 1
        1358         659         660 1
        1359         659         661 1
        1360         660         661 1
        1361         660         663 1
        1362         660         684 1
        1363         661         662 1
        1364         661         683 1
        1365         661         759 1
        1366         662         663 1
        1367         663         664 1
        1368         663         681 1
        1369         664         760 1
        1370         664         665 1
        1371         665         666 1
        1372         666         667 1
        1373         667         668 1
        1374         667         978 1
        1375         668         669 1
        1376         669         670 1
        1377         669        1075 1
        1378         670         671 1
        1379         671         672 1
        1380         672         673 1
        1381         673         674 1
        1382         674         675 1
        1383         675         676 1
        1384         675        1025 1
        1385         676         677 1
        1386         676        1077 1
        1387         677         678 1
        1388         677         680 1
        1389         677         682 1
        1390         677         684 1
        1391         677         687 1
        1392         678         679 1
        1393         678         680 1
        1394         679         680 1
        1395         680         681 1
        1396         680         758 1
        1397         681         682 1
        1398         681         758 1
        1399         681        1098 1
        1400         682         683 1
        1401         682         689 1
        1402         683         685 1
        1403         683         689 1
        1404         683         684 1
        1405         684         685 1
        1406         685         686 1
        1407         686         687 1
        1408         687         688 1
        1409         687        1098 1
        1410         688         689 1
        1411         689         690 1
        1412         690         691 1
        1413         691         692 1
        1414         691         697 1
        1415         691         698 1
        1416         691         751 1
        1417         692         693 1
        1418         692         695 1
        1419         692         696 1
        1420         692         698 1
        1421         693         694 1
        1422         694         696 1
        1423         694        1412 1
        1424         694         695 1
        1425         695         696 1
        1426         696         697 1
        1427         697         698 1
        1428         698         699 1
        1429         699         700 1
        1430         700         701 1
        1431         700         719 1
        1432         700         721 1
        1433         700         730 1
        1434         701         702 1
        1435         701         721 1
        1436         702         703 1
        1437         703         704 1
        1438         704         716 1
        1439         704         705 1
        1440         705         718 1
        1441         705         706 1
        1442         706         707 1
        1443         706         712 1
        1444         706         713 1
        1445         707         708 1
        1446         707         709 1
        1447         707         710 1
        1448         707         898 1
        1449         707         947 1
        1450         708         709 1
        1451         708         710 1
        1452         709         710 1
        1453         709         713 1
        1454         709         712 1
        1455         710         711 1
        1456         710         714 1
        1457         711         712 1
        1458         712         713 1
        1459         712         714 1
        1460         713         714 1
        1461         714         718 1
        1462         714         715 1
        1463         715         716 1
        1464         716         717 1
        1465         716         718 1
        1466         717         718 1
        1467         718         719 1
        1468         719         720 1
        1469         720         721 1
        1470         721         740 1
        1471         721         722 1
        1472         722         723 1
        1473         722         756 1
        1474         723         724 1
        1475         723         729 1
        1476         723         741 1
        1477         724         725 1
        1478         724         727 1
        1479         724         730 1
        1480         725         726 1
        1481         725         728 1
        1482         725         730 1
        1483         725         731 1
        1484         725         734 1
        1485         726         727 1
        1486         726         730 1
        1487         726         734 1
        1488         726        1385 1
        1489         727         728 1
        1490         727         737 1
        1491         728         729 1
        1492         728        1384 1
        1493         729         730 1
        1494         729         733 1
        1495         730         731 1
        1496         730         732 1
        1497         730         735 1
        1498         730         736 1
        1499         730         749 1
        1500         730        1385 1
        1501         731         733 1
        1502         731         735 1
        1503         731         741 1
        1504         731         732 1
        1505         732         741 1
        1506         732         749 1
        1507         732         733 1
        1508         733         734 1
        1509         734         735 1
        1510         734         747 1
        1511         735         736 1
        1512         735        1328 1
        1513         736         737 1
        1514         736         740 1
        1515         737         738 1
        1516         738         739 1
        1517         739         740 1
        1518         739         752 1
        1519         739         750 1
        1520         740         741 1
        1521         740         745 1
        1522         740         747 1
        1523         741         742 1
        1524         741         743 1
        1525         741         755 1
        1526         742         746 1
        1527         742         743 1
        1528         743         744 1
        1529         743         745 1
        1530         743         746 1
        1531         743         750 1
        1532         743         764 1
        1533         744         745 1
        1534         745         748 1
        1535         745         751 1
        1536         745         746 1
        1537         746         747 1
        1538         747         748 1
        1539         747         749 1
        1540         747         756 1
        1541         748         749 1
        1542         748         750 1
        1543         749         750 1
        1544         750         751 1
        1545         751         752 1
        1546         751         754 1
        1547         752         753 1
        1548         752         754 1
        1549         753         754 1
        1550         754         755 1
        1551         755         756 1
        1552         755         801 1
        1553         756         757 1
        1554         757         758 1
        1555         758         759 1
        1556         759         760 1
        1557         759         764 1
        1558         760         761 1
        1559         760         762 1
        1560         760         779 1
        1561         760        1400 1
        1562         761         762 1
        1563         761        1331 1
        1564         761        1361 1
        1565         762         763 1
        1566         763         764 1
        1567         764         765 1
        1568         764         766 1
        1569         765         789 1
        1570         765         766 1
        1571         766         772 1
        1572         766         792 1
        1573         766         767 1
        1574         767         768 1
        1575         767        1310 1
        1576         768         769 1
        1577         768         773 1
        1578         769         770 1
        1579         769         775 1
        1580         769         789 1
        1581         770         771 1
        1582         770         788 1
        1583         770         789 1
        1584         770         790 1
        1585         771         772 1
        1586         772         773 1
        1587         773         774 1
        1588         774         775 1
        1589         775         776 1
        1590         776         777 1
        1591         776         778 1
        1592         777         778 1
        1593         777         779 1
        1594         778         779 1
        1595         778        1355 1
        1596         779         780 1
        1597         780         781 1
        1598         780        1358 1
        1599         780        1413 1
        1600         781        1363 1
        1601         781        1364 1
        1602         781         782 1
        1603         782        1351 1
        1604         782        1352 1
        1605         782        1362 1
        1606         782        1366 1
        1607         782         783 1
        1608         783         784 1
        1609         783        1349 1
        1610         783        1363 1
        1611         783        1367 1
        1612         784         785 1
        1613         784         788 1
        1614         784        1349 1
        1615         784        1358 1
        1616         784        1359 1
        1617         784        1360 1
        1618         784        1361 1
        1619         785         786 1
        1620         785         791 1
        1621         785        1345 1
        1622         786         787 1
        1623         787         788 1
        1624         788         789 1
        1625         788         790 1
        1626         788         797 1
        1627         788         798 1
        1628         788        1359 1
        1629         789         790 1
        1630         790         791 1
        1631         790         792 1
        1632         791         793 1
        1633         791         794 1
        1634         791         795 1
        1635         791         957 1
        1636         791         962 1
        1637         791         792 1
        1638         792         794 1
        1639         792         793 1
        1640         793         794 1
        1641         793         795 1
        1642         794         795 1
        1643         794         957 1
        1644         795         796 1
        1645         795         798 1
        1646         796         797 1
        1647         796         958 1
        1648         797         798 1
        1649         797         957 1
        1650         798         799 1
        1651         799         800 1
        1652         799         802 1
        1653         800         801 1
        1654         801         802 1
        1655         802         803 1
        1656         802        1079 1
        1657         803         804 1
        1658         803        1099 1
        1659         804         805 1
        1660         805         806 1
        1661         805        1103 1
        1662         806         807 1
        1663         806         963 1
        1664         806        1129 1
        1665         807         808 1
        1666         807        1376 1
        1667         808         809 1
        1668         808        1330 1
        1669         809         811 1
        1670         809         836 1
        1671         809         845 1
        1672         809        1330 1
        1673         809        1377 1
        1674         809         810 1
        1675         810         811 1
        1676         811         812 1
        1677         811        1376 1
        1678         812         813 1
        1679         812         814 1
        1680         812        1376 1
        1681         813         814 1
        1682         813        1375 1
        1683         813        1376 1
        1684         814         815 1
        1685         814        1374 1
        1686         814        1375 1
        1687         814        1376 1
        1688         814        1380 1
        1689         815         816 1
        1690         816         817 1
        1691         817         818 1
        1692         817         826 1
        1693         818         819 1
        1694         818         828 1
        1695         818         830 1
        1696         818         953 1
        1697         819         820 1
        1698         820         821 1
        1699         820         824 1
        1700         821         822 1
        1701         822         826 1
        1702         822         823 1
        1703         823         824 1
        1704         824         825 1
        1705         825        1407 1
        1706         825         826 1
        1707         826        1399 1
        1708         826         827 1
        1709         827         828 1
        1710         828         829 1
        1711         828         830 1
        1712         829         830 1
        1713         830         831 1
        1714         830        1389 1
        1715         831         832 1
        1716         831        1409 1
        1717         832        1192 1
        1718         832        1375 1
        1719         832         833 1
        1720         833         834 1
        1721         833         858 1
        1722         833        1181 1
        1723         833        1299 1
        1724         834         835 1
        1725         834         836 1
        1726         835         965 1
        1727         835         836 1
        1728         836         837 1
        1729         837         838 1
        1730         837         853 1
        1731         838         839 1
        1732         838        1719 1
        1733         839         841 1
        1734         839         842 1
        1735         839        1374 1
        1736         839         840 1
        1737         840        1371 1
        1738         840         841 1
        1739         841         842 1
        1740         841         845 1
        1741         841         856 1
        1742         841         955 1
        1743         841        1138 1
        1744         842         843 1
        1745         843         844 1
        1746         843         845 1
        1747         843         919 1
        1748         843         922 1
        1749         843         945 1
        1750         843        1370 1
        1751         843        1371 1
        1752         844         845 1
        1753         844        1131 1
        1754         844        1133 1
        1755         844        1355 1
        1756         844        1368 1
        1757         844        1370 1
        1758         845         846 1
        1759         845        1329 1
        1760         845        1371 1
        1761         846         847 1
        1762         846        1330 1
        1763         846        1371 1
        1764         846        1374 1
        1765         846        1926 1
        1766         847         848 1
        1767         847        1370 1
        1768         847        1580 1
        1769         848        1336 1
        1770         848        1350 1
        1771         848         849 1
        1772         849         850 1
        1773         850         851 1
        1774         850        1314 1
        1775         851         852 1
        1776         851         856 1
        1777         852         853 1
        1778         853         854 1
        1779         854         855 1
        1780         854         856 1
        1781         854        1372 1
        1782         855         856 1
        1783         855         857 1
        1784         856         857 1
        1785         857         858 1
        1786         858        1295 1
        1787         858        1297 1
        1788         858         859 1
        1789         859         860 1
        1790         859         951 1
        1791         859        1374 1
        1792         859        1413 1
        1793         860        1189 1
        1794         860         861 1
        1795         861         862 1
        1796         861         951 1
        1797         862         863 1
        1798         862         893 1
        1799         862         895 1
        1800         863         866 1
        1801         863         867 1
        1802         863         873 1
        1803         863         874 1
        1804         863         878 1
        1805         863         879 1
        1806         863        1743 1
        1807         863         864 1
        1808         864         874 1
        1809         864         875 1
        1810         864         884 1
        1811         864         894 1
        1812         864         865 1
        1813         865         866 1
        1814         865         867 1
        1815         865         876 1
        1816         865         891 1
        1817         866         867 1
        1818         866         871 1
        1819         866         878 1
        1820         866        2224 1
        1821         866        2226 1
        1822         867         868 1
        1823         868         869 1
        1824         868         871 1
        1825         868         873 1
        1826         868         882 1
        1827         868        2224 1
        1828         869         870 1
        1829         870         871 1
        1830         871         872 1
        1831         871         874 1
        1832         871         875 1
        1833         872         873 1
        1834         872         874 1
        1835         872         877 1
        1836         873         874 1
        1837         874         875 1
        1838         875         878 1
        1839         875         894 1
        1840         875         913 1
        1841         875         876 1
        1842         876         893 1
        1843         876         895 1
        1844         876         877 1
        1845         877         878 1
        1846         878         879 1
        1847         878         902 1
        1848         879         880 1
        1849         880         881 1
        1850         881         882 1
        1851         881         887 1
        1852         881         888 1
        1853         881         889 1
        1854         881        1485 1
        1855         882         883 1
        1856         882         884 1
        1857         882         885 1
        1858         882         888 1
        1859         882         890 1
        1860         883         884 1
        1861         883         890 1
        1862         884         885 1
        1863         884         888 1
        1864         884         893 1
        1865         885         889 1
        1866         885         936 1
        1867         885         886 1
        1868         886         888 1
        1869         886         889 1
        1870         886         936 1
        1871         886         937 1
        1872         886        1743 1
        1873         886         887 1
        1874         887         892 1
        1875         887         888 1
        1876         888         889 1
        1877         888         931 1
        1878         889         890 1
        1879         889         891 1
        1880         889         892 1
        1881         889         928 1
        1882         889         931 1
        1883         890         891 1
        1884         890         892 1
        1885         890        1706 1
        1886         890        1707 1
        1887         890        1743 1
        1888         891         892 1
        1889         891        1972 1
        1890         892         893 1
        1891         892        1971 1
        1892         892        1975 1
        1893         893         894 1
        1894         893        1745 1
        1895         893        1971 1
        1896         894         895 1
        1897         895         896 1
        1898         896         897 1
        1899         896         907 1
        1900         897         898 1
        1901         897         918 1
        1902         897         950 1
        1903         898         899 1
        1904         899         900 1
        1905         899        1413 1
        1906         900         946 1
        1907         900        1454 1
        1908         900         901 1
        1909         901         907 1
        1910         901        2120 1
        1911         901         902 1
        1912         902         903 1
        1913         903         904 1
        1914         904         905 1
        1915         905         906 1
        1916         906         907 1
        1917         906         908 1
        1918         906         912 1
        1919         906        1748 1
        1920         907         908 1
        1921         907         909 1
        1922         908         909 1
        1923         908         913 1
        1924         908         912 1
        1925         909         910 1
        1926         909         911 1
        1927         909        1434 1
        1928         910         911 1
        1929         910         913 1
        1930         910        2014 1
        1931         911         913 1
        1932         911        2012 1
        1933         911         912 1
        1934         912         913 1
        1935         912        2024 1
        1936         913         914 1
        1937         913        2012 1
        1938         913        2016 1
        1939         914         915 1
        1940         915         916 1
        1941         916         917 1
        1942         916         918 1
        1943         916         938 1
        1944         916        2187 1
        1945         917         918 1
        1946         918         919 1
        1947         919         920 1
        1948         919         935 1
        1949         919         945 1
        1950         919         948 1
        1951         919        2131 1
        1952         920         921 1
        1953         921         922 1
        1954         921         935 1
        1955         921         937 1
        1956         922         923 1
        1957         922         945 1
        1958         923         924 1
        1959         923         925 1
        1960         923         933 1
        1961         924         925 1
        1962         924         927 1
        1963         925         926 1
        1964         925         928 1
        1965         926         927 1
        1966         926         931 1
        1967         926        1972 1
        1968         927         928 1
        1969         927         932 1
        1970         927         934 1
        1971         927         937 1
        1972         928         937 1
        1973         928         940 1
        1974         928         929 1
        1975         929         951 1
        1976         929         930 1
        1977         930         931 1
        1978         930         932 1
        1979         930         939 1
        1980         931         932 1
        1981         931         935 1
        1982         932         933 1
        1983         932         936 1
        1984         933         934 1
        1985         933         939 1
        1986         933        1212 1
        1987         934         935 1
        1988         934         939 1
        1989         934         941 1
        1990         934        2194 1
        1991         935         936 1
        1992         935         937 1
        1993         935         940 1
        1994         936         937 1
        1995         936        2194 1
        1996         937         938 1
        1997         937         939 1
        1998         937         940 1
        1999         938         940 1
        2000         938         939 1
        2001         939         940 1
        2002         939         942 1
        2003         940         941 1
        2004         941         942 1
        2005         942         943 1
        2006         943         944 1
        2007         944         945 1
        2008         945         946 1
        2009         946         947 1
        2010         947         948 1
        2011         947        1471 1
        2012         948         949 1
        2013         948        1414 1
        2014         949         950 1
        2015         950         951 1
        2016         950        1414 1
        2017         951         952 1
        2018         951        1374 1
        2019         952         953 1
        2020         952         955 1
        2021         953         954 1
        2022         953         958 1
        2023         953        1126 1
        2024         954         955 1
        2025         955         956 1
        2026         956         957 1
        2027         956         959 1
        2028         956        1126 1
        2029         957         958 1
        2030         957        1124 1
        2031         958         959 1
        2032         959         960 1
        2033         959         967 1
        2034         960         961 1
        2035         961        1118 1
        2036         961        1121 1
        2037         961         962 1
        2038         962         964 1
        2039         962        1085 1
        2040         962        1124 1
        2041         962        1397 1
        2042         962         963 1
        2043         963         964 1
        2044         964         965 1
        2045         964         967 1
        2046         964         982 1
        2047         964        1399 1
        2048         965         966 1
        2049         966         967 1
        2050         967         968 1
        2051         967        1210 1
        2052         968         969 1
        2053         968         972 1
        2054         968        1094 1
        2055         969         970 1
        2056         970         971 1
        2057         971         972 1
        2058         971        1090 1
        2059         972         973 1
        2060         973         974 1
        2061         973         978 1
        2062         973        1206 1
        2063         974         975 1
        2064         974         976 1
        2065         974        1073 1
        2066         975         976 1
        2067         975        1204 1
        2068         976         978 1
        2069         976         980 1
        2070         976        1083 1
        2071         976        1086 1
        2072         976         977 1
        2073         977         978 1
        2074         978         979 1
        2075         978        1072 1
        2076         978        1081 1
        2077         978        1090 1
        2078         978        1113 1
        2079         978        1224 1
        2080         978        1226 1
        2081         979         980 1
        2082         979         981 1
        2083         980         981 1
        2084         980        1084 1
        2085         980        1112 1
        2086         981         982 1
        2087         982         983 1
        2088         982         984 1
        2089         982         991 1
        2090         983         984 1
        2091         983         988 1
        2092         984         985 1
        2093         985         986 1
        2094         986         987 1
        2095         986         989 1
        2096         987         988 1
        2097         988         989 1
        2098         988         991 1
        2099         988        1400 1
        2100         989         990 1
        2101         990         994 1
        2102         990         991 1
        2103         991         992 1
        2104         992         996 1
        2105         992         993 1
        2106         993         994 1
        2107         994         995 1
        2108         995         996 1
        2109         996         997 1
        2110         996        1019 1
        2111         996        1023 1
        2112         997         998 1
        2113         997        1022 1
        2114         997        1405 1
        2115         998         999 1
        2116         999        1001 1
        2117         999        1047 1
        2118         999        1000 1
        2119        1000        1001 1
        2120        1001        1002 1
        2121        1001        1003 1
        2122        1001        1009 1
        2123        1002        1003 1
        2124        1003        1004 1
        2125        1004        1005 1
        2126        1005        1006 1
        2127        1005        1020 1
        2128        1006        1007 1
        2129        1006        1012 1
        2130        1006        1013 1
        2131        1007        1008 1
        2132        1008        1009 1
        2133        1009        1077 1
        2134        1009        1010 1
        2135        1010        1011 1
        2136        1010        1012 1
        2137        1011        1012 1
        2138        1012        1013 1
        2139        1013        1014 1
        2140        1014        1015 1
        2141        1015        1016 1
        2142        1015        1021 1
        2143        1016        1017 1
        2144        1016        1018 1
        2145        1017        1018 1
        2146        1018        1019 1
        2147        1018        1031 1
        2148        1019        1020 1
        2149        1019        1029 1
        2150        1020        1021 1
        2151        1021        1022 1
        2152        1022        1023 1
        2153        1023        1024 1
        2154        1023        1026 1
        2155        1024        1025 1
        2156        1024        1032 1
        2157        1025        1026 1
        2158        1026        1027 1
        2159        1027        1028 1
        2160        1028        1029 1
        2161        1029        1030 1
        2162        1030        1031 1
        2163        1030        1032 1
        2164        1031        1032 1
        2165        1031        1034 1
        2166        1032        1033 1
        2167        1033        1036 1
        2168        1033        1034 1
        2169        1034        1035 1
        2170        1035        1036 1
        2171        1036        1037 1
        2172        1037        1038 1
        2173        1038        1039 1
        2174        1039        1040 1
        2175        1039        1041 1
        2176        1039        1046 1
        2177        1040        1041 1
        2178        1040        1043 1
        2179        1040        1045 1
        2180        1041        1042 1
        2181        1042        1043 1
        2182        1043        1049 1
        2183        1043        1044 1
        2184        1044        1045 1
        2185        1045        1046 1
        2186        1046        1047 1
        2187        1047        1048 1
        2188        1048        1049 1
        2189        1048        1050 1
        2190        1048        1169 1
        2191        1048        1070 1
        2192        1049        1050 1
        2193        1049        1167 1
        2194        1050        1051 1
        2195        1050        1058 1
        2196        1051        1052 1
        2197        1052        1053 1
        2198        1053        1055 1
        2199        1053        1054 1
        2200        1054        1056 1
        2201        1054        1055 1
        2202        1055        1056 1
        2203        1055        1057 1
        2204        1056        1057 1
        2205        1056        1058 1
        2206        1057        1058 1
        2207        1058        1059 1
        2208        1059        1060 1
        2209        1059        1061 1
        2210        1060        1061 1
        2211        1061        1062 1
        2212        1061        1064 1
        2213        1062        1063 1
        2214        1062        1065 1
        2215        1063        1064 1
        2216        1064        1065 1
        2217        1064        1168 1
        2218        1065        1066 1
        2219        1066        1067 1
        2220        1067        1068 1
        2221        1068        1069 1
        2222        1069        1070 1
        2223        1070        1071 1
        2224        1071        1072 1
        2225        1072        1073 1
        2226        1073        1074 1
        2227        1074        1075 1
        2228        1074        1105 1
        2229        1075        1076 1
        2230        1076        1077 1
        2231        1077        1078 1
        2232        1077        1079 1
        2233        1078        1086 1
        2234        1078        1079 1
        2235        1079        1080 1
        2236        1080        1081 1
        2237        1081        1082 1
        2238        1081        1099 1
        2239        1082        1083 1
        2240        1083        1084 1
        2241        1084        1085 1
        2242        1084        1088 1
        2243        1084        1136 1
        2244        1085        1086 1
        2245        1085        1087 1
        2246        1086        1088 1
        2247        1086        1087 1
        2248        1087        1088 1
        2249        1087        1115 1
        2250        1088        1089 1
        2251        1088        1090 1
        2252        1088        1095 1
        2253        1088        1100 1
        2254        1088        1128 1
        2255        1089        1090 1
        2256        1090        1091 1
        2257        1090        1116 1
        2258        1090        1234 1
        2259        1090        1094 1
        2260        1091        1092 1
        2261        1091        1107 1
        2262        1092        1093 1
        2263        1093        1094 1
        2264        1093        1197 1
        2265        1094        1184 1
        2266        1094        1095 1
        2267        1095        1096 1
        2268        1096        1097 1
        2269        1096        1216 1
        2270        1097        1098 1
        2271        1098        1099 1
        2272        1099        1100 1
        2273        1099        1101 1
        2274        1100        1101 1
        2275        1101        1102 1
        2276        1102        1103 1
        2277        1103        1104 1
        2278        1104        1105 1
        2279        1105        1106 1
        2280        1106        1107 1
        2281        1106        1130 1
        2282        1107        1108 1
        2283        1107        1234 1
        2284        1108        1109 1
        2285        1108        1119 1
        2286        1109        1110 1
        2287        1110        1111 1
        2288        1111        1112 1
        2289        1111        1120 1
        2290        1111        1160 1
        2291        1111        1198 1
        2292        1112        1113 1
        2293        1112        1231 1
        2294        1113        1114 1
        2295        1113        1117 1
        2296        1114        1115 1
        2297        1114        1210 1
        2298        1115        1118 1
        2299        1115        1121 1
        2300        1115        1122 1
        2301        1115        1123 1
        2302        1115        1206 1
        2303        1115        1116 1
        2304        1116        1148 1
        2305        1116        1160 1
        2306        1116        1117 1
        2307        1117        1118 1
        2308        1117        1204 1
        2309        1118        1119 1
        2310        1118        1210 1
        2311        1119        1120 1
        2312        1120        1121 1
        2313        1120        1161 1
        2314        1121        1122 1
        2315        1122        1123 1
        2316        1123        1124 1
        2317        1124        1128 1
        2318        1124        1125 1
        2319        1125        1126 1
        2320        1126        1127 1
        2321        1127        1128 1
        2322        1127        1129 1
        2323        1127        1374 1
        2324        1127        1399 1
        2325        1128        1129 1
        2326        1129        1130 1
        2327        1129        1372 1
        2328        1130        1131 1
        2329        1130        1133 1
        2330        1130        1134 1
        2331        1131        1132 1
        2332        1131        1134 1
        2333        1132        1134 1
        2334        1132        1133 1
        2335        1133        1134 1
        2336        1134        1135 1
        2337        1135        1136 1
        2338        1136        1137 1
        2339        1137        1138 1
        2340        1138        1139 1
        2341        1139        1140 1
        2342        1140        1141 1
        2343        1140        1145 1
        2344        1141        1142 1
        2345        1141        1730 1
        2346        1141        1743 1
        2347        1142        1143 1
        2348        1143        1144 1
        2349        1144        1145 1
        2350        1145        1146 1
        2351        1146        1147 1
        2352        1146        1397 1
        2353        1147        1148 1
        2354        1148        1149 1
        2355        1148        1160 1
        2356        1149        1150 1
        2357        1150        1151 1
        2358        1150        1160 1
        2359        1151        1152 1
        2360        1151        1160 1
        2361        1151        1161 1
        2362        1152        1153 1
        2363        1153        1154 1
        2364        1153        1161 1
        2365        1154        1155 1
        2366        1155        1731 1
        2367        1155        1735 1
        2368        1155        1156 1
        2369        1156        1158 1
        2370        1156        1157 1
        2371        1157        1158 1
        2372        1158        1159 1
        2373        1159        1160 1
        2374        1160        1161 1
        2375        1160        1168 1
        2376        1160        1169 1
        2377        1161        1162 1
        2378        1162        1163 1
        2379        1163        1164 1
        2380        1163        1167 1
        2381        1164        1165 1
        2382        1165        1166 1
        2383        1166        1168 1
        2384        1166        1167 1
        2385        1167        1168 1
        2386        1167        1169 1
        2387        1168        1169 1
        2388        1169        1170 1
        2389        1170        1171 1
        2390        1171        1172 1
        2391        1171        1366 1
        2392        1172        1173 1
        2393        1172        1174 1
        2394        1172        1366 1
        2395        1173        1174 1
        2396        1173        1577 1
        2397        1174        1175 1
        2398        1175        1176 1
        2399        1176        1177 1
        2400        1177        1300 1
        2401        1177        1583 1
        2402        1177        1178 1
        2403        1178        1179 1
        2404        1179        1180 1
        2405        1180        1181 1
        2406        1181        1182 1
        2407        1182        1183 1
        2408        1183        1184 1
        2409        1184        1185 1
        2410        1184        1188 1
        2411        1185        1186 1
        2412        1185        1203 1
        2413        1186        1187 1
        2414        1187        1188 1
        2415        1187        1193 1
        2416        1188        1189 1
        2417        1189        1190 1
        2418        1190        1191 1
        2419        1191        1192 1
        2420        1191        1298 1
        2421        1191        1299 1
        2422        1192        1193 1
        2423        1193        1194 1
        2424        1193        1294 1
        2425        1194        1195 1
        2426        1195        1197 1
        2427        1195        1196 1
        2428        1196        1197 1
        2429        1197        1198 1
        2430        1198        1199 1
        2431        1199        1200 1
        2432        1199        1203 1
        2433        1200        1201 1
        2434        1201        1202 1
        2435        1202        1203 1
        2436        1202        1207 1
        2437        1202        1208 1
        2438        1203        1225 1
        2439        1203        1204 1
        2440        1204        1205 1
        2441        1205        1206 1
        2442        1206        1207 1
        2443        1207        1208 1
        2444        1208        1209 1
        2445        1209        1210 1
        2446        1210        1211 1
        2447        1211        1212 1
        2448        1211        1214 1
        2449        1211        1217 1
        2450        1212        1213 1
        2451        1213        1216 1
        2452        1213        1214 1
        2453        1214        1215 1
        2454        1214        1216 1
        2455        1215        1216 1
        2456        1215        1220 1
        2457        1215        1397 1
        2458        1216        1217 1
        2459        1216        1221 1
        2460        1217        1218 1
        2461        1217        1221 1
        2462        1218        1219 1
        2463        1218        1226 1
        2464        1219        1220 1
        2465        1220        1221 1
        2466        1221        1222 1
        2467        1221        1230 1
        2468        1221        1301 1
        2469        1222        1223 1
        2470        1223        1224 1
        2471        1223        1231 1
        2472        1224        1225 1
        2473        1224        1227 1
        2474        1224        1230 1
        2475        1225        1226 1
        2476        1226        1227 1
        2477        1227        1234 1
        2478        1227        1228 1
        2479        1228        1229 1
        2480        1228        1230 1
        2481        1228        1231 1
        2482        1229        1230 1
        2483        1229        1231 1
        2484        1229        1342 1
        2485        1230        1231 1
        2486        1230        1340 1
        2487        1231        1342 1
        2488        1231        1232 1
        2489        1232        1233 1
        2490        1232        1581 1
        2491        1232        1582 1
        2492        1233        1234 1
        2493        1233        1235 1
        2494        1234        1235 1
        2495        1235        1236 1
        2496        1235        1239 1
        2497        1235        1335 1
        2498        1235        1336 1
        2499        1236        1237 1
        2500        1236        1582 1
        2501        1237        1238 1
        2502        1238        1239 1
        2503        1238        1245 1
        2504        1238        1247 1
        2505        1238        1251 1
        2506        1239        1240 1
        2507        1239        1245 1
        2508        1239        1340 1
        2509        1240        1241 1
        2510        1241        1242 1
        2511        1241        1333 1
        2512        1241        1335 1
        2513        1242        1243 1
        2514        1243        1244 1
        2515        1243        1336 1
        2516        1243        1480 1
        2517        1244        1245 1
        2518        1244        1343 1
        2519        1244        1480 1
        2520        1245        1246 1
        2521        1245        1340 1
        2522        1246        1247 1
        2523        1247        1248 1
        2524        1247        1249 1
        2525        1247        1250 1
        2526        1247        1259 1
        2527        1247        1303 1
        2528        1247        1341 1
        2529        1248        1249 1
        2530        1248        1877 1
        2531        1249        1250 1
        2532        1249        1259 1
        2533        1250        1799 1
        2534        1250        1251 1
        2535        1251        1252 1
        2536        1251        1290 1
        2537        1251        1781 1
        2538        1251        1838 1
        2539        1252        1253 1
        2540        1252        1832 1
        2541        1252        1834 1
        2542        1253        1298 1
        2543        1253        1306 1
        2544        1253        1254 1
        2545        1254        1271 1
        2546        1254        1255 1
        2547        1255        1256 1
        2548        1256        1257 1
        2549        1256        1415 1
        2550        1257        1258 1
        2551        1257        1598 1
        2552        1257        1855 1
        2553        1258        1259 1
        2554        1258        1608 1
        2555        1259        1260 1
        2556        1260        1261 1
        2557        1261        1262 1
        2558        1261        1755 1
        2559        1261        1781 1
        2560        1262        1263 1
        2561        1262        1265 1
        2562        1262        1306 1
        2563        1263        1264 1
        2564        1264        1265 1
        2565        1265        1747 1
        2566        1265        1266 1
        2567        1266        1267 1
        2568        1267        1268 1
        2569        1267        1270 1
        2570        1267        1679 1
        2571        1268        1269 1
        2572        1268        1679 1
        2573        1268        1678 1
        2574        1269        1270 1
        2575        1269        1272 1
        2576        1269        1292 1
        2577        1269        1298 1
        2578        1269        1688 1
        2579        1270        1271 1
        2580        1270        1292 1
        2581        1270        1306 1
        2582        1271        1279 1
        2583        1271        1282 1
        2584        1271        1297 1
        2585        1271        1676 1
        2586        1271        1272 1
        2587        1272        1278 1
        2588        1272        1289 1
        2589        1272        1290 1
        2590        1272        1297 1
        2591        1272        1339 1
        2592        1272        1273 1
        2593        1273        1274 1
        2594        1274        1275 1
        2595        1274        1276 1
        2596        1274        1277 1
        2597        1274        1278 1
        2598        1275        1276 1
        2599        1276        1278 1
        2600        1276        1286 1
        2601        1276        1293 1
        2602        1276        1337 1
        2603        1276        1277 1
        2604        1277        1278 1
        2605        1277        1279 1
        2606        1277        1294 1
        2607        1277        1296 1
        2608        1278        1288 1
        2609        1278        1293 1
        2610        1278        1928 1
        2611        1278        1279 1
        2612        1279        1280 1
        2613        1279        1286 1
        2614        1279        1288 1
        2615        1279        1335 1
        2616        1280        1281 1
        2617        1280        1673 1
        2618        1280        1674 1
        2619        1280        1679 1
        2620        1281        1282 1
        2621        1281        1560 1
        2622        1281        1561 1
        2623        1282        1283 1
        2624        1282        1563 1
        2625        1283        1284 1
        2626        1283        1285 1
        2627        1284        1293 1
        2628        1284        1285 1
        2629        1285        1287 1
        2630        1285        1563 1
        2631        1285        1286 1
        2632        1286        1288 1
        2633        1286        1287 1
        2634        1287        1288 1
        2635        1287        1290 1
        2636        1287        1297 1
        2637        1288        1289 1
        2638        1288        1333 1
        2639        1288        1343 1
        2640        1288        1537 1
        2641        1289        1290 1
        2642        1289        1340 1
        2643        1290        1291 1
        2644        1290        1530 1
        2645        1291        1294 1
        2646        1291        1296 1
        2647        1291        1292 1
        2648        1292        1296 1
        2649        1292        1297 1
        2650        1292        1343 1
        2651        1292        1346 1
        2652        1292        1293 1
        2653        1293        1294 1
        2654        1294        1295 1
        2655        1295        1296 1
        2656        1295        1302 1
        2657        1295        1298 1
        2658        1296        1297 1
        2659        1296        1305 1
        2660        1297        1298 1
        2661        1298        1299 1
        2662        1299        1300 1
        2663        1299        1306 1
        2664        1300        1301 1
        2665        1301        1302 1
        2666        1302        1303 1
        2667        1303        1304 1
        2668        1304        1305 1
        2669        1305        1306 1
        2670        1306        1307 1
        2671        1307        1308 1
        2672        1308        1309 1
        2673        1309        1310 1
        2674        1310        1311 1
        2675        1310        1407 1
        2676        1311        1312 1
        2677        1312        1313 1
        2678        1312        1408 1
        2679        1313        1314 1
        2680        1314        1315 1
        2681        1314        1317 1
        2682        1315        1316 1
        2683        1315        1407 1
        2684        1316        1317 1
        2685        1317        1318 1
        2686        1318        1319 1
        2687        1319        1320 1
        2688        1319        1908 1
        2689        1319        1915 1
        2690        1320        1321 1
        2691        1321        1322 1
        2692        1321        1570 1
        2693        1322        1323 1
        2694        1323        1324 1
        2695        1323        1855 1
        2696        1324        1325 1
        2697        1324        1327 1
        2698        1324        1924 1
        2699        1325        1921 1
        2700        1325        1326 1
        2701        1326        1933 1
        2702        1326        1327 1
        2703        1327        1328 1
        2704        1327        1473 1
        2705        1327        1937 1
        2706        1328        1329 1
        2707        1329        1330 1
        2708        1330        1331 1
        2709        1330        1354 1
        2710        1330        1475 1
        2711        1330        1535 1
        2712        1331        1332 1
        2713        1331        1347 1
        2714        1331        1353 1
        2715        1332        1333 1
        2716        1332        1350 1
        2717        1333        1335 1
        2718        1333        1343 1
        2719        1333        1350 1
        2720        1333        1334 1
        2721        1334        1335 1
        2722        1335        1336 1
        2723        1335        1350 1
        2724        1335        1537 1
        2725        1336        1344 1
        2726        1336        1345 1
        2727        1336        1350 1
        2728        1336        1367 1
        2729        1336        1583 1
        2730        1336        1337 1
        2731        1337        1338 1
        2732        1337        1368 1
        2733        1338        1343 1
        2734        1338        1339 1
        2735        1339        1340 1
        2736        1340        1341 1
        2737        1341        1342 1
        2738        1342        1343 1
        2739        1343        1344 1
        2740        1343        1346 1
        2741        1343        1353 1
        2742        1344        1345 1
        2743        1344        1347 1
        2744        1345        1346 1
        2745        1345        1577 1
        2746        1346        1347 1
        2747        1347        1348 1
        2748        1347        1349 1
        2749        1347        1351 1
        2750        1348        1349 1
        2751        1349        1350 1
        2752        1349        1351 1
        2753        1349        1413 1
        2754        1350        1351 1
        2755        1351        1352 1
        2756        1351        1357 1
        2757        1351        1577 1
        2758        1351        1579 1
        2759        1352        1353 1
        2760        1352        1577 1
        2761        1353        1354 1
        2762        1353        1356 1
        2763        1353        1576 1
        2764        1354        1355 1
        2765        1355        1356 1
        2766        1356        1357 1
        2767        1357        1358 1
        2768        1358        1372 1
        2769        1358        1359 1
        2770        1359        1360 1
        2771        1360        1361 1
        2772        1360        1363 1
        2773        1361        1362 1
        2774        1361        1363 1
        2775        1362        1363 1
        2776        1363        1364 1
        2777        1363        1576 1
        2778        1364        1365 1
        2779        1364        1366 1
        2780        1364        1374 1
        2781        1365        1366 1
        2782        1366        1368 1
        2783        1366        1369 1
        2784        1366        1367 1
        2785        1367        1368 1
        2786        1368        1369 1
        2787        1368        1371 1
        2788        1368        1928 1
        2789        1369        1370 1
        2790        1370        1371 1
        2791        1371        1372 1
        2792        1372        1373 1
        2793        1373        1374 1
        2794        1374        1375 1
        2795        1374        1376 1
        2796        1374        1575 1
        2797        1374        1576 1
        2798        1375        1377 1
        2799        1375        1376 1
        2800        1376        1378 1
        2801        1376        1410 1
        2802        1376        1377 1
        2803        1377        1378 1
        2804        1377        1574 1
        2805        1378        1379 1
        2806        1379        1380 1
        2807        1380        1381 1
        2808        1380        1382 1
        2809        1380        1517 1
        2810        1381        1382 1
        2811        1382        1383 1
        2812        1383        1384 1
        2813        1384        1385 1
        2814        1384        1392 1
        2815        1385        1386 1
        2816        1385        1389 1
        2817        1386        1387 1
        2818        1386        1389 1
        2819        1387        1388 1
        2820        1388        1389 1
        2821        1389        1390 1
        2822        1389        1399 1
        2823        1390        1391 1
        2824        1390        1407 1
        2825        1391        1392 1
        2826        1391        1399 1
        2827        1392        1393 1
        2828        1392        1397 1
        2829        1392        1408 1
        2830        1392        1409 1
        2831        1393        1394 1
        2832        1394        1395 1
        2833        1395        1396 1
        2834        1396        1397 1
        2835        1397        1399 1
        2836        1397        1398 1
        2837        1398        1399 1
        2838        1399        1400 1
        2839        1400        1401 1
        2840        1401        1402 1
        2841        1402        1403 1
        2842        1403        1404 1
        2843        1404        1405 1
        2844        1405        1406 1
        2845        1406        1407 1
        2846        1407        1408 1
        2847        1408        1409 1
        2848        1409        1410 1
        2849        1410        1411 1
        2850        1411        1412 1
        2851        1411        1574 1
        2852        1412        1413 1
        2853        1413        1414 1
        2854        1414        1415 1
        2855        1415        1416 1
        2856        1415        1424 1
        2857        1415        1454 1
        2858        1415        1766 1
        2859        1415        1767 1
        2860        1415        2022 1
        2861        1416        1417 1
        2862        1416        1602 1
        2863        1416        1603 1
        2864        1417        1418 1
        2865        1418        1419 1
        2866        1419        1437 1
        2867        1419        1450 1
        2868        1419        1420 1
        2869        1420        1421 1
        2870        1421        1422 1
        2871        1421        1861 1
        2872        1422        1423 1
        2873        1422        1444 1
        2874        1422        1445 1
        2875        1422        1449 1
        2876        1423        1424 1
        2877        1423        1448 1
        2878        1424        1425 1
        2879        1424        1451 1
        2880        1424        2022 1
        2881        1425        1426 1
        2882        1425        1451 1
        2883        1426        1427 1
        2884        1427        1428 1
        2885        1427        1459 1
        2886        1428        1429 1
        2887        1428        1437 1
        2888        1429        1430 1
        2889        1429        1442 1
        2890        1429        1450 1
        2891        1429        1507 1
        2892        1430        1431 1
        2893        1430        1450 1
        2894        1431        1432 1
        2895        1431        1433 1
        2896        1431        1443 1
        2897        1432        1458 1
        2898        1432        1433 1
        2899        1433        1444 1
        2900        1433        1445 1
        2901        1433        1434 1
        2902        1434        2014 1
        2903        1434        2025 1
        2904        1434        1435 1
        2905        1435        1436 1
        2906        1436        1437 1
        2907        1436        1505 1
        2908        1437        1438 1
        2909        1437        1442 1
        2910        1437        1450 1
        2911        1437        1493 1
        2912        1438        1439 1
        2913        1439        1440 1
        2914        1440        1441 1
        2915        1441        1442 1
        2916        1441        1544 1
        2917        1441        1493 1
        2918        1442        1443 1
        2919        1442        2014 1
        2920        1443        1444 1
        2921        1443        2015 1
        2922        1444        1445 1
        2923        1444        1449 1
        2924        1444        2019 1
        2925        1444        2020 1
        2926        1444        2021 1
        2927        1444        2025 1
        2928        1444        1447 1
        2929        1445        1446 1
        2930        1446        2000 1
        2931        1446        2023 1
        2932        1446        1447 1
        2933        1447        1448 1
        2934        1448        1449 1
        2935        1448        1451 1
        2936        1449        1450 1
        2937        1449        1455 1
        2938        1449        1466 1
        2939        1449        1468 1
        2940        1449        1544 1
        2941        1450        1451 1
        2942        1450        1766 1
        2943        1450        1917 1
        2944        1451        1452 1
        2945        1451        1454 1
        2946        1451        1455 1
        2947        1452        1453 1
        2948        1452        1459 1
        2949        1452        1465 1
        2950        1453        1454 1
        2951        1453        1455 1
        2952        1454        1455 1
        2953        1455        1456 1
        2954        1455        1463 1
        2955        1456        1457 1
        2956        1456        1460 1
        2957        1456        1462 1
        2958        1457        1458 1
        2959        1457        1469 1
        2960        1458        1459 1
        2961        1459        1460 1
        2962        1459        1465 1
        2963        1460        1461 1
        2964        1461        1465 1
        2965        1461        1540 1
        2966        1461        1462 1
        2967        1462        1917 1
        2968        1462        1463 1
        2969        1463        1464 1
        2970        1464        1465 1
        2971        1465        1466 1
        2972        1465        1544 1
        2973        1466        1467 1
        2974        1466        1468 1
        2975        1467        1468 1
        2976        1468        1469 1
        2977        1468        1470 1
        2978        1468        1471 1
        2979        1468        1892 1
        2980        1469        1470 1
        2981        1469        1860 1
        2982        1469        1885 1
        2983        1469        1891 1
        2984        1469        1892 1
        2985        1469        1893 1
        2986        1469        1881 1
        2987        1470        1471 1
        2988        1470        1898 1
        2989        1471        1472 1
        2990        1472        1496 1
        2991        1472        1473 1
        2992        1473        1474 1
        2993        1473        1930 1
        2994        1474        1475 1
        2995        1474        1479 1
        2996        1474        1512 1
        2997        1475        1476 1
        2998        1476        1493 1
        2999        1476        1529 1
        3000        1476        1939 1
        3001        1476        1477 1
        3002        1477        1478 1
        3003        1478        1479 1
        3004        1479        1480 1
        3005        1479        1485 1
        3006        1480        1481 1
        3007        1480        1525 1
        3008        1481        1482 1
        3009        1482        1483 1
        3010        1483        1484 1
        3011        1483        1485 1
        3012        1483        1486 1
        3013        1483        1493 1
        3014        1484        1485 1
        3015        1485        1486 1
        3016        1485        1491 1
        3017        1485        1492 1
        3018        1486        1487 1
        3019        1487        1490 1
        3020        1487        1488 1
        3021        1488        1489 1
        3022        1489        1490 1
        3023        1490        1491 1
        3024        1491        1492 1
        3025        1491        1493 1
        3026        1492        1493 1
        3027        1493        1494 1
        3028        1494        1495 1
        3029        1494        1703 1
        3030        1495        1496 1
        3031        1496        1497 1
        3032        1497        1498 1
        3033        1498        1499 1
        3034        1498        1502 1
        3035        1499        1500 1
        3036        1500        1501 1
        3037        1501        1502 1
        3038        1502        1503 1
        3039        1503        1504 1
        3040        1503        1508 1
        3041        1503        1510 1
        3042        1504        1505 1
        3043        1504        1506 1
        3044        1504        1541 1
        3045        1504        2109 1
        3046        1505        1506 1
        3047        1506        1507 1
        3048        1506        1541 1
        3049        1507        1508 1
        3050        1507        1510 1
        3051        1508        1509 1
        3052        1508        1541 1
        3053        1509        1510 1
        3054        1509        1518 1
        3055        1510        1511 1
        3056        1511        1512 1
        3057        1512        1513 1
        3058        1512        1519 1
        3059        1512        1516 1
        3060        1513        1514 1
        3061        1514        1515 1
        3062        1515        1516 1
        3063        1516        1517 1
        3064        1517        1518 1
        3065        1518        1519 1
        3066        1519        1520 1
        3067        1520        1537 1
        3068        1520        1521 1
        3069        1521        1522 1
        3070        1521        1584 1
        3071        1522        1523 1
        3072        1523        1524 1
        3073        1523        1525 1
        3074        1523        1529 1
        3075        1523        1539 1
        3076        1523        1548 1
        3077        1524        1525 1
        3078        1525        1526 1
        3079        1525        1527 1
        3080        1525        1530 1
        3081        1525        1532 1
        3082        1525        1533 1
        3083        1525        1537 1
        3084        1526        1532 1
        3085        1526        1527 1
        3086        1527        1528 1
        3087        1528        1529 1
        3088        1529        1530 1
        3089        1530        1531 1
        3090        1531        1532 1
        3091        1532        1533 1
        3092        1533        1534 1
        3093        1534        1535 1
        3094        1535        1536 1
        3095        1535        1537 1
        3096        1536        1537 1
        3097        1537        1538 1
        3098        1538        1539 1
        3099        1538        1547 1
        3100        1539        1542 1
        3101        1539        1540 1
        3102        1540        1541 1
        3103        1541        1542 1
        3104        1541        2114 1
        3105        1542        1543 1
        3106        1542        1545 1
        3107        1542        1547 1
        3108        1543        1544 1
        3109        1544        1545 1
        3110        1544        1955 1
        3111        1545        1546 1
        3112        1546        1547 1
        3113        1546        1941 1
        3114        1547        1548 1
        3115        1548        1549 1
        3116        1549        1550 1
        3117        1549        1556 1
        3118        1550        1551 1
        3119        1550        1969 1
        3120        1550        1974 1
        3121        1551        1552 1
        3122        1551        1553 1
        3123        1551        1976 1
        3124        1552        1553 1
        3125        1552        2002 1
        3126        1552        2036 1
        3127        1553        1554 1
        3128        1553        2002 1
        3129        1554        1555 1
        3130        1555        1556 1
        3131        1556        2005 1
        3132        1556        2105 1
        3133        1556        2108 1
        3134        1556        1557 1
        3135        1557        1558 1
        3136        1558        1559 1
        3137        1559        1560 1
        3138        1559        1673 1
        3139        1560        1561 1
        3140        1561        1562 1
        3141        1562        1563 1
        3142        1563        1564 1
        3143        1563        1675 1
        3144        1564        1565 1
        3145        1564        1578 1
        3146        1565        1566 1
        3147        1565        1568 1
        3148        1565        1572 1
        3149        1566        1567 1
        3150        1567        1568 1
        3151        1567        1570 1
        3152        1567        1869 1
        3153        1567        1938 1
        3154        1568        1569 1
        3155        1568        1578 1
        3156        1568        1855 1
        3157        1569        1570 1
        3158        1569        1577 1
        3159        1570        1571 1
        3160        1570        1940 1
        3161        1571        1572 1
        3162        1572        1573 1
        3163        1572        1938 1
        3164        1573        1574 1
        3165        1573        1577 1
        3166        1573        1578 1
        3167        1574        1575 1
        3168        1575        1576 1
        3169        1576        1577 1
        3170        1576        1761 1
        3171        1577        1578 1
        3172        1577        1580 1
        3173        1578        1579 1
        3174        1579        1580 1
        3175        1580        1581 1
        3176        1580        1584 1
        3177        1580        1779 1
        3178        1581        1582 1
        3179        1582        1583 1
        3180        1583        1584 1
        3181        1583        1836 1
        3182        1584        1585 1
        3183        1585        1586 1
        3184        1585        1587 1
        3185        1585        1591 1
        3186        1585        1639 1
        3187        1585        1832 1
        3188        1585        1850 1
        3189        1586        1587 1
        3190        1586        1639 1
        3191        1587        1588 1
        3192        1587        1834 1
        3193        1588        1589 1
        3194        1588        1637 1
        3195        1588        1831 1
        3196        1589        1590 1
        3197        1590        1869 1
        3198        1590        1591 1
        3199        1591        1840 1
        3200        1591        1871 1
        3201        1591        1592 1
        3202        1592        1593 1
        3203        1593        1594 1
        3204        1594        1595 1
        3205        1595        1596 1
        3206        1596        1597 1
        3207        1596        1608 1
        3208        1597        1598 1
        3209        1598        1599 1
        3210        1599        1600 1
        3211        1599        1608 1
        3212        1600        1601 1
        3213        1601        1602 1
        3214        1601        1609 1
        3215        1602        1603 1
        3216        1602        1612 1
        3217        1602        1613 1
        3218        1602        1604 1
        3219        1603        1604 1
        3220        1603        1605 1
        3221        1603        1611 1
        3222        1604        1605 1
        3223        1604        1610 1
        3224        1604        1611 1
        3225        1604        1612 1
        3226        1605        1606 1
        3227        1606        1607 1
        3228        1607        1608 1
        3229        1608        1609 1
        3230        1608        1612 1
        3231        1609        1610 1
        3232        1610        1612 1
        3233        1610        1611 1
        3234        1611        1613 1
        3235        1611        1612 1
        3236        1612        1613 1
        3237        1612        1636 1
        3238        1613        1614 1
        3239        1614        1615 1
        3240        1614        1630 1
        3241        1614        1636 1
        3242        1614        1646 1
        3243        1614        1647 1
        3244        1615        1616 1
        3245        1616        1617 1
        3246        1617        1618 1
        3247        1617        1631 1
        3248        1617        1635 1
        3249        1618        1635 1
        3250        1618        1950 1
        3251        1618        2091 1
        3252        1618        1619 1
        3253        1619        1620 1
        3254        1619        1621 1
        3255        1619        1623 1
        3256        1619        1629 1
        3257        1619        1653 1
        3258        1620        1621 1
        3259        1620        1738 1
        3260        1621        1622 1
        3261        1621        1629 1
        3262        1622        1623 1
        3263        1623        1624 1
        3264        1624        1625 1
        3265        1625        1627 1
        3266        1625        1744 1
        3267        1625        1745 1
        3268        1625        2092 1
        3269        1625        1626 1
        3270        1626        2092 1
        3271        1626        1627 1
        3272        1627        1628 1
        3273        1627        1651 1
        3274        1628        1629 1
        3275        1629        1630 1
        3276        1629        1646 1
        3277        1630        1631 1
        3278        1630        1636 1
        3279        1630        1646 1
        3280        1631        1632 1
        3281        1632        1633 1
        3282        1633        1634 1
        3283        1633        1635 1
        3284        1633        1769 1
        3285        1633        1772 1
        3286        1633        2039 1
        3287        1634        1635 1
        3288        1634        2041 1
        3289        1635        1636 1
        3290        1635        1637 1
        3291        1635        2092 1
        3292        1636        1637 1
        3293        1636        1839 1
        3294        1636        1845 1
        3295        1636        2075 1
        3296        1637        1638 1
        3297        1638        1639 1
        3298        1638        1646 1
        3299        1638        1834 1
        3300        1638        1865 1
        3301        1639        1641 1
        3302        1639        1646 1
        3303        1639        1835 1
        3304        1639        1640 1
        3305        1640        1641 1
        3306        1641        1642 1
        3307        1642        1643 1
        3308        1642        1646 1
        3309        1643        1644 1
        3310        1644        1645 1
        3311        1645        1646 1
        3312        1646        1647 1
        3313        1647        1648 1
        3314        1648        1649 1
        3315        1648        1847 1
        3316        1649        1651 1
        3317        1649        2081 1
        3318        1649        1650 1
        3319        1650        1651 1
        3320        1651        1652 1
        3321        1652        1653 1
        3322        1653        1654 1
        3323        1654        1655 1
        3324        1654        1656 1
        3325        1654        1952 1
        3326        1655        1656 1
        3327        1655        1956 1
        3328        1656        1657 1
        3329        1657        1658 1
        3330        1657        1956 1
        3331        1657        2029 1
        3332        1658        2030 1
        3333        1658        2064 1
        3334        1658        1659 1
        3335        1659        1666 1
        3336        1659        1811 1
        3337        1659        1660 1
        3338        1660        1661 1
        3339        1660        1666 1
        3340        1661        1662 1
        3341        1661        1665 1
        3342        1662        1663 1
        3343        1662        1664 1
        3344        1663        1664 1
        3345        1664        1665 1
        3346        1664        1816 1
        3347        1665        1666 1
        3348        1665        1817 1
        3349        1666        1667 1
        3350        1666        1668 1
        3351        1667        1668 1
        3352        1668        1669 1
        3353        1669        1801 1
        3354        1669        1841 1
        3355        1669        1670 1
        3356        1670        1671 1
        3357        1670        1683 1
        3358        1670        1828 1
        3359        1670        2058 1
        3360        1671        1672 1
        3361        1671        1673 1
        3362        1671        1680 1
        3363        1671        1682 1
        3364        1671        1829 1
        3365        1672        1673 1
        3366        1672        1697 1
        3367        1673        1674 1
        3368        1673        1682 1
        3369        1674        1675 1
        3370        1675        1676 1
        3371        1676        1677 1
        3372        1676        1682 1
        3373        1676        1693 1
        3374        1677        1678 1
        3375        1678        1679 1
        3376        1679        1680 1
        3377        1680        1681 1
        3378        1681        1682 1
        3379        1681        1684 1
        3380        1682        1683 1
        3381        1682        1976 1
        3382        1683        1684 1
        3383        1684        1685 1
        3384        1685        1686 1
        3385        1686        1687 1
        3386        1687        1688 1
        3387        1687        1691 1
        3388        1688        1689 1
        3389        1689        1690 1
        3390        1690        1691 1
        3391        1690        1966 1
        3392        1690        1986 1
        3393        1691        1692 1
        3394        1691        1992 1
        3395        1692        1693 1
        3396        1692        1989 1
        3397        1693        1694 1
        3398        1693        1697 1
        3399        1693        2024 1
        3400        1693        1715 1
        3401        1694        1695 1
        3402        1695        2016 1
        3403        1695        1696 1
        3404        1696        1697 1
        3405        1697        1698 1
        3406        1698        1699 1
        3407        1699        1700 1
        3408        1699        1702 1
        3409        1699        1715 1
        3410        1700        1701 1
        3411        1701        1702 1
        3412        1702        1703 1
        3413        1703        1704 1
        3414        1703        1744 1
        3415        1703        2093 1
        3416        1704        1705 1
        3417        1704        2093 1
        3418        1705        1706 1
        3419        1705        1707 1
        3420        1706        1707 1
        3421        1707        1708 1
        3422        1707        1737 1
        3423        1707        1740 1
        3424        1707        1743 1
        3425        1707        1744 1
        3426        1707        1745 1
        3427        1708        1709 1
        3428        1708        1710 1
        3429        1708        1737 1
        3430        1708        1740 1
        3431        1708        1747 1
        3432        1709        1747 1
        3433        1709        1710 1
        3434        1710        1713 1
        3435        1710        1747 1
        3436        1710        1711 1
        3437        1711        1712 1
        3438        1712        1713 1
        3439        1713        1714 1
        3440        1713        1729 1
        3441        1713        1739 1
        3442        1713        1747 1
        3443        1714        1715 1
        3444        1714        1722 1
        3445        1715        1716 1
        3446        1716        1717 1
        3447        1716        2150 1
        3448        1717        1718 1
        3449        1718        1719 1
        3450        1719        1720 1
        3451        1719        1736 1
        3452        1719        1735 1
        3453        1720        1721 1
        3454        1721        1722 1
        3455        1722        1723 1
        3456        1723        1724 1
        3457        1723        1730 1
        3458        1724        1725 1
        3459        1725        1726 1
        3460        1726        1727 1
        3461        1727        1728 1
        3462        1727        1729 1
        3463        1728        1729 1
        3464        1729        1730 1
        3465        1730        1731 1
        3466        1731        1736 1
        3467        1731        1732 1
        3468        1732        1733 1
        3469        1733        1734 1
        3470        1733        1735 1
        3471        1734        1735 1
        3472        1735        1736 1
        3473        1736        1737 1
        3474        1737        1738 1
        3475        1738        1739 1
        3476        1738        1740 1
        3477        1738        1744 1
        3478        1738        2116 1
        3479        1739        1740 1
        3480        1740        1741 1
        3481        1741        1742 1
        3482        1742        1743 1
        3483        1742        1744 1
        3484        1743        1744 1
        3485        1744        1745 1
        3486        1745        1746 1
        3487        1745        2117 1
        3488        1745        2119 1
        3489        1746        1747 1
        3490        1746        1748 1
        3491        1746        1749 1
        3492        1747        1748 1
        3493        1747        1749 1
        3494        1747        1751 1
        3495        1747        2119 1
        3496        1747        2120 1
        3497        1747        2150 1
        3498        1748        1749 1
        3499        1749        1750 1
        3500        1750        1751 1
        3501        1751        1752 1
        3502        1752        1753 1
        3503        1753        1754 1
        3504        1754        1755 1
        3505        1755        1756 1
        3506        1756        1757 1
        3507        1757        1758 1
        3508        1758        1759 1
        3509        1759        1760 1
        3510        1759        1925 1
        3511        1760        1761 1
        3512        1761        1762 1
        3513        1761        1763 1
        3514        1762        1763 1
        3515        1763        1764 1
        3516        1764        1782 1
        3517        1764        1765 1
        3518        1765        1766 1
        3519        1765        1769 1
        3520        1766        1767 1
        3521        1767        1768 1
        3522        1768        1769 1
        3523        1769        1770 1
        3524        1770        1772 1
        3525        1770        1771 1
        3526        1771        1772 1
        3527        1772        1773 1
        3528        1773        1774 1
        3529        1774        1775 1
        3530        1774        1778 1
        3531        1774        1803 1
        3532        1775        1887 1
        3533        1775        1776 1
        3534        1776        1777 1
        3535        1777        1778 1
        3536        1778        1779 1
        3537        1779        1780 1
        3538        1780        1781 1
        3539        1781        1782 1
        3540        1781        1784 1
        3541        1781        1789 1
        3542        1781        1795 1
        3543        1782        1783 1
        3544        1782        1784 1
        3545        1782        1789 1
        3546        1782        1924 1
        3547        1783        1784 1
        3548        1784        1785 1
        3549        1784        1788 1
        3550        1784        1945 1
        3551        1785        1786 1
        3552        1786        1787 1
        3553        1786        1788 1
        3554        1786        1945 1
        3555        1787        1788 1
        3556        1787        1799 1
        3557        1788        1789 1
        3558        1789        1790 1
        3559        1790        1791 1
        3560        1790        1792 1
        3561        1791        1792 1
        3562        1791        1798 1
        3563        1792        1793 1
        3564        1793        1794 1
        3565        1793        1799 1
        3566        1793        2080 1
        3567        1793        1796 1
        3568        1794        1795 1
        3569        1795        1796 1
        3570        1796        1797 1
        3571        1796        2092 1
        3572        1797        1798 1
        3573        1798        1799 1
        3574        1799        1800 1
        3575        1800        1801 1
        3576        1800        1964 1
        3577        1801        1802 1
        3578        1801        1803 1
        3579        1801        1856 1
        3580        1801        1858 1
        3581        1802        1856 1
        3582        1802        1862 1
        3583        1802        1867 1
        3584        1802        1803 1
        3585        1803        1804 1
        3586        1803        1807 1
        3587        1803        1856 1
        3588        1803        1857 1
        3589        1804        1805 1
        3590        1804        1810 1
        3591        1804        1811 1
        3592        1804        1851 1
        3593        1804        1853 1
        3594        1804        1807 1
        3595        1805        1806 1
        3596        1806        1807 1
        3597        1807        1809 1
        3598        1807        1811 1
        3599        1807        1812 1
        3600        1807        1849 1
        3601        1807        1808 1
        3602        1808        1811 1
        3603        1808        1812 1
        3604        1808        1809 1
        3605        1809        1810 1
        3606        1809        1811 1
        3607        1809        1813 1
        3608        1809        1850 1
        3609        1810        1811 1
        3610        1810        1815 1
        3611        1811        1812 1
        3612        1811        1813 1
        3613        1811        1849 1
        3614        1811        1850 1
        3615        1811        1851 1
        3616        1812        1813 1
        3617        1813        1814 1
        3618        1814        1815 1
        3619        1814        1818 1
        3620        1814        1817 1
        3621        1815        1816 1
        3622        1815        1818 1
        3623        1815        1820 1
        3624        1815        1821 1
        3625        1815        1823 1
        3626        1816        1817 1
        3627        1816        1826 1
        3628        1817        1818 1
        3629        1817        1819 1
        3630        1817        1826 1
        3631        1818        1819 1
        3632        1819        1820 1
        3633        1820        1821 1
        3634        1821        1822 1
        3635        1822        1825 1
        3636        1822        1823 1
        3637        1823        1824 1
        3638        1824        1825 1
        3639        1824        1826 1
        3640        1825        1826 1
        3641        1826        1827 1
        3642        1827        1828 1
        3643        1828        1829 1
        3644        1829        1830 1
        3645        1829        1831 1
        3646        1829        1839 1
        3647        1829        1869 1
        3648        1830        1831 1
        3649        1830        1881 1
        3650        1831        1832 1
        3651        1832        1834 1
        3652        1832        1839 1
        3653        1832        1977 1
        3654        1832        1833 1
        3655        1833        1834 1
        3656        1834        1835 1
        3657        1834        1850 1
        3658        1835        1836 1
        3659        1835        1839 1
        3660        1836        1837 1
        3661        1837        1838 1
        3662        1838        1839 1
        3663        1839        1840 1
        3664        1839        1843 1
        3665        1839        1848 1
        3666        1839        1977 1
        3667        1840        1849 1
        3668        1840        1841 1
        3669        1841        1853 1
        3670        1841        1903 1
        3671        1841        1842 1
        3672        1842        1843 1
        3673        1842        1873 1
        3674        1843        1844 1
        3675        1844        1845 1
        3676        1844        1903 1
        3677        1844        1935 1
        3678        1845        1846 1
        3679        1845        1847 1
        3680        1845        1925 1
        3681        1846        1847 1
        3682        1847        1848 1
        3683        1848        1849 1
        3684        1849        1850 1
        3685        1850        1851 1
        3686        1850        1901 1
        3687        1851        1852 1
        3688        1851        1863 1
        3689        1852        1853 1
        3690        1852        1897 1
        3691        1853        1854 1
        3692        1853        1860 1
        3693        1854        1855 1
        3694        1855        1856 1
        3695        1855        1924 1
        3696        1856        1857 1
        3697        1856        1858 1
        3698        1857        1858 1
        3699        1857        1872 1
        3700        1858        1862 1
        3701        1858        1963 1
        3702        1858        1859 1
        3703        1859        1865 1
        3704        1859        1860 1
        3705        1860        1861 1
        3706        1861        1862 1
        3707        1862        1863 1
        3708        1862        1864 1
        3709        1862        1865 1
        3710        1863        1864 1
        3711        1864        1865 1
        3712        1865        1866 1
        3713        1866        1867 1
        3714        1867        1868 1
        3715        1867        1872 1
        3716        1867        1873 1
        3717        1867        1879 1
        3718        1868        1869 1
        3719        1869        1870 1
        3720        1870        1871 1
        3721        1870        1873 1
        3722        1871        1872 1
        3723        1871        1875 1
        3724        1872        1873 1
        3725        1873        1874 1
        3726        1873        1879 1
        3727        1874        1875 1
        3728        1875        1876 1
        3729        1876        1877 1
        3730        1877        1878 1
        3731        1878        1879 1
        3732        1879        1915 1
        3733        1879        1916 1
        3734        1879        1917 1
        3735        1879        1880 1
        3736        1880        1881 1
        3737        1881        1882 1
        3738        1881        1884 1
        3739        1881        1909 1
        3740        1882        1883 1
        3741        1882        1891 1
        3742        1883        1884 1
        3743        1884        1885 1
        3744        1884        1887 1
        3745        1884        1888 1
        3746        1884        1890 1
        3747        1884        1892 1
        3748        1885        1886 1
        3749        1885        1887 1
        3750        1886        1887 1
        3751        1887        1888 1
        3752        1887        1889 1
        3753        1888        1889 1
        3754        1889        1890 1
        3755        1889        1899 1
        3756        1890        1891 1
        3757        1891        1892 1
        3758        1892        1893 1
        3759        1893        1894 1
        3760        1894        1895 1
        3761        1894        1898 1
        3762        1895        1896 1
        3763        1895        1897 1
        3764        1895        1898 1
        3765        1896        1899 1
        3766        1896        1897 1
        3767        1897        1903 1
        3768        1897        1935 1
        3769        1897        1898 1
        3770        1898        1899 1
        3771        1898        1901 1
        3772        1899        1900 1
        3773        1900        1901 1
        3774        1901        1902 1
        3775        1902        1903 1
        3776        1902        1935 1
        3777        1903        1904 1
        3778        1904        1905 1
        3779        1905        1906 1
        3780        1906        1907 1
        3781        1907        1950 1
        3782        1907        1908 1
        3783        1908        1909 1
        3784        1908        1913 1
        3785        1908        1915 1
        3786        1909        1910 1
        3787        1909        1941 1
        3788        1910        1911 1
        3789        1910        1916 1
        3790        1911        1912 1
        3791        1911        1914 1
        3792        1912        1913 1
        3793        1913        1914 1
        3794        1914        1915 1
        3795        1915        1916 1
        3796        1916        1917 1
        3797        1917        1918 1
        3798        1918        1919 1
        3799        1919        1920 1
        3800        1920        1921 1
        3801        1921        1922 1
        3802        1922        1923 1
        3803        1923        1924 1
        3804        1924        1925 1
        3805        1925        1926 1
        3806        1925        1928 1
        3807        1926        1927 1
        3808        1927        1928 1
        3809        1927        1931 1
        3810        1927        1935 1
        3811        1928        1929 1
        3812        1928        1931 1
        3813        1929        1930 1
        3814        1930        1931 1
        3815        1931        1932 1
        3816        1932        1933 1
        3817        1933        1934 1
        3818        1934        1935 1
        3819        1935        1936 1
        3820        1936        1937 1
        3821        1937        1938 1
        3822        1938        1939 1
        3823        1939        1940 1
        3824        1940        1941 1
        3825        1941        1942 1
        3826        1942        1943 1
        3827        1942        1946 1
        3828        1942        1955 1
        3829        1943        1944 1
        3830        1944        1949 1
        3831        1944        1945 1
        3832        1945        1946 1
        3833        1946        1947 1
        3834        1947        1948 1
        3835        1948        1949 1
        3836        1949        1950 1
        3837        1950        1951 1
        3838        1951        1952 1
        3839        1951        2037 1
        3840        1952        1953 1
        3841        1953        1954 1
        3842        1953        2037 1
        3843        1954        1955 1
        3844        1955        1956 1
        3845        1956        1957 1
        3846        1956        1961 1
        3847        1957        1958 1
        3848        1957        2034 1
        3849        1957        2043 1
        3850        1957        2046 1
        3851        1958        1959 1
        3852        1959        1960 1
        3853        1960        1961 1
        3854        1961        1963 1
        3855        1961        1962 1
        3856        1962        1963 1
        3857        1963        1964 1
        3858        1964        1965 1
        3859        1965        1966 1
        3860        1966        1967 1
        3861        1966        1968 1
        3862        1967        1969 1
        3863        1967        1974 1
        3864        1967        1968 1
        3865        1968        1969 1
        3866        1969        1972 1
        3867        1969        1974 1
        3868        1969        2024 1
        3869        1969        1970 1
        3870        1970        1971 1
        3871        1971        1972 1
        3872        1971        1973 1
        3873        1971        1991 1
        3874        1972        1973 1
        3875        1973        1974 1
        3876        1974        1975 1
        3877        1975        1976 1
        3878        1975        2011 1
        3879        1976        1977 1
        3880        1976        2011 1
        3881        1977        1978 1
        3882        1977        1980 1
        3883        1978        1979 1
        3884        1979        1980 1
        3885        1979        2013 1
        3886        1980        1981 1
        3887        1980        2037 1
        3888        1981        1982 1
        3889        1982        1983 1
        3890        1983        1984 1
        3891        1983        1989 1
        3892        1984        1985 1
        3893        1985        1986 1
        3894        1986        1987 1
        3895        1986        1992 1
        3896        1987        1988 1
        3897        1987        2021 1
        3898        1988        1990 1
        3899        1988        1995 1
        3900        1988        1989 1
        3901        1989        1990 1
        3902        1990        1991 1
        3903        1991        1992 1
        3904        1992        1993 1
        3905        1993        1994 1
        3906        1994        1995 1
        3907        1995        1996 1
        3908        1995        2108 1
        3909        1996        1997 1
        3910        1996        1999 1
        3911        1996        2002 1
        3912        1996        2004 1
        3913        1997        1998 1
        3914        1997        1999 1
        3915        1998        1999 1
        3916        1999        2000 1
        3917        2000        2001 1
        3918        2000        2026 1
        3919        2001        2002 1
        3920        2002        2003 1
        3921        2002        2037 1
        3922        2003        2004 1
        3923        2004        2005 1
        3924        2005        2006 1
        3925        2006        2007 1
        3926        2007        2008 1
        3927        2007        2081 1
        3928        2008        2009 1
        3929        2009        2010 1
        3930        2010        2011 1
        3931        2011        2012 1
        3932        2012        2013 1
        3933        2012        2023 1
        3934        2013        2014 1
        3935        2014        2015 1
        3936        2014        2016 1
        3937        2015        2016 1
        3938        2016        2017 1
        3939        2016        2023 1
        3940        2016        2024 1
        3941        2017        2018 1
        3942        2018        2019 1
        3943        2019        2020 1
        3944        2019        2029 1
        3945        2020        2021 1
        3946        2021        2022 1
        3947        2021        2025 1
        3948        2022        2023 1
        3949        2023        2024 1
        3950        2024        2025 1
        3951        2025        2026 1
        3952        2026        2027 1
        3953        2027        2028 1
        3954        2027        2030 1
        3955        2028        2029 1
        3956        2029        2030 1
        3957        2030        2031 1
        3958        2030        2032 1
        3959        2031        2032 1
        3960        2031        2034 1
        3961        2032        2034 1
        3962        2032        2033 1
        3963        2033        2034 1
        3964        2034        2046 1
        3965        2034        2035 1
        3966        2035        2036 1
        3967        2036        2037 1
        3968        2037        2038 1
        3969        2038        2039 1
        3970        2039        2040 1
        3971        2040        2041 1
        3972        2040        2092 1
        3973        2041        2042 1
        3974        2041        2044 1
        3975        2042        2043 1
        3976        2042        2051 1
        3977        2043        2070 1
        3978        2043        2044 1
        3979        2044        2048 1
        3980        2044        2050 1
        3981        2044        2045 1
        3982        2045        2046 1
        3983        2045        2049 1
        3984        2045        2050 1
        3985        2045        2065 1
        3986        2046        2049 1
        3987        2046        2066 1
        3988        2046        2079 1
        3989        2046        2047 1
        3990        2047        2048 1
        3991        2047        2050 1
        3992        2048        2049 1
        3993        2049        2050 1
        3994        2049        2052 1
        3995        2050        2051 1
        3996        2050        2065 1
        3997        2050        2054 1
        3998        2051        2052 1
        3999        2052        2053 1
        4000        2053        2054 1
        4001        2053        2065 1
        4002        2054        2055 1
        4003        2054        2070 1
        4004        2055        2056 1
        4005        2055        2088 1
        4006        2055        2090 1
        4007        2056        2057 1
        4008        2057        2058 1
        4009        2058        2059 1
        4010        2058        2067 1
        4011        2059        2060 1
        4012        2059        2088 1
        4013        2060        2061 1
        4014        2061        2062 1
        4015        2062        2063 1
        4016        2063        2064 1
        4017        2063        2069 1
        4018        2064        2065 1
        4019        2065        2066 1
        4020        2066        2067 1
        4021        2067        2091 1
        4022        2067        2068 1
        4023        2068        2069 1
        4024        2069        2070 1
        4025        2069        2078 1
        4026        2070        2071 1
        4027        2071        2072 1
        4028        2071        2073 1
        4029        2072        2073 1
        4030        2072        2078 1
        4031        2072        2081 1
        4032        2073        2074 1
        4033        2074        2075 1
        4034        2074        2089 1
        4035        2075        2076 1
        4036        2076        2077 1
        4037        2077        2083 1
        4038        2077        2078 1
        4039        2078        2079 1
        4040        2079        2080 1
        4041        2079        2083 1
        4042        2079        2085 1
        4043        2080        2083 1
        4044        2080        2087 1
        4045        2080        2081 1
        4046        2081        2082 1
        4047        2082        2083 1
        4048        2083        2084 1
        4049        2083        2086 1
        4050        2084        2085 1
        4051        2085        2086 1
        4052        2086        2087 1
        4053        2087        2088 1
        4054        2087        2090 1
        4055        2088        2089 1
        4056        2089        2090 1
        4057        2090        2091 1
        4058        2091        2092 1
        4059        2092        2093 1
        4060        2093        2094 1
        4061        2094        2095 1
        4062        2095        2096 1
        4063        2095        2190 1
        4064        2095        2191 1
        4065        2096        2097 1
        4066        2096        2102 1
        4067        2097        2098 1
        4068        2097        2101 1
        4069        2098        2099 1
        4070        2098        2101 1
        4071        2099        2111 1
        4072        2099        2100 1
        4073        2100        2102 1
        4074        2100        2111 1
        4075        2100        2101 1
        4076        2101        2102 1
        4077        2101        2108 1
        4078        2102        2103 1
        4079        2103        2104 1
        4080        2104        2105 1
        4081        2105        2106 1
        4082        2106        2107 1
        4083        2107        2108 1
        4084        2107        2116 1
        4085        2108        2109 1
        4086        2108        2110 1
        4087        2108        2111 1
        4088        2109        2110 1
        4089        2110        2111 1
        4090        2111        2112 1
        4091        2112        2113 1
        4092        2113        2114 1
        4093        2113        2116 1
        4094        2114        2115 1
        4095        2114        2116 1
        4096        2115        2116 1
        4097        2116        2117 1
        4098        2116        2120 1
        4099        2117        2118 1
        4100        2118        2119 1
        4101        2119        2120 1
        4102        2120        2121 1
        4103        2121        2122 1
        4104        2122        2123 1
        4105        2123        2124 1
        4106        2124        2125 1
        4107        2125        2126 1
        4108        2126        2127 1
        4109        2127        2128 1
        4110        2127        2139 1
        4111        2128        2129 1
        4112        2128        2133 1
        4113        2129        2130 1
        4114        2129        2134 1
        4115        2130        2131 1
        4116        2131        2132 1
        4117        2132        2133 1
        4118        2132        2138 1
        4119        2133        2134 1
        4120        2134        2135 1
        4121        2135        2136 1
        4122        2135        2139 1
        4123        2136        2137 1
        4124        2137        2138 1
        4125        2138        2139 1
        4126        2139        2140 1
        4127        2139        2185 1
        4128        2140        2186 1
        4129        2140        2141 1
        4130        2141        2142 1
        4131        2142        2143 1
        4132        2143        2144 1
        4133        2144        2145 1
        4134        2145        2146 1
        4135        2146        2147 1
        4136        2147        2148 1
        4137        2148        2149 1
        4138        2149        2150 1
        4139        2150        2151 1
        4140        2151        2152 1
        4141        2152        2153 1
        4142        2153        2154 1
        4143        2154        2155 1
        4144        2155        2156 1
        4145        2156        2157 1
        4146        2157        2158 1
        4147        2158        2159 1
        4148        2159        2160 1
        4149        2160        2161 1
        4150        2161        2162 1
        4151        2162        2163 1
        4152        2163        2164 1
        4153        2164        2165 1
        4154        2165        2166 1
        4155        2166        2167 1
        4156        2167        2168 1
        4157        2168        2169 1
        4158        2169        2170 1
        4159        2170        2171 1
        4160        2171        2172 1
        4161        2172        2173 1
        4162        2173        2174 1
        4163        2174        2175 1
        4164        2175        2176 1
        4165        2176        2177 1
        4166        2177        2178 1
        4167        2178        2179 1
        4168        2179        2180 1
        4169        2180        2181 1
        4170        2181        2182 1
        4171        2182        2183 1
        4172        2183        2184 1
        4173        2184        2185 1
        4174        2185        2186 1
        4175        2186        2187 1
        4176        2186        2194 1
        4177        2187        2188 1
        4178        2188        2189 1
        4179        2189        2190 1
        4180        2190        2191 1
        4181        2191        2192 1
        4182        2191        2194 1
        4183        2192        2193 1
        4184        2192        2196 1
        4185        2192        2198 1
        4186        2193        2194 1
        4187        2194        2195 1
        4188        2194        2203 1
        4189        2195        2196 1
        4190        2195        2197 1
        4191        2195        2209 1
        4192        2195        2219 1
        4193        2196        2197 1
        4194        2196        2202 1
        4195        2197        2198 1
        4196        2197        2202 1
        4197        2197        2223 1
        4198        2198        2199 1
        4199        2198        2203 1
        4200        2198        2236 1
        4201        2199        2200 1
        4202        2200        2201 1
        4203        2200        2202 1
        4204        2200        2205 1
        4205        2201        2202 1
        4206        2201        2204 1
        4207        2201        2205 1
        4208        2201        2220 1
        4209        2202        2203 1
        4210        2203        2204 1
        4211        2204        2205 1
        4212        2205        2206 1
        4213        2205        2207 1
        4214        2205        2218 1
        4215        2206        2207 1
        4216        2207        2208 1
        4217        2207        2218 1
        4218        2208        2211 1
        4219        2208        2213 1
        4220        2208        2219 1
        4221        2208        2209 1
        4222        2209        2210 1
        4223        2210        2211 1
        4224        2210        2213 1
        4225        2210        2214 1
        4226        2211        2212 1
        4227        2211        2213 1
        4228        2212        2213 1
        4229        2212        2226 1
        4230        2213        2214 1
        4231        2214        2215 1
        4232        2215        2216 1
        4233        2216        2217 1
        4234        2217        2218 1
        4235        2218        2219 1
        4236        2219        2220 1
        4237        2220        2221 1
        4238        2221        2222 1
        4239        2222        2223 1
        4240        2223        2224 1
        4241        2224        2239 1
        4242        2224        2225 1
        4243        2225        2226 1
        4244        2226        2227 1
        4245        2227        2228 1
        4246        2228        2229 1
        4247        2229        2230 1
        4248        2230        2231 1
        4249        2231        2232 1
        4250        2232        2233 1
        4251        2233        2234 1
        4252        2234        2235 1
        4253        2235        2236 1
        4254        2236        2237 1
        4255        2237        2238 1
        4256        2238        2239 1
        4257        2239        2240 1
        4258        2240        2241 1
        4259        2241        2242 1
        4260        2243        2244 1
        4261        2243        2245 1
        4262        2243        2246 1
        4263        2244        2247 1
        4264        2244        2249 1
        4265        2245        2247 1
        4266        2245        2248 1
        4267        2246        2248 1
        4268        2246        2249 1
        4269        2247        2250 1
        4270        2248        2250 1
        4271        2249        2250 1
