# Supplementary material for: Order and stochasticity in the folding of individual Drosophila genomes
Source: Nat Commun. 2021 Jan 4;12:41. doi: 10.1038/s41467-020-20292-z (PMC7782554; doi:10.1038/s41467-020-20292-z)
Supplement: Supplementary file 4 — Source Data [file 41467_2020_20292_MOESM4_ESM.zip › sc24.mol2]

@<TRIPOS>MOLECULE
dna
 2250 3015 0 0 0
SMALL
GASTEIGER

@<TRIPOS>ATOM
        1  O                      1.6776   21.3225   19.2934 O   1 1 0.0000
        2  O                      2.4189   21.4037   19.0450 O   1 1 1.0000
        3  O                      3.1519   21.5366   19.0190 O   1 1 2.0000
        4  O                      2.9242   22.1395   19.2736 O   1 1 3.0000
        5  O                      2.6318   22.0750   18.8197 O   1 1 4.0000
        6  O                      2.4919   22.5087   18.3605 O   1 1 5.0000
        7  O                      3.0762   22.9518   18.6456 O   1 1 6.0000
        8  O                      3.9285   23.0758   18.2204 O   1 1 7.0000
        9  O                      4.1436   22.4894   18.2799 O   1 1 8.0000
       10  O                      4.5853   22.2275   17.9357 O   1 1 9.0000
       11  O                      4.4584   21.4192   17.8180 O   1 1 10.0000
       12  O                      4.6812   20.5840   17.9879 O   1 1 11.0000
       13  O                      4.2020   20.0395   18.5124 O   1 1 12.0000
       14  O                      4.6559   20.2828   18.1552 O   1 1 13.0000
       15  O                      5.1363   19.9244   17.2723 O   1 1 14.0000
       16  O                      5.9694   19.3988   17.1699 O   1 1 15.0000
       17  O                      5.7888   20.0421   17.1190 O   1 1 16.0000
       18  O                      5.8491   20.7359   16.7803 O   1 1 17.0000
       19  O                      5.3142   21.2274   16.4947 O   1 1 18.0000
       20  O                      4.5780   21.0800   16.0317 O   1 1 19.0000
       21  O                      4.2056   20.3615   16.1843 O   1 1 20.0000
       22  O                      4.7674   20.5873   16.2264 O   1 1 21.0000
       23  O                      4.3489   21.0954   16.4110 O   1 1 22.0000
       24  O                      4.1643   21.6173   16.7382 O   1 1 23.0000
       25  O                      4.1498   22.1908   17.4048 O   1 1 24.0000
       26  O                      4.0371   21.8596   16.8550 O   1 1 25.0000
       27  O                      4.1321   21.2011   16.9604 O   1 1 26.0000
       28  O                      4.0651   20.7622   16.4379 O   1 1 27.0000
       29  O                      4.8505   20.3659   17.1402 O   1 1 28.0000
       30  O                      5.0382   19.2963   17.3735 O   1 1 29.0000
       31  O                      5.6086   18.2241   17.8284 O   1 1 30.0000
       32  O                      5.1015   17.5355   17.8046 O   1 1 31.0000
       33  O                      5.4050   17.9647   18.1400 O   1 1 32.0000
       34  O                      5.7077   17.7969   18.7978 O   1 1 33.0000
       35  O                      5.6798   17.8625   19.3302 O   1 1 34.0000
       36  O                      5.7402   18.7177   19.1901 O   1 1 35.0000
       37  O                      6.1384   18.4935   19.6433 O   1 1 36.0000
       38  O                      6.5766   18.1563   19.4478 O   1 1 37.0000
       39  O                      6.8631   17.6738   19.6568 O   1 1 38.0000
       40  O                      6.6954   17.2663   19.2957 O   1 1 39.0000
       41  O                      6.4701   17.0870   19.9684 O   1 1 40.0000
       42  O                      6.1371   16.7422   20.1402 O   1 1 41.0000
       43  O                      5.6655   16.8992   20.4972 O   1 1 42.0000
       44  O                      5.3917   16.7066   19.7986 O   1 1 43.0000
       45  O                      5.2877   17.0166   19.4124 O   1 1 44.0000
       46  O                      6.2357   16.8348   19.0955 O   1 1 45.0000
       47  O                      5.8485   17.1677   19.0220 O   1 1 46.0000
       48  O                      5.3319   17.0940   18.6684 O   1 1 47.0000
       49  O                      4.9507   16.6960   18.0396 O   1 1 48.0000
       50  O                      4.9396   15.5904   17.6952 O   1 1 49.0000
       51  O                      5.6287   15.3924   16.9758 O   1 1 50.0000
       52  O                      5.4714   15.3515   16.1288 O   1 1 51.0000
       53  O                      6.4060   15.3449   15.8849 O   1 1 52.0000
       54  O                      6.6168   15.9566   16.0118 O   1 1 53.0000
       55  O                      7.0354   16.5959   15.8587 O   1 1 54.0000
       56  O                      7.7387   16.9733   15.1907 O   1 1 55.0000
       57  O                      8.2213   17.1789   15.2479 O   1 1 56.0000
       58  O                      7.5341   16.8731   15.6591 O   1 1 57.0000
       59  O                      7.2722   17.1970   15.9299 O   1 1 58.0000
       60  O                      7.9102   17.4959   15.9373 O   1 1 59.0000
       61  O                      8.3280   17.8777   15.6483 O   1 1 60.0000
       62  O                      8.9749   18.1038   15.8849 O   1 1 61.0000
       63  O                      9.4843   17.8412   15.7287 O   1 1 62.0000
       64  O                      9.7745   18.0289   15.7030 O   1 1 63.0000
       65  O                      9.9375   18.5034   16.0456 O   1 1 64.0000
       66  O                      9.5761   18.8451   16.1345 O   1 1 65.0000
       67  O                      8.8076   18.9712   16.1730 O   1 1 66.0000
       68  O                      9.2934   18.6553   16.2344 O   1 1 67.0000
       69  O                      9.0901   18.7654   16.8564 O   1 1 68.0000
       70  O                      8.5340   18.4382   16.4152 O   1 1 69.0000
       71  O                      8.1189   18.5033   16.1511 O   1 1 70.0000
       72  O                      8.5322   19.2181   16.5336 O   1 1 71.0000
       73  O                      8.1410   18.5550   16.6763 O   1 1 72.0000
       74  O                      7.9167   18.2147   17.0905 O   1 1 73.0000
       75  O                      8.0596   18.5805   17.5887 O   1 1 74.0000
       76  O                      8.4081   18.7213   18.1727 O   1 1 75.0000
       77  O                      8.8834   18.3865   18.2042 O   1 1 76.0000
       78  O                      8.6155   17.8920   17.8267 O   1 1 77.0000
       79  O                      8.4014   17.6126   17.1126 O   1 1 78.0000
       80  O                      8.1912   17.1706   16.3256 O   1 1 79.0000
       81  O                      8.6322   17.7842   16.4791 O   1 1 80.0000
       82  O                      8.7695   17.6434   15.9114 O   1 1 81.0000
       83  O                      8.8530   17.6371   15.2442 O   1 1 82.0000
       84  O                      9.0780   18.1204   14.9466 O   1 1 83.0000
       85  O                      8.9890   18.5092   15.1992 O   1 1 84.0000
       86  O                      8.5188   18.8998   15.9361 O   1 1 85.0000
       87  O                      7.7676   19.0490   16.3491 O   1 1 86.0000
       88  O                      7.5668   18.7591   16.5726 O   1 1 87.0000
       89  O                      6.5269   18.7729   16.5146 O   1 1 88.0000
       90  O                      5.9365   18.8305   16.6570 O   1 1 89.0000
       91  O                      5.5635   19.4662   16.7599 O   1 1 90.0000
       92  O                      5.4602   20.3735   16.6702 O   1 1 91.0000
       93  O                      5.3819   20.9641   16.1213 O   1 1 92.0000
       94  O                      5.3494   21.4511   15.8616 O   1 1 93.0000
       95  O                      4.7532   21.7862   16.0382 O   1 1 94.0000
       96  O                      4.0570   21.9560   15.9928 O   1 1 95.0000
       97  O                      4.1983   21.5565   15.5055 O   1 1 96.0000
       98  O                      3.7021   21.6897   15.1083 O   1 1 97.0000
       99  O                      3.6112   22.2205   15.4572 O   1 1 98.0000
      100  O                      3.5065   22.5277   15.2278 O   1 1 99.0000
      101  O                      2.9259   22.4141   15.0803 O   1 1 100.0000
      102  O                      2.8906   21.7198   14.8379 O   1 1 101.0000
      103  O                      3.5089   21.9542   14.6997 O   1 1 102.0000
      104  O                      3.2896   21.9344   14.1305 O   1 1 103.0000
      105  O                      2.9599   21.3193   14.4985 O   1 1 104.0000
      106  O                      3.6948   21.4260   14.1523 O   1 1 105.0000
      107  O                      3.9387   21.5419   14.5191 O   1 1 106.0000
      108  O                      4.2897   22.1780   14.3053 O   1 1 107.0000
      109  O                      4.5598   22.0659   13.7946 O   1 1 108.0000
      110  O                      4.5581   21.4527   14.1391 O   1 1 109.0000
      111  O                      4.7033   20.8258   14.0224 O   1 1 110.0000
      112  O                      4.6520   20.4724   13.4512 O   1 1 111.0000
      113  O                      4.2908   20.6917   13.7697 O   1 1 112.0000
      114  O                      3.8365   20.6041   14.0858 O   1 1 113.0000
      115  O                      4.1737   21.0954   15.0075 O   1 1 114.0000
      116  O                      4.6862   21.6212   15.3917 O   1 1 115.0000
      117  O                      5.0823   21.5937   15.7203 O   1 1 116.0000
      118  O                      4.9337   21.6185   16.5803 O   1 1 117.0000
      119  O                      4.8112   21.6962   17.2899 O   1 1 118.0000
      120  O                      5.4952   21.4454   17.5527 O   1 1 119.0000
      121  O                      6.2181   20.6026   17.7599 O   1 1 120.0000
      122  O                      5.9143   19.8802   18.0995 O   1 1 121.0000
      123  O                      6.2857   19.8314   19.1041 O   1 1 122.0000
      124  O                      6.9007   19.7744   19.2874 O   1 1 123.0000
      125  O                      7.4248   19.3732   19.2863 O   1 1 124.0000
      126  O                      6.9640   18.7263   19.5556 O   1 1 125.0000
      127  O                      7.5782   18.1965   19.3175 O   1 1 126.0000
      128  O                      7.0694   18.1751   18.8402 O   1 1 127.0000
      129  O                      7.2046   18.7180   18.6437 O   1 1 128.0000
      130  O                      6.7147   18.4670   18.3839 O   1 1 129.0000
      131  O                      6.2334   18.4311   17.7112 O   1 1 130.0000
      132  O                      5.8546   18.1501   17.3747 O   1 1 131.0000
      133  O                      6.0726   17.7898   18.1604 O   1 1 132.0000
      134  O                      6.4411   17.5940   18.6907 O   1 1 133.0000
      135  O                      6.2678   17.8445   19.1029 O   1 1 134.0000
      136  O                      5.4710   18.3057   18.7361 O   1 1 135.0000
      137  O                      4.9028   18.0391   18.3622 O   1 1 136.0000
      138  O                      4.2306   17.4148   17.6773 O   1 1 137.0000
      139  O                      3.8472   16.5828   17.4135 O   1 1 138.0000
      140  O                      3.3280   15.9518   16.8988 O   1 1 139.0000
      141  O                      3.4880   15.3874   16.7898 O   1 1 140.0000
      142  O                      3.3024   14.7202   17.0390 O   1 1 141.0000
      143  O                      3.0618   15.0376   17.1057 O   1 1 142.0000
      144  O                      2.7134   14.4266   16.5931 O   1 1 143.0000
      145  O                      3.2708   14.6679   16.3715 O   1 1 144.0000
      146  O                      3.6191   15.0732   15.9914 O   1 1 145.0000
      147  O                      3.3590   15.3434   16.3931 O   1 1 146.0000
      148  O                      4.2922   15.2950   16.4646 O   1 1 147.0000
      149  O                      4.8231   15.2603   16.5491 O   1 1 148.0000
      150  O                      5.6686   14.9954   16.9385 O   1 1 149.0000
      151  O                      6.3092   15.1312   17.2040 O   1 1 150.0000
      152  O                      7.0368   15.3178   17.5172 O   1 1 151.0000
      153  O                      7.3599   15.8139   17.6736 O   1 1 152.0000
      154  O                      7.3894   15.6160   17.0058 O   1 1 153.0000
      155  O                      7.4054   16.3319   17.0066 O   1 1 154.0000
      156  O                      7.4787   16.2535   16.5925 O   1 1 155.0000
      157  O                      7.5441   16.6595   16.1905 O   1 1 156.0000
      158  O                      7.4974   16.3208   15.5671 O   1 1 157.0000
      159  O                      7.5917   15.9284   15.1032 O   1 1 158.0000
      160  O                      8.0736   16.2008   15.3378 O   1 1 159.0000
      161  O                      8.5758   15.8162   14.9243 O   1 1 160.0000
      162  O                      8.8615   15.8668   14.0170 O   1 1 161.0000
      163  O                      8.2703   15.9193   13.7834 O   1 1 162.0000
      164  O                      7.8876   16.1932   13.5441 O   1 1 163.0000
      165  O                      8.0191   16.3739   14.0112 O   1 1 164.0000
      166  O                      8.2868   16.4791   14.5911 O   1 1 165.0000
      167  O                      7.6434   16.3420   14.7210 O   1 1 166.0000
      168  O                      7.2495   16.8810   14.7290 O   1 1 167.0000
      169  O                      6.8702   17.1780   15.2440 O   1 1 168.0000
      170  O                      6.6831   17.6995   15.9208 O   1 1 169.0000
      171  O                      7.0686   18.7834   16.2795 O   1 1 170.0000
      172  O                      7.2471   18.3477   16.7436 O   1 1 171.0000
      173  O                      6.5508   17.6080   17.2987 O   1 1 172.0000
      174  O                      6.7754   17.1169   17.3367 O   1 1 173.0000
      175  O                      6.6549   16.7602   16.9836 O   1 1 174.0000
      176  O                      6.9321   15.9876   16.3715 O   1 1 175.0000
      177  O                      6.4755   16.1040   16.5717 O   1 1 176.0000
      178  O                      6.3381   16.7472   16.8941 O   1 1 177.0000
      179  O                      6.7961   17.1721   16.1831 O   1 1 178.0000
      180  O                      6.3711   16.8854   15.7608 O   1 1 179.0000
      181  O                      5.5195   16.9798   15.3343 O   1 1 180.0000
      182  O                      4.9370   17.4222   15.0843 O   1 1 181.0000
      183  O                      3.9278   17.6550   15.0538 O   1 1 182.0000
      184  O                      3.2772   17.1588   14.8648 O   1 1 183.0000
      185  O                      2.8367   17.2362   14.5255 O   1 1 184.0000
      186  O                      2.6472   17.7013   14.9167 O   1 1 185.0000
      187  O                      2.7266   17.4565   14.6224 O   1 1 186.0000
      188  O                      2.5431   18.1557   14.3170 O   1 1 187.0000
      189  O                      1.5378   18.6730   14.6998 O   1 1 188.0000
      190  O                      1.1970   18.8532   15.7304 O   1 1 189.0000
      191  O                      1.7646   18.3282   16.3014 O   1 1 190.0000
      192  O                      1.5955   18.4016   17.0146 O   1 1 191.0000
      193  O                      1.6246   17.7819   17.1837 O   1 1 192.0000
      194  O                      1.8232   17.5228   17.6685 O   1 1 193.0000
      195  O                      2.2597   17.1908   17.5993 O   1 1 194.0000
      196  O                      1.6362   16.6954   17.4627 O   1 1 195.0000
      197  O                      1.6469   16.1078   17.3042 O   1 1 196.0000
      198  O                      1.0328   16.0094   17.3520 O   1 1 197.0000
      199  O                      1.0550   15.7856   16.6965 O   1 1 198.0000
      200  O                      1.3284   16.3499   16.9287 O   1 1 199.0000
      201  O                      1.7778   16.6633   16.6379 O   1 1 200.0000
      202  O                      1.2327   16.7854   16.4943 O   1 1 201.0000
      203  O                      0.7579   16.4508   16.9939 O   1 1 202.0000
      204  O                      0.8095   16.6955   17.3052 O   1 1 203.0000
      205  O                      0.8474   16.0394   17.8559 O   1 1 204.0000
      206  O                      1.1961   15.1486   17.7721 O   1 1 205.0000
      207  O                      1.1523   14.3220   17.9106 O   1 1 206.0000
      208  O                      1.3042   14.6532   17.4597 O   1 1 207.0000
      209  O                      1.8353   14.2445   17.4027 O   1 1 208.0000
      210  O                      2.1294   14.0830   17.9721 O   1 1 209.0000
      211  O                      2.0310   14.4886   18.5820 O   1 1 210.0000
      212  O                      1.9266   14.8225   17.9986 O   1 1 211.0000
      213  O                      2.6232   14.5765   17.5361 O   1 1 212.0000
      214  O                      2.5357   15.1116   17.1445 O   1 1 213.0000
      215  O                      2.8674   15.8619   17.0899 O   1 1 214.0000
      216  O                      2.6192   16.5197   16.4963 O   1 1 215.0000
      217  O                      3.5410   16.3859   16.1264 O   1 1 216.0000
      218  O                      3.8748   16.1725   16.2727 O   1 1 217.0000
      219  O                      4.6940   16.1633   16.3820 O   1 1 218.0000
      220  O                      4.1791   16.7891   15.8740 O   1 1 219.0000
      221  O                      4.0392   17.1744   15.1894 O   1 1 220.0000
      222  O                      4.2249   18.0120   15.5029 O   1 1 221.0000
      223  O                      4.2730   18.2321   15.2289 O   1 1 222.0000
      224  O                      4.4485   18.6553   15.4398 O   1 1 223.0000
      225  O                      4.7798   19.5060   15.3447 O   1 1 224.0000
      226  O                      4.1479   19.3663   15.3514 O   1 1 225.0000
      227  O                      4.0473   19.3638   14.6726 O   1 1 226.0000
      228  O                      4.2785   18.9889   14.6861 O   1 1 227.0000
      229  O                      4.0221   18.6691   14.2154 O   1 1 228.0000
      230  O                      4.2954   18.5939   14.5890 O   1 1 229.0000
      231  O                      4.8467   18.3284   14.2005 O   1 1 230.0000
      232  O                      4.8160   18.7538   14.7352 O   1 1 231.0000
      233  O                      4.8838   18.0966   15.5582 O   1 1 232.0000
      234  O                      4.3948   17.5709   16.4828 O   1 1 233.0000
      235  O                      4.4667   17.7537   17.1015 O   1 1 234.0000
      236  O                      4.3422   17.4141   16.2044 O   1 1 235.0000
      237  O                      4.4252   17.5143   15.5422 O   1 1 236.0000
      238  O                      5.1218   17.9073   15.2319 O   1 1 237.0000
      239  O                      5.8438   18.8129   15.0818 O   1 1 238.0000
      240  O                      6.6066   19.4057   15.3580 O   1 1 239.0000
      241  O                      7.3724   19.5996   15.6619 O   1 1 240.0000
      242  O                      7.0984   19.1608   15.3194 O   1 1 241.0000
      243  O                      6.3225   19.1438   14.9163 O   1 1 242.0000
      244  O                      5.9833   19.5322   14.8666 O   1 1 243.0000
      245  O                      5.3362   19.7429   14.3465 O   1 1 244.0000
      246  O                      4.5541   19.5826   14.5165 O   1 1 245.0000
      247  O                      3.8353   19.3722   14.4151 O   1 1 246.0000
      248  O                      3.3898   19.1085   14.9647 O   1 1 247.0000
      249  O                      2.8520   18.5816   15.0790 O   1 1 248.0000
      250  O                      2.4901   18.2333   15.3405 O   1 1 249.0000
      251  O                      2.5551   17.8261   15.4931 O   1 1 250.0000
      252  O                      2.7564   16.9383   15.2305 O   1 1 251.0000
      253  O                      2.9381   16.2539   15.1719 O   1 1 252.0000
      254  O                      3.3693   16.0578   15.9234 O   1 1 253.0000
      255  O                      3.7263   15.7583   15.4078 O   1 1 254.0000
      256  O                      3.9812   15.3579   15.7336 O   1 1 255.0000
      257  O                      4.4878   15.0872   15.7307 O   1 1 256.0000
      258  O                      4.8662   14.7760   16.1882 O   1 1 257.0000
      259  O                      4.9869   14.3642   16.8525 O   1 1 258.0000
      260  O                      4.9510   14.7196   17.4693 O   1 1 259.0000
      261  O                      4.3202   14.1302   17.6888 O   1 1 260.0000
      262  O                      4.2276   14.5184   18.2713 O   1 1 261.0000
      263  O                      4.1621   15.0221   17.9711 O   1 1 262.0000
      264  O                      3.6394   15.0770   17.7231 O   1 1 263.0000
      265  O                      3.3462   15.6551   17.7159 O   1 1 264.0000
      266  O                      4.0459   15.8143   17.4607 O   1 1 265.0000
      267  O                      3.8232   15.6948   18.2024 O   1 1 266.0000
      268  O                      3.6699   15.3292   18.4321 O   1 1 267.0000
      269  O                      4.1330   15.5887   18.7230 O   1 1 268.0000
      270  O                      4.2609   15.7747   19.1164 O   1 1 269.0000
      271  O                      4.8407   15.8412   19.0812 O   1 1 270.0000
      272  O                      5.0019   16.4189   18.8047 O   1 1 271.0000
      273  O                      4.4096   16.1483   18.5888 O   1 1 272.0000
      274  O                      3.7993   16.3173   18.3600 O   1 1 273.0000
      275  O                      3.3359   16.0662   18.0375 O   1 1 274.0000
      276  O                      3.0744   16.3298   17.4569 O   1 1 275.0000
      277  O                      2.5124   16.4743   17.0813 O   1 1 276.0000
      278  O                      2.5477   17.2056   17.1268 O   1 1 277.0000
      279  O                      2.9738   17.5646   16.6952 O   1 1 278.0000
      280  O                      3.0795   16.9906   15.6615 O   1 1 279.0000
      281  O                      3.3643   17.5281   16.0595 O   1 1 280.0000
      282  O                      3.3443   18.0555   15.7383 O   1 1 281.0000
      283  O                      3.2161   18.4671   15.5547 O   1 1 282.0000
      284  O                      2.7745   18.7771   15.3770 O   1 1 283.0000
      285  O                      2.2403   18.5711   14.8390 O   1 1 284.0000
      286  O                      2.2569   19.0875   14.6064 O   1 1 285.0000
      287  O                      1.8265   18.5611   14.7487 O   1 1 286.0000
      288  O                      1.7914   18.6162   14.0456 O   1 1 287.0000
      289  O                      1.8260   18.0993   14.2417 O   1 1 288.0000
      290  O                      1.4272   17.7958   14.4536 O   1 1 289.0000
      291  O                      2.0477   17.5666   14.7708 O   1 1 290.0000
      292  O                      1.9392   17.9663   15.3757 O   1 1 291.0000
      293  O                      1.6769   17.3651   16.0330 O   1 1 292.0000
      294  O                      1.8979   16.3748   16.1288 O   1 1 293.0000
      295  O                      1.2093   15.7754   16.1750 O   1 1 294.0000
      296  O                      0.6767   15.4854   16.2511 O   1 1 295.0000
      297  O                      0.6813   14.9225   16.0344 O   1 1 296.0000
      298  O                      1.1512   14.8422   16.5100 O   1 1 297.0000
      299  O                      1.5041   15.2437   16.9218 O   1 1 298.0000
      300  O                      1.9614   15.3000   17.5219 O   1 1 299.0000
      301  O                      2.1330   15.6898   17.7426 O   1 1 300.0000
      302  O                      1.9734   16.3575   17.8781 O   1 1 301.0000
      303  O                      1.6378   15.8552   18.2642 O   1 1 302.0000
      304  O                      1.7870   16.1205   18.7622 O   1 1 303.0000
      305  O                      1.3343   16.2218   19.3460 O   1 1 304.0000
      306  O                      1.1390   16.1048   19.8841 O   1 1 305.0000
      307  O                      0.5444   15.8932   19.3509 O   1 1 306.0000
      308  O                     -0.0422   15.6760   18.9475 O   1 1 307.0000
      309  O                     -0.4220   15.4829   18.3950 O   1 1 308.0000
      310  O                     -0.2922   15.4791   17.7883 O   1 1 309.0000
      311  O                     -0.1515   16.3487   17.6585 O   1 1 310.0000
      312  O                     -0.2347   16.7622   17.1987 O   1 1 311.0000
      313  O                      0.1036   16.8746   16.9483 O   1 1 312.0000
      314  O                      0.3039   17.0110   16.5911 O   1 1 313.0000
      315  O                      0.3466   17.8429   16.3723 O   1 1 314.0000
      316  O                      0.5079   18.4675   16.0203 O   1 1 315.0000
      317  O                      1.2845   18.7495   16.1913 O   1 1 316.0000
      318  O                      2.1429   18.5885   16.3862 O   1 1 317.0000
      319  O                      1.8604   18.4855   17.1433 O   1 1 318.0000
      320  O                      1.6724   19.1660   17.9100 O   1 1 319.0000
      321  O                      1.5433   19.0563   18.7926 O   1 1 320.0000
      322  O                      2.0721   19.2953   19.5928 O   1 1 321.0000
      323  O                      2.6751   18.7913   18.8335 O   1 1 322.0000
      324  O                      2.4108   19.0643   19.4086 O   1 1 323.0000
      325  O                      2.4471   19.5733   19.9743 O   1 1 324.0000
      326  O                      2.1849   19.5414   20.6883 O   1 1 325.0000
      327  O                      1.5437   19.9374   21.5647 O   1 1 326.0000
      328  O                      0.9712   19.7288   21.7964 O   1 1 327.0000
      329  O                      0.2089   19.8956   21.6716 O   1 1 328.0000
      330  O                      0.2332   20.1634   22.0881 O   1 1 329.0000
      331  O                      0.1620   20.6284   21.8123 O   1 1 330.0000
      332  O                     -0.2658   20.7078   21.7481 O   1 1 331.0000
      333  O                     -0.5086   20.0922   21.7693 O   1 1 332.0000
      334  O                     -0.4336   19.6403   21.3796 O   1 1 333.0000
      335  O                     -0.5145   19.2705   21.0224 O   1 1 334.0000
      336  O                     -0.1300   19.1942   20.8484 O   1 1 335.0000
      337  O                      0.3850   19.6929   20.9215 O   1 1 336.0000
      338  O                      0.1945   20.1600   21.2408 O   1 1 337.0000
      339  O                     -0.0510   20.2229   20.8359 O   1 1 338.0000
      340  O                     -0.1238   20.5968   20.1930 O   1 1 339.0000
      341  O                     -0.3143   20.0725   20.2619 O   1 1 340.0000
      342  O                     -0.5127   19.7105   20.2745 O   1 1 341.0000
      343  O                     -0.5942   19.3758   19.9354 O   1 1 342.0000
      344  O                      0.0095   19.1790   20.1043 O   1 1 343.0000
      345  O                      0.3342   18.5655   20.4361 O   1 1 344.0000
      346  O                      0.6787   18.3841   19.5430 O   1 1 345.0000
      347  O                      0.1467   18.4409   19.7198 O   1 1 346.0000
      348  O                     -0.2321   18.1242   20.2153 O   1 1 347.0000
      349  O                      0.0236   18.5761   20.7877 O   1 1 348.0000
      350  O                      0.1807   18.8218   21.5154 O   1 1 349.0000
      351  O                     -0.0447   19.1827   21.8721 O   1 1 350.0000
      352  O                      0.7441   19.4628   21.6619 O   1 1 351.0000
      353  O                      0.6502   19.2152   21.3410 O   1 1 352.0000
      354  O                      0.9302   18.8785   20.9217 O   1 1 353.0000
      355  O                      1.2606   18.6041   21.3035 O   1 1 354.0000
      356  O                      1.7231   17.9383   21.4193 O   1 1 355.0000
      357  O                      2.3646   17.5919   21.8409 O   1 1 356.0000
      358  O                      2.7298   16.8588   21.5127 O   1 1 357.0000
      359  O                      2.6693   16.8255   20.7146 O   1 1 358.0000
      360  O                      3.3165   16.6990   20.5401 O   1 1 359.0000
      361  O                      4.0800   16.6388   20.4519 O   1 1 360.0000
      362  O                      3.8388   16.5782   19.9607 O   1 1 361.0000
      363  O                      3.3067   16.6385   19.7929 O   1 1 362.0000
      364  O                      3.6089   15.7380   19.5619 O   1 1 363.0000
      365  O                      3.4203   15.3250   19.2306 O   1 1 364.0000
      366  O                      2.7816   14.8076   19.3844 O   1 1 365.0000
      367  O                      2.0151   14.0627   19.1936 O   1 1 366.0000
      368  O                      1.2201   14.1485   18.8875 O   1 1 367.0000
      369  O                      1.0131   14.5522   18.3492 O   1 1 368.0000
      370  O                      0.9202   15.1352   18.2494 O   1 1 369.0000
      371  O                      1.2006   15.4568   18.8307 O   1 1 370.0000
      372  O                      1.1603   16.0421   19.1470 O   1 1 371.0000
      373  O                      1.7571   16.0636   19.5517 O   1 1 372.0000
      374  O                      1.7552   16.4087   19.1871 O   1 1 373.0000
      375  O                      2.0726   16.4637   19.7925 O   1 1 374.0000
      376  O                      2.3749   15.8784   19.9967 O   1 1 375.0000
      377  O                      2.8220   15.4433   20.3049 O   1 1 376.0000
      378  O                      2.3015   15.2022   20.4219 O   1 1 377.0000
      379  O                      2.1327   15.1504   20.0679 O   1 1 378.0000
      380  O                      2.0487   15.3511   20.7373 O   1 1 379.0000
      381  O                      2.3517   16.2854   20.6413 O   1 1 380.0000
      382  O                      1.8637   15.9853   20.9437 O   1 1 381.0000
      383  O                      1.5366   15.8012   20.3469 O   1 1 382.0000
      384  O                      1.3495   15.1549   20.0414 O   1 1 383.0000
      385  O                      1.3528   14.6120   19.4622 O   1 1 384.0000
      386  O                      1.8213   14.7417   19.5485 O   1 1 385.0000
      387  O                      2.2967   14.8697   18.5014 O   1 1 386.0000
      388  O                      2.8520   14.7568   18.7393 O   1 1 387.0000
      389  O                      3.2819   14.4556   18.6784 O   1 1 388.0000
      390  O                      3.3924   14.1428   19.4501 O   1 1 389.0000
      391  O                      3.3650   14.3946   19.3813 O   1 1 390.0000
      392  O                      2.8844   15.1906   19.2884 O   1 1 391.0000
      393  O                      2.8414   15.6253   19.1488 O   1 1 392.0000
      394  O                      2.5205   16.1617   18.7262 O   1 1 393.0000
      395  O                      2.3048   16.6329   19.0574 O   1 1 394.0000
      396  O                      2.6364   16.2919   19.2997 O   1 1 395.0000
      397  O                      2.3660   16.4323   18.2904 O   1 1 396.0000
      398  O                      2.1743   17.3598   18.9980 O   1 1 397.0000
      399  O                      1.6371   17.9156   18.5577 O   1 1 398.0000
      400  O                      0.8373   17.4020   18.9568 O   1 1 399.0000
      401  O                      0.8217   17.6535   19.5117 O   1 1 400.0000
      402  O                      0.2516   17.6889   19.4219 O   1 1 401.0000
      403  O                      0.0111   17.4945   19.7125 O   1 1 402.0000
      404  O                      0.6105   17.4799   20.2239 O   1 1 403.0000
      405  O                      0.8181   18.0053   20.5128 O   1 1 404.0000
      406  O                      0.8559   17.9281   21.1242 O   1 1 405.0000
      407  O                      1.2425   17.6800   20.9514 O   1 1 406.0000
      408  O                      1.5957   17.5512   20.3422 O   1 1 407.0000
      409  O                      0.9835   17.1787   20.3145 O   1 1 408.0000
      410  O                      0.7570   17.0142   20.8883 O   1 1 409.0000
      411  O                      0.4663   17.0040   21.2710 O   1 1 410.0000
      412  O                      0.0781   17.0761   20.6726 O   1 1 411.0000
      413  O                     -0.1807   17.6866   20.9975 O   1 1 412.0000
      414  O                      0.5254   18.0640   20.7943 O   1 1 413.0000
      415  O                      0.5307   17.8825   21.1584 O   1 1 414.0000
      416  O                      0.1031   17.8058   21.1398 O   1 1 415.0000
      417  O                      0.6229   18.4677   21.3583 O   1 1 416.0000
      418  O                      0.6683   18.6254   21.7723 O   1 1 417.0000
      419  O                      0.7181   18.1578   22.2607 O   1 1 418.0000
      420  O                      0.5621   17.6831   22.0666 O   1 1 419.0000
      421  O                      0.9057   17.6955   21.6843 O   1 1 420.0000
      422  O                      1.6029   17.9885   21.4793 O   1 1 421.0000
      423  O                      1.9161   17.9202   20.8209 O   1 1 422.0000
      424  O                      2.0395   17.5206   20.5403 O   1 1 423.0000
      425  O                      2.5790   17.3638   19.9294 O   1 1 424.0000
      426  O                      2.9580   17.5359   20.3253 O   1 1 425.0000
      427  O                      3.4413   17.7752   20.4356 O   1 1 426.0000
      428  O                      3.9698   17.9250   20.3811 O   1 1 427.0000
      429  O                      4.3304   18.1319   19.8901 O   1 1 428.0000
      430  O                      4.2781   18.4969   19.5211 O   1 1 429.0000
      431  O                      4.1264   18.7667   19.8335 O   1 1 430.0000
      432  O                      3.6095   18.8119   20.0600 O   1 1 431.0000
      433  O                      3.7551   18.4290   20.6620 O   1 1 432.0000
      434  O                      3.4147   18.1116   21.2371 O   1 1 433.0000
      435  O                      2.7248   18.1929   21.6394 O   1 1 434.0000
      436  O                      2.0603   18.4635   21.6564 O   1 1 435.0000
      437  O                      2.5677   18.6777   22.0383 O   1 1 436.0000
      438  O                      3.0500   19.3182   22.0462 O   1 1 437.0000
      439  O                      3.4192   19.1393   21.6246 O   1 1 438.0000
      440  O                      3.3570   19.0066   21.3512 O   1 1 439.0000
      441  O                      2.7528   18.7031   20.9056 O   1 1 440.0000
      442  O                      2.8294   19.0898   20.4519 O   1 1 441.0000
      443  O                      2.8652   19.4827   20.1169 O   1 1 442.0000
      444  O                      2.6662   20.0205   19.9251 O   1 1 443.0000
      445  O                      2.7073   19.8123   20.6745 O   1 1 444.0000
      446  O                      2.5789   19.7004   21.2115 O   1 1 445.0000
      447  O                      2.0721   19.4095   21.6545 O   1 1 446.0000
      448  O                      2.3222   19.0194   21.5741 O   1 1 447.0000
      449  O                      1.9247   18.7755   21.0956 O   1 1 448.0000
      450  O                      2.2790   18.2920   20.7886 O   1 1 449.0000
      451  O                      2.5190   18.1570   20.0717 O   1 1 450.0000
      452  O                      2.9197   18.7395   20.6868 O   1 1 451.0000
      453  O                      2.9614   18.6711   21.6486 O   1 1 452.0000
      454  O                      3.1638   18.4156   22.2398 O   1 1 453.0000
      455  O                      3.1613   17.7377   22.2588 O   1 1 454.0000
      456  O                      3.3209   17.5846   22.1709 O   1 1 455.0000
      457  O                      4.0075   17.0795   22.2974 O   1 1 456.0000
      458  O                      4.1549   16.9451   22.7076 O   1 1 457.0000
      459  O                      3.6251   16.9316   22.7796 O   1 1 458.0000
      460  O                      3.0208   16.8870   22.8468 O   1 1 459.0000
      461  O                      2.6817   17.4236   23.0167 O   1 1 460.0000
      462  O                      2.6582   17.6980   23.6201 O   1 1 461.0000
      463  O                      2.7559   18.5112   23.5964 O   1 1 462.0000
      464  O                      1.9700   18.5555   23.6522 O   1 1 463.0000
      465  O                      2.4844   18.2297   23.0001 O   1 1 464.0000
      466  O                      2.3284   18.4144   22.5232 O   1 1 465.0000
      467  O                      2.1723   17.9817   22.4612 O   1 1 466.0000
      468  O                      2.0613   17.3930   22.3751 O   1 1 467.0000
      469  O                      2.1244   16.8036   22.1277 O   1 1 468.0000
      470  O                      1.4787   17.0287   22.1717 O   1 1 469.0000
      471  O                      1.3630   17.4711   22.4859 O   1 1 470.0000
      472  O                      1.2760   18.2044   22.1121 O   1 1 471.0000
      473  O                      1.5914   18.0558   22.6767 O   1 1 472.0000
      474  O                      1.9610   18.2632   23.1580 O   1 1 473.0000
      475  O                      2.2143   18.8510   23.0159 O   1 1 474.0000
      476  O                      2.0595   19.2963   22.6717 O   1 1 475.0000
      477  O                      1.4899   19.4185   22.2200 O   1 1 476.0000
      478  O                      0.8950   19.4347   22.4482 O   1 1 477.0000
      479  O                      0.5299   19.5926   23.0340 O   1 1 478.0000
      480  O                     -0.0529   19.8027   22.7162 O   1 1 479.0000
      481  O                      0.3319   20.0922   23.0645 O   1 1 480.0000
      482  O                      0.9543   19.9679   22.8426 O   1 1 481.0000
      483  O                      1.2802   20.1222   22.2786 O   1 1 482.0000
      484  O                      1.4177   20.6995   22.9982 O   1 1 483.0000
      485  O                      1.5295   20.8344   22.4187 O   1 1 484.0000
      486  O                      1.9982   20.8283   22.7702 O   1 1 485.0000
      487  O                      1.9659   20.4078   23.1377 O   1 1 486.0000
      488  O                      1.9160   20.0027   23.6183 O   1 1 487.0000
      489  O                      2.3761   19.3176   23.3623 O   1 1 488.0000
      490  O                      1.6315   19.4964   23.2536 O   1 1 489.0000
      491  O                      1.1720   19.6680   23.5404 O   1 1 490.0000
      492  O                      1.3288   19.6710   23.8789 O   1 1 491.0000
      493  O                      1.7465   19.7536   24.1833 O   1 1 492.0000
      494  O                      1.5726   19.9565   24.6579 O   1 1 493.0000
      495  O                      1.1017   19.8554   24.8474 O   1 1 494.0000
      496  O                      1.2784   19.9965   25.3667 O   1 1 495.0000
      497  O                      1.2460   19.4208   24.9578 O   1 1 496.0000
      498  O                      1.2946   18.8169   24.2246 O   1 1 497.0000
      499  O                      0.9609   18.9338   23.4578 O   1 1 498.0000
      500  O                      1.5069   19.0218   23.2103 O   1 1 499.0000
      501  O                      1.2265   18.9091   23.7427 O   1 1 500.0000
      502  O                      1.1558   18.3102   23.6759 O   1 1 501.0000
      503  O                      0.9026   18.2565   23.0238 O   1 1 502.0000
      504  O                      1.4707   18.3455   23.1488 O   1 1 503.0000
      505  O                      1.2087   18.8946   22.8422 O   1 1 504.0000
      506  O                      1.5802   18.7908   22.3229 O   1 1 505.0000
      507  O                      1.3737   18.8984   21.8549 O   1 1 506.0000
      508  O                      1.5760   18.8282   20.6962 O   1 1 507.0000
      509  O                      1.6794   19.1887   21.2983 O   1 1 508.0000
      510  O                      1.6897   19.4462   21.9135 O   1 1 509.0000
      511  O                      2.1553   20.1483   21.9958 O   1 1 510.0000
      512  O                      2.4120   19.9777   22.7744 O   1 1 511.0000
      513  O                      1.7610   20.0234   22.7156 O   1 1 512.0000
      514  O                      2.3529   19.6371   23.0387 O   1 1 513.0000
      515  O                      2.5283   19.1275   22.7775 O   1 1 514.0000
      516  O                      2.9973   18.7820   22.8975 O   1 1 515.0000
      517  O                      3.4527   18.4727   22.5309 O   1 1 516.0000
      518  O                      3.9746   18.5972   22.0126 O   1 1 517.0000
      519  O                      4.0824   19.2537   21.8430 O   1 1 518.0000
      520  O                      4.3966   20.0728   21.7007 O   1 1 519.0000
      521  O                      4.6104   20.7826   22.1564 O   1 1 520.0000
      522  O                      4.4799   21.1563   21.8146 O   1 1 521.0000
      523  O                      4.5286   21.4646   21.1011 O   1 1 522.0000
      524  O                      4.3896   21.7278   20.9839 O   1 1 523.0000
      525  O                      3.7495   21.5607   21.0311 O   1 1 524.0000
      526  O                      3.1092   21.4787   20.4856 O   1 1 525.0000
      527  O                      3.1488   21.5341   20.9434 O   1 1 526.0000
      528  O                      2.7009   20.9255   21.0692 O   1 1 527.0000
      529  O                      2.2723   20.3450   21.2649 O   1 1 528.0000
      530  O                      1.5682   20.0949   20.9678 O   1 1 529.0000
      531  O                      0.9644   20.2778   20.8695 O   1 1 530.0000
      532  O                      1.0313   20.5208   21.5500 O   1 1 531.0000
      533  O                      0.6761   20.4902   20.9963 O   1 1 532.0000
      534  O                      0.3847   20.6265   20.3467 O   1 1 533.0000
      535  O                      0.2800   19.9635   20.0734 O   1 1 534.0000
      536  O                      0.7419   19.6206   20.1736 O   1 1 535.0000
      537  O                      0.9187   19.8869   20.7299 O   1 1 536.0000
      538  O                      1.0446   19.3341   20.4288 O   1 1 537.0000
      539  O                      0.9325   18.7067   20.1978 O   1 1 538.0000
      540  O                      1.2496   19.0502   19.7100 O   1 1 539.0000
      541  O                      1.6860   19.0805   19.9664 O   1 1 540.0000
      542  O                      1.8156   18.7451   19.2467 O   1 1 541.0000
      543  O                      1.2152   18.5605   19.8093 O   1 1 542.0000
      544  O                      1.7097   18.4394   20.5097 O   1 1 543.0000
      545  O                      1.4914   18.0756   20.1724 O   1 1 544.0000
      546  O                      1.6123   18.5374   19.9626 O   1 1 545.0000
      547  O                      0.8871   18.1288   19.4631 O   1 1 546.0000
      548  O                      1.1383   17.9258   19.7546 O   1 1 547.0000
      549  O                      1.4854   16.7083   19.7151 O   1 1 548.0000
      550  O                      1.6714   15.5495   19.5864 O   1 1 549.0000
      551  O                      1.9920   15.3631   19.2025 O   1 1 550.0000
      552  O                      2.1089   15.6774   18.7789 O   1 1 551.0000
      553  O                      2.7273   15.2584   18.5168 O   1 1 552.0000
      554  O                      2.7286   14.8449   17.8675 O   1 1 553.0000
      555  O                      3.5240   14.7323   17.8419 O   1 1 554.0000
      556  O                      3.3489   15.2756   18.3945 O   1 1 555.0000
      557  O                      3.3651   16.1795   18.8912 O   1 1 556.0000
      558  O                      3.4922   16.9496   19.3368 O   1 1 557.0000
      559  O                      3.6985   17.2823   19.0254 O   1 1 558.0000
      560  O                      4.0993   17.6244   19.1068 O   1 1 559.0000
      561  O                      4.4278   18.0565   18.6893 O   1 1 560.0000
      562  O                      4.2192   18.4598   19.0009 O   1 1 561.0000
      563  O                      3.8192   18.9814   18.4210 O   1 1 562.0000
      564  O                      3.6059   19.3783   18.1387 O   1 1 563.0000
      565  O                      3.4904   19.8156   17.6813 O   1 1 564.0000
      566  O                      3.4908   19.9387   16.7490 O   1 1 565.0000
      567  O                      3.3519   20.1725   16.1560 O   1 1 566.0000
      568  O                      2.8624   20.7627   16.4611 O   1 1 567.0000
      569  O                      2.7469   20.4840   16.9077 O   1 1 568.0000
      570  O                      2.9614   19.9911   17.4720 O   1 1 569.0000
      571  O                      2.8457   19.4713   17.4611 O   1 1 570.0000
      572  O                      3.2628   19.7119   16.9127 O   1 1 571.0000
      573  O                      3.5035   19.0830   16.6843 O   1 1 572.0000
      574  O                      3.6399   19.1514   15.9070 O   1 1 573.0000
      575  O                      2.9743   19.2854   16.2148 O   1 1 574.0000
      576  O                      2.9896   18.7249   15.9326 O   1 1 575.0000
      577  O                      3.3607   19.5584   15.8642 O   1 1 576.0000
      578  O                      2.8927   19.2619   15.5894 O   1 1 577.0000
      579  O                      2.4499   19.0993   16.0375 O   1 1 578.0000
      580  O                      1.9373   19.1865   16.7930 O   1 1 579.0000
      581  O                      1.3423   19.1766   17.1557 O   1 1 580.0000
      582  O                      1.2624   18.5516   17.5338 O   1 1 581.0000
      583  O                      1.0061   18.0838   17.8819 O   1 1 582.0000
      584  O                      1.0695   17.5779   18.2995 O   1 1 583.0000
      585  O                      1.5409   16.9207   18.1241 O   1 1 584.0000
      586  O                      1.2085   16.1827   18.3442 O   1 1 585.0000
      587  O                      1.4116   15.5994   17.9150 O   1 1 586.0000
      588  O                      0.8547   15.1807   17.5623 O   1 1 587.0000
      589  O                      0.2372   15.1791   17.4932 O   1 1 588.0000
      590  O                      0.4813   15.7756   17.2976 O   1 1 589.0000
      591  O                     -0.0364   15.8542   16.9563 O   1 1 590.0000
      592  O                     -0.3629   15.9769   17.3029 O   1 1 591.0000
      593  O                     -0.2639   15.9293   18.1436 O   1 1 592.0000
      594  O                      0.2457   15.9269   17.9309 O   1 1 593.0000
      595  O                      0.2898   15.5774   18.5983 O   1 1 594.0000
      596  O                      0.6234   15.2246   19.4022 O   1 1 595.0000
      597  O                      0.2888   14.8239   19.8924 O   1 1 596.0000
      598  O                     -0.3768   14.6746   19.7503 O   1 1 597.0000
      599  O                     -0.3712   14.2057   20.1698 O   1 1 598.0000
      600  O                     -0.8077   14.5960   20.6020 O   1 1 599.0000
      601  O                     -0.7698   15.2931   21.0945 O   1 1 600.0000
      602  O                      0.0045   15.5798   20.8396 O   1 1 601.0000
      603  O                      0.5289   15.2757   20.2062 O   1 1 602.0000
      604  O                      0.3826   14.7018   20.4340 O   1 1 603.0000
      605  O                     -0.2845   15.1143   20.2891 O   1 1 604.0000
      606  O                     -0.3231   15.6849   20.1477 O   1 1 605.0000
      607  O                      0.2533   16.1013   20.3214 O   1 1 606.0000
      608  O                      0.7193   16.1811   20.6294 O   1 1 607.0000
      609  O                      1.0368   16.3490   20.4958 O   1 1 608.0000
      610  O                      1.4794   16.9631   20.5584 O   1 1 609.0000
      611  O                      2.0967   17.1110   20.6195 O   1 1 610.0000
      612  O                      2.6186   16.7883   20.1858 O   1 1 611.0000
      613  O                      3.0991   17.0588   19.9416 O   1 1 612.0000
      614  O                      3.7965   17.2212   20.1633 O   1 1 613.0000
      615  O                      4.3870   17.2959   19.7423 O   1 1 614.0000
      616  O                      3.7899   17.6120   19.5665 O   1 1 615.0000
      617  O                      3.6988   18.0578   19.6524 O   1 1 616.0000
      618  O                      2.9815   18.2162   19.8691 O   1 1 617.0000
      619  O                      2.4312   18.5247   19.9875 O   1 1 618.0000
      620  O                      2.0378   19.0902   20.3338 O   1 1 619.0000
      621  O                      1.5817   19.4119   20.7279 O   1 1 620.0000
      622  O                      1.8529   20.1518   20.9210 O   1 1 621.0000
      623  O                      1.9990   20.9448   21.1831 O   1 1 622.0000
      624  O                      2.3441   21.7223   20.9975 O   1 1 623.0000
      625  O                      2.5745   22.2508   20.8055 O   1 1 624.0000
      626  O                      2.9214   22.1278   20.3896 O   1 1 625.0000
      627  O                      3.2690   22.6654   20.5911 O   1 1 626.0000
      628  O                      3.2136   22.7941   19.9615 O   1 1 627.0000
      629  O                      3.4091   22.1734   19.7455 O   1 1 628.0000
      630  O                      3.8323   21.9779   20.2820 O   1 1 629.0000
      631  O                      3.8354   22.3004   20.8491 O   1 1 630.0000
      632  O                      3.1326   22.0897   21.1459 O   1 1 631.0000
      633  O                      3.9693   22.1947   21.3987 O   1 1 632.0000
      634  O                      4.1122   21.7010   21.7116 O   1 1 633.0000
      635  O                      4.2286   21.1361   21.4813 O   1 1 634.0000
      636  O                      3.9299   21.0008   20.9044 O   1 1 635.0000
      637  O                      3.7164   20.6240   20.7789 O   1 1 636.0000
      638  O                      3.6067   20.6539   21.3502 O   1 1 637.0000
      639  O                      3.9427   20.3040   22.0074 O   1 1 638.0000
      640  O                      3.8513   19.7217   22.3511 O   1 1 639.0000
      641  O                      3.7425   19.0645   22.7579 O   1 1 640.0000
      642  O                      4.3635   18.8699   22.7481 O   1 1 641.0000
      643  O                      4.5809   18.5401   22.2617 O   1 1 642.0000
      644  O                      4.2574   18.5915   21.7536 O   1 1 643.0000
      645  O                      3.6111   18.0969   21.5410 O   1 1 644.0000
      646  O                      4.2433   17.8590   21.4410 O   1 1 645.0000
      647  O                      4.3390   17.0420   21.2333 O   1 1 646.0000
      648  O                      3.5858   17.1506   21.3694 O   1 1 647.0000
      649  O                      3.2448   16.4532   20.9576 O   1 1 648.0000
      650  O                      3.2032   16.8726   21.6201 O   1 1 649.0000
      651  O                      3.7193   17.5228   21.7133 O   1 1 650.0000
      652  O                      4.1026   17.8422   22.2649 O   1 1 651.0000
      653  O                      4.3860   17.6899   22.6357 O   1 1 652.0000
      654  O                      5.0020   17.5908   22.2534 O   1 1 653.0000
      655  O                      4.8039   16.8811   22.1625 O   1 1 654.0000
      656  O                      4.5199   17.3302   21.7913 O   1 1 655.0000
      657  O                      5.3460   17.9247   21.7859 O   1 1 656.0000
      658  O                      5.3155   18.4861   21.4528 O   1 1 657.0000
      659  O                      5.2271   18.8180   21.0187 O   1 1 658.0000
      660  O                      5.4092   19.5144   20.8122 O   1 1 659.0000
      661  O                      5.9335   20.3355   20.9612 O   1 1 660.0000
      662  O                      5.6000   20.6793   21.1867 O   1 1 661.0000
      663  O                      5.8811   19.9893   21.5123 O   1 1 662.0000
      664  O                      6.1587   20.1264   21.1244 O   1 1 663.0000
      665  O                      6.2389   19.6274   20.7977 O   1 1 664.0000
      666  O                      5.9127   18.9569   20.8965 O   1 1 665.0000
      667  O                      5.6268   18.6214   21.4136 O   1 1 666.0000
      668  O                      6.0900   19.0862   21.6535 O   1 1 667.0000
      669  O                      6.5911   19.2582   21.6854 O   1 1 668.0000
      670  O                      6.7248   19.9334   21.4468 O   1 1 669.0000
      671  O                      6.3200   19.6397   21.5728 O   1 1 670.0000
      672  O                      5.6743   19.6719   22.0797 O   1 1 671.0000
      673  O                      5.0871   19.9825   22.2137 O   1 1 672.0000
      674  O                      5.3175   20.3939   21.9712 O   1 1 673.0000
      675  O                      5.3295   20.9403   22.4149 O   1 1 674.0000
      676  O                      5.0883   21.2482   21.7289 O   1 1 675.0000
      677  O                      4.8308   21.8303   21.9955 O   1 1 676.0000
      678  O                      4.7051   22.1613   21.5153 O   1 1 677.0000
      679  O                      4.5868   22.0198   20.6688 O   1 1 678.0000
      680  O                      4.6235   22.0102   20.0089 O   1 1 679.0000
      681  O                      5.2085   21.9241   19.5986 O   1 1 680.0000
      682  O                      4.9445   22.1206   19.0131 O   1 1 681.0000
      683  O                      4.2659   22.2089   18.6350 O   1 1 682.0000
      684  O                      4.0066   22.9092   18.9618 O   1 1 683.0000
      685  O                      3.5298   22.7908   19.4367 O   1 1 684.0000
      686  O                      2.8287   22.6694   19.7203 O   1 1 685.0000
      687  O                      2.3871   21.9804   19.5568 O   1 1 686.0000
      688  O                      2.2054   21.4360   19.5667 O   1 1 687.0000
      689  O                      2.1619   20.7879   19.4707 O   1 1 688.0000
      690  O                      1.8511   19.9174   19.6646 O   1 1 689.0000
      691  O                      1.9970   19.4566   18.9493 O   1 1 690.0000
      692  O                      2.8455   19.4475   19.1620 O   1 1 691.0000
      693  O                      3.5400   19.7936   19.4440 O   1 1 692.0000
      694  O                      4.3865   19.7658   19.6398 O   1 1 693.0000
      695  O                      4.3793   20.1735   19.8888 O   1 1 694.0000
      696  O                      4.6369   20.6371   20.3724 O   1 1 695.0000
      697  O                      4.3964   20.5486   19.8867 O   1 1 696.0000
      698  O                      5.0096   20.5525   20.2920 O   1 1 697.0000
      699  O                      5.2077   20.3699   20.7340 O   1 1 698.0000
      700  O                      4.6879   20.1939   21.3475 O   1 1 699.0000
      701  O                      4.4024   20.5265   21.1402 O   1 1 700.0000
      702  O                      4.0255   20.0295   20.6323 O   1 1 701.0000
      703  O                      3.5434   19.3325   20.6701 O   1 1 702.0000
      704  O                      2.9832   19.5127   21.2017 O   1 1 703.0000
      705  O                      3.7544   19.8376   21.3136 O   1 1 704.0000
      706  O                      3.1268   20.2664   21.3071 O   1 1 705.0000
      707  O                      2.8341   20.2461   20.5538 O   1 1 706.0000
      708  O                      3.3908   19.8563   20.6476 O   1 1 707.0000
      709  O                      4.2024   19.2182   20.8891 O   1 1 708.0000
      710  O                      4.1405   19.5023   21.2773 O   1 1 709.0000
      711  O                      5.0240   19.7439   21.1482 O   1 1 710.0000
      712  O                      4.8839   19.0005   21.0893 O   1 1 711.0000
      713  O                      4.5394   19.3003   20.5229 O   1 1 712.0000
      714  O                      4.7515   18.7933   20.2915 O   1 1 713.0000
      715  O                      3.9873   18.7723   20.2433 O   1 1 714.0000
      716  O                      3.3452   18.6036   20.6743 O   1 1 715.0000
      717  O                      3.0348   17.8323   21.0410 O   1 1 716.0000
      718  O                      2.7041   17.1825   21.2205 O   1 1 717.0000
      719  O                      2.3593   16.6341   20.9898 O   1 1 718.0000
      720  O                      1.9664   16.2711   20.4303 O   1 1 719.0000
      721  O                      2.8887   15.8539   20.7286 O   1 1 720.0000
      722  O                      3.6005   15.8234   20.6008 O   1 1 721.0000
      723  O                      3.6860   15.8797   19.9900 O   1 1 722.0000
      724  O                      3.0599   16.2482   20.1324 O   1 1 723.0000
      725  O                      2.7333   15.7173   19.8607 O   1 1 724.0000
      726  O                      3.2088   15.2290   19.8178 O   1 1 725.0000
      727  O                      3.3807   14.9937   20.3823 O   1 1 726.0000
      728  O                      3.8579   14.8620   20.3301 O   1 1 727.0000
      729  O                      4.2236   15.4131   20.3494 O   1 1 728.0000
      730  O                      4.3980   15.5632   20.5726 O   1 1 729.0000
      731  O                      4.7341   16.1841   20.7969 O   1 1 730.0000
      732  O                      4.3346   16.0449   20.9849 O   1 1 731.0000
      733  O                      4.5597   16.3153   21.5876 O   1 1 732.0000
      734  O                      4.9331   15.8483   21.1067 O   1 1 733.0000
      735  O                      4.8149   15.8534   21.8359 O   1 1 734.0000
      736  O                      4.8701   15.9949   22.3673 O   1 1 735.0000
      737  O                      4.6891   16.6285   22.7399 O   1 1 736.0000
      738  O                      5.1332   16.5470   22.5278 O   1 1 737.0000
      739  O                      5.5569   16.2936   22.0929 O   1 1 738.0000
      740  O                      5.7324   15.9150   21.4788 O   1 1 739.0000
      741  O                      5.4847   15.4891   21.0127 O   1 1 740.0000
      742  O                      5.0413   15.3330   20.7562 O   1 1 741.0000
      743  O                      5.5627   15.9592   20.6836 O   1 1 742.0000
      744  O                      5.4279   16.5844   20.9110 O   1 1 743.0000
      745  O                      5.3023   16.7466   21.5891 O   1 1 744.0000
      746  O                      5.8256   16.6799   21.5441 O   1 1 745.0000
      747  O                      6.3612   16.7747   21.2108 O   1 1 746.0000
      748  O                      6.1502   17.1254   20.9701 O   1 1 747.0000
      749  O                      6.3620   17.4798   20.9573 O   1 1 748.0000
      750  O                      6.8702   17.7407   20.9629 O   1 1 749.0000
      751  O                      6.3076   18.0504   21.1743 O   1 1 750.0000
      752  O                      6.3976   18.0206   20.6969 O   1 1 751.0000
      753  O                      6.2645   18.4564   21.0999 O   1 1 752.0000
      754  O                      5.5079   17.9160   21.3048 O   1 1 753.0000
      755  O                      4.9075   18.4489   21.5423 O   1 1 754.0000
      756  O                      4.2909   18.6515   20.9022 O   1 1 755.0000
      757  O                      4.0811   18.0734   20.8334 O   1 1 756.0000
      758  O                      3.6502   17.6256   20.7637 O   1 1 757.0000
      759  O                      2.8619   17.9415   20.8215 O   1 1 758.0000
      760  O                      2.0466   17.3372   21.0499 O   1 1 759.0000
      761  O                      1.5870   16.6809   21.1145 O   1 1 760.0000
      762  O                      1.2821   16.0243   21.0873 O   1 1 761.0000
      763  O                      0.7596   15.4029   21.0014 O   1 1 762.0000
      764  O                      1.2770   15.4638   21.1551 O   1 1 763.0000
      765  O                      1.8302   15.5567   21.7923 O   1 1 764.0000
      766  O                      1.8841   16.1868   21.6621 O   1 1 765.0000
      767  O                      2.4331   15.8844   21.4347 O   1 1 766.0000
      768  O                      2.7546   16.2858   21.4856 O   1 1 767.0000
      769  O                      3.3557   16.0726   21.5515 O   1 1 768.0000
      770  O                      3.9783   16.3676   21.8835 O   1 1 769.0000
      771  O                      4.0525   16.5595   21.3321 O   1 1 770.0000
      772  O                      4.4082   16.9006   20.7889 O   1 1 771.0000
      773  O                      4.7074   17.2912   20.3386 O   1 1 772.0000
      774  O                      4.7746   17.9462   19.9978 O   1 1 773.0000
      775  O                      5.2237   18.2258   19.9242 O   1 1 774.0000
      776  O                      5.0605   17.5730   20.0272 O   1 1 775.0000
      777  O                      5.1018   17.1264   20.5032 O   1 1 776.0000
      778  O                      4.5032   17.4980   20.6336 O   1 1 777.0000
      779  O                      4.8099   17.9436   20.9145 O   1 1 778.0000
      780  O                      5.0481   18.1658   20.6390 O   1 1 779.0000
      781  O                      5.6851   17.6244   20.6123 O   1 1 780.0000
      782  O                      6.0458   18.4849   20.2682 O   1 1 781.0000
      783  O                      5.5050   19.0137   20.3222 O   1 1 782.0000
      784  O                      5.7275   19.4274   19.9374 O   1 1 783.0000
      785  O                      5.5034   20.2960   19.9514 O   1 1 784.0000
      786  O                      5.4780   20.9290   20.1577 O   1 1 785.0000
      787  O                      4.8332   21.1123   20.7189 O   1 1 786.0000
      788  O                      4.6914   21.4401   20.1930 O   1 1 787.0000
      789  O                      4.4979   21.5923   19.5877 O   1 1 788.0000
      790  O                      4.6747   21.0373   19.4255 O   1 1 789.0000
      791  O                      4.4837   21.5132   18.9277 O   1 1 790.0000
      792  O                      3.8946   21.8161   18.4958 O   1 1 791.0000
      793  O                      3.1156   21.4995   18.2678 O   1 1 792.0000
      794  O                      2.4545   21.0951   17.8893 O   1 1 793.0000
      795  O                      3.3309   21.0627   18.1445 O   1 1 794.0000
      796  O                      3.8827   20.5065   18.0497 O   1 1 795.0000
      797  O                      4.4805   19.8332   17.7767 O   1 1 796.0000
      798  O                      4.8951   19.4497   18.0001 O   1 1 797.0000
      799  O                      5.6182   18.7291   17.4274 O   1 1 798.0000
      800  O                      5.0615   18.5683   17.0581 O   1 1 799.0000
      801  O                      5.4640   18.6517   16.6383 O   1 1 800.0000
      802  O                      5.0967   18.4641   16.1215 O   1 1 801.0000
      803  O                      5.3324   18.3739   15.4227 O   1 1 802.0000
      804  O                      4.8906   18.0369   14.8726 O   1 1 803.0000
      805  O                      4.2651   17.7113   14.5946 O   1 1 804.0000
      806  O                      4.3718   17.2444   13.6646 O   1 1 805.0000
      807  O                      4.8062   17.0198   13.0220 O   1 1 806.0000
      808  O                      4.5024   17.3634   12.7689 O   1 1 807.0000
      809  O                      4.3568   17.8035   12.3365 O   1 1 808.0000
      810  O                      3.7977   17.9981   12.2771 O   1 1 809.0000
      811  O                      3.5692   18.1040   12.7675 O   1 1 810.0000
      812  O                      2.7187   18.5405   13.1864 O   1 1 811.0000
      813  O                      3.3315   18.3573   12.9645 O   1 1 812.0000
      814  O                      3.1660   18.2037   13.3935 O   1 1 813.0000
      815  O                      3.7214   17.7794   13.8094 O   1 1 814.0000
      816  O                      4.0248   17.6707   13.0943 O   1 1 815.0000
      817  O                      3.7590   17.4059   12.9607 O   1 1 816.0000
      818  O                      3.1716   17.0301   12.7398 O   1 1 817.0000
      819  O                      2.9396   17.3691   13.1755 O   1 1 818.0000
      820  O                      3.1507   17.4277   13.8334 O   1 1 819.0000
      821  O                      3.3468   17.4878   13.3610 O   1 1 820.0000
      822  O                      2.8709   16.9564   13.4750 O   1 1 821.0000
      823  O                      3.1951   16.8112   13.7636 O   1 1 822.0000
      824  O                      2.8540   16.7967   14.2429 O   1 1 823.0000
      825  O                      2.3979   16.4802   14.1742 O   1 1 824.0000
      826  O                      2.4601   15.8658   14.1808 O   1 1 825.0000
      827  O                      2.5680   15.6330   14.8584 O   1 1 826.0000
      828  O                      2.7344   15.8681   15.6203 O   1 1 827.0000
      829  O                      2.5900   16.3377   16.1478 O   1 1 828.0000
      830  O                      2.2785   16.1798   16.8632 O   1 1 829.0000
      831  O                      2.5035   16.0566   17.6124 O   1 1 830.0000
      832  O                      2.6001   15.8150   18.3900 O   1 1 831.0000
      833  O                      3.0753   16.4526   18.6617 O   1 1 832.0000
      834  O                      3.0346   16.8628   19.1162 O   1 1 833.0000
      835  O                      2.6992   17.6884   19.4279 O   1 1 834.0000
      836  O                      3.0490   17.4364   18.9488 O   1 1 835.0000
      837  O                      3.1326   17.1252   18.4502 O   1 1 836.0000
      838  O                      3.1104   17.4005   17.8838 O   1 1 837.0000
      839  O                      2.7181   17.8205   17.1611 O   1 1 838.0000
      840  O                      2.4977   17.2871   16.5267 O   1 1 839.0000
      841  O                      2.8105   17.2719   16.0063 O   1 1 840.0000
      842  O                      3.2190   17.8181   15.6263 O   1 1 841.0000
      843  O                      3.3400   17.9764   15.0047 O   1 1 842.0000
      844  O                      3.2386   18.0914   14.4112 O   1 1 843.0000
      845  O                      3.3803   18.7150   14.4582 O   1 1 844.0000
      846  O                      3.6000   18.5692   15.1257 O   1 1 845.0000
      847  O                      3.9026   19.0395   15.3774 O   1 1 846.0000
      848  O                      4.1941   18.0676   16.0803 O   1 1 847.0000
      849  O                      3.7515   18.1094   16.1921 O   1 1 848.0000
      850  O                      3.2584   18.4276   16.5596 O   1 1 849.0000
      851  O                      3.2985   18.0550   16.5519 O   1 1 850.0000
      852  O                      3.5744   17.5078   17.0442 O   1 1 851.0000
      853  O                      4.0278   16.8643   16.8836 O   1 1 852.0000
      854  O                      4.8315   17.1407   17.2066 O   1 1 853.0000
      855  O                      5.2943   16.7369   17.3737 O   1 1 854.0000
      856  O                      5.7020   17.0808   17.2067 O   1 1 855.0000
      857  O                      5.9569   17.1841   17.7705 O   1 1 856.0000
      858  O                      6.0892   16.8252   17.2936 O   1 1 857.0000
      859  O                      6.6791   15.9822   17.3347 O   1 1 858.0000
      860  O                      6.1235   16.2665   18.2059 O   1 1 859.0000
      861  O                      5.8211   16.1479   18.9976 O   1 1 860.0000
      862  O                      5.9613   16.0940   19.7499 O   1 1 861.0000
      863  O                      6.5773   16.4108   19.7324 O   1 1 862.0000
      864  O                      6.5359   16.3057   19.0882 O   1 1 863.0000
      865  O                      6.7245   16.5454   19.1978 O   1 1 864.0000
      866  O                      7.2517   16.3631   19.0809 O   1 1 865.0000
      867  O                      7.6474   15.8644   18.6724 O   1 1 866.0000
      868  O                      7.4757   15.4041   18.2693 O   1 1 867.0000
      869  O                      6.7084   15.5115   18.1231 O   1 1 868.0000
      870  O                      6.4420   15.9035   17.8231 O   1 1 869.0000
      871  O                      6.1535   15.8545   17.2968 O   1 1 870.0000
      872  O                      6.6946   16.4888   17.5213 O   1 1 871.0000
      873  O                      6.9624   17.0918   17.7003 O   1 1 872.0000
      874  O                      7.1426   17.7828   17.2231 O   1 1 873.0000
      875  O                      7.6881   17.9070   16.5868 O   1 1 874.0000
      876  O                      7.5453   18.0249   15.9559 O   1 1 875.0000
      877  O                      7.4226   17.9430   15.2193 O   1 1 876.0000
      878  O                      7.2013   17.9188   14.3689 O   1 1 877.0000
      879  O                      7.1272   17.4897   13.7411 O   1 1 878.0000
      880  O                      7.5237   17.2275   13.4744 O   1 1 879.0000
      881  O                      7.4192   16.7267   13.6942 O   1 1 880.0000
      882  O                      6.8230   17.0738   13.2606 O   1 1 881.0000
      883  O                      6.1302   17.1169   13.5119 O   1 1 882.0000
      884  O                      5.8197   17.2287   12.6311 O   1 1 883.0000
      885  O                      6.1704   17.2973   13.1042 O   1 1 884.0000
      886  O                      6.4798   16.8164   13.7684 O   1 1 885.0000
      887  O                      6.3375   16.6804   14.5744 O   1 1 886.0000
      888  O                      6.0592   16.6149   15.3800 O   1 1 887.0000
      889  O                      6.3142   16.6395   16.2953 O   1 1 888.0000
      890  O                      6.1345   15.9240   15.8611 O   1 1 889.0000
      891  O                      6.5214   15.7510   15.4069 O   1 1 890.0000
      892  O                      6.8854   15.5850   15.3644 O   1 1 891.0000
      893  O                      7.2953   15.6581   15.0424 O   1 1 892.0000
      894  O                      7.1550   16.0381   14.2676 O   1 1 893.0000
      895  O                      6.5831   15.6227   14.2696 O   1 1 894.0000
      896  O                      6.2941   16.1783   14.1496 O   1 1 895.0000
      897  O                      5.5308   16.8399   13.9845 O   1 1 896.0000
      898  O                      5.4922   16.8802   13.1044 O   1 1 897.0000
      899  O                      5.8393   16.7774   12.4013 O   1 1 898.0000
      900  O                      6.2734   16.5653   12.4317 O   1 1 899.0000
      901  O                      6.7573   17.4578   12.5114 O   1 1 900.0000
      902  O                      7.0949   18.2347   12.7104 O   1 1 901.0000
      903  O                      7.5745   18.1739   12.2033 O   1 1 902.0000
      904  O                      7.5457   17.8026   12.6192 O   1 1 903.0000
      905  O                      7.4669   17.5440   13.1592 O   1 1 904.0000
      906  O                      6.9370   17.6895   12.9784 O   1 1 905.0000
      907  O                      6.4167   17.8312   12.8436 O   1 1 906.0000
      908  O                      5.8334   18.1065   12.8231 O   1 1 907.0000
      909  O                      5.5765   18.7571   12.9118 O   1 1 908.0000
      910  O                      5.1114   18.7854   13.5727 O   1 1 909.0000
      911  O                      5.2237   18.4318   13.4367 O   1 1 910.0000
      912  O                      5.3718   18.0964   14.3514 O   1 1 911.0000
      913  O                      5.6780   17.4722   14.2546 O   1 1 912.0000
      914  O                      5.7924   17.5499   13.4438 O   1 1 913.0000
      915  O                      5.6882   17.6251   12.5855 O   1 1 914.0000
      916  O                      5.7999   17.9242   12.2285 O   1 1 915.0000
      917  O                      6.3926   18.4223   12.0729 O   1 1 916.0000
      918  O                      6.1270   19.0983   12.1272 O   1 1 917.0000
      919  O                      5.8860   19.6058   12.6913 O   1 1 918.0000
      920  O                      5.3284   19.6303   12.6289 O   1 1 919.0000
      921  O                      5.1431   20.0517   13.1460 O   1 1 920.0000
      922  O                      4.7009   19.6489   13.5483 O   1 1 921.0000
      923  O                      4.7476   20.0242   14.2270 O   1 1 922.0000
      924  O                      4.2670   20.1827   14.2163 O   1 1 923.0000
      925  O                      3.5788   20.3777   14.6043 O   1 1 924.0000
      926  O                      3.2280   19.8993   15.0658 O   1 1 925.0000
      927  O                      2.7811   19.6781   15.5121 O   1 1 926.0000
      928  O                      2.2768   19.9243   15.0769 O   1 1 927.0000
      929  O                      2.0620   19.6879   14.2987 O   1 1 928.0000
      930  O                      1.7004   19.6900   14.0428 O   1 1 929.0000
      931  O                      1.5731   19.5733   13.6810 O   1 1 930.0000
      932  O                      1.3392   19.2262   13.3754 O   1 1 931.0000
      933  O                      1.8173   19.1816   12.9159 O   1 1 932.0000
      934  O                      1.8912   18.6229   12.7025 O   1 1 933.0000
      935  O                      2.3318   17.8245   12.5494 O   1 1 934.0000
      936  O                      2.9715   17.6306   12.4364 O   1 1 935.0000
      937  O                      3.6623   17.1500   12.5675 O   1 1 936.0000
      938  O                      3.8807   16.5062   13.0685 O   1 1 937.0000
      939  O                      3.5656   16.2626   13.2511 O   1 1 938.0000
      940  O                      3.8279   16.1646   12.8006 O   1 1 939.0000
      941  O                      4.3682   16.1853   13.2077 O   1 1 940.0000
      942  O                      5.0093   16.0648   13.6147 O   1 1 941.0000
      943  O                      5.3385   16.2173   14.0490 O   1 1 942.0000
      944  O                      5.1914   16.8643   14.1206 O   1 1 943.0000
      945  O                      5.1020   17.4664   14.1757 O   1 1 944.0000
      946  O                      5.1580   17.5707   14.5190 O   1 1 945.0000
      947  O                      5.3145   18.3769   14.8277 O   1 1 946.0000
      948  O                      4.9409   18.9969   15.4484 O   1 1 947.0000
      949  O                      5.6130   19.2613   15.7938 O   1 1 948.0000
      950  O                      5.3563   20.0226   16.5244 O   1 1 949.0000
      951  O                      5.5407   19.7689   15.9166 O   1 1 950.0000
      952  O                      5.5968   19.3251   15.4779 O   1 1 951.0000
      953  O                      5.2921   18.9511   14.7266 O   1 1 952.0000
      954  O                      4.9507   19.6469   14.7490 O   1 1 953.0000
      955  O                      4.7534   20.1762   15.0599 O   1 1 954.0000
      956  O                      4.4534   20.6124   15.5636 O   1 1 955.0000
      957  O                      3.9809   21.1482   15.8389 O   1 1 956.0000
      958  O                      4.1006   20.9834   15.6289 O   1 1 957.0000
      959  O                      3.5615   20.6281   15.8256 O   1 1 958.0000
      960  O                      2.9291   20.2788   15.5950 O   1 1 959.0000
      961  O                      3.3704   20.7500   15.2434 O   1 1 960.0000
      962  O                      2.9458   21.0831   14.8892 O   1 1 961.0000
      963  O                      3.3308   21.1297   15.3636 O   1 1 962.0000
      964  O                      3.0500   21.1549   15.9265 O   1 1 963.0000
      965  O                      3.4745   21.7152   16.0391 O   1 1 964.0000
      966  O                      4.0794   22.5881   15.8855 O   1 1 965.0000
      967  O                      4.9131   22.3638   16.0480 O   1 1 966.0000
      968  O                      4.8782   22.7155   16.4143 O   1 1 967.0000
      969  O                      5.2262   22.8531   17.0119 O   1 1 968.0000
      970  O                      5.6171   22.9285   16.6716 O   1 1 969.0000
      971  O                      5.9434   22.7026   16.9401 O   1 1 970.0000
      972  O                      6.4739   22.4383   16.8696 O   1 1 971.0000
      973  O                      6.7445   22.6114   17.2244 O   1 1 972.0000
      974  O                      6.6671   23.2297   17.0095 O   1 1 973.0000
      975  O                      7.2398   23.3897   16.8282 O   1 1 974.0000
      976  O                      6.9966   22.6966   17.2696 O   1 1 975.0000
      977  O                      7.4386   23.0845   17.7208 O   1 1 976.0000
      978  O                      7.7788   23.2403   17.1400 O   1 1 977.0000
      979  O                      7.6623   22.8491   16.9157 O   1 1 978.0000
      980  O                      7.6143   22.5265   16.5711 O   1 1 979.0000
      981  O                      7.8105   22.6537   16.0802 O   1 1 980.0000
      982  O                      7.8344   22.0895   15.7052 O   1 1 981.0000
      983  O                      8.3569   21.5882   15.5318 O   1 1 982.0000
      984  O                      8.0708   21.1797   16.0484 O   1 1 983.0000
      985  O                      7.3177   21.1160   16.2997 O   1 1 984.0000
      986  O                      7.5900   20.6742   16.7772 O   1 1 985.0000
      987  O                      7.2552   20.4409   16.3489 O   1 1 986.0000
      988  O                      6.7119   19.8016   16.4215 O   1 1 987.0000
      989  O                      6.3020   20.5737   16.0146 O   1 1 988.0000
      990  O                      5.4264   20.7902   15.7009 O   1 1 989.0000
      991  O                      4.9405   20.9146   15.2375 O   1 1 990.0000
      992  O                      4.2574   20.6802   15.1090 O   1 1 991.0000
      993  O                      3.9047   20.4935   15.0897 O   1 1 992.0000
      994  O                      4.2888   20.8725   14.7574 O   1 1 993.0000
      995  O                      4.7968   21.3040   14.7979 O   1 1 994.0000
      996  O                      5.1300   21.7152   14.4804 O   1 1 995.0000
      997  O                      5.4531   22.0527   14.0752 O   1 1 996.0000
      998  O                      5.7486   21.3658   14.6378 O   1 1 997.0000
      999  O                      6.2142   21.5288   15.1844 O   1 1 998.0000
     1000  O                      6.3449   21.5198   15.7583 O   1 1 999.0000
     1001  O                      6.8229   21.4390   16.2135 O   1 1 1000.0000
     1002  O                      7.4716   21.1720   16.5608 O   1 1 1001.0000
     1003  O                      8.1090   20.7286   16.6541 O   1 1 1002.0000
     1004  O                      8.3048   20.0114   16.9634 O   1 1 1003.0000
     1005  O                      8.1126   19.3822   17.3307 O   1 1 1004.0000
     1006  O                      7.5067   18.8058   17.6294 O   1 1 1005.0000
     1007  O                      7.5030   18.4591   18.1136 O   1 1 1006.0000
     1008  O                      6.9657   18.7085   18.1166 O   1 1 1007.0000
     1009  O                      6.1038   18.6766   18.1486 O   1 1 1008.0000
     1010  O                      6.1936   19.2017   17.3281 O   1 1 1009.0000
     1011  O                      6.2769   19.7262   16.6755 O   1 1 1010.0000
     1012  O                      6.8585   19.3771   16.1795 O   1 1 1011.0000
     1013  O                      6.5251   19.6119   15.6206 O   1 1 1012.0000
     1014  O                      6.2399   19.5644   15.5554 O   1 1 1013.0000
     1015  O                      6.0773   20.0588   15.9940 O   1 1 1014.0000
     1016  O                      6.4695   20.2796   15.4805 O   1 1 1015.0000
     1017  O                      6.0668   20.7397   15.5527 O   1 1 1016.0000
     1018  O                      5.7002   20.9370   15.2658 O   1 1 1017.0000
     1019  O                      6.3789   20.8836   14.9478 O   1 1 1018.0000
     1020  O                      5.6736   20.6093   14.8130 O   1 1 1019.0000
     1021  O                      6.0113   20.4674   14.6183 O   1 1 1020.0000
     1022  O                      5.9502   20.0929   15.1090 O   1 1 1021.0000
     1023  O                      5.5383   20.0132   15.5257 O   1 1 1022.0000
     1024  O                      4.9839   20.3020   15.7726 O   1 1 1023.0000
     1025  O                      4.8798   20.6543   16.2436 O   1 1 1024.0000
     1026  O                      5.1899   20.9549   16.8863 O   1 1 1025.0000
     1027  O                      5.8372   21.2834   17.2638 O   1 1 1026.0000
     1028  O                      6.4260   21.4435   17.1397 O   1 1 1027.0000
     1029  O                      6.8850   21.4452   16.9928 O   1 1 1028.0000
     1030  O                      6.4623   20.8012   16.7740 O   1 1 1029.0000
     1031  O                      6.2847   20.2484   16.6632 O   1 1 1030.0000
     1032  O                      5.4397   19.8539   16.3322 O   1 1 1031.0000
     1033  O                      3.9315   19.6984   16.2384 O   1 1 1032.0000
     1034  O                      3.6139   20.0068   15.6482 O   1 1 1033.0000
     1035  O                      4.0717   20.0228   15.2572 O   1 1 1034.0000
     1036  O                      3.3238   19.4824   15.1133 O   1 1 1035.0000
     1037  O                      2.9804   19.1108   14.3567 O   1 1 1036.0000
     1038  O                      2.5272   18.9777   13.8467 O   1 1 1037.0000
     1039  O                      1.8519   18.6049   13.6244 O   1 1 1038.0000
     1040  O                      1.8377   18.3207   13.0492 O   1 1 1039.0000
     1041  O                      2.1723   17.6242   13.2612 O   1 1 1040.0000
     1042  O                      2.3484   17.0537   13.2815 O   1 1 1041.0000
     1043  O                      2.6862   16.0991   13.6959 O   1 1 1042.0000
     1044  O                      2.7527   15.3935   13.6828 O   1 1 1043.0000
     1045  O                      3.1545   15.1361   13.8370 O   1 1 1044.0000
     1046  O                      3.1456   14.6979   14.0744 O   1 1 1045.0000
     1047  O                      3.2835   14.4915   14.6759 O   1 1 1046.0000
     1048  O                      3.9127   14.5001   15.1394 O   1 1 1047.0000
     1049  O                      3.6607   13.9465   14.7536 O   1 1 1048.0000
     1050  O                      3.3828   13.6455   14.2710 O   1 1 1049.0000
     1051  O                      3.0518   13.4108   14.2469 O   1 1 1050.0000
     1052  O                      3.2102   13.9224   13.9229 O   1 1 1051.0000
     1053  O                      2.5761   13.4906   14.0485 O   1 1 1052.0000
     1054  O                      2.2101   13.5515   14.3863 O   1 1 1053.0000
     1055  O                      1.9275   13.4263   14.6608 O   1 1 1054.0000
     1056  O                      1.1593   13.3839   14.2446 O   1 1 1055.0000
     1057  O                      1.1817   14.0135   14.2540 O   1 1 1056.0000
     1058  O                      1.5271   14.4742   14.1207 O   1 1 1057.0000
     1059  O                      1.8646   15.0480   14.0284 O   1 1 1058.0000
     1060  O                      2.5918   14.9106   14.2753 O   1 1 1059.0000
     1061  O                      2.7432   14.9253   14.7258 O   1 1 1060.0000
     1062  O                      2.5183   15.4259   15.1481 O   1 1 1061.0000
     1063  O                      2.0210   15.2908   14.9725 O   1 1 1062.0000
     1064  O                      1.5999   15.8776   14.9839 O   1 1 1063.0000
     1065  O                      0.9943   16.1178   15.6690 O   1 1 1064.0000
     1066  O                      0.8975   16.8090   16.0251 O   1 1 1065.0000
     1067  O                      0.7108   17.2025   15.8465 O   1 1 1066.0000
     1068  O                      0.9785   18.0143   15.8813 O   1 1 1067.0000
     1069  O                      0.7749   18.1925   16.3754 O   1 1 1068.0000
     1070  O                      0.8668   19.0319   16.8852 O   1 1 1069.0000
     1071  O                      1.0879   19.6180   16.7079 O   1 1 1070.0000
     1072  O                      1.3679   20.1497   16.4513 O   1 1 1071.0000
     1073  O                      1.0607   19.7621   15.5792 O   1 1 1072.0000
     1074  O                      0.5874   20.1846   15.1703 O   1 1 1073.0000
     1075  O                      0.4058   19.8745   14.9215 O   1 1 1074.0000
     1076  O                      0.5973   19.2105   14.7145 O   1 1 1075.0000
     1077  O                      0.0683   19.2770   14.2504 O   1 1 1076.0000
     1078  O                      0.3573   19.7308   14.0206 O   1 1 1077.0000
     1079  O                      0.3932   19.6216   13.5158 O   1 1 1078.0000
     1080  O                      0.3110   19.1160   13.1685 O   1 1 1079.0000
     1081  O                      0.2261   18.5399   13.5154 O   1 1 1080.0000
     1082  O                      0.1308   18.2464   14.1200 O   1 1 1081.0000
     1083  O                     -0.0085   17.9651   14.7228 O   1 1 1082.0000
     1084  O                     -0.4916   18.2315   14.4041 O   1 1 1083.0000
     1085  O                     -0.2872   18.5787   14.8817 O   1 1 1084.0000
     1086  O                     -0.5487   19.2921   14.7941 O   1 1 1085.0000
     1087  O                      0.1965   18.6505   14.6655 O   1 1 1086.0000
     1088  O                     -0.1114   18.9422   14.0829 O   1 1 1087.0000
     1089  O                      0.3819   18.5406   13.7630 O   1 1 1088.0000
     1090  O                      0.6950   18.7916   13.5309 O   1 1 1089.0000
     1091  O                      0.9211   19.1559   13.9451 O   1 1 1090.0000
     1092  O                      1.0500   19.4710   14.1851 O   1 1 1091.0000
     1093  O                      1.0211   19.7230   14.6438 O   1 1 1092.0000
     1094  O                      1.5256   20.4606   15.0545 O   1 1 1093.0000
     1095  O                      1.4586   20.0040   15.6312 O   1 1 1094.0000
     1096  O                      1.9208   19.6404   16.2992 O   1 1 1095.0000
     1097  O                      1.8707   20.5684   16.0967 O   1 1 1096.0000
     1098  O                      2.0301   21.0919   15.7384 O   1 1 1097.0000
     1099  O                      2.4643   21.1557   15.6388 O   1 1 1098.0000
     1100  O                      2.6873   21.7417   15.5437 O   1 1 1099.0000
     1101  O                      2.9988   22.4737   15.7903 O   1 1 1100.0000
     1102  O                      3.2368   22.9354   16.2365 O   1 1 1101.0000
     1103  O                      3.6270   23.4544   15.8977 O   1 1 1102.0000
     1104  O                      3.8175   23.2906   15.3475 O   1 1 1103.0000
     1105  O                      4.5377   23.0967   15.1243 O   1 1 1104.0000
     1106  O                      5.1787   22.9598   15.1185 O   1 1 1105.0000
     1107  O                      5.7740   22.8929   14.6485 O   1 1 1106.0000
     1108  O                      5.9054   22.7106   15.3053 O   1 1 1107.0000
     1109  O                      5.9182   21.9577   15.9599 O   1 1 1108.0000
     1110  O                      6.2890   22.0599   16.5675 O   1 1 1109.0000
     1111  O                      6.8393   21.8556   16.4496 O   1 1 1110.0000
     1112  O                      7.1563   21.8267   17.2109 O   1 1 1111.0000
     1113  O                      7.6968   21.5802   17.0824 O   1 1 1112.0000
     1114  O                      7.7384   21.1421   17.4682 O   1 1 1113.0000
     1115  O                      7.1299   20.8000   17.4195 O   1 1 1114.0000
     1116  O                      7.0997   20.5771   17.9903 O   1 1 1115.0000
     1117  O                      6.4157   20.1450   17.5197 O   1 1 1116.0000
     1118  O                      6.1550   19.7995   17.9307 O   1 1 1117.0000
     1119  O                      5.4250   19.4182   17.6771 O   1 1 1118.0000
     1120  O                      5.0133   18.7757   17.8467 O   1 1 1119.0000
     1121  O                      4.9844   17.9173   17.4372 O   1 1 1120.0000
     1122  O                      4.7360   17.2964   18.0586 O   1 1 1121.0000
     1123  O                      4.4442   16.9728   18.4863 O   1 1 1122.0000
     1124  O                      4.6788   17.6866   18.7915 O   1 1 1123.0000
     1125  O                      4.7444   17.3900   18.9126 O   1 1 1124.0000
     1126  O                      5.4612   17.4912   18.6562 O   1 1 1125.0000
     1127  O                      5.2001   17.6819   19.3747 O   1 1 1126.0000
     1128  O                      4.9690   17.9807   19.2826 O   1 1 1127.0000
     1129  O                      5.0892   18.4631   19.3091 O   1 1 1128.0000
     1130  O                      4.4412   18.7586   19.0985 O   1 1 1129.0000
     1131  O                      4.2540   19.0870   19.2176 O   1 1 1130.0000
     1132  O                      3.9599   19.5663   18.9596 O   1 1 1131.0000
     1133  O                      3.3104   19.3125   18.5431 O   1 1 1132.0000
     1134  O                      3.5618   19.0630   19.1937 O   1 1 1133.0000
     1135  O                      3.6179   18.6747   19.3338 O   1 1 1134.0000
     1136  O                      2.9293   18.4237   18.9018 O   1 1 1135.0000
     1137  O                      2.4067   18.3676   18.2859 O   1 1 1136.0000
     1138  O                      1.7277   18.2955   17.8610 O   1 1 1137.0000
     1139  O                      2.2794   18.2053   18.0178 O   1 1 1138.0000
     1140  O                      3.0732   18.3576   18.3251 O   1 1 1139.0000
     1141  O                      3.5482   18.0687   18.5053 O   1 1 1140.0000
     1142  O                      4.1634   18.1964   18.4182 O   1 1 1141.0000
     1143  O                      3.7881   17.4806   18.0814 O   1 1 1142.0000
     1144  O                      4.1543   16.9377   17.6938 O   1 1 1143.0000
     1145  O                      3.9542   17.1999   18.2681 O   1 1 1144.0000
     1146  O                      3.4063   17.9646   19.0259 O   1 1 1145.0000
     1147  O                      2.9665   18.6280   19.2322 O   1 1 1146.0000
     1148  O                      2.5697   17.8772   19.1331 O   1 1 1147.0000
     1149  O                      1.9503   17.1620   19.7337 O   1 1 1148.0000
     1150  O                      1.4224   16.9111   20.1219 O   1 1 1149.0000
     1151  O                      0.7232   16.7519   20.1847 O   1 1 1150.0000
     1152  O                      0.2204   16.9730   19.7974 O   1 1 1151.0000
     1153  O                      0.0937   16.9188   19.1361 O   1 1 1152.0000
     1154  O                     -0.2387   16.2242   19.1218 O   1 1 1153.0000
     1155  O                     -0.0100   15.6316   19.2864 O   1 1 1154.0000
     1156  O                      0.1430   14.9723   19.2264 O   1 1 1155.0000
     1157  O                      0.6188   14.4578   19.2435 O   1 1 1156.0000
     1158  O                      0.1911   14.2548   18.7914 O   1 1 1157.0000
     1159  O                      0.7229   13.8442   18.3822 O   1 1 1158.0000
     1160  O                      1.3755   13.6652   18.5789 O   1 1 1159.0000
     1161  O                      1.4527   13.4142   18.0900 O   1 1 1160.0000
     1162  O                      2.2779   13.2295   18.0951 O   1 1 1161.0000
     1163  O                      2.6229   13.9473   18.1222 O   1 1 1162.0000
     1164  O                      2.6209   14.2470   17.5623 O   1 1 1163.0000
     1165  O                      3.1660   13.7974   17.8353 O   1 1 1164.0000
     1166  O                      3.8358   13.3855   17.9541 O   1 1 1165.0000
     1167  O                      3.9178   13.4508   17.3502 O   1 1 1166.0000
     1168  O                      3.7187   13.8521   17.2870 O   1 1 1167.0000
     1169  O                      3.9719   14.2227   16.9940 O   1 1 1168.0000
     1170  O                      4.4671   14.5160   16.8433 O   1 1 1169.0000
     1171  O                      4.1053   14.8584   17.0673 O   1 1 1170.0000
     1172  O                      4.9172   15.3357   16.9649 O   1 1 1171.0000
     1173  O                      5.8872   15.7254   16.6928 O   1 1 1172.0000
     1174  O                      6.6931   16.7672   16.4105 O   1 1 1173.0000
     1175  O                      7.0055   17.8689   15.7604 O   1 1 1174.0000
     1176  O                      6.9776   18.2093   15.4296 O   1 1 1175.0000
     1177  O                      7.4628   18.3255   15.8703 O   1 1 1176.0000
     1178  O                      7.8828   18.4619   15.4226 O   1 1 1177.0000
     1179  O                      8.0739   18.8739   15.2372 O   1 1 1178.0000
     1180  O                      7.5128   18.7875   15.0818 O   1 1 1179.0000
     1181  O                      7.0946   18.6077   15.0663 O   1 1 1180.0000
     1182  O                      6.9429   18.6872   14.5096 O   1 1 1181.0000
     1183  O                      6.6529   19.1241   14.6250 O   1 1 1182.0000
     1184  O                      5.9519   19.0902   14.2103 O   1 1 1183.0000
     1185  O                      6.5360   19.5673   14.0791 O   1 1 1184.0000
     1186  O                      7.1901   20.0551   13.7490 O   1 1 1185.0000
     1187  O                      6.6382   20.0063   14.3281 O   1 1 1186.0000
     1188  O                      7.1075   19.3472   14.3926 O   1 1 1187.0000
     1189  O                      7.6177   18.7910   14.3936 O   1 1 1188.0000
     1190  O                      7.5495   19.7667   14.1292 O   1 1 1189.0000
     1191  O                      7.5096   20.4325   14.4991 O   1 1 1190.0000
     1192  O                      8.0198   20.9344   14.8237 O   1 1 1191.0000
     1193  O                      8.6221   20.6934   15.4557 O   1 1 1192.0000
     1194  O                      8.1452   20.6500   15.8531 O   1 1 1193.0000
     1195  O                      7.4445   20.9229   15.7207 O   1 1 1194.0000
     1196  O                      7.0114   20.2149   15.7919 O   1 1 1195.0000
     1197  O                      7.2118   20.5302   15.1031 O   1 1 1196.0000
     1198  O                      7.3124   20.8259   14.7113 O   1 1 1197.0000
     1199  O                      7.7081   19.9627   14.8327 O   1 1 1198.0000
     1200  O                      8.1850   19.5514   15.5131 O   1 1 1199.0000
     1201  O                      8.7146   19.9925   16.0810 O   1 1 1200.0000
     1202  O                      8.2328   20.3171   16.2942 O   1 1 1201.0000
     1203  O                      7.8468   20.3334   15.8726 O   1 1 1202.0000
     1204  O                      7.8271   20.3163   15.3366 O   1 1 1203.0000
     1205  O                      8.0923   20.3487   14.7435 O   1 1 1204.0000
     1206  O                      8.1877   20.4331   14.1761 O   1 1 1205.0000
     1207  O                      7.7881   20.8672   14.0596 O   1 1 1206.0000
     1208  O                      7.9312   21.3320   14.0900 O   1 1 1207.0000
     1209  O                      8.3554   21.0786   14.3012 O   1 1 1208.0000
     1210  O                      8.8870   20.8468   14.0006 O   1 1 1209.0000
     1211  O                      8.9954   20.4614   14.5034 O   1 1 1210.0000
     1212  O                      8.5902   19.9277   15.0965 O   1 1 1211.0000
     1213  O                      8.2115   19.9560   15.8313 O   1 1 1212.0000
     1214  O                      7.9373   19.6930   16.5139 O   1 1 1213.0000
     1215  O                      7.5091   19.7644   16.3956 O   1 1 1214.0000
     1216  O                      7.7252   19.2725   15.8964 O   1 1 1215.0000
     1217  O                      7.7651   19.4506   15.2324 O   1 1 1216.0000
     1218  O                      8.4559   19.0476   15.1671 O   1 1 1217.0000
     1219  O                      8.4873   19.4033   14.5608 O   1 1 1218.0000
     1220  O                      8.3687   19.6487   14.1526 O   1 1 1219.0000
     1221  O                      7.7445   19.4718   14.0014 O   1 1 1220.0000
     1222  O                      7.9544   19.1125   13.5736 O   1 1 1221.0000
     1223  O                      7.7021   19.1815   14.3429 O   1 1 1222.0000
     1224  O                      7.3496   19.6512   14.8839 O   1 1 1223.0000
     1225  O                      6.7854   19.9629   14.9444 O   1 1 1224.0000
     1226  O                      7.0277   20.4266   14.2346 O   1 1 1225.0000
     1227  O                      6.7509   20.9886   14.9346 O   1 1 1226.0000
     1228  O                      6.6980   21.2239   14.7272 O   1 1 1227.0000
     1229  O                      6.4918   21.3472   14.0044 O   1 1 1228.0000
     1230  O                      6.9631   20.9829   13.9520 O   1 1 1229.0000
     1231  O                      6.1437   20.9554   13.9615 O   1 1 1230.0000
     1232  O                      5.3673   20.9667   14.2954 O   1 1 1231.0000
     1233  O                      5.0708   20.5331   14.6829 O   1 1 1232.0000
     1234  O                      5.5458   19.9114   14.7043 O   1 1 1233.0000
     1235  O                      5.8011   20.0071   13.9404 O   1 1 1234.0000
     1236  O                      6.2485   20.1435   13.5759 O   1 1 1235.0000
     1237  O                      6.8653   19.5541   13.5288 O   1 1 1236.0000
     1238  O                      7.2264   19.3016   13.7151 O   1 1 1237.0000
     1239  O                      6.7460   18.8641   13.6998 O   1 1 1238.0000
     1240  O                      6.5328   18.5421   13.6261 O   1 1 1239.0000
     1241  O                      6.6606   18.1101   13.9997 O   1 1 1240.0000
     1242  O                      6.3626   18.7355   13.4481 O   1 1 1241.0000
     1243  O                      5.9897   18.7021   14.1046 O   1 1 1242.0000
     1244  O                      5.9658   19.2144   13.8279 O   1 1 1243.0000
     1245  O                      5.3268   19.3540   13.6336 O   1 1 1244.0000
     1246  O                      5.0500   18.9684   14.1816 O   1 1 1245.0000
     1247  O                      5.5756   19.3767   13.7106 O   1 1 1246.0000
     1248  O                      6.0412   19.8261   13.3766 O   1 1 1247.0000
     1249  O                      6.0618   19.3066   13.1009 O   1 1 1248.0000
     1250  O                      6.9334   18.7747   12.9087 O   1 1 1249.0000
     1251  O                      7.5498   18.7571   12.9791 O   1 1 1250.0000
     1252  O                      8.0117   18.4782   12.8584 O   1 1 1251.0000
     1253  O                      8.4041   17.7447   13.0497 O   1 1 1252.0000
     1254  O                      8.3334   17.5214   13.7288 O   1 1 1253.0000
     1255  O                      8.1945   17.0112   14.2309 O   1 1 1254.0000
     1256  O                      8.6928   17.0378   14.7786 O   1 1 1255.0000
     1257  O                      9.1150   17.0441   15.6118 O   1 1 1256.0000
     1258  O                      8.9953   16.5003   15.3119 O   1 1 1257.0000
     1259  O                      8.9882   16.0637   15.7053 O   1 1 1258.0000
     1260  O                      8.5705   15.5560   16.3783 O   1 1 1259.0000
     1261  O                      8.0053   15.9711   16.5380 O   1 1 1260.0000
     1262  O                      8.2103   16.6402   16.8274 O   1 1 1261.0000
     1263  O                      7.7332   16.6607   17.3662 O   1 1 1262.0000
     1264  O                      7.4188   16.6831   17.9290 O   1 1 1263.0000
     1265  O                      7.6537   16.2895   18.1567 O   1 1 1264.0000
     1266  O                      7.8562   16.5905   18.7145 O   1 1 1265.0000
     1267  O                      8.6890   16.8091   18.7463 O   1 1 1266.0000
     1268  O                      8.0424   17.0673   18.8207 O   1 1 1267.0000
     1269  O                      8.5259   16.4884   19.1903 O   1 1 1268.0000
     1270  O                      8.9861   16.8031   19.3184 O   1 1 1269.0000
     1271  O                      9.3565   16.3835   19.4735 O   1 1 1270.0000
     1272  O                      8.7250   16.6094   19.8606 O   1 1 1271.0000
     1273  O                      8.3060   16.7581   19.6040 O   1 1 1272.0000
     1274  O                      8.1310   16.3434   19.4164 O   1 1 1273.0000
     1275  O                      7.8356   16.1856   19.9251 O   1 1 1274.0000
     1276  O                      8.4532   16.2674   20.4733 O   1 1 1275.0000
     1277  O                      7.9066   16.7116   20.1896 O   1 1 1276.0000
     1278  O                      7.6696   17.2730   20.3668 O   1 1 1277.0000
     1279  O                      7.7506   17.4282   19.6405 O   1 1 1278.0000
     1280  O                      7.0933   17.1389   19.4307 O   1 1 1279.0000
     1281  O                      7.4593   17.2401   19.9756 O   1 1 1280.0000
     1282  O                      7.4467   16.5022   19.7571 O   1 1 1281.0000
     1283  O                      7.3078   15.9914   19.5946 O   1 1 1282.0000
     1284  O                      6.8075   15.7013   19.5294 O   1 1 1283.0000
     1285  O                      6.6773   15.7242   18.7699 O   1 1 1284.0000
     1286  O                      6.8903   16.3054   18.6536 O   1 1 1285.0000
     1287  O                      7.1849   16.7650   18.2117 O   1 1 1286.0000
     1288  O                      6.6039   16.9898   18.2157 O   1 1 1287.0000
     1289  O                      6.8607   17.4070   18.0753 O   1 1 1288.0000
     1290  O                      6.8904   17.8511   17.9296 O   1 1 1289.0000
     1291  O                      7.1874   17.8639   17.6569 O   1 1 1290.0000
     1292  O                      7.0253   18.3734   17.3764 O   1 1 1291.0000
     1293  O                      6.1271   18.3823   17.3464 O   1 1 1292.0000
     1294  O                      6.1519   17.9317   17.4983 O   1 1 1293.0000
     1295  O                      5.5446   17.5812   17.0176 O   1 1 1294.0000
     1296  O                      5.3565   17.5222   16.0429 O   1 1 1295.0000
     1297  O                      5.9009   17.2861   15.5222 O   1 1 1296.0000
     1298  O                      6.0276   17.1250   14.9356 O   1 1 1297.0000
     1299  O                      5.6927   17.4339   14.5730 O   1 1 1298.0000
     1300  O                      6.0452   18.0928   14.1693 O   1 1 1299.0000
     1301  O                      5.8034   18.2887   14.5629 O   1 1 1300.0000
     1302  O                      6.2993   18.3298   14.8145 O   1 1 1301.0000
     1303  O                      6.5603   17.7118   14.9870 O   1 1 1302.0000
     1304  O                      6.3312   17.0877   15.2102 O   1 1 1303.0000
     1305  O                      6.9674   16.3501   15.0528 O   1 1 1304.0000
     1306  O                      6.5791   16.1025   14.7315 O   1 1 1305.0000
     1307  O                      6.8477   15.4571   14.4909 O   1 1 1306.0000
     1308  O                      6.9107   14.9644   14.2169 O   1 1 1307.0000
     1309  O                      6.3262   15.2059   13.5951 O   1 1 1308.0000
     1310  O                      5.8196   15.2954   13.3806 O   1 1 1309.0000
     1311  O                      5.6369   14.9266   13.2439 O   1 1 1310.0000
     1312  O                      6.1972   15.4209   12.9947 O   1 1 1311.0000
     1313  O                      5.8783   16.1030   12.4286 O   1 1 1312.0000
     1314  O                      5.6035   16.1496   12.7293 O   1 1 1313.0000
     1315  O                      5.4273   16.5172   13.3090 O   1 1 1314.0000
     1316  O                      6.1370   15.9280   13.2485 O   1 1 1315.0000
     1317  O                      6.6131   15.9607   13.6172 O   1 1 1316.0000
     1318  O                      6.9762   15.2228   13.6019 O   1 1 1317.0000
     1319  O                      7.4306   15.5050   14.0539 O   1 1 1318.0000
     1320  O                      7.9824   15.8027   14.5410 O   1 1 1319.0000
     1321  O                      8.1474   15.3648   15.0363 O   1 1 1320.0000
     1322  O                      7.6950   15.3439   15.3329 O   1 1 1321.0000
     1323  O                      8.2240   15.3373   15.6095 O   1 1 1322.0000
     1324  O                      8.0923   15.8100   15.8856 O   1 1 1323.0000
     1325  O                      8.4426   16.3561   15.7965 O   1 1 1324.0000
     1326  O                      8.3974   16.7932   16.2455 O   1 1 1325.0000
     1327  O                      7.9443   16.3618   16.1652 O   1 1 1326.0000
     1328  O                      7.4949   16.8029   16.9976 O   1 1 1327.0000
     1329  O                      7.6751   17.5752   17.1591 O   1 1 1328.0000
     1330  O                      7.6710   18.0539   17.9932 O   1 1 1329.0000
     1331  O                      8.0711   17.7666   17.8808 O   1 1 1330.0000
     1332  O                      8.3397   17.5761   17.3552 O   1 1 1331.0000
     1333  O                      8.6897   17.1335   17.3118 O   1 1 1332.0000
     1334  O                      8.9088   16.6498   17.5461 O   1 1 1333.0000
     1335  O                      8.1367   16.6917   17.8894 O   1 1 1334.0000
     1336  O                      8.4497   16.3300   18.0980 O   1 1 1335.0000
     1337  O                      8.6109   17.0184   18.2700 O   1 1 1336.0000
     1338  O                      7.8420   17.0156   17.8767 O   1 1 1337.0000
     1339  O                      7.7342   17.3171   18.3756 O   1 1 1338.0000
     1340  O                      7.0926   17.1269   18.7945 O   1 1 1339.0000
     1341  O                      7.4656   17.7764   19.1318 O   1 1 1340.0000
     1342  O                      7.6688   17.5372   18.8656 O   1 1 1341.0000
     1343  O                      7.5148   16.8439   19.2867 O   1 1 1342.0000
     1344  O                      7.1891   17.5643   18.7057 O   1 1 1343.0000
     1345  O                      6.1679   18.1844   18.4918 O   1 1 1344.0000
     1346  O                      5.3757   18.4983   18.2750 O   1 1 1345.0000
     1347  O                      4.7875   18.2996   17.5771 O   1 1 1346.0000
     1348  O                      4.1047   18.1985   17.7600 O   1 1 1347.0000
     1349  O                      3.1972   18.3506   18.2933 O   1 1 1348.0000
     1350  O                      3.2221   18.1339   17.5910 O   1 1 1349.0000
     1351  O                      2.5918   17.5145   17.7063 O   1 1 1350.0000
     1352  O                      2.8107   17.9915   17.1913 O   1 1 1351.0000
     1353  O                      1.9660   17.2080   17.2400 O   1 1 1352.0000
     1354  O                      1.5844   17.1009   17.6964 O   1 1 1353.0000
     1355  O                      0.7583   17.0420   18.2209 O   1 1 1354.0000
     1356  O                      0.8325   16.9288   19.1818 O   1 1 1355.0000
     1357  O                      0.5919   16.8184   19.5461 O   1 1 1356.0000
     1358  O                      1.1480   17.2123   19.6048 O   1 1 1357.0000
     1359  O                      1.4067   17.2294   19.1781 O   1 1 1358.0000
     1360  O                      2.2054   17.4324   19.3967 O   1 1 1359.0000
     1361  O                      2.2665   18.1439   19.4087 O   1 1 1360.0000
     1362  O                      1.4889   18.0165   19.5462 O   1 1 1361.0000
     1363  O                      1.2386   17.9336   18.9753 O   1 1 1362.0000
     1364  O                      1.8202   18.3174   18.9266 O   1 1 1363.0000
     1365  O                      1.8951   17.6973   18.6688 O   1 1 1364.0000
     1366  O                      1.6540   17.0763   18.7342 O   1 1 1365.0000
     1367  O                      1.2686   16.8007   18.8315 O   1 1 1366.0000
     1368  O                      0.5167   17.2499   18.6062 O   1 1 1367.0000
     1369  O                     -0.3470   17.2682   19.2913 O   1 1 1368.0000
     1370  O                     -0.6479   17.5020   19.9619 O   1 1 1369.0000
     1371  O                     -0.7768   18.0585   19.9387 O   1 1 1370.0000
     1372  O                     -0.2321   18.5883   20.2613 O   1 1 1371.0000
     1373  O                      0.5793   18.9247   20.4807 O   1 1 1372.0000
     1374  O                      0.2731   19.5214   19.8521 O   1 1 1373.0000
     1375  O                     -0.3328   19.9421   19.6044 O   1 1 1374.0000
     1376  O                     -0.4366   20.0196   18.9775 O   1 1 1375.0000
     1377  O                     -0.3450   20.4308   18.2835 O   1 1 1376.0000
     1378  O                     -0.3006   21.3114   18.5946 O   1 1 1377.0000
     1379  O                      0.0639   21.6064   18.1896 O   1 1 1378.0000
     1380  O                      0.1878   21.3111   17.5802 O   1 1 1379.0000
     1381  O                     -0.3788   21.4227   17.8506 O   1 1 1380.0000
     1382  O                     -0.3694   21.3780   17.2493 O   1 1 1381.0000
     1383  O                     -0.4563   20.9039   17.1882 O   1 1 1382.0000
     1384  O                     -0.4436   20.3515   17.0515 O   1 1 1383.0000
     1385  O                     -0.8679   20.4381   17.6487 O   1 1 1384.0000
     1386  O                     -0.1485   20.6012   17.8497 O   1 1 1385.0000
     1387  O                     -0.1617   20.0328   17.5324 O   1 1 1386.0000
     1388  O                     -0.4899   19.6666   17.4031 O   1 1 1387.0000
     1389  O                      0.1249   19.9082   17.7588 O   1 1 1388.0000
     1390  O                      0.4373   20.1917   17.1589 O   1 1 1389.0000
     1391  O                      1.0046   20.8167   16.6404 O   1 1 1390.0000
     1392  O                      0.2531   20.9020   16.9459 O   1 1 1391.0000
     1393  O                      0.5645   21.5087   17.3252 O   1 1 1392.0000
     1394  O                      0.2688   20.9115   17.8144 O   1 1 1393.0000
     1395  O                      0.4021   21.0368   18.4957 O   1 1 1394.0000
     1396  O                      0.3676   20.8857   19.2356 O   1 1 1395.0000
     1397  O                     -0.2458   20.5138   19.2954 O   1 1 1396.0000
     1398  O                     -0.4922   20.7414   19.8510 O   1 1 1397.0000
     1399  O                      0.1046   20.8203   19.6665 O   1 1 1398.0000
     1400  O                     -0.4723   20.8994   19.6758 O   1 1 1399.0000
     1401  O                     -0.6047   21.5009   19.6501 O   1 1 1400.0000
     1402  O                     -0.0989   21.8435   19.6283 O   1 1 1401.0000
     1403  O                      0.4295   21.9383   19.7698 O   1 1 1402.0000
     1404  O                      0.7755   22.0062   19.3415 O   1 1 1403.0000
     1405  O                      0.9113   22.3919   19.1027 O   1 1 1404.0000
     1406  O                      1.4092   21.8326   19.0036 O   1 1 1405.0000
     1407  O                      0.8538   21.2029   18.7798 O   1 1 1406.0000
     1408  O                      1.0763   20.5512   18.9846 O   1 1 1407.0000
     1409  O                      1.3460   20.0880   18.5989 O   1 1 1408.0000
     1410  O                      1.7305   20.4409   18.0465 O   1 1 1409.0000
     1411  O                      2.3407   20.0065   17.6930 O   1 1 1410.0000
     1412  O                      2.0529   19.7441   16.9995 O   1 1 1411.0000
     1413  O                      2.1948   20.2367   16.6465 O   1 1 1412.0000
     1414  O                      2.9213   19.9945   16.4136 O   1 1 1413.0000
     1415  O                      2.6300   19.7923   16.7201 O   1 1 1414.0000
     1416  O                      2.5409   19.0706   16.7348 O   1 1 1415.0000
     1417  O                      2.4509   18.8418   17.1813 O   1 1 1416.0000
     1418  O                      2.0623   18.6959   17.8291 O   1 1 1417.0000
     1419  O                      2.3178   19.2204   18.3180 O   1 1 1418.0000
     1420  O                      2.7275   19.0905   18.6634 O   1 1 1419.0000
     1421  O                      2.1391   18.7090   18.5033 O   1 1 1420.0000
     1422  O                      2.4231   17.8023   18.4685 O   1 1 1421.0000
     1423  O                      2.9570   17.6347   18.3524 O   1 1 1422.0000
     1424  O                      3.5800   17.3254   17.5926 O   1 1 1423.0000
     1425  O                      4.4550   17.2354   17.3193 O   1 1 1424.0000
     1426  O                      5.1341   17.2545   16.6793 O   1 1 1425.0000
     1427  O                      5.7483   16.8296   16.3934 O   1 1 1426.0000
     1428  O                      6.0405   17.4797   16.5423 O   1 1 1427.0000
     1429  O                      6.5502   18.0022   16.5583 O   1 1 1428.0000
     1430  O                      7.1268   18.7451   16.8270 O   1 1 1429.0000
     1431  O                      7.5692   19.3427   17.1759 O   1 1 1430.0000
     1432  O                      7.3181   19.8189   17.2947 O   1 1 1431.0000
     1433  O                      6.8825   20.4414   17.2361 O   1 1 1432.0000
     1434  O                      7.0729   21.1924   17.7164 O   1 1 1433.0000
     1435  O                      7.4827   20.9575   18.2555 O   1 1 1434.0000
     1436  O                      7.5104   21.1290   18.8019 O   1 1 1435.0000
     1437  O                      7.2444   21.3081   18.8128 O   1 1 1436.0000
     1438  O                      7.2014   20.7966   19.1272 O   1 1 1437.0000
     1439  O                      6.7504   21.3878   18.9703 O   1 1 1438.0000
     1440  O                      6.7355   20.7529   19.3928 O   1 1 1439.0000
     1441  O                      6.7708   20.2697   20.0436 O   1 1 1440.0000
     1442  O                      6.5999   20.9124   19.7342 O   1 1 1441.0000
     1443  O                      6.1324   20.8883   20.2702 O   1 1 1442.0000
     1444  O                      6.7989   21.1083   20.3667 O   1 1 1443.0000
     1445  O                      6.4222   21.2390   20.6307 O   1 1 1444.0000
     1446  O                      6.3961   21.5049   20.0931 O   1 1 1445.0000
     1447  O                      6.0372   21.6101   19.9797 O   1 1 1446.0000
     1448  O                      5.8095   21.7217   19.5570 O   1 1 1447.0000
     1449  O                      6.1466   20.9018   19.1528 O   1 1 1448.0000
     1450  O                      5.8772   21.2114   18.5860 O   1 1 1449.0000
     1451  O                      6.1225   21.7768   18.6760 O   1 1 1450.0000
     1452  O                      5.5126   21.8787   18.2517 O   1 1 1451.0000
     1453  O                      6.0654   21.8787   17.6022 O   1 1 1452.0000
     1454  O                      5.6028   22.0560   17.1282 O   1 1 1453.0000
     1455  O                      5.9538   21.5305   16.9001 O   1 1 1454.0000
     1456  O                      6.1274   21.3374   16.3261 O   1 1 1455.0000
     1457  O                      5.8089   21.7961   16.6072 O   1 1 1456.0000
     1458  O                      5.3647   22.1788   16.5191 O   1 1 1457.0000
     1459  O                      5.1663   22.1528   16.9828 O   1 1 1458.0000
     1460  O                      4.5580   22.5490   17.2522 O   1 1 1459.0000
     1461  O                      4.2843   22.9550   17.3688 O   1 1 1460.0000
     1462  O                      5.1366   23.1059   17.5083 O   1 1 1461.0000
     1463  O                      5.4428   22.4896   17.2528 O   1 1 1462.0000
     1464  O                      5.0078   22.2537   17.3454 O   1 1 1463.0000
     1465  O                      5.3758   22.1581   17.8273 O   1 1 1464.0000
     1466  O                      5.4644   21.6646   18.2682 O   1 1 1465.0000
     1467  O                      5.1547   21.0089   18.2030 O   1 1 1466.0000
     1468  O                      4.8585   20.4875   18.6405 O   1 1 1467.0000
     1469  O                      4.7702   19.5998   18.5467 O   1 1 1468.0000
     1470  O                      4.6150   18.7849   18.0342 O   1 1 1469.0000
     1471  O                      5.4148   19.0645   18.3078 O   1 1 1470.0000
     1472  O                      6.0483   19.1141   18.6811 O   1 1 1471.0000
     1473  O                      6.6809   19.0846   19.0581 O   1 1 1472.0000
     1474  O                      7.3365   19.6501   18.5513 O   1 1 1473.0000
     1475  O                      7.8090   20.2623   18.2390 O   1 1 1474.0000
     1476  O                      8.0929   20.8160   17.8123 O   1 1 1475.0000
     1477  O                      7.5904   20.2377   17.3706 O   1 1 1476.0000
     1478  O                      7.0350   19.8771   17.0201 O   1 1 1477.0000
     1479  O                      6.7593   19.5929   17.6098 O   1 1 1478.0000
     1480  O                      6.4351   19.3308   18.5444 O   1 1 1479.0000
     1481  O                      6.4839   19.0645   19.4025 O   1 1 1480.0000
     1482  O                      5.9171   19.0342   19.7380 O   1 1 1481.0000
     1483  O                      5.1563   18.7209   19.6345 O   1 1 1482.0000
     1484  O                      4.9716   18.7201   20.1259 O   1 1 1483.0000
     1485  O                      4.6800   19.2005   19.8659 O   1 1 1484.0000
     1486  O                      4.0546   19.5549   19.9560 O   1 1 1485.0000
     1487  O                      4.7034   19.7883   20.6975 O   1 1 1486.0000
     1488  O                      5.0547   19.8365   20.0980 O   1 1 1487.0000
     1489  O                      5.6087   19.7297   20.3541 O   1 1 1488.0000
     1490  O                      6.0080   20.0130   20.3236 O   1 1 1489.0000
     1491  O                      6.1344   19.8723   19.7541 O   1 1 1490.0000
     1492  O                      6.0334   20.2785   19.2030 O   1 1 1491.0000
     1493  O                      5.6987   20.6326   19.5194 O   1 1 1492.0000
     1494  O                      5.4057   20.9922   19.0482 O   1 1 1493.0000
     1495  O                      5.7262   20.7863   18.6600 O   1 1 1494.0000
     1496  O                      6.0611   20.2412   18.5978 O   1 1 1495.0000
     1497  O                      6.6955   20.3523   18.1510 O   1 1 1496.0000
     1498  O                      6.8501   19.6875   18.4400 O   1 1 1497.0000
     1499  O                      7.1145   20.2899   18.7586 O   1 1 1498.0000
     1500  O                      6.5618   20.5528   18.6611 O   1 1 1499.0000
     1501  O                      5.9258   20.2689   18.3985 O   1 1 1500.0000
     1502  O                      5.5669   20.4593   17.6014 O   1 1 1501.0000
     1503  O                      6.1092   21.0044   17.9558 O   1 1 1502.0000
     1504  O                      6.3730   21.2812   18.1147 O   1 1 1503.0000
     1505  O                      6.9133   21.3912   18.2105 O   1 1 1504.0000
     1506  O                      6.5542   22.0407   17.8873 O   1 1 1505.0000
     1507  O                      7.0462   22.4048   17.8086 O   1 1 1506.0000
     1508  O                      7.0704   22.0979   18.2448 O   1 1 1507.0000
     1509  O                      7.6447   21.7877   18.1667 O   1 1 1508.0000
     1510  O                      8.0597   21.4986   17.9507 O   1 1 1509.0000
     1511  O                      8.0301   21.2088   18.5647 O   1 1 1510.0000
     1512  O                      8.3255   20.8881   18.7988 O   1 1 1511.0000
     1513  O                      8.3949   20.2108   18.6220 O   1 1 1512.0000
     1514  O                      8.5067   19.8834   18.2236 O   1 1 1513.0000
     1515  O                      8.0957   19.9726   17.6476 O   1 1 1514.0000
     1516  O                      8.0612   19.4220   18.1010 O   1 1 1515.0000
     1517  O                      7.2614   19.4658   18.0949 O   1 1 1516.0000
     1518  O                      6.7524   19.0611   17.7047 O   1 1 1517.0000
     1519  O                      5.9694   19.3138   17.9718 O   1 1 1518.0000
     1520  O                      5.2950   19.8746   18.3175 O   1 1 1519.0000
     1521  O                      5.1674   20.0853   18.9497 O   1 1 1520.0000
     1522  O                      5.5946   19.6869   18.6550 O   1 1 1521.0000
     1523  O                      5.8519   18.5661   18.6419 O   1 1 1522.0000
     1524  O                      5.0758   19.0461   18.8597 O   1 1 1523.0000
     1525  O                      5.3858   19.6845   19.0821 O   1 1 1524.0000
     1526  O                      5.2019   20.4566   19.2460 O   1 1 1525.0000
     1527  O                      5.3787   21.2784   19.5496 O   1 1 1526.0000
     1528  O                      5.2015   21.6147   19.0904 O   1 1 1527.0000
     1529  O                      4.9367   21.6587   18.4307 O   1 1 1528.0000
     1530  O                      4.9406   21.2126   17.8779 O   1 1 1529.0000
     1531  O                      4.5995   20.9148   17.3753 O   1 1 1530.0000
     1532  O                      4.9527   20.4756   16.8503 O   1 1 1531.0000
     1533  O                      5.0173   19.9292   17.7954 O   1 1 1532.0000
     1534  O                      4.6861   18.9608   18.3222 O   1 1 1533.0000
     1535  O                      4.4638   19.7560   18.8327 O   1 1 1534.0000
     1536  O                      4.3995   20.3947   19.2409 O   1 1 1535.0000
     1537  O                      3.7733   20.7023   19.4247 O   1 1 1536.0000
     1538  O                      3.5209   20.9952   19.1038 O   1 1 1537.0000
     1539  O                      3.5946   21.1300   19.5917 O   1 1 1538.0000
     1540  O                      4.0507   21.3757   19.6901 O   1 1 1539.0000
     1541  O                      4.6061   20.9889   19.9521 O   1 1 1540.0000
     1542  O                      4.1652   21.2383   20.5566 O   1 1 1541.0000
     1543  O                      3.8251   21.4569   19.9434 O   1 1 1542.0000
     1544  O                      3.7712   21.6492   18.8885 O   1 1 1543.0000
     1545  O                      3.7553   22.3561   19.1546 O   1 1 1544.0000
     1546  O                      3.1989   22.2957   18.9357 O   1 1 1545.0000
     1547  O                      2.9583   22.1076   18.3867 O   1 1 1546.0000
     1548  O                      2.6550   22.2645   17.6654 O   1 1 1547.0000
     1549  O                      3.2738   22.3885   17.9117 O   1 1 1548.0000
     1550  O                      3.7479   21.8764   18.1659 O   1 1 1549.0000
     1551  O                      3.2766   21.5686   17.6797 O   1 1 1550.0000
     1552  O                      3.2508   21.9311   17.3737 O   1 1 1551.0000
     1553  O                      3.7287   21.4302   17.5983 O   1 1 1552.0000
     1554  O                      4.2548   20.6171   17.3442 O   1 1 1553.0000
     1555  O                      4.0638   20.2596   16.5323 O   1 1 1554.0000
     1556  O                      4.6160   19.4286   15.9150 O   1 1 1555.0000
     1557  O                      5.1303   18.7442   15.6866 O   1 1 1556.0000
     1558  O                      4.8055   19.2176   16.2838 O   1 1 1557.0000
     1559  O                      4.6488   19.7958   16.4725 O   1 1 1558.0000
     1560  O                      4.2793   20.2923   17.4719 O   1 1 1559.0000
     1561  O                      3.9074   21.0132   18.0033 O   1 1 1560.0000
     1562  O                      4.4106   21.2905   18.1494 O   1 1 1561.0000
     1563  O                      4.4837   21.2202   18.9092 O   1 1 1562.0000
     1564  O                      4.8572   20.6359   18.7907 O   1 1 1563.0000
     1565  O                      3.6923   20.2937   18.9458 O   1 1 1564.0000
     1566  O                      3.0473   21.0632   18.6764 O   1 1 1565.0000
     1567  O                      2.6746   21.6957   18.0880 O   1 1 1566.0000
     1568  O                      1.9675   21.4564   17.8399 O   1 1 1567.0000
     1569  O                      1.4948   20.9252   18.3161 O   1 1 1568.0000
     1570  O                      1.1741   20.5167   18.3952 O   1 1 1569.0000
     1571  O                      1.3552   20.3457   17.3785 O   1 1 1570.0000
     1572  O                      1.6880   19.8671   17.4482 O   1 1 1571.0000
     1573  O                      1.5992   19.2667   17.6421 O   1 1 1572.0000
     1574  O                      2.0645   19.2628   17.5048 O   1 1 1573.0000
     1575  O                      2.1788   19.0073   16.9084 O   1 1 1574.0000
     1576  O                      2.4351   18.3084   17.3275 O   1 1 1575.0000
     1577  O                      2.6265   18.0382   17.6930 O   1 1 1576.0000
     1578  O                      3.7849   18.1252   17.9299 O   1 1 1577.0000
     1579  O                      3.7879   18.1356   17.3561 O   1 1 1578.0000
     1580  O                      3.8678   18.2864   16.8983 O   1 1 1579.0000
     1581  O                      3.8546   17.7720   16.6261 O   1 1 1580.0000
     1582  O                      3.6026   17.2638   16.1040 O   1 1 1581.0000
     1583  O                      3.5564   16.7485   16.6322 O   1 1 1582.0000
     1584  O                      3.9076   16.3491   16.9458 O   1 1 1583.0000
     1585  O                      4.1226   15.8934   16.1154 O   1 1 1584.0000
     1586  O                      4.3043   15.6396   17.0506 O   1 1 1585.0000
     1587  O                      4.5619   15.3986   17.7369 O   1 1 1586.0000
     1588  O                      5.2971   15.5485   17.9312 O   1 1 1587.0000
     1589  O                      5.6028   15.1859   17.9759 O   1 1 1588.0000
     1590  O                      5.7724   14.5059   17.6632 O   1 1 1589.0000
     1591  O                      5.7414   14.8586   17.6816 O   1 1 1590.0000
     1592  O                      5.3039   15.5563   17.2390 O   1 1 1591.0000
     1593  O                      5.1040   16.2429   17.4045 O   1 1 1592.0000
     1594  O                      5.7558   16.3877   17.2595 O   1 1 1593.0000
     1595  O                      5.2859   16.4470   16.8004 O   1 1 1594.0000
     1596  O                      5.3930   15.9477   16.2904 O   1 1 1595.0000
     1597  O                      5.0839   16.1480   16.9803 O   1 1 1596.0000
     1598  O                      4.5369   16.3485   17.8437 O   1 1 1597.0000
     1599  O                      3.4944   16.7466   17.7299 O   1 1 1598.0000
     1600  O                      3.7625   16.6491   18.3539 O   1 1 1599.0000
     1601  O                      4.1087   16.6168   18.9150 O   1 1 1600.0000
     1602  O                      4.0234   16.2008   19.3970 O   1 1 1601.0000
     1603  O                      4.6786   15.9556   19.4481 O   1 1 1602.0000
     1604  O                      4.9165   15.5629   19.8470 O   1 1 1603.0000
     1605  O                      5.2723   15.3168   20.1747 O   1 1 1604.0000
     1606  O                      5.8767   14.8961   20.5041 O   1 1 1605.0000
     1607  O                      6.0995   15.2643   20.1371 O   1 1 1606.0000
     1608  O                      5.6159   15.7432   20.2414 O   1 1 1607.0000
     1609  O                      5.2916   15.9260   19.9346 O   1 1 1608.0000
     1610  O                      4.8562   16.5432   19.7878 O   1 1 1609.0000
     1611  O                      4.5280   16.8621   19.2054 O   1 1 1610.0000
     1612  O                      5.3000   16.4662   19.3499 O   1 1 1611.0000
     1613  O                      5.7315   16.3807   18.7874 O   1 1 1612.0000
     1614  O                      5.2406   16.4340   18.0406 O   1 1 1613.0000
     1615  O                      5.7245   17.2639   18.1647 O   1 1 1614.0000
     1616  O                      6.0494   17.0715   18.3189 O   1 1 1615.0000
     1617  O                      5.8418   16.4536   18.1955 O   1 1 1616.0000
     1618  O                      5.2416   16.0349   18.4492 O   1 1 1617.0000
     1619  O                      5.1229   15.4775   18.5068 O   1 1 1618.0000
     1620  O                      5.1076   15.1082   18.8433 O   1 1 1619.0000
     1621  O                      5.1619   14.5837   18.3859 O   1 1 1620.0000
     1622  O                      4.4516   14.8421   18.3212 O   1 1 1621.0000
     1623  O                      4.6087   14.6521   19.1029 O   1 1 1622.0000
     1624  O                      4.0085   14.8244   18.9588 O   1 1 1623.0000
     1625  O                      3.8884   14.9033   19.3520 O   1 1 1624.0000
     1626  O                      4.2502   15.2799   19.6915 O   1 1 1625.0000
     1627  O                      4.9173   14.8653   19.3259 O   1 1 1626.0000
     1628  O                      5.4842   14.9378   19.5532 O   1 1 1627.0000
     1629  O                      5.8159   15.4107   19.5080 O   1 1 1628.0000
     1630  O                      5.9094   15.5268   18.7322 O   1 1 1629.0000
     1631  O                      5.7363   15.4510   18.2911 O   1 1 1630.0000
     1632  O                      5.6557   15.9198   17.6544 O   1 1 1631.0000
     1633  O                      4.7146   16.0324   17.6483 O   1 1 1632.0000
     1634  O                      4.4403   15.9739   16.8537 O   1 1 1633.0000
     1635  O                      4.5072   16.8075   16.6543 O   1 1 1634.0000
     1636  O                      4.9453   16.7998   16.4032 O   1 1 1635.0000
     1637  O                      4.7728   16.9580   15.7470 O   1 1 1636.0000
     1638  O                      4.4779   16.7685   16.0999 O   1 1 1637.0000
     1639  O                      4.7629   16.5207   15.4258 O   1 1 1638.0000
     1640  O                      5.2337   16.5133   15.7992 O   1 1 1639.0000
     1641  O                      5.4411   16.1492   16.0290 O   1 1 1640.0000
     1642  O                      5.3400   17.0027   16.1745 O   1 1 1641.0000
     1643  O                      6.0349   17.5177   16.1407 O   1 1 1642.0000
     1644  O                      5.5560   17.9507   16.2730 O   1 1 1643.0000
     1645  O                      5.0218   17.9976   16.5906 O   1 1 1644.0000
     1646  O                      4.3924   18.6458   15.9549 O   1 1 1645.0000
     1647  O                      3.8383   19.3470   15.8418 O   1 1 1646.0000
     1648  O                      4.3768   19.0690   16.2251 O   1 1 1647.0000
     1649  O                      4.9860   18.9234   16.5656 O   1 1 1648.0000
     1650  O                      5.6512   18.4995   16.8310 O   1 1 1649.0000
     1651  O                      5.4170   18.9803   16.3927 O   1 1 1650.0000
     1652  O                      5.8988   19.4339   16.2463 O   1 1 1651.0000
     1653  O                      6.0097   18.7336   15.8691 O   1 1 1652.0000
     1654  O                      6.3291   18.4622   15.4881 O   1 1 1653.0000
     1655  O                      6.2495   18.2892   16.1340 O   1 1 1654.0000
     1656  O                      5.6308   18.1867   15.9430 O   1 1 1655.0000
     1657  O                      6.0112   17.6422   15.6797 O   1 1 1656.0000
     1658  O                      5.7475   17.8472   15.3795 O   1 1 1657.0000
     1659  O                      6.1561   17.5565   14.6093 O   1 1 1658.0000
     1660  O                      6.9568   17.5283   14.7408 O   1 1 1659.0000
     1661  O                      7.3140   18.2337   14.6447 O   1 1 1660.0000
     1662  O                      7.2673   18.1150   13.8587 O   1 1 1661.0000
     1663  O                      6.7486   18.1172   13.3628 O   1 1 1662.0000
     1664  O                      6.3018   18.2922   12.6596 O   1 1 1663.0000
     1665  O                      6.0109   18.6964   12.8193 O   1 1 1664.0000
     1666  O                      5.3104   18.4109   12.2609 O   1 1 1665.0000
     1667  O                      4.8258   18.2820   12.4029 O   1 1 1666.0000
     1668  O                      4.8249   18.2012   13.0475 O   1 1 1667.0000
     1669  O                      4.5931   18.0882   12.2616 O   1 1 1668.0000
     1670  O                      4.5364   17.1462   12.0134 O   1 1 1669.0000
     1671  O                      4.4926   16.4251   12.2228 O   1 1 1670.0000
     1672  O                      5.1365   16.4095   12.3694 O   1 1 1671.0000
     1673  O                      5.1162   16.1912   13.0012 O   1 1 1672.0000
     1674  O                      5.3131   15.6706   13.3385 O   1 1 1673.0000
     1675  O                      5.9217   16.1463   13.7332 O   1 1 1674.0000
     1676  O                      7.0689   16.1783   13.8397 O   1 1 1675.0000
     1677  O                      7.3527   16.6059   14.3702 O   1 1 1676.0000
     1678  O                      6.8830   16.8713   14.2636 O   1 1 1677.0000
     1679  O                      6.5181   17.4617   14.3614 O   1 1 1678.0000
     1680  O                      6.4687   17.7335   13.6926 O   1 1 1679.0000
     1681  O                      5.7542   17.8985   13.5931 O   1 1 1680.0000
     1682  O                      4.6863   17.9167   13.5120 O   1 1 1681.0000
     1683  O                      4.5930   18.9216   13.3163 O   1 1 1682.0000
     1684  O                      4.3273   19.0837   13.8169 O   1 1 1683.0000
     1685  O                      4.3904   18.7372   13.0368 O   1 1 1684.0000
     1686  O                      4.2712   18.4181   13.6299 O   1 1 1685.0000
     1687  O                      4.3189   17.7988   13.7767 O   1 1 1686.0000
     1688  O                      3.9224   17.0406   13.7531 O   1 1 1687.0000
     1689  O                      4.2984   16.9159   14.2412 O   1 1 1688.0000
     1690  O                      4.2389   16.3585   13.9950 O   1 1 1689.0000
     1691  O                      4.0309   16.0059   14.0717 O   1 1 1690.0000
     1692  O                      4.6054   16.7659   14.0180 O   1 1 1691.0000
     1693  O                      4.7313   16.6500   14.7363 O   1 1 1692.0000
     1694  O                      5.2071   16.5610   14.7735 O   1 1 1693.0000
     1695  O                      5.2031   17.2620   15.2705 O   1 1 1694.0000
     1696  O                      4.4431   16.5654   14.9227 O   1 1 1695.0000
     1697  O                      3.9425   15.8502   14.9243 O   1 1 1696.0000
     1698  O                      3.8874   16.1793   15.5505 O   1 1 1697.0000
     1699  O                      3.2235   15.9376   16.0725 O   1 1 1698.0000
     1700  O                      3.1991   15.5009   15.3807 O   1 1 1699.0000
     1701  O                      3.2710   16.0502   14.8802 O   1 1 1700.0000
     1702  O                      3.5813   16.5166   14.9157 O   1 1 1701.0000
     1703  O                      3.6839   16.7126   14.4699 O   1 1 1702.0000
     1704  O                      3.7246   17.2577   14.3559 O   1 1 1703.0000
     1705  O                      3.8037   17.9606   14.2955 O   1 1 1704.0000
     1706  O                      3.6106   18.4030   13.5905 O   1 1 1705.0000
     1707  O                      3.5431   19.1581   13.5505 O   1 1 1706.0000
     1708  O                      3.2982   19.6529   13.9857 O   1 1 1707.0000
     1709  O                      3.1102   18.9560   13.8768 O   1 1 1708.0000
     1710  O                      2.8317   18.2220   14.0143 O   1 1 1709.0000
     1711  O                      2.1748   17.4651   14.2845 O   1 1 1710.0000
     1712  O                      2.3666   16.8671   14.9488 O   1 1 1711.0000
     1713  O                      2.1704   16.2654   14.8767 O   1 1 1712.0000
     1714  O                      1.5741   15.8449   14.8586 O   1 1 1713.0000
     1715  O                      1.3704   15.3182   15.3824 O   1 1 1714.0000
     1716  O                      1.7864   15.6442   15.7496 O   1 1 1715.0000
     1717  O                      2.1745   15.3422   15.8920 O   1 1 1716.0000
     1718  O                      1.5891   14.7648   15.6225 O   1 1 1717.0000
     1719  O                      1.8976   14.3635   15.3763 O   1 1 1718.0000
     1720  O                      2.3361   14.3338   14.8184 O   1 1 1719.0000
     1721  O                      2.7119   13.9583   14.9100 O   1 1 1720.0000
     1722  O                      2.5133   14.5114   14.1365 O   1 1 1721.0000
     1723  O                      2.2951   14.5502   13.6070 O   1 1 1722.0000
     1724  O                      1.9253   15.3946   13.6221 O   1 1 1723.0000
     1725  O                      2.4926   15.0980   13.4352 O   1 1 1724.0000
     1726  O                      2.9356   15.1403   12.9326 O   1 1 1725.0000
     1727  O                      3.4822   15.4402   13.2965 O   1 1 1726.0000
     1728  O                      3.2541   15.7396   13.1347 O   1 1 1727.0000
     1729  O                      2.6387   15.4564   12.7318 O   1 1 1728.0000
     1730  O                      2.4510   15.8551   12.8366 O   1 1 1729.0000
     1731  O                      2.0673   15.5109   12.8349 O   1 1 1730.0000
     1732  O                      1.7601   15.9956   12.8189 O   1 1 1731.0000
     1733  O                      1.5726   15.9798   13.1480 O   1 1 1732.0000
     1734  O                      1.0586   16.5913   13.2950 O   1 1 1733.0000
     1735  O                      0.5619   17.0157   13.5261 O   1 1 1734.0000
     1736  O                      0.5144   17.2946   14.2540 O   1 1 1735.0000
     1737  O                      0.6180   17.0816   14.9835 O   1 1 1736.0000
     1738  O                      1.0992   16.5132   14.7871 O   1 1 1737.0000
     1739  O                      1.1316   16.6985   14.3210 O   1 1 1738.0000
     1740  O                      0.3607   16.4066   14.4703 O   1 1 1739.0000
     1741  O                      0.0846   16.7572   14.2515 O   1 1 1740.0000
     1742  O                     -0.0457   17.4156   14.4788 O   1 1 1741.0000
     1743  O                      0.1916   17.5288   13.7543 O   1 1 1742.0000
     1744  O                      0.6409   17.6036   12.9192 O   1 1 1743.0000
     1745  O                      0.9275   17.8825   13.3231 O   1 1 1744.0000
     1746  O                      0.9661   18.0102   13.6610 O   1 1 1745.0000
     1747  O                      1.1165   18.2030   14.0559 O   1 1 1746.0000
     1748  O                      0.8361   18.5804   14.5007 O   1 1 1747.0000
     1749  O                      0.5370   17.9137   14.5004 O   1 1 1748.0000
     1750  O                      0.6704   18.6491   15.0441 O   1 1 1749.0000
     1751  O                      0.5167   19.1255   15.3147 O   1 1 1750.0000
     1752  O                      0.1499   18.6273   15.3102 O   1 1 1751.0000
     1753  O                      0.4399   18.0426   15.3530 O   1 1 1752.0000
     1754  O                      1.0739   18.3694   15.3336 O   1 1 1753.0000
     1755  O                      0.8935   17.9225   14.8136 O   1 1 1754.0000
     1756  O                      1.3282   17.4687   15.3154 O   1 1 1755.0000
     1757  O                      1.0807   16.8851   15.4003 O   1 1 1756.0000
     1758  O                      1.6573   16.4477   15.3530 O   1 1 1757.0000
     1759  O                      2.0115   16.1030   15.6235 O   1 1 1758.0000
     1760  O                      2.7875   15.5718   16.3657 O   1 1 1759.0000
     1761  O                      2.3625   16.2441   15.8210 O   1 1 1760.0000
     1762  O                      2.4046   15.8968   16.9653 O   1 1 1761.0000
     1763  O                      2.2038   15.1704   16.8800 O   1 1 1762.0000
     1764  O                      1.7200   14.5110   17.0211 O   1 1 1763.0000
     1765  O                      1.9456   14.4612   16.6896 O   1 1 1764.0000
     1766  O                      1.8705   14.6513   16.1208 O   1 1 1765.0000
     1767  O                      2.0020   15.1889   16.2678 O   1 1 1766.0000
     1768  O                      2.6358   15.1525   16.4144 O   1 1 1767.0000
     1769  O                      2.7894   15.0207   15.5704 O   1 1 1768.0000
     1770  O                      2.3092   14.4898   15.2804 O   1 1 1769.0000
     1771  O                      2.8006   14.5292   15.4679 O   1 1 1770.0000
     1772  O                      3.1197   14.2201   15.7170 O   1 1 1771.0000
     1773  O                      3.6965   14.3464   15.6698 O   1 1 1772.0000
     1774  O                      3.9359   14.9271   15.5710 O   1 1 1773.0000
     1775  O                      3.7318   14.9758   14.8323 O   1 1 1774.0000
     1776  O                      4.3013   15.2856   15.1189 O   1 1 1775.0000
     1777  O                      4.3508   15.8549   14.8651 O   1 1 1776.0000
     1778  O                      4.8890   15.5280   15.1300 O   1 1 1777.0000
     1779  O                      5.5179   15.4087   14.9697 O   1 1 1778.0000
     1780  O                      5.2916   15.8692   14.6772 O   1 1 1779.0000
     1781  O                      6.1592   15.5608   14.8270 O   1 1 1780.0000
     1782  O                      5.9648   15.2465   15.3988 O   1 1 1781.0000
     1783  O                      6.0016   14.5467   15.4458 O   1 1 1782.0000
     1784  O                      6.3455   14.9662   14.9360 O   1 1 1783.0000
     1785  O                      6.0872   14.7218   14.4761 O   1 1 1784.0000
     1786  O                      5.8782   15.2143   14.3209 O   1 1 1785.0000
     1787  O                      5.6845   14.7892   14.0104 O   1 1 1786.0000
     1788  O                      5.1369   15.0160   14.0619 O   1 1 1787.0000
     1789  O                      4.5392   14.6258   14.0717 O   1 1 1788.0000
     1790  O                      4.7519   15.1407   14.4643 O   1 1 1789.0000
     1791  O                      4.5985   15.6855   14.5160 O   1 1 1790.0000
     1792  O                      4.9571   15.6935   14.0266 O   1 1 1791.0000
     1793  O                      5.6141   15.5025   13.9782 O   1 1 1792.0000
     1794  O                      5.6321   15.4785   14.5059 O   1 1 1793.0000
     1795  O                      5.9857   16.0963   14.9013 O   1 1 1794.0000
     1796  O                      5.8563   16.4364   14.4788 O   1 1 1795.0000
     1797  O                      5.8367   16.5313   15.3842 O   1 1 1796.0000
     1798  O                      5.3320   15.9946   15.2325 O   1 1 1797.0000
     1799  O                      4.8500   15.7216   15.5920 O   1 1 1798.0000
     1800  O                      5.1979   15.0206   15.3778 O   1 1 1799.0000
     1801  O                      4.7376   14.4891   15.1864 O   1 1 1800.0000
     1802  O                      4.4828   14.6325   15.0181 O   1 1 1801.0000
     1803  O                      4.7537   14.2210   14.5920 O   1 1 1802.0000
     1804  O                      4.5827   13.7391   14.4078 O   1 1 1803.0000
     1805  O                      4.5321   13.6730   13.8583 O   1 1 1804.0000
     1806  O                      4.7079   14.2062   13.5233 O   1 1 1805.0000
     1807  O                      4.1014   14.2877   13.2981 O   1 1 1806.0000
     1808  O                      3.7711   14.1799   13.7235 O   1 1 1807.0000
     1809  O                      3.8748   13.9066   14.2810 O   1 1 1808.0000
     1810  O                      4.2807   14.2829   14.8507 O   1 1 1809.0000
     1811  O                      5.1390   14.9735   14.9367 O   1 1 1810.0000
     1812  O                      5.4447   14.5554   14.5273 O   1 1 1811.0000
     1813  O                      5.2502   14.6867   14.0420 O   1 1 1812.0000
     1814  O                      4.9778   14.8118   13.3522 O   1 1 1813.0000
     1815  O                      4.5646   15.1316   13.4748 O   1 1 1814.0000
     1816  O                      4.1155   15.4865   13.4236 O   1 1 1815.0000
     1817  O                      3.8570   15.3220   14.0361 O   1 1 1816.0000
     1818  O                      3.3503   15.4549   14.6063 O   1 1 1817.0000
     1819  O                      3.2377   15.9601   13.8963 O   1 1 1818.0000
     1820  O                      3.1937   16.1943   14.4457 O   1 1 1819.0000
     1821  O                      2.4689   16.3867   15.0814 O   1 1 1820.0000
     1822  O                      1.8578   17.0366   15.4777 O   1 1 1821.0000
     1823  O                      2.2120   17.1083   15.9371 O   1 1 1822.0000
     1824  O                      2.2545   17.4340   15.5109 O   1 1 1823.0000
     1825  O                      2.4724   17.8435   16.1591 O   1 1 1824.0000
     1826  O                      2.0554   17.7684   16.7367 O   1 1 1825.0000
     1827  O                      1.3512   17.4162   16.7513 O   1 1 1826.0000
     1828  O                      0.6249   17.3949   16.4322 O   1 1 1827.0000
     1829  O                     -0.1005   17.3253   16.4316 O   1 1 1828.0000
     1830  O                     -0.6254   17.0783   16.8480 O   1 1 1829.0000
     1831  O                     -0.7449   17.3731   17.3772 O   1 1 1830.0000
     1832  O                     -0.4635   18.0628   17.7318 O   1 1 1831.0000
     1833  O                     -0.1336   18.0252   18.2063 O   1 1 1832.0000
     1834  O                     -0.5673   18.0447   18.5607 O   1 1 1833.0000
     1835  O                     -0.5270   17.5608   18.6126 O   1 1 1834.0000
     1836  O                     -0.1438   17.2195   18.9762 O   1 1 1835.0000
     1837  O                     -0.3924   16.9396   18.4265 O   1 1 1836.0000
     1838  O                     -0.0389   16.4194   18.4780 O   1 1 1837.0000
     1839  O                      0.5826   16.2647   18.7855 O   1 1 1838.0000
     1840  O                      0.5439   16.4832   19.5047 O   1 1 1839.0000
     1841  O                     -0.3026   16.5463   19.8454 O   1 1 1840.0000
     1842  O                     -0.9300   16.5703   19.5309 O   1 1 1841.0000
     1843  O                     -1.2607   16.6641   18.8527 O   1 1 1842.0000
     1844  O                     -1.3644   16.3319   18.5584 O   1 1 1843.0000
     1845  O                     -1.2439   16.6205   17.9872 O   1 1 1844.0000
     1846  O                     -1.0034   16.9210   17.5858 O   1 1 1845.0000
     1847  O                     -0.7994   16.9678   18.1017 O   1 1 1846.0000
     1848  O                     -0.0097   16.9061   18.2080 O   1 1 1847.0000
     1849  O                      0.6127   16.3866   18.1494 O   1 1 1848.0000
     1850  O                      1.2517   16.4697   17.5321 O   1 1 1849.0000
     1851  O                      1.5837   17.1130   16.8603 O   1 1 1850.0000
     1852  O                      1.5302   17.8239   16.3252 O   1 1 1851.0000
     1853  O                      1.7810   18.2285   15.6225 O   1 1 1852.0000
     1854  O                      1.7849   19.0522   15.4264 O   1 1 1853.0000
     1855  O                      2.2064   19.6516   15.5760 O   1 1 1854.0000
     1856  O                      1.5989   19.2715   15.9369 O   1 1 1855.0000
     1857  O                      1.1620   18.9413   16.4010 O   1 1 1856.0000
     1858  O                      0.9384   18.6307   17.2549 O   1 1 1857.0000
     1859  O                      0.2229   18.9658   17.1789 O   1 1 1858.0000
     1860  O                     -0.3089   19.5319   17.0027 O   1 1 1859.0000
     1861  O                     -0.8119   19.4999   16.5770 O   1 1 1860.0000
     1862  O                     -0.3912   19.2994   16.4525 O   1 1 1861.0000
     1863  O                     -0.2333   18.8449   16.7832 O   1 1 1862.0000
     1864  O                     -0.6587   19.0321   17.1863 O   1 1 1863.0000
     1865  O                     -0.5259   18.5018   17.0775 O   1 1 1864.0000
     1866  O                     -0.6661   18.1037   16.6347 O   1 1 1865.0000
     1867  O                     -0.4714   17.6695   17.0059 O   1 1 1866.0000
     1868  O                     -0.0728   17.0276   17.6549 O   1 1 1867.0000
     1869  O                      1.0031   17.0651   17.5679 O   1 1 1868.0000
     1870  O                      1.6964   17.4953   17.9304 O   1 1 1869.0000
     1871  O                      2.2113   17.4061   18.3176 O   1 1 1870.0000
     1872  O                      2.0497   16.9905   18.8187 O   1 1 1871.0000
     1873  O                      2.3280   16.6375   18.3616 O   1 1 1872.0000
     1874  O                      2.8749   17.0389   17.7394 O   1 1 1873.0000
     1875  O                      3.1443   16.9990   17.1497 O   1 1 1874.0000
     1876  O                      3.2057   16.9847   16.4413 O   1 1 1875.0000
     1877  O                      3.6134   16.8102   15.5729 O   1 1 1876.0000
     1878  O                      3.9929   16.9669   14.9329 O   1 1 1877.0000
     1879  O                      4.7634   17.3813   14.4887 O   1 1 1878.0000
     1880  O                      5.2233   17.7586   13.6451 O   1 1 1879.0000
     1881  O                      5.2187   17.7695   13.0796 O   1 1 1880.0000
     1882  O                      5.0090   17.1912   12.5256 O   1 1 1881.0000
     1883  O                      5.5021   17.1459   11.9235 O   1 1 1882.0000
     1884  O                      5.9718   16.8646   11.6348 O   1 1 1883.0000
     1885  O                      6.4121   16.6752   11.8820 O   1 1 1884.0000
     1886  O                      6.9689   16.4664   12.4560 O   1 1 1885.0000
     1887  O                      7.3273   16.9665   12.4895 O   1 1 1886.0000
     1888  O                      7.8515   16.2279   12.7425 O   1 1 1887.0000
     1889  O                      7.8343   15.7970   12.8704 O   1 1 1888.0000
     1890  O                      7.5291   15.3187   12.6491 O   1 1 1889.0000
     1891  O                      6.9126   14.7250   12.6071 O   1 1 1890.0000
     1892  O                      6.9032   15.0456   12.1824 O   1 1 1891.0000
     1893  O                      6.2807   15.0701   12.2021 O   1 1 1892.0000
     1894  O                      5.6897   15.2678   12.5163 O   1 1 1893.0000
     1895  O                      5.5530   14.9093   12.0749 O   1 1 1894.0000
     1896  O                      5.4294   14.6815   12.6962 O   1 1 1895.0000
     1897  O                      6.1698   14.5004   12.8201 O   1 1 1896.0000
     1898  O                      6.4096   14.0445   12.5061 O   1 1 1897.0000
     1899  O                      6.7665   14.2792   12.7730 O   1 1 1898.0000
     1900  O                      6.6699   15.0124   12.9695 O   1 1 1899.0000
     1901  O                      6.9511   15.5986   12.7397 O   1 1 1900.0000
     1902  O                      7.2242   15.9095   13.1783 O   1 1 1901.0000
     1903  O                      6.6809   16.2399   13.1681 O   1 1 1902.0000
     1904  O                      5.9887   16.2899   13.4043 O   1 1 1903.0000
     1905  O                      5.8804   16.5945   14.0292 O   1 1 1904.0000
     1906  O                      6.8289   16.9834   14.0454 O   1 1 1905.0000
     1907  O                      7.7534   17.2287   14.3760 O   1 1 1906.0000
     1908  O                      7.9697   17.6640   15.0470 O   1 1 1907.0000
     1909  O                      8.2230   18.4011   14.5654 O   1 1 1908.0000
     1910  O                      8.2984   17.8937   15.0298 O   1 1 1909.0000
     1911  O                      7.6207   17.5758   14.8273 O   1 1 1910.0000
     1912  O                      7.5427   17.6134   14.0397 O   1 1 1911.0000
     1913  O                      7.5038   18.0696   13.3927 O   1 1 1912.0000
     1914  O                      7.4320   18.6810   13.2862 O   1 1 1913.0000
     1915  O                      8.0314   18.3557   13.6436 O   1 1 1914.0000
     1916  O                      8.3771   18.0417   14.1694 O   1 1 1915.0000
     1917  O                      8.7099   17.8833   14.2443 O   1 1 1916.0000
     1918  O                      9.1017   17.8410   14.5729 O   1 1 1917.0000
     1919  O                      9.6173   17.8742   14.6384 O   1 1 1918.0000
     1920  O                      9.7029   17.4577   15.0969 O   1 1 1919.0000
     1921  O                     10.1550   17.1834   15.4241 O   1 1 1920.0000
     1922  O                      9.5435   16.6976   15.1946 O   1 1 1921.0000
     1923  O                      9.6179   16.7525   15.6385 O   1 1 1922.0000
     1924  O                      9.6302   16.5626   15.9762 O   1 1 1923.0000
     1925  O                     10.2574   16.5083   16.4059 O   1 1 1924.0000
     1926  O                      9.9230   16.3218   16.7587 O   1 1 1925.0000
     1927  O                      9.6691   15.9287   17.0068 O   1 1 1926.0000
     1928  O                      9.2431   15.5398   16.7616 O   1 1 1927.0000
     1929  O                      8.3944   15.5902   17.0700 O   1 1 1928.0000
     1930  O                      8.1857   16.1377   17.5366 O   1 1 1929.0000
     1931  O                      8.6404   16.4207   16.7128 O   1 1 1930.0000
     1932  O                      9.0658   16.5402   15.9892 O   1 1 1931.0000
     1933  O                      9.0927   16.1684   16.5041 O   1 1 1932.0000
     1934  O                      8.6569   16.0423   17.1219 O   1 1 1933.0000
     1935  O                      7.9375   16.1276   16.9739 O   1 1 1934.0000
     1936  O                      7.6614   17.1948   16.7313 O   1 1 1935.0000
     1937  O                      6.8540   17.6519   16.6624 O   1 1 1936.0000
     1938  O                      5.7767   17.7877   16.9821 O   1 1 1937.0000
     1939  O                      4.7102   18.1368   16.6062 O   1 1 1938.0000
     1940  O                      4.4453   18.6860   16.9162 O   1 1 1939.0000
     1941  O                      3.6262   18.7200   16.5921 O   1 1 1940.0000
     1942  O                      4.0680   19.1063   16.9838 O   1 1 1941.0000
     1943  O                      3.4201   19.1883   17.4145 O   1 1 1942.0000
     1944  O                      4.0053   19.1490   17.7630 O   1 1 1943.0000
     1945  O                      4.3079   18.9177   17.4987 O   1 1 1944.0000
     1946  O                      4.3273   19.5464   17.2440 O   1 1 1945.0000
     1947  O                      4.8708   19.2453   17.1396 O   1 1 1946.0000
     1948  O                      4.5748   19.6492   16.7132 O   1 1 1947.0000
     1949  O                      4.0932   19.5553   16.7634 O   1 1 1948.0000
     1950  O                      3.8712   19.9799   17.2788 O   1 1 1949.0000
     1951  O                      3.4159   20.4866   16.9413 O   1 1 1950.0000
     1952  O                      3.5378   20.6572   17.3795 O   1 1 1951.0000
     1953  O                      3.5933   20.3171   17.8874 O   1 1 1952.0000
     1954  O                      4.0615   19.7277   18.1079 O   1 1 1953.0000
     1955  O                      4.3785   19.0041   18.2904 O   1 1 1954.0000
     1956  O                      3.6531   18.7107   17.9536 O   1 1 1955.0000
     1957  O                      3.6044   18.8987   17.2024 O   1 1 1956.0000
     1958  O                      2.9052   18.6944   17.1005 O   1 1 1957.0000
     1959  O                      2.9285   18.8824   17.7300 O   1 1 1958.0000
     1960  O                      2.7010   19.3351   18.0477 O   1 1 1959.0000
     1961  O                      2.8544   20.1236   17.9558 O   1 1 1960.0000
     1962  O                      2.9532   20.6110   17.6250 O   1 1 1961.0000
     1963  O                      3.0618   20.9810   17.1813 O   1 1 1962.0000
     1964  O                      3.3947   21.2889   16.9238 O   1 1 1963.0000
     1965  O                      3.2124   21.6431   16.7439 O   1 1 1964.0000
     1966  O                      2.5703   21.3144   16.6561 O   1 1 1965.0000
     1967  O                      2.1386   21.2863   17.1053 O   1 1 1966.0000
     1968  O                      1.8056   20.8091   17.4707 O   1 1 1967.0000
     1969  O                      0.8108   20.2819   17.2402 O   1 1 1968.0000
     1970  O                      0.8305   20.4749   17.9010 O   1 1 1969.0000
     1971  O                      1.3315   20.8708   17.7671 O   1 1 1970.0000
     1972  O                      1.0544   21.1275   17.6144 O   1 1 1971.0000
     1973  O                      0.9599   21.4936   18.0801 O   1 1 1972.0000
     1974  O                      1.0978   21.7967   18.5376 O   1 1 1973.0000
     1975  O                      2.0374   21.7097   18.5057 O   1 1 1974.0000
     1976  O                      1.7792   21.4024   18.4318 O   1 1 1975.0000
     1977  O                      1.9846   22.0630   18.3051 O   1 1 1976.0000
     1978  O                      1.8443   22.5590   18.0298 O   1 1 1977.0000
     1979  O                      1.6067   22.6350   18.5536 O   1 1 1978.0000
     1980  O                      1.7162   23.0566   18.5310 O   1 1 1979.0000
     1981  O                      2.3525   23.3737   18.4853 O   1 1 1980.0000
     1982  O                      2.7433   23.5619   18.2105 O   1 1 1981.0000
     1983  O                      2.7611   23.0084   17.7810 O   1 1 1982.0000
     1984  O                      2.1204   23.1131   17.8917 O   1 1 1983.0000
     1985  O                      2.4952   22.9536   17.2243 O   1 1 1984.0000
     1986  O                      2.7836   23.1251   16.7804 O   1 1 1985.0000
     1987  O                      3.4048   22.8444   17.0387 O   1 1 1986.0000
     1988  O                      2.8035   22.6858   16.7671 O   1 1 1987.0000
     1989  O                      2.7424   22.4011   16.3478 O   1 1 1988.0000
     1990  O                      2.2937   22.0238   16.1928 O   1 1 1989.0000
     1991  O                      2.4289   21.8824   16.7330 O   1 1 1990.0000
     1992  O                      2.4283   21.8924   17.2745 O   1 1 1991.0000
     1993  O                      2.0068   21.3952   17.4569 O   1 1 1992.0000
     1994  O                      1.6323   21.6989   16.7585 O   1 1 1993.0000
     1995  O                      1.1066   21.4432   16.8937 O   1 1 1994.0000
     1996  O                      0.4979   21.3491   16.2613 O   1 1 1995.0000
     1997  O                      0.4429   20.8000   16.3110 O   1 1 1996.0000
     1998  O                      0.9607   20.6639   16.0208 O   1 1 1997.0000
     1999  O                      1.1041   20.5142   15.4547 O   1 1 1998.0000
     2000  O                      1.3388   20.2363   14.9241 O   1 1 1999.0000
     2001  O                      1.5202   19.5311   14.8728 O   1 1 2000.0000
     2002  O                      1.7333   19.6232   15.3232 O   1 1 2001.0000
     2003  O                      2.0708   20.0907   15.9171 O   1 1 2002.0000
     2004  O                      2.5592   20.6216   15.7708 O   1 1 2003.0000
     2005  O                      2.1221   21.3310   16.1633 O   1 1 2004.0000
     2006  O                      1.5423   21.4094   16.3718 O   1 1 2005.0000
     2007  O                      1.8539   20.6828   16.7012 O   1 1 2006.0000
     2008  O                      2.3235   20.4553   17.3379 O   1 1 2007.0000
     2009  O                      2.4585   19.8773   17.9319 O   1 1 2008.0000
     2010  O                      3.0965   19.8926   18.4004 O   1 1 2009.0000
     2011  O                      3.2798   19.9184   19.1657 O   1 1 2010.0000
     2012  O                      2.9162   20.4054   19.5690 O   1 1 2011.0000
     2013  O                      2.7623   20.9607   19.9592 O   1 1 2012.0000
     2014  O                      3.1443   21.3696   19.9200 O   1 1 2013.0000
     2015  O                      2.4179   21.5879   20.0337 O   1 1 2014.0000
     2016  O                      2.2467   21.2730   20.5087 O   1 1 2015.0000
     2017  O                      2.1393   21.2583   21.1846 O   1 1 2016.0000
     2018  O                      1.5511   21.6737   21.2527 O   1 1 2017.0000
     2019  O                      1.2303   21.5121   20.6874 O   1 1 2018.0000
     2020  O                      1.7457   21.1764   20.4077 O   1 1 2019.0000
     2021  O                      1.3564   21.4066   20.0471 O   1 1 2020.0000
     2022  O                      0.8636   21.0996   20.1233 O   1 1 2021.0000
     2023  O                      0.9373   20.5911   19.9768 O   1 1 2022.0000
     2024  O                      1.3392   20.2608   19.6751 O   1 1 2023.0000
     2025  O                      1.3765   20.0225   20.2340 O   1 1 2024.0000
     2026  O                      1.7209   19.8290   20.1707 O   1 1 2025.0000
     2027  O                      1.7813   20.6273   19.9848 O   1 1 2026.0000
     2028  O                      2.1525   20.5924   20.5032 O   1 1 2027.0000
     2029  O                      2.8595   20.7299   20.4989 O   1 1 2028.0000
     2030  O                      3.3781   20.6995   20.2308 O   1 1 2029.0000
     2031  O                      3.6929   20.0565   20.0603 O   1 1 2030.0000
     2032  O                      3.4239   19.5686   19.8579 O   1 1 2031.0000
     2033  O                      3.2789   19.0230   20.1067 O   1 1 2032.0000
     2034  O                      3.1652   18.1846   20.0974 O   1 1 2033.0000
     2035  O                      3.0740   17.4090   19.8048 O   1 1 2034.0000
     2036  O                      1.9850   17.7872   19.7607 O   1 1 2035.0000
     2037  O                      1.3989   18.6562   18.7535 O   1 1 2036.0000
     2038  O                      1.3535   18.8458   18.1841 O   1 1 2037.0000
     2039  O                      0.8875   19.2552   18.5562 O   1 1 2038.0000
     2040  O                      0.7500   19.6757   18.1013 O   1 1 2039.0000
     2041  O                      0.6780   20.1594   18.7011 O   1 1 2040.0000
     2042  O                      0.3856   20.0906   19.3067 O   1 1 2041.0000
     2043  O                      0.0221   19.5136   18.9507 O   1 1 2042.0000
     2044  O                      0.6992   19.4235   18.9778 O   1 1 2043.0000
     2045  O                      0.3708   19.0679   19.1993 O   1 1 2044.0000
     2046  O                      0.7700   18.4057   18.9501 O   1 1 2045.0000
     2047  O                      0.6067   17.9720   18.6416 O   1 1 2046.0000
     2048  O                      1.1562   18.1264   18.0970 O   1 1 2047.0000
     2049  O                      0.5780   17.8154   17.8983 O   1 1 2048.0000
     2050  O                      0.0592   17.4086   17.5745 O   1 1 2049.0000
     2051  O                      0.5428   17.3731   17.2652 O   1 1 2050.0000
     2052  O                      1.1122   17.7447   17.3801 O   1 1 2051.0000
     2053  O                      0.7994   17.6534   17.0993 O   1 1 2052.0000
     2054  O                      0.1701   18.0497   16.8694 O   1 1 2053.0000
     2055  O                      0.1885   18.0470   17.2638 O   1 1 2054.0000
     2056  O                      0.5012   18.4723   17.3131 O   1 1 2055.0000
     2057  O                      1.0447   18.7502   17.9660 O   1 1 2056.0000
     2058  O                      0.1799   18.3086   17.8436 O   1 1 2057.0000
     2059  O                      0.0905   18.6907   17.4811 O   1 1 2058.0000
     2060  O                     -0.4696   18.7196   17.8663 O   1 1 2059.0000
     2061  O                     -0.1307   19.0388   18.2148 O   1 1 2060.0000
     2062  O                      0.4932   18.8846   18.3906 O   1 1 2061.0000
     2063  O                      0.7897   19.3129   17.8895 O   1 1 2062.0000
     2064  O                      1.2605   19.8279   17.9514 O   1 1 2063.0000
     2065  O                      1.4399   19.6882   17.0527 O   1 1 2064.0000
     2066  O                      1.1218   19.6715   16.2202 O   1 1 2065.0000
     2067  O                      0.8719   19.4822   15.9438 O   1 1 2066.0000
     2068  O                      0.6234   19.5446   16.4467 O   1 1 2067.0000
     2069  O                      0.3534   19.3576   17.0482 O   1 1 2068.0000
     2070  O                      0.7873   19.5598   17.4436 O   1 1 2069.0000
     2071  O                      0.3652   20.2627   17.8837 O   1 1 2070.0000
     2072  O                     -0.1690   20.2787   18.6154 O   1 1 2071.0000
     2073  O                     -0.5653   19.8167   18.4282 O   1 1 2072.0000
     2074  O                     -0.6281   19.1764   18.6006 O   1 1 2073.0000
     2075  O                     -1.0325   19.1710   18.0242 O   1 1 2074.0000
     2076  O                     -0.6826   18.5006   18.3383 O   1 1 2075.0000
     2077  O                     -0.8997   19.1038   18.8581 O   1 1 2076.0000
     2078  O                     -0.2553   19.1808   18.9063 O   1 1 2077.0000
     2079  O                      0.2557   19.4836   18.5726 O   1 1 2078.0000
     2080  O                      0.0064   19.1634   17.8921 O   1 1 2079.0000
     2081  O                      0.4728   18.5192   18.4028 O   1 1 2080.0000
     2082  O                      0.3763   17.6550   17.9952 O   1 1 2081.0000
     2083  O                      0.2406   17.9900   18.5311 O   1 1 2082.0000
     2084  O                     -0.2495   18.3468   18.9924 O   1 1 2083.0000
     2085  O                     -0.3935   18.7985   19.3331 O   1 1 2084.0000
     2086  O                     -0.9590   18.4600   19.0907 O   1 1 2085.0000
     2087  O                     -0.4294   18.0981   19.3087 O   1 1 2086.0000
     2088  O                      0.1593   18.1590   19.0777 O   1 1 2087.0000
     2089  O                      0.5468   19.0453   19.3948 O   1 1 2088.0000
     2090  O                      0.9798   19.8309   19.4377 O   1 1 2089.0000
     2091  O                      1.4108   19.8314   19.2536 O   1 1 2090.0000
     2092  O                      1.9464   19.7989   18.6024 O   1 1 2091.0000
     2093  O                      2.5691   19.9017   18.6888 O   1 1 2092.0000
     2094  O                      3.1094   20.5529   18.3784 O   1 1 2093.0000
     2095  O                      3.1039   20.6647   19.0611 O   1 1 2094.0000
     2096  O                      2.4587   20.3188   19.1121 O   1 1 2095.0000
     2097  O                      2.6368   20.1678   18.9507 O   1 1 2096.0000
     2098  O                      2.3091   20.9531   18.6820 O   1 1 2097.0000
     2099  O                      2.4410   20.8529   18.2747 O   1 1 2098.0000
     2100  O                      2.2196   20.4931   18.5524 O   1 1 2099.0000
     2101  O                      1.7299   20.5057   19.1357 O   1 1 2100.0000
     2102  O                      1.0658   21.0276   19.0238 O   1 1 2101.0000
     2103  O                      0.8320   21.4163   19.5526 O   1 1 2102.0000
     2104  O                      0.3693   21.4772   19.2873 O   1 1 2103.0000
     2105  O                      0.5003   21.9512   18.7885 O   1 1 2104.0000
     2106  O                      0.4549   21.9798   18.0505 O   1 1 2105.0000
     2107  O                      0.1577   22.2191   17.7540 O   1 1 2106.0000
     2108  O                      0.2681   21.8642   17.3649 O   1 1 2107.0000
     2109  O                      0.5872   22.1892   16.9268 O   1 1 2108.0000
     2110  O                      0.7898   22.0342   16.6530 O   1 1 2109.0000
     2111  O                      1.2075   22.1512   16.4566 O   1 1 2110.0000
     2112  O                      1.4309   21.8383   15.7367 O   1 1 2111.0000
     2113  O                      1.4865   21.4148   15.4984 O   1 1 2112.0000
     2114  O                      1.9863   21.5264   15.0701 O   1 1 2113.0000
     2115  O                      2.0895   21.0414   14.8902 O   1 1 2114.0000
     2116  O                      2.6198   20.4797   14.7083 O   1 1 2115.0000
     2117  O                      2.7645   20.0715   14.1209 O   1 1 2116.0000
     2118  O                      3.2216   19.9942   14.7068 O   1 1 2117.0000
     2119  O                      2.7086   19.4912   14.6745 O   1 1 2118.0000
     2120  O                      2.3344   19.3781   15.0019 O   1 1 2119.0000
     2121  O                      2.1516   18.8381   15.5893 O   1 1 2120.0000
     2122  O                      1.5613   18.9028   16.0943 O   1 1 2121.0000
     2123  O                      1.1362   18.3157   16.8241 O   1 1 2122.0000
     2124  O                      0.3782   18.6718   16.4755 O   1 1 2123.0000
     2125  O                     -0.3281   18.8188   16.1467 O   1 1 2124.0000
     2126  O                     -0.5132   18.8764   15.7999 O   1 1 2125.0000
     2127  O                     -1.2820   19.0291   15.6820 O   1 1 2126.0000
     2128  O                     -1.3161   19.1069   16.3618 O   1 1 2127.0000
     2129  O                     -1.3238   18.4769   16.5166 O   1 1 2128.0000
     2130  O                     -1.4053   18.3150   16.1237 O   1 1 2129.0000
     2131  O                     -1.0243   17.8922   15.7412 O   1 1 2130.0000
     2132  O                     -1.4033   17.7145   15.4828 O   1 1 2131.0000
     2133  O                     -1.5204   17.5405   14.9302 O   1 1 2132.0000
     2134  O                     -0.9490   17.6748   15.0176 O   1 1 2133.0000
     2135  O                     -0.3904   17.6709   15.0015 O   1 1 2134.0000
     2136  O                     -0.6897   16.9458   14.9178 O   1 1 2135.0000
     2137  O                     -1.0248   17.0432   15.4915 O   1 1 2136.0000
     2138  O                     -0.5689   16.8733   15.4300 O   1 1 2137.0000
     2139  O                     -0.0920   17.1583   15.2900 O   1 1 2138.0000
     2140  O                     -0.2187   17.3684   15.7811 O   1 1 2139.0000
     2141  O                      0.1333   17.8635   15.4228 O   1 1 2140.0000
     2142  O                     -0.3141   17.8719   16.2134 O   1 1 2141.0000
     2143  O                     -0.0246   18.3842   16.0758 O   1 1 2142.0000
     2144  O                     -0.4064   18.0645   15.5851 O   1 1 2143.0000
     2145  O                     -0.2720   18.5083   15.3251 O   1 1 2144.0000
     2146  O                     -0.7667   19.3398   15.3292 O   1 1 2145.0000
     2147  O                     -0.6906   19.6692   15.6799 O   1 1 2146.0000
     2148  O                     -0.8061   20.4760   15.4952 O   1 1 2147.0000
     2149  O                     -1.1060   20.5896   15.5536 O   1 1 2148.0000
     2150  O                     -0.6108   21.1241   15.6666 O   1 1 2149.0000
     2151  O                     -0.2205   20.9368   15.5259 O   1 1 2150.0000
     2152  O                      0.3278   20.9266   15.4537 O   1 1 2151.0000
     2153  O                      0.6978   21.1674   15.6745 O   1 1 2152.0000
     2154  O                      0.5898   21.7759   15.5123 O   1 1 2153.0000
     2155  O                      0.8738   22.3035   15.9333 O   1 1 2154.0000
     2156  O                      1.0910   22.7703   16.7403 O   1 1 2155.0000
     2157  O                      1.5625   22.1553   17.2476 O   1 1 2156.0000
     2158  O                      1.9122   22.4308   17.3938 O   1 1 2157.0000
     2159  O                      1.7616   22.7933   17.1734 O   1 1 2158.0000
     2160  O                      0.9882   22.8707   17.2885 O   1 1 2159.0000
     2161  O                      0.5116   22.6278   17.3259 O   1 1 2160.0000
     2162  O                      0.0636   22.5806   16.8994 O   1 1 2161.0000
     2163  O                     -0.1728   22.2914   16.4664 O   1 1 2162.0000
     2164  O                     -0.0860   22.6111   16.0419 O   1 1 2163.0000
     2165  O                     -0.4209   22.4426   15.5050 O   1 1 2164.0000
     2166  O                     -0.2504   22.2612   15.0836 O   1 1 2165.0000
     2167  O                     -0.6450   21.9069   15.2084 O   1 1 2166.0000
     2168  O                     -1.2650   22.1174   15.5230 O   1 1 2167.0000
     2169  O                     -0.6741   21.8903   15.8071 O   1 1 2168.0000
     2170  O                     -0.9073   22.1960   16.1676 O   1 1 2169.0000
     2171  O                     -1.0658   21.8171   16.1929 O   1 1 2170.0000
     2172  O                     -1.2704   21.2719   15.7680 O   1 1 2171.0000
     2173  O                     -1.5556   21.0394   15.6755 O   1 1 2172.0000
     2174  O                     -1.8247   20.4667   16.0808 O   1 1 2173.0000
     2175  O                     -1.3819   20.2108   16.1436 O   1 1 2174.0000
     2176  O                     -1.5432   19.7270   16.6373 O   1 1 2175.0000
     2177  O                     -1.1938   19.3401   16.9673 O   1 1 2176.0000
     2178  O                     -1.7309   19.1841   17.1942 O   1 1 2177.0000
     2179  O                     -1.6325   18.7225   17.0866 O   1 1 2178.0000
     2180  O                     -1.9616   18.5578   16.9343 O   1 1 2179.0000
     2181  O                     -1.7596   18.0185   17.4623 O   1 1 2180.0000
     2182  O                     -1.5249   17.8068   16.9702 O   1 1 2181.0000
     2183  O                     -1.1998   17.3121   17.0725 O   1 1 2182.0000
     2184  O                     -1.3471   16.9079   16.8893 O   1 1 2183.0000
     2185  O                     -1.3365   16.3884   16.5106 O   1 1 2184.0000
     2186  O                     -0.7608   16.2842   16.1777 O   1 1 2185.0000
     2187  O                     -0.4860   16.4331   15.8373 O   1 1 2186.0000
     2188  O                     -0.0499   16.2358   16.4921 O   1 1 2187.0000
     2189  O                      0.5721   16.1402   16.4820 O   1 1 2188.0000
     2190  O                      0.4435   15.8275   15.8714 O   1 1 2189.0000
     2191  O                     -0.2503   15.8732   15.8094 O   1 1 2190.0000
     2192  O                     -0.7184   15.7359   15.1056 O   1 1 2191.0000
     2193  O                     -1.0479   16.2093   14.7541 O   1 1 2192.0000
     2194  O                     -1.6180   16.5334   14.7328 O   1 1 2193.0000
     2195  O                     -0.9983   16.2060   15.1997 O   1 1 2194.0000
     2196  O                     -1.3925   16.1098   15.6401 O   1 1 2195.0000
     2197  O                     -1.6325   16.7709   15.3274 O   1 1 2196.0000
     2198  O                     -1.8911   16.2105   15.1242 O   1 1 2197.0000
     2199  O                     -2.0675   15.7886   15.5407 O   1 1 2198.0000
     2200  O                     -2.0248   15.9760   16.0623 O   1 1 2199.0000
     2201  O                     -2.1481   16.7209   15.9871 O   1 1 2200.0000
     2202  O                     -1.6489   17.0170   16.3045 O   1 1 2201.0000
     2203  O                     -1.8456   17.4779   16.6630 O   1 1 2202.0000
     2204  O                     -1.8021   16.7103   16.9762 O   1 1 2203.0000
     2205  O                     -1.5501   16.0069   17.1624 O   1 1 2204.0000
     2206  O                     -1.9751   16.3061   17.2617 O   1 1 2205.0000
     2207  O                     -2.6497   16.2896   17.3215 O   1 1 2206.0000
     2208  O                     -2.6241   16.8017   17.7078 O   1 1 2207.0000
     2209  O                     -2.4798   17.3972   17.4509 O   1 1 2208.0000
     2210  O                     -3.0877   17.5903   17.2819 O   1 1 2209.0000
     2211  O                     -3.3393   17.4487   17.0310 O   1 1 2210.0000
     2212  O                     -3.0386   17.0171   17.0934 O   1 1 2211.0000
     2213  O                     -3.3230   16.4630   17.1458 O   1 1 2212.0000
     2214  O                     -2.6475   15.8626   17.1378 O   1 1 2213.0000
     2215  O                     -3.2040   15.8145   16.7611 O   1 1 2214.0000
     2216  O                     -3.5036   15.5129   16.6896 O   1 1 2215.0000
     2217  O                     -2.9062   15.2821   16.4407 O   1 1 2216.0000
     2218  O                     -2.6848   15.3467   15.8312 O   1 1 2217.0000
     2219  O                     -2.8722   15.4732   15.1330 O   1 1 2218.0000
     2220  O                     -3.4113   15.2800   15.3559 O   1 1 2219.0000
     2221  O                     -3.8600   15.0400   15.8097 O   1 1 2220.0000
     2222  O                     -4.2920   15.1248   15.5752 O   1 1 2221.0000
     2223  O                     -4.0200   15.8950   16.0068 O   1 1 2222.0000
     2224  O                     -3.7952   16.3305   15.7115 O   1 1 2223.0000
     2225  O                     -4.2683   16.1256   15.7272 O   1 1 2224.0000
     2226  O                     -4.5893   16.6963   15.4982 O   1 1 2225.0000
     2227  O                     -4.5303   16.6896   16.1233 O   1 1 2226.0000
     2228  O                     -4.2419   17.2241   16.3964 O   1 1 2227.0000
     2229  O                     -4.3510   16.6702   16.9904 O   1 1 2228.0000
     2230  O                     -3.9568   16.2661   16.6643 O   1 1 2229.0000
     2231  O                     -3.9505   16.5144   17.5479 O   1 1 2230.0000
     2232  O                     -3.5093   15.9198   18.3130 O   1 1 2231.0000
     2233  O                     -2.9260   15.8958   18.0318 O   1 1 2232.0000
     2234  O                     -2.8500   15.2315   17.7890 O   1 1 2233.0000
     2235  O                     -2.2823   15.3280   18.1015 O   1 1 2234.0000
     2236  O                     -1.9846   14.8289   18.5152 O   1 1 2235.0000
     2237  O                     -1.6739   14.4193   18.9683 O   1 1 2236.0000
     2238  O                     -1.6120   14.5676   18.1939 O   1 1 2237.0000
     2239  O                     -0.9999   14.5472   18.0475 O   1 1 2238.0000
     2240  O                     -0.5256   14.1904   17.9174 O   1 1 2239.0000
     2241  O                     -0.2780   13.9066   17.2781 O   1 1 2240.0000
     2242  O                      0.1938   14.0383   17.0015 O   1 1 2241.0000
     2243  H                      0.0000    0.0000    0.0000 H    1 1 -2.0000
     2244  H                     22.0000    0.0000    0.0000 H    1 1 -2.0000
     2245  H                      0.0000   22.0000    0.0000 H    1 1 -2.0000
     2246  H                      0.0000    0.0000   22.0000 H   1 1 -2.0000
     2247  H                     22.0000   22.0000    0.0000 H    1 1 -2.0000
     2248  H                      0.0000   22.0000   22.0000 H   1 1 -2.0000
     2249  H                     22.0000    0.0000   22.0000 H   1 1 -2.0000
     2250  H                     22.0000   22.0000   22.0000 H   1 1 -2.0000

@<TRIPOS>BOND
           1           0           0 1
           2           1           2 1
           3           1        2102 1
           4           2           3 1
           5           2           5 1
           6           3           4 1
           7           3           5 1
           8           3        1538 1
           9           4           5 1
          10           4         629 1
          11           5           6 1
          12           6           7 1
          13           6        1548 1
          14           7           8 1
          15           8           9 1
          16           9          10 1
          17          10          11 1
          18          11          12 1
          19          12          13 1
          20          12        1530 1
          21          13          14 1
          22          13        1132 1
          23          14          15 1
          24          15          16 1
          25          16         950 1
          26          16        1518 1
          27          16          17 1
          28          17          18 1
          29          18          19 1
          30          19          20 1
          31          20          21 1
          32          20          22 1
          33          20          97 1
          34          20         956 1
          35          21          22 1
          36          21         959 1
          37          21        1949 1
          38          22          23 1
          39          22         950 1
          40          22         956 1
          41          22        1532 1
          42          23          24 1
          43          24          25 1
          44          25          26 1
          45          26          27 1
          46          27          28 1
          47          28         958 1
          48          28         959 1
          49          28          29 1
          50          29        1502 1
          51          29          30 1
          52          30          31 1
          53          31          32 1
          54          31          33 1
          55          31        1294 1
          56          31        1345 1
          57          32          33 1
          58          32          49 1
          59          33          34 1
          60          34          35 1
          61          34         133 1
          62          35          36 1
          63          35        1129 1
          64          36          37 1
          65          36        1471 1
          66          37          38 1
          67          38          39 1
          68          38        1345 1
          69          39          40 1
          70          40          41 1
          71          40        1280 1
          72          40        1340 1
          73          41          42 1
          74          41         863 1
          75          42          43 1
          76          42         862 1
          77          43          44 1
          78          44          45 1
          79          45          46 1
          80          45          48 1
          81          45         615 1
          82          46          47 1
          83          46         865 1
          84          46        1340 1
          85          47          48 1
          86          48          49 1
          87          49          50 1
          88          49        1144 1
          89          50          51 1
          90          50         260 1
          91          51         871 1
          92          51          52 1
          93          52          53 1
          94          52        1811 1
          95          53          54 1
          96          54          55 1
          97          55          56 1
          98          56        1911 1
          99          56          57 1
         100          57          58 1
         101          57        1908 1
         102          58          59 1
         103          59          60 1
         104          59         179 1
         105          60          61 1
         106          61          62 1
         107          61          71 1
         108          61        1908 1
         109          61        1910 1
         110          62          63 1
         111          62          68 1
         112          63          64 1
         113          64          65 1
         114          65          66 1
         115          66          67 1
         116          67          71 1
         117          67          68 1
         118          68          69 1
         119          69          70 1
         120          70          71 1
         121          71          72 1
         122          71          88 1
         123          72          73 1
         124          73          74 1
         125          73          88 1
         126          74          75 1
         127          75          76 1
         128          75        1007 1
         129          76          77 1
         130          77          78 1
         131          78          79 1
         132          79          80 1
         133          80        1326 1
         134          80        1936 1
         135          80          81 1
         136          81          82 1
         137          82          83 1
         138          83          84 1
         139          84          85 1
         140          85          86 1
         141          85        1918 1
         142          86          87 1
         143          87          88 1
         144          88          89 1
         145          89          90 1
         146          90          91 1
         147          90         801 1
         148          91          92 1
         149          92          93 1
         150          92        1532 1
         151          93          94 1
         152          94          95 1
         153          95          96 1
         154          96          97 1
         155          97          98 1
         156          97         115 1
         157          97         958 1
         158          98          99 1
         159          98         103 1
         160          98         107 1
         161          98         958 1
         162          99         100 1
         163         100         101 1
         164         101         102 1
         165         102         103 1
         166         103         104 1
         167         103         107 1
         168         104         105 1
         169         105         106 1
         170         106         107 1
         171         107         108 1
         172         108         109 1
         173         109         110 1
         174         110         111 1
         175         111         112 1
         176         112         113 1
         177         113         114 1
         178         114         115 1
         179         114        1708 1
         180         115         116 1
         181         116         117 1
         182         117         118 1
         183         118         119 1
         184         119         120 1
         185         120         121 1
         186         121         122 1
         187         122         123 1
         188         122        1522 1
         189         123         124 1
         190         124         125 1
         191         125         126 1
         192         126         127 1
         193         127         128 1
         194         128         129 1
         195         129         130 1
         196         130         131 1
         197         131         132 1
         198         131         799 1
         199         132         133 1
         200         132        1650 1
         201         133         134 1
         202         133        1126 1
         203         134         135 1
         204         135         136 1
         205         136         137 1
         206         136        1009 1
         207         136        1128 1
         208         136        1129 1
         209         137         138 1
         210         137        1534 1
         211         138         139 1
         212         139         140 1
         213         140         141 1
         214         140        1760 1
         215         141         142 1
         216         142         143 1
         217         143         144 1
         218         144         145 1
         219         145         146 1
         220         146         147 1
         221         146         148 1
         222         147         148 1
         223         147        1760 1
         224         148         149 1
         225         149         150 1
         226         150         151 1
         227         151         152 1
         228         152         153 1
         229         153         154 1
         230         153        1265 1
         231         154         155 1
         232         154        1935 1
         233         155        1263 1
         234         155        1328 1
         235         155         156 1
         236         156         157 1
         237         156        1327 1
         238         156        1935 1
         239         157        1261 1
         240         157        1936 1
         241         157         158 1
         242         158         159 1
         243         159         160 1
         244         160         161 1
         245         160        1325 1
         246         161         162 1
         247         162         163 1
         248         163         164 1
         249         164         165 1
         250         165         166 1
         251         166         167 1
         252         167         168 1
         253         167        1677 1
         254         168         169 1
         255         168         894 1
         256         168        1660 1
         257         168        1677 1
         258         168        1678 1
         259         169         170 1
         260         169        1660 1
         261         169        1797 1
         262         170         179 1
         263         170        1643 1
         264         170         171 1
         265         171         988 1
         266         171         172 1
         267         172         173 1
         268         173         174 1
         269         173         175 1
         270         174         175 1
         271         175         176 1
         272         175         178 1
         273         175        1594 1
         274         176         177 1
         275         177         178 1
         276         178         179 1
         277         178         858 1
         278         179         180 1
         279         179         889 1
         280         179        1643 1
         281         180         181 1
         282         180        1297 1
         283         181         182 1
         284         182         183 1
         285         183         184 1
         286         184         187 1
         287         184         251 1
         288         184        1702 1
         289         184         185 1
         290         185         186 1
         291         186         187 1
         292         186         251 1
         293         187         188 1
         294         188         189 1
         295         188         814 1
         296         189         190 1
         297         190         191 1
         298         190         317 1
         299         190        1854 1
         300         190        2067 1
         301         191         192 1
         302         192         193 1
         303         193         194 1
         304         194         195 1
         305         195         196 1
         306         195         302 1
         307         195        1577 1
         308         196         197 1
         309         196        1850 1
         310         197         198 1
         311         198         200 1
         312         198         205 1
         313         198         594 1
         314         198         199 1
         315         199         200 1
         316         199        2189 1
         317         200         201 1
         318         200         277 1
         319         200        1850 1
         320         201         202 1
         321         201        1353 1
         322         202         203 1
         323         203         204 1
         324         204         205 1
         325         204         594 1
         326         204        2053 1
         327         205         206 1
         328         206         207 1
         329         207         208 1
         330         208         209 1
         331         209         210 1
         332         210         211 1
         333         211         367 1
         334         211         387 1
         335         211         212 1
         336         212         213 1
         337         213         214 1
         338         214         215 1
         339         215         216 1
         340         215         265 1
         341         215         277 1
         342         216         217 1
         343         216         294 1
         344         216         840 1
         345         217         218 1
         346         217         220 1
         347         218         219 1
         348         219         220 1
         349         219        1597 1
         350         220         221 1
         351         221         222 1
         352         222         223 1
         353         223         224 1
         354         224         225 1
         355         225        1234 1
         356         225        1559 1
         357         225         226 1
         358         226         574 1
         359         226         227 1
         360         227         228 1
         361         228         229 1
         362         229         230 1
         363         229        1705 1
         364         230         231 1
         365         231         232 1
         366         231        1880 1
         367         232        1246 1
         368         232         233 1
         369         233         234 1
         370         234         235 1
         371         234        1635 1
         372         235        1348 1
         373         235         236 1
         374         236         237 1
         375         236        1638 1
         376         237         238 1
         377         238        1879 1
         378         238         239 1
         379         239         240 1
         380         240        1225 1
         381         240         241 1
         382         241         242 1
         383         241        1213 1
         384         241        1215 1
         385         241        1224 1
         386         242         243 1
         387         242        1224 1
         388         243         244 1
         389         244         245 1
         390         245         246 1
         391         246         247 1
         392         247         248 1
         393         247        1684 1
         394         247        2118 1
         395         248         249 1
         396         248         847 1
         397         249         250 1
         398         249         285 1
         399         250         251 1
         400         251         252 1
         401         251         318 1
         402         252         253 1
         403         253         254 1
         404         254         255 1
         405         255         256 1
         406         256         257 1
         407         257         258 1
         408         258         259 1
         409         259         260 1
         410         259        1170 1
         411         260         261 1
         412         261         262 1
         413         262         263 1
         414         263         264 1
         415         264         556 1
         416         264         265 1
         417         265         556 1
         418         265         266 1
         419         266         267 1
         420         266        1633 1
         421         266        1634 1
         422         267         268 1
         423         268         269 1
         424         269         270 1
         425         269         273 1
         426         270         271 1
         427         271         272 1
         428         272         273 1
         429         273         274 1
         430         273        1123 1
         431         274         275 1
         432         275         276 1
         433         276         277 1
         434         277         278 1
         435         278         279 1
         436         279         280 1
         437         279         851 1
         438         279        1826 1
         439         280         281 1
         440         280         829 1
         441         280        1878 1
         442         281         282 1
         443         281         851 1
         444         281        1582 1
         445         281        1876 1
         446         282         283 1
         447         283         284 1
         448         284         285 1
         449         285         289 1
         450         285         286 1
         451         286         287 1
         452         287         288 1
         453         287         292 1
         454         287        2002 1
         455         288         289 1
         456         289         290 1
         457         290         291 1
         458         291         292 1
         459         292         293 1
         460         293         294 1
         461         294         295 1
         462         295         296 1
         463         296         297 1
         464         297         298 1
         465         298         299 1
         466         299         300 1
         467         300         301 1
         468         301         302 1
         469         302         303 1
         470         303         304 1
         471         304         305 1
         472         305         306 1
         473         306         307 1
         474         306         720 1
         475         306        1840 1
         476         307         308 1
         477         308         309 1
         478         309         310 1
         479         310         311 1
         480         311         312 1
         481         312         313 1
         482         313         314 1
         483         314         315 1
         484         315         316 1
         485         316         317 1
         486         317        1071 1
         487         317         318 1
         488         318         319 1
         489         319         320 1
         490         320         321 1
         491         321         322 1
         492         321        2044 1
         493         322         323 1
         494         322         325 1
         495         322         508 1
         496         323         324 1
         497         323        1349 1
         498         324         325 1
         499         325         326 1
         500         326         327 1
         501         327         483 1
         502         327         328 1
         503         328         329 1
         504         329         331 1
         505         329         330 1
         506         330         331 1
         507         331         332 1
         508         332         333 1
         509         333         334 1
         510         334         335 1
         511         334         336 1
         512         335         336 1
         513         336         337 1
         514         336         341 1
         515         336        1373 1
         516         337         338 1
         517         338         339 1
         518         338         537 1
         519         339         340 1
         520         340         341 1
         521         341         342 1
         522         341        1398 1
         523         342         343 1
         524         342        1375 1
         525         343         344 1
         526         344         345 1
         527         345         346 1
         528         345         349 1
         529         346         347 1
         530         346        2037 1
         531         347         348 1
         532         348         349 1
         533         349         350 1
         534         349         417 1
         535         350         351 1
         536         350         417 1
         537         351         352 1
         538         352         353 1
         539         353         354 1
         540         354         355 1
         541         354         406 1
         542         354         417 1
         543         354         621 1
         544         354        1373 1
         545         355         356 1
         546         356         357 1
         547         357         358 1
         548         358         359 1
         549         359         360 1
         550         359         381 1
         551         359         426 1
         552         360         361 1
         553         361         362 1
         554         362         363 1
         555         363         364 1
         556         363         425 1
         557         364         365 1
         558         364        1626 1
         559         365         366 1
         560         366         367 1
         561         366         726 1
         562         367         368 1
         563         368         369 1
         564         368         385 1
         565         369         370 1
         566         370         588 1
         567         370         371 1
         568         371         372 1
         569         372         373 1
         570         372         549 1
         571         372        1367 1
         572         373         374 1
         573         374         552 1
         574         374        1366 1
         575         374         375 1
         576         375         376 1
         577         375         549 1
         578         376         377 1
         579         376         379 1
         580         377         726 1
         581         377         378 1
         582         378         379 1
         583         379         380 1
         584         380         381 1
         585         381         382 1
         586         382         383 1
         587         383         384 1
         588         384         385 1
         589         384         550 1
         590         385         386 1
         591         386         387 1
         592         387         388 1
         593         388         389 1
         594         388         553 1
         595         389         390 1
         596         390         391 1
         597         391         392 1
         598         392         393 1
         599         393         394 1
         600         393         551 1
         601         394         395 1
         602         394         396 1
         603         395         396 1
         604         396         397 1
         605         396         724 1
         606         396         725 1
         607         397         398 1
         608         397        1762 1
         609         398         425 1
         610         398        1360 1
         611         398         399 1
         612         399        1418 1
         613         399         400 1
         614         400         401 1
         615         400        1153 1
         616         400        1356 1
         617         400        2088 1
         618         401         402 1
         619         401        1359 1
         620         401        2046 1
         621         402         403 1
         622         403         404 1
         623         404         405 1
         624         405         406 1
         625         406         414 1
         626         406         417 1
         627         406         421 1
         628         406         407 1
         629         407         408 1
         630         407         414 1
         631         408         414 1
         632         408         424 1
         633         408         425 1
         634         408         409 1
         635         409         410 1
         636         410         411 1
         637         411         412 1
         638         412         413 1
         639         413         414 1
         640         414         415 1
         641         414         416 1
         642         414         417 1
         643         414        1373 1
         644         415         416 1
         645         416         417 1
         646         417         418 1
         647         418         419 1
         648         419         420 1
         649         420         421 1
         650         421         422 1
         651         422         423 1
         652         422         436 1
         653         423         424 1
         654         424         425 1
         655         424        2036 1
         656         425         426 1
         657         426         427 1
         658         426         614 1
         659         426        2034 1
         660         427         428 1
         661         428         429 1
         662         428         433 1
         663         429         430 1
         664         430         431 1
         665         430        1135 1
         666         431         432 1
         667         432         716 1
         668         432        1135 1
         669         432         433 1
         670         433         434 1
         671         434         435 1
         672         435         436 1
         673         436         437 1
         674         437         438 1
         675         438         439 1
         676         439         440 1
         677         440         441 1
         678         441         442 1
         679         441         450 1
         680         441         716 1
         681         442         443 1
         682         442         452 1
         683         443         444 1
         684         444         445 1
         685         444         708 1
         686         444        2101 1
         687         445         446 1
         688         445         707 1
         689         446         447 1
         690         447         448 1
         691         448         449 1
         692         449         450 1
         693         450         451 1
         694         451         452 1
         695         451         835 1
         696         452         716 1
         697         452         759 1
         698         452        2033 1
         699         452         453 1
         700         453         454 1
         701         454         455 1
         702         455         456 1
         703         456         457 1
         704         457         458 1
         705         458         459 1
         706         458         737 1
         707         459         460 1
         708         460         461 1
         709         461         462 1
         710         462         463 1
         711         463         464 1
         712         463         465 1
         713         464         465 1
         714         464         504 1
         715         465         466 1
         716         465         467 1
         717         465         515 1
         718         466         467 1
         719         467         468 1
         720         467         473 1
         721         468         469 1
         722         469         470 1
         723         470         471 1
         724         471         472 1
         725         472         473 1
         726         472         507 1
         727         473         474 1
         728         474         500 1
         729         474         475 1
         730         475         476 1
         731         476         477 1
         732         476         514 1
         733         477         478 1
         734         477         507 1
         735         478         479 1
         736         479         480 1
         737         480         481 1
         738         481         482 1
         739         482         483 1
         740         482         490 1
         741         483         484 1
         742         484         485 1
         743         484         487 1
         744         485         486 1
         745         486         487 1
         746         487         488 1
         747         488         489 1
         748         488         490 1
         749         488         493 1
         750         488         514 1
         751         489         490 1
         752         490         500 1
         753         490         513 1
         754         490         514 1
         755         490         491 1
         756         491         492 1
         757         492         493 1
         758         493         494 1
         759         494         495 1
         760         495         496 1
         761         496         497 1
         762         497         498 1
         763         498         499 1
         764         499         500 1
         765         499         501 1
         766         500         501 1
         767         500         505 1
         768         501         502 1
         769         502         503 1
         770         503         504 1
         771         504         505 1
         772         505         506 1
         773         506         507 1
         774         507         508 1
         775         508         509 1
         776         509         510 1
         777         510         511 1
         778         511         512 1
         779         512         513 1
         780         513         514 1
         781         514         515 1
         782         515         516 1
         783         516         517 1
         784         517         518 1
         785         518         519 1
         786         518         652 1
         787         519         520 1
         788         520         521 1
         789         521         522 1
         790         522         523 1
         791         523         524 1
         792         523         636 1
         793         523         787 1
         794         523        1542 1
         795         523         635 1
         796         524         525 1
         797         525         526 1
         798         525         527 1
         799         526         527 1
         800         526         626 1
         801         526        1543 1
         802         527         528 1
         803         527         632 1
         804         528         529 1
         805         529         530 1
         806         530         531 1
         807         530         537 1
         808         530         621 1
         809         531         532 1
         810         532         533 1
         811         533         534 1
         812         534         535 1
         813         534        1399 1
         814         535         536 1
         815         535        1374 1
         816         536         537 1
         817         537         538 1
         818         538         539 1
         819         539         540 1
         820         539         548 1
         821         539        1373 1
         822         540         541 1
         823         541         542 1
         824         542         543 1
         825         542         546 1
         826         542        1421 1
         827         543         544 1
         828         543         548 1
         829         543         547 1
         830         544         545 1
         831         545         546 1
         832         545         548 1
         833         546         547 1
         834         547         548 1
         835         548         549 1
         836         549         550 1
         837         550         551 1
         838         551         552 1
         839         552         553 1
         840         553         554 1
         841         554         555 1
         842         555         556 1
         843         555        1171 1
         844         556         557 1
         845         557         558 1
         846         558         559 1
         847         559         560 1
         848         560         561 1
         849         560        1611 1
         850         561        1955 1
         851         561         562 1
         852         562         563 1
         853         563         564 1
         854         564         565 1
         855         565         566 1
         856         566         567 1
         857         566        1033 1
         858         566        1951 1
         859         567         568 1
         860         567        1034 1
         861         568         569 1
         862         568        1414 1
         863         568        1951 1
         864         569         570 1
         865         570         571 1
         866         571         572 1
         867         571        1415 1
         868         571        1418 1
         869         572         573 1
         870         573         574 1
         871         574         575 1
         872         575         576 1
         873         575         577 1
         874         575         579 1
         875         575        1414 1
         876         576        1825 1
         877         576         577 1
         878         577        1033 1
         879         577         578 1
         880         578         579 1
         881         579         580 1
         882         580         581 1
         883         580        1071 1
         884         580        1412 1
         885         581         582 1
         886         581        2070 1
         887         582         583 1
         888         583         584 1
         889         584         585 1
         890         584        1363 1
         891         584        1368 1
         892         585         586 1
         893         585        1870 1
         894         586         587 1
         895         587         588 1
         896         588         589 1
         897         589         590 1
         898         590         591 1
         899         591         592 1
         900         592         593 1
         901         593         594 1
         902         594         595 1
         903         595         596 1
         904         596         597 1
         905         596         603 1
         906         597         598 1
         907         598         599 1
         908         599         600 1
         909         600         601 1
         910         601         602 1
         911         602         603 1
         912         602         607 1
         913         603         604 1
         914         603         763 1
         915         604         605 1
         916         605         606 1
         917         606         607 1
         918         607         608 1
         919         608         609 1
         920         609         610 1
         921         610         761 1
         922         610         611 1
         923         611        1149 1
         924         611         612 1
         925         612         613 1
         926         613         614 1
         927         613        2035 1
         928         614         615 1
         929         614         778 1
         930         614        2035 1
         931         615         616 1
         932         616         617 1
         933         617         618 1
         934         618         619 1
         935         619         620 1
         936         619        1361 1
         937         620         621 1
         938         621         622 1
         939         622         623 1
         940         623         624 1
         941         624         625 1
         942         625         626 1
         943         625         632 1
         944         626         627 1
         945         627         628 1
         946         628         629 1
         947         629         630 1
         948         629        1543 1
         949         630         631 1
         950         630         680 1
         951         631         632 1
         952         632         633 1
         953         633         634 1
         954         634         635 1
         955         635         636 1
         956         636         637 1
         957         636        1542 1
         958         637         638 1
         959         638         639 1
         960         639         640 1
         961         640         641 1
         962         641         642 1
         963         642         643 1
         964         643         644 1
         965         644         645 1
         966         645         646 1
         967         646         647 1
         968         647         648 1
         969         648         651 1
         970         648         649 1
         971         649         650 1
         972         649         721 1
         973         649         724 1
         974         650         651 1
         975         651         652 1
         976         652         653 1
         977         653         654 1
         978         654         655 1
         979         655         656 1
         980         656         657 1
         981         657         658 1
         982         658         659 1
         983         658         667 1
         984         659         660 1
         985         660        1487 1
         986         660         661 1
         987         661         662 1
         988         662         663 1
         989         662         664 1
         990         663         671 1
         991         663         664 1
         992         664        1490 1
         993         664         665 1
         994         665         666 1
         995         666         667 1
         996         667         668 1
         997         667         754 1
         998         667         780 1
         999         668         669 1
        1000         668         671 1
        1001         669         670 1
        1002         670         671 1
        1003         671         672 1
        1004         672         673 1
        1005         673         674 1
        1006         674         675 1
        1007         675         676 1
        1008         676         677 1
        1009         677         678 1
        1010         678         679 1
        1011         679         680 1
        1012         680         681 1
        1013         681         682 1
        1014         681        1527 1
        1015         682        1529 1
        1016         682         683 1
        1017         683         792 1
        1018         683         684 1
        1019         684         685 1
        1020         685         686 1
        1021         686         687 1
        1022         687         688 1
        1023         688         689 1
        1024         689         690 1
        1025         690         691 1
        1026         691        1364 1
        1027         691        1409 1
        1028         691         692 1
        1029         692         693 1
        1030         692        1147 1
        1031         693         694 1
        1032         694         695 1
        1033         694        1488 1
        1034         695         696 1
        1035         696         697 1
        1036         697        1536 1
        1037         697        1542 1
        1038         697         698 1
        1039         698         699 1
        1040         699         700 1
        1041         700         701 1
        1042         701         702 1
        1043         702         703 1
        1044         702         705 1
        1045         703         704 1
        1046         703        2033 1
        1047         704         705 1
        1048         705         706 1
        1049         706         707 1
        1050         707         708 1
        1051         708         709 1
        1052         709         710 1
        1053         709         714 1
        1054         709         756 1
        1055         710         711 1
        1056         711         712 1
        1057         712         713 1
        1058         713         714 1
        1059         714         715 1
        1060         714        1483 1
        1061         715         716 1
        1062         716        2033 1
        1063         716         717 1
        1064         717         718 1
        1065         718         719 1
        1066         719         720 1
        1067         719         760 1
        1068         719         768 1
        1069         720         721 1
        1070         721         722 1
        1071         722         723 1
        1072         723         724 1
        1073         723         729 1
        1074         724         725 1
        1075         725         726 1
        1076         726         727 1
        1077         727         728 1
        1078         728         729 1
        1079         729         730 1
        1080         729         742 1
        1081         730         731 1
        1082         731         732 1
        1083         731         734 1
        1084         732         733 1
        1085         733         734 1
        1086         734         735 1
        1087         735         736 1
        1088         736         737 1
        1089         737         738 1
        1090         738         739 1
        1091         739         740 1
        1092         740         741 1
        1093         741         742 1
        1094         742         743 1
        1095         743         744 1
        1096         744         745 1
        1097         744         746 1
        1098         745         746 1
        1099         746         747 1
        1100         747         748 1
        1101         748         749 1
        1102         749         750 1
        1103         749         781 1
        1104         750         751 1
        1105         751         752 1
        1106         752         753 1
        1107         753         754 1
        1108         754         755 1
        1109         755         756 1
        1110         756         757 1
        1111         757         758 1
        1112         758         759 1
        1113         759         760 1
        1114         760         761 1
        1115         761         762 1
        1116         762         763 1
        1117         763         764 1
        1118         764         765 1
        1119         765         766 1
        1120         766         767 1
        1121         767         768 1
        1122         768         769 1
        1123         769         770 1
        1124         770         771 1
        1125         771         772 1
        1126         772         773 1
        1127         773         774 1
        1128         774        1483 1
        1129         774         775 1
        1130         775         776 1
        1131         776         777 1
        1132         777         778 1
        1133         778         779 1
        1134         778         780 1
        1135         779         780 1
        1136         780         781 1
        1137         781         782 1
        1138         782         783 1
        1139         783         784 1
        1140         784         785 1
        1141         785         786 1
        1142         786         787 1
        1143         787         788 1
        1144         787        1541 1
        1145         788         789 1
        1146         789         790 1
        1147         790         791 1
        1148         790        1527 1
        1149         790        1528 1
        1150         791         792 1
        1151         792         793 1
        1152         793         794 1
        1153         794         795 1
        1154         794        1968 1
        1155         795        1551 1
        1156         795         796 1
        1157         796         797 1
        1158         797         798 1
        1159         798         799 1
        1160         798        1955 1
        1161         799         800 1
        1162         799         801 1
        1163         800         801 1
        1164         800        1347 1
        1165         801         802 1
        1166         801        1653 1
        1167         802         803 1
        1168         803         804 1
        1169         804         805 1
        1170         805         806 1
        1171         806         807 1
        1172         806        1689 1
        1173         807        1315 1
        1174         807         808 1
        1175         808         809 1
        1176         809         810 1
        1177         810         811 1
        1178         811         812 1
        1179         812         813 1
        1180         813         814 1
        1181         814         815 1
        1182         814        1710 1
        1183         815         816 1
        1184         815         820 1
        1185         815         821 1
        1186         815        1682 1
        1187         816         817 1
        1188         817         818 1
        1189         818         819 1
        1190         819         820 1
        1191         819         822 1
        1192         820         821 1
        1193         821         822 1
        1194         822         823 1
        1195         823         824 1
        1196         824         825 1
        1197         825         826 1
        1198         826         827 1
        1199         827         828 1
        1200         828         829 1
        1201         828        1699 1
        1202         828        1717 1
        1203         829         830 1
        1204         829        1699 1
        1205         829        1761 1
        1206         830         831 1
        1207         831         832 1
        1208         832         833 1
        1209         833         834 1
        1210         834         835 1
        1211         835         836 1
        1212         836         837 1
        1213         837         838 1
        1214         838         839 1
        1215         839         840 1
        1216         839        1825 1
        1217         840         841 1
        1218         840        1826 1
        1219         841         842 1
        1220         842         843 1
        1221         843         844 1
        1222         844         845 1
        1223         845         846 1
        1224         846         847 1
        1225         847         848 1
        1226         848         849 1
        1227         848        1939 1
        1228         849         850 1
        1229         850         851 1
        1230         851         852 1
        1231         852         853 1
        1232         853         854 1
        1233         854         855 1
        1234         855         856 1
        1235         855        1597 1
        1236         856         857 1
        1237         857         858 1
        1238         858         859 1
        1239         858         889 1
        1240         858        1615 1
        1241         859         860 1
        1242         859         871 1
        1243         860         861 1
        1244         861         862 1
        1245         862         863 1
        1246         863         864 1
        1247         863         865 1
        1248         864         865 1
        1249         865        1343 1
        1250         865         866 1
        1251         866         867 1
        1252         867         868 1
        1253         868         869 1
        1254         869         870 1
        1255         870         871 1
        1256         871         872 1
        1257         871        1597 1
        1258         872         873 1
        1259         873        1264 1
        1260         873        1338 1
        1261         873         874 1
        1262         874         875 1
        1263         874        1329 1
        1264         874        1936 1
        1265         874        1518 1
        1266         875         876 1
        1267         876         877 1
        1268         877         878 1
        1269         878        1189 1
        1270         878        1241 1
        1271         878         879 1
        1272         879         905 1
        1273         879        1678 1
        1274         879         880 1
        1275         880         881 1
        1276         881         882 1
        1277         881         894 1
        1278         881        1255 1
        1279         882         883 1
        1280         883         884 1
        1281         883         886 1
        1282         883        1680 1
        1283         883        1880 1
        1284         884         885 1
        1285         885         886 1
        1286         886         887 1
        1287         886        1317 1
        1288         887         888 1
        1289         887        1678 1
        1290         888         889 1
        1291         889         890 1
        1292         889        1643 1
        1293         890         891 1
        1294         891         892 1
        1295         892         893 1
        1296         893         894 1
        1297         894         895 1
        1298         895         896 1
        1299         895        1307 1
        1300         896         897 1
        1301         896        1796 1
        1302         897         898 1
        1303         897         946 1
        1304         897        1796 1
        1305         898         899 1
        1306         898         914 1
        1307         899         900 1
        1308         900         901 1
        1309         901         902 1
        1310         902         903 1
        1311         902        1913 1
        1312         902        1914 1
        1313         903         904 1
        1314         904         905 1
        1315         905         906 1
        1316         906        1913 1
        1317         906         907 1
        1318         907         908 1
        1319         908         909 1
        1320         908         917 1
        1321         909         910 1
        1322         910         911 1
        1323         911         912 1
        1324         912         913 1
        1325         912         953 1
        1326         913         914 1
        1327         913         945 1
        1328         913        1796 1
        1329         914         915 1
        1330         915         916 1
        1331         916         917 1
        1332         917         918 1
        1333         917        1664 1
        1334         918         919 1
        1335         919         920 1
        1336         920         921 1
        1337         921         922 1
        1338         922         923 1
        1339         923         924 1
        1340         923         954 1
        1341         924         925 1
        1342         925         993 1
        1343         925         926 1
        1344         926         927 1
        1345         927         928 1
        1346         927        1096 1
        1347         927        1647 1
        1348         928         929 1
        1349         929         930 1
        1350         930         931 1
        1351         931         932 1
        1352         932         933 1
        1353         933         934 1
        1354         934         935 1
        1355         935         936 1
        1356         936         937 1
        1357         937         938 1
        1358         938         939 1
        1359         938         941 1
        1360         939         941 1
        1361         939         940 1
        1362         940         941 1
        1363         941         942 1
        1364         942         943 1
        1365         943        1794 1
        1366         943        1905 1
        1367         943         944 1
        1368         944         945 1
        1369         945         946 1
        1370         946         947 1
        1371         947         948 1
        1372         948         949 1
        1373         949         950 1
        1374         950         951 1
        1375         950        1532 1
        1376         951         952 1
        1377         951        1015 1
        1378         951        1024 1
        1379         952         953 1
        1380         953         954 1
        1381         954         955 1
        1382         955         956 1
        1383         956         957 1
        1384         956         992 1
        1385         957         958 1
        1386         958         959 1
        1387         959         960 1
        1388         959         993 1
        1389         960         964 1
        1390         960        1855 1
        1391         960         961 1
        1392         961         992 1
        1393         961         962 1
        1394         962         963 1
        1395         963         964 1
        1396         964         965 1
        1397         965         966 1
        1398         966         967 1
        1399         967         968 1
        1400         968         969 1
        1401         968        1458 1
        1402         969         970 1
        1403         969        1463 1
        1404         970         971 1
        1405         970        1458 1
        1406         970        1463 1
        1407         971         972 1
        1408         971        1454 1
        1409         971        1463 1
        1410         972         973 1
        1411         973         974 1
        1412         974         975 1
        1413         975         976 1
        1414         976         977 1
        1415         977         978 1
        1416         978         979 1
        1417         979         980 1
        1418         980         981 1
        1419         981         982 1
        1420         982         983 1
        1421         983         984 1
        1422         984         985 1
        1423         985         986 1
        1424         986         987 1
        1425         987         988 1
        1426         988         989 1
        1427         989         990 1
        1428         989        1456 1
        1429         990         991 1
        1430         991         992 1
        1431         992         993 1
        1432         993         994 1
        1433         994         995 1
        1434         995         996 1
        1435         996         997 1
        1436         997         998 1
        1437         998         999 1
        1438         999        1000 1
        1439        1000        1001 1
        1440        1001        1002 1
        1441        1002        1003 1
        1442        1003        1004 1
        1443        1004        1005 1
        1444        1005        1006 1
        1445        1006        1007 1
        1446        1006        1008 1
        1447        1007        1008 1
        1448        1008        1009 1
        1449        1009        1010 1
        1450        1009        1345 1
        1451        1010        1011 1
        1452        1011        1012 1
        1453        1011        1015 1
        1454        1012        1013 1
        1455        1013        1014 1
        1456        1014        1015 1
        1457        1015        1023 1
        1458        1015        1016 1
        1459        1016        1017 1
        1460        1017        1018 1
        1461        1018        1019 1
        1462        1018        1020 1
        1463        1019        1020 1
        1464        1020        1021 1
        1465        1020        1023 1
        1466        1021        1022 1
        1467        1022        1023 1
        1468        1023        1024 1
        1469        1024        1025 1
        1470        1024        1035 1
        1471        1025        1026 1
        1472        1025        1532 1
        1473        1026        1027 1
        1474        1027        1028 1
        1475        1027        1503 1
        1476        1028        1029 1
        1477        1029        1030 1
        1478        1030        1031 1
        1479        1031        1196 1
        1480        1031        1433 1
        1481        1031        1478 1
        1482        1031        1032 1
        1483        1032        1033 1
        1484        1033        1034 1
        1485        1033        1414 1
        1486        1034        1035 1
        1487        1035        1036 1
        1488        1036        1037 1
        1489        1037        1038 1
        1490        1038        1039 1
        1491        1039        1040 1
        1492        1040        1041 1
        1493        1041        1042 1
        1494        1042        1043 1
        1495        1043        1044 1
        1496        1044        1045 1
        1497        1045        1046 1
        1498        1046        1047 1
        1499        1047        1048 1
        1500        1047        1061 1
        1501        1047        1809 1
        1502        1048        1775 1
        1503        1048        1801 1
        1504        1048        1049 1
        1505        1049        1809 1
        1506        1049        1050 1
        1507        1050        1051 1
        1508        1050        1809 1
        1509        1051        1052 1
        1510        1052        1053 1
        1511        1053        1054 1
        1512        1054        1055 1
        1513        1055        1056 1
        1514        1056        1057 1
        1515        1057        1058 1
        1516        1058        1059 1
        1517        1059        1060 1
        1518        1060        1061 1
        1519        1061        1062 1
        1520        1062        1063 1
        1521        1062        1700 1
        1522        1063        1064 1
        1523        1064        1065 1
        1524        1065        1066 1
        1525        1066        1067 1
        1526        1067        1068 1
        1527        1068        1069 1
        1528        1069        1070 1
        1529        1069        2053 1
        1530        1070        1969 1
        1531        1070        1071 1
        1532        1071        1096 1
        1533        1071        1390 1
        1534        1071        1072 1
        1535        1072        1073 1
        1536        1072        1571 1
        1537        1073        1074 1
        1538        1073        1751 1
        1539        1074        1075 1
        1540        1075        1076 1
        1541        1076        1748 1
        1542        1076        1077 1
        1543        1077        1078 1
        1544        1078        1079 1
        1545        1079        1080 1
        1546        1080        1081 1
        1547        1081        1082 1
        1548        1082        1083 1
        1549        1082        1749 1
        1550        1083        1084 1
        1551        1083        1755 1
        1552        1083        2135 1
        1553        1084        1085 1
        1554        1085        1086 1
        1555        1086        1087 1
        1556        1087        1088 1
        1557        1087        1749 1
        1558        1088        1089 1
        1559        1089        1090 1
        1560        1089        1748 1
        1561        1090        1091 1
        1562        1091        1092 1
        1563        1092        1093 1
        1564        1093        1094 1
        1565        1094        1095 1
        1566        1095        1096 1
        1567        1096        1097 1
        1568        1096        1575 1
        1569        1097        1098 1
        1570        1098        1099 1
        1571        1099        1100 1
        1572        1100        1101 1
        1573        1101        1102 1
        1574        1102        1103 1
        1575        1103        1104 1
        1576        1104        1105 1
        1577        1105        1106 1
        1578        1106        1107 1
        1579        1107        1108 1
        1580        1108        1109 1
        1581        1109        1110 1
        1582        1110        1111 1
        1583        1111        1112 1
        1584        1112        1113 1
        1585        1113        1114 1
        1586        1114        1115 1
        1587        1115        1116 1
        1588        1115        1433 1
        1589        1116        1117 1
        1590        1117        1118 1
        1591        1118        1119 1
        1592        1119        1120 1
        1593        1120        1121 1
        1594        1120        1470 1
        1595        1120        1471 1
        1596        1121        1122 1
        1597        1121        1645 1
        1598        1122        1123 1
        1599        1123        1124 1
        1600        1124        1125 1
        1601        1125        1126 1
        1602        1126        1127 1
        1603        1127        1128 1
        1604        1128        1129 1
        1605        1129        1130 1
        1606        1130        1131 1
        1607        1131        1132 1
        1608        1132        1133 1
        1609        1132        1135 1
        1610        1133        1134 1
        1611        1133        2093 1
        1612        1134        1135 1
        1613        1135        1136 1
        1614        1135        1147 1
        1615        1136        1137 1
        1616        1137        1138 1
        1617        1138        1351 1
        1618        1138        1576 1
        1619        1138        1870 1
        1620        1138        1960 1
        1621        1138        2037 1
        1622        1138        2048 1
        1623        1138        2057 1
        1624        1138        2123 1
        1625        1138        1139 1
        1626        1139        1140 1
        1627        1140        1141 1
        1628        1141        1142 1
        1629        1142        1143 1
        1630        1142        1534 1
        1631        1143        1144 1
        1632        1144        1145 1
        1633        1144        1584 1
        1634        1145        1146 1
        1635        1146        1147 1
        1636        1147        1148 1
        1637        1148        1149 1
        1638        1149        1150 1
        1639        1150        1151 1
        1640        1151        1152 1
        1641        1152        1153 1
        1642        1153        1154 1
        1643        1153        1836 1
        1644        1154        1155 1
        1645        1155        1156 1
        1646        1156        1157 1
        1647        1157        1158 1
        1648        1158        1159 1
        1649        1159        1160 1
        1650        1160        1161 1
        1651        1161        1162 1
        1652        1162        1163 1
        1653        1163        1164 1
        1654        1164        1165 1
        1655        1165        1166 1
        1656        1166        1167 1
        1657        1167        1168 1
        1658        1168        1169 1
        1659        1169        1170 1
        1660        1170        1171 1
        1661        1171        1172 1
        1662        1172        1173 1
        1663        1173        1174 1
        1664        1173        1632 1
        1665        1174        1175 1
        1666        1175        1176 1
        1667        1175        1181 1
        1668        1176        1177 1
        1669        1176        1181 1
        1670        1177        1178 1
        1671        1178        1180 1
        1672        1178        1181 1
        1673        1178        1179 1
        1674        1179        1200 1
        1675        1179        1216 1
        1676        1179        1180 1
        1677        1180        1181 1
        1678        1180        1217 1
        1679        1181        1182 1
        1680        1181        1183 1
        1681        1181        1188 1
        1682        1182        1183 1
        1683        1183        1184 1
        1684        1184        1185 1
        1685        1184        1247 1
        1686        1185        1186 1
        1687        1186        1187 1
        1688        1187        1226 1
        1689        1187        1188 1
        1690        1188        1189 1
        1691        1188        1224 1
        1692        1189        1190 1
        1693        1190        1191 1
        1694        1191        1197 1
        1695        1191        1206 1
        1696        1191        1226 1
        1697        1191        1192 1
        1698        1192        1193 1
        1699        1193        1194 1
        1700        1193        1201 1
        1701        1193        1213 1
        1702        1194        1195 1
        1703        1195        1196 1
        1704        1196        1197 1
        1705        1196        1204 1
        1706        1196        1215 1
        1707        1197        1198 1
        1708        1197        1227 1
        1709        1198        1199 1
        1710        1199        1200 1
        1711        1199        1205 1
        1712        1199        1224 1
        1713        1200        1216 1
        1714        1200        1217 1
        1715        1200        1201 1
        1716        1201        1202 1
        1717        1202        1203 1
        1718        1203        1204 1
        1719        1204        1205 1
        1720        1205        1206 1
        1721        1205        1224 1
        1722        1206        1207 1
        1723        1207        1208 1
        1724        1208        1209 1
        1725        1209        1210 1
        1726        1210        1211 1
        1727        1211        1212 1
        1728        1212        1213 1
        1729        1212        1219 1
        1730        1213        1214 1
        1731        1214        1215 1
        1732        1215        1478 1
        1733        1215        1216 1
        1734        1216        1217 1
        1735        1217        1218 1
        1736        1218        1219 1
        1737        1219        1220 1
        1738        1220        1221 1
        1739        1221        1222 1
        1740        1221        1223 1
        1741        1221        1237 1
        1742        1222        1223 1
        1743        1223        1224 1
        1744        1224        1225 1
        1745        1225        1226 1
        1746        1226        1227 1
        1747        1226        1230 1
        1748        1227        1228 1
        1749        1228        1229 1
        1750        1229        1230 1
        1751        1230        1231 1
        1752        1231        1232 1
        1753        1232        1233 1
        1754        1233        1234 1
        1755        1234        1235 1
        1756        1235        1236 1
        1757        1236        1237 1
        1758        1237        1238 1
        1759        1238        1239 1
        1760        1239        1240 1
        1761        1240        1241 1
        1762        1240        1680 1
        1763        1241        1242 1
        1764        1241        1680 1
        1765        1242        1243 1
        1766        1243        1244 1
        1767        1244        1245 1
        1768        1245        1246 1
        1769        1245        1249 1
        1770        1246        1247 1
        1771        1246        1684 1
        1772        1247        1248 1
        1773        1248        1249 1
        1774        1249        1250 1
        1775        1250        1251 1
        1776        1250        1914 1
        1777        1251        1252 1
        1778        1252        1253 1
        1779        1253        1254 1
        1780        1254        1255 1
        1781        1255        1256 1
        1782        1256        1257 1
        1783        1257        1258 1
        1784        1257        1922 1
        1785        1257        1932 1
        1786        1258        1259 1
        1787        1258        1325 1
        1788        1259        1260 1
        1789        1260        1261 1
        1790        1261        1262 1
        1791        1262        1263 1
        1792        1262        1326 1
        1793        1262        1328 1
        1794        1262        1935 1
        1795        1263        1264 1
        1796        1264        1287 1
        1797        1264        1289 1
        1798        1264        1335 1
        1799        1264        1265 1
        1800        1265        1266 1
        1801        1265        1286 1
        1802        1266        1267 1
        1803        1266        1268 1
        1804        1266        1343 1
        1805        1267        1268 1
        1806        1268        1269 1
        1807        1268        1340 1
        1808        1269        1270 1
        1809        1270        1271 1
        1810        1271        1272 1
        1811        1272        1273 1
        1812        1273        1274 1
        1813        1274        1275 1
        1814        1275        1276 1
        1815        1276        1277 1
        1816        1277        1278 1
        1817        1278        1279 1
        1818        1279        1280 1
        1819        1279        1281 1
        1820        1279        1342 1
        1821        1280        1281 1
        1822        1280        1340 1
        1823        1281        1343 1
        1824        1281        1282 1
        1825        1282        1343 1
        1826        1282        1283 1
        1827        1283        1284 1
        1828        1284        1285 1
        1829        1285        1286 1
        1830        1286        1287 1
        1831        1286        1340 1
        1832        1287        1288 1
        1833        1287        1338 1
        1834        1288        1289 1
        1835        1289        1290 1
        1836        1289        1291 1
        1837        1289        1294 1
        1838        1289        1339 1
        1839        1289        1340 1
        1840        1290        1291 1
        1841        1291        1292 1
        1842        1292        1293 1
        1843        1293        1294 1
        1844        1294        1295 1
        1845        1295        1296 1
        1846        1296        1297 1
        1847        1296        1642 1
        1848        1296        1644 1
        1849        1296        1695 1
        1850        1297        1298 1
        1851        1298        1299 1
        1852        1299        1659 1
        1853        1299        1300 1
        1854        1300        1679 1
        1855        1300        1301 1
        1856        1301        1302 1
        1857        1302        1303 1
        1858        1303        1304 1
        1859        1303        1654 1
        1860        1304        1305 1
        1861        1304        1658 1
        1862        1305        1306 1
        1863        1306        1307 1
        1864        1307        1308 1
        1865        1308        1309 1
        1866        1309        1312 1
        1867        1309        1310 1
        1868        1310        1674 1
        1869        1310        1311 1
        1870        1311        1312 1
        1871        1312        1313 1
        1872        1313        1314 1
        1873        1314        1315 1
        1874        1315        1904 1
        1875        1315        1905 1
        1876        1315        1316 1
        1877        1316        1317 1
        1878        1317        1318 1
        1879        1318        1319 1
        1880        1319        1320 1
        1881        1320        1321 1
        1882        1321        1322 1
        1883        1322        1323 1
        1884        1323        1324 1
        1885        1324        1325 1
        1886        1324        1327 1
        1887        1325        1326 1
        1888        1326        1327 1
        1889        1327        1328 1
        1890        1328        1329 1
        1891        1329        1330 1
        1892        1329        1332 1
        1893        1330        1331 1
        1894        1331        1332 1
        1895        1331        1339 1
        1896        1332        1333 1
        1897        1333        1334 1
        1898        1333        1335 1
        1899        1334        1335 1
        1900        1335        1336 1
        1901        1336        1337 1
        1902        1337        1338 1
        1903        1338        1339 1
        1904        1339        1340 1
        1905        1340        1341 1
        1906        1340        1343 1
        1907        1341        1342 1
        1908        1342        1343 1
        1909        1343        1344 1
        1910        1344        1345 1
        1911        1345        1346 1
        1912        1346        1347 1
        1913        1347        1348 1
        1914        1348        1349 1
        1915        1349        1350 1
        1916        1350        1351 1
        1917        1351        1353 1
        1918        1351        1577 1
        1919        1351        1599 1
        1920        1351        1352 1
        1921        1352        1958 1
        1922        1352        1353 1
        1923        1353        1354 1
        1924        1353        1827 1
        1925        1354        1355 1
        1926        1355        1356 1
        1927        1356        1357 1
        1928        1357        1358 1
        1929        1358        1359 1
        1930        1359        1360 1
        1931        1360        1361 1
        1932        1360        1872 1
        1933        1361        1362 1
        1934        1362        1363 1
        1935        1363        1364 1
        1936        1364        1365 1
        1937        1365        1366 1
        1938        1366        1367 1
        1939        1367        1368 1
        1940        1368        1369 1
        1941        1368        1848 1
        1942        1369        1370 1
        1943        1370        1371 1
        1944        1371        1372 1
        1945        1372        1373 1
        1946        1373        1374 1
        1947        1374        1375 1
        1948        1375        1376 1
        1949        1375        1397 1
        1950        1376        1377 1
        1951        1376        2043 1
        1952        1377        1387 1
        1953        1377        2073 1
        1954        1377        1378 1
        1955        1378        1381 1
        1956        1378        1379 1
        1957        1379        1380 1
        1958        1380        1381 1
        1959        1380        1382 1
        1960        1380        2108 1
        1961        1381        1382 1
        1962        1382        1383 1
        1963        1383        1384 1
        1964        1383        1385 1
        1965        1383        1386 1
        1966        1384        1385 1
        1967        1385        1386 1
        1968        1386        1387 1
        1969        1387        1388 1
        1970        1387        1390 1
        1971        1387        1860 1
        1972        1388        1864 1
        1973        1388        1389 1
        1974        1389        1390 1
        1975        1390        1391 1
        1976        1391        1392 1
        1977        1392        1393 1
        1978        1393        1394 1
        1979        1394        1395 1
        1980        1395        1396 1
        1981        1396        1397 1
        1982        1396        1399 1
        1983        1396        2102 1
        1984        1396        2104 1
        1985        1397        1398 1
        1986        1397        2072 1
        1987        1398        1399 1
        1988        1399        1400 1
        1989        1400        1401 1
        1990        1401        1402 1
        1991        1402        1403 1
        1992        1403        1404 1
        1993        1403        2104 1
        1994        1404        1405 1
        1995        1404        2104 1
        1996        1405        1406 1
        1997        1406        1407 1
        1998        1407        1408 1
        1999        1408        1409 1
        2000        1409        1410 1
        2001        1409        1569 1
        2002        1409        1570 1
        2003        1410        1411 1
        2004        1410        1569 1
        2005        1410        1571 1
        2006        1411        1412 1
        2007        1412        1413 1
        2008        1412        1572 1
        2009        1412        1575 1
        2010        1412        2008 1
        2011        1413        1414 1
        2012        1414        1415 1
        2013        1414        2004 1
        2014        1415        2003 1
        2015        1415        1416 1
        2016        1416        1417 1
        2017        1417        1418 1
        2018        1418        1419 1
        2019        1418        1421 1
        2020        1418        1858 1
        2021        1419        1420 1
        2022        1420        1421 1
        2023        1421        1422 1
        2024        1422        1423 1
        2025        1423        1424 1
        2026        1424        1425 1
        2027        1425        1426 1
        2028        1426        1427 1
        2029        1427        1428 1
        2030        1427        1797 1
        2031        1428        1429 1
        2032        1429        1430 1
        2033        1430        1431 1
        2034        1431        1432 1
        2035        1432        1433 1
        2036        1433        1434 1
        2037        1434        1435 1
        2038        1435        1436 1
        2039        1435        1437 1
        2040        1436        1437 1
        2041        1437        1438 1
        2042        1437        1439 1
        2043        1438        1439 1
        2044        1439        1440 1
        2045        1440        1441 1
        2046        1440        1442 1
        2047        1441        1442 1
        2048        1442        1443 1
        2049        1442        1444 1
        2050        1443        1444 1
        2051        1444        1445 1
        2052        1445        1446 1
        2053        1446        1447 1
        2054        1447        1448 1
        2055        1448        1449 1
        2056        1449        1450 1
        2057        1449        1495 1
        2058        1450        1451 1
        2059        1450        1494 1
        2060        1450        1495 1
        2061        1451        1452 1
        2062        1452        1453 1
        2063        1453        1454 1
        2064        1454        1455 1
        2065        1454        1459 1
        2066        1454        1463 1
        2067        1454        1465 1
        2068        1455        1456 1
        2069        1456        1457 1
        2070        1457        1458 1
        2071        1458        1459 1
        2072        1459        1460 1
        2073        1459        1463 1
        2074        1459        1464 1
        2075        1460        1461 1
        2076        1461        1462 1
        2077        1462        1463 1
        2078        1463        1464 1
        2079        1463        1465 1
        2080        1464        1465 1
        2081        1465        1466 1
        2082        1466        1467 1
        2083        1467        1468 1
        2084        1468        1469 1
        2085        1469        1470 1
        2086        1470        1471 1
        2087        1470        1578 1
        2088        1471        1472 1
        2089        1472        1473 1
        2090        1473        1474 1
        2091        1474        1475 1
        2092        1475        1476 1
        2093        1476        1477 1
        2094        1477        1478 1
        2095        1478        1479 1
        2096        1479        1480 1
        2097        1480        1481 1
        2098        1481        1482 1
        2099        1482        1483 1
        2100        1483        1484 1
        2101        1484        1485 1
        2102        1485        1486 1
        2103        1486        1487 1
        2104        1486        2032 1
        2105        1487        1488 1
        2106        1488        1489 1
        2107        1489        1490 1
        2108        1490        1491 1
        2109        1491        1492 1
        2110        1492        1493 1
        2111        1492        1525 1
        2112        1492        1500 1
        2113        1493        1494 1
        2114        1494        1495 1
        2115        1494        1564 1
        2116        1495        1496 1
        2117        1495        1564 1
        2118        1496        1497 1
        2119        1497        1498 1
        2120        1497        1500 1
        2121        1498        1499 1
        2122        1498        1517 1
        2123        1498        1518 1
        2124        1499        1500 1
        2125        1500        1501 1
        2126        1501        1502 1
        2127        1502        1503 1
        2128        1503        1504 1
        2129        1504        1505 1
        2130        1505        1506 1
        2131        1506        1507 1
        2132        1507        1508 1
        2133        1508        1509 1
        2134        1509        1510 1
        2135        1510        1511 1
        2136        1511        1512 1
        2137        1512        1513 1
        2138        1513        1514 1
        2139        1514        1515 1
        2140        1515        1516 1
        2141        1516        1517 1
        2142        1517        1518 1
        2143        1518        1519 1
        2144        1519        1520 1
        2145        1520        1521 1
        2146        1521        1522 1
        2147        1521        1526 1
        2148        1521        1564 1
        2149        1522        1523 1
        2150        1523        1524 1
        2151        1523        1615 1
        2152        1524        1525 1
        2153        1524        1534 1
        2154        1525        1526 1
        2155        1526        1527 1
        2156        1527        1528 1
        2157        1528        1529 1
        2158        1529        1530 1
        2159        1530        1531 1
        2160        1531        1532 1
        2161        1532        1533 1
        2162        1533        1534 1
        2163        1534        1535 1
        2164        1535        1536 1
        2165        1536        1537 1
        2166        1537        1538 1
        2167        1538        1539 1
        2168        1539        1540 1
        2169        1540        1541 1
        2170        1541        1542 1
        2171        1542        1543 1
        2172        1543        1544 1
        2173        1544        1545 1
        2174        1544        1550 1
        2175        1544        1561 1
        2176        1545        1546 1
        2177        1546        1547 1
        2178        1547        1548 1
        2179        1548        1549 1
        2180        1548        2158 1
        2181        1549        1550 1
        2182        1549        1553 1
        2183        1550        1551 1
        2184        1550        1553 1
        2185        1551        1552 1
        2186        1552        1553 1
        2187        1553        1554 1
        2188        1554        1555 1
        2189        1555        1556 1
        2190        1556        1557 1
        2191        1557        1658 1
        2192        1557        1558 1
        2193        1558        1559 1
        2194        1559        1560 1
        2195        1560        1561 1
        2196        1561        1562 1
        2197        1562        1563 1
        2198        1563        1564 1
        2199        1564        1565 1
        2200        1565        1566 1
        2201        1565        2010 1
        2202        1566        1567 1
        2203        1567        1568 1
        2204        1567        1975 1
        2205        1567        1977 1
        2206        1568        1569 1
        2207        1568        1976 1
        2208        1568        1993 1
        2209        1569        1570 1
        2210        1569        1971 1
        2211        1570        1571 1
        2212        1570        1970 1
        2213        1570        2101 1
        2214        1571        1572 1
        2215        1572        1573 1
        2216        1572        2065 1
        2217        1573        1574 1
        2218        1574        1575 1
        2219        1575        1576 1
        2220        1576        1577 1
        2221        1576        1958 1
        2222        1577        1578 1
        2223        1578        1579 1
        2224        1579        1580 1
        2225        1580        1581 1
        2226        1580        1941 1
        2227        1580        1957 1
        2228        1580        1939 1
        2229        1581        1582 1
        2230        1582        1583 1
        2231        1583        1584 1
        2232        1584        1585 1
        2233        1584        1699 1
        2234        1585        1586 1
        2235        1585        1799 1
        2236        1586        1587 1
        2237        1587        1588 1
        2238        1587        1622 1
        2239        1588        1589 1
        2240        1588        1619 1
        2241        1588        1614 1
        2242        1589        1590 1
        2243        1590        1591 1
        2244        1591        1592 1
        2245        1592        1593 1
        2246        1593        1594 1
        2247        1593        1598 1
        2248        1593        1614 1
        2249        1594        1595 1
        2250        1594        1597 1
        2251        1595        1596 1
        2252        1596        1597 1
        2253        1597        1598 1
        2254        1598        1614 1
        2255        1598        1599 1
        2256        1599        1600 1
        2257        1600        1601 1
        2258        1601        1602 1
        2259        1601        1611 1
        2260        1602        1603 1
        2261        1603        1604 1
        2262        1604        1605 1
        2263        1605        1606 1
        2264        1606        1607 1
        2265        1607        1608 1
        2266        1608        1609 1
        2267        1609        1610 1
        2268        1610        1611 1
        2269        1611        1612 1
        2270        1612        1613 1
        2271        1613        1614 1
        2272        1614        1615 1
        2273        1614        1617 1
        2274        1614        1618 1
        2275        1614        1633 1
        2276        1615        1616 1
        2277        1616        1617 1
        2278        1617        1618 1
        2279        1617        1632 1
        2280        1618        1619 1
        2281        1619        1620 1
        2282        1620        1621 1
        2283        1621        1622 1
        2284        1622        1623 1
        2285        1623        1624 1
        2286        1624        1625 1
        2287        1625        1626 1
        2288        1626        1627 1
        2289        1627        1628 1
        2290        1628        1629 1
        2291        1629        1630 1
        2292        1630        1631 1
        2293        1631        1632 1
        2294        1632        1633 1
        2295        1633        1634 1
        2296        1634        1635 1
        2297        1635        1636 1
        2298        1635        1638 1
        2299        1636        1637 1
        2300        1637        1638 1
        2301        1638        1639 1
        2302        1639        1640 1
        2303        1640        1641 1
        2304        1641        1642 1
        2305        1642        1643 1
        2306        1643        1644 1
        2307        1643        1657 1
        2308        1644        1645 1
        2309        1645        1646 1
        2310        1646        1647 1
        2311        1647        1648 1
        2312        1648        1649 1
        2313        1649        1650 1
        2314        1650        1651 1
        2315        1651        1652 1
        2316        1652        1653 1
        2317        1653        1654 1
        2318        1654        1655 1
        2319        1655        1656 1
        2320        1656        1657 1
        2321        1657        1658 1
        2322        1658        1659 1
        2323        1658        1695 1
        2324        1659        1905 1
        2325        1659        1660 1
        2326        1660        1661 1
        2327        1660        1911 1
        2328        1661        1662 1
        2329        1662        1663 1
        2330        1663        1664 1
        2331        1664        1665 1
        2332        1665        1666 1
        2333        1666        1667 1
        2334        1667        1668 1
        2335        1668        1669 1
        2336        1668        1682 1
        2337        1669        1670 1
        2338        1670        1671 1
        2339        1671        1672 1
        2340        1672        1673 1
        2341        1673        1674 1
        2342        1674        1675 1
        2343        1674        1815 1
        2344        1675        1676 1
        2345        1676        1677 1
        2346        1676        1678 1
        2347        1677        1678 1
        2348        1678        1679 1
        2349        1679        1680 1
        2350        1680        1681 1
        2351        1681        1682 1
        2352        1682        1880 1
        2353        1682        1683 1
        2354        1683        1684 1
        2355        1684        1685 1
        2356        1685        1686 1
        2357        1686        1687 1
        2358        1687        1688 1
        2359        1688        1689 1
        2360        1688        1692 1
        2361        1689        1690 1
        2362        1689        1696 1
        2363        1690        1691 1
        2364        1691        1692 1
        2365        1692        1693 1
        2366        1693        1694 1
        2367        1694        1695 1
        2368        1695        1696 1
        2369        1696        1697 1
        2370        1697        1698 1
        2371        1698        1699 1
        2372        1699        1700 1
        2373        1700        1701 1
        2374        1700        1769 1
        2375        1701        1702 1
        2376        1702        1703 1
        2377        1703        1704 1
        2378        1704        1705 1
        2379        1705        1706 1
        2380        1706        1707 1
        2381        1707        1708 1
        2382        1708        1709 1
        2383        1709        1710 1
        2384        1710        1711 1
        2385        1711        1712 1
        2386        1712        1713 1
        2387        1712        1761 1
        2388        1713        1714 1
        2389        1714        1715 1
        2390        1715        1716 1
        2391        1716        1717 1
        2392        1717        1718 1
        2393        1718        1719 1
        2394        1719        1720 1
        2395        1719        1770 1
        2396        1720        1721 1
        2397        1720        1770 1
        2398        1721        1722 1
        2399        1722        1723 1
        2400        1723        1724 1
        2401        1724        1725 1
        2402        1725        1726 1
        2403        1726        1727 1
        2404        1727        1728 1
        2405        1727        1817 1
        2406        1728        1729 1
        2407        1729        1730 1
        2408        1730        1731 1
        2409        1731        1732 1
        2410        1732        1733 1
        2411        1733        1734 1
        2412        1734        1735 1
        2413        1735        1736 1
        2414        1736        1737 1
        2415        1736        1749 1
        2416        1737        1738 1
        2417        1738        1739 1
        2418        1738        1758 1
        2419        1739        1740 1
        2420        1740        1741 1
        2421        1741        1742 1
        2422        1742        1749 1
        2423        1742        2135 1
        2424        1742        1743 1
        2425        1743        1744 1
        2426        1744        1745 1
        2427        1745        1746 1
        2428        1745        1747 1
        2429        1746        1747 1
        2430        1747        1748 1
        2431        1748        1749 1
        2432        1748        1755 1
        2433        1749        1755 1
        2434        1749        1750 1
        2435        1750        1751 1
        2436        1751        1752 1
        2437        1752        1753 1
        2438        1753        1754 1
        2439        1754        1755 1
        2440        1755        1756 1
        2441        1756        1757 1
        2442        1757        1758 1
        2443        1758        1759 1
        2444        1759        1760 1
        2445        1760        1761 1
        2446        1761        1762 1
        2447        1762        1763 1
        2448        1762        1768 1
        2449        1763        1764 1
        2450        1764        1765 1
        2451        1765        1766 1
        2452        1766        1767 1
        2453        1767        1768 1
        2454        1768        1769 1
        2455        1769        1770 1
        2456        1770        1771 1
        2457        1771        1772 1
        2458        1772        1773 1
        2459        1773        1774 1
        2460        1774        1775 1
        2461        1775        1776 1
        2462        1775        1810 1
        2463        1775        1818 1
        2464        1776        1777 1
        2465        1777        1778 1
        2466        1778        1779 1
        2467        1778        1780 1
        2468        1778        1791 1
        2469        1778        1798 1
        2470        1779        1781 1
        2471        1779        1800 1
        2472        1779        1780 1
        2473        1780        1791 1
        2474        1780        1796 1
        2475        1780        1781 1
        2476        1781        1782 1
        2477        1781        1795 1
        2478        1782        1783 1
        2479        1783        1784 1
        2480        1784        1785 1
        2481        1784        1794 1
        2482        1785        1786 1
        2483        1786        1787 1
        2484        1786        1794 1
        2485        1787        1788 1
        2486        1788        1789 1
        2487        1788        1794 1
        2488        1789        1790 1
        2489        1790        1791 1
        2490        1791        1792 1
        2491        1792        1793 1
        2492        1793        1794 1
        2493        1794        1811 1
        2494        1794        1795 1
        2495        1795        1796 1
        2496        1796        1797 1
        2497        1797        1798 1
        2498        1798        1799 1
        2499        1799        1800 1
        2500        1800        1801 1
        2501        1801        1802 1
        2502        1801        1803 1
        2503        1802        1803 1
        2504        1803        1804 1
        2505        1803        1810 1
        2506        1804        1805 1
        2507        1805        1806 1
        2508        1806        1807 1
        2509        1806        1814 1
        2510        1807        1808 1
        2511        1808        1809 1
        2512        1809        1810 1
        2513        1810        1811 1
        2514        1811        1812 1
        2515        1812        1813 1
        2516        1813        1814 1
        2517        1814        1815 1
        2518        1815        1817 1
        2519        1815        1816 1
        2520        1816        1817 1
        2521        1817        1818 1
        2522        1818        1819 1
        2523        1819        1820 1
        2524        1820        1821 1
        2525        1821        1822 1
        2526        1822        1823 1
        2527        1823        1824 1
        2528        1824        1825 1
        2529        1825        1826 1
        2530        1826        1827 1
        2531        1826        1851 1
        2532        1826        2052 1
        2533        1827        1828 1
        2534        1828        1829 1
        2535        1829        1830 1
        2536        1830        1831 1
        2537        1831        1832 1
        2538        1832        1833 1
        2539        1833        2049 1
        2540        1833        2058 1
        2541        1833        2076 1
        2542        1833        2088 1
        2543        1833        1834 1
        2544        1834        1835 1
        2545        1835        1836 1
        2546        1836        1837 1
        2547        1837        1838 1
        2548        1838        1839 1
        2549        1839        1840 1
        2550        1839        1849 1
        2551        1840        1841 1
        2552        1841        1842 1
        2553        1842        1843 1
        2554        1843        1844 1
        2555        1844        1845 1
        2556        1845        1846 1
        2557        1845        1847 1
        2558        1846        1847 1
        2559        1847        1848 1
        2560        1848        1849 1
        2561        1848        1868 1
        2562        1849        1850 1
        2563        1850        1851 1
        2564        1851        1852 1
        2565        1852        1853 1
        2566        1853        1854 1
        2567        1854        1855 1
        2568        1855        1856 1
        2569        1856        1857 1
        2570        1857        1858 1
        2571        1858        1859 1
        2572        1859        1860 1
        2573        1860        1861 1
        2574        1860        1864 1
        2575        1861        1862 1
        2576        1862        1863 1
        2577        1863        1864 1
        2578        1864        1865 1
        2579        1865        1866 1
        2580        1866        1867 1
        2581        1867        1868 1
        2582        1868        1869 1
        2583        1869        1870 1
        2584        1870        1871 1
        2585        1871        1872 1
        2586        1872        1873 1
        2587        1873        1874 1
        2588        1874        1875 1
        2589        1875        1876 1
        2590        1876        1877 1
        2591        1877        1878 1
        2592        1878        1879 1
        2593        1879        1880 1
        2594        1880        1881 1
        2595        1881        1882 1
        2596        1882        1883 1
        2597        1883        1884 1
        2598        1884        1885 1
        2599        1885        1886 1
        2600        1886        1887 1
        2601        1887        1888 1
        2602        1888        1889 1
        2603        1889        1890 1
        2604        1890        1891 1
        2605        1891        1892 1
        2606        1892        1893 1
        2607        1893        1894 1
        2608        1894        1895 1
        2609        1895        1896 1
        2610        1896        1897 1
        2611        1897        1898 1
        2612        1898        1899 1
        2613        1899        1900 1
        2614        1900        1901 1
        2615        1901        1902 1
        2616        1902        1903 1
        2617        1903        1904 1
        2618        1904        1905 1
        2619        1905        1906 1
        2620        1906        1907 1
        2621        1907        1908 1
        2622        1908        1909 1
        2623        1908        1911 1
        2624        1909        1910 1
        2625        1910        1911 1
        2626        1911        1912 1
        2627        1912        1913 1
        2628        1913        1914 1
        2629        1914        1915 1
        2630        1915        1916 1
        2631        1916        1918 1
        2632        1916        1917 1
        2633        1917        1918 1
        2634        1918        1919 1
        2635        1919        1920 1
        2636        1920        1921 1
        2637        1921        1922 1
        2638        1922        1923 1
        2639        1923        1924 1
        2640        1923        1932 1
        2641        1924        1925 1
        2642        1925        1926 1
        2643        1926        1927 1
        2644        1927        1928 1
        2645        1928        1929 1
        2646        1929        1930 1
        2647        1929        1935 1
        2648        1930        1931 1
        2649        1931        1932 1
        2650        1932        1933 1
        2651        1933        1934 1
        2652        1934        1935 1
        2653        1935        1936 1
        2654        1936        1937 1
        2655        1937        1938 1
        2656        1938        1939 1
        2657        1939        1940 1
        2658        1940        1945 1
        2659        1940        1941 1
        2660        1941        1942 1
        2661        1942        1943 1
        2662        1943        1944 1
        2663        1944        1945 1
        2664        1945        1946 1
        2665        1946        1947 1
        2666        1946        1949 1
        2667        1947        1948 1
        2668        1948        1949 1
        2669        1949        1957 1
        2670        1949        1950 1
        2671        1950        1951 1
        2672        1951        1952 1
        2673        1952        1953 1
        2674        1953        1954 1
        2675        1954        1955 1
        2676        1955        1956 1
        2677        1956        1957 1
        2678        1957        1958 1
        2679        1958        1959 1
        2680        1959        1960 1
        2681        1960        2010 1
        2682        1960        1961 1
        2683        1961        1962 1
        2684        1962        1963 1
        2685        1963        1964 1
        2686        1963        2008 1
        2687        1964        1965 1
        2688        1965        1966 1
        2689        1966        1967 1
        2690        1967        1968 1
        2691        1968        1969 1
        2692        1968        1993 1
        2693        1969        1970 1
        2694        1970        1971 1
        2695        1971        1972 1
        2696        1971        1973 1
        2697        1972        1973 1
        2698        1973        1974 1
        2699        1974        1975 1
        2700        1975        1976 1
        2701        1975        1977 1
        2702        1976        1977 1
        2703        1976        2098 1
        2704        1977        1978 1
        2705        1978        1979 1
        2706        1979        1980 1
        2707        1980        1981 1
        2708        1981        1982 1
        2709        1982        1983 1
        2710        1983        1984 1
        2711        1984        1985 1
        2712        1985        1986 1
        2713        1986        1987 1
        2714        1987        1988 1
        2715        1988        1989 1
        2716        1989        1990 1
        2717        1990        1991 1
        2718        1991        1992 1
        2719        1992        1993 1
        2720        1993        1994 1
        2721        1994        1995 1
        2722        1995        1996 1
        2723        1996        1997 1
        2724        1997        1998 1
        2725        1998        1999 1
        2726        1999        2000 1
        2727        2000        2001 1
        2728        2001        2002 1
        2729        2002        2003 1
        2730        2003        2004 1
        2731        2004        2005 1
        2732        2005        2006 1
        2733        2006        2007 1
        2734        2007        2008 1
        2735        2008        2009 1
        2736        2009        2010 1
        2737        2010        2011 1
        2738        2011        2012 1
        2739        2011        2032 1
        2740        2012        2013 1
        2741        2013        2014 1
        2742        2014        2015 1
        2743        2015        2016 1
        2744        2016        2017 1
        2745        2017        2018 1
        2746        2018        2019 1
        2747        2019        2020 1
        2748        2019        2021 1
        2749        2020        2021 1
        2750        2021        2022 1
        2751        2022        2023 1
        2752        2023        2024 1
        2753        2024        2090 1
        2754        2024        2025 1
        2755        2025        2026 1
        2756        2026        2027 1
        2757        2027        2028 1
        2758        2028        2029 1
        2759        2029        2030 1
        2760        2030        2031 1
        2761        2031        2032 1
        2762        2032        2033 1
        2763        2033        2034 1
        2764        2034        2035 1
        2765        2035        2036 1
        2766        2036        2037 1
        2767        2037        2038 1
        2768        2037        2062 1
        2769        2038        2057 1
        2770        2038        2039 1
        2771        2039        2040 1
        2772        2040        2041 1
        2773        2041        2042 1
        2774        2042        2043 1
        2775        2043        2045 1
        2776        2043        2072 1
        2777        2043        2073 1
        2778        2043        2074 1
        2779        2043        2079 1
        2780        2043        2044 1
        2781        2044        2045 1
        2782        2045        2046 1
        2783        2045        2085 1
        2784        2046        2047 1
        2785        2046        2048 1
        2786        2047        2048 1
        2787        2048        2049 1
        2788        2049        2050 1
        2789        2050        2051 1
        2790        2051        2052 1
        2791        2052        2053 1
        2792        2052        2082 1
        2793        2053        2054 1
        2794        2053        2056 1
        2795        2054        2055 1
        2796        2055        2056 1
        2797        2056        2058 1
        2798        2056        2057 1
        2799        2057        2063 1
        2800        2057        2081 1
        2801        2057        2058 1
        2802        2058        2059 1
        2803        2058        2060 1
        2804        2059        2060 1
        2805        2060        2061 1
        2806        2061        2062 1
        2807        2061        2074 1
        2808        2062        2063 1
        2809        2062        2078 1
        2810        2063        2064 1
        2811        2064        2065 1
        2812        2065        2066 1
        2813        2066        2067 1
        2814        2067        2068 1
        2815        2068        2069 1
        2816        2069        2070 1
        2817        2070        2071 1
        2818        2071        2072 1
        2819        2072        2073 1
        2820        2073        2074 1
        2821        2074        2075 1
        2822        2075        2076 1
        2823        2076        2077 1
        2824        2077        2078 1
        2825        2077        2086 1
        2826        2078        2079 1
        2827        2079        2080 1
        2828        2080        2081 1
        2829        2081        2082 1
        2830        2081        2088 1
        2831        2082        2083 1
        2832        2083        2084 1
        2833        2084        2085 1
        2834        2085        2086 1
        2835        2086        2087 1
        2836        2087        2088 1
        2837        2088        2089 1
        2838        2089        2090 1
        2839        2090        2091 1
        2840        2091        2092 1
        2841        2092        2093 1
        2842        2093        2094 1
        2843        2093        2097 1
        2844        2094        2095 1
        2845        2095        2096 1
        2846        2096        2097 1
        2847        2097        2098 1
        2848        2098        2099 1
        2849        2099        2100 1
        2850        2100        2101 1
        2851        2101        2102 1
        2852        2102        2103 1
        2853        2103        2104 1
        2854        2104        2105 1
        2855        2105        2106 1
        2856        2106        2107 1
        2857        2106        2108 1
        2858        2107        2108 1
        2859        2108        2109 1
        2860        2109        2110 1
        2861        2110        2111 1
        2862        2111        2112 1
        2863        2112        2113 1
        2864        2113        2114 1
        2865        2114        2115 1
        2866        2115        2116 1
        2867        2116        2117 1
        2868        2117        2118 1
        2869        2118        2119 1
        2870        2119        2120 1
        2871        2120        2121 1
        2872        2121        2122 1
        2873        2122        2123 1
        2874        2123        2124 1
        2875        2124        2125 1
        2876        2124        2143 1
        2877        2125        2126 1
        2878        2126        2127 1
        2879        2126        2143 1
        2880        2127        2128 1
        2881        2128        2129 1
        2882        2129        2130 1
        2883        2130        2131 1
        2884        2131        2132 1
        2885        2131        2134 1
        2886        2132        2133 1
        2887        2133        2134 1
        2888        2134        2135 1
        2889        2135        2141 1
        2890        2135        2144 1
        2891        2135        2136 1
        2892        2136        2137 1
        2893        2137        2138 1
        2894        2138        2139 1
        2895        2139        2140 1
        2896        2140        2141 1
        2897        2141        2142 1
        2898        2142        2143 1
        2899        2143        2144 1
        2900        2144        2145 1
        2901        2145        2146 1
        2902        2146        2147 1
        2903        2147        2148 1
        2904        2148        2149 1
        2905        2149        2150 1
        2906        2150        2151 1
        2907        2151        2152 1
        2908        2152        2153 1
        2909        2153        2154 1
        2910        2154        2155 1
        2911        2155        2156 1
        2912        2156        2157 1
        2913        2157        2158 1
        2914        2158        2159 1
        2915        2159        2160 1
        2916        2160        2161 1
        2917        2161        2162 1
        2918        2162        2163 1
        2919        2163        2164 1
        2920        2164        2165 1
        2921        2165        2166 1
        2922        2166        2167 1
        2923        2167        2168 1
        2924        2168        2169 1
        2925        2169        2170 1
        2926        2170        2171 1
        2927        2171        2172 1
        2928        2172        2173 1
        2929        2173        2174 1
        2930        2174        2175 1
        2931        2175        2176 1
        2932        2176        2177 1
        2933        2177        2178 1
        2934        2178        2179 1
        2935        2179        2180 1
        2936        2180        2181 1
        2937        2181        2182 1
        2938        2182        2203 1
        2939        2182        2183 1
        2940        2183        2184 1
        2941        2184        2185 1
        2942        2184        2202 1
        2943        2185        2186 1
        2944        2186        2187 1
        2945        2187        2188 1
        2946        2188        2189 1
        2947        2189        2190 1
        2948        2190        2191 1
        2949        2191        2192 1
        2950        2192        2193 1
        2951        2192        2195 1
        2952        2193        2194 1
        2953        2194        2195 1
        2954        2195        2196 1
        2955        2196        2197 1
        2956        2197        2198 1
        2957        2197        2201 1
        2958        2198        2199 1
        2959        2199        2200 1
        2960        2200        2201 1
        2961        2201        2202 1
        2962        2202        2203 1
        2963        2203        2204 1
        2964        2204        2205 1
        2965        2205        2206 1
        2966        2206        2207 1
        2967        2207        2208 1
        2968        2208        2209 1
        2969        2209        2210 1
        2970        2210        2211 1
        2971        2210        2212 1
        2972        2211        2212 1
        2973        2212        2213 1
        2974        2213        2214 1
        2975        2214        2215 1
        2976        2215        2216 1
        2977        2215        2217 1
        2978        2216        2217 1
        2979        2217        2218 1
        2980        2218        2219 1
        2981        2219        2220 1
        2982        2220        2221 1
        2983        2221        2222 1
        2984        2222        2223 1
        2985        2223        2224 1
        2986        2224        2225 1
        2987        2225        2226 1
        2988        2226        2227 1
        2989        2227        2228 1
        2990        2228        2229 1
        2991        2229        2230 1
        2992        2230        2231 1
        2993        2231        2232 1
        2994        2232        2233 1
        2995        2233        2234 1
        2996        2234        2235 1
        2997        2235        2236 1
        2998        2236        2237 1
        2999        2237        2238 1
        3000        2238        2239 1
        3001        2239        2240 1
        3002        2240        2241 1
        3003        2241        2242 1
        3004        2243        2244 1
        3005        2243        2245 1
        3006        2243        2246 1
        3007        2244        2247 1
        3008        2244        2249 1
        3009        2245        2247 1
        3010        2245        2248 1
        3011        2246        2248 1
        3012        2246        2249 1
        3013        2247        2250 1
        3014        2248        2250 1
        3015        2249        2250 1
