# Supplementary material for: Order and stochasticity in the folding of individual Drosophila genomes
Source: Nat Commun. 2021 Jan 4;12:41. doi: 10.1038/s41467-020-20292-z (PMC7782554; doi:10.1038/s41467-020-20292-z)
Supplement: Supplementary file 4 — Source Data [file 41467_2020_20292_MOESM4_ESM.zip › sc29.mol2]

@<TRIPOS>MOLECULE
dna
 2250 2910 0 0 0
SMALL
GASTEIGER

@<TRIPOS>ATOM
        1  O                     18.2507   14.3524    6.6326 O    1 1 0.0000
        2  O                     18.2191   14.9932    6.6657 O    1 1 1.0000
        3  O                     18.8017   14.9552    6.6866 O    1 1 2.0000
        4  O                     19.2683   14.8538    7.0490 O    1 1 3.0000
        5  O                     19.7372   15.1267    7.3742 O    1 1 4.0000
        6  O                     19.4315   14.6732    7.5907 O    1 1 5.0000
        7  O                     19.6563   14.7705    7.8122 O    1 1 6.0000
        8  O                     19.4841   15.4492    7.9125 O    1 1 7.0000
        9  O                     19.8552   15.6338    7.5054 O    1 1 8.0000
       10  O                     20.5804   15.3927    7.2214 O    1 1 9.0000
       11  O                     20.9654   15.4775    7.0728 O    1 1 10.0000
       12  O                     21.5885   15.2463    7.1591 O    1 1 11.0000
       13  O                     21.2964   15.4394    7.8300 O    1 1 12.0000
       14  O                     21.5305   14.9137    8.0253 O    1 1 13.0000
       15  O                     21.5901   14.2993    7.7537 O    1 1 14.0000
       16  O                     21.7797   14.2712    7.3446 O    1 1 15.0000
       17  O                     21.9199   13.8145    6.6687 O    1 1 16.0000
       18  O                     22.0845   14.1803    6.0364 O    1 1 17.0000
       19  O                     22.2594   13.7397    6.3313 O    1 1 18.0000
       20  O                     22.7739   13.7752    6.3529 O    1 1 19.0000
       21  O                     22.9243   13.2055    6.2646 O    1 1 20.0000
       22  O                     22.8092   12.5545    6.7321 O    1 1 21.0000
       23  O                     22.9126   11.9076    6.6545 O    1 1 22.0000
       24  O                     23.3800   12.1709    6.4740 O    1 1 23.0000
       25  O                     23.7006   12.7719    5.9371 O    1 1 24.0000
       26  O                     23.3663   12.2036    5.4083 O    1 1 25.0000
       27  O                     23.6468   12.5352    4.9490 O    1 1 26.0000
       28  O                     23.8684   11.8240    4.9576 O    1 1 27.0000
       29  O                     23.6698   11.6737    4.2910 O    1 1 28.0000
       30  O                     23.1010   11.1834    4.0998 O    1 1 29.0000
       31  O                     22.6660   11.2181    4.7513 O    1 1 30.0000
       32  O                     22.8282   11.8228    4.6328 O    1 1 31.0000
       33  O                     23.3539   11.3108    4.5001 O    1 1 32.0000
       34  O                     23.2031   10.8395    4.8671 O    1 1 33.0000
       35  O                     22.8499   10.8153    4.3025 O    1 1 34.0000
       36  O                     22.1289   11.2304    4.1968 O    1 1 35.0000
       37  O                     21.7818   11.7294    4.2447 O    1 1 36.0000
       38  O                     21.3753   12.4514    4.2549 O    1 1 37.0000
       39  O                     21.5120   12.3792    4.9128 O    1 1 38.0000
       40  O                     21.5445   12.8614    4.6972 O    1 1 39.0000
       41  O                     21.3193   13.5627    4.5834 O    1 1 40.0000
       42  O                     21.1834   13.4856    4.0450 O    1 1 41.0000
       43  O                     20.9530   12.7951    4.2053 O    1 1 42.0000
       44  O                     20.6059   12.4449    4.4652 O    1 1 43.0000
       45  O                     21.0477   12.7240    4.7161 O    1 1 44.0000
       46  O                     20.8923   12.1468    4.9668 O    1 1 45.0000
       47  O                     21.3407   12.6115    5.2224 O    1 1 46.0000
       48  O                     21.2012   12.2595    5.6644 O    1 1 47.0000
       49  O                     20.9876   11.6450    5.4653 O    1 1 48.0000
       50  O                     20.7194   11.1925    5.2023 O    1 1 49.0000
       51  O                     20.3137   10.7422    4.8869 O    1 1 50.0000
       52  O                     21.0050   10.6513    5.0172 O    1 1 51.0000
       53  O                     20.2728   10.6474    5.4313 O    1 1 52.0000
       54  O                     20.7799   10.9199    5.7658 O    1 1 53.0000
       55  O                     21.4903   10.2896    5.8102 O    1 1 54.0000
       56  O                     21.1985    9.8633    5.4513 O    1 1 55.0000
       57  O                     20.8706    9.2958    5.1976 O    1 1 56.0000
       58  O                     20.8746    8.9073    5.0366 O    1 1 57.0000
       59  O                     20.4261    8.1882    5.2700 O    1 1 58.0000
       60  O                     19.9334    8.1798    5.0865 O    1 1 59.0000
       61  O                     19.8925    8.8214    4.9541 O    1 1 60.0000
       62  O                     20.2753    9.3903    5.3369 O    1 1 61.0000
       63  O                     19.5456    9.4898    5.0441 O    1 1 62.0000
       64  O                     19.3850    8.9667    5.2124 O    1 1 63.0000
       65  O                     18.8582    8.9431    5.4058 O    1 1 64.0000
       66  O                     18.5822    8.8873    4.7916 O    1 1 65.0000
       67  O                     18.3279    9.3278    4.7492 O    1 1 66.0000
       68  O                     18.4515    9.2080    5.5991 O    1 1 67.0000
       69  O                     18.2049    9.1572    6.0556 O    1 1 68.0000
       70  O                     18.3648    9.8226    6.0996 O    1 1 69.0000
       71  O                     17.8205   10.4708    6.3050 O    1 1 70.0000
       72  O                     18.1715   10.5189    6.4008 O    1 1 71.0000
       73  O                     18.5172   10.3081    5.8493 O    1 1 72.0000
       74  O                     18.5803   10.2460    5.3976 O    1 1 73.0000
       75  O                     18.9773    9.9952    4.9703 O    1 1 74.0000
       76  O                     19.3630   10.4364    4.7272 O    1 1 75.0000
       77  O                     19.9306    9.9069    5.0220 O    1 1 76.0000
       78  O                     19.7384   10.4758    5.0228 O    1 1 77.0000
       79  O                     19.5221   10.1920    5.5024 O    1 1 78.0000
       80  O                     19.1152    9.8047    5.7027 O    1 1 79.0000
       81  O                     18.8397    9.9572    6.1902 O    1 1 80.0000
       82  O                     18.3719   10.0398    6.7336 O    1 1 81.0000
       83  O                     18.5451    9.5411    6.9664 O    1 1 82.0000
       84  O                     18.3171    9.5696    7.3842 O    1 1 83.0000
       85  O                     17.8636    9.8306    7.2434 O    1 1 84.0000
       86  O                     17.2571    9.5383    7.2008 O    1 1 85.0000
       87  O                     17.2354    9.3056    7.5146 O    1 1 86.0000
       88  O                     16.7976    9.5469    7.4919 O    1 1 87.0000
       89  O                     16.3141    9.4674    7.5571 O    1 1 88.0000
       90  O                     15.7680    9.6220    7.6945 O    1 1 89.0000
       91  O                     15.3508    8.9955    7.8371 O    1 1 90.0000
       92  O                     16.1289    8.4355    7.9262 O    1 1 91.0000
       93  O                     16.1090    7.6619    7.7595 O    1 1 92.0000
       94  O                     15.6165    7.8710    8.0616 O    1 1 93.0000
       95  O                     16.1604    8.1388    8.4208 O    1 1 94.0000
       96  O                     16.3247    7.5443    8.6440 O    1 1 95.0000
       97  O                     16.2772    7.4221    9.1282 O    1 1 96.0000
       98  O                     16.9908    7.4429    9.2678 O    1 1 97.0000
       99  O                     17.4589    7.2096    9.7467 O    1 1 98.0000
      100  O                     17.3275    7.5955   10.1742 O   1 1 99.0000
      101  O                     17.8671    8.0025    9.9601 O    1 1 100.0000
      102  O                     18.1245    8.7385    9.6830 O    1 1 101.0000
      103  O                     17.9016    8.2449    9.6122 O    1 1 102.0000
      104  O                     18.3503    7.7672    9.8249 O    1 1 103.0000
      105  O                     18.6949    6.9620    9.6373 O    1 1 104.0000
      106  O                     18.3367    6.6604    9.5839 O    1 1 105.0000
      107  O                     18.3480    6.4323    9.0367 O    1 1 106.0000
      108  O                     18.3986    5.7129    8.9907 O    1 1 107.0000
      109  O                     17.9507    6.1235    8.6070 O    1 1 108.0000
      110  O                     17.7807    5.9943    7.9739 O    1 1 109.0000
      111  O                     17.1693    5.4818    7.5802 O    1 1 110.0000
      112  O                     17.1214    5.6280    7.1900 O    1 1 111.0000
      113  O                     16.4931    5.7218    7.0969 O    1 1 112.0000
      114  O                     16.6501    5.0821    7.0871 O    1 1 113.0000
      115  O                     17.2499    4.8434    7.1807 O    1 1 114.0000
      116  O                     16.9729    4.3546    6.9645 O    1 1 115.0000
      117  O                     17.4077    4.6627    6.4335 O    1 1 116.0000
      118  O                     17.1124    4.3596    6.0487 O    1 1 117.0000
      119  O                     16.6056    4.3351    6.4603 O    1 1 118.0000
      120  O                     16.4887    4.7850    5.8642 O    1 1 119.0000
      121  O                     16.4949    4.9561    6.4522 O    1 1 120.0000
      122  O                     16.7377    5.4588    5.6889 O    1 1 121.0000
      123  O                     17.3087    6.0142    5.5675 O    1 1 122.0000
      124  O                     16.7881    5.9327    5.4598 O    1 1 123.0000
      125  O                     17.1331    6.0801    6.1368 O    1 1 124.0000
      126  O                     16.4928    6.1445    6.6003 O    1 1 125.0000
      127  O                     16.5860    6.0314    6.1343 O    1 1 126.0000
      128  O                     17.0048    5.8690    6.6587 O    1 1 127.0000
      129  O                     17.5340    5.7277    6.6089 O    1 1 128.0000
      130  O                     17.7908    6.0768    6.7002 O    1 1 129.0000
      131  O                     17.5987    6.3846    6.2925 O    1 1 130.0000
      132  O                     17.8232    6.8732    6.3345 O    1 1 131.0000
      133  O                     16.9007    7.0215    6.1303 O    1 1 132.0000
      134  O                     17.1358    6.7540    6.7132 O    1 1 133.0000
      135  O                     17.3143    7.0718    7.5592 O    1 1 134.0000
      136  O                     17.2221    6.6672    7.2050 O    1 1 135.0000
      137  O                     17.4878    6.9205    6.5720 O    1 1 136.0000
      138  O                     17.2803    6.8637    5.8199 O    1 1 137.0000
      139  O                     17.6946    6.1627    5.7404 O    1 1 138.0000
      140  O                     17.4395    5.6006    5.1578 O    1 1 139.0000
      141  O                     17.6162    5.3512    4.7311 O    1 1 140.0000
      142  O                     17.3025    5.4992    4.6415 O    1 1 141.0000
      143  O                     17.4938    6.0289    4.5933 O    1 1 142.0000
      144  O                     17.9242    6.2181    4.6451 O    1 1 143.0000
      145  O                     18.0063    6.7618    4.1875 O    1 1 144.0000
      146  O                     18.1293    6.9245    3.7302 O    1 1 145.0000
      147  O                     18.3325    7.4384    3.5463 O    1 1 146.0000
      148  O                     18.7374    7.7685    3.0046 O    1 1 147.0000
      149  O                     19.2303    8.3353    3.0423 O    1 1 148.0000
      150  O                     18.6317    8.3011    3.5899 O    1 1 149.0000
      151  O                     18.8983    8.7024    3.6357 O    1 1 150.0000
      152  O                     19.1537    9.0726    3.9737 O    1 1 151.0000
      153  O                     19.0699    9.3337    4.4542 O    1 1 152.0000
      154  O                     19.0106   10.1444    4.1396 O    1 1 153.0000
      155  O                     18.9069    9.3374    4.0218 O    1 1 154.0000
      156  O                     19.4087    9.7877    4.2203 O    1 1 155.0000
      157  O                     19.5494   10.2302    3.7673 O    1 1 156.0000
      158  O                     19.3030   10.4278    3.6606 O    1 1 157.0000
      159  O                     19.7342    9.6822    3.7886 O    1 1 158.0000
      160  O                     19.7990    9.4888    3.4078 O    1 1 159.0000
      161  O                     19.9484    8.9194    3.7819 O    1 1 160.0000
      162  O                     19.4410    8.7163    3.5684 O    1 1 161.0000
      163  O                     19.5564    8.3308    3.7363 O    1 1 162.0000
      164  O                     19.4057    8.6222    4.1872 O    1 1 163.0000
      165  O                     19.2240    8.3931    4.9033 O    1 1 164.0000
      166  O                     19.0298    7.6699    5.4165 O    1 1 165.0000
      167  O                     18.6364    7.1651    5.4700 O    1 1 166.0000
      168  O                     18.1501    6.6624    5.5764 O    1 1 167.0000
      169  O                     18.3255    7.1381    5.7823 O    1 1 168.0000
      170  O                     18.2568    7.7652    5.8645 O    1 1 169.0000
      171  O                     18.6818    8.0733    5.6451 O    1 1 170.0000
      172  O                     18.9647    8.3441    6.0267 O    1 1 171.0000
      173  O                     19.4634    8.4733    6.4494 O    1 1 172.0000
      174  O                     19.5668    8.5119    6.0385 O    1 1 173.0000
      175  O                     19.5406    9.0752    5.9626 O    1 1 174.0000
      176  O                     18.9738    9.3770    6.2895 O    1 1 175.0000
      177  O                     18.8596    9.9714    7.0853 O    1 1 176.0000
      178  O                     18.5003   10.4627    7.4828 O    1 1 177.0000
      179  O                     18.4179   10.8587    7.0072 O    1 1 178.0000
      180  O                     19.0791   10.4702    6.6333 O    1 1 179.0000
      181  O                     19.6015   10.0633    6.2487 O    1 1 180.0000
      182  O                     20.1197    9.6642    6.8396 O    1 1 181.0000
      183  O                     20.6837    9.7893    6.5679 O    1 1 182.0000
      184  O                     21.4429    9.4604    6.6944 O    1 1 183.0000
      185  O                     21.8346    9.3605    7.1077 O    1 1 184.0000
      186  O                     21.6076    9.7878    7.3509 O    1 1 185.0000
      187  O                     20.8319    9.6507    7.5131 O    1 1 186.0000
      188  O                     20.2644    9.6302    7.7601 O    1 1 187.0000
      189  O                     20.0697    9.3553    7.3417 O    1 1 188.0000
      190  O                     19.5795    9.2696    7.5679 O    1 1 189.0000
      191  O                     19.1189    9.5096    7.3276 O    1 1 190.0000
      192  O                     19.4351    9.2475    6.7964 O    1 1 191.0000
      193  O                     19.6816    9.8800    7.0679 O    1 1 192.0000
      194  O                     19.3967    9.8769    7.8103 O    1 1 193.0000
      195  O                     19.8467   10.1960    7.8342 O    1 1 194.0000
      196  O                     20.0701   10.1620    8.5096 O    1 1 195.0000
      197  O                     20.0352   10.6672    8.6764 O    1 1 196.0000
      198  O                     19.8310   10.7182    7.9961 O    1 1 197.0000
      199  O                     20.1024   10.6067    7.9499 O    1 1 198.0000
      200  O                     20.0511   10.0265    8.3583 O    1 1 199.0000
      201  O                     19.9911    9.4701    8.3104 O    1 1 200.0000
      202  O                     20.0529    9.5701    8.9611 O    1 1 201.0000
      203  O                     19.8982    9.3254    8.9897 O    1 1 202.0000
      204  O                     19.6091    8.9126    9.0540 O    1 1 203.0000
      205  O                     19.4353    8.1652    9.5694 O    1 1 204.0000
      206  O                     19.3036    7.7024    9.3376 O    1 1 205.0000
      207  O                     18.8953    8.1028    9.2629 O    1 1 206.0000
      208  O                     18.7400    8.2754    8.8312 O    1 1 207.0000
      209  O                     19.4965    8.0434    8.6624 O    1 1 208.0000
      210  O                     19.4791    8.5643    8.9983 O    1 1 209.0000
      211  O                     19.6469    7.8209    8.2319 O    1 1 210.0000
      212  O                     19.3209    8.0779    8.1864 O    1 1 211.0000
      213  O                     19.5291    8.7123    8.4835 O    1 1 212.0000
      214  O                     19.5492    8.0621    7.8354 O    1 1 213.0000
      215  O                     19.3480    8.4206    7.3782 O    1 1 214.0000
      216  O                     19.7369    8.6732    7.2459 O    1 1 215.0000
      217  O                     20.0723    8.4106    7.7666 O    1 1 216.0000
      218  O                     19.4674    8.7881    7.9753 O    1 1 217.0000
      219  O                     19.1969    9.1110    8.6058 O    1 1 218.0000
      220  O                     19.2767    9.8674    8.7064 O    1 1 219.0000
      221  O                     19.2648    9.9667    9.2915 O    1 1 220.0000
      222  O                     18.8452    9.4067    9.5074 O    1 1 221.0000
      223  O                     19.3158    9.5096    9.5716 O    1 1 222.0000
      224  O                     19.0716    9.2749    9.9487 O    1 1 223.0000
      225  O                     18.9373    8.8351   10.2854 O   1 1 224.0000
      226  O                     18.4412    8.6944   10.0879 O   1 1 225.0000
      227  O                     18.1141    9.2825    9.9942 O    1 1 226.0000
      228  O                     17.4981    9.5005    9.6309 O    1 1 227.0000
      229  O                     17.7535    9.4083   10.0826 O   1 1 228.0000
      230  O                     17.5686   10.0231    9.9339 O    1 1 229.0000
      231  O                     17.8781    9.9319    9.3389 O    1 1 230.0000
      232  O                     18.1557   10.3233    9.0550 O    1 1 231.0000
      233  O                     17.2713   10.2565    9.0046 O    1 1 232.0000
      234  O                     17.4849    9.8528    8.9964 O    1 1 233.0000
      235  O                     17.6434   10.2966    8.4062 O    1 1 234.0000
      236  O                     17.2473   10.1804    8.0845 O    1 1 235.0000
      237  O                     17.0565    9.6836    8.3315 O    1 1 236.0000
      238  O                     16.7362    9.1674    8.0314 O    1 1 237.0000
      239  O                     16.7378    9.9745    8.0706 O    1 1 238.0000
      240  O                     16.4799   10.2947    8.4110 O    1 1 239.0000
      241  O                     16.3173   10.1790    8.6938 O    1 1 240.0000
      242  O                     16.1671   10.8347    8.5674 O    1 1 241.0000
      243  O                     16.2448   10.4804    9.2352 O    1 1 242.0000
      244  O                     16.3114   10.1619    9.6417 O    1 1 243.0000
      245  O                     16.9857   10.0655    9.8893 O    1 1 244.0000
      246  O                     16.7121   10.7218    9.6441 O    1 1 245.0000
      247  O                     15.8478   10.8389    9.8195 O    1 1 246.0000
      248  O                     15.5405   11.1403   10.4763 O   1 1 247.0000
      249  O                     16.1619   10.9734   10.8029 O   1 1 248.0000
      250  O                     16.7477   10.6298   10.8362 O   1 1 249.0000
      251  O                     16.5254    9.9262   10.5322 O   1 1 250.0000
      252  O                     17.1840    9.1675   10.3826 O   1 1 251.0000
      253  O                     16.9579    9.2073   10.8809 O   1 1 252.0000
      254  O                     17.0418    9.7798   10.8605 O   1 1 253.0000
      255  O                     16.9480    9.4858   10.3046 O   1 1 254.0000
      256  O                     17.1225    9.2014    9.5398 O    1 1 255.0000
      257  O                     17.1078    8.4677    9.5106 O    1 1 256.0000
      258  O                     16.9074    8.8114    9.9578 O    1 1 257.0000
      259  O                     16.6391    8.6076    9.7262 O    1 1 258.0000
      260  O                     16.4218    9.3329    9.9836 O    1 1 259.0000
      261  O                     15.9435    9.5342   10.0233 O   1 1 260.0000
      262  O                     15.9211    8.9353   10.2960 O   1 1 261.0000
      263  O                     16.5647    8.3407   10.1342 O   1 1 262.0000
      264  O                     17.2042    8.2174   10.4345 O   1 1 263.0000
      265  O                     16.6940    7.8025   10.1317 O   1 1 264.0000
      266  O                     17.3255    8.1848   10.1350 O   1 1 265.0000
      267  O                     17.2336    8.5406   10.8042 O   1 1 266.0000
      268  O                     16.7238    8.6541   10.3914 O   1 1 267.0000
      269  O                     16.8888    8.8346   10.9873 O   1 1 268.0000
      270  O                     16.6730    8.2283   11.1079 O   1 1 269.0000
      271  O                     16.0169    8.3382   10.5740 O   1 1 270.0000
      272  O                     16.1542    8.7136   10.0836 O   1 1 271.0000
      273  O                     16.1334    8.7440   10.7509 O   1 1 272.0000
      274  O                     16.6569    8.3755   10.6468 O   1 1 273.0000
      275  O                     16.4166    9.1434   10.7793 O   1 1 274.0000
      276  O                     16.4659    9.2406   11.5184 O   1 1 275.0000
      277  O                     16.6889    9.6495   11.7879 O   1 1 276.0000
      278  O                     16.3762    9.6490   11.1866 O   1 1 277.0000
      279  O                     15.8776    9.4217   10.9141 O   1 1 278.0000
      280  O                     15.8751   10.0042   11.3397 O   1 1 279.0000
      281  O                     15.4474    9.9392   10.7989 O   1 1 280.0000
      282  O                     15.4225    9.7474   10.1552 O   1 1 281.0000
      283  O                     14.7275    9.9724    9.9870 O    1 1 282.0000
      284  O                     14.7194    9.8372   10.7012 O   1 1 283.0000
      285  O                     14.5856   10.2475   10.9803 O   1 1 284.0000
      286  O                     14.9342   10.3360   11.5554 O   1 1 285.0000
      287  O                     15.2873   10.5262   11.0612 O   1 1 286.0000
      288  O                     15.4036   10.7437   11.3102 O   1 1 287.0000
      289  O                     16.0169   10.5735   11.3140 O   1 1 288.0000
      290  O                     15.9156   10.2113   11.8396 O   1 1 289.0000
      291  O                     16.1759    9.8000   11.8947 O   1 1 290.0000
      292  O                     15.7845    9.5471   12.4000 O   1 1 291.0000
      293  O                     15.7230    8.9385   12.0891 O   1 1 292.0000
      294  O                     15.5096    9.6493   12.0257 O   1 1 293.0000
      295  O                     15.0491    9.7521   11.7570 O   1 1 294.0000
      296  O                     15.0740    9.2739   11.9730 O   1 1 295.0000
      297  O                     14.8573    9.3464   11.0783 O   1 1 296.0000
      298  O                     15.1988    8.9647   11.2130 O   1 1 297.0000
      299  O                     14.5185    9.2349   11.5254 O   1 1 298.0000
      300  O                     14.8967    8.4875   11.3677 O   1 1 299.0000
      301  O                     15.3281    8.4714   11.8264 O   1 1 300.0000
      302  O                     14.6556    8.3529   11.8105 O   1 1 301.0000
      303  O                     14.0967    8.1683   11.8444 O   1 1 302.0000
      304  O                     14.2812    8.4511   11.4498 O   1 1 303.0000
      305  O                     14.6557    8.9433   11.7028 O   1 1 304.0000
      306  O                     14.8198    8.3680   11.0477 O   1 1 305.0000
      307  O                     15.1328    8.6243   10.6687 O   1 1 306.0000
      308  O                     15.5863    8.3925   11.1113 O   1 1 307.0000
      309  O                     15.9030    8.9143   11.1682 O   1 1 308.0000
      310  O                     16.1692    8.8061   11.5392 O   1 1 309.0000
      311  O                     16.3900    8.4837   11.7054 O   1 1 310.0000
      312  O                     16.0966    8.0905   11.6036 O   1 1 311.0000
      313  O                     15.4725    7.7029   11.5667 O   1 1 312.0000
      314  O                     15.0261    7.9099   11.2269 O   1 1 313.0000
      315  O                     15.2683    7.6627   10.7098 O   1 1 314.0000
      316  O                     15.6263    7.9630   10.1688 O   1 1 315.0000
      317  O                     15.9757    8.1846    9.9464 O    1 1 316.0000
      318  O                     15.6354    7.7880    9.3234 O    1 1 317.0000
      319  O                     15.0259    7.6650    9.4185 O    1 1 318.0000
      320  O                     14.4701    7.8004    9.4097 O    1 1 319.0000
      321  O                     13.7363    7.8679    9.2598 O    1 1 320.0000
      322  O                     13.5118    8.3687    9.6307 O    1 1 321.0000
      323  O                     14.0147    8.2975   10.3491 O   1 1 322.0000
      324  O                     13.8881    7.7382    9.9084 O    1 1 323.0000
      325  O                     14.4442    7.8039   10.0541 O   1 1 324.0000
      326  O                     14.5898    7.9462   10.4160 O   1 1 325.0000
      327  O                     14.6941    8.2866   10.0552 O   1 1 326.0000
      328  O                     14.5283    8.3087    9.6396 O    1 1 327.0000
      329  O                     14.2357    8.3815    8.9875 O    1 1 328.0000
      330  O                     14.7376    8.9061    9.3441 O    1 1 329.0000
      331  O                     14.2938    9.0858    8.8036 O    1 1 330.0000
      332  O                     13.4787    9.1430    9.4475 O    1 1 331.0000
      333  O                     14.1414    8.9611    9.4288 O    1 1 332.0000
      334  O                     13.7077    8.5921    9.1033 O    1 1 333.0000
      335  O                     13.5407    8.7751    8.5551 O    1 1 334.0000
      336  O                     13.7656    9.1884    8.3600 O    1 1 335.0000
      337  O                     14.0128    8.9247    7.9907 O    1 1 336.0000
      338  O                     13.2320    9.0492    8.1785 O    1 1 337.0000
      339  O                     12.8684    9.5241    8.0310 O    1 1 338.0000
      340  O                     13.2444    9.8305    8.5071 O    1 1 339.0000
      341  O                     13.8519    9.7857    8.4198 O    1 1 340.0000
      342  O                     14.0622    9.6169    9.0188 O    1 1 341.0000
      343  O                     14.4525    9.9746    8.9201 O    1 1 342.0000
      344  O                     14.5290    9.4527    8.3550 O    1 1 343.0000
      345  O                     14.3925    9.9165    8.0248 O    1 1 344.0000
      346  O                     14.8300    9.2036    7.6685 O    1 1 345.0000
      347  O                     15.3898    9.3676    7.0441 O    1 1 346.0000
      348  O                     15.1372    9.5804    6.6047 O    1 1 347.0000
      349  O                     15.5519    9.1278    6.4362 O    1 1 348.0000
      350  O                     15.3695    8.5987    6.5103 O    1 1 349.0000
      351  O                     14.8035    8.3208    6.5167 O    1 1 350.0000
      352  O                     15.0875    8.6280    7.0753 O    1 1 351.0000
      353  O                     14.5646    8.4197    6.9768 O    1 1 352.0000
      354  O                     14.9811    7.9451    7.1097 O    1 1 353.0000
      355  O                     14.9604    7.6405    7.6570 O    1 1 354.0000
      356  O                     14.7942    7.1063    8.2147 O    1 1 355.0000
      357  O                     14.5271    6.5454    7.9830 O    1 1 356.0000
      358  O                     14.2827    6.9265    7.5918 O    1 1 357.0000
      359  O                     13.8674    6.7008    7.4585 O    1 1 358.0000
      360  O                     13.5012    6.2979    7.8082 O    1 1 359.0000
      361  O                     12.9339    6.4016    8.2356 O    1 1 360.0000
      362  O                     13.3644    6.0503    8.2082 O    1 1 361.0000
      363  O                     13.4148    5.5442    7.8910 O    1 1 362.0000
      364  O                     13.8732    5.8607    7.3108 O    1 1 363.0000
      365  O                     13.3395    5.8036    7.3953 O    1 1 364.0000
      366  O                     13.4582    6.3250    7.1599 O    1 1 365.0000
      367  O                     13.7892    6.6973    6.6708 O    1 1 366.0000
      368  O                     14.2649    6.1107    6.6504 O    1 1 367.0000
      369  O                     14.4014    5.9588    6.9659 O    1 1 368.0000
      370  O                     14.7502    5.4122    7.3990 O    1 1 369.0000
      371  O                     15.1957    5.5730    7.0435 O    1 1 370.0000
      372  O                     15.7006    5.3247    6.8595 O    1 1 371.0000
      373  O                     15.9154    5.0491    6.6016 O    1 1 372.0000
      374  O                     16.0848    5.5603    6.4465 O    1 1 373.0000
      375  O                     15.7341    5.7213    6.1756 O    1 1 374.0000
      376  O                     15.5670    6.0623    6.6124 O    1 1 375.0000
      377  O                     15.1392    6.1864    6.8602 O    1 1 376.0000
      378  O                     15.2670    6.5585    6.4413 O    1 1 377.0000
      379  O                     14.6203    7.0644    6.3065 O    1 1 378.0000
      380  O                     14.9348    6.9585    7.0629 O    1 1 379.0000
      381  O                     15.2996    7.0705    6.7766 O    1 1 380.0000
      382  O                     15.5881    6.7161    6.0440 O    1 1 381.0000
      383  O                     15.2208    6.2904    5.5958 O    1 1 382.0000
      384  O                     15.3723    6.3518    6.0213 O    1 1 383.0000
      385  O                     14.7468    6.2991    6.4771 O    1 1 384.0000
      386  O                     14.5836    6.8710    7.1302 O    1 1 385.0000
      387  O                     14.4630    7.4239    7.1010 O    1 1 386.0000
      388  O                     14.7074    7.7088    6.2891 O    1 1 387.0000
      389  O                     15.1465    7.7669    6.2362 O    1 1 388.0000
      390  O                     15.0389    7.0155    6.1118 O    1 1 389.0000
      391  O                     14.9478    6.9184    5.4589 O    1 1 390.0000
      392  O                     15.6458    6.8510    5.3871 O    1 1 391.0000
      393  O                     16.5216    6.8067    5.2272 O    1 1 392.0000
      394  O                     16.8000    7.0249    5.6101 O    1 1 393.0000
      395  O                     16.4577    6.8567    6.0490 O    1 1 394.0000
      396  O                     16.4124    6.6841    6.4631 O    1 1 395.0000
      397  O                     16.3072    7.1660    7.0364 O    1 1 396.0000
      398  O                     15.9316    6.7361    6.9994 O    1 1 397.0000
      399  O                     15.6548    6.4826    7.1041 O    1 1 398.0000
      400  O                     15.5672    7.0502    7.3877 O    1 1 399.0000
      401  O                     16.0597    6.3595    7.3792 O    1 1 400.0000
      402  O                     16.4952    6.5927    7.5833 O    1 1 401.0000
      403  O                     16.8445    7.1647    7.9392 O    1 1 402.0000
      404  O                     16.8418    6.7530    8.3750 O    1 1 403.0000
      405  O                     16.7587    6.8812    8.9350 O    1 1 404.0000
      406  O                     17.5246    6.7173    9.1196 O    1 1 405.0000
      407  O                     17.3879    6.5208    9.5358 O    1 1 406.0000
      408  O                     17.8612    6.6070    9.9124 O    1 1 407.0000
      409  O                     17.7429    5.8939    9.7690 O    1 1 408.0000
      410  O                     17.8816    5.9625   10.2206 O   1 1 409.0000
      411  O                     17.1728    5.8403   10.2864 O   1 1 410.0000
      412  O                     16.8011    6.3059    9.7886 O    1 1 411.0000
      413  O                     16.9605    5.6888    9.4885 O    1 1 412.0000
      414  O                     16.7442    6.3355    8.6069 O    1 1 413.0000
      415  O                     17.0804    6.5718    8.6708 O    1 1 414.0000
      416  O                     16.8857    6.5991    9.5645 O    1 1 415.0000
      417  O                     16.2163    5.9677    9.3769 O    1 1 416.0000
      418  O                     16.5283    5.4073    8.8539 O    1 1 417.0000
      419  O                     16.8480    5.3489    8.2651 O    1 1 418.0000
      420  O                     16.4183    5.3846    7.8361 O    1 1 419.0000
      421  O                     16.6351    6.2516    7.5562 O    1 1 420.0000
      422  O                     16.6901    6.0201    8.3597 O    1 1 421.0000
      423  O                     16.3176    6.3137    8.3480 O    1 1 422.0000
      424  O                     15.9992    6.9400    8.5094 O    1 1 423.0000
      425  O                     15.3281    6.9347    8.5780 O    1 1 424.0000
      426  O                     15.0038    7.6599    8.4950 O    1 1 425.0000
      427  O                     14.8256    8.3293    8.7829 O    1 1 426.0000
      428  O                     14.6096    8.9628    8.3986 O    1 1 427.0000
      429  O                     14.4620    8.4305    8.0125 O    1 1 428.0000
      430  O                     14.0861    8.8138    7.6455 O    1 1 429.0000
      431  O                     14.0696    8.8028    7.1482 O    1 1 430.0000
      432  O                     13.8681    8.3633    7.0120 O    1 1 431.0000
      433  O                     13.9696    7.8095    7.1607 O    1 1 432.0000
      434  O                     13.3272    8.1524    6.8711 O    1 1 433.0000
      435  O                     13.3812    8.0697    7.4274 O    1 1 434.0000
      436  O                     13.2873    7.5910    6.9745 O    1 1 435.0000
      437  O                     12.8006    7.8663    6.7912 O    1 1 436.0000
      438  O                     12.2186    8.0910    6.3607 O    1 1 437.0000
      439  O                     12.6648    8.2282    6.0260 O    1 1 438.0000
      440  O                     12.3720    7.8913    5.4769 O    1 1 439.0000
      441  O                     13.0178    7.3860    5.4162 O    1 1 440.0000
      442  O                     12.4203    7.3845    5.8772 O    1 1 441.0000
      443  O                     13.0739    7.6275    6.1007 O    1 1 442.0000
      444  O                     13.4602    8.0357    6.2508 O    1 1 443.0000
      445  O                     13.8707    7.2354    6.3719 O    1 1 444.0000
      446  O                     14.3330    7.7486    6.4261 O    1 1 445.0000
      447  O                     13.9706    8.2868    6.5236 O    1 1 446.0000
      448  O                     13.8089    9.0123    6.3527 O    1 1 447.0000
      449  O                     13.7694    9.3950    6.3722 O    1 1 448.0000
      450  O                     13.3138    9.0336    6.7219 O    1 1 449.0000
      451  O                     13.6306    9.3435    7.4922 O    1 1 450.0000
      452  O                     13.5485    9.8049    7.3364 O    1 1 451.0000
      453  O                     13.3518    9.9717    6.6060 O    1 1 452.0000
      454  O                     13.7554   10.3685    6.6016 O    1 1 453.0000
      455  O                     13.4746   10.7041    6.2313 O    1 1 454.0000
      456  O                     12.8834   10.9234    6.5293 O    1 1 455.0000
      457  O                     12.7852   10.4034    6.8982 O    1 1 456.0000
      458  O                     12.7739   10.1562    7.3145 O    1 1 457.0000
      459  O                     13.0415   10.1404    7.8526 O    1 1 458.0000
      460  O                     12.3352    9.9757    8.0498 O    1 1 459.0000
      461  O                     11.4965   10.2065    8.0180 O    1 1 460.0000
      462  O                     11.4534   10.3330    7.5366 O    1 1 461.0000
      463  O                     11.9135   10.2161    7.2839 O    1 1 462.0000
      464  O                     12.2500    9.9717    7.0431 O    1 1 463.0000
      465  O                     12.7012    9.5745    6.9392 O    1 1 464.0000
      466  O                     12.2800    9.2473    7.3059 O    1 1 465.0000
      467  O                     12.1105    8.6317    7.0265 O    1 1 466.0000
      468  O                     12.1084    8.0656    6.8822 O    1 1 467.0000
      469  O                     12.0739    7.9720    7.5873 O    1 1 468.0000
      470  O                     11.3857    8.3062    7.2460 O    1 1 469.0000
      471  O                     11.5188    8.8058    7.6513 O    1 1 470.0000
      472  O                     11.7787    8.5922    7.8734 O    1 1 471.0000
      473  O                     11.2098    8.2487    8.2231 O    1 1 472.0000
      474  O                     10.8081    8.9610    8.4533 O    1 1 473.0000
      475  O                     10.7786    8.2436    8.7370 O    1 1 474.0000
      476  O                     10.7403    8.0336    8.6615 O    1 1 475.0000
      477  O                     10.9680    7.6228    8.7701 O    1 1 476.0000
      478  O                     11.5911    7.4881    8.6616 O    1 1 477.0000
      479  O                     11.9812    7.5732    8.9806 O    1 1 478.0000
      480  O                     11.8581    7.3671    9.6301 O    1 1 479.0000
      481  O                     12.3159    7.8767    9.5265 O    1 1 480.0000
      482  O                     12.1177    8.1669    9.0083 O    1 1 481.0000
      483  O                     12.0164    8.5910    9.0115 O    1 1 482.0000
      484  O                     12.6275    8.7457    8.6033 O    1 1 483.0000
      485  O                     12.2615    8.9204    8.1975 O    1 1 484.0000
      486  O                     12.1413    9.3969    7.9062 O    1 1 485.0000
      487  O                     12.2187    9.7016    8.6143 O    1 1 486.0000
      488  O                     11.7529    9.4713    8.9687 O    1 1 487.0000
      489  O                     11.6853    9.4670    8.3461 O    1 1 488.0000
      490  O                     12.0430    9.0619    8.9481 O    1 1 489.0000
      491  O                     12.4406    9.1465    9.3065 O    1 1 490.0000
      492  O                     12.7383    9.3451    8.7288 O    1 1 491.0000
      493  O                     12.6522    9.7068    9.0567 O    1 1 492.0000
      494  O                     12.7570    9.8889    9.5491 O    1 1 493.0000
      495  O                     12.8984   10.4823    9.5258 O    1 1 494.0000
      496  O                     13.1415   10.5198    9.1467 O    1 1 495.0000
      497  O                     13.8322   10.6332    9.1749 O    1 1 496.0000
      498  O                     13.6857   10.0074    9.4708 O    1 1 497.0000
      499  O                     13.8087   10.0543   10.1677 O   1 1 498.0000
      500  O                     13.5432   10.5555   10.6389 O   1 1 499.0000
      501  O                     13.3304   10.3805   10.0148 O   1 1 500.0000
      502  O                     13.1465    9.6670   10.4140 O   1 1 501.0000
      503  O                     13.0118    9.5714   10.8251 O   1 1 502.0000
      504  O                     13.0475    8.9577   10.7219 O   1 1 503.0000
      505  O                     12.8399    8.4407   10.6633 O   1 1 504.0000
      506  O                     12.7994    8.6353    9.9830 O    1 1 505.0000
      507  O                     12.9023    9.1331    9.9046 O    1 1 506.0000
      508  O                     12.4725    8.8908   10.5133 O   1 1 507.0000
      509  O                     12.2129    9.1598   10.1803 O   1 1 508.0000
      510  O                     12.2686    9.7053   10.5852 O   1 1 509.0000
      511  O                     11.9819    9.8379   10.1014 O   1 1 510.0000
      512  O                     12.0777    9.7616    9.7420 O    1 1 511.0000
      513  O                     12.6451    9.8042    9.9269 O    1 1 512.0000
      514  O                     13.4362    9.2961    9.9474 O    1 1 513.0000
      515  O                     13.8142    8.7076    9.8350 O    1 1 514.0000
      516  O                     13.3733    8.6076   10.0462 O   1 1 515.0000
      517  O                     13.5364    8.8970   10.5658 O   1 1 516.0000
      518  O                     14.0612    8.8519   10.5744 O   1 1 517.0000
      519  O                     14.4704    9.1402   10.0483 O   1 1 518.0000
      520  O                     14.6146    9.0225   10.4661 O   1 1 519.0000
      521  O                     14.2432    9.5405   10.2960 O   1 1 520.0000
      522  O                     14.0700    9.4778    9.7917 O    1 1 521.0000
      523  O                     14.2659   10.2833    9.4189 O    1 1 522.0000
      524  O                     14.2130   10.8264    9.6592 O    1 1 523.0000
      525  O                     14.1948   10.9195    9.1328 O    1 1 524.0000
      526  O                     14.9204   11.0706    9.2299 O    1 1 525.0000
      527  O                     15.4984   11.5311    9.2337 O    1 1 526.0000
      528  O                     14.8557   11.8853    9.1877 O    1 1 527.0000
      529  O                     14.8618   11.4608    8.7012 O    1 1 528.0000
      530  O                     14.8348   10.9926    8.4753 O    1 1 529.0000
      531  O                     15.5820   11.4218    8.4580 O    1 1 530.0000
      532  O                     15.8217   11.0100    8.3156 O    1 1 531.0000
      533  O                     15.6011   10.5247    8.5493 O    1 1 532.0000
      534  O                     15.1425   10.1959    8.5672 O    1 1 533.0000
      535  O                     14.9932    9.6168    9.2335 O    1 1 534.0000
      536  O                     15.2561    9.2761    8.8032 O    1 1 535.0000
      537  O                     15.6096    8.6325    8.5269 O    1 1 536.0000
      538  O                     16.2717    8.9409    8.4801 O    1 1 537.0000
      539  O                     16.1992    9.3982    8.3813 O    1 1 538.0000
      540  O                     15.4892    9.1746    8.3403 O    1 1 539.0000
      541  O                     15.6762    9.1013    8.8549 O    1 1 540.0000
      542  O                     16.3671    9.5821    8.9003 O    1 1 541.0000
      543  O                     16.6263    9.5155    9.3318 O    1 1 542.0000
      544  O                     15.8952    9.5319    9.5182 O    1 1 543.0000
      545  O                     15.2625    9.3744    9.7101 O    1 1 544.0000
      546  O                     15.6499    8.9706    9.4080 O    1 1 545.0000
      547  O                     16.2146    8.6957    9.3433 O    1 1 546.0000
      548  O                     16.6741    8.0865    9.5089 O    1 1 547.0000
      549  O                     16.5613    8.7590    8.8055 O    1 1 548.0000
      550  O                     16.6744    8.3637    8.2962 O    1 1 549.0000
      551  O                     16.9521    8.5816    7.5640 O    1 1 550.0000
      552  O                     16.9455    8.2429    7.6329 O    1 1 551.0000
      553  O                     17.2175    7.8199    7.7157 O    1 1 552.0000
      554  O                     16.7146    7.8563    7.2688 O    1 1 553.0000
      555  O                     17.1659    7.3633    7.0872 O    1 1 554.0000
      556  O                     17.6248    7.7333    6.8018 O    1 1 555.0000
      557  O                     17.0392    8.0958    6.6818 O    1 1 556.0000
      558  O                     16.7664    8.3327    6.3915 O    1 1 557.0000
      559  O                     16.6049    9.0032    6.4612 O    1 1 558.0000
      560  O                     16.2151    9.0112    6.9620 O    1 1 559.0000
      561  O                     16.4342    8.5170    7.0067 O    1 1 560.0000
      562  O                     16.3267    8.6179    7.6755 O    1 1 561.0000
      563  O                     15.8356    8.9323    7.4869 O    1 1 562.0000
      564  O                     15.6936    8.4927    7.1077 O    1 1 563.0000
      565  O                     15.7044    7.9470    7.0518 O    1 1 564.0000
      566  O                     15.2542    7.6287    7.0201 O    1 1 565.0000
      567  O                     15.7542    7.6029    7.4792 O    1 1 566.0000
      568  O                     16.2508    7.5418    7.9493 O    1 1 567.0000
      569  O                     16.7540    7.3776    8.4890 O    1 1 568.0000
      570  O                     17.4654    7.5841    8.5561 O    1 1 569.0000
      571  O                     17.3023    7.8411    9.1680 O    1 1 570.0000
      572  O                     16.9994    8.2174    8.6586 O    1 1 571.0000
      573  O                     17.4022    8.5258    9.1161 O    1 1 572.0000
      574  O                     17.5364    8.6536    8.6095 O    1 1 573.0000
      575  O                     17.9121    9.0898    9.0734 O    1 1 574.0000
      576  O                     17.7834    9.5904    8.4465 O    1 1 575.0000
      577  O                     17.8738    9.1458    8.4360 O    1 1 576.0000
      578  O                     17.2784    8.9853    8.7218 O    1 1 577.0000
      579  O                     17.2534    8.5492    8.1638 O    1 1 578.0000
      580  O                     17.4239    9.3293    7.9783 O    1 1 579.0000
      581  O                     17.9868    9.2061    7.7229 O    1 1 580.0000
      582  O                     17.7954    8.4167    8.1464 O    1 1 581.0000
      583  O                     17.8280    7.7277    8.3482 O    1 1 582.0000
      584  O                     17.8850    7.0012    8.6692 O    1 1 583.0000
      585  O                     17.3713    6.7365    8.0895 O    1 1 584.0000
      586  O                     17.7674    6.3756    7.5270 O    1 1 585.0000
      587  O                     18.4701    6.5845    7.7275 O    1 1 586.0000
      588  O                     18.0934    6.3694    8.0989 O    1 1 587.0000
      589  O                     17.6507    6.9308    8.1650 O    1 1 588.0000
      590  O                     17.8013    6.8976    7.3322 O    1 1 589.0000
      591  O                     18.0919    7.6225    7.8517 O    1 1 590.0000
      592  O                     18.1541    8.2487    7.4344 O    1 1 591.0000
      593  O                     18.4199    8.1317    7.7655 O    1 1 592.0000
      594  O                     18.8539    7.9970    7.7613 O    1 1 593.0000
      595  O                     18.4297    7.4652    7.0184 O    1 1 594.0000
      596  O                     17.7724    7.4335    7.2878 O    1 1 595.0000
      597  O                     18.2083    7.3540    7.2925 O    1 1 596.0000
      598  O                     18.7804    7.1875    7.4233 O    1 1 597.0000
      599  O                     19.1385    7.3910    7.8617 O    1 1 598.0000
      600  O                     18.3503    7.6825    8.3098 O    1 1 599.0000
      601  O                     18.2234    8.3069    8.3205 O    1 1 600.0000
      602  O                     18.6011    8.6096    7.7594 O    1 1 601.0000
      603  O                     18.3175    9.0206    7.9500 O    1 1 602.0000
      604  O                     18.1742    9.0519    6.7868 O    1 1 603.0000
      605  O                     17.5618    8.8940    6.6157 O    1 1 604.0000
      606  O                     17.8477    9.4063    6.5519 O    1 1 605.0000
      607  O                     17.9284    9.1410    7.2451 O    1 1 606.0000
      608  O                     17.5046    8.6749    7.5583 O    1 1 607.0000
      609  O                     17.6470    8.4065    7.5191 O    1 1 608.0000
      610  O                     17.6679    8.5861    6.7676 O    1 1 609.0000
      611  O                     18.1501    8.1707    6.7978 O    1 1 610.0000
      612  O                     18.4115    7.8983    6.5666 O    1 1 611.0000
      613  O                     18.5029    7.2775    6.3264 O    1 1 612.0000
      614  O                     18.8084    7.1347    6.6915 O    1 1 613.0000
      615  O                     19.1510    6.8515    6.4448 O    1 1 614.0000
      616  O                     18.6182    6.4918    6.1049 O    1 1 615.0000
      617  O                     18.6688    6.3185    5.7691 O    1 1 616.0000
      618  O                     18.9315    6.2997    5.3685 O    1 1 617.0000
      619  O                     19.5277    6.5994    5.7501 O    1 1 618.0000
      620  O                     20.0751    6.7850    5.6352 O    1 1 619.0000
      621  O                     20.2158    6.7975    4.9048 O    1 1 620.0000
      622  O                     19.9745    6.2760    4.4174 O    1 1 621.0000
      623  O                     19.7923    6.6706    4.9321 O    1 1 622.0000
      624  O                     18.9301    6.6239    4.6860 O    1 1 623.0000
      625  O                     18.3525    7.0688    4.5477 O    1 1 624.0000
      626  O                     18.7267    7.3025    4.1203 O    1 1 625.0000
      627  O                     19.2078    7.5350    3.7598 O    1 1 626.0000
      628  O                     19.9636    7.4789    3.6982 O    1 1 627.0000
      629  O                     19.6479    7.5052    3.7456 O    1 1 628.0000
      630  O                     19.8589    7.1694    3.0796 O    1 1 629.0000
      631  O                     19.3874    7.7568    2.7918 O    1 1 630.0000
      632  O                     20.2185    7.7667    2.5278 O    1 1 631.0000
      633  O                     19.9559    7.6212    2.1032 O    1 1 632.0000
      634  O                     19.4718    7.3264    1.9834 O    1 1 633.0000
      635  O                     19.3795    7.7966    1.5936 O    1 1 634.0000
      636  O                     19.8989    8.1131    1.2847 O    1 1 635.0000
      637  O                     20.1431    7.4541    1.4975 O    1 1 636.0000
      638  O                     19.6749    7.3685    1.2855 O    1 1 637.0000
      639  O                     19.2814    7.5594    0.7828 O    1 1 638.0000
      640  O                     19.7989    7.9374    0.5952 O    1 1 639.0000
      641  O                     19.2708    8.1549    0.2273 O    1 1 640.0000
      642  O                     19.7904    8.3846    0.4525 O    1 1 641.0000
      643  O                     19.4396    8.5847    1.0994 O    1 1 642.0000
      644  O                     19.2663    8.6454    1.5184 O    1 1 643.0000
      645  O                     19.0547    9.4430    1.7782 O    1 1 644.0000
      646  O                     18.8443    9.7228    1.0969 O    1 1 645.0000
      647  O                     18.3100    9.7257    1.3098 O    1 1 646.0000
      648  O                     17.9190    9.2967    0.9351 O    1 1 647.0000
      649  O                     17.4419    9.0572    0.9844 O    1 1 648.0000
      650  O                     17.4680    8.2630    0.5895 O    1 1 649.0000
      651  O                     17.3738    8.5022    1.0424 O    1 1 650.0000
      652  O                     17.3674    7.6884    1.5468 O    1 1 651.0000
      653  O                     17.3508    7.4468    0.9179 O    1 1 652.0000
      654  O                     17.2894    8.0981    0.9787 O    1 1 653.0000
      655  O                     16.9216    7.9446    1.5068 O    1 1 654.0000
      656  O                     16.5224    7.9148    0.9663 O    1 1 655.0000
      657  O                     16.4698    8.0021    0.3890 O    1 1 656.0000
      658  O                     16.6495    8.3818    0.9400 O    1 1 657.0000
      659  O                     16.6196    8.8012    0.3022 O    1 1 658.0000
      660  O                     16.2809    9.5205    0.4225 O    1 1 659.0000
      661  O                     16.9146    9.2316    0.5486 O    1 1 660.0000
      662  O                     16.2505    8.8475    0.5965 O    1 1 661.0000
      663  O                     15.8416    9.3007    0.1572 O    1 1 662.0000
      664  O                     15.8313    8.6594    0.3810 O    1 1 663.0000
      665  O                     15.7432    8.4132    0.9161 O    1 1 664.0000
      666  O                     15.6095    8.3136    1.4291 O    1 1 665.0000
      667  O                     15.9999    8.1486    1.7744 O    1 1 666.0000
      668  O                     16.4403    7.8717    2.3477 O    1 1 667.0000
      669  O                     16.0379    7.8748    2.5021 O    1 1 668.0000
      670  O                     16.3548    7.1075    2.6129 O    1 1 669.0000
      671  O                     16.9656    7.0623    2.9386 O    1 1 670.0000
      672  O                     16.9140    7.8399    3.3577 O    1 1 671.0000
      673  O                     17.0370    8.4851    3.1043 O    1 1 672.0000
      674  O                     17.6743    8.4632    3.6771 O    1 1 673.0000
      675  O                     17.4077    7.9219    4.2755 O    1 1 674.0000
      676  O                     17.1145    7.6447    4.0162 O    1 1 675.0000
      677  O                     17.1108    7.0025    3.7318 O    1 1 676.0000
      678  O                     17.6377    6.6384    4.2350 O    1 1 677.0000
      679  O                     17.2503    6.8384    4.7293 O    1 1 678.0000
      680  O                     17.5772    6.7949    5.0140 O    1 1 679.0000
      681  O                     17.9820    7.4909    4.9610 O    1 1 680.0000
      682  O                     18.1641    8.0779    5.1464 O    1 1 681.0000
      683  O                     17.4445    7.7697    4.7450 O    1 1 682.0000
      684  O                     17.2208    7.6598    5.2347 O    1 1 683.0000
      685  O                     17.4811    7.8824    5.2837 O    1 1 684.0000
      686  O                     16.9033    8.2233    5.8030 O    1 1 685.0000
      687  O                     16.6850    7.8596    5.4778 O    1 1 686.0000
      688  O                     16.3991    7.9601    5.2774 O    1 1 687.0000
      689  O                     16.1976    7.6213    5.9311 O    1 1 688.0000
      690  O                     16.6832    7.5131    6.5659 O    1 1 689.0000
      691  O                     17.1421    7.4936    6.5258 O    1 1 690.0000
      692  O                     17.1238    7.9674    6.0805 O    1 1 691.0000
      693  O                     17.7859    8.1609    6.3021 O    1 1 692.0000
      694  O                     17.7863    8.3087    5.6713 O    1 1 693.0000
      695  O                     17.5843    8.7173    5.9418 O    1 1 694.0000
      696  O                     16.8761    8.7064    5.3264 O    1 1 695.0000
      697  O                     16.5004    9.2422    5.6555 O    1 1 696.0000
      698  O                     16.3516    9.4555    5.2650 O    1 1 697.0000
      699  O                     16.0009    9.9577    5.7075 O    1 1 698.0000
      700  O                     16.7302    9.7224    5.8681 O    1 1 699.0000
      701  O                     17.3537   10.1547    5.7805 O    1 1 700.0000
      702  O                     17.5169    9.8768    5.1848 O    1 1 701.0000
      703  O                     17.8339    9.8897    4.4582 O    1 1 702.0000
      704  O                     17.9056    9.9050    5.3770 O    1 1 703.0000
      705  O                     17.7694    9.5368    6.0667 O    1 1 704.0000
      706  O                     17.3724    9.3395    5.7863 O    1 1 705.0000
      707  O                     17.0196    8.8902    5.8343 O    1 1 706.0000
      708  O                     17.3556    8.6783    5.1555 O    1 1 707.0000
      709  O                     17.8713    9.0403    5.2531 O    1 1 708.0000
      710  O                     17.8027    9.5864    4.7825 O    1 1 709.0000
      711  O                     17.9883    9.1936    4.1445 O    1 1 710.0000
      712  O                     18.0212    8.7948    3.9889 O    1 1 711.0000
      713  O                     17.8261    8.5153    4.7364 O    1 1 712.0000
      714  O                     18.0055    8.0322    4.1993 O    1 1 713.0000
      715  O                     18.4119    8.1733    4.3826 O    1 1 714.0000
      716  O                     18.1062    8.8064    4.8139 O    1 1 715.0000
      717  O                     17.4209    8.9074    4.4630 O    1 1 716.0000
      718  O                     17.3325    9.4574    4.3523 O    1 1 717.0000
      719  O                     17.1849    8.9834    3.8302 O    1 1 718.0000
      720  O                     17.0798    8.3524    3.9080 O    1 1 719.0000
      721  O                     17.1422    8.7647    4.5884 O    1 1 720.0000
      722  O                     16.7750    8.3882    4.3567 O    1 1 721.0000
      723  O                     16.5959    8.8797    3.9958 O    1 1 722.0000
      724  O                     16.8675    9.4420    4.0322 O    1 1 723.0000
      725  O                     16.8539    9.5038    4.5578 O    1 1 724.0000
      726  O                     17.0847    9.2616    4.9991 O    1 1 725.0000
      727  O                     16.7880    8.6420    4.7939 O    1 1 726.0000
      728  O                     16.1998    8.4399    4.7344 O    1 1 727.0000
      729  O                     16.0281    8.4717    5.1892 O    1 1 728.0000
      730  O                     15.9367    8.7534    5.8128 O    1 1 729.0000
      731  O                     15.5822    9.2588    5.7992 O    1 1 730.0000
      732  O                     14.7955    9.8112    6.1122 O    1 1 731.0000
      733  O                     14.4660   10.3686    6.1154 O    1 1 732.0000
      734  O                     15.0218   10.4175    5.9057 O    1 1 733.0000
      735  O                     15.2155   10.4627    6.2747 O    1 1 734.0000
      736  O                     14.7375   10.4525    6.7229 O    1 1 735.0000
      737  O                     14.8193   10.8819    7.2040 O    1 1 736.0000
      738  O                     14.8603   10.4877    7.6140 O    1 1 737.0000
      739  O                     14.5220   10.3823    8.1152 O    1 1 738.0000
      740  O                     15.0582   10.0310    7.7198 O    1 1 739.0000
      741  O                     14.6496   10.2613    7.3354 O    1 1 740.0000
      742  O                     14.5586    9.7797    6.9096 O    1 1 741.0000
      743  O                     14.2565    9.8521    6.5001 O    1 1 742.0000
      744  O                     14.3392    9.5946    5.8016 O    1 1 743.0000
      745  O                     14.5887    9.2621    5.5237 O    1 1 744.0000
      746  O                     14.5476    8.8339    6.1393 O    1 1 745.0000
      747  O                     14.8552    9.1736    6.2841 O    1 1 746.0000
      748  O                     15.2789    9.7223    6.6087 O    1 1 747.0000
      749  O                     15.4022   10.3128    6.9989 O    1 1 748.0000
      750  O                     15.5986   10.8255    6.7833 O    1 1 749.0000
      751  O                     16.2221   10.4005    7.2202 O    1 1 750.0000
      752  O                     16.2666   10.8296    7.3276 O    1 1 751.0000
      753  O                     16.4834   10.2724    7.5594 O    1 1 752.0000
      754  O                     16.5762   10.8221    7.8926 O    1 1 753.0000
      755  O                     16.4965   11.3980    8.0508 O    1 1 754.0000
      756  O                     16.5085   11.7604    8.5439 O    1 1 755.0000
      757  O                     16.3343   12.2386    8.6167 O    1 1 756.0000
      758  O                     15.9047   12.2369    7.9251 O    1 1 757.0000
      759  O                     16.1911   12.8746    8.0899 O    1 1 758.0000
      760  O                     16.3465   13.3144    8.2789 O    1 1 759.0000
      761  O                     16.5497   13.4406    7.7902 O    1 1 760.0000
      762  O                     16.8827   12.9897    8.0148 O    1 1 761.0000
      763  O                     16.8527   12.5619    8.4738 O    1 1 762.0000
      764  O                     17.4080   12.1192    8.3659 O    1 1 763.0000
      765  O                     16.9693   11.7322    8.7544 O    1 1 764.0000
      766  O                     17.5431   11.3841    9.0520 O    1 1 765.0000
      767  O                     16.9430   11.0963    8.8277 O    1 1 766.0000
      768  O                     17.1943   11.4703    8.2605 O    1 1 767.0000
      769  O                     17.4883   11.9020    7.6879 O    1 1 768.0000
      770  O                     17.2965   12.2015    7.6858 O    1 1 769.0000
      771  O                     17.6153   12.5953    6.9143 O    1 1 770.0000
      772  O                     16.9740   13.0137    7.2199 O    1 1 771.0000
      773  O                     17.5471   12.8999    7.2540 O    1 1 772.0000
      774  O                     18.0556   13.2300    7.2453 O    1 1 773.0000
      775  O                     18.3655   13.7199    7.1563 O    1 1 774.0000
      776  O                     18.7718   14.2836    7.4958 O    1 1 775.0000
      777  O                     19.1247   13.9528    6.8625 O    1 1 776.0000
      778  O                     18.6724   14.1498    6.2829 O    1 1 777.0000
      779  O                     18.7520   14.2692    5.6359 O    1 1 778.0000
      780  O                     18.1224   14.0029    6.2699 O    1 1 779.0000
      781  O                     17.9006   14.5511    6.1264 O    1 1 780.0000
      782  O                     17.4685   14.4361    5.5930 O    1 1 781.0000
      783  O                     17.2879   14.2272    6.0484 O    1 1 782.0000
      784  O                     16.8542   13.6490    6.5029 O    1 1 783.0000
      785  O                     16.0117   13.3932    6.6565 O    1 1 784.0000
      786  O                     16.2694   13.0549    7.0295 O    1 1 785.0000
      787  O                     15.8795   12.7540    7.4338 O    1 1 786.0000
      788  O                     15.4976   13.0721    7.7461 O    1 1 787.0000
      789  O                     15.3772   13.5498    8.1058 O    1 1 788.0000
      790  O                     15.5046   13.7427    8.3415 O    1 1 789.0000
      791  O                     15.7966   13.4659    8.8497 O    1 1 790.0000
      792  O                     15.1813   13.2542    9.0850 O    1 1 791.0000
      793  O                     14.8044   12.8464    8.8572 O    1 1 792.0000
      794  O                     15.0688   12.9714    8.2305 O    1 1 793.0000
      795  O                     14.7473   13.3559    8.6935 O    1 1 794.0000
      796  O                     14.4504   13.3081    7.9596 O    1 1 795.0000
      797  O                     14.8518   13.6407    7.8420 O    1 1 796.0000
      798  O                     14.9072   14.0172    8.0150 O    1 1 797.0000
      799  O                     14.8262   14.2322    8.4256 O    1 1 798.0000
      800  O                     14.9489   14.1151    8.7636 O    1 1 799.0000
      801  O                     15.3817   14.5655    8.0560 O    1 1 800.0000
      802  O                     15.6573   15.1761    7.8480 O    1 1 801.0000
      803  O                     15.8113   15.9159    7.5276 O    1 1 802.0000
      804  O                     16.0720   15.6369    7.0382 O    1 1 803.0000
      805  O                     16.0118   15.3922    6.4381 O    1 1 804.0000
      806  O                     16.1731   14.8535    6.4791 O    1 1 805.0000
      807  O                     16.7932   15.0935    6.7937 O    1 1 806.0000
      808  O                     16.6135   14.3147    6.5874 O    1 1 807.0000
      809  O                     16.7620   13.6569    6.8184 O    1 1 808.0000
      810  O                     17.4974   13.8295    6.7955 O    1 1 809.0000
      811  O                     17.4989   13.3169    6.6405 O    1 1 810.0000
      812  O                     17.7587   13.5941    5.9851 O    1 1 811.0000
      813  O                     18.2618   13.5026    6.0461 O    1 1 812.0000
      814  O                     18.1869   13.1344    6.6365 O    1 1 813.0000
      815  O                     18.2399   12.4151    7.2894 O    1 1 814.0000
      816  O                     18.0616   12.7001    7.8473 O    1 1 815.0000
      817  O                     18.2527   13.1603    8.3230 O    1 1 816.0000
      818  O                     17.5593   13.3439    8.4928 O    1 1 817.0000
      819  O                     17.9170   13.5512    8.3366 O    1 1 818.0000
      820  O                     18.1762   14.0189    8.2795 O    1 1 819.0000
      821  O                     17.9497   14.1184    7.8826 O    1 1 820.0000
      822  O                     17.8802   14.1913    7.0777 O    1 1 821.0000
      823  O                     17.2692   14.4743    6.6391 O    1 1 822.0000
      824  O                     17.5953   14.7251    6.3224 O    1 1 823.0000
      825  O                     18.4603   14.9920    6.0264 O    1 1 824.0000
      826  O                     18.9549   15.5907    5.8663 O    1 1 825.0000
      827  O                     19.0018   15.6526    5.3337 O    1 1 826.0000
      828  O                     18.3872   15.3331    5.1584 O    1 1 827.0000
      829  O                     18.0816   15.0602    5.1139 O    1 1 828.0000
      830  O                     17.9965   14.4203    5.3751 O    1 1 829.0000
      831  O                     17.7409   13.6851    5.3006 O    1 1 830.0000
      832  O                     17.2060   13.5679    5.6135 O    1 1 831.0000
      833  O                     17.5207   12.9706    5.8617 O    1 1 832.0000
      834  O                     16.8744   13.0226    6.2051 O    1 1 833.0000
      835  O                     17.2923   12.5454    6.0351 O    1 1 834.0000
      836  O                     17.0238   12.4191    5.5171 O    1 1 835.0000
      837  O                     16.5934   12.1288    5.5400 O    1 1 836.0000
      838  O                     15.9549   11.8906    5.3383 O    1 1 837.0000
      839  O                     15.6255   11.6993    4.8418 O    1 1 838.0000
      840  O                     15.6498   12.3052    4.7478 O    1 1 839.0000
      841  O                     14.8596   12.5578    4.6019 O    1 1 840.0000
      842  O                     15.1958   13.0195    5.0628 O    1 1 841.0000
      843  O                     15.1771   12.3959    5.4095 O    1 1 842.0000
      844  O                     15.7580   12.2205    5.7230 O    1 1 843.0000
      845  O                     16.1325   12.6242    5.5883 O    1 1 844.0000
      846  O                     16.3234   12.9305    6.1397 O    1 1 845.0000
      847  O                     16.3720   12.4987    6.5712 O    1 1 846.0000
      848  O                     16.7957   12.2546    6.2620 O    1 1 847.0000
      849  O                     17.0846   12.4032    6.7410 O    1 1 848.0000
      850  O                     16.5601   12.3556    6.9481 O    1 1 849.0000
      851  O                     16.3042   11.7712    7.1609 O    1 1 850.0000
      852  O                     16.3469   11.7438    6.4766 O    1 1 851.0000
      853  O                     16.9484   11.3438    6.6718 O    1 1 852.0000
      854  O                     16.6667   10.7851    6.3215 O    1 1 853.0000
      855  O                     16.7560   10.1705    6.4083 O    1 1 854.0000
      856  O                     17.1838    9.7707    6.5926 O    1 1 855.0000
      857  O                     17.2315   10.5089    6.3058 O    1 1 856.0000
      858  O                     16.7535   10.6350    5.6306 O    1 1 857.0000
      859  O                     16.4576   10.2750    5.8505 O    1 1 858.0000
      860  O                     16.1333   10.5544    6.2507 O    1 1 859.0000
      861  O                     15.8578   11.0897    5.8665 O    1 1 860.0000
      862  O                     15.8833   11.4802    6.1759 O    1 1 861.0000
      863  O                     16.6523   11.5598    6.1160 O    1 1 862.0000
      864  O                     17.2643   11.0384    5.6493 O    1 1 863.0000
      865  O                     17.9024   11.2061    5.5487 O    1 1 864.0000
      866  O                     18.0995   10.5839    5.4417 O    1 1 865.0000
      867  O                     18.5794   10.7400    4.9132 O    1 1 866.0000
      868  O                     18.4936   11.4862    4.9273 O    1 1 867.0000
      869  O                     18.0179   11.1393    4.9926 O    1 1 868.0000
      870  O                     18.0429   11.3951    4.2572 O    1 1 869.0000
      871  O                     18.4824   11.0077    4.5387 O    1 1 870.0000
      872  O                     18.5567   10.6663    4.1792 O    1 1 871.0000
      873  O                     18.9472   11.4262    4.2152 O    1 1 872.0000
      874  O                     18.6837   11.8946    4.1897 O    1 1 873.0000
      875  O                     19.1946   11.5828    3.7854 O    1 1 874.0000
      876  O                     19.6351   11.9609    4.0536 O    1 1 875.0000
      877  O                     18.9083   12.3381    3.9471 O    1 1 876.0000
      878  O                     18.2344   11.9923    3.7745 O    1 1 877.0000
      879  O                     18.2271   11.8188    3.2506 O    1 1 878.0000
      880  O                     18.4301   11.5240    2.7259 O    1 1 879.0000
      881  O                     18.0315   10.9207    2.3370 O    1 1 880.0000
      882  O                     17.9913   10.7299    2.7738 O    1 1 881.0000
      883  O                     17.7107   11.2528    3.4458 O    1 1 882.0000
      884  O                     18.1057   11.3272    3.8523 O    1 1 883.0000
      885  O                     17.6794   11.6599    3.8510 O    1 1 884.0000
      886  O                     17.7436   12.2475    3.9755 O    1 1 885.0000
      887  O                     18.1591   12.7312    4.2546 O    1 1 886.0000
      888  O                     18.4393   12.7059    4.9533 O    1 1 887.0000
      889  O                     18.5031   12.8455    5.5517 O    1 1 888.0000
      890  O                     18.3216   12.7525    6.2468 O    1 1 889.0000
      891  O                     18.0852   12.0618    6.2146 O    1 1 890.0000
      892  O                     17.9376   12.5241    6.6031 O    1 1 891.0000
      893  O                     17.6309   11.6304    6.9472 O    1 1 892.0000
      894  O                     17.2884   11.3382    7.4264 O    1 1 893.0000
      895  O                     17.0415   10.7156    7.2850 O    1 1 894.0000
      896  O                     17.1513   10.3302    7.0280 O    1 1 895.0000
      897  O                     17.8280   10.4077    6.7780 O    1 1 896.0000
      898  O                     17.8802   10.7424    7.4055 O    1 1 897.0000
      899  O                     17.4222   10.9280    8.0303 O    1 1 898.0000
      900  O                     17.9066   10.2409    8.0699 O    1 1 899.0000
      901  O                     18.4477   10.2514    7.9095 O    1 1 900.0000
      902  O                     18.9495   10.7203    7.8861 O    1 1 901.0000
      903  O                     18.2749   10.9092    7.8573 O    1 1 902.0000
      904  O                     18.5128   11.3709    7.5959 O    1 1 903.0000
      905  O                     18.6430   11.7414    7.7735 O    1 1 904.0000
      906  O                     18.9807   12.2436    7.6901 O    1 1 905.0000
      907  O                     18.6564   12.5668    8.1972 O    1 1 906.0000
      908  O                     18.5988   12.1567    8.5477 O    1 1 907.0000
      909  O                     18.2620   12.6155    9.0281 O    1 1 908.0000
      910  O                     17.6901   12.6756    8.6490 O    1 1 909.0000
      911  O                     18.3074   12.2081    8.0147 O    1 1 910.0000
      912  O                     18.1537   11.5155    8.2489 O    1 1 911.0000
      913  O                     18.0787   10.8643    8.5715 O    1 1 912.0000
      914  O                     17.6067   11.1514    8.6428 O    1 1 913.0000
      915  O                     17.8370   11.1696    7.5657 O    1 1 914.0000
      916  O                     17.9415   11.5254    7.1101 O    1 1 915.0000
      917  O                     17.2380   11.6957    6.7025 O    1 1 916.0000
      918  O                     17.3991   11.0388    6.3292 O    1 1 917.0000
      919  O                     17.8837   11.3134    6.0082 O    1 1 918.0000
      920  O                     18.3660   11.1829    6.6450 O    1 1 919.0000
      921  O                     18.7366   11.5564    6.3973 O    1 1 920.0000
      922  O                     18.7457   11.6408    7.0951 O    1 1 921.0000
      923  O                     19.3769   11.5799    7.1376 O    1 1 922.0000
      924  O                     19.6703   11.9789    7.2635 O    1 1 923.0000
      925  O                     19.3498   12.3429    6.8364 O    1 1 924.0000
      926  O                     19.8287   12.2324    6.4641 O    1 1 925.0000
      927  O                     20.2237   12.1819    5.9661 O    1 1 926.0000
      928  O                     19.9361   11.8893    6.6293 O    1 1 927.0000
      929  O                     19.8791   12.5135    7.0049 O    1 1 928.0000
      930  O                     19.2098   12.8479    7.0617 O    1 1 929.0000
      931  O                     18.8617   12.5589    6.6931 O    1 1 930.0000
      932  O                     19.0129   12.1099    6.1741 O    1 1 931.0000
      933  O                     18.5289   11.9191    5.8225 O    1 1 932.0000
      934  O                     18.0002   12.1167    5.4364 O    1 1 933.0000
      935  O                     17.8749   12.0712    4.7269 O    1 1 934.0000
      936  O                     18.3064   12.2299    5.0403 O    1 1 935.0000
      937  O                     18.8599   11.9276    5.0618 O    1 1 936.0000
      938  O                     19.2468   11.9084    5.4209 O    1 1 937.0000
      939  O                     19.1360   12.5756    5.7533 O    1 1 938.0000
      940  O                     19.3206   13.0704    5.9553 O    1 1 939.0000
      941  O                     19.0569   13.4461    6.4494 O    1 1 940.0000
      942  O                     18.9483   13.1379    6.9809 O    1 1 941.0000
      943  O                     18.5083   12.6142    7.5784 O    1 1 942.0000
      944  O                     18.5812   13.1918    7.3983 O    1 1 943.0000
      945  O                     19.0196   13.0489    8.0171 O    1 1 944.0000
      946  O                     19.3970   12.5211    8.5824 O    1 1 945.0000
      947  O                     18.8593   12.5102    8.8801 O    1 1 946.0000
      948  O                     19.1055   12.4103    9.3438 O    1 1 947.0000
      949  O                     18.5113   12.4780    9.1751 O    1 1 948.0000
      950  O                     17.8512   11.9726    8.9245 O    1 1 949.0000
      951  O                     17.2176   12.3922    9.1142 O    1 1 950.0000
      952  O                     17.0210   12.2270    9.7072 O    1 1 951.0000
      953  O                     17.1600   11.6521   10.0291 O   1 1 952.0000
      954  O                     17.2468   11.0717   10.1025 O   1 1 953.0000
      955  O                     17.1826   11.6049    9.4212 O    1 1 954.0000
      956  O                     16.7090   11.4053    9.8446 O    1 1 955.0000
      957  O                     17.5698   11.5306   10.3595 O   1 1 956.0000
      958  O                     17.5641   12.2512   10.1426 O   1 1 957.0000
      959  O                     17.8582   12.5264    9.7567 O    1 1 958.0000
      960  O                     17.8423   12.1188    9.4525 O    1 1 959.0000
      961  O                     18.5532   11.8079    9.2409 O    1 1 960.0000
      962  O                     18.7376   11.4128    9.6967 O    1 1 961.0000
      963  O                     18.4283   11.3559   10.0577 O   1 1 962.0000
      964  O                     18.3446   10.9826   10.5839 O   1 1 963.0000
      965  O                     18.3843   10.6123   10.3528 O   1 1 964.0000
      966  O                     18.3617    9.5861   10.4021 O   1 1 965.0000
      967  O                     18.2562   10.0953    9.7613 O    1 1 966.0000
      968  O                     18.0025   10.8024    9.6508 O    1 1 967.0000
      969  O                     18.6656   10.6427    9.0999 O    1 1 968.0000
      970  O                     18.8439   10.6647    8.4290 O    1 1 969.0000
      971  O                     19.2764   11.1592    7.9941 O    1 1 970.0000
      972  O                     19.6852   11.2775    7.5065 O    1 1 971.0000
      973  O                     19.1398   10.9788    7.1199 O    1 1 972.0000
      974  O                     19.1524   10.8777    6.5761 O    1 1 973.0000
      975  O                     19.3508   10.6887    6.1064 O    1 1 974.0000
      976  O                     19.2979   11.2700    5.8815 O    1 1 975.0000
      977  O                     19.5748   11.5812    6.3086 O    1 1 976.0000
      978  O                     19.5736   11.8843    5.8951 O    1 1 977.0000
      979  O                     20.0803   11.7901    5.4036 O    1 1 978.0000
      980  O                     19.6919   12.3039    5.2517 O    1 1 979.0000
      981  O                     19.5321   11.9377    4.8952 O    1 1 980.0000
      982  O                     19.3235   11.5555    5.4383 O    1 1 981.0000
      983  O                     20.1842   11.4055    5.4717 O    1 1 982.0000
      984  O                     19.8802   11.0756    5.6779 O    1 1 983.0000
      985  O                     20.2245   11.1486    6.1544 O    1 1 984.0000
      986  O                     20.2393   11.6100    7.1430 O    1 1 985.0000
      987  O                     20.3454   10.9578    7.2710 O    1 1 986.0000
      988  O                     19.6921   10.5620    7.3071 O    1 1 987.0000
      989  O                     19.9281   11.0257    6.8235 O    1 1 988.0000
      990  O                     19.9899   10.4910    6.6500 O    1 1 989.0000
      991  O                     20.5467   10.6369    7.0909 O    1 1 990.0000
      992  O                     20.5163   11.3435    6.7374 O    1 1 991.0000
      993  O                     20.9266   11.8292    6.8421 O    1 1 992.0000
      994  O                     21.3196   12.4712    6.5712 O    1 1 993.0000
      995  O                     20.5355   12.9040    6.5131 O    1 1 994.0000
      996  O                     20.1202   12.6755    5.9882 O    1 1 995.0000
      997  O                     20.3285   13.3028    5.9454 O    1 1 996.0000
      998  O                     19.9454   13.5544    5.7964 O    1 1 997.0000
      999  O                     19.7687   13.5531    6.2185 O    1 1 998.0000
     1000  O                     19.7249   14.1259    5.9918 O    1 1 999.0000
     1001  O                     19.9081   13.8917    5.4265 O    1 1 1000.0000
     1002  O                     20.4330   14.1266    5.7934 O    1 1 1001.0000
     1003  O                     20.4398   13.9967    5.2172 O    1 1 1002.0000
     1004  O                     20.9891   14.3076    5.0271 O    1 1 1003.0000
     1005  O                     20.9646   14.0587    4.5475 O    1 1 1004.0000
     1006  O                     21.1775   13.6274    5.1247 O    1 1 1005.0000
     1007  O                     21.0080   13.1000    5.4422 O    1 1 1006.0000
     1008  O                     21.1781   13.5284    5.7636 O    1 1 1007.0000
     1009  O                     21.6041   13.7463    5.5246 O    1 1 1008.0000
     1010  O                     21.4736   13.2332    6.1256 O    1 1 1009.0000
     1011  O                     21.3408   13.6692    6.4727 O    1 1 1010.0000
     1012  O                     21.1464   13.6645    6.9410 O    1 1 1011.0000
     1013  O                     20.5559   13.5522    6.8016 O    1 1 1012.0000
     1014  O                     19.8303   13.2450    6.7085 O    1 1 1013.0000
     1015  O                     20.2297   13.8205    6.7386 O    1 1 1014.0000
     1016  O                     20.8365   13.9494    7.2657 O    1 1 1015.0000
     1017  O                     20.5355   13.3781    7.4058 O    1 1 1016.0000
     1018  O                     20.0134   13.7641    7.6992 O    1 1 1017.0000
     1019  O                     19.9124   13.0711    7.4880 O    1 1 1018.0000
     1020  O                     19.5322   13.1101    7.8691 O    1 1 1019.0000
     1021  O                     18.9327   13.2977    8.3607 O    1 1 1020.0000
     1022  O                     18.8957   13.3977    9.0034 O    1 1 1021.0000
     1023  O                     19.4888   13.5212    8.8958 O    1 1 1022.0000
     1024  O                     19.2228   14.1475    9.0798 O    1 1 1023.0000
     1025  O                     18.7368   14.1034    8.6223 O    1 1 1024.0000
     1026  O                     18.8579   13.7796    8.0528 O    1 1 1025.0000
     1027  O                     19.1533   14.3016    8.1418 O    1 1 1026.0000
     1028  O                     19.6804   14.1801    8.4710 O    1 1 1027.0000
     1029  O                     19.9785   13.8824    8.1672 O    1 1 1028.0000
     1030  O                     20.1127   13.2046    8.4200 O    1 1 1029.0000
     1031  O                     20.2115   12.8913    8.8977 O    1 1 1030.0000
     1032  O                     20.2268   12.3851    8.8834 O    1 1 1031.0000
     1033  O                     20.3353   12.4212    8.0723 O    1 1 1032.0000
     1034  O                     20.1830   11.6808    8.5022 O    1 1 1033.0000
     1035  O                     20.6052   11.3240    8.8672 O    1 1 1034.0000
     1036  O                     21.0629   11.1426    8.5147 O    1 1 1035.0000
     1037  O                     20.6424   10.9742    8.0483 O    1 1 1036.0000
     1038  O                     20.2891   11.4016    7.9651 O    1 1 1037.0000
     1039  O                     20.4680   11.9832    7.6364 O    1 1 1038.0000
     1040  O                     21.0122   12.6143    7.5128 O    1 1 1039.0000
     1041  O                     20.4754   13.1847    7.7972 O    1 1 1040.0000
     1042  O                     20.9038   13.3950    8.1865 O    1 1 1041.0000
     1043  O                     20.9616   13.8156    7.8195 O    1 1 1042.0000
     1044  O                     21.6268   13.4475    7.5339 O    1 1 1043.0000
     1045  O                     21.5831   13.7051    7.3001 O    1 1 1044.0000
     1046  O                     21.7020   12.8929    7.0965 O    1 1 1045.0000
     1047  O                     21.7911   12.8572    6.5871 O    1 1 1046.0000
     1048  O                     21.9782   12.4704    6.4607 O    1 1 1047.0000
     1049  O                     21.2256   12.8101    6.2166 O    1 1 1048.0000
     1050  O                     21.7339   12.7631    5.9961 O    1 1 1049.0000
     1051  O                     22.5549   12.9268    6.0882 O    1 1 1050.0000
     1052  O                     22.5813   12.1997    5.6942 O    1 1 1051.0000
     1053  O                     22.8952   11.7247    5.5791 O    1 1 1052.0000
     1054  O                     22.6325   11.1817    5.5117 O    1 1 1053.0000
     1055  O                     23.0770   10.9239    6.1056 O    1 1 1054.0000
     1056  O                     23.5815   11.2647    5.4805 O    1 1 1055.0000
     1057  O                     24.0330   10.8354    5.5219 O    1 1 1056.0000
     1058  O                     23.9455   10.3221    5.9784 O    1 1 1057.0000
     1059  O                     23.8042    9.7243    5.9596 O    1 1 1058.0000
     1060  O                     23.5029    9.1801    5.4035 O    1 1 1059.0000
     1061  O                     23.2176    9.7229    6.0705 O    1 1 1060.0000
     1062  O                     22.7906   10.0177    6.0397 O    1 1 1061.0000
     1063  O                     22.9470   10.6833    5.7853 O    1 1 1062.0000
     1064  O                     22.8908   10.3444    5.3529 O    1 1 1063.0000
     1065  O                     23.0138    9.9252    5.3583 O    1 1 1064.0000
     1066  O                     22.5417    9.4013    5.4170 O    1 1 1065.0000
     1067  O                     22.2699    9.9914    5.5016 O    1 1 1066.0000
     1068  O                     21.7120    9.8532    5.5881 O    1 1 1067.0000
     1069  O                     21.1212    9.5613    6.0415 O    1 1 1068.0000
     1070  O                     21.5848    9.8721    6.3546 O    1 1 1069.0000
     1071  O                     21.1092   10.1917    6.6843 O    1 1 1070.0000
     1072  O                     20.9236   10.1022    7.3990 O    1 1 1071.0000
     1073  O                     21.5490   10.1565    7.6906 O    1 1 1072.0000
     1074  O                     21.1210   10.6226    8.1104 O    1 1 1073.0000
     1075  O                     20.9149   10.3446    8.3556 O    1 1 1074.0000
     1076  O                     20.8029    9.8065    8.5003 O    1 1 1075.0000
     1077  O                     21.0441    9.8116    9.0045 O    1 1 1076.0000
     1078  O                     21.2487   10.0095    9.5918 O    1 1 1077.0000
     1079  O                     20.9402   10.4109   10.2489 O   1 1 1078.0000
     1080  O                     20.4633   10.2801   10.8789 O   1 1 1079.0000
     1081  O                     20.2207   10.5429   10.1398 O   1 1 1080.0000
     1082  O                     20.1408   10.1503    9.4743 O    1 1 1081.0000
     1083  O                     20.4573    9.7784    9.8682 O    1 1 1082.0000
     1084  O                     20.5686    9.3271    9.4587 O    1 1 1083.0000
     1085  O                     20.9553    9.8247    9.8518 O    1 1 1084.0000
     1086  O                     21.6148   10.2460    9.1864 O    1 1 1085.0000
     1087  O                     21.6459   10.0064    8.6371 O    1 1 1086.0000
     1088  O                     21.9040    9.6725    8.9497 O    1 1 1087.0000
     1089  O                     21.8021    9.0345    8.5316 O    1 1 1088.0000
     1090  O                     21.7946    9.2935    9.1298 O    1 1 1089.0000
     1091  O                     21.6048    9.3052    9.8971 O    1 1 1090.0000
     1092  O                     22.2489    9.0978    9.9862 O    1 1 1091.0000
     1093  O                     22.1987    8.8615    9.3680 O    1 1 1092.0000
     1094  O                     21.9690    8.1191    9.2644 O    1 1 1093.0000
     1095  O                     21.9230    7.5661    9.3948 O    1 1 1094.0000
     1096  O                     21.8682    8.4274    9.6980 O    1 1 1095.0000
     1097  O                     21.8826    8.1673   10.2089 O   1 1 1096.0000
     1098  O                     22.1906    7.7208   10.1693 O   1 1 1097.0000
     1099  O                     22.4089    7.9206   10.7972 O   1 1 1098.0000
     1100  O                     22.5996    8.2132   11.4770 O   1 1 1099.0000
     1101  O                     22.7307    8.1297   12.2369 O   1 1 1100.0000
     1102  O                     23.4476    8.1961   12.7208 O   1 1 1101.0000
     1103  O                     23.8404    8.0854   12.4281 O   1 1 1102.0000
     1104  O                     24.2281    7.7736   12.6748 O   1 1 1103.0000
     1105  O                     24.3955    7.4203   12.8609 O   1 1 1104.0000
     1106  O                     24.8914    7.4626   12.2045 O   1 1 1105.0000
     1107  O                     24.9108    7.9938   12.9254 O   1 1 1106.0000
     1108  O                     24.5347    8.6447   12.8405 O   1 1 1107.0000
     1109  O                     24.5619    8.3551   13.0939 O   1 1 1108.0000
     1110  O                     24.6588    8.4659   12.3460 O   1 1 1109.0000
     1111  O                     24.8117    8.5566   11.8665 O   1 1 1110.0000
     1112  O                     25.2345    8.5686   11.0701 O   1 1 1111.0000
     1113  O                     25.3399    8.7505   11.6483 O   1 1 1112.0000
     1114  O                     24.5662    8.7791   11.4956 O   1 1 1113.0000
     1115  O                     24.9051    9.1530   11.9243 O   1 1 1114.0000
     1116  O                     24.6719    9.5092   11.5836 O   1 1 1115.0000
     1117  O                     24.8202   10.0956   11.8745 O   1 1 1116.0000
     1118  O                     24.3485   10.6840   11.8450 O   1 1 1117.0000
     1119  O                     24.4686   10.4781   11.3152 O   1 1 1118.0000
     1120  O                     23.8629   10.6995   11.2217 O   1 1 1119.0000
     1121  O                     24.0289   10.8401   10.5719 O   1 1 1120.0000
     1122  O                     23.9653   11.0221   10.0785 O   1 1 1121.0000
     1123  O                     23.3150   10.9886   10.0982 O   1 1 1122.0000
     1124  O                     22.7229   11.2692    9.8385 O    1 1 1123.0000
     1125  O                     22.4286   10.6309   10.4806 O   1 1 1124.0000
     1126  O                     22.0599   10.0613   10.3166 O   1 1 1125.0000
     1127  O                     21.9779    9.3814   10.7837 O   1 1 1126.0000
     1128  O                     21.8775    8.7466   11.3603 O   1 1 1127.0000
     1129  O                     21.5527    8.4608   10.8209 O   1 1 1128.0000
     1130  O                     21.2231    9.1680   10.9779 O   1 1 1129.0000
     1131  O                     21.3663    9.5018   10.4580 O   1 1 1130.0000
     1132  O                     21.2813    8.8975   10.5324 O   1 1 1131.0000
     1133  O                     20.7621    9.4982   10.5857 O   1 1 1132.0000
     1134  O                     20.7933    9.9581   11.0929 O   1 1 1133.0000
     1135  O                     20.4312    9.6777   11.4785 O   1 1 1134.0000
     1136  O                     19.7621    9.4518   11.6952 O   1 1 1135.0000
     1137  O                     20.0840    9.4202   11.0813 O   1 1 1136.0000
     1138  O                     20.0387    9.5448   10.5930 O   1 1 1137.0000
     1139  O                     19.6988    9.5966   10.0164 O   1 1 1138.0000
     1140  O                     20.1051    9.3126   10.0569 O   1 1 1139.0000
     1141  O                     20.6063    9.2789   10.3721 O   1 1 1140.0000
     1142  O                     20.7219    8.7169   10.0322 O   1 1 1141.0000
     1143  O                     20.4068    8.4252   10.4350 O   1 1 1142.0000
     1144  O                     21.0191    8.4348   10.3202 O   1 1 1143.0000
     1145  O                     20.5881    8.4429   10.8894 O   1 1 1144.0000
     1146  O                     20.3261    8.0112   11.3257 O   1 1 1145.0000
     1147  O                     19.7723    8.2697   11.2304 O   1 1 1146.0000
     1148  O                     19.8145    7.8335   11.6283 O   1 1 1147.0000
     1149  O                     20.1409    7.7652   12.1498 O   1 1 1148.0000
     1150  O                     20.2090    7.1251   11.8917 O   1 1 1149.0000
     1151  O                     20.7155    7.3763   11.6106 O   1 1 1150.0000
     1152  O                     21.2075    7.5217   11.9720 O   1 1 1151.0000
     1153  O                     21.8124    7.6826   12.5076 O   1 1 1152.0000
     1154  O                     22.1868    7.2507   13.0055 O   1 1 1153.0000
     1155  O                     21.6724    7.3397   13.1428 O   1 1 1154.0000
     1156  O                     21.6438    6.8836   12.4537 O   1 1 1155.0000
     1157  O                     21.2642    7.2976   12.5054 O   1 1 1156.0000
     1158  O                     21.0374    7.7829   12.9061 O   1 1 1157.0000
     1159  O                     20.9037    7.5398   12.9951 O   1 1 1158.0000
     1160  O                     21.1552    8.0255   13.4693 O   1 1 1159.0000
     1161  O                     20.9857    8.5334   12.8614 O   1 1 1160.0000
     1162  O                     20.5403    8.5146   12.3481 O   1 1 1161.0000
     1163  O                     19.9966    8.9951   12.0476 O   1 1 1162.0000
     1164  O                     19.6231    8.9525   11.4851 O   1 1 1163.0000
     1165  O                     19.2066    9.6258   11.3546 O   1 1 1164.0000
     1166  O                     18.6668    9.9335   11.5603 O   1 1 1165.0000
     1167  O                     19.2616   10.3482   11.4269 O   1 1 1166.0000
     1168  O                     18.7437   10.9792   11.0038 O   1 1 1167.0000
     1169  O                     18.8531   10.1573   10.8683 O   1 1 1168.0000
     1170  O                     18.7925    9.6847   10.9619 O   1 1 1169.0000
     1171  O                     19.2327   10.0248   10.6427 O   1 1 1170.0000
     1172  O                     19.7141    9.9703   10.5944 O   1 1 1171.0000
     1173  O                     19.8976   10.0897   11.1363 O   1 1 1172.0000
     1174  O                     19.6116   10.3383   11.4102 O   1 1 1173.0000
     1175  O                     20.1137   10.6463   11.6449 O   1 1 1174.0000
     1176  O                     20.4959   10.2900   11.9477 O   1 1 1175.0000
     1177  O                     20.1025   10.0600   12.0320 O   1 1 1176.0000
     1178  O                     19.8917    9.9944   12.5139 O   1 1 1177.0000
     1179  O                     20.1305    9.2340   12.5406 O   1 1 1178.0000
     1180  O                     19.9627    9.0856   12.9729 O   1 1 1179.0000
     1181  O                     19.7868    8.8409   12.5044 O   1 1 1180.0000
     1182  O                     19.6901    8.3109   12.6417 O   1 1 1181.0000
     1183  O                     19.9321    7.9336   12.5455 O   1 1 1182.0000
     1184  O                     20.0600    8.2086   13.2638 O   1 1 1183.0000
     1185  O                     20.2900    8.7398   13.0161 O   1 1 1184.0000
     1186  O                     20.8407    8.9524   12.7205 O   1 1 1185.0000
     1187  O                     21.0404    9.0089   12.1123 O   1 1 1186.0000
     1188  O                     21.1164    8.5093   11.8600 O   1 1 1187.0000
     1189  O                     21.5055    7.6447   12.0793 O   1 1 1188.0000
     1190  O                     21.9415    8.2452   11.8404 O   1 1 1189.0000
     1191  O                     21.9968    7.7121   11.6228 O   1 1 1190.0000
     1192  O                     21.9707    7.6447   11.0094 O   1 1 1191.0000
     1193  O                     21.5527    7.6049   10.6142 O   1 1 1192.0000
     1194  O                     21.1958    7.9777   10.2506 O   1 1 1193.0000
     1195  O                     21.2812    8.1359    9.6513 O    1 1 1194.0000
     1196  O                     21.3315    8.0452    9.1032 O    1 1 1195.0000
     1197  O                     20.6728    7.8761    9.1474 O    1 1 1196.0000
     1198  O                     19.8163    7.5807    9.3269 O    1 1 1197.0000
     1199  O                     19.5806    7.0636    8.9207 O    1 1 1198.0000
     1200  O                     19.8440    6.9987    8.3793 O    1 1 1199.0000
     1201  O                     20.0655    7.2700    7.7247 O    1 1 1200.0000
     1202  O                     20.2698    6.9862    8.6261 O    1 1 1201.0000
     1203  O                     20.4955    7.2771    8.8019 O    1 1 1202.0000
     1204  O                     20.8402    7.3262    9.5304 O    1 1 1203.0000
     1205  O                     21.3625    7.3997   10.1101 O   1 1 1204.0000
     1206  O                     21.6351    7.0039    9.5391 O    1 1 1205.0000
     1207  O                     21.2185    6.5518    9.3636 O    1 1 1206.0000
     1208  O                     20.6817    6.1873    9.0273 O    1 1 1207.0000
     1209  O                     20.4742    6.0511    9.4069 O    1 1 1208.0000
     1210  O                     20.5130    6.7975    9.4993 O    1 1 1209.0000
     1211  O                     20.2630    7.1869    9.6705 O    1 1 1210.0000
     1212  O                     20.5152    7.3881   10.3265 O   1 1 1211.0000
     1213  O                     20.1930    7.8273   10.5751 O   1 1 1212.0000
     1214  O                     20.2200    7.2585   10.7175 O   1 1 1213.0000
     1215  O                     20.9109    7.7574   10.6990 O   1 1 1214.0000
     1216  O                     20.8161    7.7221    9.9918 O    1 1 1215.0000
     1217  O                     20.0381    8.0238    9.9244 O    1 1 1216.0000
     1218  O                     19.4460    8.2347   10.2388 O   1 1 1217.0000
     1219  O                     19.3692    8.6661   10.7380 O   1 1 1218.0000
     1220  O                     19.5434    9.1803   10.7797 O   1 1 1219.0000
     1221  O                     19.9978    8.9139   10.9647 O   1 1 1220.0000
     1222  O                     20.5708    8.8497   11.0140 O   1 1 1221.0000
     1223  O                     20.5679    8.9866   11.4762 O   1 1 1222.0000
     1224  O                     20.0836    8.6514   11.9617 O   1 1 1223.0000
     1225  O                     20.7511    8.3930   11.8690 O   1 1 1224.0000
     1226  O                     21.0538    7.8408   11.4195 O   1 1 1225.0000
     1227  O                     21.5731    8.1876   11.4888 O   1 1 1226.0000
     1228  O                     21.3954    7.5232   11.3592 O   1 1 1227.0000
     1229  O                     21.1211    7.5175   10.9617 O   1 1 1228.0000
     1230  O                     20.9675    7.1087   11.1986 O   1 1 1229.0000
     1231  O                     21.1528    6.6635   11.1224 O   1 1 1230.0000
     1232  O                     21.9548    6.5589   11.2521 O   1 1 1231.0000
     1233  O                     22.6919    6.4819   11.3160 O   1 1 1232.0000
     1234  O                     22.4618    7.1729   10.7911 O   1 1 1233.0000
     1235  O                     22.4424    6.8863   11.3549 O   1 1 1234.0000
     1236  O                     21.7873    6.8511   10.9747 O   1 1 1235.0000
     1237  O                     21.1114    6.8248   10.6006 O   1 1 1236.0000
     1238  O                     20.6772    6.6124   10.2154 O   1 1 1237.0000
     1239  O                     21.2325    6.1696   10.7233 O   1 1 1238.0000
     1240  O                     21.5703    6.4156   10.3483 O   1 1 1239.0000
     1241  O                     21.9274    5.8377   10.1619 O   1 1 1240.0000
     1242  O                     22.1733    5.3669   10.8019 O   1 1 1241.0000
     1243  O                     22.4526    5.5624   10.0616 O   1 1 1242.0000
     1244  O                     22.5971    5.5629    9.6770 O    1 1 1243.0000
     1245  O                     22.6263    5.8082   10.5523 O   1 1 1244.0000
     1246  O                     22.7324    6.4627   10.4284 O   1 1 1245.0000
     1247  O                     22.0482    5.9967   10.9324 O   1 1 1246.0000
     1248  O                     22.6561    5.6576   11.0619 O   1 1 1247.0000
     1249  O                     22.1369    5.1093   11.0869 O   1 1 1248.0000
     1250  O                     22.6888    5.0602   10.8989 O   1 1 1249.0000
     1251  O                     22.9875    4.8436   10.4451 O   1 1 1250.0000
     1252  O                     23.3188    4.6056   10.6520 O   1 1 1251.0000
     1253  O                     23.5242    5.1759   10.5168 O   1 1 1252.0000
     1254  O                     23.4590    5.2675    9.9265 O    1 1 1253.0000
     1255  O                     22.7809    5.2699    9.9883 O    1 1 1254.0000
     1256  O                     22.2653    4.9604   10.2846 O   1 1 1255.0000
     1257  O                     22.7309    4.7185   10.0834 O   1 1 1256.0000
     1258  O                     22.5937    4.5776    9.3854 O    1 1 1257.0000
     1259  O                     22.6246    5.1215    8.8574 O    1 1 1258.0000
     1260  O                     22.2474    4.8857    8.9998 O    1 1 1259.0000
     1261  O                     22.1395    5.2899    9.3599 O    1 1 1260.0000
     1262  O                     21.5949    4.8293    9.4181 O    1 1 1261.0000
     1263  O                     21.0497    4.5861    9.4568 O    1 1 1262.0000
     1264  O                     21.8341    4.2201    9.4477 O    1 1 1263.0000
     1265  O                     22.0279    4.9157    9.7694 O    1 1 1264.0000
     1266  O                     21.8458    4.8232   10.3211 O   1 1 1265.0000
     1267  O                     21.4480    5.4842   10.4427 O   1 1 1266.0000
     1268  O                     21.2517    5.3806    9.7835 O    1 1 1267.0000
     1269  O                     21.2795    5.9373    9.6600 O    1 1 1268.0000
     1270  O                     21.8601    6.0314    9.6730 O    1 1 1269.0000
     1271  O                     21.7160    6.4989   10.1049 O   1 1 1270.0000
     1272  O                     22.0255    6.9375   10.1485 O   1 1 1271.0000
     1273  O                     22.4677    6.8765    9.8772 O    1 1 1272.0000
     1274  O                     22.5230    6.3207    9.5574 O    1 1 1273.0000
     1275  O                     21.9514    5.9304    9.3111 O    1 1 1274.0000
     1276  O                     22.3256    5.7260    9.1542 O    1 1 1275.0000
     1277  O                     22.2151    5.9862    8.5615 O    1 1 1276.0000
     1278  O                     22.2500    6.3713    8.5457 O    1 1 1277.0000
     1279  O                     21.7719    6.6866    7.9456 O    1 1 1278.0000
     1280  O                     21.5088    6.8717    8.4425 O    1 1 1279.0000
     1281  O                     21.5010    7.4261    8.0900 O    1 1 1280.0000
     1282  O                     21.3181    7.0857    7.3355 O    1 1 1281.0000
     1283  O                     21.0721    7.4885    7.5954 O    1 1 1282.0000
     1284  O                     20.7140    6.9969    7.8857 O    1 1 1283.0000
     1285  O                     20.7116    6.6318    7.5892 O    1 1 1284.0000
     1286  O                     21.2767    6.2045    7.5066 O    1 1 1285.0000
     1287  O                     21.5967    6.1884    8.1389 O    1 1 1286.0000
     1288  O                     21.4164    6.3783    8.7684 O    1 1 1287.0000
     1289  O                     21.0011    6.8390    8.3768 O    1 1 1288.0000
     1290  O                     21.2100    7.3922    8.6559 O    1 1 1289.0000
     1291  O                     20.8125    8.1050    8.2639 O    1 1 1290.0000
     1292  O                     21.1129    8.2706    7.8985 O    1 1 1291.0000
     1293  O                     20.9933    9.0394    7.9849 O    1 1 1292.0000
     1294  O                     21.0942    9.1260    8.6099 O    1 1 1293.0000
     1295  O                     21.5010    8.7785    7.9356 O    1 1 1294.0000
     1296  O                     21.5267    8.4666    8.5061 O    1 1 1295.0000
     1297  O                     21.7896    7.9977    8.5998 O    1 1 1296.0000
     1298  O                     22.3739    7.4243    8.4629 O    1 1 1297.0000
     1299  O                     22.3593    7.2294    8.0321 O    1 1 1298.0000
     1300  O                     22.8041    6.4679    7.4911 O    1 1 1299.0000
     1301  O                     23.1549    6.9874    7.6709 O    1 1 1300.0000
     1302  O                     22.9097    6.5979    6.9651 O    1 1 1301.0000
     1303  O                     23.5776    7.0063    6.6761 O    1 1 1302.0000
     1304  O                     23.9879    6.7629    7.0813 O    1 1 1303.0000
     1305  O                     23.6453    7.5966    6.8177 O    1 1 1304.0000
     1306  O                     23.1533    7.6446    6.6757 O    1 1 1305.0000
     1307  O                     23.4322    7.8223    6.1580 O    1 1 1306.0000
     1308  O                     23.9643    8.1823    6.0228 O    1 1 1307.0000
     1309  O                     23.9974    8.9450    6.0850 O    1 1 1308.0000
     1310  O                     24.0446    9.6107    6.3276 O    1 1 1309.0000
     1311  O                     23.5899    9.1101    6.5166 O    1 1 1310.0000
     1312  O                     23.5316    9.4321    6.9773 O    1 1 1311.0000
     1313  O                     23.4751    9.6566    7.2802 O    1 1 1312.0000
     1314  O                     23.3124   10.0989    7.5455 O    1 1 1313.0000
     1315  O                     22.7409    9.9509    8.1085 O    1 1 1314.0000
     1316  O                     22.9573    9.3937    7.8447 O    1 1 1315.0000
     1317  O                     22.5206    8.8857    7.8996 O    1 1 1316.0000
     1318  O                     22.5937    8.1912    8.2965 O    1 1 1317.0000
     1319  O                     22.1901    8.4113    8.3957 O    1 1 1318.0000
     1320  O                     22.7589    8.3147    8.6816 O    1 1 1319.0000
     1321  O                     22.4601    7.7629    8.7633 O    1 1 1320.0000
     1322  O                     22.9988    7.1819    8.4592 O    1 1 1321.0000
     1323  O                     23.5624    6.7535    8.4560 O    1 1 1322.0000
     1324  O                     24.0582    6.9619    8.1892 O    1 1 1323.0000
     1325  O                     24.2992    7.1785    8.6856 O    1 1 1324.0000
     1326  O                     24.5409    6.6266    8.7346 O    1 1 1325.0000
     1327  O                     24.3222    6.2785    8.2855 O    1 1 1326.0000
     1328  O                     24.0944    5.9131    8.7383 O    1 1 1327.0000
     1329  O                     24.4075    6.2042    9.3328 O    1 1 1328.0000
     1330  O                     24.0631    5.8402    9.6020 O    1 1 1329.0000
     1331  O                     23.6215    6.2974    9.6398 O    1 1 1330.0000
     1332  O                     23.4438    6.8887   10.1097 O   1 1 1331.0000
     1333  O                     23.4021    7.1427   10.5465 O   1 1 1332.0000
     1334  O                     23.8600    7.4070   10.7278 O   1 1 1333.0000
     1335  O                     23.8298    7.6720   10.1720 O   1 1 1334.0000
     1336  O                     23.5227    7.7880    9.6925 O    1 1 1335.0000
     1337  O                     22.9563    8.0975    9.5305 O    1 1 1336.0000
     1338  O                     22.7633    8.0487   10.0316 O   1 1 1337.0000
     1339  O                     22.8705    7.4634    9.5443 O    1 1 1338.0000
     1340  O                     23.3271    7.3579    9.3220 O    1 1 1339.0000
     1341  O                     22.7147    7.3391    9.0236 O    1 1 1340.0000
     1342  O                     23.2113    7.8498    8.8661 O    1 1 1341.0000
     1343  O                     23.3569    7.6696    8.4281 O    1 1 1342.0000
     1344  O                     23.7654    8.2291    8.5150 O    1 1 1343.0000
     1345  O                     23.3599    8.1624    8.9171 O    1 1 1344.0000
     1346  O                     22.7456    8.3577    9.1811 O    1 1 1345.0000
     1347  O                     23.0744    8.5697    9.6767 O    1 1 1346.0000
     1348  O                     22.9166    9.0231    9.7518 O    1 1 1347.0000
     1349  O                     22.7980    9.6180    9.9455 O    1 1 1348.0000
     1350  O                     22.6503    9.7589   10.5411 O   1 1 1349.0000
     1351  O                     23.1734    9.9282   10.6103 O   1 1 1350.0000
     1352  O                     23.1813    9.3320   10.7240 O   1 1 1351.0000
     1353  O                     23.2535    8.8419   10.1720 O   1 1 1352.0000
     1354  O                     23.3980    8.1000   10.4946 O   1 1 1353.0000
     1355  O                     23.8209    8.1617   11.1254 O   1 1 1354.0000
     1356  O                     23.6998    8.3853   10.2379 O   1 1 1355.0000
     1357  O                     23.1138    8.3893   10.5804 O   1 1 1356.0000
     1358  O                     23.1995    8.7164   11.0052 O   1 1 1357.0000
     1359  O                     22.6065    8.7577   11.1106 O   1 1 1358.0000
     1360  O                     22.5488    8.7614   10.4319 O   1 1 1359.0000
     1361  O                     22.4223    9.4281    9.7315 O    1 1 1360.0000
     1362  O                     22.1095    9.8597    9.4978 O    1 1 1361.0000
     1363  O                     22.4073   10.2461    9.9464 O    1 1 1362.0000
     1364  O                     22.8158   10.4175    9.9465 O    1 1 1363.0000
     1365  O                     23.4768   10.3096    9.7973 O    1 1 1364.0000
     1366  O                     23.6415    9.9216    9.6824 O    1 1 1365.0000
     1367  O                     23.2963    9.0518    9.2833 O    1 1 1366.0000
     1368  O                     23.4236    9.5302    9.2427 O    1 1 1367.0000
     1369  O                     23.5785   10.1273    8.8756 O    1 1 1368.0000
     1370  O                     23.2770   10.6081    9.1764 O    1 1 1369.0000
     1371  O                     23.0646   10.6273    8.7729 O    1 1 1370.0000
     1372  O                     23.1703   10.5905    8.3046 O    1 1 1371.0000
     1373  O                     22.9674   11.2118    8.1096 O    1 1 1372.0000
     1374  O                     23.2458   11.3588    8.5836 O    1 1 1373.0000
     1375  O                     23.7743   11.0377    8.9302 O    1 1 1374.0000
     1376  O                     24.0791   10.4375    8.5526 O    1 1 1375.0000
     1377  O                     24.1641   10.9366    8.7042 O    1 1 1376.0000
     1378  O                     23.6323   10.5512    7.9712 O    1 1 1377.0000
     1379  O                     23.4218   11.1044    7.5262 O    1 1 1378.0000
     1380  O                     23.1672   11.7771    7.6072 O    1 1 1379.0000
     1381  O                     23.2303   12.2865    7.3464 O    1 1 1380.0000
     1382  O                     22.5724   12.2953    7.0772 O    1 1 1381.0000
     1383  O                     22.1002   12.0977    7.4334 O    1 1 1382.0000
     1384  O                     22.2280   12.5199    7.5720 O    1 1 1383.0000
     1385  O                     22.4593   12.8434    7.0052 O    1 1 1384.0000
     1386  O                     22.0418   13.4278    6.9262 O    1 1 1385.0000
     1387  O                     22.3817   13.7324    7.0953 O    1 1 1386.0000
     1388  O                     22.8548   13.6511    7.1838 O    1 1 1387.0000
     1389  O                     22.9277   12.9512    7.9055 O    1 1 1388.0000
     1390  O                     22.8571   13.1460    8.3994 O    1 1 1389.0000
     1391  O                     22.4666   12.9140    8.6421 O    1 1 1390.0000
     1392  O                     22.7135   12.4359    9.0553 O    1 1 1391.0000
     1393  O                     23.2325   12.0215    8.9366 O    1 1 1392.0000
     1394  O                     23.6910   11.6249    9.0166 O    1 1 1393.0000
     1395  O                     23.9170   12.0931    9.1334 O    1 1 1394.0000
     1396  O                     24.2937   11.9467    9.2411 O    1 1 1395.0000
     1397  O                     24.8262   12.1046    9.3791 O    1 1 1396.0000
     1398  O                     25.0163   12.5371    8.8452 O    1 1 1397.0000
     1399  O                     25.0560   12.4025    9.5520 O    1 1 1398.0000
     1400  O                     24.5913   12.7054    9.6545 O    1 1 1399.0000
     1401  O                     24.5695   12.6323   10.0664 O   1 1 1400.0000
     1402  O                     24.8524   12.0757   10.3917 O   1 1 1401.0000
     1403  O                     24.2590   12.1208    9.9903 O    1 1 1402.0000
     1404  O                     23.7414   11.7880    9.6818 O    1 1 1403.0000
     1405  O                     23.9292   11.7459   10.4048 O   1 1 1404.0000
     1406  O                     24.3568   12.0151   10.8853 O   1 1 1405.0000
     1407  O                     24.5813   12.2550   11.6372 O   1 1 1406.0000
     1408  O                     24.0976   11.8911   11.4852 O   1 1 1407.0000
     1409  O                     23.7837   12.5452   11.5407 O   1 1 1408.0000
     1410  O                     23.7820   12.6131   11.0827 O   1 1 1409.0000
     1411  O                     23.7832   12.7445   10.5476 O   1 1 1410.0000
     1412  O                     23.3286   12.5750   10.1848 O   1 1 1411.0000
     1413  O                     23.1224   12.2733   10.4776 O   1 1 1412.0000
     1414  O                     23.1748   12.8608   11.0109 O   1 1 1413.0000
     1415  O                     23.2085   12.5739   11.2209 O   1 1 1414.0000
     1416  O                     23.2673   12.0416   11.0631 O   1 1 1415.0000
     1417  O                     23.5512   11.5656   10.6924 O   1 1 1416.0000
     1418  O                     23.5194   11.6180   10.2569 O   1 1 1417.0000
     1419  O                     23.3384   11.3871    9.5907 O    1 1 1418.0000
     1420  O                     23.1745   10.9833    9.2241 O    1 1 1419.0000
     1421  O                     22.8783   11.4630    8.9290 O    1 1 1420.0000
     1422  O                     22.3296   11.7917    9.4878 O    1 1 1421.0000
     1423  O                     22.3843   12.1097    9.9150 O    1 1 1422.0000
     1424  O                     21.8429   12.3290    9.1969 O    1 1 1423.0000
     1425  O                     21.8217   11.9097    9.4604 O    1 1 1424.0000
     1426  O                     21.7319   12.3525    9.6757 O    1 1 1425.0000
     1427  O                     21.8130   12.4789   10.1590 O   1 1 1426.0000
     1428  O                     22.0684   12.5933   10.6924 O   1 1 1427.0000
     1429  O                     22.3398   12.1697   10.7204 O   1 1 1428.0000
     1430  O                     22.7617   11.5287   10.7131 O   1 1 1429.0000
     1431  O                     22.4588   11.1789   10.2976 O   1 1 1430.0000
     1432  O                     21.9508   11.6695   10.5824 O   1 1 1431.0000
     1433  O                     22.4684   12.0643   10.3154 O   1 1 1432.0000
     1434  O                     22.9579   11.8328    9.8952 O    1 1 1433.0000
     1435  O                     22.1063   11.4908   10.1087 O   1 1 1434.0000
     1436  O                     21.7239   11.1143   10.6990 O   1 1 1435.0000
     1437  O                     21.9271   10.6885   10.2263 O   1 1 1436.0000
     1438  O                     21.3774   10.7830   10.0279 O   1 1 1437.0000
     1439  O                     21.4379   11.1710    9.7004 O    1 1 1438.0000
     1440  O                     21.4473   11.2071    9.1518 O    1 1 1439.0000
     1441  O                     21.1987   11.8194    8.8111 O    1 1 1440.0000
     1442  O                     21.0254   11.8266    8.3725 O    1 1 1441.0000
     1443  O                     20.8737   12.3850    8.5244 O    1 1 1442.0000
     1444  O                     20.7326   12.2718    9.2206 O    1 1 1443.0000
     1445  O                     20.4793   12.3264   10.2092 O   1 1 1444.0000
     1446  O                     20.1975   12.5090    9.5934 O    1 1 1445.0000
     1447  O                     20.1586   12.6586   10.1059 O   1 1 1446.0000
     1448  O                     20.1278   11.9942   10.0122 O   1 1 1447.0000
     1449  O                     20.2074   11.3996   10.1771 O   1 1 1448.0000
     1450  O                     20.0936   10.9689   10.7574 O   1 1 1449.0000
     1451  O                     20.5311   11.0965   10.7794 O   1 1 1450.0000
     1452  O                     21.1574   11.7153   10.5698 O   1 1 1451.0000
     1453  O                     21.5213   11.7205   10.1086 O   1 1 1452.0000
     1454  O                     20.9828   12.1601    9.8978 O    1 1 1453.0000
     1455  O                     21.2454   12.6781   10.3284 O   1 1 1454.0000
     1456  O                     21.5330   12.7057   10.8942 O   1 1 1455.0000
     1457  O                     21.4103   13.1765   10.7077 O   1 1 1456.0000
     1458  O                     21.1443   13.5634   10.2914 O   1 1 1457.0000
     1459  O                     21.7582   13.5177    9.9581 O    1 1 1458.0000
     1460  O                     22.0748   13.2786    9.8477 O    1 1 1459.0000
     1461  O                     22.0063   13.2166    9.2238 O    1 1 1460.0000
     1462  O                     22.1008   13.6332    9.5173 O    1 1 1461.0000
     1463  O                     22.6240   13.6698   10.2477 O   1 1 1462.0000
     1464  O                     22.0196   13.4678   10.5468 O   1 1 1463.0000
     1465  O                     21.6614   14.0668   10.2185 O   1 1 1464.0000
     1466  O                     22.0384   14.2481    9.5173 O    1 1 1465.0000
     1467  O                     21.4716   14.2026    9.5321 O    1 1 1466.0000
     1468  O                     21.5476   14.0352    9.0302 O    1 1 1467.0000
     1469  O                     21.1577   13.5764    8.7605 O    1 1 1468.0000
     1470  O                     21.4154   13.1013    8.6430 O    1 1 1469.0000
     1471  O                     21.4758   12.4590    8.5087 O    1 1 1470.0000
     1472  O                     21.7459   12.9976    7.9976 O    1 1 1471.0000
     1473  O                     21.1075   12.8150    7.8510 O    1 1 1472.0000
     1474  O                     21.4793   12.8766    7.4112 O    1 1 1473.0000
     1475  O                     21.2406   12.2416    6.9752 O    1 1 1474.0000
     1476  O                     21.8132   11.9034    6.8941 O    1 1 1475.0000
     1477  O                     21.8471   11.2755    7.2194 O    1 1 1476.0000
     1478  O                     22.1026   11.4678    6.3758 O    1 1 1477.0000
     1479  O                     21.9722   11.9510    6.1800 O    1 1 1478.0000
     1480  O                     21.4326   11.5378    6.4366 O    1 1 1479.0000
     1481  O                     21.2435   10.9578    6.4398 O    1 1 1480.0000
     1482  O                     21.4356   10.4682    6.4144 O    1 1 1481.0000
     1483  O                     22.1245   10.8823    6.1488 O    1 1 1482.0000
     1484  O                     22.1781   10.3681    6.4151 O    1 1 1483.0000
     1485  O                     21.6844   10.3029    6.9834 O    1 1 1484.0000
     1486  O                     22.1622   10.1154    7.6039 O    1 1 1485.0000
     1487  O                     22.1104   10.0111    8.0865 O    1 1 1486.0000
     1488  O                     22.0826   10.4581    7.7627 O    1 1 1487.0000
     1489  O                     22.3218   10.7500    7.0857 O    1 1 1488.0000
     1490  O                     21.4867   10.8301    7.3174 O    1 1 1489.0000
     1491  O                     20.8205   11.0744    7.6068 O    1 1 1490.0000
     1492  O                     21.1314   11.4991    7.7069 O    1 1 1491.0000
     1493  O                     20.9696   12.0931    7.9742 O    1 1 1492.0000
     1494  O                     21.5436   12.1444    7.8041 O    1 1 1493.0000
     1495  O                     21.8765   11.8279    7.8455 O    1 1 1494.0000
     1496  O                     22.5775   11.5272    7.6557 O    1 1 1495.0000
     1497  O                     22.4620   11.2911    7.7087 O    1 1 1496.0000
     1498  O                     22.8446   10.6911    7.5229 O    1 1 1497.0000
     1499  O                     22.8280   10.0747    6.8206 O    1 1 1498.0000
     1500  O                     23.5686   10.0307    6.9503 O    1 1 1499.0000
     1501  O                     23.9156   10.3671    6.6218 O    1 1 1500.0000
     1502  O                     23.4834   10.7672    6.6104 O    1 1 1501.0000
     1503  O                     23.5682   10.6312    7.1644 O    1 1 1502.0000
     1504  O                     22.8815   10.6235    6.9638 O    1 1 1503.0000
     1505  O                     22.4826   10.1039    7.0287 O    1 1 1504.0000
     1506  O                     22.2914    9.6743    6.8202 O    1 1 1505.0000
     1507  O                     22.2377    9.2709    6.5025 O    1 1 1506.0000
     1508  O                     22.1969    9.2380    6.1390 O    1 1 1507.0000
     1509  O                     21.8109    9.1253    5.8582 O    1 1 1508.0000
     1510  O                     21.2679    9.2341    5.9500 O    1 1 1509.0000
     1511  O                     21.6921    8.7542    5.5302 O    1 1 1510.0000
     1512  O                     21.4563    8.3773    4.8834 O    1 1 1511.0000
     1513  O                     21.8107    7.9914    4.2038 O    1 1 1512.0000
     1514  O                     22.0059    7.6421    4.5988 O    1 1 1513.0000
     1515  O                     22.6692    7.3913    5.3070 O    1 1 1514.0000
     1516  O                     22.6314    7.1054    4.8424 O    1 1 1515.0000
     1517  O                     21.8455    7.1336    4.4969 O    1 1 1516.0000
     1518  O                     21.4421    6.7047    4.4097 O    1 1 1517.0000
     1519  O                     20.7553    6.7031    4.3582 O    1 1 1518.0000
     1520  O                     20.8743    6.8233    3.7225 O    1 1 1519.0000
     1521  O                     21.1094    7.4673    3.5646 O    1 1 1520.0000
     1522  O                     21.2177    7.1359    3.7857 O    1 1 1521.0000
     1523  O                     21.7519    7.2742    3.5546 O    1 1 1522.0000
     1524  O                     22.0557    6.9554    2.8345 O    1 1 1523.0000
     1525  O                     22.5908    7.5849    3.1299 O    1 1 1524.0000
     1526  O                     22.7320    8.0776    3.5565 O    1 1 1525.0000
     1527  O                     22.3373    8.4528    3.2238 O    1 1 1526.0000
     1528  O                     21.9169    8.6081    3.5325 O    1 1 1527.0000
     1529  O                     22.0242    9.1175    3.0590 O    1 1 1528.0000
     1530  O                     22.3240    9.2747    3.0172 O    1 1 1529.0000
     1531  O                     22.6850    9.5487    2.7349 O    1 1 1530.0000
     1532  O                     22.9602    9.8987    3.2737 O    1 1 1531.0000
     1533  O                     22.7746   10.4690    3.5983 O    1 1 1532.0000
     1534  O                     23.2891    9.7841    3.8180 O    1 1 1533.0000
     1535  O                     23.8615    9.3997    4.0822 O    1 1 1534.0000
     1536  O                     23.8159    9.4792    3.4364 O    1 1 1535.0000
     1537  O                     23.4097    9.2040    2.9385 O    1 1 1536.0000
     1538  O                     23.7536    9.7322    2.8154 O    1 1 1537.0000
     1539  O                     24.3903    9.6033    2.7810 O    1 1 1538.0000
     1540  O                     23.8712   10.0266    2.6835 O    1 1 1539.0000
     1541  O                     23.6249   10.4597    3.1970 O    1 1 1540.0000
     1542  O                     23.6313   10.7418    3.7331 O    1 1 1541.0000
     1543  O                     23.4449   10.3162    4.3350 O    1 1 1542.0000
     1544  O                     22.8942   10.1076    4.6288 O    1 1 1543.0000
     1545  O                     22.3110   10.1409    4.9880 O    1 1 1544.0000
     1546  O                     22.2298    9.6609    4.9176 O    1 1 1545.0000
     1547  O                     21.5897    9.7808    5.2687 O    1 1 1546.0000
     1548  O                     21.5662    9.1521    5.0839 O    1 1 1547.0000
     1549  O                     21.8511    8.5754    4.9090 O    1 1 1548.0000
     1550  O                     22.3419    9.0696    4.9874 O    1 1 1549.0000
     1551  O                     22.9292    8.8394    4.7340 O    1 1 1550.0000
     1552  O                     22.4857    8.3320    4.3944 O    1 1 1551.0000
     1553  O                     22.6204    9.0402    3.9889 O    1 1 1552.0000
     1554  O                     21.8660    9.1073    4.4148 O    1 1 1553.0000
     1555  O                     21.4280    9.4648    4.4736 O    1 1 1554.0000
     1556  O                     21.6920    9.9162    4.6174 O    1 1 1555.0000
     1557  O                     21.2064   10.5251    4.9404 O    1 1 1556.0000
     1558  O                     20.6328   10.3197    5.7657 O    1 1 1557.0000
     1559  O                     20.1948   10.1387    5.7887 O    1 1 1558.0000
     1560  O                     20.0317    9.8353    6.1798 O    1 1 1559.0000
     1561  O                     20.4169    9.4660    5.9820 O    1 1 1560.0000
     1562  O                     20.7485    8.8550    6.0843 O    1 1 1561.0000
     1563  O                     20.3336    8.6524    5.7678 O    1 1 1562.0000
     1564  O                     20.1429    8.7444    4.8483 O    1 1 1563.0000
     1565  O                     20.0845    9.3934    4.5994 O    1 1 1564.0000
     1566  O                     20.3623    9.0782    4.1522 O    1 1 1565.0000
     1567  O                     20.8112    9.0332    4.3213 O    1 1 1566.0000
     1568  O                     20.7987    9.6976    4.7197 O    1 1 1567.0000
     1569  O                     20.5339    9.7562    5.2827 O    1 1 1568.0000
     1570  O                     20.3763    9.8466    4.7035 O    1 1 1569.0000
     1571  O                     20.4885   10.2094    4.2875 O    1 1 1570.0000
     1572  O                     20.3243   10.6930    4.3437 O    1 1 1571.0000
     1573  O                     20.8987   10.9050    4.4461 O    1 1 1572.0000
     1574  O                     21.4376   10.9308    4.1582 O    1 1 1573.0000
     1575  O                     21.2236   10.3594    4.5353 O    1 1 1574.0000
     1576  O                     21.4590   10.2047    4.3819 O    1 1 1575.0000
     1577  O                     22.0813   10.5417    4.1844 O    1 1 1576.0000
     1578  O                     22.0740   10.8974    4.6829 O    1 1 1577.0000
     1579  O                     22.0676   11.4000    4.8563 O    1 1 1578.0000
     1580  O                     21.9694   11.3665    5.7007 O    1 1 1579.0000
     1581  O                     21.5894   11.6090    5.2215 O    1 1 1580.0000
     1582  O                     21.5583   11.2468    5.1740 O    1 1 1581.0000
     1583  O                     21.3162   11.3672    4.7461 O    1 1 1582.0000
     1584  O                     21.2226   11.6522    4.1855 O    1 1 1583.0000
     1585  O                     20.7791   11.4842    4.2055 O    1 1 1584.0000
     1586  O                     20.7905   11.0515    3.7842 O    1 1 1585.0000
     1587  O                     21.0064   10.6482    3.9072 O    1 1 1586.0000
     1588  O                     20.9305   10.2091    3.8072 O    1 1 1587.0000
     1589  O                     20.6121    9.6800    3.8679 O    1 1 1588.0000
     1590  O                     20.3859    9.7056    3.2678 O    1 1 1589.0000
     1591  O                     19.9664    9.7801    2.8818 O    1 1 1590.0000
     1592  O                     19.6665    9.5224    2.4872 O    1 1 1591.0000
     1593  O                     19.0929    9.5045    2.5343 O    1 1 1592.0000
     1594  O                     18.9690    8.7806    2.9610 O    1 1 1593.0000
     1595  O                     18.5888    8.3674    2.6597 O    1 1 1594.0000
     1596  O                     19.2682    8.2310    2.1423 O    1 1 1595.0000
     1597  O                     19.6701    8.1637    2.3578 O    1 1 1596.0000
     1598  O                     20.1779    8.4560    2.9255 O    1 1 1597.0000
     1599  O                     20.3257    8.7927    2.0121 O    1 1 1598.0000
     1600  O                     20.7964    8.7852    2.4939 O    1 1 1599.0000
     1601  O                     20.7395    9.3283    2.9304 O    1 1 1600.0000
     1602  O                     20.8377    9.8214    2.4067 O    1 1 1601.0000
     1603  O                     21.4491   10.3323    2.5527 O    1 1 1602.0000
     1604  O                     21.1830    9.6656    3.1059 O    1 1 1603.0000
     1605  O                     21.4905    9.5272    3.5298 O    1 1 1604.0000
     1606  O                     22.0049   10.0050    3.8985 O    1 1 1605.0000
     1607  O                     21.5375   10.7676    3.6121 O    1 1 1606.0000
     1608  O                     21.2440   10.5221    3.3413 O    1 1 1607.0000
     1609  O                     20.6841   10.7355    3.2394 O    1 1 1608.0000
     1610  O                     20.1018   10.4154    3.4629 O    1 1 1609.0000
     1611  O                     19.9839   11.2396    3.2273 O    1 1 1610.0000
     1612  O                     19.4304   10.8651    3.2421 O    1 1 1611.0000
     1613  O                     19.4805   10.4756    2.6709 O    1 1 1612.0000
     1614  O                     18.8643   10.2543    2.9870 O    1 1 1613.0000
     1615  O                     18.7402   10.4163    2.5321 O    1 1 1614.0000
     1616  O                     18.6071   10.0110    2.4892 O    1 1 1615.0000
     1617  O                     18.6396    9.6664    2.8524 O    1 1 1616.0000
     1618  O                     18.0681    9.2660    2.6067 O    1 1 1617.0000
     1619  O                     17.8837    9.1567    2.9935 O    1 1 1618.0000
     1620  O                     18.0490    9.5791    3.6389 O    1 1 1619.0000
     1621  O                     18.7069    9.7767    3.2680 O    1 1 1620.0000
     1622  O                     19.2638    9.4035    3.1389 O    1 1 1621.0000
     1623  O                     18.7429    9.0087    2.5840 O    1 1 1622.0000
     1624  O                     18.5150    9.5368    1.9900 O    1 1 1623.0000
     1625  O                     18.8090    9.2569    1.5381 O    1 1 1624.0000
     1626  O                     18.6521    8.6896    1.9095 O    1 1 1625.0000
     1627  O                     18.0796    8.3571    1.7147 O    1 1 1626.0000
     1628  O                     17.8071    9.0062    1.7589 O    1 1 1627.0000
     1629  O                     17.5209    9.3097    2.1884 O    1 1 1628.0000
     1630  O                     17.4967    9.6677    2.2662 O    1 1 1629.0000
     1631  O                     16.9278   10.0211    2.6521 O    1 1 1630.0000
     1632  O                     16.5431    9.5978    2.8667 O    1 1 1631.0000
     1633  O                     16.2680    9.4777    3.3803 O    1 1 1632.0000
     1634  O                     16.1301    9.8458    4.0319 O    1 1 1633.0000
     1635  O                     15.5687   10.1139    4.4621 O    1 1 1634.0000
     1636  O                     15.1780   10.1338    4.0984 O    1 1 1635.0000
     1637  O                     15.7682   10.4277    4.1813 O    1 1 1636.0000
     1638  O                     16.0822   10.8194    4.5458 O    1 1 1637.0000
     1639  O                     16.2944   10.3252    4.2795 O    1 1 1638.0000
     1640  O                     16.3867   10.5451    5.1448 O    1 1 1639.0000
     1641  O                     15.6647   10.5657    5.1713 O    1 1 1640.0000
     1642  O                     15.6787   10.7369    5.4145 O    1 1 1641.0000
     1643  O                     15.6347    9.9669    5.9197 O    1 1 1642.0000
     1644  O                     15.5979    9.7895    5.5717 O    1 1 1643.0000
     1645  O                     15.7753   10.0778    4.8655 O    1 1 1644.0000
     1646  O                     15.8389    9.5251    4.6290 O    1 1 1645.0000
     1647  O                     15.2227    9.4124    4.9915 O    1 1 1646.0000
     1648  O                     14.8608    9.4826    4.6441 O    1 1 1647.0000
     1649  O                     15.2410    8.9886    5.1392 O    1 1 1648.0000
     1650  O                     15.3202    8.2151    5.0713 O    1 1 1649.0000
     1651  O                     14.9834    8.5251    5.3757 O    1 1 1650.0000
     1652  O                     15.3157    7.9405    5.4873 O    1 1 1651.0000
     1653  O                     14.8173    7.8551    5.2810 O    1 1 1652.0000
     1654  O                     14.4497    7.3757    5.2688 O    1 1 1653.0000
     1655  O                     13.7443    7.0700    5.6561 O    1 1 1654.0000
     1656  O                     13.3972    6.9274    6.1452 O    1 1 1655.0000
     1657  O                     12.7254    6.9775    6.3281 O    1 1 1656.0000
     1658  O                     12.9102    6.9995    6.8388 O    1 1 1657.0000
     1659  O                     12.8768    6.6192    7.3889 O    1 1 1658.0000
     1660  O                     13.0036    7.2095    7.2655 O    1 1 1659.0000
     1661  O                     12.4946    7.5159    7.2605 O    1 1 1660.0000
     1662  O                     12.0385    6.7125    7.2123 O    1 1 1661.0000
     1663  O                     11.7930    6.7021    6.4136 O    1 1 1662.0000
     1664  O                     11.4996    6.4188    6.4368 O    1 1 1663.0000
     1665  O                     12.1640    6.1176    6.2452 O    1 1 1664.0000
     1666  O                     12.3286    6.4650    6.7087 O    1 1 1665.0000
     1667  O                     12.8141    6.5211    6.4520 O    1 1 1666.0000
     1668  O                     13.2181    6.3102    6.2417 O    1 1 1667.0000
     1669  O                     13.2355    6.2547    5.6087 O    1 1 1668.0000
     1670  O                     13.0665    5.7207    5.7790 O    1 1 1669.0000
     1671  O                     13.4455    5.2856    5.9420 O    1 1 1670.0000
     1672  O                     13.6204    5.5348    5.5489 O    1 1 1671.0000
     1673  O                     13.8313    5.8897    5.3279 O    1 1 1672.0000
     1674  O                     14.4155    5.9801    5.8019 O    1 1 1673.0000
     1675  O                     14.2288    6.5007    5.8963 O    1 1 1674.0000
     1676  O                     14.6315    6.4099    5.5000 O    1 1 1675.0000
     1677  O                     14.6903    6.7173    4.8939 O    1 1 1676.0000
     1678  O                     14.8665    7.1499    4.5716 O    1 1 1677.0000
     1679  O                     14.8569    7.5312    4.3815 O    1 1 1678.0000
     1680  O                     15.3346    7.9350    4.4889 O    1 1 1679.0000
     1681  O                     15.2979    7.7873    4.0910 O    1 1 1680.0000
     1682  O                     15.0488    7.3033    3.9042 O    1 1 1681.0000
     1683  O                     14.7746    7.9778    3.8401 O    1 1 1682.0000
     1684  O                     15.3764    8.2753    3.6030 O    1 1 1683.0000
     1685  O                     15.7886    8.5604    4.0152 O    1 1 1684.0000
     1686  O                     16.3201    8.6737    3.7942 O    1 1 1685.0000
     1687  O                     16.4685    8.0684    3.9193 O    1 1 1686.0000
     1688  O                     16.3036    7.5305    3.8906 O    1 1 1687.0000
     1689  O                     16.1675    7.8620    3.0620 O    1 1 1688.0000
     1690  O                     15.8825    7.8922    3.3753 O    1 1 1689.0000
     1691  O                     15.4348    8.1459    3.0034 O    1 1 1690.0000
     1692  O                     15.7354    8.5776    2.8862 O    1 1 1691.0000
     1693  O                     15.9387    8.9924    3.4350 O    1 1 1692.0000
     1694  O                     16.0661    9.7301    3.5866 O    1 1 1693.0000
     1695  O                     15.5680   10.4970    3.6099 O    1 1 1694.0000
     1696  O                     16.1831   10.2361    3.0952 O    1 1 1695.0000
     1697  O                     16.4611   10.4412    3.6291 O    1 1 1696.0000
     1698  O                     17.2449   10.3793    3.2914 O    1 1 1697.0000
     1699  O                     17.1582   10.8645    2.9280 O    1 1 1698.0000
     1700  O                     16.4881   10.9511    2.8862 O    1 1 1699.0000
     1701  O                     16.6114   10.7814    2.4144 O    1 1 1700.0000
     1702  O                     16.9213   11.3640    2.4178 O    1 1 1701.0000
     1703  O                     16.9697   11.0299    2.7931 O    1 1 1702.0000
     1704  O                     16.2807   11.5880    2.6386 O    1 1 1703.0000
     1705  O                     16.2250   12.1535    2.8609 O    1 1 1704.0000
     1706  O                     15.9527   11.6895    3.2657 O    1 1 1705.0000
     1707  O                     16.8629   11.1630    3.5026 O    1 1 1706.0000
     1708  O                     17.2721   11.0720    3.8832 O    1 1 1707.0000
     1709  O                     16.7070   10.9118    3.9317 O    1 1 1708.0000
     1710  O                     16.4748   11.3774    4.2796 O    1 1 1709.0000
     1711  O                     16.2980   11.1269    3.7371 O    1 1 1710.0000
     1712  O                     16.6405   10.7720    4.5339 O    1 1 1711.0000
     1713  O                     16.9381   10.2287    4.1161 O    1 1 1712.0000
     1714  O                     17.3557   10.8064    4.1101 O    1 1 1713.0000
     1715  O                     17.8689   10.4870    4.2875 O    1 1 1714.0000
     1716  O                     17.6118   10.6832    4.7289 O    1 1 1715.0000
     1717  O                     17.0735   10.1516    4.6532 O    1 1 1716.0000
     1718  O                     16.8210   10.4080    4.4754 O    1 1 1717.0000
     1719  O                     17.5449   10.0834    3.9151 O    1 1 1718.0000
     1720  O                     18.0027   10.4428    3.7291 O    1 1 1719.0000
     1721  O                     18.3451   11.0018    3.2959 O    1 1 1720.0000
     1722  O                     18.8814   11.5875    3.2853 O    1 1 1721.0000
     1723  O                     19.4431   11.8298    2.9446 O    1 1 1722.0000
     1724  O                     19.4691   12.6737    2.9044 O    1 1 1723.0000
     1725  O                     19.7293   12.5908    3.6187 O    1 1 1724.0000
     1726  O                     20.3375   12.9754    3.7364 O    1 1 1725.0000
     1727  O                     20.3501   13.3130    4.2654 O    1 1 1726.0000
     1728  O                     19.8911   13.8844    4.4460 O    1 1 1727.0000
     1729  O                     20.3823   14.2359    4.5838 O    1 1 1728.0000
     1730  O                     20.3217   14.8303    4.8501 O    1 1 1729.0000
     1731  O                     20.0955   15.4538    4.8226 O    1 1 1730.0000
     1732  O                     19.5705   15.6276    4.7810 O    1 1 1731.0000
     1733  O                     20.1419   15.8997    4.9779 O    1 1 1732.0000
     1734  O                     19.8248   16.0826    5.3977 O    1 1 1733.0000
     1735  O                     19.3860   16.2255    5.3962 O    1 1 1734.0000
     1736  O                     18.8776   16.5715    5.8903 O    1 1 1735.0000
     1737  O                     19.3391   17.1023    6.0035 O    1 1 1736.0000
     1738  O                     18.9425   17.5532    6.2628 O    1 1 1737.0000
     1739  O                     18.9137   17.9520    5.7376 O    1 1 1738.0000
     1740  O                     19.2569   17.8616    5.4519 O    1 1 1739.0000
     1741  O                     19.3139   17.2351    5.2569 O    1 1 1740.0000
     1742  O                     18.8583   16.7973    5.3960 O    1 1 1741.0000
     1743  O                     18.6641   16.9048    4.7279 O    1 1 1742.0000
     1744  O                     18.6980   17.3548    5.0637 O    1 1 1743.0000
     1745  O                     18.1158   17.4090    5.6941 O    1 1 1744.0000
     1746  O                     17.8892   17.8936    5.3774 O    1 1 1745.0000
     1747  O                     17.5264   17.6271    5.1413 O    1 1 1746.0000
     1748  O                     17.8974   16.9440    5.3843 O    1 1 1747.0000
     1749  O                     17.4736   17.2864    5.8418 O    1 1 1748.0000
     1750  O                     17.3872   17.2309    6.3209 O    1 1 1749.0000
     1751  O                     17.2978   16.7627    6.6767 O    1 1 1750.0000
     1752  O                     17.5271   16.1127    6.8598 O    1 1 1751.0000
     1753  O                     17.6032   16.4913    7.2880 O    1 1 1752.0000
     1754  O                     17.2502   16.1510    7.6583 O    1 1 1753.0000
     1755  O                     17.7751   15.9808    7.6871 O    1 1 1754.0000
     1756  O                     17.8261   16.4452    7.9943 O    1 1 1755.0000
     1757  O                     17.8340   15.9897    8.3319 O    1 1 1756.0000
     1758  O                     18.3338   15.5107    7.9312 O    1 1 1757.0000
     1759  O                     18.8466   15.0391    8.0188 O    1 1 1758.0000
     1760  O                     18.3803   14.6292    8.3076 O    1 1 1759.0000
     1761  O                     17.8809   14.6363    8.4180 O    1 1 1760.0000
     1762  O                     17.6981   15.2423    8.3879 O    1 1 1761.0000
     1763  O                     17.5974   14.5273    8.1601 O    1 1 1762.0000
     1764  O                     17.2296   14.0044    8.5759 O    1 1 1763.0000
     1765  O                     16.9327   13.9150    8.2438 O    1 1 1764.0000
     1766  O                     16.6368   14.3985    7.5780 O    1 1 1765.0000
     1767  O                     17.2052   14.2657    7.7327 O    1 1 1766.0000
     1768  O                     17.1837   14.4904    7.2303 O    1 1 1767.0000
     1769  O                     17.9528   15.1429    7.5917 O    1 1 1768.0000
     1770  O                     17.9557   14.7379    7.4234 O    1 1 1769.0000
     1771  O                     17.7485   15.2547    7.0838 O    1 1 1770.0000
     1772  O                     17.3900   15.1736    7.5821 O    1 1 1771.0000
     1773  O                     16.7645   15.1949    7.8339 O    1 1 1772.0000
     1774  O                     16.3033   15.0442    7.5842 O    1 1 1773.0000
     1775  O                     16.1247   15.0050    7.8631 O    1 1 1774.0000
     1776  O                     16.3945   14.4741    8.2243 O    1 1 1775.0000
     1777  O                     16.4315   14.9575    8.5529 O    1 1 1776.0000
     1778  O                     16.9922   14.9283    8.5327 O    1 1 1777.0000
     1779  O                     17.1607   15.5396    8.1899 O    1 1 1778.0000
     1780  O                     16.6798   15.2865    8.9172 O    1 1 1779.0000
     1781  O                     16.6480   14.7014    9.1391 O    1 1 1780.0000
     1782  O                     16.3465   15.0243    9.5820 O    1 1 1781.0000
     1783  O                     16.2507   14.9890   10.1561 O   1 1 1782.0000
     1784  O                     15.9429   14.1561   10.2131 O   1 1 1783.0000
     1785  O                     16.4060   14.3150   10.0087 O   1 1 1784.0000
     1786  O                     16.9991   14.2786    9.7435 O    1 1 1785.0000
     1787  O                     17.0980   13.6564    8.9147 O    1 1 1786.0000
     1788  O                     17.2744   14.0556    9.2656 O    1 1 1787.0000
     1789  O                     17.4713   14.6708    9.1285 O    1 1 1788.0000
     1790  O                     17.5680   15.3331    9.0181 O    1 1 1789.0000
     1791  O                     17.2241   15.3999    9.6790 O    1 1 1790.0000
     1792  O                     16.7543   15.5930    9.7542 O    1 1 1791.0000
     1793  O                     16.9828   15.8867   10.3412 O   1 1 1792.0000
     1794  O                     17.3863   16.1332    9.9066 O    1 1 1793.0000
     1795  O                     17.5276   15.4681   10.4315 O   1 1 1794.0000
     1796  O                     17.3064   14.7499   10.2187 O   1 1 1795.0000
     1797  O                     17.8319   14.2706   10.6059 O   1 1 1796.0000
     1798  O                     18.1408   13.8519    9.8184 O    1 1 1797.0000
     1799  O                     17.8717   14.5439    9.6902 O    1 1 1798.0000
     1800  O                     17.9906   15.0894    9.3894 O    1 1 1799.0000
     1801  O                     17.9032   15.6872    9.3803 O    1 1 1800.0000
     1802  O                     18.5466   15.3273    9.6908 O    1 1 1801.0000
     1803  O                     17.9803   15.0464    9.9882 O    1 1 1802.0000
     1804  O                     18.1005   15.6485   10.1418 O   1 1 1803.0000
     1805  O                     17.7431   15.2466   10.2458 O   1 1 1804.0000
     1806  O                     17.1723   15.3513   10.4213 O   1 1 1805.0000
     1807  O                     16.5824   15.0745   10.7294 O   1 1 1806.0000
     1808  O                     16.9172   14.3048   10.7433 O   1 1 1807.0000
     1809  O                     16.4647   13.9040   10.7378 O   1 1 1808.0000
     1810  O                     16.6199   13.4382   10.6300 O   1 1 1809.0000
     1811  O                     16.4820   12.9449   10.0897 O   1 1 1810.0000
     1812  O                     17.1192   13.3928   10.6472 O   1 1 1811.0000
     1813  O                     17.5572   13.5487   10.1541 O   1 1 1812.0000
     1814  O                     17.6061   13.5854   10.4757 O   1 1 1813.0000
     1815  O                     17.2996   12.8732   10.8353 O   1 1 1814.0000
     1816  O                     16.8020   12.4794   10.8514 O   1 1 1815.0000
     1817  O                     16.6943   11.9893   10.4413 O   1 1 1816.0000
     1818  O                     16.0600   11.9475   10.7135 O   1 1 1817.0000
     1819  O                     15.6524   12.2748   10.6510 O   1 1 1818.0000
     1820  O                     15.7421   12.4210   10.1454 O   1 1 1819.0000
     1821  O                     16.1838   12.8770    9.8606 O    1 1 1820.0000
     1822  O                     16.5324   12.4628    9.4434 O    1 1 1821.0000
     1823  O                     16.6114   12.1530    9.9557 O    1 1 1822.0000
     1824  O                     16.1311   11.5969    9.3609 O    1 1 1823.0000
     1825  O                     15.8248   12.3850    9.3038 O    1 1 1824.0000
     1826  O                     15.8801   12.1118    8.7081 O    1 1 1825.0000
     1827  O                     15.6737   12.7189    8.5606 O    1 1 1826.0000
     1828  O                     16.1389   13.1950    9.0951 O    1 1 1827.0000
     1829  O                     15.6911   13.0853    9.4552 O    1 1 1828.0000
     1830  O                     15.5969   13.7985    9.4041 O    1 1 1829.0000
     1831  O                     16.1822   13.9378    9.7226 O    1 1 1830.0000
     1832  O                     16.3857   13.5083    8.8698 O    1 1 1831.0000
     1833  O                     16.3919   13.5961    9.4062 O    1 1 1832.0000
     1834  O                     16.8193   13.3981    9.7235 O    1 1 1833.0000
     1835  O                     17.3888   13.4643    9.2563 O    1 1 1834.0000
     1836  O                     18.1576   13.5447    9.0406 O    1 1 1835.0000
     1837  O                     18.7182   13.3041    9.3311 O    1 1 1836.0000
     1838  O                     18.9110   13.1529    9.6601 O    1 1 1837.0000
     1839  O                     19.6396   13.1076    9.6632 O    1 1 1838.0000
     1840  O                     19.6440   13.5465    9.8410 O    1 1 1839.0000
     1841  O                     19.7440   13.9893    9.8508 O    1 1 1840.0000
     1842  O                     20.2234   13.6895    9.1687 O    1 1 1841.0000
     1843  O                     20.3209   13.4960    9.7421 O    1 1 1842.0000
     1844  O                     20.7667   13.8061    8.9111 O    1 1 1843.0000
     1845  O                     20.7957   14.3454    9.0905 O    1 1 1844.0000
     1846  O                     21.3240   14.7330    8.9818 O    1 1 1845.0000
     1847  O                     21.9227   14.8108    9.1939 O    1 1 1846.0000
     1848  O                     22.1766   14.4625    8.7063 O    1 1 1847.0000
     1849  O                     22.6518   14.3451    8.3889 O    1 1 1848.0000
     1850  O                     22.5284   13.9694    7.9658 O    1 1 1849.0000
     1851  O                     22.9204   13.6499    7.9992 O    1 1 1850.0000
     1852  O                     23.5532   13.2118    8.2971 O    1 1 1851.0000
     1853  O                     23.9793   12.5647    8.3758 O    1 1 1852.0000
     1854  O                     24.4294   12.0345    8.2272 O    1 1 1853.0000
     1855  O                     24.9406   12.4170    7.7716 O    1 1 1854.0000
     1856  O                     24.5415   11.7910    7.7859 O    1 1 1855.0000
     1857  O                     24.2311   11.6395    8.3355 O    1 1 1856.0000
     1858  O                     24.1398   11.2673    7.8794 O    1 1 1857.0000
     1859  O                     24.7114   10.8887    7.5742 O    1 1 1858.0000
     1860  O                     24.4267   10.4828    7.8962 O    1 1 1859.0000
     1861  O                     24.7673   11.0644    8.2106 O    1 1 1860.0000
     1862  O                     24.8548   11.3136    7.7903 O    1 1 1861.0000
     1863  O                     25.0006   11.4944    7.3556 O    1 1 1862.0000
     1864  O                     25.2723   10.9877    6.9688 O    1 1 1863.0000
     1865  O                     24.9506   10.5087    6.8041 O    1 1 1864.0000
     1866  O                     24.5572   10.4122    7.2314 O    1 1 1865.0000
     1867  O                     24.8625    9.7874    7.3951 O    1 1 1866.0000
     1868  O                     24.9999    9.1560    7.2664 O    1 1 1867.0000
     1869  O                     24.2299    9.4560    7.5207 O    1 1 1868.0000
     1870  O                     23.6458    9.2533    8.0418 O    1 1 1869.0000
     1871  O                     23.6527    8.9225    7.6376 O    1 1 1870.0000
     1872  O                     24.2355    8.8058    7.4400 O    1 1 1871.0000
     1873  O                     23.8991    8.4031    7.2268 O    1 1 1872.0000
     1874  O                     24.1457    8.0339    6.6812 O    1 1 1873.0000
     1875  O                     23.5348    8.3664    6.5398 O    1 1 1874.0000
     1876  O                     23.9610    8.7775    6.7870 O    1 1 1875.0000
     1877  O                     24.3395    8.1092    7.2589 O    1 1 1876.0000
     1878  O                     24.3534    8.3259    7.9102 O    1 1 1877.0000
     1879  O                     23.8685    8.5914    8.4286 O    1 1 1878.0000
     1880  O                     23.4174    8.6359    8.9035 O    1 1 1879.0000
     1881  O                     23.0404    9.2271    8.7660 O    1 1 1880.0000
     1882  O                     22.3359    9.2987    8.4107 O    1 1 1881.0000
     1883  O                     22.6540    8.9889    8.2356 O    1 1 1882.0000
     1884  O                     21.9297    9.0227    7.8569 O    1 1 1883.0000
     1885  O                     22.0025    8.2502    7.6561 O    1 1 1884.0000
     1886  O                     22.6403    8.2269    7.4072 O    1 1 1885.0000
     1887  O                     22.9280    8.8489    7.1372 O    1 1 1886.0000
     1888  O                     23.3523    8.4280    7.0950 O    1 1 1887.0000
     1889  O                     23.6666    8.5774    7.7557 O    1 1 1888.0000
     1890  O                     23.2423    8.6453    8.2366 O    1 1 1889.0000
     1891  O                     23.3340    8.2503    7.7067 O    1 1 1890.0000
     1892  O                     23.0638    7.6461    7.8757 O    1 1 1891.0000
     1893  O                     22.5443    7.3525    7.5599 O    1 1 1892.0000
     1894  O                     22.6915    7.4937    7.2015 O    1 1 1893.0000
     1895  O                     22.3846    7.1446    7.0773 O    1 1 1894.0000
     1896  O                     22.0864    6.8479    6.8871 O    1 1 1895.0000
     1897  O                     22.0308    7.4141    7.5480 O    1 1 1896.0000
     1898  O                     21.7875    7.7530    8.0613 O    1 1 1897.0000
     1899  O                     21.5863    7.6401    7.3443 O    1 1 1898.0000
     1900  O                     21.4946    7.4550    6.6395 O    1 1 1899.0000
     1901  O                     20.7782    7.6535    6.7963 O    1 1 1900.0000
     1902  O                     21.0321    6.9543    6.6232 O    1 1 1901.0000
     1903  O                     21.4878    6.6318    6.4704 O    1 1 1902.0000
     1904  O                     21.6817    6.4418    6.7194 O    1 1 1903.0000
     1905  O                     22.3194    6.5756    6.3634 O    1 1 1904.0000
     1906  O                     22.6567    7.3043    6.2808 O    1 1 1905.0000
     1907  O                     22.2157    6.8274    5.8830 O    1 1 1906.0000
     1908  O                     22.3093    6.8812    5.6879 O    1 1 1907.0000
     1909  O                     22.0866    7.4997    5.8954 O    1 1 1908.0000
     1910  O                     21.4854    7.5472    5.4858 O    1 1 1909.0000
     1911  O                     21.1711    7.6753    5.9303 O    1 1 1910.0000
     1912  O                     20.5720    7.3713    6.0430 O    1 1 1911.0000
     1913  O                     20.3719    8.0502    6.2707 O    1 1 1912.0000
     1914  O                     20.3805    8.5514    6.4842 O    1 1 1913.0000
     1915  O                     20.3102    9.0965    6.7346 O    1 1 1914.0000
     1916  O                     20.6967    8.7440    7.1890 O    1 1 1915.0000
     1917  O                     20.3577    8.5766    7.0484 O    1 1 1916.0000
     1918  O                     20.1108    7.9972    7.0095 O    1 1 1917.0000
     1919  O                     21.0348    8.1590    6.7652 O    1 1 1918.0000
     1920  O                     21.0760    8.8405    6.8050 O    1 1 1919.0000
     1921  O                     21.5897    8.7557    7.1904 O    1 1 1920.0000
     1922  O                     21.6468    8.6705    6.7338 O    1 1 1921.0000
     1923  O                     21.9156    7.7754    6.6508 O    1 1 1922.0000
     1924  O                     22.0516    8.1381    6.8903 O    1 1 1923.0000
     1925  O                     22.5546    8.4862    6.9039 O    1 1 1924.0000
     1926  O                     22.8072    8.7321    6.4096 O    1 1 1925.0000
     1927  O                     23.0366    9.2139    6.4613 O    1 1 1926.0000
     1928  O                     23.0433    9.1549    5.8377 O    1 1 1927.0000
     1929  O                     22.5960    8.7794    5.5433 O    1 1 1928.0000
     1930  O                     22.2475    8.1489    5.8522 O    1 1 1929.0000
     1931  O                     22.7330    7.9026    5.3303 O    1 1 1930.0000
     1932  O                     22.9742    8.0215    5.8153 O    1 1 1931.0000
     1933  O                     22.8739    7.5250    6.3914 O    1 1 1932.0000
     1934  O                     23.4163    7.1693    5.9440 O    1 1 1933.0000
     1935  O                     23.7755    7.3856    5.7081 O    1 1 1934.0000
     1936  O                     24.1915    7.0303    5.7907 O    1 1 1935.0000
     1937  O                     24.3567    6.7888    6.3208 O    1 1 1936.0000
     1938  O                     24.5328    7.2215    6.8765 O    1 1 1937.0000
     1939  O                     24.8499    7.5361    7.0676 O    1 1 1938.0000
     1940  O                     24.9722    7.8461    7.5070 O    1 1 1939.0000
     1941  O                     25.7843    7.5897    7.3624 O    1 1 1940.0000
     1942  O                     25.3267    7.0794    7.3212 O    1 1 1941.0000
     1943  O                     25.4846    7.6756    6.9814 O    1 1 1942.0000
     1944  O                     24.8200    7.6547    6.4389 O    1 1 1943.0000
     1945  O                     24.9246    7.9715    6.9581 O    1 1 1944.0000
     1946  O                     24.6918    8.3715    6.4175 O    1 1 1945.0000
     1947  O                     24.4323    8.8805    6.4702 O    1 1 1946.0000
     1948  O                     24.4843    9.5102    6.6686 O    1 1 1947.0000
     1949  O                     24.7990    9.9008    6.9187 O    1 1 1948.0000
     1950  O                     24.6307   10.3407    6.4142 O    1 1 1949.0000
     1951  O                     24.3557   10.6800    6.3400 O    1 1 1950.0000
     1952  O                     24.5576   11.4039    6.8414 O    1 1 1951.0000
     1953  O                     23.7865   11.4890    7.1219 O    1 1 1952.0000
     1954  O                     23.3251   11.5631    6.7060 O    1 1 1953.0000
     1955  O                     23.6421   11.9330    6.9264 O    1 1 1954.0000
     1956  O                     23.6039   11.8833    7.4359 O    1 1 1955.0000
     1957  O                     23.7001   12.8154    7.4825 O    1 1 1956.0000
     1958  O                     23.6434   12.2869    7.7956 O    1 1 1957.0000
     1959  O                     24.1231   12.4804    7.6854 O    1 1 1958.0000
     1960  O                     24.3235   13.1012    7.8937 O    1 1 1959.0000
     1961  O                     24.4478   13.7347    8.2697 O    1 1 1960.0000
     1962  O                     24.7834   13.5449    7.5453 O    1 1 1961.0000
     1963  O                     25.0942   13.2497    8.1211 O    1 1 1962.0000
     1964  O                     25.4666   13.3726    8.1978 O    1 1 1963.0000
     1965  O                     24.9700   13.7781    8.5923 O    1 1 1964.0000
     1966  O                     24.3762   13.5202    8.6325 O    1 1 1965.0000
     1967  O                     23.7747   14.1892    8.3977 O    1 1 1966.0000
     1968  O                     23.6654   14.7416    8.1767 O    1 1 1967.0000
     1969  O                     23.1045   14.2444    8.4965 O    1 1 1968.0000
     1970  O                     22.4953   14.3295    8.9321 O    1 1 1969.0000
     1971  O                     23.0364   13.7809    8.7492 O    1 1 1970.0000
     1972  O                     23.4477   13.3744    9.1576 O    1 1 1971.0000
     1973  O                     22.8700   13.7997    9.5650 O    1 1 1972.0000
     1974  O                     23.2673   13.6770    9.9405 O    1 1 1973.0000
     1975  O                     23.8904   13.5922    9.4862 O    1 1 1974.0000
     1976  O                     24.2252   13.2650    9.9756 O    1 1 1975.0000
     1977  O                     24.0952   13.9512   10.0272 O   1 1 1976.0000
     1978  O                     24.0796   14.0790    9.5382 O    1 1 1977.0000
     1979  O                     24.6100   14.0942   10.0290 O   1 1 1978.0000
     1980  O                     24.7897   13.8874    9.5536 O    1 1 1979.0000
     1981  O                     25.0589   14.3322    9.0920 O    1 1 1980.0000
     1982  O                     24.9042   14.9564    8.7845 O    1 1 1981.0000
     1983  O                     25.0345   15.2651    9.2526 O    1 1 1982.0000
     1984  O                     25.5952   15.0999    8.9305 O    1 1 1983.0000
     1985  O                     25.5649   15.1405    9.5338 O    1 1 1984.0000
     1986  O                     25.0302   14.9173    9.8149 O    1 1 1985.0000
     1987  O                     24.8851   14.6454   10.2463 O   1 1 1986.0000
     1988  O                     24.3326   14.6495   10.6176 O   1 1 1987.0000
     1989  O                     24.1362   14.9326   10.3170 O   1 1 1988.0000
     1990  O                     23.7747   14.7079    9.5811 O    1 1 1989.0000
     1991  O                     23.8249   14.2691    9.0082 O    1 1 1990.0000
     1992  O                     23.2639   14.2040    9.2864 O    1 1 1991.0000
     1993  O                     23.1429   14.3587    9.7850 O    1 1 1992.0000
     1994  O                     22.9847   14.1057   10.2989 O   1 1 1993.0000
     1995  O                     23.5535   14.3364   10.1520 O   1 1 1994.0000
     1996  O                     23.9235   14.9629   10.0800 O   1 1 1995.0000
     1997  O                     23.1890   15.1107    9.7641 O    1 1 1996.0000
     1998  O                     22.6285   15.1653    9.5933 O    1 1 1997.0000
     1999  O                     22.5939   14.5209    9.6193 O    1 1 1998.0000
     2000  O                     22.1850   14.3836   10.3921 O   1 1 1999.0000
     2001  O                     22.0874   14.7301   10.2477 O   1 1 2000.0000
     2002  O                     22.1450   14.9831   11.0537 O   1 1 2001.0000
     2003  O                     22.4362   15.1291   10.4354 O   1 1 2002.0000
     2004  O                     22.8995   14.8212   10.7998 O   1 1 2003.0000
     2005  O                     22.6879   14.3925   11.1042 O   1 1 2004.0000
     2006  O                     22.3420   14.1799   11.6560 O   1 1 2005.0000
     2007  O                     22.8517   14.0381   11.8698 O   1 1 2006.0000
     2008  O                     22.4010   13.9668   12.3255 O   1 1 2007.0000
     2009  O                     21.8713   14.1430   12.1631 O   1 1 2008.0000
     2010  O                     21.0823   14.3669   11.9281 O   1 1 2009.0000
     2011  O                     20.2637   14.5324   11.6994 O   1 1 2010.0000
     2012  O                     20.5385   15.0488   11.6305 O   1 1 2011.0000
     2013  O                     21.2962   15.1561   11.7799 O   1 1 2012.0000
     2014  O                     20.7329   15.5121   12.0487 O   1 1 2013.0000
     2015  O                     20.2990   15.8450   12.0848 O   1 1 2014.0000
     2016  O                     20.5647   15.5892   12.7139 O   1 1 2015.0000
     2017  O                     20.0580   15.4582   12.8904 O   1 1 2016.0000
     2018  O                     20.7448   15.3190   13.0540 O   1 1 2017.0000
     2019  O                     21.2194   15.6864   12.6057 O   1 1 2018.0000
     2020  O                     21.3957   15.4297   12.9834 O   1 1 2019.0000
     2021  O                     21.7749   15.1518   12.4717 O   1 1 2020.0000
     2022  O                     21.1948   14.9114   12.2615 O   1 1 2021.0000
     2023  O                     21.1828   14.1449   12.6955 O   1 1 2022.0000
     2024  O                     21.3186   13.6545   12.2201 O   1 1 2023.0000
     2025  O                     21.7616   13.2124   12.2221 O   1 1 2024.0000
     2026  O                     22.0945   13.6146   12.1972 O   1 1 2025.0000
     2027  O                     22.3195   13.7241   12.8199 O   1 1 2026.0000
     2028  O                     22.1660   13.9892   12.9787 O   1 1 2027.0000
     2029  O                     22.5738   13.9071   13.7248 O   1 1 2028.0000
     2030  O                     21.8991   14.4116   13.8516 O   1 1 2029.0000
     2031  O                     22.0392   15.1871   14.2178 O   1 1 2030.0000
     2032  O                     21.4653   15.3574   14.2515 O   1 1 2031.0000
     2033  O                     21.1261   15.0529   14.2393 O   1 1 2032.0000
     2034  O                     20.8655   14.7305   14.7408 O   1 1 2033.0000
     2035  O                     20.4399   15.3210   14.2970 O   1 1 2034.0000
     2036  O                     20.2651   15.7916   13.8046 O   1 1 2035.0000
     2037  O                     20.1271   15.1796   14.0044 O   1 1 2036.0000
     2038  O                     20.4471   14.6088   13.7015 O   1 1 2037.0000
     2039  O                     20.1804   14.0791   13.5800 O   1 1 2038.0000
     2040  O                     20.4872   14.3346   13.1082 O   1 1 2039.0000
     2041  O                     21.0115   14.0712   13.5221 O   1 1 2040.0000
     2042  O                     21.6371   14.2818   13.4553 O   1 1 2041.0000
     2043  O                     21.5294   14.8246   13.7097 O   1 1 2042.0000
     2044  O                     20.9813   14.6755   13.5470 O   1 1 2043.0000
     2045  O                     20.8457   15.0059   13.4182 O   1 1 2044.0000
     2046  O                     21.3468   15.4150   13.6174 O   1 1 2045.0000
     2047  O                     20.9343   15.7253   13.7938 O   1 1 2046.0000
     2048  O                     20.4905   16.0859   13.4563 O   1 1 2047.0000
     2049  O                     19.8193   16.4876   13.0865 O   1 1 2048.0000
     2050  O                     19.6205   16.1331   13.2470 O   1 1 2049.0000
     2051  O                     19.4204   16.2848   13.8260 O   1 1 2050.0000
     2052  O                     19.7672   15.6080   13.7000 O   1 1 2051.0000
     2053  O                     19.3934   15.3563   13.4720 O   1 1 2052.0000
     2054  O                     19.3527   14.8520   13.7530 O   1 1 2053.0000
     2055  O                     19.9161   14.8416   13.7178 O   1 1 2054.0000
     2056  O                     19.8575   14.9722   13.1963 O   1 1 2055.0000
     2057  O                     20.1643   14.6419   12.9006 O   1 1 2056.0000
     2058  O                     19.4707   14.5205   12.5032 O   1 1 2057.0000
     2059  O                     19.8554   14.7549   12.2043 O   1 1 2058.0000
     2060  O                     19.6065   14.3210   11.9414 O   1 1 2059.0000
     2061  O                     20.1943   14.1642   11.6955 O   1 1 2060.0000
     2062  O                     19.8219   13.7136   11.2758 O   1 1 2061.0000
     2063  O                     19.9172   14.2469   10.9701 O   1 1 2062.0000
     2064  O                     19.8139   13.8735   10.4634 O   1 1 2063.0000
     2065  O                     19.2899   13.5986   10.1631 O   1 1 2064.0000
     2066  O                     18.7329   13.7011   10.2207 O   1 1 2065.0000
     2067  O                     18.7056   14.4625   10.3877 O   1 1 2066.0000
     2068  O                     18.6238   14.9175   10.6653 O   1 1 2067.0000
     2069  O                     18.0310   14.8896   11.1688 O   1 1 2068.0000
     2070  O                     17.6106   15.0247   10.9337 O   1 1 2069.0000
     2071  O                     17.3277   14.7233   10.9704 O   1 1 2070.0000
     2072  O                     16.9743   15.1524   11.5166 O   1 1 2071.0000
     2073  O                     17.5296   14.7349   11.8898 O   1 1 2072.0000
     2074  O                     17.7397   14.3883   11.9073 O   1 1 2073.0000
     2075  O                     18.3110   14.6085   11.9608 O   1 1 2074.0000
     2076  O                     18.6163   14.5806   11.6671 O   1 1 2075.0000
     2077  O                     18.9775   14.7569   11.3382 O   1 1 2076.0000
     2078  O                     19.3571   15.2785   11.0105 O   1 1 2077.0000
     2079  O                     18.7378   15.3840   10.9598 O   1 1 2078.0000
     2080  O                     18.1083   15.6716   11.0649 O   1 1 2079.0000
     2081  O                     18.3189   16.0373   11.1854 O   1 1 2080.0000
     2082  O                     17.8699   16.5089   11.4653 O   1 1 2081.0000
     2083  O                     18.0727   16.5680   10.7890 O   1 1 2082.0000
     2084  O                     18.5880   16.7017   10.1007 O   1 1 2083.0000
     2085  O                     18.8613   16.3746   10.7315 O   1 1 2084.0000
     2086  O                     19.0937   16.5888   11.3168 O   1 1 2085.0000
     2087  O                     19.5301   16.8707   11.4685 O   1 1 2086.0000
     2088  O                     19.5904   17.5086   11.4865 O   1 1 2087.0000
     2089  O                     19.9138   17.8864   11.2894 O   1 1 2088.0000
     2090  O                     20.0932   17.3032   11.1740 O   1 1 2089.0000
     2091  O                     20.5920   16.9594   11.1582 O   1 1 2090.0000
     2092  O                     20.6308   16.4466   10.7559 O   1 1 2091.0000
     2093  O                     20.2192   16.4578   10.1605 O   1 1 2092.0000
     2094  O                     20.6224   15.8951   10.3708 O   1 1 2093.0000
     2095  O                     20.8309   15.4125    9.7776 O    1 1 2094.0000
     2096  O                     20.7648   15.8529    9.5085 O    1 1 2095.0000
     2097  O                     20.1422   15.9893    9.3300 O    1 1 2096.0000
     2098  O                     20.2227   15.5642    8.7568 O    1 1 2097.0000
     2099  O                     20.0424   15.0192    8.7369 O    1 1 2098.0000
     2100  O                     20.6718   14.8148    8.3711 O    1 1 2099.0000
     2101  O                     20.7432   15.4660    8.0565 O    1 1 2100.0000
     2102  O                     20.3947   14.8494    7.8697 O    1 1 2101.0000
     2103  O                     21.0322   14.7379    7.7205 O    1 1 2102.0000
     2104  O                     21.4772   14.9435    7.4730 O    1 1 2103.0000
     2105  O                     21.9475   15.1961    8.1100 O    1 1 2104.0000
     2106  O                     22.2266   15.0017    8.2666 O    1 1 2105.0000
     2107  O                     22.6753   15.3549    7.8705 O    1 1 2106.0000
     2108  O                     23.3212   15.1939    7.6815 O    1 1 2107.0000
     2109  O                     23.0753   14.5214    7.5027 O    1 1 2108.0000
     2110  O                     22.3248   14.4515    7.4568 O    1 1 2109.0000
     2111  O                     22.1054   15.1180    7.2564 O    1 1 2110.0000
     2112  O                     22.2548   15.7188    6.8554 O    1 1 2111.0000
     2113  O                     22.1180   16.0982    6.5394 O    1 1 2112.0000
     2114  O                     21.9903   16.5247    6.2640 O    1 1 2113.0000
     2115  O                     21.4651   16.1777    6.5363 O    1 1 2114.0000
     2116  O                     20.7577   15.8646    6.0679 O    1 1 2115.0000
     2117  O                     20.3859   16.4462    5.4807 O    1 1 2116.0000
     2118  O                     20.4178   16.9328    5.2011 O    1 1 2117.0000
     2119  O                     20.0391   16.7742    4.6260 O    1 1 2118.0000
     2120  O                     20.2398   16.0449    4.5185 O    1 1 2119.0000
     2121  O                     20.0632   15.4659    4.2497 O    1 1 2120.0000
     2122  O                     19.5075   15.1366    4.4454 O    1 1 2121.0000
     2123  O                     18.8933   14.9821    4.6830 O    1 1 2122.0000
     2124  O                     18.6691   14.6927    4.9125 O    1 1 2123.0000
     2125  O                     18.8596   15.0388    5.5494 O    1 1 2124.0000
     2126  O                     18.2288   15.0997    5.7177 O    1 1 2125.0000
     2127  O                     17.6423   15.2660    5.7262 O    1 1 2126.0000
     2128  O                     17.0680   15.3504    5.8017 O    1 1 2127.0000
     2129  O                     17.0703   15.7187    6.4103 O    1 1 2128.0000
     2130  O                     17.6484   16.0545    6.2310 O    1 1 2129.0000
     2131  O                     18.1403   15.9101    5.6517 O    1 1 2130.0000
     2132  O                     17.4180   16.2603    5.3531 O    1 1 2131.0000
     2133  O                     17.1796   16.4290    5.9093 O    1 1 2132.0000
     2134  O                     16.6827   16.5120    6.2041 O    1 1 2133.0000
     2135  O                     16.4030   16.6874    5.6443 O    1 1 2134.0000
     2136  O                     15.9671   17.2169    5.8706 O    1 1 2135.0000
     2137  O                     15.9259   16.5483    6.2284 O    1 1 2136.0000
     2138  O                     15.7940   16.2801    5.5041 O    1 1 2137.0000
     2139  O                     15.9478   15.4294    5.6520 O    1 1 2138.0000
     2140  O                     15.7739   15.4318    4.8512 O    1 1 2139.0000
     2141  O                     15.4318   15.6114    4.6397 O    1 1 2140.0000
     2142  O                     15.7202   15.3581    4.3844 O    1 1 2141.0000
     2143  O                     16.2098   15.1727    4.2673 O    1 1 2142.0000
     2144  O                     16.8338   14.8502    4.1094 O    1 1 2143.0000
     2145  O                     16.5426   15.0673    3.4974 O    1 1 2144.0000
     2146  O                     16.5278   14.7864    3.5468 O    1 1 2145.0000
     2147  O                     16.3576   15.0303    2.9247 O    1 1 2146.0000
     2148  O                     16.8127   14.6209    2.8652 O    1 1 2147.0000
     2149  O                     16.2372   14.1013    3.3198 O    1 1 2148.0000
     2150  O                     15.6732   13.7098    3.2433 O    1 1 2149.0000
     2151  O                     16.2418   13.6268    3.4334 O    1 1 2150.0000
     2152  O                     15.6903   13.3755    2.8882 O    1 1 2151.0000
     2153  O                     15.2622   13.2012    3.4277 O    1 1 2152.0000
     2154  O                     15.9123   12.8070    3.3726 O    1 1 2153.0000
     2155  O                     15.9605   13.2768    4.1760 O    1 1 2154.0000
     2156  O                     16.4598   13.3728    4.1447 O    1 1 2155.0000
     2157  O                     16.2995   12.7238    4.1936 O    1 1 2156.0000
     2158  O                     16.0969   12.8720    4.9003 O    1 1 2157.0000
     2159  O                     16.1905   12.3472    4.5283 O    1 1 2158.0000
     2160  O                     16.3699   12.0073    4.1483 O    1 1 2159.0000
     2161  O                     16.7003   11.4916    4.3982 O    1 1 2160.0000
     2162  O                     17.3515   11.8464    4.5923 O    1 1 2161.0000
     2163  O                     16.9388   12.0413    4.0319 O    1 1 2162.0000
     2164  O                     16.8461   12.7253    4.5438 O    1 1 2163.0000
     2165  O                     16.7894   13.2273    4.8353 O    1 1 2164.0000
     2166  O                     17.3423   13.6046    4.8310 O    1 1 2165.0000
     2167  O                     17.6698   13.2666    4.0878 O    1 1 2166.0000
     2168  O                     18.2406   12.9674    3.7571 O    1 1 2167.0000
     2169  O                     18.6715   13.2911    4.1127 O    1 1 2168.0000
     2170  O                     18.7927   13.3266    3.6734 O    1 1 2169.0000
     2171  O                     18.4206   14.0482    3.8357 O    1 1 2170.0000
     2172  O                     18.7858   14.0731    4.3924 O    1 1 2171.0000
     2173  O                     19.0418   13.9587    4.6789 O    1 1 2172.0000
     2174  O                     19.4247   13.9706    3.9604 O    1 1 2173.0000
     2175  O                     19.1333   14.4695    4.3212 O    1 1 2174.0000
     2176  O                     18.6723   14.8432    4.0603 O    1 1 2175.0000
     2177  O                     18.0207   14.7959    4.5648 O    1 1 2176.0000
     2178  O                     17.9148   14.1721    4.2109 O    1 1 2177.0000
     2179  O                     17.5352   14.4389    4.6174 O    1 1 2178.0000
     2180  O                     17.2714   14.8002    5.1355 O    1 1 2179.0000
     2181  O                     16.7242   15.1827    5.0630 O    1 1 2180.0000
     2182  O                     16.4879   14.8710    5.3288 O    1 1 2181.0000
     2183  O                     16.0117   14.2068    5.0871 O    1 1 2182.0000
     2184  O                     16.6824   14.0988    5.0313 O    1 1 2183.0000
     2185  O                     16.8631   13.8185    4.5841 O    1 1 2184.0000
     2186  O                     17.5060   14.0098    4.4690 O    1 1 2185.0000
     2187  O                     17.1358   13.7436    4.2279 O    1 1 2186.0000
     2188  O                     17.3120   12.8078    4.3818 O    1 1 2187.0000
     2189  O                     17.3031   12.4797    5.1302 O    1 1 2188.0000
     2190  O                     16.8919   13.0355    5.2283 O    1 1 2189.0000
     2191  O                     16.5750   13.4764    5.3478 O    1 1 2190.0000
     2192  O                     15.9721   13.6184    4.9292 O    1 1 2191.0000
     2193  O                     15.8489   13.1926    5.4793 O    1 1 2192.0000
     2194  O                     15.6293   13.7945    5.8532 O    1 1 2193.0000
     2195  O                     15.8624   13.6490    6.2985 O    1 1 2194.0000
     2196  O                     15.2238   13.9306    6.0527 O    1 1 2195.0000
     2197  O                     14.9730   14.1114    5.5175 O    1 1 2196.0000
     2198  O                     15.2720   14.2951    4.7884 O    1 1 2197.0000
     2199  O                     15.4474   13.8238    4.8197 O    1 1 2198.0000
     2200  O                     14.8043   13.7625    4.9352 O    1 1 2199.0000
     2201  O                     14.3705   13.4189    5.1734 O    1 1 2200.0000
     2202  O                     14.3051   13.9737    5.6035 O    1 1 2201.0000
     2203  O                     14.3824   14.7578    5.6658 O    1 1 2202.0000
     2204  O                     14.9331   15.1301    5.5569 O    1 1 2203.0000
     2205  O                     15.4542   14.8318    5.7410 O    1 1 2204.0000
     2206  O                     15.2819   15.3227    6.1825 O    1 1 2205.0000
     2207  O                     15.1186   15.3662    6.8801 O    1 1 2206.0000
     2208  O                     14.6013   15.4852    6.4836 O    1 1 2207.0000
     2209  O                     15.2609   15.7550    6.9204 O    1 1 2208.0000
     2210  O                     15.4011   16.1770    7.2281 O    1 1 2209.0000
     2211  O                     15.2368   16.4553    6.7521 O    1 1 2210.0000
     2212  O                     14.7579   16.4588    7.3126 O    1 1 2211.0000
     2213  O                     14.8396   16.0765    7.8178 O    1 1 2212.0000
     2214  O                     15.3958   16.0252    8.2621 O    1 1 2213.0000
     2215  O                     15.5117   16.5357    8.4600 O    1 1 2214.0000
     2216  O                     16.0581   16.6569    8.1999 O    1 1 2215.0000
     2217  O                     15.8401   16.7419    7.6480 O    1 1 2216.0000
     2218  O                     15.5869   16.5853    7.7695 O    1 1 2217.0000
     2219  O                     15.1475   16.6708    7.9050 O    1 1 2218.0000
     2220  O                     14.7951   16.8664    8.2884 O    1 1 2219.0000
     2221  O                     14.1940   17.2278    8.4171 O    1 1 2220.0000
     2222  O                     14.0476   17.3183    8.7905 O    1 1 2221.0000
     2223  O                     13.4588   17.5954    8.6780 O    1 1 2222.0000
     2224  O                     13.0816   17.9625    8.3577 O    1 1 2223.0000
     2225  O                     13.4942   18.4379    8.8482 O    1 1 2224.0000
     2226  O                     13.1564   18.8870    9.0373 O    1 1 2225.0000
     2227  O                     12.7584   18.8585    8.9595 O    1 1 2226.0000
     2228  O                     12.5858   18.3103    9.1429 O    1 1 2227.0000
     2229  O                     12.1709   18.3791    9.5411 O    1 1 2228.0000
     2230  O                     12.0178   18.9618    9.2024 O    1 1 2229.0000
     2231  O                     11.4667   19.0362    9.3138 O    1 1 2230.0000
     2232  O                     11.3990   19.0294    9.8015 O    1 1 2231.0000
     2233  O                     11.0014   18.7236   10.2840 O   1 1 2232.0000
     2234  O                     11.0271   19.2875    9.9366 O    1 1 2233.0000
     2235  O                     10.7933   19.6698   10.1993 O   1 1 2234.0000
     2236  O                     10.2402   19.4431   10.3916 O   1 1 2235.0000
     2237  O                     10.0298   19.6768   11.1663 O   1 1 2236.0000
     2238  O                      9.4942   19.5647   11.1136 O   1 1 2237.0000
     2239  O                      9.3999   19.2029   10.7978 O   1 1 2238.0000
     2240  O                      9.6385   18.8086   11.1887 O   1 1 2239.0000
     2241  O                      9.6718   19.1503   11.7600 O   1 1 2240.0000
     2242  O                      9.7947   19.6279   11.8486 O   1 1 2241.0000
     2243  H                      0.0000    0.0000    0.0000 H    1 1 -2.0000
     2244  H                     22.0000    0.0000    0.0000 H    1 1 -2.0000
     2245  H                      0.0000   22.0000    0.0000 H    1 1 -2.0000
     2246  H                      0.0000    0.0000   22.0000 H   1 1 -2.0000
     2247  H                     22.0000   22.0000    0.0000 H    1 1 -2.0000
     2248  H                      0.0000   22.0000   22.0000 H   1 1 -2.0000
     2249  H                     22.0000    0.0000   22.0000 H   1 1 -2.0000
     2250  H                     22.0000   22.0000   22.0000 H   1 1 -2.0000

@<TRIPOS>BOND
           1           0           0 1
           2           1           2 1
           3           1         781 1
           4           2           3 1
           5           3           4 1
           6           4           5 1
           7           5           6 1
           8           6           7 1
           9           7           8 1
          10           8           9 1
          11           9          10 1
          12          10          11 1
          13          11          12 1
          14          12          13 1
          15          13          14 1
          16          14          15 1
          17          15          16 1
          18          16          17 1
          19          17          18 1
          20          18          19 1
          21          19          20 1
          22          20          21 1
          23          21          22 1
          24          22          23 1
          25          23        1382 1
          26          23          24 1
          27          24          25 1
          28          25          26 1
          29          26          27 1
          30          27          28 1
          31          28          29 1
          32          29          30 1
          33          30          31 1
          34          30          33 1
          35          30          35 1
          36          31          33 1
          37          31          32 1
          38          32          33 1
          39          33          34 1
          40          34          35 1
          41          35        1544 1
          42          35          36 1
          43          36          37 1
          44          37          38 1
          45          37        1583 1
          46          38          43 1
          47          38          39 1
          48          39          47 1
          49          39          40 1
          50          40          41 1
          51          40          43 1
          52          41          42 1
          53          42          43 1
          54          43          44 1
          55          43        1727 1
          56          44          45 1
          57          45          46 1
          58          46          47 1
          59          46          48 1
          60          46          49 1
          61          47          48 1
          62          48          49 1
          63          48        1050 1
          64          49          50 1
          65          50          51 1
          66          51          52 1
          67          52          53 1
          68          53          54 1
          69          54          55 1
          70          55          56 1
          71          56        1069 1
          72          56        1568 1
          73          56          57 1
          74          57        1569 1
          75          57          58 1
          76          58          59 1
          77          59          60 1
          78          60          61 1
          79          61          62 1
          80          61          64 1
          81          62        1559 1
          82          62        1568 1
          83          62          63 1
          84          63          64 1
          85          64          65 1
          86          65          66 1
          87          66         716 1
          88          66          67 1
          89          67          68 1
          90          68          69 1
          91          68          70 1
          92          69         695 1
          93          69         705 1
          94          69          70 1
          95          70          73 1
          96          70          71 1
          97          71          72 1
          98          71         897 1
          99          71         918 1
         100          72          73 1
         101          73          74 1
         102          74          75 1
         103          74         866 1
         104          75          76 1
         105          75          80 1
         106          76          77 1
         107          77          78 1
         108          78          79 1
         109          79          80 1
         110          80          81 1
         111          81          82 1
         112          82          83 1
         113          83          84 1
         114          84          85 1
         115          85          86 1
         116          85          87 1
         117          86          88 1
         118          86          87 1
         119          87         580 1
         120          87          88 1
         121          88          89 1
         122          88         239 1
         123          89          90 1
         124          90          91 1
         125          91          92 1
         126          91         540 1
         127          92          93 1
         128          92          95 1
         129          93          94 1
         130          93         554 1
         131          94          95 1
         132          94         568 1
         133          95          96 1
         134          96          97 1
         135          97          98 1
         136          98          99 1
         137          99         100 1
         138         100         101 1
         139         101         102 1
         140         102         227 1
         141         102         103 1
         142         103         257 1
         143         103         104 1
         144         104         105 1
         145         105         106 1
         146         106         107 1
         147         107         108 1
         148         108         109 1
         149         109         110 1
         150         110         111 1
         151         111         112 1
         152         112         113 1
         153         113         114 1
         154         114         115 1
         155         114         121 1
         156         115         116 1
         157         116         117 1
         158         117         118 1
         159         118         119 1
         160         119         120 1
         161         120         122 1
         162         120         121 1
         163         121         373 1
         164         121         122 1
         165         122         123 1
         166         123         124 1
         167         123         125 1
         168         123         139 1
         169         123         140 1
         170         124         125 1
         171         125         126 1
         172         125         138 1
         173         125         127 1
         174         126         127 1
         175         126         134 1
         176         126         396 1
         177         127         128 1
         178         128         129 1
         179         129         130 1
         180         129         139 1
         181         129         586 1
         182         130         131 1
         183         131         134 1
         184         131         137 1
         185         131         138 1
         186         131         132 1
         187         132         133 1
         188         133         134 1
         189         133         394 1
         190         134         135 1
         191         134         136 1
         192         134         137 1
         193         134         555 1
         194         135         136 1
         195         136         137 1
         196         136         421 1
         197         137         138 1
         198         138         139 1
         199         138         394 1
         200         139         140 1
         201         139         168 1
         202         140         141 1
         203         141         142 1
         204         142         143 1
         205         143         144 1
         206         144         145 1
         207         145         146 1
         208         146         147 1
         209         147         148 1
         210         148         149 1
         211         149        1594 1
         212         149         150 1
         213         150         151 1
         214         151         152 1
         215         151         164 1
         216         152         153 1
         217         152         155 1
         218         152         162 1
         219         153         154 1
         220         153         164 1
         221         154         155 1
         222         154         158 1
         223         154         872 1
         224         154         157 1
         225         155         156 1
         226         156         157 1
         227         157         158 1
         228         158         159 1
         229         159         160 1
         230         159         161 1
         231         160         161 1
         232         161         162 1
         233         162         164 1
         234         162         163 1
         235         163         164 1
         236         164         165 1
         237         165         166 1
         238         166         167 1
         239         167         168 1
         240         168         169 1
         241         169         170 1
         242         170         171 1
         243         171         172 1
         244         172         173 1
         245         173         174 1
         246         174         175 1
         247         175         176 1
         248         176         177 1
         249         177         178 1
         250         178         179 1
         251         178         903 1
         252         179         180 1
         253         180         181 1
         254         181        1559 1
         255         181         182 1
         256         182         183 1
         257         183         184 1
         258         184         185 1
         259         185         186 1
         260         186         187 1
         261         187         188 1
         262         188         189 1
         263         188         190 1
         264         188         195 1
         265         189         190 1
         266         189         193 1
         267         190         191 1
         268         190         201 1
         269         190         215 1
         270         191         192 1
         271         192         193 1
         272         193         194 1
         273         194         195 1
         274         195         198 1
         275         195         196 1
         276         196         197 1
         277         197         199 1
         278         197         198 1
         279         198         199 1
         280         198         200 1
         281         198         972 1
         282         198         988 1
         283         199         200 1
         284         200         201 1
         285         200         202 1
         286         201         202 1
         287         202         203 1
         288         203         204 1
         289         204         205 1
         290         204         213 1
         291         205         206 1
         292         205        1198 1
         293         206         207 1
         294         207         208 1
         295         207         209 1
         296         208         209 1
         297         209         210 1
         298         209         211 1
         299         210         213 1
         300         210         211 1
         301         211         214 1
         302         211         599 1
         303         211        1198 1
         304         211         212 1
         305         212         213 1
         306         212         214 1
         307         213         214 1
         308         213         218 1
         309         214         215 1
         310         214         217 1
         311         215         216 1
         312         215         594 1
         313         216         217 1
         314         216        1917 1
         315         217         218 1
         316         218         219 1
         317         219         220 1
         318         220         221 1
         319         221         222 1
         320         222         223 1
         321         223         224 1
         322         224         225 1
         323         225         226 1
         324         226         227 1
         325         227         228 1
         326         227         229 1
         327         228         229 1
         328         228         231 1
         329         228         234 1
         330         228         245 1
         331         229         230 1
         332         229         252 1
         333         230         231 1
         334         231         232 1
         335         232         233 1
         336         233         234 1
         337         234         235 1
         338         234         576 1
         339         235         236 1
         340         236         237 1
         341         237         238 1
         342         237         542 1
         343         238         239 1
         344         238         562 1
         345         239         240 1
         346         240         241 1
         347         240         242 1
         348         241         242 1
         349         242         243 1
         350         243         244 1
         351         244         245 1
         352         245         246 1
         353         246         247 1
         354         247         248 1
         355         248         249 1
         356         249         250 1
         357         250         251 1
         358         251         252 1
         359         252         254 1
         360         252         255 1
         361         252         258 1
         362         252         264 1
         363         252         253 1
         364         253         255 1
         365         253         267 1
         366         253         275 1
         367         253         254 1
         368         254         255 1
         369         255         256 1
         370         255         260 1
         371         256         257 1
         372         256         258 1
         373         256         259 1
         374         256         543 1
         375         257         258 1
         376         257         259 1
         377         257         268 1
         378         258         259 1
         379         258         260 1
         380         258         263 1
         381         258         268 1
         382         258         274 1
         383         259         260 1
         384         259         265 1
         385         259         272 1
         386         260         261 1
         387         260         275 1
         388         261         262 1
         389         262         263 1
         390         262         268 1
         391         263         266 1
         392         263         268 1
         393         263         272 1
         394         263         274 1
         395         263         548 1
         396         263         264 1
         397         264         268 1
         398         264         270 1
         399         264         274 1
         400         264         265 1
         401         265         266 1
         402         265         274 1
         403         266         267 1
         404         267         269 1
         405         267         268 1
         406         268         269 1
         407         268         270 1
         408         269         270 1
         409         269         275 1
         410         269         274 1
         411         270         271 1
         412         270         274 1
         413         271         272 1
         414         272         273 1
         415         273         275 1
         416         273         274 1
         417         274         275 1
         418         275         276 1
         419         275         278 1
         420         276         277 1
         421         276         278 1
         422         277         278 1
         423         277         291 1
         424         278         279 1
         425         279         280 1
         426         279         309 1
         427         280         281 1
         428         280         289 1
         429         281         282 1
         430         281         284 1
         431         281         287 1
         432         282         283 1
         433         283         284 1
         434         284         285 1
         435         284         297 1
         436         285         286 1
         437         286         287 1
         438         287         288 1
         439         288         289 1
         440         289         290 1
         441         290         291 1
         442         290         294 1
         443         291         292 1
         444         292         293 1
         445         293         294 1
         446         293         296 1
         447         293         301 1
         448         294         295 1
         449         295         297 1
         450         295         296 1
         451         296         297 1
         452         296         298 1
         453         297         298 1
         454         297         307 1
         455         297         305 1
         456         298         299 1
         457         298         301 1
         458         298         307 1
         459         299         305 1
         460         299         300 1
         461         300         302 1
         462         300         304 1
         463         300         306 1
         464         300         308 1
         465         300         301 1
         466         301         302 1
         467         301         314 1
         468         302         303 1
         469         302         305 1
         470         303         304 1
         471         304         305 1
         472         305         306 1
         473         306         307 1
         474         306         314 1
         475         307         308 1
         476         307         327 1
         477         308         309 1
         478         308         314 1
         479         308         315 1
         480         309         310 1
         481         310         311 1
         482         311         312 1
         483         312         313 1
         484         313         315 1
         485         313         314 1
         486         314         315 1
         487         315         316 1
         488         316         317 1
         489         317         318 1
         490         318         319 1
         491         319         320 1
         492         319         328 1
         493         320         321 1
         494         320         328 1
         495         320         325 1
         496         321         322 1
         497         321         324 1
         498         322         323 1
         499         323         325 1
         500         323         326 1
         501         323         518 1
         502         323         324 1
         503         324         325 1
         504         325         328 1
         505         325         326 1
         506         326         327 1
         507         327         328 1
         508         327         330 1
         509         328         329 1
         510         328         330 1
         511         328         427 1
         512         328         515 1
         513         329         330 1
         514         329         331 1
         515         330         331 1
         516         330         427 1
         517         330         536 1
         518         331         332 1
         519         331         333 1
         520         331         335 1
         521         331         336 1
         522         332         333 1
         523         333         334 1
         524         334         335 1
         525         335         336 1
         526         335         338 1
         527         336         342 1
         528         336         337 1
         529         337         338 1
         530         338         339 1
         531         339         340 1
         532         340         341 1
         533         341         342 1
         534         342         343 1
         535         343         344 1
         536         344         345 1
         537         345         346 1
         538         346         347 1
         539         346         540 1
         540         347         348 1
         541         347         349 1
         542         348         349 1
         543         349         350 1
         544         349        1644 1
         545         350         351 1
         546         350         565 1
         547         351         352 1
         548         352         354 1
         549         352         564 1
         550         352         353 1
         551         353         354 1
         552         354         355 1
         553         355         356 1
         554         356         357 1
         555         356         358 1
         556         356         426 1
         557         357         358 1
         558         358         359 1
         559         358         386 1
         560         359         360 1
         561         359         364 1
         562         359         367 1
         563         360         361 1
         564         360         365 1
         565         360         366 1
         566         361         362 1
         567         362         363 1
         568         363         364 1
         569         364         365 1
         570         364         369 1
         571         365         366 1
         572         366         367 1
         573         367        1656 1
         574         367         368 1
         575         368         369 1
         576         369         370 1
         577         370         371 1
         578         371         372 1
         579         372         373 1
         580         373         374 1
         581         374         375 1
         582         374         376 1
         583         375         376 1
         584         375         384 1
         585         376         378 1
         586         376         385 1
         587         376         399 1
         588         376         377 1
         589         377         378 1
         590         377         399 1
         591         378         379 1
         592         378         384 1
         593         378         390 1
         594         378         398 1
         595         379         388 1
         596         379         446 1
         597         379         380 1
         598         380         386 1
         599         380         381 1
         600         381         382 1
         601         381         400 1
         602         382         383 1
         603         382         384 1
         604         382         390 1
         605         383         384 1
         606         384         385 1
         607         385         386 1
         608         386         387 1
         609         387         388 1
         610         388         389 1
         611         389         390 1
         612         390         391 1
         613         391         392 1
         614         392         393 1
         615         393         394 1
         616         394         395 1
         617         395         396 1
         618         396         397 1
         619         397         398 1
         620         398         399 1
         621         399         400 1
         622         400         401 1
         623         400         565 1
         624         401         402 1
         625         402         403 1
         626         403         404 1
         627         404         405 1
         628         405         406 1
         629         406         407 1
         630         406         415 1
         631         406         584 1
         632         407         408 1
         633         408         409 1
         634         409         410 1
         635         410         411 1
         636         411         412 1
         637         412         413 1
         638         413         414 1
         639         414         423 1
         640         414         415 1
         641         415         416 1
         642         416         417 1
         643         417         418 1
         644         418         419 1
         645         419         420 1
         646         420         421 1
         647         421         422 1
         648         422         423 1
         649         423         424 1
         650         424         425 1
         651         425         426 1
         652         426         427 1
         653         427         428 1
         654         428         429 1
         655         429         430 1
         656         430         431 1
         657         431         432 1
         658         432         433 1
         659         432         435 1
         660         433         434 1
         661         433         446 1
         662         434         435 1
         663         435         436 1
         664         436         437 1
         665         437         438 1
         666         438         439 1
         667         439         440 1
         668         440         441 1
         669         441         442 1
         670         442         443 1
         671         443         444 1
         672         444         445 1
         673         445         446 1
         674         446         447 1
         675         447         448 1
         676         448         449 1
         677         449         450 1
         678         450         451 1
         679         451         452 1
         680         452         453 1
         681         453         454 1
         682         454         455 1
         683         455         456 1
         684         456         457 1
         685         457         464 1
         686         457         458 1
         687         458         459 1
         688         459         460 1
         689         460         461 1
         690         461         462 1
         691         462         463 1
         692         463         464 1
         693         464         465 1
         694         465         466 1
         695         466         467 1
         696         466         486 1
         697         467         468 1
         698         468         469 1
         699         469         470 1
         700         470         471 1
         701         471         472 1
         702         472         473 1
         703         473         474 1
         704         474         475 1
         705         475         476 1
         706         476         477 1
         707         477         478 1
         708         478         479 1
         709         479         482 1
         710         479         480 1
         711         480         481 1
         712         481         482 1
         713         482         483 1
         714         483         484 1
         715         483         490 1
         716         484         485 1
         717         485         490 1
         718         485         486 1
         719         486         487 1
         720         487         488 1
         721         488         489 1
         722         489         490 1
         723         490         491 1
         724         491         492 1
         725         491         507 1
         726         492         493 1
         727         493         494 1
         728         494         495 1
         729         495         496 1
         730         495         501 1
         731         496         497 1
         732         497         498 1
         733         497         525 1
         734         498         499 1
         735         499         500 1
         736         500         501 1
         737         501         502 1
         738         502         503 1
         739         502         514 1
         740         503         504 1
         741         504         505 1
         742         504         516 1
         743         505         506 1
         744         506         507 1
         745         506         516 1
         746         507         508 1
         747         507         514 1
         748         507         516 1
         749         508         509 1
         750         509         510 1
         751         510         511 1
         752         511         512 1
         753         512         513 1
         754         513         514 1
         755         514         515 1
         756         514         516 1
         757         514         522 1
         758         515         516 1
         759         515         517 1
         760         515         519 1
         761         516         517 1
         762         517         518 1
         763         518         519 1
         764         519         522 1
         765         519         520 1
         766         520         521 1
         767         521         522 1
         768         522         523 1
         769         523         525 1
         770         523         524 1
         771         524         525 1
         772         525         526 1
         773         526         527 1
         774         527        1824 1
         775         527         528 1
         776         528         529 1
         777         529         530 1
         778         530         531 1
         779         531         532 1
         780         532         533 1
         781         533         534 1
         782         534         535 1
         783         535         536 1
         784         536         537 1
         785         537         538 1
         786         538         539 1
         787         538         542 1
         788         538         549 1
         789         539         540 1
         790         540         541 1
         791         541         542 1
         792         542         543 1
         793         543         544 1
         794         544         545 1
         795         545         546 1
         796         546         547 1
         797         547         548 1
         798         548         549 1
         799         549         579 1
         800         549         550 1
         801         550         551 1
         802         551         552 1
         803         552         553 1
         804         553         554 1
         805         554         555 1
         806         555         556 1
         807         555         596 1
         808         556         557 1
         809         557         558 1
         810         558         559 1
         811         559         560 1
         812         560         561 1
         813         561         562 1
         814         561         564 1
         815         562         563 1
         816         563         564 1
         817         564         565 1
         818         565         566 1
         819         566         567 1
         820         567         568 1
         821         568         569 1
         822         569         570 1
         823         570         571 1
         824         571         572 1
         825         572         573 1
         826         572         574 1
         827         573         574 1
         828         573         578 1
         829         574         575 1
         830         574         579 1
         831         574         582 1
         832         575         576 1
         833         576         577 1
         834         576         603 1
         835         577         578 1
         836         577         603 1
         837         578         579 1
         838         579         580 1
         839         579         609 1
         840         580         581 1
         841         581         582 1
         842         581         603 1
         843         581         607 1
         844         582         583 1
         845         582         593 1
         846         583         584 1
         847         583         591 1
         848         583         600 1
         849         584         585 1
         850         585         586 1
         851         586         587 1
         852         587         588 1
         853         588         589 1
         854         589         590 1
         855         590         591 1
         856         591         592 1
         857         592         593 1
         858         592         603 1
         859         593         594 1
         860         594         595 1
         861         595         596 1
         862         596         597 1
         863         597         598 1
         864         598         599 1
         865         598         614 1
         866         599         600 1
         867         600         601 1
         868         601         602 1
         869         602         603 1
         870         602         607 1
         871         603         604 1
         872         604         605 1
         873         604         695 1
         874         605         606 1
         875         605         610 1
         876         606         607 1
         877         607         608 1
         878         608         609 1
         879         609         610 1
         880         610         611 1
         881         611         612 1
         882         612         613 1
         883         613         614 1
         884         614         615 1
         885         615         616 1
         886         616         617 1
         887         617         618 1
         888         618         619 1
         889         619         620 1
         890         620         621 1
         891         621         622 1
         892         622         623 1
         893         623         624 1
         894         624         625 1
         895         625         626 1
         896         626         627 1
         897         627         628 1
         898         628         629 1
         899         629         630 1
         900         630         631 1
         901         631         632 1
         902         631        1597 1
         903         632         633 1
         904         633         634 1
         905         634         635 1
         906         635         636 1
         907         636         637 1
         908         636         640 1
         909         637         638 1
         910         638         639 1
         911         639         640 1
         912         640         641 1
         913         641         642 1
         914         642         643 1
         915         643         644 1
         916         644         645 1
         917         645         646 1
         918         646         647 1
         919         647         648 1
         920         647        1625 1
         921         648         649 1
         922         649         650 1
         923         650         651 1
         924         650         653 1
         925         651         652 1
         926         651         654 1
         927         651         655 1
         928         652         653 1
         929         652         654 1
         930         652         655 1
         931         653         654 1
         932         654         655 1
         933         654         658 1
         934         655         658 1
         935         655         656 1
         936         656         665 1
         937         656         657 1
         938         657         658 1
         939         658         659 1
         940         659         660 1
         941         660         661 1
         942         661         662 1
         943         662         663 1
         944         663         664 1
         945         664         665 1
         946         665         666 1
         947         666         667 1
         948         667         668 1
         949         668         669 1
         950         669         670 1
         951         670         671 1
         952         671         672 1
         953         672         673 1
         954         673         674 1
         955         674         675 1
         956         675         714 1
         957         675         676 1
         958         676         677 1
         959         677         678 1
         960         678         679 1
         961         678         680 1
         962         679         680 1
         963         680         681 1
         964         681         682 1
         965         682         683 1
         966         682         694 1
         967         683         684 1
         968         684         685 1
         969         685         686 1
         970         686         687 1
         971         687         688 1
         972         688         689 1
         973         689         690 1
         974         690         691 1
         975         691         692 1
         976         692         693 1
         977         692         694 1
         978         693         694 1
         979         694         695 1
         980         695         696 1
         981         696         697 1
         982         696         721 1
         983         696         726 1
         984         696         727 1
         985         696         729 1
         986         697         698 1
         987         698         699 1
         988         699         700 1
         989         700         701 1
         990         701         702 1
         991         702         703 1
         992         702         710 1
         993         703         704 1
         994         703         718 1
         995         704         705 1
         996         705         706 1
         997         706         707 1
         998         707         708 1
         999         708         713 1
        1000         708         721 1
        1001         708         726 1
        1002         708         727 1
        1003         708         709 1
        1004         709         710 1
        1005         710         711 1
        1006         711         712 1
        1007         711         718 1
        1008         712         713 1
        1009         713         714 1
        1010         714         715 1
        1011         715         716 1
        1012         716         717 1
        1013         717         718 1
        1014         717         721 1
        1015         717         722 1
        1016         717         727 1
        1017         718         719 1
        1018         718         721 1
        1019         718         724 1
        1020         718         725 1
        1021         718        1717 1
        1022         718        1719 1
        1023         719         720 1
        1024         719         723 1
        1025         720         721 1
        1026         721         726 1
        1027         721         722 1
        1028         722         723 1
        1029         723         724 1
        1030         723         727 1
        1031         723        1687 1
        1032         724         725 1
        1033         725         726 1
        1034         726         727 1
        1035         727         728 1
        1036         728         729 1
        1037         729         730 1
        1038         730         731 1
        1039         731         732 1
        1040         732         733 1
        1041         732         748 1
        1042         733         734 1
        1043         734         735 1
        1044         735         736 1
        1045         736         737 1
        1046         736         742 1
        1047         737         749 1
        1048         737         738 1
        1049         738         740 1
        1050         738         739 1
        1051         739         740 1
        1052         740         741 1
        1053         741         742 1
        1054         742         743 1
        1055         742         748 1
        1056         743         744 1
        1057         744         745 1
        1058         745         746 1
        1059         746         747 1
        1060         747         748 1
        1061         748         749 1
        1062         749         750 1
        1063         750         751 1
        1064         751         752 1
        1065         752         753 1
        1066         752         754 1
        1067         753         754 1
        1068         754         755 1
        1069         754         899 1
        1070         755         756 1
        1071         756         768 1
        1072         756         757 1
        1073         757         758 1
        1074         758         759 1
        1075         759         760 1
        1076         760         761 1
        1077         761         762 1
        1078         762         763 1
        1079         763         764 1
        1080         764         765 1
        1081         764         770 1
        1082         765         766 1
        1083         765         955 1
        1084         766         767 1
        1085         766         968 1
        1086         767         768 1
        1087         768         769 1
        1088         769         770 1
        1089         770         771 1
        1090         771         849 1
        1091         771         892 1
        1092         771         772 1
        1093         772         773 1
        1094         773         774 1
        1095         774         775 1
        1096         775         776 1
        1097         776         777 1
        1098         776        1026 1
        1099         777         778 1
        1100         778         779 1
        1101         779         780 1
        1102         780         781 1
        1103         781         782 1
        1104         782         783 1
        1105         783         784 1
        1106         784         785 1
        1107         785         786 1
        1108         785        2195 1
        1109         786         787 1
        1110         787         788 1
        1111         788         789 1
        1112         789         790 1
        1113         789         795 1
        1114         789         797 1
        1115         790         791 1
        1116         790         798 1
        1117         791        1828 1
        1118         791         792 1
        1119         792         793 1
        1120         793         794 1
        1121         793         795 1
        1122         794         795 1
        1123         794         796 1
        1124         795         796 1
        1125         795         800 1
        1126         796         797 1
        1127         796         798 1
        1128         797         798 1
        1129         798         800 1
        1130         798         799 1
        1131         799         800 1
        1132         800         801 1
        1133         801         802 1
        1134         802         803 1
        1135         803         804 1
        1136         804         805 1
        1137         805         806 1
        1138         806         807 1
        1139         807         808 1
        1140         808         809 1
        1141         809         810 1
        1142         810         811 1
        1143         811         812 1
        1144         812         813 1
        1145         813         814 1
        1146         814         815 1
        1147         814         890 1
        1148         815         816 1
        1149         816         817 1
        1150         816         911 1
        1151         816         943 1
        1152         817         818 1
        1153         818         819 1
        1154         818         910 1
        1155         818        1764 1
        1156         818        1835 1
        1157         819         820 1
        1158         820         821 1
        1159         821         822 1
        1160         822         823 1
        1161         823         824 1
        1162         824         825 1
        1163         825         826 1
        1164         826         827 1
        1165         827         828 1
        1166         828         829 1
        1167         829         830 1
        1168         830         831 1
        1169         830        2126 1
        1170         831         832 1
        1171         832         833 1
        1172         833         834 1
        1173         834         835 1
        1174         835         849 1
        1175         835         836 1
        1176         836         837 1
        1177         837         838 1
        1178         838         839 1
        1179         838         844 1
        1180         839         840 1
        1181         840         841 1
        1182         841         842 1
        1183         842         843 1
        1184         843         844 1
        1185         844         845 1
        1186         845         846 1
        1187         846         847 1
        1188         847         848 1
        1189         848         849 1
        1190         849         850 1
        1191         849         917 1
        1192         850         851 1
        1193         851         852 1
        1194         852         853 1
        1195         852         863 1
        1196         853         854 1
        1197         854         855 1
        1198         854         860 1
        1199         855         856 1
        1200         855         860 1
        1201         856         857 1
        1202         857         858 1
        1203         857         864 1
        1204         858         859 1
        1205         859         860 1
        1206         860         861 1
        1207         861         862 1
        1208         862         863 1
        1209         863         864 1
        1210         864         865 1
        1211         864         918 1
        1212         865         866 1
        1213         865         869 1
        1214         866         867 1
        1215         866        1716 1
        1216         867         868 1
        1217         868         869 1
        1218         869         870 1
        1219         870         871 1
        1220         870         885 1
        1221         871         872 1
        1222         872         873 1
        1223         873         874 1
        1224         874         875 1
        1225         875         876 1
        1226         876         877 1
        1227         877         878 1
        1228         878         879 1
        1229         879         880 1
        1230         880         881 1
        1231         881         882 1
        1232         882         883 1
        1233         883         884 1
        1234         884         885 1
        1235         885         886 1
        1236         886         887 1
        1237         887         888 1
        1238         888         889 1
        1239         889         890 1
        1240         890         891 1
        1241         890         892 1
        1242         891         892 1
        1243         892         893 1
        1244         893         894 1
        1245         894         895 1
        1246         894         899 1
        1247         895         896 1
        1248         896         897 1
        1249         897         898 1
        1250         898         899 1
        1251         898         903 1
        1252         898         916 1
        1253         899         900 1
        1254         900         901 1
        1255         901         902 1
        1256         902         903 1
        1257         903         904 1
        1258         903         913 1
        1259         903         915 1
        1260         904         905 1
        1261         904         915 1
        1262         905         906 1
        1263         905         911 1
        1264         906         907 1
        1265         906         911 1
        1266         906         922 1
        1267         906         943 1
        1268         907         908 1
        1269         907         911 1
        1270         908         911 1
        1271         908         909 1
        1272         909         910 1
        1273         910         911 1
        1274         911         943 1
        1275         911         912 1
        1276         912         913 1
        1277         913         914 1
        1278         914         915 1
        1279         915         916 1
        1280         916         917 1
        1281         916         922 1
        1282         917         918 1
        1283         918         919 1
        1284         919         920 1
        1285         920         921 1
        1286         921         922 1
        1287         922         923 1
        1288         923         924 1
        1289         923         972 1
        1290         924         925 1
        1291         924         929 1
        1292         925         926 1
        1293         926         927 1
        1294         927         928 1
        1295         928         929 1
        1296         929         930 1
        1297         930         944 1
        1298         930         931 1
        1299         931         932 1
        1300         932         933 1
        1301         933         934 1
        1302         934         935 1
        1303         935         936 1
        1304         935        2162 1
        1305         936         937 1
        1306         937         938 1
        1307         937         982 1
        1308         938         939 1
        1309         939         940 1
        1310         940         941 1
        1311         941         942 1
        1312         942         943 1
        1313         943         944 1
        1314         944         945 1
        1315         945         946 1
        1316         946         947 1
        1317         947         948 1
        1318         948         949 1
        1319         949         961 1
        1320         949         950 1
        1321         950         951 1
        1322         950         960 1
        1323         951         952 1
        1324         952         953 1
        1325         953         954 1
        1326         953         957 1
        1327         954         955 1
        1328         955         956 1
        1329         956         957 1
        1330         957         958 1
        1331         958         959 1
        1332         959         960 1
        1333         960         961 1
        1334         961         962 1
        1335         962         963 1
        1336         963         968 1
        1337         963         964 1
        1338         964         965 1
        1339         965         966 1
        1340         966         967 1
        1341         967         968 1
        1342         968         969 1
        1343         969         970 1
        1344         970         971 1
        1345         971         972 1
        1346         972         973 1
        1347         972         988 1
        1348         972         989 1
        1349         972         992 1
        1350         973         974 1
        1351         974         975 1
        1352         975         976 1
        1353         976         977 1
        1354         976         978 1
        1355         976         982 1
        1356         976         984 1
        1357         977         978 1
        1358         977         989 1
        1359         978         979 1
        1360         979         980 1
        1361         980         981 1
        1362         981         982 1
        1363         982         984 1
        1364         982         983 1
        1365         983         984 1
        1366         984         985 1
        1367         985         986 1
        1368         985         990 1
        1369         985         992 1
        1370         986         987 1
        1371         986         989 1
        1372         986         993 1
        1373         986        1039 1
        1374         987         988 1
        1375         987         989 1
        1376         987         991 1
        1377         987         992 1
        1378         988         989 1
        1379         988         990 1
        1380         989         991 1
        1381         989         990 1
        1382         990         991 1
        1383         991         992 1
        1384         992         993 1
        1385         993         994 1
        1386         994         995 1
        1387         994        1047 1
        1388         994        1048 1
        1389         994        1475 1
        1390         995         996 1
        1391         996         997 1
        1392         997         998 1
        1393         998         999 1
        1394         998        1002 1
        1395         999        1000 1
        1396        1000        1001 1
        1397        1001        1002 1
        1398        1002        1003 1
        1399        1003        1004 1
        1400        1004        1005 1
        1401        1005        1006 1
        1402        1006        1007 1
        1403        1007        1008 1
        1404        1008        1009 1
        1405        1009        1010 1
        1406        1010        1011 1
        1407        1010        1049 1
        1408        1011        1012 1
        1409        1012        1013 1
        1410        1012        1017 1
        1411        1013        1014 1
        1412        1014        1015 1
        1413        1015        1016 1
        1414        1016        1017 1
        1415        1017        1018 1
        1416        1017        1019 1
        1417        1018        1019 1
        1418        1019        1020 1
        1419        1019        1041 1
        1420        1020        1021 1
        1421        1021        1022 1
        1422        1021        1026 1
        1423        1022        1023 1
        1424        1023        1024 1
        1425        1024        1025 1
        1426        1025        1026 1
        1427        1026        1027 1
        1428        1027        1028 1
        1429        1028        1029 1
        1430        1029        1030 1
        1431        1030        1031 1
        1432        1031        1032 1
        1433        1032        1033 1
        1434        1033        1034 1
        1435        1034        1035 1
        1436        1035        1036 1
        1437        1036        1037 1
        1438        1037        1038 1
        1439        1037        1074 1
        1440        1037        1075 1
        1441        1038        1039 1
        1442        1039        1040 1
        1443        1039        1492 1
        1444        1040        1041 1
        1445        1041        1042 1
        1446        1042        1043 1
        1447        1043        1044 1
        1448        1044        1045 1
        1449        1045        1046 1
        1450        1046        1047 1
        1451        1047        1050 1
        1452        1047        1048 1
        1453        1048        1385 1
        1454        1048        1479 1
        1455        1048        1049 1
        1456        1049        1050 1
        1457        1050        1051 1
        1458        1051        1052 1
        1459        1052        1053 1
        1460        1053        1054 1
        1461        1054        1055 1
        1462        1054        1063 1
        1463        1055        1056 1
        1464        1056        1057 1
        1465        1057        1058 1
        1466        1058        1059 1
        1467        1059        1060 1
        1468        1060        1061 1
        1469        1061        1062 1
        1470        1062        1063 1
        1471        1063        1064 1
        1472        1064        1065 1
        1473        1065        1066 1
        1474        1066        1067 1
        1475        1067        1068 1
        1476        1068        1069 1
        1477        1069        1562 1
        1478        1069        1070 1
        1479        1070        1071 1
        1480        1071        1072 1
        1481        1072        1073 1
        1482        1073        1074 1
        1483        1074        1075 1
        1484        1075        1076 1
        1485        1076        1077 1
        1486        1077        1078 1
        1487        1077        1294 1
        1488        1078        1079 1
        1489        1079        1080 1
        1490        1080        1081 1
        1491        1081        1082 1
        1492        1082        1083 1
        1493        1083        1084 1
        1494        1084        1085 1
        1495        1085        1086 1
        1496        1086        1087 1
        1497        1086        1088 1
        1498        1087        1088 1
        1499        1088        1089 1
        1500        1089        1090 1
        1501        1090        1091 1
        1502        1091        1092 1
        1503        1092        1093 1
        1504        1092        1348 1
        1505        1093        1094 1
        1506        1094        1095 1
        1507        1095        1096 1
        1508        1095        1206 1
        1509        1096        1097 1
        1510        1097        1098 1
        1511        1097        1194 1
        1512        1097        1360 1
        1513        1098        1099 1
        1514        1099        1100 1
        1515        1100        1101 1
        1516        1101        1102 1
        1517        1102        1103 1
        1518        1103        1104 1
        1519        1104        1105 1
        1520        1105        1106 1
        1521        1106        1107 1
        1522        1107        1108 1
        1523        1107        1109 1
        1524        1108        1109 1
        1525        1109        1110 1
        1526        1110        1111 1
        1527        1111        1112 1
        1528        1112        1113 1
        1529        1113        1114 1
        1530        1114        1115 1
        1531        1114        1116 1
        1532        1115        1116 1
        1533        1116        1117 1
        1534        1117        1118 1
        1535        1118        1119 1
        1536        1119        1120 1
        1537        1120        1121 1
        1538        1121        1122 1
        1539        1122        1123 1
        1540        1123        1124 1
        1541        1124        1125 1
        1542        1124        1420 1
        1543        1124        1434 1
        1544        1125        1126 1
        1545        1126        1127 1
        1546        1127        1128 1
        1547        1128        1227 1
        1548        1128        1129 1
        1549        1129        1130 1
        1550        1130        1131 1
        1551        1131        1132 1
        1552        1132        1133 1
        1553        1133        1134 1
        1554        1133        1140 1
        1555        1134        1135 1
        1556        1135        1136 1
        1557        1136        1137 1
        1558        1137        1138 1
        1559        1138        1139 1
        1560        1138        1220 1
        1561        1139        1140 1
        1562        1140        1141 1
        1563        1141        1142 1
        1564        1142        1143 1
        1565        1143        1144 1
        1566        1143        1145 1
        1567        1144        1145 1
        1568        1144        1194 1
        1569        1145        1146 1
        1570        1145        1215 1
        1571        1145        1222 1
        1572        1146        1147 1
        1573        1147        1148 1
        1574        1148        1149 1
        1575        1149        1150 1
        1576        1150        1151 1
        1577        1151        1152 1
        1578        1151        1226 1
        1579        1151        1228 1
        1580        1152        1191 1
        1581        1152        1153 1
        1582        1153        1154 1
        1583        1153        1157 1
        1584        1154        1155 1
        1585        1155        1156 1
        1586        1156        1157 1
        1587        1157        1158 1
        1588        1157        1189 1
        1589        1158        1159 1
        1590        1159        1160 1
        1591        1160        1161 1
        1592        1161        1162 1
        1593        1162        1163 1
        1594        1163        1164 1
        1595        1164        1165 1
        1596        1164        1220 1
        1597        1165        1166 1
        1598        1165        1170 1
        1599        1166        1167 1
        1600        1167        1168 1
        1601        1167        1175 1
        1602        1168        1169 1
        1603        1169        1170 1
        1604        1170        1171 1
        1605        1171        1172 1
        1606        1172        1173 1
        1607        1173        1174 1
        1608        1174        1175 1
        1609        1175        1176 1
        1610        1176        1177 1
        1611        1177        1178 1
        1612        1178        1179 1
        1613        1179        1180 1
        1614        1180        1181 1
        1615        1181        1182 1
        1616        1182        1183 1
        1617        1183        1184 1
        1618        1184        1185 1
        1619        1185        1186 1
        1620        1186        1187 1
        1621        1187        1188 1
        1622        1188        1189 1
        1623        1189        1190 1
        1624        1189        1228 1
        1625        1190        1191 1
        1626        1190        1227 1
        1627        1191        1192 1
        1628        1192        1193 1
        1629        1193        1194 1
        1630        1194        1195 1
        1631        1194        1216 1
        1632        1195        1196 1
        1633        1196        1197 1
        1634        1197        1198 1
        1635        1198        1211 1
        1636        1198        1217 1
        1637        1198        1199 1
        1638        1199        1200 1
        1639        1200        1201 1
        1640        1201        1202 1
        1641        1202        1203 1
        1642        1203        1204 1
        1643        1204        1205 1
        1644        1205        1206 1
        1645        1205        1216 1
        1646        1206        1207 1
        1647        1207        1208 1
        1648        1208        1209 1
        1649        1209        1210 1
        1650        1210        1211 1
        1651        1211        1212 1
        1652        1212        1213 1
        1653        1213        1214 1
        1654        1214        1215 1
        1655        1215        1216 1
        1656        1215        1229 1
        1657        1216        1217 1
        1658        1217        1218 1
        1659        1218        1219 1
        1660        1219        1220 1
        1661        1220        1221 1
        1662        1221        1222 1
        1663        1222        1223 1
        1664        1223        1224 1
        1665        1224        1225 1
        1666        1225        1226 1
        1667        1226        1227 1
        1668        1227        1228 1
        1669        1228        1229 1
        1670        1228        1230 1
        1671        1228        1236 1
        1672        1229        1230 1
        1673        1230        1231 1
        1674        1231        1232 1
        1675        1232        1233 1
        1676        1232        1236 1
        1677        1233        1235 1
        1678        1233        1234 1
        1679        1234        1235 1
        1680        1234        1236 1
        1681        1235        1236 1
        1682        1236        1239 1
        1683        1236        1271 1
        1684        1236        1237 1
        1685        1237        1240 1
        1686        1237        1238 1
        1687        1238        1239 1
        1688        1239        1240 1
        1689        1240        1241 1
        1690        1241        1242 1
        1691        1241        1275 1
        1692        1242        1243 1
        1693        1242        1245 1
        1694        1242        1247 1
        1695        1242        1248 1
        1696        1242        1249 1
        1697        1242        1250 1
        1698        1242        1256 1
        1699        1243        1244 1
        1700        1243        1245 1
        1701        1244        1245 1
        1702        1244        1255 1
        1703        1244        1257 1
        1704        1244        1265 1
        1705        1244        1261 1
        1706        1245        1247 1
        1707        1245        1246 1
        1708        1246        1247 1
        1709        1247        1248 1
        1710        1248        1249 1
        1711        1249        1250 1
        1712        1250        1251 1
        1713        1251        1252 1
        1714        1251        1255 1
        1715        1252        1253 1
        1716        1253        1254 1
        1717        1254        1255 1
        1718        1255        1256 1
        1719        1256        1257 1
        1720        1256        1266 1
        1721        1257        1258 1
        1722        1258        1259 1
        1723        1259        1260 1
        1724        1260        1261 1
        1725        1260        1264 1
        1726        1261        1265 1
        1727        1261        1275 1
        1728        1261        1262 1
        1729        1262        1268 1
        1730        1262        1263 1
        1731        1263        1264 1
        1732        1264        1265 1
        1733        1265        1266 1
        1734        1266        1267 1
        1735        1267        1268 1
        1736        1268        1269 1
        1737        1269        1270 1
        1738        1270        1271 1
        1739        1271        1272 1
        1740        1272        1273 1
        1741        1273        1274 1
        1742        1274        1275 1
        1743        1275        1276 1
        1744        1276        1277 1
        1745        1277        1278 1
        1746        1277        1288 1
        1747        1278        1279 1
        1748        1279        1280 1
        1749        1280        1281 1
        1750        1281        1290 1
        1751        1281        1898 1
        1752        1281        1282 1
        1753        1282        1899 1
        1754        1282        1283 1
        1755        1283        1284 1
        1756        1284        1285 1
        1757        1285        1286 1
        1758        1286        1287 1
        1759        1287        1288 1
        1760        1288        1289 1
        1761        1289        1290 1
        1762        1290        1291 1
        1763        1291        1292 1
        1764        1292        1293 1
        1765        1293        1294 1
        1766        1294        1295 1
        1767        1295        1296 1
        1768        1295        1884 1
        1769        1296        1297 1
        1770        1297        1298 1
        1771        1298        1299 1
        1772        1299        1322 1
        1773        1299        1898 1
        1774        1299        1300 1
        1775        1300        1301 1
        1776        1301        1302 1
        1777        1302        1303 1
        1778        1302        1905 1
        1779        1303        1304 1
        1780        1304        1305 1
        1781        1305        1306 1
        1782        1306        1307 1
        1783        1307        1308 1
        1784        1308        1309 1
        1785        1309        1310 1
        1786        1310        1311 1
        1787        1311        1312 1
        1788        1311        1927 1
        1789        1312        1313 1
        1790        1312        1876 1
        1791        1313        1314 1
        1792        1314        1315 1
        1793        1314        1378 1
        1794        1315        1316 1
        1795        1316        1317 1
        1796        1317        1318 1
        1797        1318        1319 1
        1798        1318        1320 1
        1799        1318        1321 1
        1800        1319        1320 1
        1801        1319        1898 1
        1802        1320        1321 1
        1803        1320        1345 1
        1804        1321        1322 1
        1805        1321        1341 1
        1806        1322        1323 1
        1807        1323        1324 1
        1808        1324        1325 1
        1809        1325        1326 1
        1810        1326        1327 1
        1811        1327        1328 1
        1812        1328        1329 1
        1813        1329        1330 1
        1814        1330        1331 1
        1815        1331        1332 1
        1816        1332        1333 1
        1817        1333        1334 1
        1818        1334        1335 1
        1819        1335        1336 1
        1820        1336        1337 1
        1821        1336        1345 1
        1822        1337        1338 1
        1823        1337        1342 1
        1824        1337        1346 1
        1825        1338        1339 1
        1826        1339        1340 1
        1827        1340        1341 1
        1828        1340        1345 1
        1829        1341        1342 1
        1830        1342        1343 1
        1831        1342        1345 1
        1832        1342        1890 1
        1833        1343        1344 1
        1834        1344        1345 1
        1835        1345        1346 1
        1836        1345        1880 1
        1837        1346        1347 1
        1838        1346        1348 1
        1839        1347        1348 1
        1840        1347        1356 1
        1841        1348        1353 1
        1842        1348        1349 1
        1843        1349        1350 1
        1844        1350        1351 1
        1845        1351        1352 1
        1846        1352        1353 1
        1847        1353        1354 1
        1848        1353        1357 1
        1849        1353        1360 1
        1850        1354        1355 1
        1851        1354        1357 1
        1852        1355        1356 1
        1853        1356        1357 1
        1854        1357        1358 1
        1855        1357        1360 1
        1856        1358        1359 1
        1857        1358        1360 1
        1858        1359        1360 1
        1859        1360        1361 1
        1860        1361        1362 1
        1861        1362        1363 1
        1862        1363        1364 1
        1863        1364        1365 1
        1864        1365        1370 1
        1865        1365        1366 1
        1866        1366        1367 1
        1867        1367        1368 1
        1868        1368        1369 1
        1869        1369        1370 1
        1870        1370        1371 1
        1871        1370        1420 1
        1872        1371        1372 1
        1873        1371        1420 1
        1874        1372        1373 1
        1875        1372        1378 1
        1876        1373        1374 1
        1877        1374        1375 1
        1878        1375        1376 1
        1879        1375        1420 1
        1880        1376        1377 1
        1881        1377        1378 1
        1882        1378        1379 1
        1883        1379        1380 1
        1884        1380        1381 1
        1885        1381        1382 1
        1886        1382        1383 1
        1887        1383        1384 1
        1888        1384        1385 1
        1889        1385        1386 1
        1890        1386        1387 1
        1891        1387        1388 1
        1892        1388        1389 1
        1893        1389        1390 1
        1894        1390        1391 1
        1895        1391        1392 1
        1896        1392        1393 1
        1897        1393        1394 1
        1898        1394        1395 1
        1899        1394        1419 1
        1900        1394        1420 1
        1901        1395        1396 1
        1902        1396        1397 1
        1903        1397        1398 1
        1904        1398        1399 1
        1905        1399        1400 1
        1906        1400        1401 1
        1907        1401        1411 1
        1908        1401        1402 1
        1909        1402        1403 1
        1910        1403        1404 1
        1911        1404        1405 1
        1912        1404        1419 1
        1913        1405        1406 1
        1914        1406        1407 1
        1915        1406        1408 1
        1916        1407        1408 1
        1917        1408        1409 1
        1918        1409        1410 1
        1919        1409        1415 1
        1920        1410        1411 1
        1921        1411        1412 1
        1922        1412        1413 1
        1923        1413        1414 1
        1924        1413        1415 1
        1925        1413        1433 1
        1926        1414        1415 1
        1927        1415        1416 1
        1928        1416        1417 1
        1929        1417        1418 1
        1930        1418        1419 1
        1931        1419        1420 1
        1932        1420        1421 1
        1933        1421        1422 1
        1934        1422        1423 1
        1935        1423        1424 1
        1936        1423        1433 1
        1937        1424        1425 1
        1938        1424        1471 1
        1939        1425        1426 1
        1940        1426        1427 1
        1941        1427        1428 1
        1942        1428        1429 1
        1943        1428        1456 1
        1944        1429        1430 1
        1945        1429        1432 1
        1946        1429        1433 1
        1947        1430        1431 1
        1948        1431        1432 1
        1949        1431        1433 1
        1950        1431        1437 1
        1951        1432        1433 1
        1952        1433        1434 1
        1953        1433        1435 1
        1954        1434        1435 1
        1955        1435        1436 1
        1956        1435        1453 1
        1957        1436        1437 1
        1958        1437        1438 1
        1959        1438        1439 1
        1960        1439        1440 1
        1961        1440        1441 1
        1962        1441        1442 1
        1963        1442        1443 1
        1964        1442        1492 1
        1965        1442        1493 1
        1966        1443        1444 1
        1967        1443        1493 1
        1968        1444        1445 1
        1969        1445        1446 1
        1970        1445        1454 1
        1971        1446        1447 1
        1972        1447        1448 1
        1973        1448        1449 1
        1974        1449        1450 1
        1975        1450        1451 1
        1976        1451        1452 1
        1977        1452        1453 1
        1978        1452        1454 1
        1979        1453        1454 1
        1980        1454        1455 1
        1981        1455        1456 1
        1982        1456        1457 1
        1983        1457        1458 1
        1984        1458        1459 1
        1985        1459        1460 1
        1986        1460        1461 1
        1987        1460        1463 1
        1988        1461        1462 1
        1989        1462        1463 1
        1990        1463        1464 1
        1991        1464        1465 1
        1992        1465        1466 1
        1993        1466        1467 1
        1994        1467        1468 1
        1995        1468        1469 1
        1996        1469        1470 1
        1997        1470        1471 1
        1998        1471        1493 1
        1999        1471        1472 1
        2000        1472        1473 1
        2001        1473        1474 1
        2002        1474        1475 1
        2003        1475        1476 1
        2004        1476        1477 1
        2005        1477        1478 1
        2006        1477        1490 1
        2007        1478        1479 1
        2008        1478        1483 1
        2009        1478        1580 1
        2010        1479        1480 1
        2011        1479        1580 1
        2012        1480        1481 1
        2013        1481        1482 1
        2014        1482        1483 1
        2015        1483        1484 1
        2016        1484        1485 1
        2017        1484        1489 1
        2018        1485        1486 1
        2019        1485        1490 1
        2020        1486        1487 1
        2021        1487        1488 1
        2022        1488        1489 1
        2023        1489        1490 1
        2024        1490        1491 1
        2025        1491        1492 1
        2026        1492        1493 1
        2027        1493        1494 1
        2028        1494        1495 1
        2029        1495        1496 1
        2030        1496        1497 1
        2031        1497        1498 1
        2032        1498        1499 1
        2033        1498        1503 1
        2034        1499        1500 1
        2035        1500        1501 1
        2036        1501        1502 1
        2037        1501        1503 1
        2038        1502        1503 1
        2039        1503        1504 1
        2040        1504        1505 1
        2041        1505        1506 1
        2042        1506        1507 1
        2043        1507        1508 1
        2044        1508        1509 1
        2045        1509        1510 1
        2046        1510        1562 1
        2047        1510        1511 1
        2048        1511        1512 1
        2049        1512        1513 1
        2050        1513        1514 1
        2051        1514        1515 1
        2052        1515        1516 1
        2053        1516        1517 1
        2054        1517        1518 1
        2055        1518        1519 1
        2056        1518        1522 1
        2057        1519        1520 1
        2058        1520        1521 1
        2059        1520        1523 1
        2060        1521        1522 1
        2061        1522        1523 1
        2062        1523        1524 1
        2063        1524        1525 1
        2064        1525        1526 1
        2065        1526        1527 1
        2066        1527        1528 1
        2067        1528        1529 1
        2068        1529        1530 1
        2069        1530        1531 1
        2070        1531        1532 1
        2071        1532        1533 1
        2072        1533        1534 1
        2073        1534        1535 1
        2074        1535        1536 1
        2075        1536        1537 1
        2076        1537        1538 1
        2077        1538        1539 1
        2078        1539        1540 1
        2079        1540        1541 1
        2080        1541        1542 1
        2081        1542        1543 1
        2082        1543        1544 1
        2083        1544        1545 1
        2084        1545        1546 1
        2085        1546        1547 1
        2086        1547        1548 1
        2087        1547        1568 1
        2088        1548        1549 1
        2089        1549        1550 1
        2090        1550        1551 1
        2091        1551        1552 1
        2092        1552        1553 1
        2093        1553        1554 1
        2094        1554        1555 1
        2095        1555        1556 1
        2096        1555        1568 1
        2097        1556        1557 1
        2098        1556        1576 1
        2099        1557        1558 1
        2100        1557        1575 1
        2101        1558        1559 1
        2102        1559        1560 1
        2103        1559        1569 1
        2104        1560        1561 1
        2105        1561        1562 1
        2106        1562        1563 1
        2107        1563        1564 1
        2108        1564        1565 1
        2109        1565        1566 1
        2110        1566        1567 1
        2111        1567        1568 1
        2112        1568        1570 1
        2113        1568        1569 1
        2114        1569        1570 1
        2115        1570        1571 1
        2116        1570        1589 1
        2117        1571        1572 1
        2118        1571        1588 1
        2119        1572        1573 1
        2120        1573        1574 1
        2121        1573        1583 1
        2122        1573        1585 1
        2123        1573        1586 1
        2124        1574        1583 1
        2125        1574        1584 1
        2126        1574        1587 1
        2127        1574        1607 1
        2128        1574        1575 1
        2129        1575        1576 1
        2130        1576        1577 1
        2131        1576        1587 1
        2132        1577        1578 1
        2133        1577        1606 1
        2134        1578        1582 1
        2135        1578        1583 1
        2136        1578        1579 1
        2137        1579        1583 1
        2138        1579        1580 1
        2139        1580        1581 1
        2140        1581        1582 1
        2141        1582        1583 1
        2142        1583        1584 1
        2143        1584        1585 1
        2144        1585        1586 1
        2145        1586        1587 1
        2146        1587        1588 1
        2147        1588        1589 1
        2148        1588        1605 1
        2149        1588        1608 1
        2150        1589        1590 1
        2151        1590        1591 1
        2152        1591        1592 1
        2153        1592        1593 1
        2154        1593        1594 1
        2155        1593        1617 1
        2156        1594        1595 1
        2157        1594        1622 1
        2158        1595        1596 1
        2159        1596        1597 1
        2160        1597        1598 1
        2161        1598        1599 1
        2162        1599        1600 1
        2163        1600        1601 1
        2164        1601        1602 1
        2165        1602        1603 1
        2166        1603        1604 1
        2167        1604        1605 1
        2168        1605        1606 1
        2169        1606        1607 1
        2170        1607        1608 1
        2171        1608        1609 1
        2172        1609        1610 1
        2173        1610        1611 1
        2174        1611        1612 1
        2175        1612        1613 1
        2176        1613        1614 1
        2177        1614        1615 1
        2178        1615        1621 1
        2179        1615        1616 1
        2180        1616        1617 1
        2181        1617        1618 1
        2182        1618        1619 1
        2183        1618        1629 1
        2184        1619        1620 1
        2185        1620        1621 1
        2186        1621        1622 1
        2187        1622        1623 1
        2188        1623        1624 1
        2189        1624        1625 1
        2190        1625        1626 1
        2191        1626        1627 1
        2192        1627        1628 1
        2193        1628        1629 1
        2194        1629        1630 1
        2195        1630        1631 1
        2196        1631        1632 1
        2197        1632        1633 1
        2198        1633        1634 1
        2199        1634        1635 1
        2200        1634        1639 1
        2201        1635        1636 1
        2202        1636        1637 1
        2203        1637        1638 1
        2204        1638        1639 1
        2205        1639        1640 1
        2206        1639        1712 1
        2207        1640        1641 1
        2208        1640        1645 1
        2209        1640        1712 1
        2210        1641        1642 1
        2211        1642        1643 1
        2212        1643        1644 1
        2213        1644        1645 1
        2214        1645        1646 1
        2215        1646        1647 1
        2216        1647        1648 1
        2217        1648        1649 1
        2218        1649        1650 1
        2219        1650        1651 1
        2220        1651        1652 1
        2221        1652        1653 1
        2222        1653        1654 1
        2223        1654        1655 1
        2224        1655        1656 1
        2225        1656        1668 1
        2226        1656        1657 1
        2227        1657        1658 1
        2228        1658        1659 1
        2229        1658        1660 1
        2230        1659        1660 1
        2231        1660        1661 1
        2232        1661        1662 1
        2233        1662        1663 1
        2234        1663        1664 1
        2235        1664        1665 1
        2236        1665        1666 1
        2237        1666        1667 1
        2238        1667        1668 1
        2239        1668        1669 1
        2240        1669        1670 1
        2241        1670        1671 1
        2242        1671        1672 1
        2243        1672        1673 1
        2244        1673        1674 1
        2245        1674        1675 1
        2246        1675        1676 1
        2247        1676        1677 1
        2248        1677        1678 1
        2249        1678        1679 1
        2250        1679        1680 1
        2251        1679        1683 1
        2252        1680        1681 1
        2253        1680        1683 1
        2254        1681        1682 1
        2255        1682        1683 1
        2256        1683        1684 1
        2257        1684        1685 1
        2258        1685        1686 1
        2259        1686        1687 1
        2260        1687        1688 1
        2261        1688        1689 1
        2262        1689        1690 1
        2263        1690        1691 1
        2264        1691        1692 1
        2265        1692        1693 1
        2266        1693        1694 1
        2267        1694        1695 1
        2268        1694        1697 1
        2269        1695        1696 1
        2270        1696        1697 1
        2271        1697        1698 1
        2272        1697        1709 1
        2273        1698        1699 1
        2274        1699        1700 1
        2275        1700        1701 1
        2276        1700        1703 1
        2277        1701        1702 1
        2278        1702        1703 1
        2279        1703        1704 1
        2280        1704        1705 1
        2281        1705        1706 1
        2282        1706        1707 1
        2283        1707        1708 1
        2284        1708        1709 1
        2285        1709        1710 1
        2286        1709        1711 1
        2287        1709        1712 1
        2288        1709        1714 1
        2289        1710        1711 1
        2290        1710        1712 1
        2291        1711        1712 1
        2292        1712        2161 1
        2293        1712        1713 1
        2294        1713        1717 1
        2295        1713        1714 1
        2296        1714        1715 1
        2297        1714        1718 1
        2298        1715        1716 1
        2299        1715        1719 1
        2300        1716        1717 1
        2301        1716        1718 1
        2302        1717        1718 1
        2303        1718        1719 1
        2304        1719        1720 1
        2305        1720        1721 1
        2306        1721        1722 1
        2307        1722        1723 1
        2308        1723        1724 1
        2309        1724        1725 1
        2310        1725        1726 1
        2311        1726        1727 1
        2312        1727        1728 1
        2313        1728        1729 1
        2314        1729        1730 1
        2315        1730        1731 1
        2316        1731        1732 1
        2317        1732        1733 1
        2318        1732        2121 1
        2319        1733        1734 1
        2320        1734        1735 1
        2321        1735        1736 1
        2322        1736        1737 1
        2323        1737        1738 1
        2324        1738        1739 1
        2325        1739        1740 1
        2326        1740        1741 1
        2327        1741        1742 1
        2328        1742        1743 1
        2329        1743        1744 1
        2330        1744        1745 1
        2331        1745        1746 1
        2332        1746        1747 1
        2333        1747        1748 1
        2334        1748        1749 1
        2335        1749        1750 1
        2336        1750        1751 1
        2337        1751        1752 1
        2338        1752        1753 1
        2339        1753        1754 1
        2340        1754        1755 1
        2341        1754        1756 1
        2342        1755        1756 1
        2343        1755        1769 1
        2344        1756        1757 1
        2345        1757        1758 1
        2346        1758        1759 1
        2347        1759        1760 1
        2348        1760        1761 1
        2349        1761        1762 1
        2350        1762        1763 1
        2351        1762        1779 1
        2352        1762        1790 1
        2353        1763        1764 1
        2354        1764        1765 1
        2355        1765        1766 1
        2356        1766        1767 1
        2357        1767        1768 1
        2358        1768        1769 1
        2359        1769        1770 1
        2360        1770        1771 1
        2361        1771        1772 1
        2362        1772        1773 1
        2363        1773        1774 1
        2364        1773        1779 1
        2365        1774        1775 1
        2366        1775        1776 1
        2367        1776        1777 1
        2368        1777        1778 1
        2369        1778        1779 1
        2370        1779        1780 1
        2371        1780        1781 1
        2372        1781        1782 1
        2373        1782        1783 1
        2374        1782        1792 1
        2375        1783        1784 1
        2376        1784        1785 1
        2377        1785        1786 1
        2378        1786        1796 1
        2379        1786        1787 1
        2380        1787        1788 1
        2381        1788        1789 1
        2382        1789        1790 1
        2383        1790        1791 1
        2384        1791        1792 1
        2385        1791        1801 1
        2386        1791        1806 1
        2387        1792        1793 1
        2388        1793        1794 1
        2389        1794        1795 1
        2390        1795        1796 1
        2391        1795        1806 1
        2392        1796        1797 1
        2393        1796        1803 1
        2394        1797        1814 1
        2395        1797        1798 1
        2396        1798        1813 1
        2397        1798        2066 1
        2398        1798        1799 1
        2399        1799        1800 1
        2400        1800        1801 1
        2401        1801        1802 1
        2402        1802        1803 1
        2403        1802        1804 1
        2404        1803        1804 1
        2405        1803        1805 1
        2406        1804        1805 1
        2407        1805        1806 1
        2408        1806        1807 1
        2409        1807        1808 1
        2410        1808        1809 1
        2411        1809        1810 1
        2412        1810        1811 1
        2413        1810        1812 1
        2414        1811        1812 1
        2415        1812        1813 1
        2416        1812        1814 1
        2417        1813        1814 1
        2418        1814        1815 1
        2419        1815        1816 1
        2420        1816        1817 1
        2421        1817        1818 1
        2422        1817        1823 1
        2423        1818        1819 1
        2424        1819        1820 1
        2425        1820        1821 1
        2426        1821        1822 1
        2427        1822        1823 1
        2428        1823        1824 1
        2429        1824        1825 1
        2430        1825        1826 1
        2431        1826        1827 1
        2432        1827        1828 1
        2433        1828        1829 1
        2434        1828        1832 1
        2435        1828        1833 1
        2436        1829        1830 1
        2437        1830        1831 1
        2438        1830        1833 1
        2439        1831        1832 1
        2440        1832        1833 1
        2441        1833        1834 1
        2442        1834        1835 1
        2443        1835        1836 1
        2444        1836        1837 1
        2445        1837        1838 1
        2446        1838        1839 1
        2447        1839        1840 1
        2448        1840        1841 1
        2449        1841        1842 1
        2450        1842        1843 1
        2451        1843        1844 1
        2452        1843        2064 1
        2453        1844        1845 1
        2454        1845        1846 1
        2455        1846        1847 1
        2456        1847        1848 1
        2457        1848        1970 1
        2458        1848        1849 1
        2459        1849        1850 1
        2460        1850        1851 1
        2461        1850        2110 1
        2462        1851        1852 1
        2463        1852        1853 1
        2464        1853        1854 1
        2465        1854        1855 1
        2466        1854        1856 1
        2467        1855        1856 1
        2468        1856        1857 1
        2469        1856        1858 1
        2470        1856        1862 1
        2471        1856        1863 1
        2472        1857        1858 1
        2473        1858        1859 1
        2474        1859        1860 1
        2475        1859        1862 1
        2476        1859        1866 1
        2477        1860        1861 1
        2478        1861        1862 1
        2479        1862        1863 1
        2480        1863        1864 1
        2481        1864        1865 1
        2482        1865        1866 1
        2483        1866        1867 1
        2484        1867        1868 1
        2485        1868        1869 1
        2486        1869        1870 1
        2487        1870        1871 1
        2488        1870        1889 1
        2489        1870        1890 1
        2490        1871        1872 1
        2491        1871        1873 1
        2492        1872        1873 1
        2493        1873        1876 1
        2494        1873        1874 1
        2495        1874        1875 1
        2496        1874        1876 1
        2497        1875        1876 1
        2498        1876        1877 1
        2499        1876        1888 1
        2500        1876        1947 1
        2501        1877        1878 1
        2502        1878        1879 1
        2503        1878        1889 1
        2504        1879        1880 1
        2505        1880        1881 1
        2506        1881        1882 1
        2507        1882        1883 1
        2508        1883        1884 1
        2509        1883        1890 1
        2510        1884        1885 1
        2511        1885        1886 1
        2512        1886        1887 1
        2513        1887        1888 1
        2514        1888        1889 1
        2515        1888        1925 1
        2516        1889        1890 1
        2517        1889        1891 1
        2518        1890        1891 1
        2519        1891        1892 1
        2520        1892        1893 1
        2521        1893        1894 1
        2522        1894        1895 1
        2523        1895        1896 1
        2524        1896        1897 1
        2525        1897        1899 1
        2526        1897        1898 1
        2527        1898        1899 1
        2528        1899        1900 1
        2529        1900        1901 1
        2530        1900        1919 1
        2531        1901        1902 1
        2532        1902        1903 1
        2533        1903        1904 1
        2534        1904        1905 1
        2535        1905        1906 1
        2536        1906        1907 1
        2537        1907        1908 1
        2538        1908        1909 1
        2539        1909        1930 1
        2540        1909        1910 1
        2541        1910        1911 1
        2542        1911        1912 1
        2543        1912        1913 1
        2544        1913        1914 1
        2545        1914        1915 1
        2546        1914        1917 1
        2547        1914        1919 1
        2548        1915        1916 1
        2549        1916        1917 1
        2550        1917        1918 1
        2551        1918        1919 1
        2552        1919        1920 1
        2553        1920        1921 1
        2554        1921        1922 1
        2555        1922        1923 1
        2556        1923        1924 1
        2557        1924        1925 1
        2558        1925        1926 1
        2559        1926        1927 1
        2560        1927        1928 1
        2561        1928        1929 1
        2562        1929        1930 1
        2563        1930        1931 1
        2564        1931        1932 1
        2565        1932        1933 1
        2566        1933        1934 1
        2567        1934        1935 1
        2568        1935        1936 1
        2569        1936        1937 1
        2570        1937        1938 1
        2571        1937        1944 1
        2572        1938        1945 1
        2573        1938        1939 1
        2574        1939        1944 1
        2575        1939        1945 1
        2576        1939        1940 1
        2577        1940        1941 1
        2578        1940        1945 1
        2579        1941        1942 1
        2580        1942        1943 1
        2581        1943        1944 1
        2582        1944        1945 1
        2583        1945        1946 1
        2584        1946        1947 1
        2585        1947        1948 1
        2586        1948        1949 1
        2587        1949        1950 1
        2588        1950        1951 1
        2589        1951        1952 1
        2590        1952        1953 1
        2591        1953        1954 1
        2592        1954        1955 1
        2593        1955        1956 1
        2594        1956        1957 1
        2595        1957        1958 1
        2596        1958        1959 1
        2597        1959        1960 1
        2598        1960        1961 1
        2599        1961        1962 1
        2600        1962        1963 1
        2601        1963        1964 1
        2602        1964        1965 1
        2603        1965        1966 1
        2604        1966        1967 1
        2605        1967        1968 1
        2606        1968        1969 1
        2607        1969        1970 1
        2608        1970        1971 1
        2609        1971        1972 1
        2610        1972        1973 1
        2611        1973        1974 1
        2612        1974        1975 1
        2613        1974        1994 1
        2614        1975        1976 1
        2615        1976        1977 1
        2616        1977        1978 1
        2617        1978        1979 1
        2618        1979        1980 1
        2619        1980        1981 1
        2620        1981        1982 1
        2621        1982        1983 1
        2622        1983        1984 1
        2623        1984        1985 1
        2624        1985        1986 1
        2625        1986        1987 1
        2626        1987        1988 1
        2627        1988        1989 1
        2628        1989        1990 1
        2629        1990        1991 1
        2630        1990        1992 1
        2631        1990        1996 1
        2632        1991        1992 1
        2633        1992        1993 1
        2634        1993        1994 1
        2635        1993        1995 1
        2636        1994        1995 1
        2637        1995        1996 1
        2638        1996        1997 1
        2639        1997        1998 1
        2640        1998        1999 1
        2641        1999        2000 1
        2642        2000        2001 1
        2643        2001        2002 1
        2644        2002        2003 1
        2645        2003        2004 1
        2646        2004        2005 1
        2647        2005        2006 1
        2648        2006        2007 1
        2649        2007        2008 1
        2650        2008        2009 1
        2651        2008        2026 1
        2652        2009        2010 1
        2653        2010        2011 1
        2654        2011        2012 1
        2655        2011        2061 1
        2656        2012        2013 1
        2657        2013        2014 1
        2658        2014        2015 1
        2659        2015        2016 1
        2660        2016        2017 1
        2661        2017        2018 1
        2662        2017        2036 1
        2663        2018        2019 1
        2664        2018        2057 1
        2665        2019        2020 1
        2666        2020        2021 1
        2667        2021        2022 1
        2668        2022        2023 1
        2669        2023        2024 1
        2670        2024        2025 1
        2671        2025        2026 1
        2672        2026        2027 1
        2673        2027        2028 1
        2674        2028        2029 1
        2675        2029        2030 1
        2676        2030        2031 1
        2677        2031        2032 1
        2678        2032        2033 1
        2679        2033        2034 1
        2680        2034        2035 1
        2681        2035        2036 1
        2682        2036        2037 1
        2683        2037        2038 1
        2684        2038        2039 1
        2685        2038        2044 1
        2686        2038        2045 1
        2687        2039        2040 1
        2688        2040        2041 1
        2689        2040        2044 1
        2690        2041        2042 1
        2691        2041        2044 1
        2692        2042        2043 1
        2693        2043        2044 1
        2694        2044        2045 1
        2695        2045        2046 1
        2696        2046        2047 1
        2697        2047        2048 1
        2698        2048        2049 1
        2699        2049        2050 1
        2700        2050        2051 1
        2701        2051        2052 1
        2702        2052        2053 1
        2703        2053        2054 1
        2704        2054        2055 1
        2705        2055        2056 1
        2706        2056        2057 1
        2707        2057        2058 1
        2708        2057        2059 1
        2709        2058        2059 1
        2710        2058        2060 1
        2711        2059        2060 1
        2712        2060        2061 1
        2713        2061        2062 1
        2714        2062        2063 1
        2715        2063        2064 1
        2716        2064        2065 1
        2717        2065        2066 1
        2718        2066        2067 1
        2719        2067        2068 1
        2720        2068        2069 1
        2721        2069        2070 1
        2722        2070        2071 1
        2723        2071        2072 1
        2724        2072        2073 1
        2725        2073        2074 1
        2726        2074        2075 1
        2727        2075        2076 1
        2728        2076        2077 1
        2729        2077        2078 1
        2730        2078        2079 1
        2731        2079        2080 1
        2732        2080        2081 1
        2733        2081        2082 1
        2734        2082        2083 1
        2735        2083        2084 1
        2736        2084        2085 1
        2737        2085        2086 1
        2738        2086        2087 1
        2739        2087        2088 1
        2740        2088        2089 1
        2741        2089        2090 1
        2742        2090        2091 1
        2743        2091        2092 1
        2744        2092        2093 1
        2745        2093        2094 1
        2746        2094        2095 1
        2747        2095        2096 1
        2748        2096        2097 1
        2749        2097        2098 1
        2750        2098        2099 1
        2751        2099        2100 1
        2752        2100        2101 1
        2753        2101        2102 1
        2754        2102        2103 1
        2755        2103        2104 1
        2756        2104        2105 1
        2757        2105        2106 1
        2758        2106        2107 1
        2759        2107        2108 1
        2760        2108        2109 1
        2761        2109        2110 1
        2762        2110        2111 1
        2763        2111        2112 1
        2764        2112        2113 1
        2765        2113        2114 1
        2766        2114        2115 1
        2767        2115        2116 1
        2768        2116        2117 1
        2769        2117        2118 1
        2770        2118        2119 1
        2771        2119        2120 1
        2772        2120        2121 1
        2773        2121        2122 1
        2774        2122        2123 1
        2775        2123        2124 1
        2776        2124        2125 1
        2777        2125        2126 1
        2778        2126        2127 1
        2779        2127        2128 1
        2780        2128        2129 1
        2781        2129        2130 1
        2782        2130        2131 1
        2783        2131        2132 1
        2784        2132        2133 1
        2785        2133        2134 1
        2786        2134        2135 1
        2787        2135        2136 1
        2788        2136        2137 1
        2789        2137        2138 1
        2790        2138        2139 1
        2791        2139        2140 1
        2792        2140        2141 1
        2793        2141        2142 1
        2794        2142        2143 1
        2795        2143        2144 1
        2796        2144        2145 1
        2797        2145        2146 1
        2798        2146        2147 1
        2799        2147        2148 1
        2800        2148        2149 1
        2801        2149        2150 1
        2802        2150        2151 1
        2803        2151        2152 1
        2804        2152        2153 1
        2805        2153        2154 1
        2806        2154        2155 1
        2807        2155        2156 1
        2808        2156        2157 1
        2809        2157        2158 1
        2810        2158        2159 1
        2811        2158        2165 1
        2812        2159        2160 1
        2813        2160        2161 1
        2814        2161        2162 1
        2815        2162        2163 1
        2816        2163        2164 1
        2817        2164        2165 1
        2818        2165        2191 1
        2819        2165        2166 1
        2820        2166        2185 1
        2821        2166        2167 1
        2822        2167        2168 1
        2823        2168        2169 1
        2824        2169        2170 1
        2825        2170        2171 1
        2826        2171        2172 1
        2827        2171        2178 1
        2828        2172        2173 1
        2829        2173        2174 1
        2830        2174        2175 1
        2831        2175        2176 1
        2832        2176        2177 1
        2833        2177        2178 1
        2834        2178        2179 1
        2835        2179        2180 1
        2836        2180        2181 1
        2837        2181        2182 1
        2838        2182        2183 1
        2839        2183        2184 1
        2840        2183        2192 1
        2841        2184        2185 1
        2842        2185        2186 1
        2843        2186        2187 1
        2844        2187        2188 1
        2845        2188        2189 1
        2846        2189        2190 1
        2847        2190        2191 1
        2848        2191        2192 1
        2849        2192        2193 1
        2850        2193        2194 1
        2851        2194        2195 1
        2852        2195        2196 1
        2853        2196        2197 1
        2854        2197        2198 1
        2855        2198        2199 1
        2856        2199        2200 1
        2857        2200        2201 1
        2858        2201        2202 1
        2859        2202        2203 1
        2860        2203        2204 1
        2861        2204        2205 1
        2862        2205        2206 1
        2863        2206        2207 1
        2864        2207        2208 1
        2865        2208        2209 1
        2866        2209        2210 1
        2867        2210        2211 1
        2868        2211        2212 1
        2869        2212        2213 1
        2870        2213        2214 1
        2871        2214        2215 1
        2872        2215        2216 1
        2873        2216        2217 1
        2874        2217        2218 1
        2875        2218        2219 1
        2876        2219        2220 1
        2877        2220        2221 1
        2878        2221        2222 1
        2879        2222        2223 1
        2880        2223        2224 1
        2881        2224        2225 1
        2882        2225        2226 1
        2883        2226        2227 1
        2884        2227        2228 1
        2885        2228        2229 1
        2886        2229        2230 1
        2887        2230        2231 1
        2888        2231        2232 1
        2889        2232        2233 1
        2890        2233        2234 1
        2891        2234        2235 1
        2892        2235        2236 1
        2893        2236        2237 1
        2894        2237        2238 1
        2895        2238        2239 1
        2896        2239        2240 1
        2897        2240        2241 1
        2898        2241        2242 1
        2899        2243        2244 1
        2900        2243        2245 1
        2901        2243        2246 1
        2902        2244        2247 1
        2903        2244        2249 1
        2904        2245        2247 1
        2905        2245        2248 1
        2906        2246        2248 1
        2907        2246        2249 1
        2908        2247        2250 1
        2909        2248        2250 1
        2910        2249        2250 1
